# Supplementary material for: G-quadruplex binders as cytostatic modulators of innate immune genes in cancer cells
Source: Nucleic Acids Res. 2021 Jun 17;49(12):6673–86. doi: 10.1093/nar/gkab500 (PMC8266585; doi:10.1093/nar/gkab500)
Supplement: gkab500_Supplemental_Files [file gkab500_supplemental_files.zip]

Archive with 16 entries (16 files):
- SD1.xlsx
- SD10.xlsx
- SD11.xlsx
- SD12.xlsx
- SD13.xlsx
- SD14.xlsx
- SD2.xlsx
- SD3.xlsx
- SD4.xlsx
- SD5.xlsx
- SD6.xlsx
- SD7.xlsx
- SD8.xlsx
- SD9.xlsx
- SD_Description.xlsx
- Supplementary_Figure_Table2405.pdf
