# Supplementary material for: G-quadruplex binders as cytostatic modulators of innate immune genes in cancer cells
Source: Nucleic Acids Res. 2021 Jun 17;49(12):6673–86. doi: 10.1093/nar/gkab500 (PMC8266585; doi:10.1093/nar/gkab500)
Supplement: gkab500_Supplemental_Files [file gkab500_supplemental_files.zip › SD1.xlsx]

## Sheet: SD1
gene	baseMean	log2FoldChange	lfcSE	stat	pvalue	padj	description	gene_biotype	GO_BP
5S_rRNA	19.4099	-0.806723	0.500332	-1.61238	0.10688	0.384948	NA	NA	NA
7SK	116.745	-0.17714	0.304673	-0.581412	0.560963	0.830103	NA	NA	NA
A1BG	189.547	-0.386601	0.296441	-1.30414	0.192186	0.523149	alpha-1-B glycoprotein [Source:HGNC Symbol;Acc:HGNC:5]	protein_coding	biological_process, neutrophil degranulation, platelet degranulation
A1BG-AS1	449.724	0.0852195	0.265434	0.321058	0.748167	0.917588	NA	NA	NA
A1CF	5.37618	0.386663	1.40341	0.275518	0.782919	NA	APOBEC1 complementation factor [Source:HGNC Symbol;Acc:HGNC:24086]	protein_coding	mRNA modification, mRNA processing, protein stabilization, cytidine to uridine editing, embryo implantation, mRNA localization resulting in posttranscriptional regulation of gene expression
A2M	46.5368	-2.54062	0.839577	-3.02607	0.00247756	0.0371669	alpha-2-macroglobulin [Source:HGNC Symbol;Acc:HGNC:7]	protein_coding	negative regulation of endopeptidase activity, negative regulation of peptidase activity, regulation of small GTPase mediated signal transduction, platelet degranulation, extracellular matrix disassembly, blood coagulation, intrinsic pathway, negative regulation of complement activation, lectin pathway, stem cell differentiation
A2M-AS1	131.876	0.120154	0.307063	0.391301	0.695575	0.896462	NA	NA	NA
A2ML1	17.7428	0.272166	0.579869	0.469358	0.638814	0.869933	alpha-2-macroglobulin like 1 [Source:HGNC Symbol;Acc:HGNC:23336]	protein_coding	negative regulation of endopeptidase activity, negative regulation of peptidase activity, regulation of endopeptidase activity
A2MP1	53.4505	2.31872	0.646569	3.58619	0.000335546	0.00902601	NA	NA	NA
A4GALT	2035.42	0.294944	0.243442	1.21156	0.225682	0.564984	alpha 1,4-galactosyltransferase (P blood group) [Source:HGNC Symbol;Acc:HGNC:18149]	protein_coding	lipid metabolic process, glycosphingolipid biosynthetic process, plasma membrane organization, globoside biosynthetic process
AAAS	4591.79	-0.00832632	0.152741	-0.0545127	0.956527	0.987334	aladin WD repeat nucleoporin [Source:HGNC Symbol;Acc:HGNC:13666]	protein_coding	mRNA transport, protein transport, microtubule bundle formation, intracellular transport of virus, regulation of glycolytic process, mRNA export from nucleus, tRNA export from nucleus, viral process, protein sumoylation, viral transcription, regulation of gene silencing by miRNA, regulation of cellular response to heat, mitotic spindle assembly, regulation of nucleocytoplasmic transport, nucleocy…
AACS	9433.05	-0.454417	0.226015	-2.01056	0.0443718	0.232841	acetoacetyl-CoA synthetase [Source:HGNC Symbol;Acc:HGNC:21298]	protein_coding	lipid metabolic process, fatty acid metabolic process, liver development, response to nutrient, response to organonitrogen compound, response to organic cyclic compound, response to purine-containing compound, positive regulation of insulin secretion, response to oleic acid, response to drug, response to starvation, response to ethanol, white fat cell differentiation, adipose tissue development, …
AACSP1	10.0273	-0.738368	0.719269	-1.02655	0.304631	NA	NA	NA	NA
AADAC	1.5651	1.88263	3.35365	0.561369	0.574546	NA	arylacetamide deacetylase [Source:HGNC Symbol;Acc:HGNC:17]	protein_coding	xenobiotic metabolic process, positive regulation of triglyceride catabolic process, catabolic process
AADAT	379.803	0.0479351	0.315626	0.151873	0.879287	0.962392	aminoadipate aminotransferase [Source:HGNC Symbol;Acc:HGNC:17929]	protein_coding	biosynthetic process, L-kynurenine metabolic process, lysine catabolic process, tryptophan catabolic process, kynurenine metabolic process, 2-oxoglutarate metabolic process, glutamate metabolic process, L-lysine catabolic process to acetyl-CoA via saccharopine, alpha-amino acid metabolic process
AAED1	816.265	-0.469543	0.191304	-2.45444	0.0141105	0.116161	NA	NA	NA
AAGAB	8329.79	-0.15396	0.257071	-0.598901	0.549239	0.823522	alpha and gamma adaptin binding protein [Source:HGNC Symbol;Acc:HGNC:25662]	protein_coding	protein transport
AAK1	1056.81	-0.386605	0.237681	-1.62657	0.103828	0.379047	AP2 associated kinase 1 [Source:HGNC Symbol;Acc:HGNC:19679]	protein_coding	protein phosphorylation, phosphorylation, endocytosis, protein stabilization, membrane organization, protein autophosphorylation, positive regulation of Notch signaling pathway, regulation of protein localization, regulation of clathrin-dependent endocytosis
AAMDC	875.249	0.310699	0.158957	1.9546	0.0506299	0.251817	adipogenesis associated Mth938 domain containing [Source:HGNC Symbol;Acc:HGNC:30205]	protein_coding	positive regulation of fat cell differentiation
AAMP	17831.1	-0.435932	0.152948	-2.85019	0.00436926	0.0547103	angio associated migratory cell protein [Source:HGNC Symbol;Acc:HGNC:18]	protein_coding	multicellular organism development, cell differentiation, angiogenesis, positive regulation of endothelial cell migration, smooth muscle cell migration
AANAT	32.0576	-0.192716	0.504592	-0.381925	0.702517	0.899854	aralkylamine N-acetyltransferase [Source:HGNC Symbol;Acc:HGNC:19]	protein_coding	circadian rhythm, rhythmic process, cellular response to cAMP, response to light stimulus, indolalkylamine biosynthetic process, N-terminal protein amino acid acetylation, melatonin biosynthetic process, photoperiodism, response to zinc ion, response to organic cyclic compound, response to insulin, response to cytokine, response to prostaglandin E, response to copper ion, response to corticostero…
AAR2	4565.48	-0.291351	0.167871	-1.73556	0.0826412	0.33406	AAR2 splicing factor [Source:HGNC Symbol;Acc:HGNC:15886]	protein_coding	mRNA processing, RNA splicing, spliceosomal tri-snRNP complex assembly
AARD	169.911	-0.0572552	0.331461	-0.172736	0.862859	0.956855	alanine and arginine rich domain containing protein [Source:HGNC Symbol;Acc:HGNC:33842]	protein_coding	lung development
AARS	49459.9	0.513425	0.192361	2.66907	0.00760619	0.0790601	NA	NA	NA
AARS2	4959.79	-0.280953	0.165862	-1.69389	0.0902858	0.351235	alanyl-tRNA synthetase 2, mitochondrial [Source:HGNC Symbol;Acc:HGNC:21022]	protein_coding	tRNA aminoacylation, alanyl-tRNA aminoacylation, translation, aminoacyl-tRNA metabolism involved in translational fidelity, tRNA modification, mitochondrial alanyl-tRNA aminoacylation
AARSD1	1439.08	0.114902	0.250482	0.458723	0.646433	0.873827	alanyl-tRNA synthetase domain containing 1 [Source:HGNC Symbol;Acc:HGNC:28417]	protein_coding	tRNA aminoacylation, alanyl-tRNA aminoacylation, biological_process, translation, aminoacyl-tRNA metabolism involved in translational fidelity, regulation of translational fidelity
AASDH	1107.6	0.420651	0.373892	1.12506	0.260564	0.599661	aminoadipate-semialdehyde dehydrogenase [Source:HGNC Symbol;Acc:HGNC:23993]	protein_coding	lipid metabolic process, fatty acid metabolic process, beta-alanine metabolic process, amino acid activation for nonribosomal peptide biosynthetic process
AASDHPPT	1426.4	0.000448763	0.225467	0.00199037	0.998412	0.999252	aminoadipate-semialdehyde dehydrogenase-phosphopantetheinyl transferase [Source:HGNC Symbol;Acc:HGNC:14235]	protein_coding	pantothenate metabolic process, lysine biosynthetic process via aminoadipic acid
AASS	150.343	0.464995	0.447051	1.04014	0.298275	0.638323	aminoadipate-semialdehyde synthase [Source:HGNC Symbol;Acc:HGNC:17366]	protein_coding	oxidation-reduction process, metabolic process, lysine catabolic process, L-lysine catabolic process to acetyl-CoA via saccharopine, L-lysine catabolic process
AATF	3987.2	-0.431044	0.153891	-2.80097	0.00509486	0.0608089	apoptosis antagonizing transcription factor [Source:HGNC Symbol;Acc:HGNC:19235]	protein_coding	negative regulation of apoptotic process, cellular response to DNA damage stimulus, regulation of transcription by RNA polymerase II, positive regulation of transcription by RNA polymerase II, negative regulation of reactive oxygen species metabolic process, negative regulation of superoxide anion generation, regulation of mitotic cell cycle, ribosome biogenesis, negative regulation of amyloid pr…
AATK	313.354	-0.0170042	0.313125	-0.0543048	0.956692	0.987334	apoptosis associated tyrosine kinase [Source:HGNC Symbol;Acc:HGNC:21]	protein_coding	protein phosphorylation, peptidyl-tyrosine phosphorylation, phosphorylation, biological_process
AATK-AS1	14.8064	-0.324635	0.658337	-0.493114	0.621932	NA	NA	NA	NA
AB015752.3	57.0965	-0.255731	0.491001	-0.520835	0.602482	0.853099	NA	NA	NA
AB019441.29	106.017	0.0118716	0.2841	0.0417868	0.966669	0.990257	NA	NA	NA
ABAT	15616.4	0.104872	0.124937	0.8394	0.401245	0.727714	4-aminobutyrate aminotransferase [Source:HGNC Symbol;Acc:HGNC:23]	protein_coding	gamma-aminobutyric acid metabolic process, neurotransmitter catabolic process, gamma-aminobutyric acid catabolic process, behavioral response to cocaine, response to hypoxia, aging, copulation, locomotory behavior, gamma-aminobutyric acid biosynthetic process, response to iron ion, negative regulation of gamma-aminobutyric acid secretion, cerebellum development, positive regulation of heat genera…
ABC7-42389800N19.1	2368.31	0.146601	0.210778	0.695522	0.486728	0.785841	NA	NA	NA
ABC7-43041300I9.1	9.3071	-0.690084	0.680731	-1.01374	0.310707	NA	NA	NA	NA
ABCA1	861.451	0.682005	0.297688	2.291	0.0219632	0.151898	ATP binding cassette subfamily A member 1 [Source:HGNC Symbol;Acc:HGNC:29]	protein_coding	transmembrane transport, cholesterol homeostasis, cellular response to low-density lipoprotein particle stimulus, lipid metabolic process, steroid metabolic process, cholesterol metabolic process, regulation of Cdc42 protein signal transduction, response to laminar fluid shear stress, cholesterol efflux, regulation of lipid metabolic process, lipid transport, high-density lipoprotein particle ass…
ABCA10	108.918	1.95715	1.25942	1.554	0.120184	0.411345	ATP binding cassette subfamily A member 10 [Source:HGNC Symbol;Acc:HGNC:30]	protein_coding	transmembrane transport, lipid transport
ABCA11P	380.297	-0.318811	0.575535	-0.553938	0.579621	0.839861	NA	NA	NA
ABCA12	1874.04	1.20892	0.39844	3.03414	0.00241226	0.0364769	ATP binding cassette subfamily A member 12 [Source:HGNC Symbol;Acc:HGNC:14637]	protein_coding	lipid transport, transmembrane transport, positive regulation of cholesterol efflux, phospholipid efflux, protein localization to plasma membrane, secretion by cell, cellular homeostasis, keratinocyte differentiation, keratinization, ceramide transport, surfactant homeostasis, regulated exocytosis, lung alveolus development, lipid homeostasis, establishment of skin barrier, positive regulation of…
ABCA13	4.33224	2.44037	2.45553	0.993829	0.320306	NA	ATP binding cassette subfamily A member 13 [Source:HGNC Symbol;Acc:HGNC:14638]	protein_coding	transmembrane transport, neutrophil degranulation, lipid transport
ABCA17P	375.677	0.0295541	0.300503	0.0983485	0.921656	0.975807	NA	NA	NA
ABCA2	13782.6	0.52605	0.216539	2.42936	0.0151256	0.121028	ATP binding cassette subfamily A member 2 [Source:HGNC Symbol;Acc:HGNC:32]	protein_coding	transmembrane transport, negative regulation of receptor-mediated endocytosis involved in cholesterol transport, positive regulation of amyloid-beta formation, negative regulation of cholesterol efflux, regulation of cholesterol esterification, lipid metabolic process, regulation of transcription by RNA polymerase II, cholesterol homeostasis, positive regulation of amyloid precursor protein catab…
ABCA3	10963.5	-0.045009	0.144915	-0.310589	0.756113	0.920159	ATP binding cassette subfamily A member 3 [Source:HGNC Symbol;Acc:HGNC:33]	protein_coding	transmembrane transport, cellular protein metabolic process, response to drug, lipid transport, response to glucocorticoid
ABCA4	185.941	0.160842	0.703575	0.228607	0.819174	0.942691	ATP binding cassette subfamily A member 4 [Source:HGNC Symbol;Acc:HGNC:34]	protein_coding	lipid transport, transmembrane transport, visual perception, response to stimulus, retinoid metabolic process, phospholipid translocation, phototransduction, visible light, phospholipid transfer to membrane, photoreceptor cell maintenance
ABCA5	5503.88	0.365194	0.261904	1.39438	0.163204	0.481936	ATP binding cassette subfamily A member 5 [Source:HGNC Symbol;Acc:HGNC:35]	protein_coding	transmembrane transport, cholesterol transport, cholesterol efflux, lipid transport, high-density lipoprotein particle remodeling, reverse cholesterol transport, negative regulation of macrophage derived foam cell differentiation
ABCA6	22.863	-0.993979	1.15405	-0.861294	0.389076	0.717527	ATP binding cassette subfamily A member 6 [Source:HGNC Symbol;Acc:HGNC:36]	protein_coding	lipid transport, transmembrane transport
ABCA7	788.134	-0.0665029	0.254615	-0.26119	0.793946	0.934842	ATP binding cassette subfamily A member 7 [Source:HGNC Symbol;Acc:HGNC:37]	protein_coding	transmembrane transport, phagocytosis, positive regulation of protein localization to cell surface, cholesterol efflux, lipid transport, phospholipid efflux, phospholipid translocation, positive regulation of cholesterol efflux, negative regulation of amyloid-beta formation, regulation of amyloid precursor protein catabolic process, positive regulation of phospholipid efflux, negative regulation …
ABCA8	1.82019	-0.0675691	3.81693	-0.0177025	0.985876	NA	ATP binding cassette subfamily A member 8 [Source:HGNC Symbol;Acc:HGNC:38]	protein_coding	transmembrane transport, lipid transport
ABCA9	13.5597	-1.51099	1.80145	-0.838766	0.401601	NA	ATP binding cassette subfamily A member 9 [Source:HGNC Symbol;Acc:HGNC:39]	protein_coding	transmembrane transport, lipid transport
ABCB1	5.34179	1.25089	1.52414	0.820719	0.411806	NA	ATP binding cassette subfamily B member 1 [Source:HGNC Symbol;Acc:HGNC:40]	protein_coding	transmembrane transport, export across plasma membrane, phospholipid translocation, response to drug, G2/M transition of mitotic cell cycle, regulation of response to osmotic stress, transepithelial transport, stem cell proliferation, ceramide translocation, positive regulation of anion channel activity, xenobiotic transport across blood-brain barrier, regulation of chloride transport
ABCB10	1893.52	-0.508631	0.269133	-1.88989	0.0587733	0.273934	ATP binding cassette subfamily B member 10 [Source:HGNC Symbol;Acc:HGNC:41]	protein_coding	transmembrane transport, mitochondrial transport
ABCB10P1	2.36081	-0.502524	1.55509	-0.323148	0.746583	NA	NA	NA	NA
ABCB10P3	5.02676	-0.679975	1.59885	-0.42529	0.670625	NA	NA	NA	NA
ABCB4	169.593	0.598751	0.460187	1.3011	0.193223	0.524173	ATP binding cassette subfamily B member 4 [Source:HGNC Symbol;Acc:HGNC:45]	protein_coding	transmembrane transport, lipid transport, lipid metabolic process, lipid homeostasis, bile acid secretion, regulation of lipid metabolic process, phospholipid translocation, positive regulation of phospholipid transport, positive regulation of cholesterol transport, positive regulation of phospholipid translocation, ceramide translocation, response to fenofibrate, cellular response to bile acid
ABCB6	3892.61	-0.857692	0.188741	-4.54428	5.51237e-06	0.000384465	ATP binding cassette subfamily B member 6 (Langereis blood group) [Source:HGNC Symbol;Acc:HGNC:47]	protein_coding	transmembrane transport, cellular iron ion homeostasis, porphyrin-containing compound biosynthetic process, brain development, skin development, heme transport, heme transmembrane transport
ABCB7	1453.36	0.26045	0.244535	1.06508	0.286838	0.626776	ATP binding cassette subfamily B member 7 [Source:HGNC Symbol;Acc:HGNC:48]	protein_coding	transmembrane transport, cellular iron ion homeostasis, heme transport
ABCB8	3453.1	-0.135919	0.229673	-0.591794	0.553988	0.826359	ATP binding cassette subfamily B member 8 [Source:HGNC Symbol;Acc:HGNC:49]	protein_coding	transmembrane transport, ion transport, potassium ion transport, potassium ion transmembrane transport
ABCB9	2914.81	-0.44763	0.227612	-1.96664	0.0492249	0.248235	ATP binding cassette subfamily B member 9 [Source:HGNC Symbol;Acc:HGNC:50]	protein_coding	transmembrane transport, peptide transport, protein transport
ABCC1	12231.2	-0.111866	0.203273	-0.550322	0.582098	0.841245	ATP binding cassette subfamily C member 1 [Source:HGNC Symbol;Acc:HGNC:51]	protein_coding	transmembrane transport, cellular response to amyloid-beta, positive regulation of inflammatory response, cobalamin metabolic process, export across plasma membrane, response to drug, phospholipid translocation, cell chemotaxis, transepithelial transport, leukotriene metabolic process, cobalamin transport, glutathione transmembrane transport, xenobiotic transport, leukotriene transport, sphingoli…
ABCC10	5150.57	-0.00275736	0.219392	-0.0125682	0.989972	0.996477	ATP binding cassette subfamily C member 10 [Source:HGNC Symbol;Acc:HGNC:52]	protein_coding	transmembrane transport
ABCC11	66.978	0.867729	0.478436	1.81368	0.0697274	0.3018	ATP binding cassette subfamily C member 11 [Source:HGNC Symbol;Acc:HGNC:14639]	protein_coding	transmembrane transport, organic anion transport, purine nucleotide transport
ABCC13	106.792	0.59648	0.44588	1.33776	0.180975	0.507204	NA	NA	NA
ABCC2	141.569	-0.32752	0.454091	-0.721264	0.470747	0.776731	ATP binding cassette subfamily C member 2 [Source:HGNC Symbol;Acc:HGNC:53]	protein_coding	transmembrane transport, organic anion transport, negative regulation of gene expression, bile acid and bile salt transport, transepithelial transport, xenobiotic transport across blood-brain barrier, response to oxidative stress, female pregnancy, response to heat, mercury ion transport, canalicular bile acid transport, bilirubin transport, prostaglandin transport, antibiotic metabolic process, …
ABCC3	13623.1	-0.156645	0.310538	-0.504432	0.613958	0.857539	ATP binding cassette subfamily C member 3 [Source:HGNC Symbol;Acc:HGNC:54]	protein_coding	transmembrane transport, bile acid and bile salt transport, canalicular bile acid transport, xenobiotic transport, organic anion transport
ABCC4	2181.62	-0.434152	0.195334	-2.22261	0.026242	0.169716	ATP binding cassette subfamily C member 4 [Source:HGNC Symbol;Acc:HGNC:55]	protein_coding	transmembrane transport, ion transmembrane transport, oxidation-reduction process, xenobiotic transport, platelet degranulation, cilium assembly, response to organic substance, response to organonitrogen compound, response to organic cyclic compound, prostaglandin secretion, response to drug, positive regulation of smooth muscle cell proliferation, export across plasma membrane
ABCC5	13465.6	-0.0555569	0.0934252	-0.594667	0.552066	0.825261	ATP binding cassette subfamily C member 5 [Source:HGNC Symbol;Acc:HGNC:56]	protein_coding	transmembrane transport, organic anion transport, hyaluronan biosynthetic process, xenobiotic transport, export across plasma membrane
ABCC5-AS1	28.0672	-0.254308	0.629618	-0.403908	0.686281	0.892204	NA	NA	NA
ABCC6	78.6249	-0.511556	0.504866	-1.01325	0.31094	0.651261	ATP binding cassette subfamily C member 6 [Source:HGNC Symbol;Acc:HGNC:57]	protein_coding	transmembrane transport, response to stimulus, visual perception, response to drug
ABCC6P1	4.54533	1.18212	1.58241	0.747035	0.455042	NA	NA	NA	NA
ABCC6P2	10.8756	-0.730191	0.888953	-0.821406	0.411415	NA	NA	NA	NA
ABCC8	272.434	1.1623	0.501009	2.31992	0.0203451	0.145452	ATP binding cassette subfamily C member 8 [Source:HGNC Symbol;Acc:HGNC:59]	protein_coding	transmembrane transport, potassium ion transport, cellular glucose homeostasis, female pregnancy, memory, visual learning, response to pH, response to zinc ion, negative regulation of low-density lipoprotein particle clearance, negative regulation of angiogenesis, response to lipopolysaccharide, positive regulation of tumor necrosis factor production, response to insulin, response to drug, positi…
ABCC9	0.755756	0.17548	3.71539	0.0472307	0.962329	NA	ATP binding cassette subfamily C member 9 [Source:HGNC Symbol;Acc:HGNC:60]	protein_coding	transmembrane transport, potassium ion transport, regulation of cardiac conduction, response to ATP, defense response to virus, cardiac conduction, potassium ion transmembrane transport, cation transmembrane transport, inorganic cation transmembrane transport, potassium ion import across plasma membrane
ABCD1	2206.52	0.153444	0.264327	0.580508	0.561572	0.830585	ATP binding cassette subfamily D member 1 [Source:HGNC Symbol;Acc:HGNC:61]	protein_coding	transmembrane transport, fatty acid beta-oxidation, long-chain fatty acid import into peroxisome, peroxisome organization, fatty acid beta-oxidation using acyl-CoA oxidase, alpha-linolenic acid metabolic process, myelin maintenance, negative regulation of cytokine production involved in inflammatory response, linoleic acid metabolic process, negative regulation of reactive oxygen species biosynth…
ABCD3	2283.5	-0.486806	0.221256	-2.20019	0.0277934	0.176094	ATP binding cassette subfamily D member 3 [Source:HGNC Symbol;Acc:HGNC:67]	protein_coding	transmembrane transport, long-chain fatty acid import into peroxisome, fatty acid biosynthetic process, peroxisome organization, fatty acid beta-oxidation, response to organic cyclic compound, response to drug, very long-chain fatty acid catabolic process
ABCD4	3113.87	0.370525	0.143636	2.57962	0.00989105	0.0928077	ATP binding cassette subfamily D member 4 [Source:HGNC Symbol;Acc:HGNC:68]	protein_coding	transmembrane transport, cellular response to leukemia inhibitory factor, cobalamin metabolic process
ABCE1	10879.9	-0.491842	0.298265	-1.64901	0.0991457	0.370232	ATP binding cassette subfamily E member 1 [Source:HGNC Symbol;Acc:HGNC:69]	protein_coding	ribosomal subunit export from nucleus, viral process, translational initiation, translational termination, defense response to virus, regulation of type I interferon-mediated signaling pathway, negative regulation of endoribonuclease activity
ABCF1	727.028	-0.420867	0.152745	-2.75536	0.00586269	0.0662437	ATP binding cassette subfamily F member 1 [Source:HGNC Symbol;Acc:HGNC:70]	protein_coding	transmembrane transport, inflammatory response, translation
ABCF2	11765.7	-0.61313	0.118249	-5.18507	2.1593e-07	2.48574e-05	NA	NA	NA
ABCF3	9726.63	-0.349718	0.152033	-2.30027	0.0214327	0.149978	ATP binding cassette subfamily F member 3 [Source:HGNC Symbol;Acc:HGNC:72]	protein_coding	defense response to virus
ABCG1	3195.51	0.71603	0.227713	3.14444	0.00166405	0.0284362	ATP binding cassette subfamily G member 1 [Source:HGNC Symbol;Acc:HGNC:73]	protein_coding	transmembrane transport, cholesterol homeostasis, positive regulation of amyloid-beta formation, lipid transport, toxin transport, cholesterol efflux, response to organic substance, cholesterol metabolic process, high-density lipoprotein particle remodeling, reverse cholesterol transport, negative regulation of macrophage derived foam cell differentiation, negative regulation of cholesterol stora…
ABCG2	1762	-1.11528	0.282731	-3.94466	7.99139e-05	0.00310288	ATP binding cassette subfamily G member 2 (Junior blood group) [Source:HGNC Symbol;Acc:HGNC:74]	protein_coding	transmembrane transport, urate metabolic process, export across plasma membrane, cellular iron ion homeostasis, transepithelial transport, xenobiotic transport across blood-brain barrier, riboflavin transport, urate transport, biotin transport, urate salt excretion, cellular detoxification
ABCG4	9.94997	2.03973	1.08616	1.87792	0.0603915	NA	ATP binding cassette subfamily G member 4 [Source:HGNC Symbol;Acc:HGNC:13884]	protein_coding	transmembrane transport, cholesterol efflux, cellular response to leukemia inhibitory factor
ABCG5	3.41751	2.31823	2.05149	1.13002	0.258466	NA	ATP binding cassette subfamily G member 5 [Source:HGNC Symbol;Acc:HGNC:13886]	protein_coding	cholesterol homeostasis, lipid transport, transmembrane transport, cholesterol efflux, intestinal cholesterol absorption, excretion, sterol transport, negative regulation of intestinal phytosterol absorption, negative regulation of intestinal cholesterol absorption, response to nutrient, response to ionizing radiation, response to drug
ABCG8	2.91454	0.340143	2.24364	0.151603	0.8795	NA	ATP binding cassette subfamily G member 8 [Source:HGNC Symbol;Acc:HGNC:13887]	protein_coding	cholesterol homeostasis, lipid transport, transmembrane transport, cholesterol efflux, intestinal cholesterol absorption, excretion, sterol transport, response to nutrient, negative regulation of intestinal phytosterol absorption, phospholipid transport, response to drug, negative regulation of intestinal cholesterol absorption, sterol homeostasis
ABHD1	293.013	0.233953	0.309812	0.755146	0.450161	0.763256	abhydrolase domain containing 1 [Source:HGNC Symbol;Acc:HGNC:17553]	protein_coding	biological_process, cellular lipid metabolic process
ABHD10	1112.64	0.0287395	0.271956	0.105677	0.915839	0.974386	abhydrolase domain containing 10 [Source:HGNC Symbol;Acc:HGNC:25656]	protein_coding	cellular glucuronidation, glucuronoside catabolic process
ABHD11	5929.26	0.287237	0.161905	1.77411	0.0760455	0.318964	abhydrolase domain containing 11 [Source:HGNC Symbol;Acc:HGNC:16407]	protein_coding	biological_process
ABHD12	8235.06	-0.104865	0.14988	-0.699659	0.48414	0.783731	abhydrolase domain containing 12 [Source:HGNC Symbol;Acc:HGNC:15868]	protein_coding	lipid metabolic process, phospholipid catabolic process, monoacylglycerol catabolic process, acylglycerol catabolic process, phosphatidylserine catabolic process, protein depalmitoylation, adult walking behavior, response to auditory stimulus, glycerophospholipid catabolic process, regulation of inflammatory response
ABHD12B	12.6685	-0.471095	1.0777	-0.437129	0.662018	NA	NA	NA	NA
ABHD13	1063.37	-0.0749006	0.302418	-0.247673	0.804388	0.938616	abhydrolase domain containing 13 [Source:HGNC Symbol;Acc:HGNC:20293]	protein_coding	protein depalmitoylation
ABHD14A	565.725	-0.0915955	0.214539	-0.42694	0.669423	0.884868	NA	NA	NA
ABHD14A-ACY1	66.5531	-0.304566	0.325711	-0.935082	0.349746	0.686224	ABHD14A-ACY1 readthrough [Source:HGNC Symbol;Acc:HGNC:38856]	protein_coding	proteolysis, cellular amino acid metabolic process
ABHD14B	1494.94	-0.149454	0.344337	-0.434035	0.664263	0.882771	abhydrolase domain containing 14B [Source:HGNC Symbol;Acc:HGNC:28235]	protein_coding	positive regulation of transcription by RNA polymerase II, 3'-phosphoadenosine 5'-phosphosulfate metabolic process
ABHD15	3361.62	-0.323868	0.149472	-2.16674	0.0302547	0.18472	abhydrolase domain containing 15 [Source:HGNC Symbol;Acc:HGNC:26971]	protein_coding	cellular lipid metabolic process
ABHD16A	36.0307	-0.366224	0.499459	-0.733242	0.463411	0.772516	abhydrolase domain containing 16A [Source:HGNC Symbol;Acc:HGNC:13921]	protein_coding	lipid metabolic process, phosphatidylserine catabolic process, monoacylglycerol catabolic process, prostaglandin catabolic process
ABHD16B	742.772	0.180805	0.312596	0.578398	0.562995	0.831484	NA	NA	NA
ABHD17A	1532.48	0.0431412	0.277588	0.155414	0.876495	0.961598	abhydrolase domain containing 17A [Source:HGNC Symbol;Acc:HGNC:28756]	protein_coding	protein localization to membrane, protein palmitoylation, protein depalmitoylation, regulation of postsynapse organization, negative regulation of protein localization to microtubule, positive regulation of protein localization to endosome
ABHD17AP1	27.9879	-0.462187	0.516242	-0.895291	0.370632	0.704746	NA	NA	NA
ABHD17AP2	29.8894	-0.368138	0.483607	-0.761234	0.446518	0.760547	NA	NA	NA
ABHD17AP3	17.7527	0.685348	0.787556	0.870222	0.384179	0.714521	NA	NA	NA
ABHD17AP4	2.35114	-0.989227	2.89034	-0.342253	0.732161	NA	NA	NA	NA
ABHD17AP6	23.4217	-0.539744	0.617878	-0.873544	0.382367	0.712934	NA	NA	NA
ABHD17B	1973.14	-0.0683949	0.221205	-0.309192	0.757175	0.920816	abhydrolase domain containing 17B [Source:HGNC Symbol;Acc:HGNC:24278]	protein_coding	protein palmitoylation, protein depalmitoylation, regulation of postsynapse organization, regulation of protein localization to synapse, negative regulation of protein localization to microtubule, regulation of dendritic spine maintenance, positive regulation of protein localization to endosome
ABHD17C	5515.72	0.404487	0.270346	1.49619	0.134605	0.43656	abhydrolase domain containing 17C [Source:HGNC Symbol;Acc:HGNC:26925]	protein_coding	protein palmitoylation, protein depalmitoylation, regulation of postsynapse organization, negative regulation of protein localization to microtubule, positive regulation of protein localization to endosome
ABHD2	26085.5	0.375403	0.149452	2.51186	0.0120098	0.104209	abhydrolase domain containing 2 [Source:HGNC Symbol;Acc:HGNC:18717]	protein_coding	lipid metabolic process, lipid catabolic process, acrosome reaction, response to wounding, negative regulation of cell migration, sperm capacitation, acylglycerol catabolic process, response to progesterone, steroid hormone mediated signaling pathway, cellular lipid metabolic process
ABHD3	1047.37	-0.331727	0.171847	-1.93036	0.0535617	0.260221	abhydrolase domain containing 3 [Source:HGNC Symbol;Acc:HGNC:18718]	protein_coding	lipid metabolic process, phosphatidylcholine metabolic process, cellular lipid metabolic process, phosphatidylcholine biosynthetic process
ABHD4	1805.92	-0.165984	0.188164	-0.882125	0.377709	0.70912	abhydrolase domain containing 4 [Source:HGNC Symbol;Acc:HGNC:20154]	protein_coding	lipid metabolic process, lipid catabolic process, lipid homeostasis, phosphatidylethanolamine acyl-chain remodeling, N-acylphosphatidylethanolamine metabolic process
ABHD5	2135.04	-0.423958	0.206541	-2.05266	0.0401059	0.220248	abhydrolase domain containing 5 [Source:HGNC Symbol;Acc:HGNC:21396]	protein_coding	proteolysis, lipid metabolic process, fatty acid metabolic process, phospholipid biosynthetic process, cell differentiation, negative regulation of sequestering of triglyceride, positive regulation of triglyceride catabolic process, positive regulation of lipid catabolic process, positive regulation of lipoprotein lipase activity, phosphatidic acid biosynthetic process, lipid homeostasis
ABHD6	176.206	-0.715067	0.432464	-1.65347	0.0982345	0.368325	abhydrolase domain containing 6 [Source:HGNC Symbol;Acc:HGNC:21398]	protein_coding	lipid metabolic process, negative regulation of cold-induced thermogenesis, monoacylglycerol catabolic process, acylglycerol catabolic process, lysobisphosphatidic acid metabolic process, phospholipid catabolic process, negative regulation of cell migration, positive regulation of lipid biosynthetic process, long-term synaptic depression, regulation of endocannabinoid signaling pathway
ABHD8	350.235	-0.0567555	0.285523	-0.198777	0.842437	0.950808	NA	NA	NA
ABI1	5776.87	0.0268235	0.236038	0.113641	0.909523	0.972471	abl interactor 1 [Source:HGNC Symbol;Acc:HGNC:11320]	protein_coding	actin polymerization or depolymerization, Fc-gamma receptor signaling pathway involved in phagocytosis, positive regulation of protein tyrosine kinase activity, viral process, transmembrane receptor protein tyrosine kinase signaling pathway, vascular endothelial growth factor receptor signaling pathway, negative regulation of cell population proliferation, peptidyl-tyrosine phosphorylation, somit…
ABI2	5378.94	-0.321621	0.307723	-1.04516	0.295948	0.635897	abl interactor 2 [Source:HGNC Symbol;Acc:HGNC:24011]	protein_coding	actin polymerization or depolymerization, nervous system development, cell migration, cytoskeleton organization, viral process, regulation of dendritic spine morphogenesis, positive regulation of Arp2/3 complex-mediated actin nucleation, peptidyl-tyrosine phosphorylation, lens fiber cell morphogenesis, Rac protein signal transduction
ABI3	3.83303	-5.32417	2.13415	-2.49475	0.0126047	NA	ABI family member 3 [Source:HGNC Symbol;Acc:HGNC:29859]	protein_coding	regulation of cell migration
ABI3BP	42.6399	1.09017	0.906218	1.20299	0.22898	0.569643	ABI family member 3 binding protein [Source:HGNC Symbol;Acc:HGNC:17265]	protein_coding	positive regulation of cell-substrate adhesion, extracellular matrix organization
ABL1	15260.6	-0.0225712	0.165383	-0.136478	0.891443	0.966411	ABL proto-oncogene 1, non-receptor tyrosine kinase [Source:HGNC Symbol;Acc:HGNC:76]	protein_coding	protein phosphorylation, positive regulation of endothelial cell migration, negative regulation of long-term synaptic potentiation, negative regulation of protein serine/threonine kinase activity, phosphorylation, cell adhesion, DNA repair, cellular response to DNA damage stimulus, apoptotic process, autophagy, Fc-gamma receptor signaling pathway involved in phagocytosis, endocytosis, regulation …
ABL2	6267.12	-0.194031	0.19874	-0.976307	0.328912	0.668946	ABL proto-oncogene 2, non-receptor tyrosine kinase [Source:HGNC Symbol;Acc:HGNC:77]	protein_coding	protein phosphorylation, phosphorylation, cell adhesion, regulation of endocytosis, regulation of apoptotic process, regulation of cell adhesion, signal transduction, cellular protein modification process, regulation of autophagy, regulation of actin cytoskeleton reorganization, regulation of cell motility, positive regulation of cytosolic calcium ion concentration, peptidyl-tyrosine phosphorylat…
ABLIM1	8167.27	-0.0685363	0.230534	-0.297294	0.766242	0.924169	actin binding LIM protein 1 [Source:HGNC Symbol;Acc:HGNC:78]	protein_coding	cytoskeleton organization, cilium assembly, visual perception, animal organ morphogenesis, lamellipodium assembly
ABLIM2	775.48	0.123242	0.248058	0.496828	0.61931	0.86021	actin binding LIM protein family member 2 [Source:HGNC Symbol;Acc:HGNC:19195]	protein_coding	transcription, DNA-templated, cytoskeleton organization, actin cytoskeleton organization, lamellipodium assembly
ABLIM3	1501.84	0.954713	0.234723	4.0674	4.75406e-05	0.00210318	actin binding LIM protein family member 3 [Source:HGNC Symbol;Acc:HGNC:29132]	protein_coding	transcription, DNA-templated, cytoskeleton organization, actin cytoskeleton organization, cilium assembly, lamellipodium assembly, positive regulation of protein targeting to mitochondrion, positive regulation of transcription by RNA polymerase II
ABR	12275.5	0.00552211	0.172048	0.0320964	0.974395	0.992378	ABR activator of RhoGEF and GTPase [Source:HGNC Symbol;Acc:HGNC:81]	protein_coding	signal transduction, intracellular signal transduction, positive regulation of GTPase activity, regulation of small GTPase mediated signal transduction, activation of GTPase activity, G protein-coupled receptor signaling pathway, small GTPase mediated signal transduction, positive regulation of apoptotic process, modulation of chemical synaptic transmission, negative regulation of cellular extrav…
ABRA	31.4582	-0.408399	0.700988	-0.582605	0.560159	0.829757	actin binding Rho activating protein [Source:HGNC Symbol;Acc:HGNC:30655]	protein_coding	positive regulation of Rho protein signal transduction, protein transport, positive regulation of transcription by RNA polymerase II, positive regulation of transcription, DNA-templated, positive regulation of DNA-binding transcription factor activity, protein import into nucleus
ABRACL	2483.41	-0.265987	0.180155	-1.47643	0.139829	0.444479	ABRA C-terminal like [Source:HGNC Symbol;Acc:HGNC:21230]	protein_coding	regulation of actin filament-based process
ABT1	4636.09	-0.335017	0.177812	-1.88411	0.0595498	0.276109	activator of basal transcription 1 [Source:HGNC Symbol;Acc:HGNC:17369]	protein_coding	positive regulation of nucleic acid-templated transcription, regulation of transcription by RNA polymerase II, spinal cord motor neuron differentiation, transcription by RNA polymerase II, endonucleolytic cleavage in ITS1 to separate SSU-rRNA from 5.8S rRNA and LSU-rRNA from tricistronic rRNA transcript (SSU-rRNA, 5.8S rRNA, LSU-rRNA), endonucleolytic cleavage to generate mature 5'-end of SSU-rRN…
ABT1P1	25.3437	-1.39977	0.684441	-2.04513	0.0408421	0.222632	NA	NA	NA
ABTB1	851.342	1.30313	0.230615	5.65066	1.59837e-08	2.95037e-06	ankyrin repeat and BTB domain containing 1 [Source:HGNC Symbol;Acc:HGNC:18275]	protein_coding	translation, translational elongation
ABTB2	2463.11	-0.340582	0.222794	-1.52869	0.126341	0.422403	ankyrin repeat and BTB domain containing 2 [Source:HGNC Symbol;Acc:HGNC:23842]	protein_coding	cellular response to toxic substance
AC000032.2	0.781963	0.568156	3.66136	0.155176	0.876682	NA	NA	NA	NA
AC000036.4	2.86347	-3.64633	3.02684	-1.20467	0.228332	NA	NA	NA	NA
AC000041.8	27.4428	-2.42309	0.975446	-2.48408	0.0129885	0.110012	NA	NA	NA
AC000068.10	29.7567	0.136246	0.424775	0.320749	0.748401	0.917588	NA	NA	NA
AC000068.5	242.604	0.0703464	0.207154	0.339585	0.734169	0.912693	NA	NA	NA
AC000078.5	118.088	0.271144	0.260529	1.04074	0.297994	0.638065	NA	NA	NA
AC000081.2	2.88644	-1.76116	2.02744	-0.868661	0.385033	NA	NA	NA	NA
AC000089.3	147.229	0.382465	0.256244	1.49258	0.135547	0.438088	NA	NA	NA
AC000110.1	2.27041	-1.91627	2.15196	-0.890477	0.37321	NA	NA	NA	NA
AC000120.7	124.655	-0.762657	0.308287	-2.47385	0.0133664	0.112236	NA	NA	NA
AC000123.4	50.1243	-0.16752	0.577732	-0.289961	0.771846	0.927335	NA	NA	NA
AC002044.4	5.81365	0.287251	1.04328	0.275333	0.78306	NA	NA	NA	NA
AC002056.3	120.33	-1.52758	0.32404	-4.71418	2.42688e-06	0.000198338	NA	NA	NA
AC002056.5	1.44319	-0.37422	3.5344	-0.105879	0.915678	NA	NA	NA	NA
AC002059.10	19.178	-1.15361	0.644109	-1.79102	0.0732909	0.311308	NA	NA	NA
AC002064.4	3.55782	2.08262	1.53899	1.35324	0.17598	NA	NA	NA	NA
AC002064.5	0.70777	-0.195267	3.59027	-0.0543879	0.956626	NA	NA	NA	NA
AC002066.1	15.3619	1.04805	0.6453	1.62413	0.104347	NA	NA	NA	NA
AC002075.3	81.8966	-0.551377	0.330447	-1.66858	0.0952007	0.362453	NA	NA	NA
AC002075.4	37.334	-1.0127	0.583221	-1.7364	0.0824938	0.333937	NA	NA	NA
AC002076.10	23.9843	-0.0530072	0.549857	-0.0964016	0.923202	0.976226	NA	NA	NA
AC002116.7	233.06	-0.622041	0.224409	-2.77191	0.00557289	0.0643313	NA	NA	NA
AC002116.8	1.34264	3.41762	3.71532	0.919872	0.35764	NA	NA	NA	NA
AC002117.1	43.3635	1.29545	0.391107	3.31226	0.000925441	0.0189622	NA	NA	NA
AC002128.5	168.879	0.0859264	0.296633	0.289672	0.772067	0.927335	NA	NA	NA
AC002306.1	15.487	-0.595694	0.681998	-0.873454	0.382416	NA	NA	NA	NA
AC002310.10	36.3891	0.104797	0.529429	0.197944	0.843089	0.950906	NA	NA	NA
AC002310.12	321.997	-0.255827	0.22117	-1.1567	0.247396	0.588274	NA	NA	NA
AC002310.17	49.6902	0.0889544	0.388237	0.229124	0.818772	0.942683	NA	NA	NA
AC002310.7	86.8325	0.305363	0.530331	0.575797	0.564753	0.832484	NA	NA	NA
AC002314.4	0.855657	-0.260239	3.53287	-0.0736622	0.941279	NA	NA	NA	NA
AC002365.1	8.72094	-1.54238	1.24711	-1.23676	0.216176	NA	NA	NA	NA
AC002395.1	2.22989	-0.992784	1.60902	-0.61701	0.537228	NA	NA	NA	NA
AC002398.11	130.933	0.0736009	0.24821	0.296527	0.766828	0.924424	NA	NA	NA
AC002398.12	8.01757	-2.19947	0.79926	-2.75188	0.00592546	NA	NA	NA	NA
AC002398.13	39.1772	0.314405	0.41193	0.763249	0.445315	0.75995	NA	NA	NA
AC002398.5	1.8737	-2.87237	2.18964	-1.3118	0.189587	NA	NA	NA	NA
AC002398.9	5.76607	6.34621	2.36391	2.68462	0.00726117	NA	NA	NA	NA
AC002400.1	79.3627	0.148505	0.464333	0.319824	0.749102	0.917712	NA	NA	NA
AC002401.1	25.9956	0.0661589	0.447048	0.147991	0.88235	0.963333	NA	NA	NA
AC002429.5	6.72248	1.20012	1.33955	0.895911	0.3703	NA	NA	NA	NA
AC002451.3	5.23702	1.70008	2.11569	0.803559	0.421652	NA	NA	NA	NA
AC002467.7	229.052	0.248397	0.260148	0.954828	0.339665	0.67743	NA	NA	NA
AC002472.1	0.954356	-0.291485	1.92174	-0.151677	0.879441	NA	NA	NA	NA
AC002472.13	1.7569	-2.0294	2.34183	-0.866587	0.386168	NA	NA	NA	NA
AC002477.1	0.928017	1.15682	2.53298	0.456704	0.647884	NA	NA	NA	NA
AC002480.3	1.18502	2.61131	3.7386	0.698473	0.484881	NA	NA	NA	NA
AC002480.5	1.29319	-2.32264	3.76742	-0.616509	0.537559	NA	NA	NA	NA
AC002519.8	3.87749	1.94905	2.09354	0.930981	0.351864	NA	NA	NA	NA
AC002542.2	4.86308	-0.212491	1.28877	-0.164879	0.869039	NA	NA	NA	NA
AC002543.2	118.38	-0.491918	0.300873	-1.63497	0.102055	0.37527	NA	NA	NA
AC002550.5	16.1846	0.152878	0.873093	0.175099	0.861002	NA	NA	NA	NA
AC002551.1	19.5338	-0.428862	0.496483	-0.8638	0.387698	0.716625	NA	NA	NA
AC002553.1	3.09379	-0.643999	1.22875	-0.524107	0.600204	NA	NA	NA	NA
AC002553.4	8.08647	-1.25839	0.839184	-1.49954	0.133734	NA	NA	NA	NA
AC002984.2	3.24056	1.49786	1.71272	0.874555	0.381816	NA	NA	NA	NA
AC002985.3	21.7674	-2.09195	1.04721	-1.99764	0.0457562	0.237396	NA	NA	NA
AC002994.1	6.95791	1.22891	1.28331	0.957612	0.338258	NA	NA	NA	NA
AC003002.6	17.2751	1.34033	0.685122	1.95634	0.0504252	0.251347	NA	NA	NA
AC003005.2	1.94795	1.87367	2.62651	0.713368	0.475618	NA	NA	NA	NA
AC003006.1	2.22636	-1.39679	2.10664	-0.663038	0.507306	NA	NA	NA	NA
AC003006.7	17.3678	0.712999	2.35834	0.302331	0.7624	0.923181	NA	NA	NA
AC003009.1	0.840761	-3.07764	3.73156	-0.824761	0.409507	NA	NA	NA	NA
AC003009.2	1.2432	-2.80672	3.32383	-0.844421	0.398434	NA	NA	NA	NA
AC003029.1	5.8323	0.194087	1.10695	0.175334	0.860817	NA	NA	NA	NA
AC003051.1	0.974072	2.07257	3.75593	0.551812	0.581077	NA	NA	NA	NA
AC003075.4	16.679	0.176607	0.877518	0.201257	0.840497	0.949902	NA	NA	NA
AC003080.4	6.5653	-0.621339	1.25727	-0.494198	0.621166	NA	NA	NA	NA
AC003088.1	25.9282	1.77539	0.528804	3.35736	0.000786901	0.0167987	NA	NA	NA
AC003101.1	35.9543	0.0489441	0.416409	0.117538	0.906433	0.971448	NA	NA	NA
AC003102.3	650.076	0.381529	0.176213	2.16516	0.0303753	0.185193	NA	NA	NA
AC003104.1	47.9714	-0.598044	0.690048	-0.86667	0.386123	0.715744	NA	NA	NA
AC003665.1	960.078	0.098905	0.211649	0.467307	0.640281	0.870817	NA	NA	NA
AC003682.16	4.36272	-0.433731	1.68677	-0.257137	0.797073	NA	NA	NA	NA
AC003956.1	11.8973	0.279546	0.552911	0.50559	0.613145	NA	NA	NA	NA
AC003958.2	22.0794	0.0659741	1.36652	0.0482791	0.961494	0.989261	NA	NA	NA
AC003989.3	11.2336	-0.268538	0.859056	-0.312596	0.754588	NA	NA	NA	NA
AC003989.4	73.9766	-0.276518	0.426797	-0.647892	0.517055	0.804187	NA	NA	NA
AC003991.3	2.33477	-0.774958	2.17464	-0.356362	0.72157	NA	NA	NA	NA
AC004017.1	4.61507	0.12655	1.26882	0.0997384	0.920552	NA	NA	NA	NA
AC004019.10	1.0408	2.16999	3.75986	0.577148	0.563839	NA	NA	NA	NA
AC004019.13	20.4186	-1.13454	0.682973	-1.66118	0.0966776	0.36567	NA	NA	NA
AC004019.18	5.20318	0.0300233	1.00371	0.0299123	0.976137	NA	NA	NA	NA
AC004041.2	18.3937	0.505008	0.501567	1.00686	0.314002	0.65374	NA	NA	NA
AC004053.1	2.9109	-1.37929	1.78705	-0.771826	0.440217	NA	NA	NA	NA
AC004054.1	5.07069	-0.46272	1.35874	-0.340551	0.733442	NA	NA	NA	NA
AC004057.1	2800.45	-0.341648	0.342926	-0.996274	0.319117	0.658659	NA	NA	NA
AC004066.3	5.95076	1.03897	1.42485	0.729178	0.465893	NA	NA	NA	NA
AC004067.5	59.7722	-0.0177072	0.428434	-0.04133	0.967033	0.990519	NA	NA	NA
AC004069.1	6.65529	-0.582076	1.10964	-0.524565	0.599886	NA	NA	NA	NA
AC004069.2	106.731	0.87084	0.28836	3.01998	0.00252795	0.0377193	NA	NA	NA
AC004074.3	156.428	0.156758	0.269659	0.581318	0.561026	0.830103	NA	NA	NA
AC004076.7	19.341	-0.119349	2.68822	-0.044397	0.964588	0.98953	NA	NA	NA
AC004076.9	10.8673	0.374044	1.03624	0.360962	0.718128	NA	NA	NA	NA
AC004112.4	6.27598	0.474341	1.16329	0.40776	0.68345	NA	NA	NA	NA
AC004156.3	28.9471	0.72761	0.635882	1.14425	0.252518	0.592604	NA	NA	NA
AC004158.2	338.571	0.286055	0.232932	1.22806	0.219424	0.556803	NA	NA	NA
AC004158.3	18.552	-1.09335	1.15923	-0.943172	0.345593	0.682579	NA	NA	NA
AC004166.6	100.683	-0.234022	0.254558	-0.919329	0.357924	0.694062	NA	NA	NA
AC004221.2	4.59383	1.39477	1.97474	0.706306	0.479998	NA	NA	NA	NA
AC004231.2	45.8381	2.16867	0.437276	4.95951	7.06724e-07	7.20589e-05	NA	NA	NA
AC004237.1	4.36337	1.95549	1.59761	1.22402	0.220946	NA	NA	NA	NA
AC004257.1	1.89314	0.0309668	1.93298	0.0160202	0.987218	NA	NA	NA	NA
AC004257.3	61.5007	-0.328789	0.361349	-0.909894	0.362878	0.697545	NA	NA	NA
AC004381.6	1209.99	-0.440666	0.243294	-1.81125	0.0701024	0.302808	NA	NA	NA
AC004383.3	6.24633	-0.435534	0.842328	-0.51706	0.605115	NA	NA	NA	NA
AC004410.3	1.80605	1.86131	3.37001	0.552315	0.580732	NA	NA	NA	NA
AC004447.2	1285.99	0.149205	0.202223	0.737822	0.460623	0.771077	NA	NA	NA
AC004449.6	21.5808	0.591246	0.594606	0.99435	0.320052	0.659319	NA	NA	NA
AC004453.8	228.464	-0.341552	0.224466	-1.52162	0.128104	0.425266	NA	NA	NA
AC004461.4	19.1794	-0.0207769	0.555513	-0.0374013	0.970165	0.991515	NA	NA	NA
AC004463.6	336.634	0.071751	0.281494	0.254894	0.798805	0.936853	NA	NA	NA
AC004466.1	73.5671	0.262816	0.342323	0.767744	0.442639	0.757194	NA	NA	NA
AC004471.10	2.21943	2.00542	2.82046	0.711027	0.477067	NA	NA	NA	NA
AC004471.9	70.7948	-0.093214	0.295061	-0.315915	0.752067	0.918603	NA	NA	NA
AC004490.1	83.7617	-0.471391	0.390008	-1.20867	0.22679	0.566564	NA	NA	NA
AC004510.3	0.929793	-3.54437	3.71708	-0.953538	0.340317	NA	NA	NA	NA
AC004528.4	4.29791	1.10297	1.40064	0.787481	0.431	NA	NA	NA	NA
AC004538.3	5.48049	1.54668	1.19328	1.29616	0.194922	NA	NA	NA	NA
AC004540.4	8.74063	0.317305	1.19571	0.265368	0.790726	NA	NA	NA	NA
AC004540.5	30.3563	1.12055	0.405768	2.76154	0.00575296	0.0655225	NA	NA	NA
AC004549.6	24.3251	0.65441	0.511783	1.27869	0.201008	0.533071	NA	NA	NA
AC004655.1	2.36882	-0.776652	1.35186	-0.574506	0.565625	NA	NA	NA	NA
AC004691.5	2.03277	-0.233996	3.66096	-0.0639166	0.949037	NA	NA	NA	NA
AC004702.2	5.14579	-0.252506	0.855557	-0.295136	0.76789	NA	NA	NA	NA
AC004706.1	233.851	0.901203	0.267228	3.37241	0.00074514	0.0160998	NA	NA	NA
AC004771.1	16.5885	0.412959	0.772808	0.534362	0.593091	0.847681	NA	NA	NA
AC004775.5	3.65265	-1.58781	1.61876	-0.980875	0.326654	NA	NA	NA	NA
AC004797.1	1149.44	-0.567062	0.301935	-1.87809	0.0603685	0.277921	NA	NA	NA
AC004812.1	8.94605	-1.52469	0.729176	-2.09098	0.0365298	NA	NA	NA	NA
AC004824.1	1.03199	-0.0678835	1.57842	-0.0430074	0.965696	NA	NA	NA	NA
AC004837.3	1.10657	-1.31966	3.69629	-0.357021	0.721076	NA	NA	NA	NA
AC004837.5	28.9034	0.159704	0.620058	0.257562	0.796745	0.935661	NA	NA	NA
AC004840.8	21.19	-0.740909	0.56354	-1.31474	0.188597	0.517281	NA	NA	NA
AC004840.9	293.407	0.608906	0.312548	1.9482	0.0513909	0.253895	NA	NA	NA
AC004851.1	3.85138	-0.781145	1.18529	-0.659032	0.509875	NA	NA	NA	NA
AC004854.4	14.956	-0.10983	0.642186	-0.171025	0.864204	NA	NA	NA	NA
AC004854.5	1.346	-3.62614	3.71187	-0.976904	0.328616	NA	NA	NA	NA
AC004878.2	17.4035	0.605483	0.544367	1.11227	0.266023	0.605197	NA	NA	NA
AC004878.3	41.0065	0.0245382	0.480288	0.0510906	0.959253	0.988336	NA	NA	NA
AC004878.5	50.1571	0.232539	0.323747	0.718272	0.472589	0.778318	NA	NA	NA
AC004878.6	39.0669	0.303164	0.359251	0.843878	0.398737	0.725246	NA	NA	NA
AC004878.7	3.61523	0.432023	0.988444	0.437074	0.662058	NA	NA	NA	NA
AC004878.8	2.25598	1.40425	1.57587	0.891097	0.372877	NA	NA	NA	NA
AC004889.1	2.6693	0.671952	1.17543	0.571666	0.567548	NA	NA	NA	NA
AC004893.10	85.2746	-0.114561	0.269812	-0.424595	0.671132	0.885633	NA	NA	NA
AC004893.11	952.674	0.238203	0.243197	0.979463	0.327351	0.667166	NA	NA	NA
AC004895.4	10.8539	0.814524	0.722279	1.12771	0.259441	NA	NA	NA	NA
AC004899.3	7.27528	-0.561987	1.74023	-0.322938	0.746742	NA	NA	NA	NA
AC004947.2	1.36725	-2.24913	3.76892	-0.596757	0.55067	NA	NA	NA	NA
AC004951.5	40.1672	0.133251	0.358374	0.371823	0.710025	0.90317	NA	NA	NA
AC004951.6	173.456	0.135866	0.302667	0.448897	0.653506	0.877777	NA	NA	NA
AC004967.7	89.6747	0.473533	0.300211	1.57733	0.114719	0.400449	NA	NA	NA
AC004980.10	23.4114	0.448642	0.610789	0.73453	0.462626	0.772203	NA	NA	NA
AC004980.11	18.4248	-0.049742	0.496591	-0.100167	0.920212	0.975737	NA	NA	NA
AC004980.7	546.547	0.238118	0.15913	1.49637	0.134556	0.436467	NA	NA	NA
AC004980.9	0.880094	-0.693449	3.65745	-0.189599	0.849624	NA	NA	NA	NA
AC004985.12	16.6378	0.297577	0.71145	0.418268	0.675751	0.887683	NA	NA	NA
AC004987.9	82.8617	0.251247	0.34801	0.721955	0.470322	0.776329	NA	NA	NA
AC005003.1	772.46	0.228751	0.171027	1.33752	0.181054	0.507359	NA	NA	NA
AC005007.3	26.0497	-0.639236	0.502128	-1.27306	0.202998	0.536053	NA	NA	NA
AC005009.2	1.20358	-0.0675644	3.81693	-0.0177012	0.985877	NA	NA	NA	NA
AC005013.5	15.3751	0.999251	0.583897	1.71135	0.0870168	NA	NA	NA	NA
AC005014.5	1.21001	-1.40804	3.18137	-0.442588	0.658064	NA	NA	NA	NA
AC005034.3	19.7804	0.0866406	1.02965	0.0841455	0.932941	0.979525	NA	NA	NA
AC005037.1	2.55098	0.142351	2.27827	0.0624822	0.950179	NA	NA	NA	NA
AC005037.3	26.4229	0.327635	0.667499	0.49084	0.62354	0.862561	NA	NA	NA
AC005037.4	13.6042	0.858366	0.729988	1.17586	0.239649	NA	NA	NA	NA
AC005041.11	1.20764	2.47377	2.87863	0.859355	0.390145	NA	NA	NA	NA
AC005041.17	34.1571	1.90457	1.01943	1.86827	0.0617242	0.281633	NA	NA	NA
AC005042.2	115.213	-0.22507	0.488693	-0.460555	0.645118	0.873446	NA	NA	NA
AC005042.3	1.61669	-1.53604	2.75204	-0.558147	0.576744	NA	NA	NA	NA
AC005042.4	264.733	-0.0826292	0.296558	-0.278627	0.780531	0.930664	NA	NA	NA
AC005042.5	2.03087	1.33841	1.80143	0.74297	0.4575	NA	NA	NA	NA
AC005062.2	73.2448	0.280464	0.503369	0.557173	0.577409	0.839055	NA	NA	NA
AC005071.1	18.9995	0.561131	0.625084	0.897688	0.369352	0.703993	NA	NA	NA
AC005076.5	166.871	0.0950883	0.310641	0.306104	0.759526	0.921515	NA	NA	NA
AC005077.12	34.1679	0.860067	0.725683	1.18518	0.235945	0.577114	NA	NA	NA
AC005077.14	14.4034	-0.962056	1.07732	-0.893006	0.371854	NA	NA	NA	NA
AC005082.1	7.06218	0.287035	0.883519	0.324877	0.745274	NA	NA	NA	NA
AC005083.1	48.7664	0.691726	0.405196	1.70714	0.0877961	0.346396	NA	NA	NA
AC005086.1	17.9115	-0.808469	0.559228	-1.44569	0.148265	0.457706	NA	NA	NA
AC005086.2	7.54708	-1.01007	1.00232	-1.00774	0.31358	NA	NA	NA	NA
AC005086.3	22.3933	0.0642157	0.518068	0.123952	0.901353	0.969612	NA	NA	NA
AC005086.4	7.70455	0.457229	1.03642	0.441163	0.659095	NA	NA	NA	NA
AC005088.1	4.07876	0.450107	1.02705	0.438252	0.661204	NA	NA	NA	NA
AC005104.3	57.7406	-0.315788	0.342406	-0.922262	0.356392	0.69271	NA	NA	NA
AC005154.6	1637.01	0.205474	0.178682	1.14994	0.250168	0.590324	NA	NA	NA
AC005154.7	21.6484	0.38843	0.805519	0.48221	0.629657	0.864688	NA	NA	NA
AC005154.8	10.753	0.353522	1.15825	0.305221	0.760198	NA	NA	NA	NA
AC005162.5	1.96406	2.05973	2.97985	0.691219	0.489428	NA	NA	NA	NA
AC005189.6	7.76053	0.881463	1.00498	0.877097	0.380434	NA	NA	NA	NA
AC005197.2	22.3689	-0.480438	0.460232	-1.04391	0.296529	0.636647	NA	NA	NA
AC005220.3	20.5261	0.246879	1.11437	0.221542	0.824671	0.944725	NA	NA	NA
AC005224.2	40.6234	-0.476	0.601263	-0.791666	0.428556	0.747643	NA	NA	NA
AC005229.1	34.2492	-0.459451	0.39781	-1.15495	0.24811	0.58846	NA	NA	NA
AC005237.2	3.92683	-2.37692	1.41537	-1.67936	0.0930822	NA	NA	NA	NA
AC005237.4	27.2688	0.831843	0.571893	1.45454	0.145796	0.454744	NA	NA	NA
AC005253.2	652.239	0.239264	0.222594	1.07489	0.282422	0.622818	NA	NA	NA
AC005255.3	12.5213	-0.40035	0.634635	-0.630835	0.528148	NA	NA	NA	NA
AC005256.1	10.0797	3.20507	1.22358	2.61942	0.00880793	NA	NA	NA	NA
AC005280.1	698.29	0.0639856	1.67281	0.0382503	0.969488	0.991259	NA	NA	NA
AC005288.1	0.957769	-0.633331	2.44878	-0.258632	0.795919	NA	NA	NA	NA
AC005300.5	1.40618	2.55005	2.79864	0.911176	0.362203	NA	NA	NA	NA
AC005301.8	60.3376	-0.277646	0.485987	-0.571304	0.567793	0.834269	NA	NA	NA
AC005306.3	51.9965	0.310674	0.713727	0.435284	0.663356	0.88225	NA	NA	NA
AC005324.6	1.26964	-1.53274	3.01613	-0.50818	0.611327	NA	NA	NA	NA
AC005329.7	19.3481	0.585822	1.0743	0.545305	0.585544	0.843208	NA	NA	NA
AC005336.4	51.8264	-0.117582	0.468528	-0.250961	0.801844	0.938152	NA	NA	NA
AC005336.5	3.12751	1.37403	1.89096	0.72663	0.467453	NA	NA	NA	NA
AC005355.2	83.2064	0.000954216	0.429198	0.00222326	0.998226	0.999252	NA	NA	NA
AC005356.1	27.4549	-0.035409	0.407564	-0.0868796	0.930767	0.978558	NA	NA	NA
AC005363.9	491.648	-0.618598	0.184382	-3.35497	0.000793727	0.0168939	NA	NA	NA
AC005387.2	47.4337	-0.398199	0.451138	-0.882654	0.377423	0.708931	NA	NA	NA
AC005387.3	22.7188	1.0883	0.750571	1.44997	0.147068	0.456474	NA	NA	NA
AC005391.2	15.3907	0.334272	0.641319	0.521225	0.60221	NA	NA	NA	NA
AC005477.1	56.9421	0.6622	0.481586	1.37504	0.169119	0.490275	NA	NA	NA
AC005481.5	7.97429	4.30026	1.69612	2.53535	0.0112334	NA	NA	NA	NA
AC005484.5	2.61283	-2.10285	3.55675	-0.59123	0.554367	NA	NA	NA	NA
AC005488.1	1.11833	0.357869	2.06096	0.173641	0.862147	NA	NA	NA	NA
AC005488.11	13.6199	0.198437	0.65215	0.304281	0.760914	NA	NA	NA	NA
AC005517.3	63.7046	0.273919	0.444305	0.61651	0.537558	0.816267	NA	NA	NA
AC005519.4	145.123	0.918727	0.276662	3.32076	0.000897738	0.0185008	NA	NA	NA
AC005522.7	27.1173	0.371915	0.389599	0.954609	0.339776	0.677437	NA	NA	NA
AC005523.2	9.51351	-0.0675843	3.81693	-0.0177065	0.985873	NA	NA	NA	NA
AC005523.3	1.44726	-2.24963	2.61448	-0.860449	0.389542	NA	NA	NA	NA
AC005532.5	1.32053	1.87173	3.35277	0.558263	0.576665	NA	NA	NA	NA
AC005534.6	113.867	-0.1933	0.404031	-0.47843	0.632344	0.86629	NA	NA	NA
AC005534.8	83.7477	0.838804	0.447314	1.8752	0.0607647	0.279324	NA	NA	NA
AC005540.3	130.359	-0.234101	0.413753	-0.5658	0.57153	0.836487	NA	NA	NA
AC005546.2	70.0798	-0.200694	0.404392	-0.496285	0.619693	0.860441	NA	NA	NA
AC005559.2	5.95116	-2.1269	1.40434	-1.51453	0.129892	NA	NA	NA	NA
AC005559.3	4.30159	1.02378	1.71869	0.595676	0.551392	NA	NA	NA	NA
AC005562.1	152.738	0.0219109	0.29506	0.074259	0.940804	0.982434	NA	NA	NA
AC005592.2	5.52728	-0.595503	1.45679	-0.408777	0.682704	NA	NA	NA	NA
AC005594.3	77.4479	-0.0923271	0.273204	-0.337943	0.735406	0.913133	NA	NA	NA
AC005606.1	10.5172	-0.358057	0.58862	-0.608299	0.542989	NA	NA	NA	NA
AC005606.14	1.37761	-3.45014	3.72125	-0.927145	0.353851	NA	NA	NA	NA
AC005609.1	171.609	0.49743	0.272413	1.82601	0.0678483	0.296181	NA	NA	NA
AC005614.3	23.0086	0.035282	0.77586	0.0454747	0.963729	0.989457	NA	NA	NA
AC005614.5	0.670481	3.31462	3.71856	0.891374	0.372729	NA	NA	NA	NA
AC005618.1	1.03199	-0.0678835	1.57842	-0.0430074	0.965696	NA	NA	NA	NA
AC005618.6	295.977	-0.124942	0.20671	-0.604431	0.545557	0.821207	NA	NA	NA
AC005624.2	8.89977	1.04589	0.995211	1.05093	0.293293	NA	NA	NA	NA
AC005625.1	9.36392	0.686646	0.997294	0.688509	0.491132	NA	NA	NA	NA
AC005682.5	122.827	-0.444571	0.300301	-1.48042	0.138762	0.442946	NA	NA	NA
AC005682.6	1.4334	-1.98857	2.7282	-0.728896	0.466066	NA	NA	NA	NA
AC005702.1	44.9723	0.337482	0.372638	0.905656	0.365118	0.699964	NA	NA	NA
AC005702.2	11.9303	0.128466	0.698922	0.183806	0.854166	NA	NA	NA	NA
AC005702.3	11.3071	0.129693	0.897633	0.144483	0.885119	NA	NA	NA	NA
AC005702.4	12.3716	0.530732	0.742769	0.714532	0.474898	NA	NA	NA	NA
AC005730.2	2.6342	-1.29943	2.25762	-0.575574	0.564903	NA	NA	NA	NA
AC005740.3	1.37628	0.723588	2.99418	0.241665	0.80904	NA	NA	NA	NA
AC005740.5	11.8352	-0.219273	0.881608	-0.248719	0.803578	NA	NA	NA	NA
AC005740.6	12.1314	1.26928	0.836767	1.51689	0.129294	NA	NA	NA	NA
AC005754.7	145.893	-0.270971	0.246172	-1.10074	0.271012	0.610916	NA	NA	NA
AC005754.8	69.2874	-0.0579671	0.38494	-0.150588	0.880301	0.962617	NA	NA	NA
AC005757.6	20.8011	0.0347915	0.537807	0.0646914	0.94842	0.98437	NA	NA	NA
AC005757.7	106.534	0.18253	0.257845	0.707905	0.479004	0.781443	NA	NA	NA
AC005775.2	5.27247	0.84441	1.60786	0.525178	0.59946	NA	NA	NA	NA
AC005776.1	25.3007	0.80729	0.672358	1.20068	0.229873	0.570673	NA	NA	NA
AC005779.1	10.2889	-0.351532	0.865987	-0.405933	0.684792	NA	NA	NA	NA
AC005779.2	24.2929	0.631199	0.573935	1.09977	0.27143	0.611454	NA	NA	NA
AC005785.2	73.6782	0.735052	0.556925	1.31984	0.186888	0.515003	NA	NA	NA
AC005786.3	5.27139	-2.16642	1.11345	-1.94569	0.0516917	NA	NA	NA	NA
AC005786.5	7.93478	0.138052	1.04095	0.132621	0.894493	NA	NA	NA	NA
AC005786.7	16.6407	-2.66741	3.67287	-0.726248	0.467687	0.774726	NA	NA	NA
AC005789.11	23.8198	0.0117839	0.602537	0.0195571	0.984397	0.995052	NA	NA	NA
AC005795.1	26.7686	-0.450364	0.398033	-1.13147	0.257856	0.59721	NA	NA	NA
AC005808.3	44.8121	0.837852	0.422239	1.98431	0.0472213	0.24245	NA	NA	NA
AC005822.1	28.9884	-0.876032	0.707272	-1.23861	0.215491	0.550985	NA	NA	NA
AC005831.1	28.2597	0.273512	0.48939	0.558884	0.576241	0.838505	NA	NA	NA
AC005841.1	13.8347	1.02912	0.943013	1.09131	0.275138	NA	NA	NA	NA
AC005884.1	23.5284	0.525548	0.645944	0.813613	0.415867	0.739557	NA	NA	NA
AC005932.1	25.1826	-0.118428	0.622506	-0.190244	0.849118	0.952326	NA	NA	NA
AC005943.4	36.8028	0.886266	0.414847	2.13637	0.0326495	0.194221	NA	NA	NA
AC005943.5	84.3123	-0.566321	0.363413	-1.55834	0.119153	0.409445	NA	NA	NA
AC005954.3	3.90222	0.360071	1.40321	0.256605	0.797484	NA	NA	NA	NA
AC005954.4	2.28535	2.3719	2.70198	0.877835	0.380033	NA	NA	NA	NA
AC006001.1	6.93062	-1.63718	1.0022	-1.63359	0.102344	NA	NA	NA	NA
AC006003.3	1.31811	-2.51532	3.63497	-0.691976	0.488952	NA	NA	NA	NA
AC006011.4	802.277	1.1127	1.49338	0.745087	0.456219	0.767668	NA	NA	NA
AC006014.1	4.27198	-0.224576	1.04747	-0.214399	0.830236	NA	NA	NA	NA
AC006014.10	56.5359	0.302855	0.304271	0.995345	0.319568	0.658892	NA	NA	NA
AC006014.7	20.9747	-0.30775	1.27485	-0.2414	0.809245	0.940266	NA	NA	NA
AC006014.8	22.7257	-0.347461	0.585725	-0.593215	0.553037	0.825702	NA	NA	NA
AC006019.4	2.8498	-3.68969	2.36577	-1.55962	0.11885	NA	NA	NA	NA
AC006023.8	1.8546	4.39014	3.69582	1.18786	0.234887	NA	NA	NA	NA
AC006024.4	48.1428	0.115005	0.606713	0.189554	0.849659	0.952447	NA	NA	NA
AC006026.10	29.0233	0.0761233	0.529661	0.143721	0.885721	0.964293	NA	NA	NA
AC006026.13	6.68285	0.655094	0.784834	0.834691	0.403892	NA	NA	NA	NA
AC006026.9	8.17199	0.399543	0.889195	0.449331	0.653193	NA	NA	NA	NA
AC006028.11	18.7161	-0.623876	0.592128	-1.05362	0.292058	0.631449	NA	NA	NA
AC006033.22	8.50166	1.42321	0.892274	1.59503	0.110705	NA	NA	NA	NA
AC006042.6	60.9745	0.870908	0.428381	2.03302	0.0420501	0.225801	NA	NA	NA
AC006042.7	25.9595	0.49546	0.63586	0.779197	0.435864	0.751426	NA	NA	NA
AC006042.8	142.275	0.50066	0.584663	0.856322	0.39182	0.720076	NA	NA	NA
AC006076.1	2.00858	4.41921	2.46173	1.79517	0.0726273	NA	NA	NA	NA
AC006077.4	5.10551	-2.1183	1.22539	-1.72867	0.0838678	NA	NA	NA	NA
AC006111.1	220.556	-0.549524	0.232448	-2.36408	0.0180751	0.135276	NA	NA	NA
AC006116.13	1.37451	-0.894798	3.12045	-0.286753	0.774302	NA	NA	NA	NA
AC006116.17	44.8733	-0.118857	0.420386	-0.282734	0.777381	0.929665	NA	NA	NA
AC006116.19	35.9109	0.0767103	0.518846	0.147848	0.882463	0.963365	NA	NA	NA
AC006116.20	74.7751	0.244013	0.371903	0.65612	0.511747	0.801522	NA	NA	NA
AC006116.22	7.04477	-1.05738	0.879148	-1.20274	0.229078	NA	NA	NA	NA
AC006126.3	12.9711	1.33181	0.958054	1.39012	0.164493	NA	NA	NA	NA
AC006129.1	23.1734	0.772128	0.733257	1.05301	0.292336	0.631507	NA	NA	NA
AC006129.4	1.58319	2.62627	3.73807	0.702573	0.482322	NA	NA	NA	NA
AC006130.3	2.59888	-0.894481	2.20287	-0.406052	0.684704	NA	NA	NA	NA
AC006159.5	5.12755	2.08186	1.24243	1.67564	0.0938095	NA	NA	NA	NA
AC006160.5	32.381	0.0772204	0.552486	0.139769	0.888843	0.965449	NA	NA	NA
AC006195.2	13.2114	2.02155	0.849534	2.3796	0.0173317	NA	NA	NA	NA
AC006262.5	29.4121	0.63768	0.817366	0.780164	0.435294	0.750928	NA	NA	NA
AC006262.6	21.3546	1.25461	0.91278	1.37449	0.169289	0.490371	NA	NA	NA
AC006273.4	39.2099	0.785206	0.55181	1.42296	0.154747	0.46883	NA	NA	NA
AC006273.5	253.767	0.388121	0.234818	1.65286	0.0983597	0.368474	NA	NA	NA
AC006273.7	12.9329	0.878032	0.678387	1.29429	0.195564	NA	NA	NA	NA
AC006277.2	17.3273	1.16361	0.710286	1.63823	0.101373	0.3745	NA	NA	NA
AC006372.4	7.58287	-2.60994	1.93472	-1.349	0.177338	NA	NA	NA	NA
AC006372.5	1.06211	-0.0675624	3.79042	-0.0178245	0.985779	NA	NA	NA	NA
AC006378.2	5.08021	-1.15244	1.14211	-1.00905	0.31295	NA	NA	NA	NA
AC006427.2	1.89611	1.91499	1.86012	1.0295	0.303245	NA	NA	NA	NA
AC006445.7	4.09715	1.04947	1.66166	0.631576	0.527664	NA	NA	NA	NA
AC006460.2	4.51278	-3.29413	1.51988	-2.16736	0.0302074	NA	NA	NA	NA
AC006461.2	9.23221	-0.879091	1.03031	-0.853234	0.39353	NA	NA	NA	NA
AC006465.4	23.5064	-0.853909	0.61794	-1.38186	0.167014	0.488032	NA	NA	NA
AC006480.1	1.83599	-1.1188	1.73736	-0.643963	0.5196	NA	NA	NA	NA
AC006483.1	0.814384	0.480591	1.85165	0.259547	0.795213	NA	NA	NA	NA
AC006483.5	15.9327	-0.803108	0.597197	-1.3448	0.178691	NA	NA	NA	NA
AC006486.1	506.814	-0.0107261	0.214449	-0.0500168	0.960109	0.988925	NA	NA	NA
AC006486.9	19.6929	7.59974	3.67924	2.06557	0.0388688	0.216565	NA	NA	NA
AC006499.1	1.6333	2.85281	3.19745	0.892215	0.372278	NA	NA	NA	NA
AC006499.3	1.01726	0.75158	3.73121	0.201431	0.840362	NA	NA	NA	NA
AC006499.5	1.04527	-0.842921	3.63194	-0.232086	0.816472	NA	NA	NA	NA
AC006499.6	1.05865	1.48887	3.67442	0.405198	0.685332	NA	NA	NA	NA
AC006499.7	1.35119	-3.29052	3.2812	-1.00284	0.315938	NA	NA	NA	NA
AC006499.8	3.3094	-0.629374	1.52064	-0.413887	0.678957	NA	NA	NA	NA
AC006538.1	58.495	0.415175	0.497124	0.835153	0.403632	0.729471	NA	NA	NA
AC006539.1	4.94087	-0.205707	1.1198	-0.1837	0.854249	NA	NA	NA	NA
AC006539.3	28.8754	-0.53351	0.455538	-1.17117	0.241532	0.582806	NA	NA	NA
AC006547.13	109.926	-0.30762	0.209695	-1.46699	0.142379	0.449317	NA	NA	NA
AC006547.14	12.817	0.735635	0.574586	1.28029	0.200444	NA	NA	NA	NA
AC006547.8	16.6199	2.2853	1.35191	1.69042	0.090947	0.352591	NA	NA	NA
AC006557.1	10.7609	-1.21189	0.794009	-1.52629	0.126939	NA	NA	NA	NA
AC006942.4	15.9536	1.26268	0.83519	1.51185	0.130572	NA	NA	NA	NA
AC006946.12	17.4083	-0.519867	0.581681	-0.893732	0.371465	0.705124	NA	NA	NA
AC006946.15	3.79475	-3.93168	1.6252	-2.41919	0.0155549	NA	NA	NA	NA
AC006946.16	2.52504	-3.54745	2.43131	-1.45907	0.144546	NA	NA	NA	NA
AC006947.1	12.6951	0.326788	0.672585	0.485869	0.62706	NA	NA	NA	NA
AC006978.6	465.111	-0.233499	0.402621	-0.579948	0.56195	0.830857	NA	NA	NA
AC006994.1	10.5941	0.283576	0.7812	0.363001	0.716604	NA	NA	NA	NA
AC006994.2	3.5365	3.75908	2.62423	1.43245	0.152014	NA	NA	NA	NA
AC006995.8	72.4365	0.319473	0.293709	1.08772	0.276719	0.617393	NA	NA	NA
AC007000.10	21.811	0.526265	0.535835	0.982139	0.326031	0.665553	NA	NA	NA
AC007000.11	10.4145	0.0666165	0.668709	0.0996196	0.920646	NA	NA	NA	NA
AC007000.12	63.1006	0.429446	0.369837	1.16118	0.24557	0.587206	NA	NA	NA
AC007009.1	225.916	0.854043	0.247873	3.44548	0.00057005	0.0132529	NA	NA	NA
AC007009.2	1.32658	-1.32834	3.08435	-0.430671	0.666707	NA	NA	NA	NA
AC007016.3	2.36765	0.236473	2.53804	0.0931717	0.925767	NA	NA	NA	NA
AC007036.4	20.2921	1.10907	0.686579	1.61535	0.106234	0.383784	NA	NA	NA
AC007036.5	12.3155	0.38608	0.716443	0.538885	0.589966	NA	NA	NA	NA
AC007036.6	16.4922	1.41491	0.922878	1.53315	0.125239	NA	NA	NA	NA
AC007038.7	58.6389	0.0584782	0.681243	0.0858403	0.931593	0.978623	NA	NA	NA
AC007040.11	360.252	1.70204	0.521329	3.26481	0.00109538	0.0211682	NA	NA	NA
AC007040.6	6.79323	2.53716	1.46185	1.73558	0.0826382	NA	NA	NA	NA
AC007040.7	17.702	-0.115053	0.795198	-0.144685	0.884959	0.964011	NA	NA	NA
AC007041.2	17.3117	-0.370263	0.715759	-0.517301	0.604946	0.854144	NA	NA	NA
AC007050.17	27.1285	-0.407728	0.633448	-0.643664	0.519793	0.805632	NA	NA	NA
AC007050.18	25.4177	0.148094	0.516334	0.286819	0.774251	0.927974	NA	NA	NA
AC007064.24	10.3866	-0.164669	0.653296	-0.252059	0.800995	NA	NA	NA	NA
AC007078.4	28.9541	0.679603	0.37111	1.83127	0.0670599	0.294601	NA	NA	NA
AC007098.1	1.03169	0.0766266	2.65509	0.0288603	0.976976	NA	NA	NA	NA
AC007114.1	1.26812	-0.371367	1.96214	-0.189267	0.849884	NA	NA	NA	NA
AC007128.1	28.1748	0.441906	0.613239	0.720609	0.47115	0.777062	NA	NA	NA
AC007161.5	24.3294	0.801235	0.687845	1.16485	0.244081	0.585509	NA	NA	NA
AC007163.3	10.2092	0.631215	1.00872	0.625761	0.531472	NA	NA	NA	NA
AC007163.6	3.40129	1.66662	2.18533	0.76264	0.445678	NA	NA	NA	NA
AC007182.6	45.9336	1.2814	0.566487	2.26201	0.0236967	0.159207	NA	NA	NA
AC007193.6	1.29962	0.653805	2.5809	0.253324	0.800018	NA	NA	NA	NA
AC007204.1	2.44631	-0.798017	1.52303	-0.523966	0.600302	NA	NA	NA	NA
AC007228.9	59.7298	0.542668	0.397793	1.3642	0.172506	0.495957	NA	NA	NA
AC007229.3	54.4147	0.234841	0.442539	0.530667	0.59565	0.849194	NA	NA	NA
AC007238.1	73.6913	0.98563	0.342525	2.87754	0.00400785	0.0514793	NA	NA	NA
AC007246.3	628.811	0.515903	0.153177	3.36802	0.000757112	0.0162927	NA	NA	NA
AC007249.3	1.83501	-0.417781	2.67909	-0.155941	0.876079	NA	NA	NA	NA
AC007255.8	264.731	0.273909	0.277354	0.987577	0.32336	0.662373	NA	NA	NA
AC007256.5	44.9017	-0.34892	1.00118	-0.348507	0.727459	0.9101	NA	NA	NA
AC007272.3	1.08092	0.137982	3.47112	0.0397514	0.968291	NA	NA	NA	NA
AC007277.3	1.25876	1.55029	2.82465	0.548845	0.583112	NA	NA	NA	NA
AC007279.2	36.6295	-0.132048	0.53642	-0.246166	0.805554	0.938916	NA	NA	NA
AC007282.6	1.19008	3.52249	3.71017	0.949416	0.342409	NA	NA	NA	NA
AC007283.4	8.64468	1.4178	1.26278	1.12276	0.261539	NA	NA	NA	NA
AC007285.6	76.9671	0.165456	0.272469	0.607246	0.543687	0.820108	NA	NA	NA
AC007285.7	10.6512	0.172859	0.780345	0.221516	0.824691	NA	NA	NA	NA
AC007292.1	11.0045	0.89753	0.757044	1.18557	0.235791	NA	NA	NA	NA
AC007292.3	377.298	-0.0801067	0.25468	-0.314539	0.753111	0.918767	NA	NA	NA
AC007292.4	11.2973	-0.557402	0.782872	-0.711997	0.476467	NA	NA	NA	NA
AC007292.6	200.965	-0.410664	0.301264	-1.36314	0.172838	0.496005	NA	NA	NA
AC007292.7	32.3909	-0.581151	0.456563	-1.27288	0.20306	0.536119	NA	NA	NA
AC007308.6	139.447	-0.0884522	0.291857	-0.303066	0.761839	0.922809	NA	NA	NA
AC007312.3	2.69094	1.89722	1.51857	1.24935	0.211537	NA	NA	NA	NA
AC007318.5	2869.16	-0.565231	0.114524	-4.93546	7.99622e-07	7.92663e-05	NA	NA	NA
AC007319.1	17.2581	-0.284078	0.80131	-0.354517	0.722952	0.908619	NA	NA	NA
AC007326.9	4.17244	0.774405	1.03996	0.744649	0.456484	NA	NA	NA	NA
AC007327.5	1.00272	-0.0675618	3.81693	-0.0177006	0.985878	NA	NA	NA	NA
AC007327.6	1.53052	-0.156851	2.47855	-0.0632834	0.949541	NA	NA	NA	NA
AC007347.1	321.955	-5.27879	1.44445	-3.65453	0.000257651	0.00755792	NA	NA	NA
AC007362.1	25.7751	-0.913123	0.723568	-1.26197	0.206959	0.540962	NA	NA	NA
AC007364.1	1.57441	-0.306688	2.43464	-0.125968	0.899757	NA	NA	NA	NA
AC007365.1	8.4998	1.02356	1.28359	0.797426	0.425204	NA	NA	NA	NA
AC007365.3	15.2099	-1.23035	0.74263	-1.65674	0.0975711	NA	NA	NA	NA
AC007365.4	1.74297	-2.94307	3.57035	-0.824307	0.409765	NA	NA	NA	NA
AC007375.1	27.5014	0.470938	0.468557	1.00508	0.314857	0.654156	NA	NA	NA
AC007382.1	7.76235	-0.279318	1.12731	-0.247774	0.804309	NA	NA	NA	NA
AC007383.3	276.471	0.358273	0.240466	1.48991	0.136247	0.439156	NA	NA	NA
AC007386.2	2.23221	-0.377556	3.28521	-0.114926	0.908504	NA	NA	NA	NA
AC007386.3	5.7912	1.76977	1.28176	1.38073	0.167361	NA	NA	NA	NA
AC007386.4	5.73913	1.11747	0.852845	1.31028	0.1901	NA	NA	NA	NA
AC007387.2	4.4553	-0.00323732	1.33851	-0.00241861	0.99807	NA	NA	NA	NA
AC007389.1	2.59552	-2.26823	2.91049	-0.77933	0.435786	NA	NA	NA	NA
AC007394.3	10.2748	0.278334	1.2075	0.230505	0.817699	NA	NA	NA	NA
AC007401.1	95.5095	0.777415	0.494359	1.57257	0.115818	0.402254	NA	NA	NA
AC007401.2	16.7559	0.186252	0.589715	0.315833	0.752129	0.918603	NA	NA	NA
AC007405.4	7.41158	1.80405	1.3492	1.33713	0.181181	NA	NA	NA	NA
AC007405.6	21.4607	1.17653	0.814386	1.44469	0.148546	0.458111	NA	NA	NA
AC007405.8	3.34784	-4.74901	2.70622	-1.75485	0.0792851	NA	NA	NA	NA
AC007421.1	21.8891	-0.213372	0.579603	-0.368134	0.712773	0.90457	NA	NA	NA
AC007461.2	0.914858	-0.617278	3.70893	-0.16643	0.867819	NA	NA	NA	NA
AC007528.1	1.64528	-2.43302	1.98279	-1.22707	0.219796	NA	NA	NA	NA
AC007551.3	76.8525	-0.46324	0.71434	-0.648487	0.51667	0.803829	NA	NA	NA
AC007560.1	8.53601	-0.428515	1.45785	-0.293937	0.768806	NA	NA	NA	NA
AC007563.1	1.29539	-1.58195	3.34989	-0.472241	0.636755	NA	NA	NA	NA
AC007563.3	1.12441	2.00918	3.67353	0.546935	0.584423	NA	NA	NA	NA
AC007563.4	1.90072	-0.0275577	1.95855	-0.0140704	0.988774	NA	NA	NA	NA
AC007566.10	38.0468	-0.433557	0.441947	-0.981015	0.326585	0.666046	NA	NA	NA
AC007567.1	8.04103	-0.310016	0.831913	-0.372654	0.709406	NA	NA	NA	NA
AC007620.3	28.9018	0.283805	1.02817	0.27603	0.782525	0.931012	NA	NA	NA
AC007679.3	4.39248	0.176217	1.41181	0.124816	0.900669	NA	NA	NA	NA
AC007679.4	10.322	-0.18069	0.858018	-0.21059	0.833207	NA	NA	NA	NA
AC007690.1	2.03044	-0.604972	2.64665	-0.22858	0.819195	NA	NA	NA	NA
AC007740.1	1.90268	1.94104	2.98014	0.651324	0.514838	NA	NA	NA	NA
AC007743.1	25.4811	-0.433731	0.8586	-0.505161	0.613446	0.857383	NA	NA	NA
AC007773.1	3.92958	-1.41413	1.21497	-1.16392	0.244455	NA	NA	NA	NA
AC007773.2	130.831	-0.0985999	0.454057	-0.217153	0.828089	0.945476	NA	NA	NA
AC007787.2	7.77116	-1.05608	1.1764	-0.897722	0.369334	NA	NA	NA	NA
AC007790.4	26.1477	-0.743451	0.563438	-1.31949	0.187005	0.515003	NA	NA	NA
AC007796.1	3.387	3.92479	1.75065	2.2419	0.0249677	NA	NA	NA	NA
AC007875.3	1.10861	-1.23795	3.69375	-0.335148	0.737513	NA	NA	NA	NA
AC007879.1	0.879429	-0.067553	3.81693	-0.0176983	0.98588	NA	NA	NA	NA
AC007879.2	4.30925	-0.194898	1.91275	-0.101894	0.918841	NA	NA	NA	NA
AC007879.5	7.86598	2.22218	1.13135	1.96418	0.0495089	NA	NA	NA	NA
AC007879.7	1.40265	3.56179	3.70943	0.960199	0.336955	NA	NA	NA	NA
AC007881.1	1.5708	-0.0123238	1.99298	-0.00618362	0.995066	NA	NA	NA	NA
AC007881.4	8.77257	-0.120534	0.693949	-0.173693	0.862107	NA	NA	NA	NA
AC007899.3	94.5663	0.780418	0.367677	2.12256	0.0337904	0.19844	NA	NA	NA
AC007919.18	1.26114	-0.0944635	2.26123	-0.0417754	0.966678	NA	NA	NA	NA
AC007919.19	13.7242	-1.2027	0.747647	-1.60865	0.107693	NA	NA	NA	NA
AC007919.2	4.28314	0.00816231	1.01611	0.00803289	0.993591	NA	NA	NA	NA
AC007950.1	2.21952	0.664454	2.67421	0.248468	0.803773	NA	NA	NA	NA
AC007952.5	12.984	-0.319131	0.694886	-0.459257	0.64605	NA	NA	NA	NA
AC007952.6	12.8794	0.358208	0.705173	0.507972	0.611473	NA	NA	NA	NA
AC007969.4	0.85586	-0.253981	3.70236	-0.0685997	0.945308	NA	NA	NA	NA
AC007969.5	1207.08	-0.090721	0.182417	-0.497328	0.618957	0.860034	NA	NA	NA
AC007970.1	11.1252	0.372704	0.966109	0.385778	0.699661	NA	NA	NA	NA
AC008060.8	2.84907	1.16583	2.63482	0.44247	0.658149	NA	NA	NA	NA
AC008065.1	3.40025	-3.63836	1.69075	-2.15192	0.0314037	NA	NA	NA	NA
AC008069.2	102.482	0.627286	0.419853	1.49406	0.13516	0.437299	NA	NA	NA
AC008074.3	12.0999	-2.3978	0.688186	-3.48423	0.000493547	NA	NA	NA	NA
AC008074.5	8.89394	0.468972	1.03013	0.455254	0.648926	NA	NA	NA	NA
AC008079.9	2.03688	1.08844	2.26417	0.480724	0.630713	NA	NA	NA	NA
AC008088.4	0.863764	1.65205	3.52834	0.468223	0.639625	NA	NA	NA	NA
AC008132.12	285.046	-0.0574182	0.356486	-0.161067	0.87204	0.960102	NA	NA	NA
AC008132.13	60.6695	0.448778	0.536208	0.836948	0.402622	0.728736	NA	NA	NA
AC008132.14	2.43238	0.267748	1.85463	0.144367	0.88521	NA	NA	NA	NA
AC008147.1	0.718837	1.81609	2.69475	0.673936	0.500352	NA	NA	NA	NA
AC008147.2	4.38481	0.796503	1.06099	0.750714	0.452825	NA	NA	NA	NA
AC008154.4	1.29166	-0.0675646	3.81693	-0.0177013	0.985877	NA	NA	NA	NA
AC008171.1	0.815251	0.720174	2.6723	0.269496	0.787548	NA	NA	NA	NA
AC008174.3	2.32072	-0.951429	2.60021	-0.365904	0.714437	NA	NA	NA	NA
AC008264.4	10.9973	0.165154	1.45791	0.113282	0.909807	NA	NA	NA	NA
AC008267.1	19.425	0.310573	0.719523	0.431637	0.666005	0.883404	NA	NA	NA
AC008268.1	17.4325	1.96417	1.06781	1.83944	0.06585	0.291921	NA	NA	NA
AC008268.2	2.31072	-0.896941	2.04795	-0.43797	0.661408	NA	NA	NA	NA
AC008269.2	1.12894	1.09709	3.70128	0.296409	0.766918	NA	NA	NA	NA
AC008277.1	31.5174	0.726022	0.778471	0.932625	0.351014	0.687014	NA	NA	NA
AC008280.1	4.86642	1.26502	1.75479	0.720895	0.470974	NA	NA	NA	NA
AC008280.3	0.796965	-3.33379	3.72301	-0.895456	0.370543	NA	NA	NA	NA
AC008391.1	5.48256	1.39813	1.63713	0.854016	0.393096	NA	NA	NA	NA
AC008427.2	7.66065	1.38554	1.22734	1.1289	0.258941	NA	NA	NA	NA
AC008440.10	27.7281	-0.356216	0.526558	-0.6765	0.498724	0.793251	NA	NA	NA
AC008443.1	169.818	0.10811	0.4272	0.253065	0.800218	0.937799	NA	NA	NA
AC008498.1	4.47448	-2.29388	1.73097	-1.3252	0.185104	NA	NA	NA	NA
AC008555.2	1.35922	0.293562	2.14866	0.136626	0.891327	NA	NA	NA	NA
AC008592.3	7.13417	0.41167	1.0342	0.398056	0.690589	NA	NA	NA	NA
AC008625.1	3.41828	-1.3677	1.47287	-0.928591	0.353101	NA	NA	NA	NA
AC008671.1	7.53917	-0.304996	0.94757	-0.321872	0.74755	NA	NA	NA	NA
AC008686.1	2.98209	-0.774292	1.31	-0.591063	0.554478	NA	NA	NA	NA
AC008731.1	68.6595	-1.10431	1.44738	-0.762971	0.445481	0.760127	NA	NA	NA
AC008738.2	1.44193	-3.29986	1.92607	-1.71326	0.0866641	NA	NA	NA	NA
AC008746.12	70.3412	0.419419	0.396669	1.05735	0.290351	0.629569	NA	NA	NA
AC008746.3	6.37061	0.23515	1.29969	0.180928	0.856424	NA	NA	NA	NA
AC008746.5	52.3159	0.701389	0.433865	1.61661	0.105964	0.383259	NA	NA	NA
AC008752.2	1.0565	-2.7251	2.18092	-1.24952	0.211475	NA	NA	NA	NA
AC008752.3	2.3713	-0.889838	1.7407	-0.511196	0.609214	NA	NA	NA	NA
AC008753.6	24.9824	1.24799	0.510915	2.44265	0.0145798	0.118713	NA	NA	NA
AC008781.7	19.7048	-0.778854	0.583058	-1.33581	0.181612	0.508082	NA	NA	NA
AC008850.3	7.42639	0.0987924	1.03762	0.0952107	0.924147	NA	NA	NA	NA
AC008937.2	14.356	0.126141	0.907872	0.138941	0.889496	NA	NA	NA	NA
AC008937.3	35.3336	-0.535737	0.55554	-0.964355	0.334868	0.673175	NA	NA	NA
AC008940.1	1.23612	0.651799	3.71063	0.175657	0.860563	NA	NA	NA	NA
AC008948.1	8.81039	0.790146	2.07442	0.380899	0.703278	NA	NA	NA	NA
AC008964.1	0.996229	2.06747	3.75552	0.550515	0.581966	NA	NA	NA	NA
AC008982.2	74.7279	-0.0653708	0.742556	-0.0880348	0.929849	0.978558	NA	NA	NA
AC009005.2	449.926	0.362948	0.218558	1.66065	0.0967835	0.365821	NA	NA	NA
AC009014.3	77.232	-0.886113	0.471525	-1.87925	0.0602103	0.277551	NA	NA	NA
AC009041.1	6.01487	1.65074	1.45968	1.1309	0.258098	NA	NA	NA	NA
AC009060.1	2.86818	-1.21881	2.52131	-0.483406	0.628808	NA	NA	NA	NA
AC009061.1	166.117	-0.0207799	0.290232	-0.0715975	0.942922	0.983144	NA	NA	NA
AC009095.4	32.3983	0.607995	0.463086	1.31292	0.18921	0.518408	NA	NA	NA
AC009107.1	1.88499	-0.0711791	1.23183	-0.0577832	0.953921	NA	NA	NA	NA
AC009120.10	8.84512	0.364873	0.988067	0.369279	0.71192	NA	NA	NA	NA
AC009120.3	50.1132	1.22876	0.442834	2.77476	0.0055242	0.0640413	NA	NA	NA
AC009120.4	36.2378	0.510476	0.479209	1.06525	0.286764	0.626711	NA	NA	NA
AC009120.5	111.336	0.903618	0.359539	2.51327	0.0119619	0.10399	NA	NA	NA
AC009120.6	235.852	-0.207673	0.323002	-0.642946	0.520259	0.805708	NA	NA	NA
AC009133.12	493.301	-0.226695	0.442592	-0.512198	0.608512	0.855436	NA	NA	NA
AC009133.14	2513.17	-0.404031	0.465829	-0.867337	0.385757	0.715509	NA	NA	NA
AC009133.17	1.37895	-3.57685	3.71225	-0.963526	0.335284	NA	NA	NA	NA
AC009133.20	1.3622	3.63909	3.69312	0.985371	0.324442	NA	NA	NA	NA
AC009133.21	1.98532	-2.53299	3.43266	-0.73791	0.460569	NA	NA	NA	NA
AC009228.1	2.13094	1.80087	2.45487	0.733589	0.463199	NA	NA	NA	NA
AC009229.5	1.00904	1.47171	3.68002	0.399918	0.689217	NA	NA	NA	NA
AC009229.6	3.27175	-1.45549	1.95054	-0.746196	0.455549	NA	NA	NA	NA
AC009237.10	8.61526	0.597944	1.13745	0.525689	0.599104	NA	NA	NA	NA
AC009237.11	97.9892	0.586228	0.386504	1.51674	0.129331	0.42788	NA	NA	NA
AC009237.8	1425.52	-0.0676574	0.143758	-0.470635	0.637902	0.869752	NA	NA	NA
AC009245.3	765.881	-0.172619	0.247869	-0.696414	0.486169	0.785176	NA	NA	NA
AC009262.2	10.499	2.81733	1.32869	2.12038	0.0339741	NA	NA	NA	NA
AC009274.6	15.2563	-0.249649	0.654652	-0.381346	0.702946	NA	NA	NA	NA
AC009299.1	6.20728	-1.11706	1.29394	-0.863299	0.387973	NA	NA	NA	NA
AC009299.2	54.5502	0.691918	0.648083	1.06764	0.285684	0.626153	NA	NA	NA
AC009299.3	433.654	0.364695	0.247271	1.47488	0.140244	0.445367	NA	NA	NA
AC009299.4	7.59984	0.645788	0.937961	0.688503	0.491136	NA	NA	NA	NA
AC009299.5	69.5961	-0.0224939	0.457893	-0.0491249	0.96082	0.989097	NA	NA	NA
AC009302.2	84.3346	-0.400044	0.495644	-0.807119	0.419598	0.741884	NA	NA	NA
AC009303.1	80.2419	0.182815	0.295838	0.617956	0.536604	0.815629	NA	NA	NA
AC009303.3	13.7229	0.348074	0.791706	0.439651	0.66019	NA	NA	NA	NA
AC009305.1	2.76273	-1.12872	2.07663	-0.543532	0.586763	NA	NA	NA	NA
AC009336.24	57.246	0.0982606	0.431855	0.227532	0.82001	0.942944	NA	NA	NA
AC009365.4	0.709777	-0.067551	3.81693	-0.0176977	0.98588	NA	NA	NA	NA
AC009403.2	246.871	0.11561	0.187834	0.615491	0.538231	0.816406	NA	NA	NA
AC009404.2	69.2112	0.291852	0.392136	0.744262	0.456718	0.768084	NA	NA	NA
AC009410.1	9.51668	2.90818	1.52475	1.90732	0.0564794	NA	NA	NA	NA
AC009413.2	3.70734	1.06592	1.42266	0.749246	0.453709	NA	NA	NA	NA
AC009469.1	23.9462	-0.531574	1.00496	-0.528949	0.596841	0.850112	NA	NA	NA
AC009473.1	26.6781	0.798788	0.676982	1.17993	0.23803	0.579247	NA	NA	NA
AC009480.1	2.48615	1.38548	1.8028	0.768515	0.442181	NA	NA	NA	NA
AC009480.3	7.39812	0.404351	1.01877	0.396901	0.691441	NA	NA	NA	NA
AC009492.1	1.43998	-2.88531	3.14443	-0.917594	0.358831	NA	NA	NA	NA
AC009495.2	25.4675	0.477529	0.60905	0.784055	0.433008	0.749111	NA	NA	NA
AC009495.3	0.912784	1.05008	3.78073	0.277744	0.781209	NA	NA	NA	NA
AC009495.4	9.83916	-0.116983	1.03947	-0.112542	0.910394	NA	NA	NA	NA
AC009501.4	37.3337	-0.228081	0.605243	-0.376842	0.706291	0.901366	NA	NA	NA
AC009502.1	12.5766	0.295308	0.983062	0.300396	0.763875	NA	NA	NA	NA
AC009502.4	63.7688	1.42374	0.343081	4.14987	3.32668e-05	0.00160025	NA	NA	NA
AC009505.2	22.1142	1.20699	0.602948	2.00182	0.0453044	0.23568	NA	NA	NA
AC009506.1	315.88	0.398505	0.247754	1.60847	0.107733	0.386912	NA	NA	NA
AC009506.2	4.53518	0.91102	1.06118	0.858499	0.390617	NA	NA	NA	NA
AC009518.8	19.9102	0.106255	0.791424	0.134258	0.893199	0.966504	NA	NA	NA
AC009542.2	44.5695	-0.498766	0.371181	-1.34373	0.179036	0.504207	NA	NA	NA
AC009948.5	91.632	0.0551162	0.533025	0.103403	0.917643	0.974632	NA	NA	NA
AC009948.7	8.22634	-0.0678528	0.804483	-0.0843434	0.932783	NA	NA	NA	NA
AC009950.2	32.4159	1.86898	0.783711	2.38478	0.0170891	0.130776	NA	NA	NA
AC009955.8	1.03394	0.855213	3.69922	0.231188	0.817169	NA	NA	NA	NA
AC009960.1	0.827177	-0.955798	3.66009	-0.261141	0.793984	NA	NA	NA	NA
AC009960.2	1.35498	4.32077	2.89208	1.494	0.135175	NA	NA	NA	NA
AC009960.3	2.58105	0.96215	2.37617	0.404916	0.685539	NA	NA	NA	NA
AC009960.4	0.570343	0.170349	3.71727	0.0458265	0.963449	NA	NA	NA	NA
AC009961.2	6.34902	2.83264	1.55984	1.81599	0.069372	NA	NA	NA	NA
AC009961.3	81.9892	0.535288	0.523095	1.02331	0.306161	0.646201	NA	NA	NA
AC009967.3	1.72358	-0.0675514	3.24204	-0.0208361	0.983376	NA	NA	NA	NA
AC009994.2	15.722	0.176923	0.535701	0.330265	0.7412	NA	NA	NA	NA
AC010095.5	9.3734	-0.0288158	1.00304	-0.0287284	0.977081	NA	NA	NA	NA
AC010095.7	1.36172	-2.31413	3.76074	-0.615339	0.538331	NA	NA	NA	NA
AC010096.1	6.72288	0.696391	1.5273	0.455963	0.648417	NA	NA	NA	NA
AC010096.2	1.53726	-0.198308	2.91207	-0.0680984	0.945707	NA	NA	NA	NA
AC010148.1	51.6949	1.15871	0.639933	1.81068	0.0701905	0.303069	NA	NA	NA
AC010149.4	1.54938	0.890677	2.26807	0.392703	0.694539	NA	NA	NA	NA
AC010150.1	33.2734	-0.211713	0.525705	-0.402722	0.687153	0.892204	NA	NA	NA
AC010226.4	42.6686	0.604574	0.563477	1.07294	0.2833	0.624076	NA	NA	NA
AC010240.2	163.429	0.0908005	0.290741	0.312308	0.754807	0.919745	NA	NA	NA
AC010243.1	12.8285	-0.780045	1.08249	-0.720603	0.471154	NA	NA	NA	NA
AC010327.1	7.02902	-0.173638	0.84546	-0.205377	0.837278	NA	NA	NA	NA
AC010329.1	4.89817	-1.05681	1.36848	-0.772253	0.439965	NA	NA	NA	NA
AC010335.1	124.066	-1.69615	1.2971	-1.30765	0.190992	0.521555	NA	NA	NA
AC010336.1	824.449	0.56917	0.3653	1.55809	0.119212	0.409445	NA	NA	NA
AC010423.1	2.04655	0.412993	2.55042	0.161931	0.87136	NA	NA	NA	NA
AC010441.1	343.45	3.07831	2.89897	1.06187	0.288297	0.627688	NA	NA	NA
AC010468.1	172.191	0.225493	0.369977	0.60948	0.542206	0.819175	NA	NA	NA
AC010492.2	1.55512	-1.62347	2.29806	-0.706452	0.479907	NA	NA	NA	NA
AC010504.2	26.5801	0.368912	0.604291	0.610487	0.541539	0.818944	NA	NA	NA
AC010522.1	41.4782	0.174147	0.433028	0.40216	0.687566	0.892361	NA	NA	NA
AC010524.2	18.9251	0.352857	0.528037	0.668242	0.503979	0.797314	NA	NA	NA
AC010524.4	22.6478	0.409015	0.540935	0.756127	0.449573	0.762802	NA	NA	NA
AC010525.1	65.8957	0.0175489	0.704238	0.024919	0.98012	0.993988	NA	NA	NA
AC010525.2	7.669	-0.497682	0.821844	-0.605568	0.544802	NA	NA	NA	NA
AC010525.4	25.5585	-0.162706	0.652176	-0.249481	0.802989	0.938431	NA	NA	NA
AC010525.5	7.10184	0.0305019	1.01965	0.0299142	0.976135	NA	NA	NA	NA
AC010525.6	59.7986	0.512421	0.57503	0.89112	0.372865	0.705718	NA	NA	NA
AC010525.7	79.9813	-0.844833	0.393847	-2.14508	0.0319465	0.191633	NA	NA	NA
AC010536.1	523.548	-0.0285067	0.214379	-0.132973	0.894215	0.966852	NA	NA	NA
AC010547.9	262.653	0.30132	0.911508	0.330573	0.740967	0.915076	NA	NA	NA
AC010620.1	134.595	1.48133	1.16358	1.27308	0.20299	0.536053	NA	NA	NA
AC010642.1	603.628	0.38242	0.351107	1.08918	0.276073	0.616591	NA	NA	NA
AC010642.2	49.6745	-0.157711	0.481801	-0.327336	0.743414	0.915827	NA	NA	NA
AC010724.1	1.13716	0.98928	1.95869	0.505072	0.613508	NA	NA	NA	NA
AC010731.2	1.0215	-2.42518	3.75787	-0.645361	0.518693	NA	NA	NA	NA
AC010733.4	2.23289	0.891768	2.32923	0.38286	0.701823	NA	NA	NA	NA
AC010733.5	38.1388	-0.602874	0.779174	-0.773734	0.439088	0.75401	NA	NA	NA
AC010740.1	1.02068	-0.285096	3.69748	-0.0771057	0.938539	NA	NA	NA	NA
AC010746.3	2.40388	-1.02688	2.53342	-0.405332	0.685233	NA	NA	NA	NA
AC010761.13	131.496	-0.293646	0.229174	-1.28133	0.200079	0.532451	NA	NA	NA
AC010761.14	18.9349	-0.495497	0.592767	-0.835905	0.403208	0.729126	NA	NA	NA
AC010761.8	1660.36	-0.54589	0.190454	-2.86625	0.00415362	0.0527505	NA	NA	NA
AC010761.9	70.5952	0.492213	0.362495	1.35785	0.174511	0.498098	NA	NA	NA
AC010878.3	0.648689	0.27921	3.72165	0.0750231	0.940196	NA	NA	NA	NA
AC010883.5	143.44	0.803938	0.33181	2.42289	0.0153976	0.122048	NA	NA	NA
AC010884.1	2.09834	-0.180591	1.22435	-0.147499	0.882738	NA	NA	NA	NA
AC010886.2	7.15501	1.33328	1.30361	1.02276	0.306421	NA	NA	NA	NA
AC010890.1	19.7197	0.96388	0.515713	1.86902	0.0616194	0.281481	NA	NA	NA
AC010894.3	49.0541	0.482442	0.643068	0.750219	0.453123	0.765088	NA	NA	NA
AC010894.5	2.94341	0.700174	1.95942	0.357337	0.720839	NA	NA	NA	NA
AC010900.2	43.8814	0.686256	0.547587	1.25324	0.210119	0.544682	NA	NA	NA
AC010907.2	1.62665	-0.0675671	3.81693	-0.017702	0.985877	NA	NA	NA	NA
AC010969.1	51.4399	0.0989045	0.510204	0.193853	0.846291	0.951334	NA	NA	NA
AC010974.3	8.21405	-0.32917	1.06119	-0.310188	0.756418	NA	NA	NA	NA
AC010976.2	86.0718	0.281797	0.361707	0.779074	0.435936	0.75143	NA	NA	NA
AC010980.2	46.947	-0.48287	0.36155	-1.33556	0.181695	0.508156	NA	NA	NA
AC010999.1	4.90169	-0.39205	1.10962	-0.35332	0.723848	NA	NA	NA	NA
AC011239.1	4.58587	-0.963284	1.8593	-0.518089	0.604396	NA	NA	NA	NA
AC011242.5	7.07673	-1.85943	1.34295	-1.38458	0.16618	NA	NA	NA	NA
AC011242.6	115.083	0.0252526	0.533812	0.0473062	0.962269	0.98937	NA	NA	NA
AC011243.1	1.45545	0.332503	2.73714	0.121478	0.903312	NA	NA	NA	NA
AC011247.3	13.3107	-0.0514969	0.8945	-0.0575706	0.954091	NA	NA	NA	NA
AC011284.3	16.2834	0.787544	0.810068	0.972195	0.330954	NA	NA	NA	NA
AC011286.1	9.5115	0.986665	1.4403	0.685041	0.493318	NA	NA	NA	NA
AC011290.4	1.63579	-0.832483	3.49497	-0.238194	0.81173	NA	NA	NA	NA
AC011290.5	65.4336	0.497851	0.428765	1.16113	0.24559	0.587206	NA	NA	NA
AC011298.2	1.61507	2.51551	3.63456	0.692108	0.48887	NA	NA	NA	NA
AC011322.1	67.3167	-0.0536006	0.40188	-0.133375	0.893897	0.966791	NA	NA	NA
AC011330.5	1550.99	0.055581	0.203636	0.272943	0.784897	0.931712	NA	NA	NA
AC011366.3	0.871021	-1.3434	3.80503	-0.353058	0.724045	NA	NA	NA	NA
AC011385.1	115.927	0.21959	0.291725	0.75273	0.451612	0.76412	NA	NA	NA
AC011385.2	11.9375	0.387167	0.598931	0.64643	0.518001	NA	NA	NA	NA
AC011406.2	31.5713	0.202195	0.604554	0.334453	0.738038	0.913974	NA	NA	NA
AC011407.1	1.76582	1.25862	2.013	0.625247	0.531809	NA	NA	NA	NA
AC011465.1	1.58878	2.29254	2.25757	1.01549	0.309872	NA	NA	NA	NA
AC011475.1	7.99074	0.468027	0.679074	0.689214	0.490689	NA	NA	NA	NA
AC011477.1	3.43343	-0.0859498	1.02825	-0.0835882	0.933384	NA	NA	NA	NA
AC011495.1	3.10158	-2.10572	1.54011	-1.36725	0.171545	NA	NA	NA	NA
AC011498.1	29.7687	0.527627	0.663821	0.794833	0.42671	0.746211	NA	NA	NA
AC011500.1	6.42099	-0.621141	1.12973	-0.549812	0.582448	NA	NA	NA	NA
AC011513.4	7.68022	-0.610165	0.86149	-0.708267	0.47878	NA	NA	NA	NA
AC011530.4	13.172	-0.875934	0.73961	-1.18432	0.236287	NA	NA	NA	NA
AC011551.3	6.25176	-0.321987	1.06372	-0.302699	0.762119	NA	NA	NA	NA
AC011648.1	1.55039	-2.46435	3.36503	-0.732342	0.46396	NA	NA	NA	NA
AC011718.1	2.69131	-2.57246	2.38052	-1.08063	0.279861	NA	NA	NA	NA
AC011718.2	0.941467	2.42567	3.37112	0.719542	0.471807	NA	NA	NA	NA
AC011737.2	1880.95	-0.105271	0.150266	-0.700564	0.483575	0.783302	NA	NA	NA
AC011742.3	11.4161	0.445843	0.864202	0.515901	0.605924	NA	NA	NA	NA
AC011747.3	1.78824	1.70173	3.46249	0.491476	0.62309	NA	NA	NA	NA
AC011747.4	48.8166	-0.699955	0.706083	-0.991321	0.321529	0.660264	NA	NA	NA
AC011747.7	75.6213	0.635353	0.372978	1.70346	0.088482	0.348012	NA	NA	NA
AC011753.5	0.984121	1.61168	3.00073	0.537096	0.591201	NA	NA	NA	NA
AC011755.1	34.2957	1.40901	0.87206	1.61573	0.106154	0.383751	NA	NA	NA
AC011816.1	8.455	0.246065	1.16085	0.21197	0.832131	NA	NA	NA	NA
AC011893.3	0.810232	-0.532692	3.7054	-0.143761	0.885689	NA	NA	NA	NA
AC011897.1	92.6309	2.42296	1.47309	1.64481	0.100009	0.371703	NA	NA	NA
AC011899.10	16.4995	0.19919	0.896919	0.222083	0.82425	NA	NA	NA	NA
AC011899.9	8.3785	1.44294	1.12533	1.28224	0.19976	NA	NA	NA	NA
AC011933.1	9900.96	-0.559722	1.27472	-0.439095	0.660593	0.880773	NA	NA	NA
AC011933.2	137.964	-0.375587	0.259448	-1.44764	0.147718	0.457006	NA	NA	NA
AC011994.1	6.5621	0.0516006	0.79374	0.0650095	0.948166	NA	NA	NA	NA
AC011997.1	31.8498	1.35539	0.63179	2.14532	0.0319269	0.191597	NA	NA	NA
AC011999.1	10.4021	-0.945243	0.904623	-1.0449	0.296067	NA	NA	NA	NA
AC012065.5	2.1113	3.76585	2.02671	1.85811	0.0631539	NA	NA	NA	NA
AC012065.7	56.7201	-0.0542165	0.464784	-0.116649	0.907138	0.971911	NA	NA	NA
AC012066.1	15.8563	-0.616428	0.927764	-0.664423	0.50642	NA	NA	NA	NA
AC012074.1	7.9329	-0.00829933	1.19206	-0.00696219	0.994445	NA	NA	NA	NA
AC012074.2	10.5362	1.16554	0.667783	1.74539	0.0809173	NA	NA	NA	NA
AC012146.7	223.945	-0.249949	0.216626	-1.15383	0.24857	0.58876	NA	NA	NA
AC012307.2	2.59404	3.70294	2.41895	1.53081	0.125817	NA	NA	NA	NA
AC012309.5	47.3583	1.40343	0.571335	2.4564	0.0140336	0.11575	NA	NA	NA
AC012313.1	15.884	-1.09379	0.831345	-1.31569	0.188277	NA	NA	NA	NA
AC012314.19	17.5573	0.130636	0.745824	0.175157	0.860956	0.956332	NA	NA	NA
AC012314.20	10.0558	-0.31986	0.984974	-0.32474	0.745378	NA	NA	NA	NA
AC012314.8	404.449	0.204095	0.252875	0.807098	0.41961	0.741884	NA	NA	NA
AC012358.4	206.311	0.0456348	0.212134	0.215122	0.829672	0.945698	NA	NA	NA
AC012358.7	3.02429	1.21353	1.86579	0.650411	0.515427	NA	NA	NA	NA
AC012358.8	14.2496	1.26006	1.1964	1.05321	0.292244	NA	NA	NA	NA
AC012360.2	1.03199	-0.0678835	1.57842	-0.0430074	0.965696	NA	NA	NA	NA
AC012360.4	23.8409	-0.0811505	0.425348	-0.190786	0.848693	0.952323	NA	NA	NA
AC012360.6	49.7444	0.196632	0.505002	0.389369	0.697003	0.896903	NA	NA	NA
AC012362.3	4.26319	-2.72714	1.58266	-1.72314	0.0848636	NA	NA	NA	NA
AC012363.10	1.31236	-0.490277	2.25433	-0.217483	0.827832	NA	NA	NA	NA
AC012363.13	1.58557	3.0877	2.59821	1.1884	0.234677	NA	NA	NA	NA
AC012363.4	2.00092	-0.554232	3.04981	-0.181727	0.855797	NA	NA	NA	NA
AC012363.7	8.38191	0.0974899	0.856418	0.113834	0.909369	NA	NA	NA	NA
AC012363.8	6.09801	-0.958362	1.51505	-0.632561	0.52702	NA	NA	NA	NA
AC012368.1	1.4112	-0.0675581	3.51973	-0.0191941	0.984686	NA	NA	NA	NA
AC012370.2	24.6949	-0.4449	0.565048	-0.787367	0.431067	0.747975	NA	NA	NA
AC012370.3	1.53816	4.6177	3.21692	1.43544	0.151162	NA	NA	NA	NA
AC012442.5	2.66549	3.58382	2.92054	1.22711	0.219783	NA	NA	NA	NA
AC012442.6	23.2068	-0.0406527	0.499319	-0.0814164	0.935111	0.980394	NA	NA	NA
AC012456.3	3.94376	-3.45819	2.57259	-1.34424	0.17887	NA	NA	NA	NA
AC012456.4	1.54607	2.5056	3.64289	0.687805	0.491576	NA	NA	NA	NA
AC012485.1	8.16	0.391652	0.677669	0.57794	0.563304	NA	NA	NA	NA
AC012487.2	20.0504	1.54337	0.571702	2.69961	0.0069421	0.0744711	NA	NA	NA
AC012494.1	23.5854	-0.662866	0.604902	-1.09582	0.273156	0.61347	NA	NA	NA
AC012512.1	27.7211	-0.514402	0.539154	-0.954092	0.340037	0.677606	NA	NA	NA
AC012513.4	85.3865	0.0921502	0.390428	0.236024	0.813414	0.941138	NA	NA	NA
AC012531.23	24.9277	-0.259497	0.712556	-0.364177	0.715726	0.905393	NA	NA	NA
AC012531.25	99.1092	0.634501	0.445758	1.42342	0.154614	0.468724	NA	NA	NA
AC012613.2	94.2876	0.315014	0.346527	0.90906	0.363319	0.69814	NA	NA	NA
AC012615.1	15.1239	-1.83523	1.66467	-1.10246	0.270264	NA	NA	NA	NA
AC012627.1	3.56419	2.28589	1.32402	1.72648	0.0842619	NA	NA	NA	NA
AC013262.1	0.811221	-0.0675522	3.81693	-0.0176981	0.98588	NA	NA	NA	NA
AC013267.1	6.32326	1.07765	1.02397	1.05242	0.292608	NA	NA	NA	NA
AC013268.3	160.889	0.137352	0.263399	0.521461	0.602046	0.852975	NA	NA	NA
AC013268.4	5.03266	-1.19759	1.01716	-1.17738	0.239044	NA	NA	NA	NA
AC013269.1	5.43414	-0.401237	1.15828	-0.346407	0.729037	NA	NA	NA	NA
AC013271.3	6.99394	2.83687	1.45239	1.95324	0.0507907	NA	NA	NA	NA
AC013283.1	21.8937	0.133008	0.514132	0.258704	0.795863	0.935283	NA	NA	NA
AC013394.2	4658.96	0.299687	0.257015	1.16603	0.243603	0.584756	NA	NA	NA
AC013410.1	60.0658	-0.810536	0.462506	-1.75249	0.07969	0.327349	NA	NA	NA
AC013410.2	2.25811	0.0101798	1.76941	0.00575323	0.99541	NA	NA	NA	NA
AC013429.5	41.2982	-0.697178	0.492956	-1.41428	0.15728	0.472783	NA	NA	NA
AC013436.6	7.54316	0.800543	1.09661	0.730017	0.46538	NA	NA	NA	NA
AC013439.4	7.29117	2.71475	1.17692	2.30666	0.0210739	NA	NA	NA	NA
AC013444.1	17.955	0.0576157	0.748091	0.077017	0.93861	0.981555	NA	NA	NA
AC013444.2	5.39395	-0.413885	1.09594	-0.377655	0.705687	NA	NA	NA	NA
AC013449.1	100.333	-0.131629	0.320121	-0.411185	0.680937	0.889798	NA	NA	NA
AC013468.1	0.715075	-0.118568	2.5825	-0.0459121	0.96338	NA	NA	NA	NA
AC013470.6	0.817432	0.69013	3.70725	0.186157	0.852322	NA	NA	NA	NA
AC013472.3	29.6685	-0.253434	0.570075	-0.444563	0.656636	0.878572	NA	NA	NA
AC013489.1	2.56132	0.628757	1.60895	0.390787	0.695954	NA	NA	NA	NA
AC013718.1	8.60462	-0.641721	1.1528	-0.55666	0.577759	NA	NA	NA	NA
AC013733.5	2.49918	-0.424617	1.59299	-0.266554	0.789813	NA	NA	NA	NA
AC015691.13	2.02344	1.16022	1.95117	0.594628	0.552092	NA	NA	NA	NA
AC015726.1	5.5249	0.494402	1.17731	0.41994	0.674529	NA	NA	NA	NA
AC015815.1	1.69914	-0.870621	2.00954	-0.433243	0.664838	NA	NA	NA	NA
AC015815.2	5.53337	-0.408606	1.01551	-0.402365	0.687416	NA	NA	NA	NA
AC015815.6	13.324	-0.168749	0.539861	-0.312578	0.754601	NA	NA	NA	NA
AC015815.7	2.51882	0.427548	1.84894	0.23124	0.817128	NA	NA	NA	NA
AC015849.12	3.07801	0.612382	1.36202	0.449613	0.652989	NA	NA	NA	NA
AC015849.13	25.3594	0.241833	0.477166	0.506812	0.612287	0.856721	NA	NA	NA
AC015849.14	1.38743	-0.348343	2.65766	-0.131071	0.895719	NA	NA	NA	NA
AC015849.16	24.5983	0.4649	0.621749	0.747729	0.454624	0.766066	NA	NA	NA
AC015849.19	43.1371	-0.111774	0.511249	-0.218629	0.826939	0.945079	NA	NA	NA
AC015849.2	2.69241	2.68102	2.00056	1.34013	0.180202	NA	NA	NA	NA
AC015922.7	2.33503	-0.910687	1.85861	-0.489983	0.624146	NA	NA	NA	NA
AC015923.1	89.1847	-0.119326	0.339082	-0.351908	0.724907	0.909342	NA	NA	NA
AC015971.2	74.9835	-0.12147	0.337893	-0.359491	0.719228	0.907372	NA	NA	NA
AC015987.1	34.5178	0.42312	0.725301	0.583372	0.559643	0.829623	NA	NA	NA
AC015987.2	0.828161	-3.38148	3.72159	-0.908612	0.363555	NA	NA	NA	NA
AC016251.1	11.3434	1.28138	0.746171	1.71727	0.0859292	NA	NA	NA	NA
AC016292.1	1.92286	-3.3005	2.55009	-1.29427	0.195573	NA	NA	NA	NA
AC016292.3	81.7147	-0.541742	0.319358	-1.69635	0.0898203	0.350221	NA	NA	NA
AC016405.2	2.08457	2.39169	1.62541	1.47144	0.141171	NA	NA	NA	NA
AC016559.1	7.23723	4.21617	1.53069	2.75442	0.00587969	NA	NA	NA	NA
AC016586.1	200.381	-0.0982691	0.345923	-0.284078	0.776351	0.929242	NA	NA	NA
AC016626.1	0.885839	-1.74816	2.60973	-0.669862	0.502946	NA	NA	NA	NA
AC016629.3	4.97713	0.00672717	1.43525	0.00468712	0.99626	NA	NA	NA	NA
AC016629.7	15.4258	-0.0807035	0.796974	-0.101262	0.919342	NA	NA	NA	NA
AC016629.8	676.033	0.0676278	0.237862	0.284315	0.776169	0.929212	NA	NA	NA
AC016644.1	14.7838	-0.111032	0.570367	-0.194667	0.845654	NA	NA	NA	NA
AC016683.5	69.3253	0.0565245	0.34299	0.164799	0.869102	0.95904	NA	NA	NA
AC016691.2	0.984464	-2.01768	3.77503	-0.534481	0.593009	NA	NA	NA	NA
AC016697.2	30.8586	-0.053288	0.498115	-0.106979	0.914805	0.974138	NA	NA	NA
AC016700.2	5.60605	1.28827	1.84247	0.699206	0.484423	NA	NA	NA	NA
AC016700.3	13.6183	2.7153	0.930309	2.91871	0.00351489	NA	NA	NA	NA
AC016700.4	2.36445	-1.58067	1.71	-0.924371	0.355293	NA	NA	NA	NA
AC016700.5	51.151	0.856551	0.462446	1.85222	0.0639941	0.287805	NA	NA	NA
AC016700.6	3.04105	-0.373096	1.74629	-0.213651	0.830819	NA	NA	NA	NA
AC016708.2	167.193	0.124667	0.257861	0.483465	0.628766	0.864533	NA	NA	NA
AC016712.1	0.805933	-0.521518	3.70561	-0.140737	0.888077	NA	NA	NA	NA
AC016716.1	1.49163	1.30758	2.79025	0.468624	0.639338	NA	NA	NA	NA
AC016722.3	1.81173	-0.284051	3.12007	-0.0910401	0.927461	NA	NA	NA	NA
AC016722.4	121.631	0.485338	0.340763	1.42427	0.154369	0.468573	NA	NA	NA
AC016723.4	0.884969	-0.0675531	3.81693	-0.0176983	0.98588	NA	NA	NA	NA
AC016732.2	1.85811	-0.690214	2.358	-0.292711	0.769743	NA	NA	NA	NA
AC016734.1	12.4038	0.275913	0.959506	0.287558	0.773685	NA	NA	NA	NA
AC016734.2	1033.22	-0.781984	0.207488	-3.76881	0.000164031	0.00530548	NA	NA	NA
AC016735.2	10.0525	0.413974	1.51001	0.274153	0.783967	NA	NA	NA	NA
AC016738.3	9.37601	-2.08317	1.14884	-1.81328	0.0697884	NA	NA	NA	NA
AC016738.4	68.3011	0.153312	0.358181	0.428031	0.668629	0.884777	NA	NA	NA
AC016739.2	1060.58	0.0395873	0.233677	0.16941	0.865474	0.957751	NA	NA	NA
AC016745.1	18.6602	1.33213	0.889652	1.49736	0.1343	0.436231	NA	NA	NA
AC016747.3	442.91	0.186073	0.280301	0.663832	0.506798	0.798907	NA	NA	NA
AC016757.3	1.89427	-3.79039	3.6236	-1.04603	0.295548	NA	NA	NA	NA
AC016772.4	0.884969	-0.0675531	3.81693	-0.0176983	0.98588	NA	NA	NA	NA
AC016773.1	394.445	-0.245869	0.298817	-0.82281	0.410616	0.735495	NA	NA	NA
AC016821.1	11.9554	0.373412	0.739566	0.504907	0.613624	NA	NA	NA	NA
AC016831.7	93.98	-0.0267955	0.393654	-0.0680687	0.945731	0.98363	NA	NA	NA
AC016885.1	5.36433	1.14969	1.98174	0.58014	0.56182	NA	NA	NA	NA
AC016894.1	11.9666	-0.795859	0.79266	-1.00404	0.315361	NA	NA	NA	NA
AC016906.1	22.4977	-0.876592	0.617873	-1.41873	0.155979	0.470465	NA	NA	NA
AC016907.3	8.13703	0.405569	1.06967	0.379152	0.704575	NA	NA	NA	NA
AC016909.1	14.0137	-0.581834	1.03836	-0.56034	0.575248	NA	NA	NA	NA
AC016909.2	1.28245	-1.27836	2.82551	-0.452437	0.650954	NA	NA	NA	NA
AC016910.1	3.16698	-0.0644275	2.07528	-0.0310452	0.975233	NA	NA	NA	NA
AC016912.3	2.15395	-3.6798	2.09323	-1.75796	0.0787551	NA	NA	NA	NA
AC016995.3	12.9023	-2.15637	0.758402	-2.8433	0.00446484	NA	NA	NA	NA
AC016999.2	37.0461	0.0427929	0.512984	0.0834195	0.933518	0.979641	NA	NA	NA
AC017002.1	72.3512	-0.179693	0.321291	-0.559285	0.575967	0.83829	NA	NA	NA
AC017002.2	219.661	-0.300536	0.280909	-1.06987	0.284679	0.625266	NA	NA	NA
AC017002.4	9.09509	-0.0076182	0.804145	-0.00947366	0.992441	NA	NA	NA	NA
AC017006.2	8.37307	0.572923	1.28778	0.444893	0.656397	NA	NA	NA	NA
AC017006.3	6.40964	0.224418	0.917675	0.244551	0.806804	NA	NA	NA	NA
AC017028.1	4.4637	-0.377804	1.21738	-0.310341	0.756301	NA	NA	NA	NA
AC017028.7	3.07024	0.201636	1.1626	0.173436	0.862309	NA	NA	NA	NA
AC017028.8	2.6077	0.223704	1.60277	0.139573	0.888997	NA	NA	NA	NA
AC017035.2	1.53378	0.0642141	3.1044	0.0206849	0.983497	NA	NA	NA	NA
AC017060.1	1.20498	-1.56452	3.59054	-0.435735	0.663029	NA	NA	NA	NA
AC017074.2	40.3019	-0.589531	0.371163	-1.58833	0.112211	0.394906	NA	NA	NA
AC017076.5	1.47348	1.98191	2.99765	0.661154	0.508514	NA	NA	NA	NA
AC017078.1	17.3538	-0.402189	0.681037	-0.590554	0.554819	0.826938	NA	NA	NA
AC017079.3	1.32815	2.96585	2.69261	1.10148	0.270689	NA	NA	NA	NA
AC017079.4	1.17744	-2.59155	3.30785	-0.783454	0.433361	NA	NA	NA	NA
AC017081.1	8.19808	-0.207883	0.710703	-0.292503	0.769902	NA	NA	NA	NA
AC017081.2	8.005	-1.24365	1.19826	-1.03789	0.299322	NA	NA	NA	NA
AC017083.1	1.62061	-1.45151	1.86567	-0.778008	0.436564	NA	NA	NA	NA
AC017083.2	6.74464	1.10533	0.972293	1.13683	0.255611	NA	NA	NA	NA
AC017084.1	2.29513	-0.0442407	1.68953	-0.0261853	0.97911	NA	NA	NA	NA
AC017101.10	29.44	-0.492464	0.567279	-0.868117	0.38533	0.714999	NA	NA	NA
AC017104.2	50.4645	-1.47794	0.39208	-3.76948	0.000163587	0.00529914	NA	NA	NA
AC017104.4	1.92179	0.765722	2.28509	0.335095	0.737553	NA	NA	NA	NA
AC017104.6	25.9506	1.32835	0.712603	1.86408	0.0623098	0.283265	NA	NA	NA
AC017116.11	24.8475	0.736354	1.07087	0.687623	0.49169	0.788974	NA	NA	NA
AC018359.1	0.784301	-2.26295	3.75336	-0.602914	0.546566	NA	NA	NA	NA
AC018442.1	54.5319	0.00855543	0.446992	0.01914	0.984729	0.995052	NA	NA	NA
AC018445.1	1.33792	-2.61587	3.1832	-0.821773	0.411206	NA	NA	NA	NA
AC018462.2	16.5328	-0.365825	1.04641	-0.3496	0.726639	0.910013	NA	NA	NA
AC018462.3	35.7662	-0.105531	0.419382	-0.251635	0.801323	0.93795	NA	NA	NA
AC018463.4	42.9628	-0.656571	0.474184	-1.38463	0.166165	0.486254	NA	NA	NA
AC018470.1	1.33403	2.79235	2.81434	0.992185	0.321107	NA	NA	NA	NA
AC018470.4	3.12743	4.36215	2.70375	1.61337	0.106665	NA	NA	NA	NA
AC018506.1	0.787809	3.00702	3.00963	0.999134	0.31773	NA	NA	NA	NA
AC018630.1	14.5688	0.430433	0.775749	0.554862	0.578989	NA	NA	NA	NA
AC018638.1	93.2674	0.956144	0.256443	3.72849	0.000192631	0.00603014	NA	NA	NA
AC018641.7	1.66803	4.48417	2.87367	1.56043	0.118658	NA	NA	NA	NA
AC018693.6	10.2427	2.16057	1.32595	1.62944	0.103219	NA	NA	NA	NA
AC018696.4	0.959523	-1.0429	2.45071	-0.425551	0.670435	NA	NA	NA	NA
AC018705.5	0.999963	-0.853965	3.74852	-0.227814	0.819791	NA	NA	NA	NA
AC018720.10	149.324	0.0718021	0.383714	0.187124	0.851563	0.953195	NA	NA	NA
AC018738.2	43.7513	0.0560129	0.337577	0.165926	0.868215	0.958506	NA	NA	NA
AC018755.1	17.867	1.96643	0.926582	2.12224	0.0338178	0.19844	NA	NA	NA
AC018755.16	6.7473	3.29743	1.45676	2.26354	0.0236024	NA	NA	NA	NA
AC018755.17	5.2021	0.403038	1.19777	0.33649	0.736502	NA	NA	NA	NA
AC018755.2	117.192	0.152229	0.341429	0.445858	0.6557	0.878353	NA	NA	NA
AC018766.4	195.386	-0.279825	0.245294	-1.14077	0.253965	0.59398	NA	NA	NA
AC018766.5	494.984	0.135235	0.18477	0.731909	0.464224	0.772516	NA	NA	NA
AC018766.6	48.1642	0.229715	0.320399	0.716965	0.473396	0.778905	NA	NA	NA
AC018804.1	19.2794	0.882727	0.534552	1.65134	0.098669	0.36916	NA	NA	NA
AC018804.3	2.27136	0.121322	1.9671	0.0616756	0.950821	NA	NA	NA	NA
AC018804.6	93.5106	0.681972	0.267782	2.54675	0.0108733	0.0984016	NA	NA	NA
AC018804.7	2455.83	-0.253112	0.213466	-1.18573	0.23573	0.576852	NA	NA	NA
AC018816.3	3.82388	-1.77277	1.32081	-1.34218	0.179537	NA	NA	NA	NA
AC018865.5	4.81564	-0.555735	1.37263	-0.404869	0.685574	NA	NA	NA	NA
AC018867.1	1.66401	0.168256	1.44459	0.116474	0.907277	NA	NA	NA	NA
AC018867.2	11.4483	0.52363	0.812355	0.644582	0.519198	NA	NA	NA	NA
AC018878.3	18.8882	0.192895	0.737735	0.26147	0.79373	0.934842	NA	NA	NA
AC018890.6	107.326	0.215771	0.415235	0.519635	0.603318	0.853866	NA	NA	NA
AC018892.9	14.6994	-0.163443	0.622421	-0.262592	0.792865	NA	NA	NA	NA
AC019048.1	2.47659	-2.76804	2.45003	-1.1298	0.25856	NA	NA	NA	NA
AC019055.1	3.0656	-2.90106	2.41832	-1.19962	0.230288	NA	NA	NA	NA
AC019068.2	14.8011	-1.25384	0.852086	-1.47149	0.141158	NA	NA	NA	NA
AC019070.1	11.0293	-0.34215	0.804351	-0.425374	0.670564	NA	NA	NA	NA
AC019084.7	1.16555	-1.23229	3.80627	-0.323753	0.746125	NA	NA	NA	NA
AC019097.7	97.6102	0.0759977	0.298353	0.254724	0.798936	0.936949	NA	NA	NA
AC019117.1	2.11002	-0.189753	2.73756	-0.0693145	0.944739	NA	NA	NA	NA
AC019117.2	5.20843	3.88324	2.12076	1.83106	0.0670913	NA	NA	NA	NA
AC019118.3	3.68703	4.0293	1.66921	2.4139	0.015783	NA	NA	NA	NA
AC019118.4	5.65822	0.154914	1.16894	0.132525	0.894569	NA	NA	NA	NA
AC019129.2	11.0488	-0.293791	0.925573	-0.317415	0.750928	NA	NA	NA	NA
AC019178.3	1.34192	2.5421	3.53392	0.719342	0.47193	NA	NA	NA	NA
AC019181.2	66.3579	0.476173	0.382555	1.24472	0.213235	0.548679	NA	NA	NA
AC019181.3	64.5945	-0.946162	0.407474	-2.32202	0.0202319	0.145274	NA	NA	NA
AC019186.1	8.61085	1.02887	1.3996	0.735121	0.462266	NA	NA	NA	NA
AC019205.2	1.66971	0.154485	2.38887	0.0646687	0.948438	NA	NA	NA	NA
AC019206.1	1.84985	3.37673	2.23396	1.51155	0.130649	NA	NA	NA	NA
AC019221.4	27.4117	-0.376722	0.941627	-0.400076	0.689101	0.892929	NA	NA	NA
AC019294.1	42.9232	0.192523	0.815596	0.236052	0.813393	0.941138	NA	NA	NA
AC020550.7	9.5673	0.706507	0.822277	0.859207	0.390226	NA	NA	NA	NA
AC020571.3	0.940525	2.22584	3.75381	0.592957	0.55321	NA	NA	NA	NA
AC020594.5	3.39205	3.53255	1.57297	2.24579	0.0247176	NA	NA	NA	NA
AC020629.1	1.15759	-0.715638	1.97121	-0.363045	0.716571	NA	NA	NA	NA
AC020663.1	946.778	-2.36071	1.14332	-2.06479	0.0389427	0.216751	NA	NA	NA
AC020892.1	1.00335	-0.141364	3.03539	-0.0465718	0.962855	NA	NA	NA	NA
AC020900.2	1.26115	-1.39645	2.1338	-0.654441	0.512828	NA	NA	NA	NA
AC020907.1	2.32175	3.58045	2.85762	1.25295	0.210224	NA	NA	NA	NA
AC020907.2	1.60069	-1.96711	3.7637	-0.522654	0.601215	NA	NA	NA	NA
AC020910.2	101.199	0.0177716	0.244762	0.0726077	0.942118	0.983072	NA	NA	NA
AC020915.2	4.71203	-1.15808	1.56707	-0.739009	0.459901	NA	NA	NA	NA
AC020922.1	103.913	1.09252	0.364332	2.99869	0.00271146	0.0392814	NA	NA	NA
AC020947.2	13.3243	-0.613383	0.961029	-0.638256	0.523307	NA	NA	NA	NA
AC021016.6	14.7379	-0.148434	0.758228	-0.195765	0.844794	NA	NA	NA	NA
AC021016.7	1.94236	-4.58719	2.94495	-1.55764	0.119318	NA	NA	NA	NA
AC021016.8	17.1451	0.100137	0.6988	0.143299	0.886054	0.964328	NA	NA	NA
AC021106.1	5.30855	0.164436	2.21254	0.07432	0.940756	NA	NA	NA	NA
AC021188.4	2.03401	0.250402	2.69172	0.0930268	0.925882	NA	NA	NA	NA
AC021218.2	16.8254	0.643719	0.860005	0.748507	0.454155	0.765782	NA	NA	NA
AC021224.1	829.064	0.0672993	0.24457	0.275175	0.783182	0.931173	NA	NA	NA
AC021593.1	361.599	0.206387	0.514071	0.401476	0.68807	0.892398	NA	NA	NA
AC021860.1	19.7936	5.41958	1.31204	4.13065	3.61737e-05	0.00170231	NA	NA	NA
AC022007.5	485.103	0.217012	0.217311	0.998628	0.317975	0.657246	NA	NA	NA
AC022154.7	47.0355	0.0813708	0.4032	0.201813	0.840063	0.949632	NA	NA	NA
AC022173.2	30.3909	0.0171622	0.425343	0.0403491	0.967815	0.990916	NA	NA	NA
AC022182.2	4.32011	-0.324706	1.50243	-0.21612	0.828894	NA	NA	NA	NA
AC022201.5	1.63094	1.55122	3.75625	0.41297	0.679628	NA	NA	NA	NA
AC022210.2	10.5636	-0.506665	0.895377	-0.565867	0.571484	NA	NA	NA	NA
AC022311.1	0.792819	2.20872	3.74903	0.589145	0.555764	NA	NA	NA	NA
AC022400.1	38.4717	0.549688	0.686169	0.801096	0.423076	0.744398	NA	NA	NA
AC022400.2	6.08289	1.39629	1.63304	0.855026	0.392537	NA	NA	NA	NA
AC022431.1	441.549	0.0847394	0.263619	0.321447	0.747872	0.917529	NA	NA	NA
AC022498.1	131.615	-0.402599	0.328931	-1.22396	0.220967	0.559008	NA	NA	NA
AC022532.1	57.406	0.0632851	0.468562	0.135063	0.892562	0.966466	NA	NA	NA
AC022558.1	14.265	0.0997487	0.587859	0.169681	0.865261	NA	NA	NA	NA
AC022596.6	1.2931	-0.0675636	3.81693	-0.017701	0.985877	NA	NA	NA	NA
AC022819.1	2.06619	-0.802793	2.03052	-0.395363	0.692575	NA	NA	NA	NA
AC022819.3	28.3551	0.629626	0.46706	1.34806	0.177639	0.50206	NA	NA	NA
AC023128.1	1.45642	-2.89241	3.65221	-0.791962	0.428383	NA	NA	NA	NA
AC023137.2	15.6022	-1.42296	0.666217	-2.13588	0.0326889	NA	NA	NA	NA
AC023158.1	6.28344	0.470015	0.969714	0.484694	0.627893	NA	NA	NA	NA
AC023271.1	31.2238	-0.601416	0.718493	-0.837051	0.402564	0.728714	NA	NA	NA
AC023271.2	10.8645	0.765216	0.884726	0.864919	0.387083	NA	NA	NA	NA
AC023385.1	1.2353	-1.70274	2.22779	-0.764319	0.444677	NA	NA	NA	NA
AC023481.1	14.6404	0.0294546	0.690269	0.0426712	0.965964	NA	NA	NA	NA
AC023490.1	166.966	0.076352	0.489546	0.155965	0.876061	0.961417	NA	NA	NA
AC023490.2	13.7039	-0.00574707	0.599884	-0.0095803	0.992356	NA	NA	NA	NA
AC023513.1	0.800708	-0.108616	2.98569	-0.0363791	0.97098	NA	NA	NA	NA
AC023590.1	24.7612	-1.13087	0.723721	-1.56257	0.118153	0.407326	NA	NA	NA
AC023593.1	4.45418	-0.303608	1.15517	-0.262826	0.792685	NA	NA	NA	NA
AC023632.1	90.8079	0.806534	0.574994	1.40268	0.160711	0.477937	NA	NA	NA
AC024132.1	0.811221	-0.0675522	3.81693	-0.0176981	0.98588	NA	NA	NA	NA
AC024257.1	4.58504	2.50607	1.68239	1.48959	0.136333	NA	NA	NA	NA
AC024475.1	2.04207	0.508886	2.15135	0.236543	0.813011	NA	NA	NA	NA
AC024560.2	17.7311	0.00616033	0.692279	0.00889862	0.9929	0.997197	NA	NA	NA
AC024560.3	2226.49	0.182549	0.210664	0.866537	0.386196	0.715744	NA	NA	NA
AC024568.1	1.71249	1.61704	2.01254	0.803485	0.421695	NA	NA	NA	NA
AC024569.1	1.6332	-1.37056	1.92484	-0.71204	0.47644	NA	NA	NA	NA
AC024580.1	37.5222	0.903926	0.358049	2.52458	0.0115835	0.101608	NA	NA	NA
AC024592.12	82.2186	0.178288	0.289706	0.61541	0.538284	0.816406	NA	NA	NA
AC024592.9	2.48715	3.07523	2.37648	1.29403	0.195656	NA	NA	NA	NA
AC024896.1	2.06083	0.216811	1.57082	0.138024	0.890221	NA	NA	NA	NA
AC024937.2	5.63325	1.24094	1.18052	1.05119	0.293173	NA	NA	NA	NA
AC024937.4	42.9243	0.36893	0.433127	0.851783	0.394334	0.72181	NA	NA	NA
AC024937.6	132.538	0.349432	0.30418	1.14877	0.250652	0.590436	NA	NA	NA
AC024940.1	198.186	0.0361571	0.344028	0.105099	0.916297	0.974386	NA	NA	NA
AC025165.1	1.18147	3.67239	3.28137	1.11916	0.263071	NA	NA	NA	NA
AC025165.8	121.218	0.782464	0.359125	2.1788	0.0293462	0.18145	NA	NA	NA
AC025171.1	480.956	0.636649	0.174827	3.6416	0.000270951	0.00774581	NA	NA	NA
AC025280.1	1.28826	-1.96961	2.46862	-0.797861	0.424951	NA	NA	NA	NA
AC025287.1	0.737565	-0.382671	3.52134	-0.108672	0.913463	NA	NA	NA	NA
AC025335.1	263.396	0.903764	0.283768	3.18487	0.00144819	0.0260139	NA	NA	NA
AC025442.3	17.4083	0.118939	0.544039	0.218622	0.826945	0.945079	NA	NA	NA
AC025627.9	4.85237	-1.8682	2.35675	-0.792703	0.427951	NA	NA	NA	NA
AC025750.5	2.61754	-1.65992	1.88749	-0.879433	0.379166	NA	NA	NA	NA
AC025750.6	10.2964	0.0066994	1.14037	0.00587476	0.995313	NA	NA	NA	NA
AC025750.7	1.13155	-0.0675642	3.81693	-0.0177012	0.985877	NA	NA	NA	NA
AC025918.2	24.282	0.720506	0.663304	1.08624	0.277374	0.617822	NA	NA	NA
AC026150.6	0.896765	-0.0675601	3.81693	-0.0177001	0.985878	NA	NA	NA	NA
AC026150.8	24.1491	0.0651857	0.522161	0.124838	0.900651	0.969369	NA	NA	NA
AC026202.1	8.68795	1.10018	3.54787	0.310096	0.756488	NA	NA	NA	NA
AC026202.3	23.4976	0.0722178	0.488822	0.147739	0.882549	0.963365	NA	NA	NA
AC026271.5	260.564	-0.241438	0.361703	-0.667504	0.504451	0.797522	NA	NA	NA
AC026318.1	2.20946	0.388589	1.27012	0.305946	0.759646	NA	NA	NA	NA
AC026471.6	2.32557	2.13232	3.51759	0.606187	0.54439	NA	NA	NA	NA
AC026512.1	35.4328	-0.201364	0.506615	-0.397469	0.691022	0.893888	NA	NA	NA
AC026703.1	16.6062	0.530129	1.23417	0.429543	0.667528	0.88431	NA	NA	NA
AC026740.1	144.714	0.260647	0.359438	0.725152	0.468359	0.775299	NA	NA	NA
AC026806.2	429.519	0.140076	0.189102	0.740744	0.458848	0.769853	NA	NA	NA
AC026954.6	7.54398	0.344905	1.49607	0.230541	0.817672	NA	NA	NA	NA
AC026992.1	1.20687	0.93763	2.50089	0.374919	0.70772	NA	NA	NA	NA
AC027228.1	20.1288	-0.893627	0.782172	-1.1425	0.253248	0.593537	NA	NA	NA
AC027288.2	0.910732	2.27314	3.56586	0.637473	0.523817	NA	NA	NA	NA
AC027307.3	146.942	-0.319274	0.264	-1.20937	0.22652	0.566221	NA	NA	NA
AC027601.1	286.943	0.0690855	0.198966	0.347223	0.728424	0.910508	NA	NA	NA
AC027612.1	224.857	-0.598678	0.555943	-1.07687	0.281539	0.622052	NA	NA	NA
AC027612.4	2.69272	2.00413	2.69533	0.743557	0.457144	NA	NA	NA	NA
AC027612.6	1058.6	-0.0942427	0.17555	-0.536842	0.591377	0.84665	NA	NA	NA
AC027763.2	370.863	0.252355	0.235606	1.07109	0.28413	0.624748	NA	NA	NA
AC032027.1	3.36741	-2.1495	1.64399	-1.30749	0.191046	NA	NA	NA	NA
AC034102.1	9482.45	0.230916	0.112269	2.05681	0.0397042	0.219053	NA	NA	NA
AC034110.1	4.61746	-0.479911	1.23295	-0.389237	0.697101	NA	NA	NA	NA
AC034220.3	116.04	0.108216	0.292704	0.369712	0.711597	0.904144	NA	NA	NA
AC034243.1	92.3963	0.589991	0.286229	2.06125	0.0392788	0.217716	NA	NA	NA
AC036178.1	0.640335	0.647994	3.07883	0.210468	0.833303	NA	NA	NA	NA
AC037445.1	60.8328	-0.00292649	0.497533	-0.00588201	0.995307	0.998055	NA	NA	NA
AC037459.4	14.5798	0.635191	0.997571	0.636737	0.524296	NA	NA	NA	NA
AC040162.1	0.924435	-0.530306	1.72812	-0.306868	0.758944	NA	NA	NA	NA
AC040173.1	7.3031	-3.48965	1.70637	-2.04508	0.0408474	NA	NA	NA	NA
AC044860.1	1.03199	-0.0678835	1.57842	-0.0430074	0.965696	NA	NA	NA	NA
AC046143.1	0.970216	2.39185	2.28045	1.04885	0.294247	NA	NA	NA	NA
AC046143.2	7.7594	-0.816246	0.895911	-0.91108	0.362253	NA	NA	NA	NA
AC046143.3	170.061	0.168139	0.2265	0.742335	0.457884	0.769136	NA	NA	NA
AC051649.6	8.39084	0.415102	1.29982	0.319354	0.749458	NA	NA	NA	NA
AC053503.11	3.44096	-1.3134	2.33166	-0.563289	0.573238	NA	NA	NA	NA
AC053503.4	49.8633	-0.588595	0.395399	-1.48861	0.13659	0.439911	NA	NA	NA
AC055764.1	27.5603	-0.39328	0.831212	-0.473141	0.636113	0.868681	NA	NA	NA
AC055811.5	25.4458	-1.04016	0.798144	-1.30322	0.192499	0.523377	NA	NA	NA
AC055876.1	1.49504	-1.03329	2.03111	-0.508732	0.61094	NA	NA	NA	NA
AC060226.1	4.0975	-0.840988	1.41096	-0.596039	0.551149	NA	NA	NA	NA
AC060834.2	10.4166	-0.171536	0.898044	-0.191011	0.848517	NA	NA	NA	NA
AC061961.2	10.5789	0.396153	0.848388	0.466949	0.640537	NA	NA	NA	NA
AC061975.1	0.724886	0.153493	3.58233	0.0428473	0.965823	NA	NA	NA	NA
AC061975.7	3.56959	2.63847	1.54206	1.711	0.0870811	NA	NA	NA	NA
AC061975.9	1.97385	-0.0614603	2.16714	-0.0283601	0.977375	NA	NA	NA	NA
AC061992.1	38.2717	0.139715	0.432265	0.323216	0.746532	0.916845	NA	NA	NA
AC061992.2	15.7033	0.214742	0.611346	0.351261	0.725393	NA	NA	NA	NA
AC062017.1	14.1086	0.337338	0.600413	0.561844	0.574223	NA	NA	NA	NA
AC062028.1	42.7084	1.49307	0.58954	2.53261	0.0113218	0.1008	NA	NA	NA
AC062029.1	250.571	1.30966	0.472586	2.77127	0.00558376	0.0643365	NA	NA	NA
AC063932.1	1.38208	1.14638	1.93136	0.59356	0.552806	NA	NA	NA	NA
AC063976.7	78.9601	-0.27572	0.440353	-0.626135	0.531227	0.812817	NA	NA	NA
AC063979.1	1.33758	3.5524	3.70957	0.957632	0.338249	NA	NA	NA	NA
AC064834.1	0.882895	-1.35853	3.70571	-0.366603	0.713915	NA	NA	NA	NA
AC064836.3	18.5041	0.403215	0.804521	0.501187	0.61624	0.858597	NA	NA	NA
AC064850.4	95.5104	-0.254529	0.482883	-0.527104	0.598121	0.850679	NA	NA	NA
AC064852.4	27.1968	-0.591409	0.603166	-0.980507	0.326836	0.666433	NA	NA	NA
AC064852.5	44.2012	-0.291871	0.622807	-0.468639	0.639328	0.870211	NA	NA	NA
AC064853.2	0.719357	1.55833	3.76925	0.413432	0.67929	NA	NA	NA	NA
AC064874.1	17.0222	-0.177406	0.616344	-0.287836	0.773472	0.927711	NA	NA	NA
AC066692.3	12.2788	0.209897	1.17525	0.178598	0.858254	NA	NA	NA	NA
AC067742.1	2.29346	2.32331	1.53748	1.51111	0.13076	NA	NA	NA	NA
AC067852.1	3.66571	-0.241108	0.925354	-0.260558	0.794434	NA	NA	NA	NA
AC067940.1	7.68816	-0.318334	1.05854	-0.30073	0.763621	NA	NA	NA	NA
AC067945.3	53.486	0.954915	0.465515	2.05131	0.0402369	0.220628	NA	NA	NA
AC067945.4	1.83923	0.514528	1.46459	0.351312	0.725354	NA	NA	NA	NA
AC067956.1	5.84278	-0.928082	1.56312	-0.593737	0.552688	NA	NA	NA	NA
AC067968.3	0.708418	1.18343	3.72061	0.318074	0.750429	NA	NA	NA	NA
AC068014.1	2.8829	-1.89627	1.34334	-1.41161	0.158064	NA	NA	NA	NA
AC068014.2	1.31194	0.0233264	2.21544	0.010529	0.991599	NA	NA	NA	NA
AC068020.1	1.57076	-0.222358	1.93374	-0.114988	0.908455	NA	NA	NA	NA
AC068039.4	10.5185	-0.0269101	0.663276	-0.0405716	0.967637	NA	NA	NA	NA
AC068057.1	1.31808	1.86698	3.63838	0.513136	0.607856	NA	NA	NA	NA
AC068134.10	183.289	0.302124	0.257206	1.17464	0.24014	0.581463	NA	NA	NA
AC068134.5	1.2203	3.7178	3.25443	1.14238	0.253296	NA	NA	NA	NA
AC068138.1	9.0866	-1.95553	1.26872	-1.54134	0.123234	NA	NA	NA	NA
AC068196.1	1.55484	0.236112	2.31503	0.101991	0.918764	NA	NA	NA	NA
AC068279.3	7.41486	-2.17606	1.2439	-1.74938	0.0802253	NA	NA	NA	NA
AC068282.3	12.0847	1.24481	0.759039	1.63998	0.10101	NA	NA	NA	NA
AC068491.2	13.5115	-0.19851	0.667925	-0.297205	0.76631	NA	NA	NA	NA
AC068491.3	6.4931	-1.07572	0.969475	-1.10959	0.267175	NA	NA	NA	NA
AC068499.10	7.91605	1.66452	1.21392	1.37119	0.170315	NA	NA	NA	NA
AC068522.4	6.02399	-0.14187	0.829775	-0.170974	0.864244	NA	NA	NA	NA
AC068533.7	109.486	0.341102	1.03395	0.3299	0.741475	0.915357	NA	NA	NA
AC068570.1	0.995914	0.0797474	3.19789	0.0249375	0.980105	NA	NA	NA	NA
AC068580.5	56.0401	0.162593	0.333795	0.487103	0.626185	0.863131	NA	NA	NA
AC068580.6	2256.58	-0.00290959	0.225649	-0.0128943	0.989712	0.996477	NA	NA	NA
AC068580.7	2.66792	-3.06676	2.35754	-1.30083	0.193315	NA	NA	NA	NA
AC068587.2	3.00224	1.80772	1.97022	0.917521	0.35887	NA	NA	NA	NA
AC068620.1	13.0321	0.265204	0.833157	0.318312	0.750248	NA	NA	NA	NA
AC068641.1	7.79832	0.523438	0.913149	0.573224	0.566493	NA	NA	NA	NA
AC068657.2	11.7527	-0.36504	0.665546	-0.548481	0.583361	NA	NA	NA	NA
AC068669.1	2.42999	1.21537	1.4668	0.828589	0.407337	NA	NA	NA	NA
AC068831.10	31.9491	0.0694677	0.692544	0.100308	0.9201	0.975737	NA	NA	NA
AC068831.12	0.975451	1.31067	3.81226	0.343804	0.730994	NA	NA	NA	NA
AC068831.3	19.0155	1.29392	0.705721	1.83348	0.0667318	0.293852	NA	NA	NA
AC068831.6	209.391	-0.240043	0.225029	-1.06672	0.2861	0.626377	NA	NA	NA
AC068858.1	4.81653	-2.1397	2.61018	-0.819751	0.412358	NA	NA	NA	NA
AC068896.1	4.44638	-0.828442	1.27468	-0.649921	0.515743	NA	NA	NA	NA
AC068946.1	4.99365	-0.0420001	1.00485	-0.0417974	0.96666	NA	NA	NA	NA
AC068987.1	17.8922	-0.287721	0.824674	-0.34889	0.727172	0.9101	NA	NA	NA
AC069200.1	8.41359	-0.237889	0.866238	-0.274624	0.783605	NA	NA	NA	NA
AC069213.1	450.211	0.975132	0.236157	4.12917	3.64073e-05	0.00170955	NA	NA	NA
AC069213.4	14.8001	-1.375	0.761009	-1.80681	0.0707924	NA	NA	NA	NA
AC069257.6	17.6372	0.666797	0.6545	1.01879	0.308303	0.648721	NA	NA	NA
AC069257.8	22.1607	-0.356713	0.598019	-0.596491	0.550847	0.824318	NA	NA	NA
AC069278.4	65.2004	0.0874525	0.537791	0.162614	0.870822	0.959796	NA	NA	NA
AC069282.6	85.4435	0.191291	0.512802	0.373032	0.709125	0.902509	NA	NA	NA
AC069286.1	10.0843	-0.440737	0.782791	-0.563032	0.573413	NA	NA	NA	NA
AC069287.1	85.6013	-0.0760792	1.25142	-0.0607945	0.951523	0.985093	NA	NA	NA
AC069294.1	1.03999	-1.61354	2.47355	-0.652317	0.514196	NA	NA	NA	NA
AC069368.3	1.24122	3.20199	2.99055	1.0707	0.284303	NA	NA	NA	NA
AC069394.1	5.70121	1.97349	1.22083	1.61652	0.105981	NA	NA	NA	NA
AC069513.4	164.656	0.300052	0.264482	1.13449	0.25659	0.595954	NA	NA	NA
AC069547.1	185.352	-0.0255377	0.268442	-0.0951331	0.924209	0.976382	NA	NA	NA
AC069547.2	112.459	-0.324839	0.367892	-0.882974	0.37725	0.708931	NA	NA	NA
AC072031.1	0.832704	-0.529767	3.04024	-0.174252	0.861668	NA	NA	NA	NA
AC072052.7	8.49991	0.736675	0.956415	0.770246	0.441154	NA	NA	NA	NA
AC072062.1	106.807	0.192783	0.362783	0.531399	0.595142	0.848832	NA	NA	NA
AC072062.3	8.86407	2.60818	1.3239	1.97007	0.0488305	NA	NA	NA	NA
AC073043.1	12.3013	0.0399408	0.820929	0.0486532	0.961196	NA	NA	NA	NA
AC073046.25	661.25	-0.22134	0.172719	-1.2815	0.200018	0.532423	NA	NA	NA
AC073052.1	109.242	0.0264515	0.785259	0.0336851	0.973128	0.991839	NA	NA	NA
AC073063.10	108.379	0.0587004	0.354349	0.165657	0.868427	0.958542	NA	NA	NA
AC073069.2	7.89921	0.438404	1.23369	0.35536	0.72232	NA	NA	NA	NA
AC073089.1	1.14688	-1.48331	2.48706	-0.596411	0.550901	NA	NA	NA	NA
AC073128.10	1.28192	1.06612	1.86508	0.571624	0.567576	NA	NA	NA	NA
AC073130.1	3.12927	-0.74459	2.98485	-0.249456	0.803008	NA	NA	NA	NA
AC073130.3	17.9967	-0.843008	0.850219	-0.991518	0.321432	0.66013	NA	NA	NA
AC073133.1	83.9341	1.23373	0.335022	3.68254	0.000230918	0.00694014	NA	NA	NA
AC073133.2	13.2842	1.79914	0.704711	2.55302	0.0106793	NA	NA	NA	NA
AC073135.7	1.40131	-1.32001	1.63149	-0.80908	0.418469	NA	NA	NA	NA
AC073150.6	12.3067	1.81827	1.1093	1.63911	0.10119	NA	NA	NA	NA
AC073215.1	3.75944	-0.727347	1.39314	-0.52209	0.601608	NA	NA	NA	NA
AC073254.1	31.699	-0.301753	0.469685	-0.642458	0.520576	0.80597	NA	NA	NA
AC073257.2	5.87449	-0.0183467	1.21089	-0.0151513	0.987911	NA	NA	NA	NA
AC073283.4	22.4404	0.0349541	0.589305	0.0593142	0.952702	0.985614	NA	NA	NA
AC073283.7	41.7177	0.0882375	0.403076	0.21891	0.82672	0.945079	NA	NA	NA
AC073316.1	37.8554	1.14248	0.565861	2.01902	0.043485	0.229958	NA	NA	NA
AC073316.2	8.21429	1.29736	1.11351	1.16511	0.243973	NA	NA	NA	NA
AC073321.4	0.87389	-0.067553	3.81693	-0.0176982	0.98588	NA	NA	NA	NA
AC073326.3	6.72959	-0.29308	1.20272	-0.243682	0.807477	NA	NA	NA	NA
AC073333.1	0.985721	0.315668	2.02073	0.156215	0.875864	NA	NA	NA	NA
AC073333.8	56.6127	-0.855682	0.412978	-2.07198	0.0382674	0.214639	NA	NA	NA
AC073342.12	8.34948	-0.35388	0.793956	-0.445717	0.655801	NA	NA	NA	NA
AC073343.1	12.3746	-0.327316	0.936557	-0.349489	0.726722	NA	NA	NA	NA
AC073343.13	19.0672	0.443542	0.730705	0.607006	0.543847	0.820146	NA	NA	NA
AC073410.1	52.7804	0.443208	0.418673	1.0586	0.289781	0.629275	NA	NA	NA
AC073415.2	7.81235	-0.320161	0.93923	-0.340876	0.733197	NA	NA	NA	NA
AC073621.2	0.918317	3.89355	3.70339	1.05135	0.293099	NA	NA	NA	NA
AC073628.1	1.57255	-2.7389	3.63923	-0.752605	0.451687	NA	NA	NA	NA
AC073635.5	8.07237	0.601532	0.76267	0.788718	0.430277	NA	NA	NA	NA
AC073641.2	3.80828	0.205559	1.28165	0.160387	0.872576	NA	NA	NA	NA
AC073657.1	1.20931	2.75951	2.73894	1.00751	0.31369	NA	NA	NA	NA
AC073842.19	3.1035	-3.61557	2.47206	-1.46257	0.143584	NA	NA	NA	NA
AC073850.6	1.49959	0.887839	2.33679	0.379939	0.703991	NA	NA	NA	NA
AC073869.1	100.736	-0.177756	0.478768	-0.371278	0.710431	0.90331	NA	NA	NA
AC073869.2	6.88034	-0.0914451	1.44625	-0.063229	0.949584	NA	NA	NA	NA
AC073869.20	26.1249	-0.284114	0.634316	-0.447906	0.654221	0.877926	NA	NA	NA
AC073934.6	11.6972	0.520142	0.962382	0.540474	0.58887	NA	NA	NA	NA
AC073957.15	45.4488	-0.116861	0.376965	-0.310006	0.756556	0.920367	NA	NA	NA
AC074008.1	2.03207	0.103886	2.254	0.0460896	0.963239	NA	NA	NA	NA
AC074011.2	1.86401	-2.41543	3.4447	-0.701201	0.483178	NA	NA	NA	NA
AC074091.13	5.82216	-1.39154	2.09314	-0.664808	0.506173	NA	NA	NA	NA
AC074117.10	1171.02	0.0815481	0.344258	0.23688	0.81275	0.941138	NA	NA	NA
AC074117.13	7.6526	1.02007	1.31009	0.778625	0.436201	NA	NA	NA	NA
AC074138.3	191.026	-0.340702	0.250798	-1.35848	0.174313	0.498005	NA	NA	NA
AC074183.4	19.7554	-0.03724	1.14508	-0.0325218	0.974056	0.992174	NA	NA	NA
AC074212.3	10.1225	-0.157674	0.898159	-0.175552	0.860646	NA	NA	NA	NA
AC074212.5	153.492	0.457701	0.444145	1.03052	0.302765	0.642817	NA	NA	NA
AC074212.6	82.194	0.594644	0.319105	1.86348	0.0623953	0.283473	NA	NA	NA
AC074286.1	2.85047	0.662783	2.63736	0.251305	0.801578	NA	NA	NA	NA
AC074289.1	3.71479	0.726798	1.63448	0.444666	0.656561	NA	NA	NA	NA
AC074338.4	7.76168	0.53775	1.22133	0.440297	0.659722	NA	NA	NA	NA
AC074338.5	2.67301	4.01574	1.69402	2.37054	0.0177623	NA	NA	NA	NA
AC074367.1	11.4242	0.725761	0.818992	0.886163	0.37553	NA	NA	NA	NA
AC074375.1	3.95966	2.02476	1.33356	1.51831	0.128936	NA	NA	NA	NA
AC074389.6	9.6696	-1.35514	1.11025	-1.22057	0.222247	NA	NA	NA	NA
AC074389.7	0.838096	-0.067561	3.81693	-0.0177004	0.985878	NA	NA	NA	NA
AC074389.9	2.62418	-3.2365	2.78256	-1.16314	0.244773	NA	NA	NA	NA
AC074391.1	3.35165	0.628578	2.90797	0.216157	0.828865	NA	NA	NA	NA
AC078819.1	1.6657	-0.462451	1.53633	-0.30101	0.763407	NA	NA	NA	NA
AC078852.1	25.8176	-0.409329	0.552894	-0.740339	0.459094	0.77006	NA	NA	NA
AC078852.2	18.4039	0.625655	0.603385	1.03691	0.299778	0.639392	NA	NA	NA
AC078883.3	3.93838	4.68221	1.98718	2.3562	0.0184628	NA	NA	NA	NA
AC078883.4	2.8527	3.74933	3.09104	1.21297	0.225142	NA	NA	NA	NA
AC078899.1	49.2964	-0.423386	0.399412	-1.06002	0.289133	0.628526	NA	NA	NA
AC078917.1	1.27048	0.420819	2.78232	0.151248	0.87978	NA	NA	NA	NA
AC078942.1	19.379	-2.12749	0.668358	-3.18316	0.00145676	0.0260803	NA	NA	NA
AC079135.1	32.6849	-1.6402	0.580178	-2.82706	0.00469775	0.0574461	NA	NA	NA
AC079140.1	2.20839	1.91027	1.90326	1.00368	0.315531	NA	NA	NA	NA
AC079145.4	17.7659	0.597385	0.559425	1.06786	0.285586	0.626096	NA	NA	NA
AC079210.1	133.012	0.311938	0.522687	0.596796	0.550643	0.824214	NA	NA	NA
AC079250.1	743.432	-0.0726433	0.278055	-0.261255	0.793896	0.934842	NA	NA	NA
AC079305.10	16.183	0.943645	0.671801	1.40465	0.160126	NA	NA	NA	NA
AC079354.1	19.3495	-0.59827	0.578515	-1.03415	0.301067	0.640736	NA	NA	NA
AC079354.2	0.976102	2.89307	2.21119	1.30838	0.190746	NA	NA	NA	NA
AC079354.3	22.2082	2.18395	1.0592	2.06189	0.0392185	0.217551	NA	NA	NA
AC079354.5	10.2072	-0.93525	1.09463	-0.854395	0.392886	NA	NA	NA	NA
AC079354.6	11.4408	1.57583	0.711129	2.21595	0.0266949	NA	NA	NA	NA
AC079466.1	5.17574	2.20928	1.9952	1.10729	0.268166	NA	NA	NA	NA
AC079467.1	1.15472	0.455022	2.65449	0.171416	0.863897	NA	NA	NA	NA
AC079610.1	1.28061	0.563222	2.27184	0.247914	0.804201	NA	NA	NA	NA
AC079613.1	100.253	-0.110391	0.388956	-0.283815	0.776552	0.929328	NA	NA	NA
AC079741.2	1.17288	-2.06496	3.71301	-0.556142	0.578114	NA	NA	NA	NA
AC079753.4	5.38561	0.25027	1.68607	0.148434	0.882	NA	NA	NA	NA
AC079776.1	5.40549	1.38239	1.6164	0.855226	0.392426	NA	NA	NA	NA
AC079776.2	3.31597	3.12814	2.0609	1.51785	0.129052	NA	NA	NA	NA
AC079776.6	1.10358	-0.671738	3.34774	-0.200654	0.840969	NA	NA	NA	NA
AC079779.4	15.7005	-0.760541	0.620512	-1.22567	0.220324	NA	NA	NA	NA
AC079779.5	1.72287	-2.25774	3.07914	-0.733237	0.463414	NA	NA	NA	NA
AC079781.5	6.41203	1.94291	0.953817	2.03699	0.0416514	NA	NA	NA	NA
AC079781.8	0.941616	1.8559	3.7774	0.491317	0.623202	NA	NA	NA	NA
AC079807.2	31.8489	1.11851	0.542006	2.06366	0.0390503	0.216899	NA	NA	NA
AC079807.3	29.8657	1.18495	0.783658	1.51208	0.130514	0.429319	NA	NA	NA
AC079834.2	12.6882	-0.0906134	0.754106	-0.12016	0.904356	NA	NA	NA	NA
AC079922.2	1.30675	0.287113	2.33756	0.122826	0.902245	NA	NA	NA	NA
AC079922.3	110.834	0.25287	0.229359	1.10251	0.270241	0.610668	NA	NA	NA
AC079949.1	1.87477	0.968586	1.45695	0.664804	0.506176	NA	NA	NA	NA
AC079987.2	1.07068	-2.06438	2.53906	-0.813047	0.416191	NA	NA	NA	NA
AC080037.1	0.847941	0.38108	3.0193	0.126215	0.899562	NA	NA	NA	NA
AC083799.1	481.515	-0.111611	0.331061	-0.337131	0.736018	0.91323	NA	NA	NA
AC083822.2	17.5894	0.906282	0.74562	1.21547	0.224185	0.563608	NA	NA	NA
AC083843.1	731.748	-0.0821165	0.275398	-0.298174	0.765571	0.923869	NA	NA	NA
AC083843.2	61.3749	0.84446	0.321497	2.62665	0.00862297	0.0853783	NA	NA	NA
AC083843.3	4.96835	0.449702	1.36208	0.330158	0.741281	NA	NA	NA	NA
AC083855.5	5.29074	1.4523	1.55554	0.933632	0.350494	NA	NA	NA	NA
AC083862.1	2.37108	2.88205	2.07833	1.38671	0.165529	NA	NA	NA	NA
AC083862.6	1.3696	3.85542	2.52203	1.5287	0.126339	NA	NA	NA	NA
AC083863.5	1.15098	-0.0675578	3.66555	-0.0184305	0.985295	NA	NA	NA	NA
AC083873.4	5.12368	0.193869	1.08698	0.178355	0.858444	NA	NA	NA	NA
AC083875.1	3.34691	1.04976	1.58886	0.660699	0.508805	NA	NA	NA	NA
AC083875.2	16.0576	-0.593155	0.734261	-0.807826	0.41919	NA	NA	NA	NA
AC083884.8	51.8167	0.174589	0.34807	0.50159	0.615956	0.858285	NA	NA	NA
AC083899.1	1.54793	-0.194771	3.56728	-0.0545993	0.956458	NA	NA	NA	NA
AC083899.3	1144.48	-0.513998	0.302042	-1.70175	0.088803	0.348251	NA	NA	NA
AC083900.1	5.99319	0.54352	1.07395	0.506095	0.61279	NA	NA	NA	NA
AC083949.1	31.3204	0.629176	0.563695	1.11616	0.264352	0.603251	NA	NA	NA
AC084018.1	1882.23	0.442541	0.214117	2.06682	0.0387513	0.216304	NA	NA	NA
AC084082.3	46.0111	0.256474	0.391652	0.654853	0.512563	0.802031	NA	NA	NA
AC084117.3	14.089	-0.516118	0.72471	-0.712172	0.476358	NA	NA	NA	NA
AC084125.1	11.9613	-1.12186	0.7577	-1.48062	0.138709	NA	NA	NA	NA
AC084125.3	1.24426	-1.8251	2.89259	-0.630957	0.528069	NA	NA	NA	NA
AC084125.4	103.933	-0.205562	0.330692	-0.621612	0.534197	0.813993	NA	NA	NA
AC084149.2	1.98145	-0.771847	3.0633	-0.251966	0.801067	NA	NA	NA	NA
AC084219.3	103.775	-0.278973	0.414743	-0.672641	0.501176	0.795314	NA	NA	NA
AC084219.4	430.655	0.900601	0.806834	1.11622	0.26433	0.603251	NA	NA	NA
AC084368.1	6.46039	0.125273	0.91688	0.13663	0.891324	NA	NA	NA	NA
AC084809.2	9.12155	-0.546798	1.19006	-0.459469	0.645897	NA	NA	NA	NA
AC084809.3	3.51749	-0.783457	2.0459	-0.382939	0.701765	NA	NA	NA	NA
AC087163.2	33.3376	0.151579	0.576136	0.263097	0.792476	0.934286	NA	NA	NA
AC087163.3	0.972861	3.90916	3.70275	1.05575	0.291084	NA	NA	NA	NA
AC087239.1	2.1416	1.11565	1.92036	0.580959	0.561268	NA	NA	NA	NA
AC087294.2	247.211	-0.0651864	0.216721	-0.300784	0.763579	0.92332	NA	NA	NA
AC087380.14	1.70355	-0.485526	3.04953	-0.159213	0.873501	NA	NA	NA	NA
AC087393.1	2.53134	1.63197	2.47985	0.658091	0.510479	NA	NA	NA	NA
AC087477.1	12.7381	-0.109789	0.859739	-0.127701	0.898386	NA	NA	NA	NA
AC087491.2	1.80273	1.51374	2.28384	0.662802	0.507457	NA	NA	NA	NA
AC087499.5	1.12052	0.302711	2.4994	0.121113	0.903601	NA	NA	NA	NA
AC087501.1	6.5587	-0.381789	0.974697	-0.3917	0.69528	NA	NA	NA	NA
AC087645.1	1.1328	-0.0859946	3.12413	-0.0275259	0.97804	NA	NA	NA	NA
AC087650.1	0.670771	-1.12881	3.71793	-0.303613	0.761423	NA	NA	NA	NA
AC087793.1	13.3409	-0.869626	0.67604	-1.28635	0.19832	NA	NA	NA	NA
AC089999.1	40.2675	-0.278511	0.633877	-0.439378	0.660388	0.880739	NA	NA	NA
AC090043.1	1.56872	2.26805	3.55964	0.637157	0.524023	NA	NA	NA	NA
AC090099.2	2.06702	-1.21244	1.74825	-0.693514	0.487987	NA	NA	NA	NA
AC090186.1	9.41285	3.13605	3.63915	0.861754	0.388823	NA	NA	NA	NA
AC090286.2	28.6143	-0.608445	0.61229	-0.99372	0.320359	0.659368	NA	NA	NA
AC090286.4	0.798867	3.19472	3.72675	0.857239	0.391313	NA	NA	NA	NA
AC090420.1	1.24326	2.0442	2.04327	1.00046	0.31709	NA	NA	NA	NA
AC090425.1	38.047	-0.448165	0.863124	-0.519236	0.603596	0.853928	NA	NA	NA
AC090427.1	0.969945	-0.631057	3.70848	-0.170166	0.86488	NA	NA	NA	NA
AC090505.4	2.58158	0.350247	1.62125	0.216035	0.828961	NA	NA	NA	NA
AC090505.5	2.05553	1.95138	2.8942	0.674237	0.50016	NA	NA	NA	NA
AC090505.6	11.2217	-0.518529	0.725207	-0.715007	0.474604	NA	NA	NA	NA
AC090519.6	1.3132	3.21784	3.26093	0.986787	0.323747	NA	NA	NA	NA
AC090571.1	3.04176	1.0616	1.164	0.912027	0.361755	NA	NA	NA	NA
AC090587.2	67.6887	0.105557	0.425021	0.248357	0.803858	0.938616	NA	NA	NA
AC090587.4	18.0247	1.61744	0.930095	1.739	0.0820342	0.333217	NA	NA	NA
AC090587.5	6.97732	1.09922	1.579	0.696145	0.486338	NA	NA	NA	NA
AC090602.2	0.815251	-1.37706	3.69166	-0.373019	0.709134	NA	NA	NA	NA
AC090616.2	30.1112	0.406716	0.621317	0.654603	0.512723	0.802183	NA	NA	NA
AC090617.1	2.65569	0.857398	1.31173	0.653638	0.513345	NA	NA	NA	NA
AC090625.1	2.32443	-0.583847	1.67774	-0.347996	0.727843	NA	NA	NA	NA
AC090627.1	2.32995	2.22418	2.99282	0.743173	0.457377	NA	NA	NA	NA
AC090804.1	4.91146	0.0629537	1.12214	0.0561016	0.955261	NA	NA	NA	NA
AC090939.1	1.51673	1.90209	2.95612	0.643442	0.519938	NA	NA	NA	NA
AC090945.1	152.411	-0.232037	0.32397	-0.716229	0.47385	0.778931	NA	NA	NA
AC090952.5	20.8401	0.178182	0.450839	0.395223	0.692679	0.894928	NA	NA	NA
AC090957.2	1.44765	2.71597	3.68208	0.737618	0.460747	NA	NA	NA	NA
AC090960.1	2.95545	2.92858	1.81554	1.61306	0.106731	NA	NA	NA	NA
AC091038.1	2.08157	3.00512	2.24488	1.33866	0.180683	NA	NA	NA	NA
AC091132.1	9.98736	0.325302	0.767347	0.42393	0.671617	NA	NA	NA	NA
AC091153.4	5.15529	-1.28913	1.17528	-1.09688	0.272695	NA	NA	NA	NA
AC091167.3	12.3538	-0.329332	0.727705	-0.452562	0.650864	NA	NA	NA	NA
AC091171.1	1436.25	0.0575154	0.207706	0.276908	0.781851	0.930727	NA	NA	NA
AC091177.1	3.29256	-2.99734	2.09675	-1.42951	0.152857	NA	NA	NA	NA
AC091492.2	15.2977	-1.85477	0.783802	-2.36637	0.0179632	NA	NA	NA	NA
AC091633.2	3.464	0.890998	1.3214	0.674282	0.500132	NA	NA	NA	NA
AC091633.3	10.5538	0.0285812	0.811589	0.0352163	0.971907	NA	NA	NA	NA
AC091697.1	1.03523	-1.19541	3.38591	-0.353053	0.724049	NA	NA	NA	NA
AC091729.7	26.7704	-0.242473	0.451742	-0.536751	0.591439	0.84665	NA	NA	NA
AC091729.8	8.06327	0.238014	1.30723	0.182075	0.855524	NA	NA	NA	NA
AC091729.9	897.578	0.0967067	0.241756	0.400018	0.689143	0.892929	NA	NA	NA
AC091878.1	60.6538	0.826687	0.525582	1.5729	0.115743	0.402229	NA	NA	NA
AC092038.1	2.50912	0.0313343	1.79294	0.0174764	0.986057	NA	NA	NA	NA
AC092066.6	1.91192	-1.2094	2.34356	-0.516053	0.605818	NA	NA	NA	NA
AC092071.1	1.83663	2.89373	2.71717	1.06498	0.286886	NA	NA	NA	NA
AC092117.1	4.73117	0.920568	1.05272	0.87447	0.381863	NA	NA	NA	NA
AC092155.1	4.72744	-0.0995201	1.20912	-0.0823081	0.934402	NA	NA	NA	NA
AC092159.2	49.1627	0.372259	0.396604	0.938618	0.347927	0.684223	NA	NA	NA
AC092162.1	28.6235	0.814317	1.05493	0.771913	0.440166	0.755013	NA	NA	NA
AC092162.2	1.39629	-1.60055	3.66415	-0.436814	0.662246	NA	NA	NA	NA
AC092168.2	39.5743	0.356389	0.456597	0.780533	0.435077	0.750857	NA	NA	NA
AC092171.2	194.482	0.321479	0.238433	1.3483	0.177563	0.501925	NA	NA	NA
AC092171.4	2950.47	-0.319116	0.263696	-1.21017	0.226215	0.565783	NA	NA	NA
AC092192.1	3.33983	-1.41765	1.45977	-0.971146	0.331476	NA	NA	NA	NA
AC092198.1	40.8754	0.423725	0.449132	0.94343	0.345461	0.682507	NA	NA	NA
AC092287.1	0.950918	-0.879138	2.46465	-0.356699	0.721317	NA	NA	NA	NA
AC092291.1	0.850018	-0.172977	2.43312	-0.0710927	0.943324	NA	NA	NA	NA
AC092291.2	5.92244	1.02326	1.12505	0.90953	0.36307	NA	NA	NA	NA
AC092295.4	2.3312	1.9813	1.84167	1.07582	0.282009	NA	NA	NA	NA
AC092295.7	95.1385	0.461788	0.424753	1.08719	0.276952	0.617459	NA	NA	NA
AC092299.6	2.35882	0.191395	1.20468	0.158875	0.873767	NA	NA	NA	NA
AC092299.7	4.65966	1.91027	2.38158	0.802104	0.422493	NA	NA	NA	NA
AC092299.8	160.946	0.399592	0.28425	1.40578	0.15979	0.477053	NA	NA	NA
AC092301.3	69.4592	-0.059557	0.27009	-0.220508	0.825476	0.944894	NA	NA	NA
AC092332.1	1.63149	-2.50139	1.93304	-1.29402	0.195658	NA	NA	NA	NA
AC092338.5	20.7841	0.114765	0.746139	0.153812	0.877758	0.962151	NA	NA	NA
AC092377.1	9.21414	-0.0843094	0.731937	-0.115187	0.908297	NA	NA	NA	NA
AC092380.1	3.98669	-0.457723	1.08163	-0.423179	0.672164	NA	NA	NA	NA
AC092384.1	0.937204	1.05414	2.64529	0.398496	0.690264	NA	NA	NA	NA
AC092431.2	17.803	0.765044	0.789999	0.968411	0.332839	0.672018	NA	NA	NA
AC092535.3	1.61288	-0.927402	2.25945	-0.410454	0.681473	NA	NA	NA	NA
AC092569.2	13.3748	0.39277	0.858978	0.457252	0.64749	NA	NA	NA	NA
AC092570.1	2.04548	2.52511	1.98943	1.26926	0.204347	NA	NA	NA	NA
AC092573.2	1.49031	-1.47023	1.80048	-0.816577	0.41417	NA	NA	NA	NA
AC092574.2	30.6777	0.303838	0.53128	0.571897	0.567392	0.834118	NA	NA	NA
AC092594.1	137.913	0.454755	0.259549	1.75209	0.0797575	0.327409	NA	NA	NA
AC092610.12	3.80188	-1.76723	1.36468	-1.29498	0.195328	NA	NA	NA	NA
AC092614.2	116.399	0.0757515	0.311624	0.243086	0.807938	0.939676	NA	NA	NA
AC092620.2	37.8169	-0.958649	0.563234	-1.70204	0.0887472	0.348196	NA	NA	NA
AC092620.3	5.27928	-1.83705	1.72582	-1.06445	0.287124	NA	NA	NA	NA
AC092634.2	3.68595	0.315344	1.04713	0.301152	0.763299	NA	NA	NA	NA
AC092641.2	40.0904	-0.579831	0.652638	-0.888442	0.374303	0.70685	NA	NA	NA
AC092651.1	8.91345	0.609636	1.05696	0.576781	0.564087	NA	NA	NA	NA
AC092653.5	11.3173	1.09151	0.985655	1.10739	0.268125	NA	NA	NA	NA
AC092664.1	5.50946	0.162569	1.85495	0.0876407	0.930162	NA	NA	NA	NA
AC092667.2	7.88106	1.34261	1.15393	1.16352	0.24462	NA	NA	NA	NA
AC092669.1	4.23996	2.56202	1.84571	1.38809	0.165108	NA	NA	NA	NA
AC092669.3	33.6734	-0.2851	0.801664	-0.355635	0.722114	0.908419	NA	NA	NA
AC092687.3	0.879391	-3.64262	3.71058	-0.981685	0.326255	NA	NA	NA	NA
AC092687.5	9.88141	-1.27081	0.969105	-1.31133	0.189748	NA	NA	NA	NA
AC092755.4	2.5007	1.26518	1.4228	0.889217	0.373886	NA	NA	NA	NA
AC092798.2	53.5607	-0.790362	0.37775	-2.09229	0.0364128	0.20789	NA	NA	NA
AC092811.1	75.9393	0.221766	0.311068	0.712917	0.475897	0.779977	NA	NA	NA
AC092835.2	120.358	-0.236684	0.393739	-0.601117	0.547762	0.822603	NA	NA	NA
AC092839.3	0.894163	-2.11566	3.30613	-0.639921	0.522224	NA	NA	NA	NA
AC092846.1	0.75975	1.04882	3.78158	0.277349	0.781512	NA	NA	NA	NA
AC092850.1	1.41501	1.30972	3.65987	0.357859	0.720449	NA	NA	NA	NA
AC092933.3	0.914853	0.347071	3.28289	0.105721	0.915803	NA	NA	NA	NA
AC092964.1	2.22708	0.0260854	1.64424	0.0158648	0.987342	NA	NA	NA	NA
AC092964.2	8.70628	-0.0784306	0.893071	-0.0878212	0.930019	NA	NA	NA	NA
AC093106.7	134.883	-0.062961	0.420031	-0.149896	0.880847	0.96271	NA	NA	NA
AC093107.7	3.70343	-0.745623	1.67299	-0.445682	0.655827	NA	NA	NA	NA
AC093110.3	72.2351	0.531838	0.383675	1.38617	0.165696	0.485762	NA	NA	NA
AC093157.1	24.5801	-0.353151	0.837271	-0.421788	0.67318	0.88675	NA	NA	NA
AC093162.3	2.03549	-0.215323	2.68007	-0.0803422	0.935965	NA	NA	NA	NA
AC093162.5	114.878	0.328877	0.354573	0.927531	0.353651	0.689714	NA	NA	NA
AC093166.1	3.52369	1.0715	2.58981	0.413738	0.679066	NA	NA	NA	NA
AC093166.2	6.7475	-1.69082	1.07176	-1.5776	0.114657	NA	NA	NA	NA
AC093166.3	4.52861	-1.32802	1.65173	-0.804016	0.421388	NA	NA	NA	NA
AC093166.4	6.82015	1.10407	1.10274	1.00121	0.316726	NA	NA	NA	NA
AC093267.1	2.95152	2.27886	1.64583	1.38463	0.166166	NA	NA	NA	NA
AC093323.1	17.0496	0.390209	0.696872	0.559943	0.575518	0.838185	NA	NA	NA
AC093323.3	4526.34	-0.158979	0.119578	-1.32951	0.183681	0.510817	NA	NA	NA
AC093326.3	18.6145	1.4905	0.671557	2.21948	0.0264544	0.170512	NA	NA	NA
AC093382.1	80.2354	0.977225	0.424119	2.30413	0.0212153	0.149085	NA	NA	NA
AC093388.3	11.5883	0.357517	0.745574	0.479519	0.631569	NA	NA	NA	NA
AC093391.2	104.953	0.096839	0.388792	0.249076	0.803302	0.938471	NA	NA	NA
AC093415.2	14.7873	0.679259	0.853216	0.796116	0.425965	NA	NA	NA	NA
AC093495.4	32.1909	-0.631186	0.476907	-1.3235	0.185669	0.513437	NA	NA	NA
AC093510.1	68.7348	0.711931	0.493202	1.44349	0.148883	0.458622	NA	NA	NA
AC093585.6	16.9023	0.124388	0.542454	0.229306	0.818631	0.942683	NA	NA	NA
AC093602.1	1.11836	-1.39816	2.47633	-0.564611	0.572339	NA	NA	NA	NA
AC093609.1	2.86513	2.887	2.53087	1.14071	0.25399	NA	NA	NA	NA
AC093616.4	1018.76	-0.129095	0.206557	-0.624985	0.531981	0.81293	NA	NA	NA
AC093620.5	7.66973	-0.0675749	3.81693	-0.017704	0.985875	NA	NA	NA	NA
AC093627.10	151.984	0.690327	0.363312	1.90009	0.0574209	0.269453	NA	NA	NA
AC093627.12	24.2646	-0.0947166	0.531669	-0.17815	0.858606	0.955533	NA	NA	NA
AC093627.9	64.4067	-0.487114	0.350242	-1.39079	0.164288	0.48366	NA	NA	NA
AC093642.3	92.7812	0.532699	0.47037	1.13251	0.25742	0.596718	NA	NA	NA
AC093642.5	87.6574	0.484884	0.519212	0.933884	0.350363	0.686663	NA	NA	NA
AC093668.2	25.1337	0.607005	0.515871	1.17666	0.239331	0.580358	NA	NA	NA
AC093673.5	386.353	-0.638257	0.17858	-3.57407	0.00035148	0.00932576	NA	NA	NA
AC093677.1	8.61148	-0.588581	1.05467	-0.558071	0.576796	NA	NA	NA	NA
AC093690.1	87.4518	0.284822	0.455337	0.625519	0.53163	0.812858	NA	NA	NA
AC093698.2	6.39467	0.942384	1.13547	0.829952	0.406566	NA	NA	NA	NA
AC093724.2	272.727	-0.57679	0.331796	-1.73839	0.0821422	0.333427	NA	NA	NA
AC093732.1	40.7316	0.139343	0.402739	0.34599	0.729351	0.911188	NA	NA	NA
AC093734.1	2322.5	0.94703	1.22044	0.775973	0.437765	0.752647	NA	NA	NA
AC093788.1	2.94386	-0.409285	1.6516	-0.247811	0.804281	NA	NA	NA	NA
AC093818.1	14.3749	-0.378452	0.902562	-0.419309	0.67499	NA	NA	NA	NA
AC093838.4	4007.11	-0.0905729	0.218323	-0.414857	0.678247	0.888777	NA	NA	NA
AC093843.1	4.78074	5.53267	1.98816	2.7828	0.00538916	NA	NA	NA	NA
AC093850.1	2.573	3.97174	1.82553	2.17567	0.0295798	NA	NA	NA	NA
AC093899.3	0.800722	3.01991	3.72377	0.810981	0.417376	NA	NA	NA	NA
AC093901.1	0.684975	2.9861	3.73408	0.799687	0.423892	NA	NA	NA	NA
AC094019.4	72.5041	0.0712415	0.323259	0.220385	0.825571	0.944894	NA	NA	NA
AC095067.1	8.56341	-2.94872	1.52338	-1.93564	0.0529115	NA	NA	NA	NA
AC096568.3	1.24082	1.63778	3.54758	0.46166	0.644325	NA	NA	NA	NA
AC096574.4	88.8983	0.0257308	0.293257	0.0877416	0.930082	0.978558	NA	NA	NA
AC096574.5	23.7239	1.03229	0.765878	1.34786	0.177705	0.502089	NA	NA	NA
AC096579.13	1.8831	0.325216	3.2475	0.100143	0.92023	NA	NA	NA	NA
AC096582.7	12.9214	0.929981	0.892351	1.04217	0.297333	NA	NA	NA	NA
AC096633.1	2.90991	0.506518	1.66591	0.304049	0.761091	NA	NA	NA	NA
AC096649.2	3.81538	1.47035	1.66977	0.880571	0.37855	NA	NA	NA	NA
AC096664.1	1.35994	-1.07329	3.63045	-0.295636	0.767508	NA	NA	NA	NA
AC096664.2	1.59041	1.1336	3.11542	0.363867	0.715957	NA	NA	NA	NA
AC096670.3	45.0122	2.07856	0.478425	4.34459	1.39534e-05	0.000800992	NA	NA	NA
AC096677.1	48.0871	0.157581	0.505651	0.31164	0.755314	0.919849	NA	NA	NA
AC096772.6	85.2587	0.0586409	0.370189	0.158408	0.874135	0.960687	NA	NA	NA
AC096775.2	6.18667	-0.400943	1.66623	-0.240629	0.809843	NA	NA	NA	NA
AC096921.2	13.2092	0.157535	0.674372	0.233603	0.815294	NA	NA	NA	NA
AC097015.1	0.885106	-0.778609	2.93828	-0.264988	0.791019	NA	NA	NA	NA
AC097359.1	443.014	-0.0305087	0.199257	-0.153112	0.87831	0.962195	NA	NA	NA
AC097359.2	1.24434	-2.54361	3.27799	-0.775967	0.437769	NA	NA	NA	NA
AC097374.2	1.75459	1.87567	2.83408	0.661825	0.508083	NA	NA	NA	NA
AC097381.1	11.0485	0.138202	1.14717	0.120473	0.904109	NA	NA	NA	NA
AC097382.5	8.00107	0.00690854	1.04365	0.00661957	0.994718	NA	NA	NA	NA
AC097461.4	32.0862	-0.594234	0.53414	-1.11251	0.265921	0.605154	NA	NA	NA
AC097467.2	12.1799	0.223291	0.906204	0.246402	0.805371	NA	NA	NA	NA
AC097468.4	9.3879	1.93538	1.2636	1.53164	0.125611	NA	NA	NA	NA
AC097500.2	28.9199	1.73834	1.17119	1.48425	0.137742	0.441402	NA	NA	NA
AC097523.1	12.2655	-0.925705	0.743223	-1.24553	0.212938	NA	NA	NA	NA
AC097523.3	4.48831	-2.35947	1.58029	-1.49306	0.135421	NA	NA	NA	NA
AC097533.1	8.72659	-0.679362	0.673577	-1.00859	0.313172	NA	NA	NA	NA
AC097635.4	6.43584	2.28837	1.34993	1.69518	0.0900421	NA	NA	NA	NA
AC097635.5	2.94092	-0.198281	1.48988	-0.133085	0.894126	NA	NA	NA	NA
AC097639.1	1.19135	-0.374429	1.77482	-0.210967	0.832913	NA	NA	NA	NA
AC097639.8	8.47493	-1.12692	1.34518	-0.837751	0.402171	NA	NA	NA	NA
AC097658.1	77.2527	0.660778	0.411233	1.60682	0.108094	0.387696	NA	NA	NA
AC097662.2	35.2212	0.624171	0.857689	0.727735	0.466776	0.773876	NA	NA	NA
AC097711.1	1.39703	1.47225	2.65888	0.553711	0.579777	NA	NA	NA	NA
AC097721.1	53.5532	-0.554681	0.564447	-0.982699	0.325756	0.665553	NA	NA	NA
AC097721.2	180.544	-0.0784902	0.263968	-0.297347	0.766202	0.924169	NA	NA	NA
AC097724.3	12.0411	-1.03943	1.18613	-0.876327	0.380852	NA	NA	NA	NA
AC098474.1	2.69791	0.522214	1.42268	0.367063	0.713572	NA	NA	NA	NA
AC098592.7	2.41758	0.746607	1.9815	0.376789	0.70633	NA	NA	NA	NA
AC098592.8	0.7707	-2.1551	3.76845	-0.571879	0.567404	NA	NA	NA	NA
AC098614.2	159.674	-0.169148	0.234035	-0.722747	0.469835	0.776203	NA	NA	NA
AC098649.1	1.50472	-1.20907	2.10233	-0.57511	0.565217	NA	NA	NA	NA
AC098820.2	3.6341	5.36085	2.568	2.08755	0.0368381	NA	NA	NA	NA
AC098820.3	25.6221	1.99778	0.561859	3.55565	0.000377039	0.00981712	NA	NA	NA
AC098820.4	7.3616	2.49634	1.4421	1.73104	0.0834445	NA	NA	NA	NA
AC098823.3	3.34511	4.75925	1.97075	2.41494	0.015738	NA	NA	NA	NA
AC098824.6	0.730992	2.78165	3.73183	0.745386	0.456039	NA	NA	NA	NA
AC098828.2	3.76036	0.814857	1.31687	0.618786	0.536058	NA	NA	NA	NA
AC098831.4	4.07769	0.176006	1.3803	0.127513	0.898534	NA	NA	NA	NA
AC098869.1	1.06346	0.721775	2.84113	0.254045	0.79946	NA	NA	NA	NA
AC099326.1	0.901582	0.492485	3.07947	0.159925	0.87294	NA	NA	NA	NA
AC099332.1	2.14056	-2.76184	1.77486	-1.55608	0.119688	NA	NA	NA	NA
AC099344.3	1.33419	1.28577	3.71418	0.346177	0.72921	NA	NA	NA	NA
AC099522.1	75.9051	1.57616	0.770834	2.04475	0.0408795	0.222669	NA	NA	NA
AC099522.2	9.75076	-2.15918	1.48124	-1.45768	0.144928	NA	NA	NA	NA
AC099535.4	4.14269	1.60082	1.44217	1.11001	0.266994	NA	NA	NA	NA
AC099668.5	26.2914	-0.327335	0.533215	-0.61389	0.539288	0.817098	NA	NA	NA
AC099684.1	39.3571	0.145348	0.428796	0.338968	0.734634	0.912693	NA	NA	NA
AC099850.1	4711.41	-0.26584	0.137774	-1.92953	0.0536647	0.260441	NA	NA	NA
AC100787.1	6.09243	-0.295016	1.25002	-0.23601	0.813425	NA	NA	NA	NA
AC100791.1	1.95642	-0.274097	1.20362	-0.227728	0.819858	NA	NA	NA	NA
AC100830.3	12.072	0.482534	0.976328	0.494234	0.621141	NA	NA	NA	NA
AC100830.5	18.9688	-0.451787	0.49346	-0.91555	0.359903	0.695255	NA	NA	NA
AC100832.1	15.7953	-0.588897	0.578241	-1.01843	0.308475	NA	NA	NA	NA
AC100852.1	3.5584	-1.34456	1.69053	-0.795345	0.426413	NA	NA	NA	NA
AC100852.2	1.10142	-1.47619	3.35711	-0.439719	0.66014	NA	NA	NA	NA
AC102953.4	5.06472	0.541938	1.28501	0.421738	0.673216	NA	NA	NA	NA
AC103563.9	0.983895	-2.791	3.2702	-0.853465	0.393402	NA	NA	NA	NA
AC103564.6	1.02662	-0.0675627	3.81693	-0.0177008	0.985878	NA	NA	NA	NA
AC103686.1	0.951124	-0.495345	1.9531	-0.25362	0.799789	NA	NA	NA	NA
AC103828.1	18.1431	0.699614	1.10086	0.635517	0.525092	0.809366	NA	NA	NA
AC104058.1	5.52216	-0.477282	1.16331	-0.41028	0.6816	NA	NA	NA	NA
AC104076.3	2.38751	-0.224521	2.65279	-0.0846356	0.932551	NA	NA	NA	NA
AC104113.3	4.08386	-1.15033	1.74329	-0.659864	0.509341	NA	NA	NA	NA
AC104134.2	63.0808	0.477031	0.88877	0.536732	0.591453	0.84665	NA	NA	NA
AC104135.2	25.6169	-0.325124	0.669209	-0.485834	0.627085	0.863767	NA	NA	NA
AC104135.3	624.34	-0.506447	0.259863	-1.9489	0.0513078	0.25366	NA	NA	NA
AC104135.4	839.632	-0.278492	0.340504	-0.81788	0.413426	0.737505	NA	NA	NA
AC104297.1	18.6104	0.292814	0.506885	0.577674	0.563484	0.831862	NA	NA	NA
AC104306.1	1.02917	0.676557	3.8145	0.177365	0.859222	NA	NA	NA	NA
AC104405.1	1.02983	-1.12892	3.42433	-0.329677	0.741644	NA	NA	NA	NA
AC104438.1	16.0509	0.236159	0.873765	0.270278	0.786947	NA	NA	NA	NA
AC104451.2	6.66832	0.302077	1.02326	0.295211	0.767833	NA	NA	NA	NA
AC104472.1	43.8476	0.330164	0.528336	0.624913	0.532028	0.812944	NA	NA	NA
AC104532.3	10.4784	0.749561	0.922025	0.812952	0.416246	NA	NA	NA	NA
AC104532.4	13.4965	1.31033	1.08165	1.21142	0.225733	NA	NA	NA	NA
AC104534.2	55.3109	-0.0239443	0.431752	-0.0554585	0.955773	0.986836	NA	NA	NA
AC104534.3	28.3771	1.0102	3.66859	0.275365	0.783036	0.931173	NA	NA	NA
AC104592.1	3.18798	-0.488961	1.26711	-0.385887	0.69958	NA	NA	NA	NA
AC104600.1	8.65842	0.828237	1.25438	0.660276	0.509077	NA	NA	NA	NA
AC104651.1	14.4212	0.0728991	0.954875	0.0763441	0.939145	NA	NA	NA	NA
AC104651.2	19.2699	-0.843414	0.844845	-0.998307	0.318131	0.6574	NA	NA	NA
AC104653.1	0.981905	-1.97814	3.41854	-0.578649	0.562826	NA	NA	NA	NA
AC104655.2	14.5113	-0.580262	0.918677	-0.631627	0.527631	NA	NA	NA	NA
AC104655.3	67.6509	0.190956	0.372433	0.512727	0.608142	0.855436	NA	NA	NA
AC104667.3	291.8	0.262095	0.197186	1.32918	0.18379	0.51088	NA	NA	NA
AC104695.3	159.417	1.0686	0.301519	3.54407	0.000394002	0.0100653	NA	NA	NA
AC104695.4	2.18274	2.65343	3.33906	0.794665	0.426809	NA	NA	NA	NA
AC104698.1	13.9694	-0.403713	1.03511	-0.390019	0.696522	NA	NA	NA	NA
AC104699.1	2.33297	4.44567	2.41135	1.84364	0.065235	NA	NA	NA	NA
AC104794.4	1.48036	1.87881	2.30991	0.813368	0.416007	NA	NA	NA	NA
AC104801.1	1.76355	-1.54641	3.21031	-0.481701	0.630018	NA	NA	NA	NA
AC104809.3	2.63753	1.63415	2.09409	0.780363	0.435177	NA	NA	NA	NA
AC104809.4	8.73294	-0.174898	1.37827	-0.126897	0.899022	NA	NA	NA	NA
AC104841.1	4.66145	1.11118	1.01565	1.09407	0.273926	NA	NA	NA	NA
AC104978.1	5.34496	0.397385	1.32806	0.299222	0.764771	NA	NA	NA	NA
AC104986.1	5.40501	0.191416	1.08911	0.175755	0.860486	NA	NA	NA	NA
AC105020.1	77.116	0.417165	0.334053	1.2488	0.211739	0.546872	NA	NA	NA
AC105030.1	1.03199	-0.0678835	1.57842	-0.0430074	0.965696	NA	NA	NA	NA
AC105036.1	1.50409	-0.0720545	2.50532	-0.0287606	0.977055	NA	NA	NA	NA
AC105049.1	1.61894	0.168435	2.13483	0.0788985	0.937113	NA	NA	NA	NA
AC105053.3	1.82506	4.75737	2.69111	1.76781	0.0770929	NA	NA	NA	NA
AC105053.4	26.4572	0.879239	0.558385	1.57461	0.115346	0.401685	NA	NA	NA
AC105206.1	49.1528	-0.59833	0.524211	-1.14139	0.253707	0.593832	NA	NA	NA
AC105339.1	5.15049	-1.80367	2.16966	-0.831315	0.405796	NA	NA	NA	NA
AC105381.1	5.88937	0.215975	1.15274	0.187357	0.85138	NA	NA	NA	NA
AC105402.4	20.1054	-0.594408	0.831893	-0.714524	0.474903	0.779357	NA	NA	NA
AC105461.1	5.74324	0.132155	1.24331	0.106292	0.915351	NA	NA	NA	NA
AC105760.2	63.6704	0.540951	0.270153	2.00239	0.0452431	0.235532	NA	NA	NA
AC105760.3	3.95128	1.41133	1.65079	0.854938	0.392586	NA	NA	NA	NA
AC105921.5	18.9809	-0.0575442	0.774457	-0.0743027	0.94077	0.982434	NA	NA	NA
AC106017.1	1.47196	1.69146	3.17827	0.532197	0.59459	NA	NA	NA	NA
AC106053.1	0.754087	-1.42154	3.81197	-0.372914	0.709213	NA	NA	NA	NA
AC106753.1	1.48993	1.12666	2.2082	0.510217	0.6099	NA	NA	NA	NA
AC106782.20	2.2979	0.446342	1.33127	0.335276	0.737417	NA	NA	NA	NA
AC106786.1	231.256	-0.0781269	0.261315	-0.298976	0.764958	0.923609	NA	NA	NA
AC106827.1	35.7682	-0.32539	0.631666	-0.51513	0.606462	0.854772	NA	NA	NA
AC106827.2	2.2792	0.686983	1.41646	0.485001	0.627676	NA	NA	NA	NA
AC106873.4	16.0346	0.422648	0.54319	0.778085	0.436519	NA	NA	NA	NA
AC106875.1	4.65477	-0.668518	1.91838	-0.348481	0.727479	NA	NA	NA	NA
AC106900.6	1.86801	-1.1644	2.11508	-0.55052	0.581963	NA	NA	NA	NA
AC107016.1	42.4914	0.0885095	0.519795	0.170278	0.864792	0.957506	NA	NA	NA
AC107021.1	38.1824	-0.0282137	0.730165	-0.0386402	0.969177	0.99113	NA	NA	NA
AC107072.2	1.53096	1.06372	1.62032	0.656489	0.511509	NA	NA	NA	NA
AC107079.1	7.22699	-2.23177	1.54728	-1.44239	0.149193	NA	NA	NA	NA
AC107081.5	118.723	-0.14822	0.394392	-0.37582	0.707051	0.90169	NA	NA	NA
AC107218.3	5.32676	-0.0982212	1.03586	-0.094821	0.924457	NA	NA	NA	NA
AC107982.4	107.909	0.442386	0.512343	0.863458	0.387886	0.716824	NA	NA	NA
AC107983.4	33.4022	0.15991	0.487635	0.32793	0.742964	0.915598	NA	NA	NA
AC108004.2	2.34263	4.38563	2.22484	1.97121	0.0486994	NA	NA	NA	NA
AC108004.3	26.9027	0.136052	0.512663	0.265383	0.790714	0.933546	NA	NA	NA
AC108059.2	1.82085	0.368181	2.04943	0.17965	0.857427	NA	NA	NA	NA
AC108059.4	30.2699	-0.754051	0.595489	-1.26627	0.205416	0.539015	NA	NA	NA
AC108066.1	0.97609	-0.917437	2.62285	-0.349787	0.726499	NA	NA	NA	NA
AC108142.1	463.177	0.722843	0.274717	2.63123	0.00850758	0.084531	NA	NA	NA
AC108218.1	1.70281	-0.694257	2.33034	-0.297921	0.765764	NA	NA	NA	NA
AC108448.2	3.22493	-2.97047	2.77638	-1.06991	0.284661	NA	NA	NA	NA
AC108456.1	1.26798	-0.273748	2.20149	-0.124347	0.901041	NA	NA	NA	NA
AC108463.1	1.70755	-2.5524	2.52755	-1.00983	0.312576	NA	NA	NA	NA
AC108479.2	12.8114	1.50635	0.66568	2.26287	0.0236439	NA	NA	NA	NA
AC108488.4	93.4403	0.19119	0.377478	0.506492	0.612512	0.856721	NA	NA	NA
AC108861.1	12.2175	-1.25818	0.767542	-1.63923	0.101165	NA	NA	NA	NA
AC109133.1	2.27203	-0.224979	1.69034	-0.133096	0.894117	NA	NA	NA	NA
AC109333.10	43.1042	-0.19789	0.432992	-0.45703	0.64765	0.874751	NA	NA	NA
AC109335.1	1.94932	0.88583	1.61935	0.547029	0.584359	NA	NA	NA	NA
AC109631.1	18.1979	-0.236186	0.634492	-0.372245	0.70971	0.902984	NA	NA	NA
AC109826.1	0.721406	1.80258	3.76506	0.478764	0.632106	NA	NA	NA	NA
AC109828.1	117.072	-0.147751	0.258976	-0.570521	0.568325	0.834463	NA	NA	NA
AC109829.1	6.65031	0.0585402	1.25916	0.0464913	0.962919	NA	NA	NA	NA
AC109992.1	4.47162	0.262691	0.997089	0.263458	0.792197	NA	NA	NA	NA
AC110084.1	1.41034	0.220244	1.65594	0.133002	0.894192	NA	NA	NA	NA
AC110280.1	3.31501	-0.480989	1.25901	-0.382037	0.702434	NA	NA	NA	NA
AC110299.5	12.0893	0.198784	0.905322	0.219573	0.826204	NA	NA	NA	NA
AC110619.1	1061.65	-0.717496	0.423547	-1.69402	0.090262	0.351207	NA	NA	NA
AC110619.2	1516.44	-0.397412	0.280988	-1.41434	0.157262	0.472783	NA	NA	NA
AC110620.1	0.908394	1.28044	3.77541	0.339152	0.734495	NA	NA	NA	NA
AC110754.3	9.94966	-0.156031	0.719626	-0.216823	0.828347	NA	NA	NA	NA
AC110769.3	6.1055	-1.5686	1.54003	-1.01855	0.308414	NA	NA	NA	NA
AC110771.1	8.48737	1.30734	0.940346	1.39027	0.164446	NA	NA	NA	NA
AC110781.3	117.821	-0.502756	0.293671	-1.71197	0.0869019	0.344051	NA	NA	NA
AC110792.1	2.76316	1.50723	1.4796	1.01868	0.308357	NA	NA	NA	NA
AC110926.4	10.5185	0.919818	1.37454	0.669181	0.50338	NA	NA	NA	NA
AC111155.1	27.3685	1.02231	0.543185	1.88206	0.0598279	0.276793	NA	NA	NA
AC111186.1	20.1967	0.873483	0.739602	1.18102	0.237595	0.578851	NA	NA	NA
AC111200.7	62.3128	0.689805	0.338182	2.03974	0.0413758	0.224224	NA	NA	NA
AC112229.1	270.735	0.309306	0.238762	1.29546	0.195163	0.526418	NA	NA	NA
AC112229.4	19.9926	2.61393	0.911046	2.86915	0.00411579	0.0524879	NA	NA	NA
AC112229.6	10.6577	-0.974092	0.906685	-1.07434	0.282668	NA	NA	NA	NA
AC112721.2	2.01034	3.84634	2.89014	1.33085	0.183239	NA	NA	NA	NA
AC113189.5	267.791	0.267475	0.289016	0.925466	0.354724	0.690611	NA	NA	NA
AC114494.1	20.5637	0.400192	0.64302	0.622362	0.533704	0.81379	NA	NA	NA
AC114546.1	10.7142	-5.71199	3.81693	-1.49649	0.134527	NA	NA	NA	NA
AC114730.11	40.0329	0.411563	0.458842	0.896961	0.36974	0.70416	NA	NA	NA
AC114730.2	14.7811	0.354012	0.918566	0.385397	0.699944	NA	NA	NA	NA
AC114730.3	9.96158	1.53744	1.41357	1.08763	0.27676	NA	NA	NA	NA
AC114730.5	2.14143	-2.4209	2.57364	-0.940654	0.346882	NA	NA	NA	NA
AC114730.8	10.1345	2.50865	1.23699	2.02803	0.0425575	NA	NA	NA	NA
AC114755.5	3.28592	-1.11661	1.56178	-0.714962	0.474632	NA	NA	NA	NA
AC114755.7	11.287	-0.0762518	1.51885	-0.0502036	0.95996	NA	NA	NA	NA
AC114760.1	0.802112	2.6085	3.7568	0.69434	0.487469	NA	NA	NA	NA
AC114763.1	15.9338	-0.26961	0.775375	-0.347715	0.728054	NA	NA	NA	NA
AC114765.1	8.17677	2.22406	0.914738	2.43136	0.0150424	NA	NA	NA	NA
AC114776.1	8.68623	-0.167451	1.0353	-0.161742	0.871509	NA	NA	NA	NA
AC114812.10	11.125	-0.760555	0.637441	-1.19314	0.232816	NA	NA	NA	NA
AC114812.5	17.1914	-0.381376	0.67636	-0.563865	0.572846	0.837083	NA	NA	NA
AC114812.8	12.7605	-1.02698	0.898473	-1.14303	0.253026	NA	NA	NA	NA
AC114812.9	11.9557	-0.74649	1.10581	-0.675063	0.499636	NA	NA	NA	NA
AC114969.1	1.36974	1.47336	2.76921	0.532052	0.59469	NA	NA	NA	NA
AC115115.2	14.0268	1.09423	0.860361	1.27183	0.203435	NA	NA	NA	NA
AC115115.3	24.3826	0.265929	0.538963	0.493409	0.621724	0.861585	NA	NA	NA
AC115283.1	0.744254	-2.55171	3.7517	-0.680147	0.496411	NA	NA	NA	NA
AC115617.2	18.8966	0.0832116	0.550107	0.151264	0.879767	0.962558	NA	NA	NA
AC115618.1	339.508	-0.265086	0.253479	-1.04579	0.295657	0.63554	NA	NA	NA
AC116050.1	6.51543	-0.582117	0.988928	-0.588634	0.556107	NA	NA	NA	NA
AC116366.5	27.3728	-0.632031	0.557501	-1.13368	0.256927	0.596414	NA	NA	NA
AC116366.6	194.134	0.5866	0.288	2.0368	0.0416697	0.224947	NA	NA	NA
AC116407.1	1.56349	-2.45596	1.85322	-1.32524	0.185093	NA	NA	NA	NA
AC116407.2	3.36014	-0.310052	1.69214	-0.18323	0.854617	NA	NA	NA	NA
AC116533.1	2.91899	0.938585	1.67101	0.561687	0.57433	NA	NA	NA	NA
AC116533.3	6.31484	0.601022	0.905499	0.663747	0.506853	NA	NA	NA	NA
AC116609.2	12.9381	1.29255	0.7985	1.61872	0.105507	NA	NA	NA	NA
AC116609.3	4.03582	1.93376	1.53253	1.26181	0.207018	NA	NA	NA	NA
AC116614.1	5.91581	-0.382995	1.13598	-0.337149	0.736005	NA	NA	NA	NA
AC117395.1	213.952	-0.161054	0.307001	-0.524603	0.599859	0.852132	NA	NA	NA
AC118138.2	1222.82	-0.139986	0.297813	-0.470047	0.638322	0.869933	NA	NA	NA
AC118278.1	36.5337	-0.47788	0.387199	-1.2342	0.217129	0.553408	NA	NA	NA
AC118282.1	1.53352	1.36221	2.20185	0.618664	0.536138	NA	NA	NA	NA
AC118282.4	1.27552	1.18211	1.92284	0.614774	0.538704	NA	NA	NA	NA
AC118344.1	5.91089	0.701046	0.956375	0.733024	0.463544	NA	NA	NA	NA
AC118754.4	6.75012	0.297127	1.12285	0.264618	0.791304	NA	NA	NA	NA
AC119403.1	0.747702	0.569611	3.7093	0.153563	0.877954	NA	NA	NA	NA
AC121251.1	13.7032	-0.775022	1.00313	-0.772605	0.439756	NA	NA	NA	NA
AC121336.1	1.19827	1.08534	2.54979	0.425659	0.670357	NA	NA	NA	NA
AC121757.1	1.44947	2.44918	2.17934	1.12382	0.26109	NA	NA	NA	NA
AC122129.1	218.838	0.537429	0.267992	2.00539	0.0449214	0.234531	NA	NA	NA
AC122136.1	0.856759	-1.33912	3.49339	-0.383329	0.701476	NA	NA	NA	NA
AC122136.2	2.21693	-0.0675573	3.62284	-0.0186476	0.985122	NA	NA	NA	NA
AC122714.1	1.13885	1.99536	2.93825	0.679099	0.497075	NA	NA	NA	NA
AC123768.1	2.67576	0.389453	1.60655	0.242416	0.808458	NA	NA	NA	NA
AC123768.3	4.28722	1.23003	1.29607	0.949051	0.342595	NA	NA	NA	NA
AC123768.4	64.7089	1.01648	0.380713	2.66995	0.00758634	0.0789987	NA	NA	NA
AC123788.1	2.68812	-1.31431	1.23669	-1.06276	0.28789	NA	NA	NA	NA
AC123886.2	0.813308	-0.513064	3.70895	-0.138331	0.889979	NA	NA	NA	NA
AC124890.1	8.47278	0.27413	1.23775	0.221475	0.824723	NA	NA	NA	NA
AC124914.3	27.3684	0.146379	0.458127	0.319517	0.749335	0.917755	NA	NA	NA
AC124944.3	13.2068	0.068638	0.82928	0.0827681	0.934036	NA	NA	NA	NA
AC124944.4	1.57963	0.460796	3.22069	0.143074	0.886232	NA	NA	NA	NA
AC124944.5	1.53293	1.59693	2.39112	0.667858	0.504224	NA	NA	NA	NA
AC124997.1	25.5059	-0.0529273	0.525973	-0.100628	0.919846	0.975589	NA	NA	NA
AC125232.1	1361.98	0.192689	0.140425	1.37219	0.170005	0.491581	NA	NA	NA
AC126339.1	2.16178	1.0575	1.35185	0.782264	0.434059	NA	NA	NA	NA
AC126614.1	24.7316	-0.549265	0.652003	-0.842428	0.399548	0.725998	NA	NA	NA
AC127496.1	93.1097	-0.0667285	0.440027	-0.151646	0.879466	0.962392	NA	NA	NA
AC127526.1	1.37194	-3.22049	2.77021	-1.16254	0.245014	NA	NA	NA	NA
AC127904.2	186.013	0.250672	0.336665	0.744576	0.456528	0.768006	NA	NA	NA
AC128709.1	45.4734	0.0753595	0.426308	0.176772	0.859687	0.956041	NA	NA	NA
AC128709.3	9.62977	0.721927	1.0311	0.70015	0.483833	NA	NA	NA	NA
AC128709.4	4.85438	0.182332	2.51209	0.072582	0.942139	NA	NA	NA	NA
AC129492.1	39.2309	-0.340753	0.577645	-0.5899	0.555258	0.827299	NA	NA	NA
AC129492.6	10.9637	1.27064	1.19769	1.06091	0.288733	NA	NA	NA	NA
AC129778.2	2.8582	-0.519517	1.20821	-0.429989	0.667204	NA	NA	NA	NA
AC129778.5	4.949	0.0316679	1.3064	0.0242407	0.980661	NA	NA	NA	NA
AC130464.1	4.60093	-1.25941	1.7283	-0.728702	0.466184	NA	NA	NA	NA
AC130689.5	2.02012	-2.2867	1.8228	-1.2545	0.20966	NA	NA	NA	NA
AC131025.8	5.62902	0.710304	1.47293	0.482237	0.629638	NA	NA	NA	NA
AC131056.3	12.0957	0.419262	0.880267	0.476289	0.633868	NA	NA	NA	NA
AC131097.3	82.8917	0.359085	0.440502	0.815171	0.414974	0.739036	NA	NA	NA
AC131097.4	11.0005	1.12933	1.55531	0.726112	0.46777	NA	NA	NA	NA
AC131568.1	1.39332	-1.12706	2.63447	-0.427814	0.668786	NA	NA	NA	NA
AC131571.2	33.9692	-0.418946	0.498139	-0.841021	0.400336	0.726673	NA	NA	NA
AC131971.1	359.584	0.0368836	0.309575	0.119143	0.905162	0.970766	NA	NA	NA
AC132068.1	3.44315	0.732025	1.10475	0.662617	0.507576	NA	NA	NA	NA
AC132186.1	13.038	1.16881	0.807114	1.44813	0.14758	NA	NA	NA	NA
AC132192.1	107.751	0.438651	0.328875	1.33379	0.182272	0.509109	NA	NA	NA
AC132872.1	407.26	-0.120628	0.21121	-0.571126	0.567914	0.834318	NA	NA	NA
AC132872.2	210.602	-0.161869	0.34697	-0.466522	0.640842	0.871087	NA	NA	NA
AC133528.2	416.813	0.010227	0.180208	0.0567511	0.954743	0.986367	NA	NA	NA
AC133644.3	8.97811	-1.67264	1.15119	-1.45297	0.146233	NA	NA	NA	NA
AC133785.1	20.1795	-0.0934061	0.874844	-0.106769	0.914972	0.974138	NA	NA	NA
AC133965.1	2.89343	-5.10969	1.98609	-2.57273	0.0100899	NA	NA	NA	NA
AC134873.1	1.70555	-0.653387	1.39205	-0.469371	0.638805	NA	NA	NA	NA
AC135048.1	109.189	0.492744	0.302243	1.63029	0.10304	0.377006	NA	NA	NA
AC135048.13	171.336	0.438219	0.347031	1.26277	0.206674	0.540593	NA	NA	NA
AC135050.5	26.1111	-0.23575	0.526416	-0.44784	0.654268	0.877934	NA	NA	NA
AC135178.1	84.6081	1.20163	0.443302	2.71064	0.00671534	0.0726485	NA	NA	NA
AC135983.2	3.17505	1.44378	1.77642	0.812746	0.416363	NA	NA	NA	NA
AC135995.1	2.63129	0.803635	1.23713	0.649598	0.515952	NA	NA	NA	NA
AC136289.1	73.0636	-0.00991938	0.458024	-0.0216569	0.982722	0.994775	NA	NA	NA
AC136604.1	3.81211	0.326563	1.64652	0.198336	0.842783	NA	NA	NA	NA
AC136704.1	2.83121	-0.400044	1.43882	-0.278035	0.780985	NA	NA	NA	NA
AC137590.1	32.8567	-0.447083	0.442874	-1.0095	0.312733	0.652972	NA	NA	NA
AC137723.5	8.51689	2.8543	1.13422	2.51653	0.0118518	NA	NA	NA	NA
AC137932.1	560.993	0.0746312	0.190315	0.392146	0.694951	0.896241	NA	NA	NA
AC137932.5	212.364	-0.132182	0.489522	-0.270023	0.787142	0.932646	NA	NA	NA
AC137932.6	82.6186	-0.801581	0.393646	-2.0363	0.0417203	0.225104	NA	NA	NA
AC137934.1	35.8338	0.665342	0.423819	1.56987	0.116445	0.403146	NA	NA	NA
AC138031.1	7.21639	-1.02559	0.921194	-1.11332	0.26557	NA	NA	NA	NA
AC138031.2	1.10298	-1.1931	2.08884	-0.571178	0.567879	NA	NA	NA	NA
AC138035.1	5.43774	-0.0334445	0.853948	-0.0391646	0.968759	NA	NA	NA	NA
AC138035.2	96.9482	0.500648	0.321559	1.55694	0.119484	0.409934	NA	NA	NA
AC138123.2	455.67	0.171507	0.223644	0.766873	0.443157	0.757837	NA	NA	NA
AC138393.1	2.52276	0.305406	1.9318	0.158094	0.874383	NA	NA	NA	NA
AC138430.4	1.48656	1.06344	3.77416	0.281769	0.778121	NA	NA	NA	NA
AC138517.1	1.53908	4.0834	2.46107	1.65919	0.0970767	NA	NA	NA	NA
AC138517.4	1.65978	-3.5806	2.55571	-1.40102	0.161208	NA	NA	NA	NA
AC138649.1	1.64919	1.26844	1.82918	0.693449	0.488028	NA	NA	NA	NA
AC138655.1	2.45593	-1.38542	3.39491	-0.408088	0.683209	NA	NA	NA	NA
AC138655.4	9.39958	-0.300976	0.93626	-0.321466	0.747858	NA	NA	NA	NA
AC138655.6	49.9173	-0.186218	0.648356	-0.287215	0.773947	0.927818	NA	NA	NA
AC138744.2	37.8392	1.05463	0.542746	1.94314	0.0519995	0.25537	NA	NA	NA
AC138783.11	71.9383	0.261683	0.285426	0.916814	0.35924	0.694848	NA	NA	NA
AC138783.12	240.128	0.353792	0.267906	1.32058	0.186641	0.51492	NA	NA	NA
AC138783.13	8.53431	3.51083	1.46296	2.39981	0.0164036	NA	NA	NA	NA
AC138951.1	35.4699	0.0870145	0.414618	0.209867	0.833772	0.947906	NA	NA	NA
AC138965.1	2.18457	-0.53128	1.62504	-0.326933	0.743719	NA	NA	NA	NA
AC139099.1	1.10298	-1.1931	2.08884	-0.571178	0.567879	NA	NA	NA	NA
AC139099.3	367.542	-0.367449	0.220479	-1.6666	0.0955946	0.363436	NA	NA	NA
AC139099.4	1.83103	0.550883	2.76809	0.199012	0.842254	NA	NA	NA	NA
AC139099.5	311.904	0.0489078	0.23586	0.207359	0.835729	0.948398	NA	NA	NA
AC139099.6	3.35245	-0.279498	1.69246	-0.165143	0.868831	NA	NA	NA	NA
AC139100.2	52.5738	-0.111461	0.517738	-0.215285	0.829545	0.945651	NA	NA	NA
AC139100.3	42.1081	-0.0315395	0.408627	-0.0771839	0.938477	0.981555	NA	NA	NA
AC139103.1	10.7067	1.10086	0.977596	1.12609	0.260127	NA	NA	NA	NA
AC139143.2	1.67934	2.89847	3.1289	0.926353	0.354262	NA	NA	NA	NA
AC139426.2	1.44219	0.14205	2.15505	0.065915	0.947445	NA	NA	NA	NA
AC139452.2	10.9115	-1.45369	1.52454	-0.953524	0.340325	NA	NA	NA	NA
AC139530.1	10.631	-0.888049	0.679809	-1.30632	0.191443	NA	NA	NA	NA
AC139887.4	38.5814	0.576463	0.439571	1.31142	0.189716	0.519197	NA	NA	NA
AC140061.11	1.10297	-0.101485	1.88489	-0.0538415	0.957061	NA	NA	NA	NA
AC140061.12	14.0932	1.46608	1.00892	1.45311	0.146192	NA	NA	NA	NA
AC140061.2	0.92125	-0.117735	3.31622	-0.0355027	0.971679	NA	NA	NA	NA
AC140061.3	2.05499	1.19309	1.49001	0.800725	0.423291	NA	NA	NA	NA
AC140061.4	2.95039	0.407498	1.15679	0.352268	0.724638	NA	NA	NA	NA
AC140061.5	2.39853	0.645542	1.60153	0.403078	0.686891	NA	NA	NA	NA
AC140061.8	2.12012	0.590486	2.18117	0.270721	0.786606	NA	NA	NA	NA
AC140061.9	1.50573	-1.06926	2.38805	-0.447754	0.654331	NA	NA	NA	NA
AC140076.1	17.3238	0.683333	0.680184	1.00463	0.315076	0.654291	NA	NA	NA
AC140481.1	2.43405	-1.34205	1.29372	-1.03736	0.299569	NA	NA	NA	NA
AC141586.5	842.674	-0.113604	0.200313	-0.56713	0.570626	0.835997	NA	NA	NA
AC141928.1	621.564	0.24649	0.207106	1.19016	0.233982	0.575072	NA	NA	NA
AC141930.2	20.2006	1.08929	0.537873	2.02518	0.0428491	0.227731	NA	NA	NA
AC142293.3	17.6979	-0.155602	0.877158	-0.177393	0.8592	0.955847	NA	NA	NA
AC142528.1	11.0532	-0.574264	1.0611	-0.541194	0.588374	NA	NA	NA	NA
AC143336.1	3.51152	-0.665973	1.31687	-0.505722	0.613052	NA	NA	NA	NA
AC144449.1	98.8535	-0.1351	0.34602	-0.390439	0.696212	0.896625	NA	NA	NA
AC144450.1	197.785	0.643698	0.231756	2.77749	0.0054781	0.0636475	NA	NA	NA
AC144450.2	554.453	0.777888	0.186361	4.1741	2.99163e-05	0.00146248	NA	NA	NA
AC144522.1	12.4329	1.47253	0.604247	2.43697	0.0148111	NA	NA	NA	NA
AC144530.1	127.318	-0.339655	0.352284	-0.964151	0.33497	0.67321	NA	NA	NA
AC144568.2	25.2458	0.179799	0.420848	0.427231	0.669211	0.884868	NA	NA	NA
AC144568.4	1.94461	-0.569049	1.76334	-0.322711	0.746914	NA	NA	NA	NA
AC144652.1	1003.78	-0.140738	0.196058	-0.717839	0.472856	0.778471	NA	NA	NA
AC144831.1	257.687	1.01334	0.273794	3.7011	0.000214666	0.00657571	NA	NA	NA
AC144836.1	2.95723	-1.94846	2.47684	-0.786673	0.431473	NA	NA	NA	NA
AC145110.1	1.68511	-0.0675594	3.81693	-0.0176999	0.985878	NA	NA	NA	NA
AC145343.2	59.1883	-0.407365	0.447962	-0.909374	0.363153	0.697947	NA	NA	NA
AC145676.2	62.0897	0.119735	0.413385	0.289644	0.772088	0.927335	NA	NA	NA
AC147651.1	2.14177	1.43459	2.63187	0.545085	0.585695	NA	NA	NA	NA
AC147651.2	3.80191	-3.06328	1.60685	-1.90638	0.0566004	NA	NA	NA	NA
AC147651.3	220.557	0.864214	0.335855	2.57318	0.010077	0.0939349	NA	NA	NA
AC147651.4	4.92081	0.156451	1.03374	0.151345	0.879704	NA	NA	NA	NA
AC147651.5	11.815	-1.11685	0.934704	-1.19487	0.232136	NA	NA	NA	NA
AC156455.1	46.5119	0.436075	0.40209	1.08452	0.278134	0.618576	NA	NA	NA
AC159540.1	84.1725	0.77579	0.533046	1.45539	0.145561	0.454214	NA	NA	NA
AC159540.14	5.22235	-0.738291	1.39117	-0.530698	0.595628	NA	NA	NA	NA
AC159540.2	14.142	0.0452621	0.575773	0.0786111	0.937342	NA	NA	NA	NA
AC174470.1	154.274	0.931716	0.342977	2.71656	0.00659648	0.0717338	NA	NA	NA
AC187652.1	5.49141	0.484505	1.31768	0.367696	0.7131	NA	NA	NA	NA
AC226119.4	4.54795	-5.3102	1.93728	-2.74106	0.00612419	NA	NA	NA	NA
AC226119.5	6.77424	4.65155	1.45002	3.20793	0.00133696	NA	NA	NA	NA
AC226150.4	5.23577	1.80823	1.30736	1.38312	0.166629	NA	NA	NA	NA
AC233263.1	1.75165	-2.60068	1.8074	-1.4389	0.150179	NA	NA	NA	NA
ACA59	9.93206	1.11579	0.749406	1.4889	0.136514	NA	NA	NA	NA
ACA64	6.7181	0.0710988	1.04656	0.0679357	0.945837	NA	NA	NA	NA
ACAA1	3398.83	-0.0474319	0.171134	-0.277163	0.781655	0.930727	acetyl-CoA acyltransferase 1 [Source:HGNC Symbol;Acc:HGNC:82]	protein_coding	lipid metabolic process, fatty acid metabolic process, protein targeting to peroxisome, neutrophil degranulation, fatty acid beta-oxidation using acyl-CoA oxidase, alpha-linolenic acid metabolic process, fatty acid beta-oxidation, bile acid metabolic process, very long-chain fatty acid metabolic process, phenylacetate catabolic process
ACAA2	5113.18	-0.183882	0.151466	-1.21401	0.224743	0.564031	acetyl-CoA acyltransferase 2 [Source:HGNC Symbol;Acc:HGNC:83]	protein_coding	cellular response to hypoxia, negative regulation of mitochondrial membrane permeability involved in apoptotic process, lipid metabolic process, fatty acid metabolic process, cholesterol biosynthetic process, negative regulation of mitochondrial outer membrane permeabilization involved in apoptotic signaling pathway, fatty acid beta-oxidation
ACACA	9925.55	-0.0849934	0.307545	-0.276361	0.782271	0.930904	acetyl-CoA carboxylase alpha [Source:HGNC Symbol;Acc:HGNC:84]	protein_coding	fatty acid biosynthetic process, lipid metabolic process, fatty acid metabolic process, metabolic process, acetyl-CoA metabolic process, carnitine shuttle, positive regulation of cellular metabolic process, regulation of cholesterol biosynthetic process, protein homotetramerization, malonyl-CoA biosynthetic process, fatty-acyl-CoA biosynthetic process, tissue homeostasis, protein metabolic proces…
ACACB	1327.83	-0.180182	0.244184	-0.737895	0.460578	0.771064	acetyl-CoA carboxylase beta [Source:HGNC Symbol;Acc:HGNC:85]	protein_coding	fatty acid biosynthetic process, lipid metabolic process, fatty acid metabolic process, metabolic process, acetyl-CoA metabolic process, carnitine shuttle, negative regulation of gene expression, positive regulation of lipid storage, regulation of glucose metabolic process, response to organic cyclic compound, positive regulation of cellular metabolic process, response to nutrient levels, negativ…
ACAD10	3364.61	0.52691	0.148444	3.54957	0.000385862	0.00993038	acyl-CoA dehydrogenase family member 10 [Source:HGNC Symbol;Acc:HGNC:21597]	protein_coding	oxidation-reduction process, fatty acid beta-oxidation
ACAD11	1313.26	0.441044	0.24956	1.76729	0.0771803	0.32189	acyl-CoA dehydrogenase family member 11 [Source:HGNC Symbol;Acc:HGNC:30211]	protein_coding	oxidation-reduction process, lipid metabolic process, fatty acid metabolic process, fatty acid beta-oxidation, fatty acid beta-oxidation using acyl-CoA dehydrogenase
ACAD8	2262.33	-0.00362493	0.159998	-0.022656	0.981925	0.994476	acyl-CoA dehydrogenase family member 8 [Source:HGNC Symbol;Acc:HGNC:87]	protein_coding	oxidation-reduction process, lipid metabolic process, valine catabolic process, branched-chain amino acid catabolic process
ACAD9	7430.8	-0.146772	0.125939	-1.16543	0.243846	0.58521	acyl-CoA dehydrogenase family member 9 [Source:HGNC Symbol;Acc:HGNC:21497]	protein_coding	oxidation-reduction process, mitochondrial respiratory chain complex I assembly, medium-chain fatty acid metabolic process, long-chain fatty acid metabolic process
ACADL	2.85209	-2.1117	2.3775	-0.888203	0.374431	NA	acyl-CoA dehydrogenase long chain [Source:HGNC Symbol;Acc:HGNC:88]	protein_coding	oxidation-reduction process, long-chain fatty acid catabolic process, negative regulation of fatty acid biosynthetic process, lipid metabolic process, fatty acid metabolic process, positive regulation of cold-induced thermogenesis, temperature homeostasis, fatty acid beta-oxidation, carnitine metabolic process, CoA-linked, fatty acid beta-oxidation using acyl-CoA dehydrogenase, carnitine cataboli…
ACADM	771.829	0.107416	0.357999	0.300046	0.764142	0.92332	acyl-CoA dehydrogenase medium chain [Source:HGNC Symbol;Acc:HGNC:89]	protein_coding	oxidation-reduction process, fatty acid beta-oxidation, lipid metabolic process, fatty acid metabolic process, regulation of lipid metabolic process, carnitine metabolic process, CoA-linked, fatty acid beta-oxidation using acyl-CoA dehydrogenase, carnitine biosynthetic process, medium-chain fatty acid metabolic process, medium-chain fatty acid catabolic process, liver development, glycogen biosyn…
ACADS	1590.98	0.30389	0.218941	1.388	0.165138	0.484839	acyl-CoA dehydrogenase short chain [Source:HGNC Symbol;Acc:HGNC:90]	protein_coding	oxidation-reduction process, lipid metabolic process, fatty acid metabolic process, fatty acid beta-oxidation, fatty acid beta-oxidation using acyl-CoA dehydrogenase, butyrate catabolic process
ACADSB	1388.74	0.0337834	0.291588	0.11586	0.907763	0.971996	acyl-CoA dehydrogenase short/branched chain [Source:HGNC Symbol;Acc:HGNC:91]	protein_coding	oxidation-reduction process, lipid metabolic process, fatty acid metabolic process, branched-chain amino acid catabolic process
ACADVL	15060.4	0.10896	0.18757	0.580903	0.561306	0.830363	acyl-CoA dehydrogenase very long chain [Source:HGNC Symbol;Acc:HGNC:92]	protein_coding	oxidation-reduction process, negative regulation of fatty acid biosynthetic process, lipid metabolic process, fatty acid metabolic process, epithelial cell differentiation, IRE1-mediated unfolded protein response, temperature homeostasis, fatty acid beta-oxidation, fatty acid beta-oxidation using acyl-CoA dehydrogenase, negative regulation of fatty acid oxidation, regulation of cholesterol metabo…
ACAN	4.09502	3.96215	1.90499	2.07988	0.0375365	NA	aggrecan [Source:HGNC Symbol;Acc:HGNC:319]	protein_coding	cell adhesion, proteolysis, skeletal system development, central nervous system development, extracellular matrix organization, keratan sulfate biosynthetic process, keratan sulfate catabolic process, cartilage condensation, chondrocyte development, heart development, proteoglycan biosynthetic process, collagen fibril organization
ACAP1	649.271	1.37826	0.265783	5.18567	2.15238e-07	2.48574e-05	ArfGAP with coiled-coil, ankyrin repeat and PH domains 1 [Source:HGNC Symbol;Acc:HGNC:16467]	protein_coding	protein transport, positive regulation of GTPase activity
ACAP2	8507.22	-0.310893	0.24966	-1.24527	0.213034	0.548495	ArfGAP with coiled-coil, ankyrin repeat and PH domains 2 [Source:HGNC Symbol;Acc:HGNC:16469]	protein_coding	positive regulation of GTPase activity, endocytic recycling, cellular response to nerve growth factor stimulus, actin filament-based process
ACAP2-IT1	38.5769	-0.836111	0.615845	-1.35766	0.17457	0.498098	NA	NA	NA
ACAP3	4575.14	-0.0765995	0.282345	-0.271297	0.786162	0.932378	ArfGAP with coiled-coil, ankyrin repeat and PH domains 3 [Source:HGNC Symbol;Acc:HGNC:16754]	protein_coding	positive regulation of GTPase activity, neuron migration, regulation of neuron projection development
ACAT1	1756.03	-0.176209	0.226688	-0.777319	0.43697	0.752002	acetyl-CoA acetyltransferase 1 [Source:HGNC Symbol;Acc:HGNC:93]	protein_coding	lipid metabolic process, fatty acid metabolic process, coenzyme A biosynthetic process, branched-chain amino acid catabolic process, fatty acid beta-oxidation, acetyl-CoA biosynthetic process, isoleucine catabolic process, coenzyme A metabolic process, cholesterol esterification, acetyl-CoA catabolic process, ketone body biosynthetic process, ketone body catabolic process, ketone body metabolic p…
ACAT2	4820.67	-1.04983	0.261588	-4.01332	5.98716e-05	0.00250385	acetyl-CoA acetyltransferase 2 [Source:HGNC Symbol;Acc:HGNC:94]	protein_coding	fatty acid metabolic process, lipid metabolic process, cholesterol biosynthetic process, fatty acid beta-oxidation
ACBD3	5174.57	-0.203794	0.247311	-0.824038	0.409918	0.734859	acyl-CoA binding domain containing 3 [Source:HGNC Symbol;Acc:HGNC:15453]	protein_coding	lipid metabolic process, steroid biosynthetic process, viral process
ACBD4	714.778	0.4519	0.198245	2.2795	0.0226372	0.154987	NA	NA	NA
ACBD5	4047.19	-0.150403	0.289971	-0.518681	0.603983	0.854024	acyl-CoA binding domain containing 5 [Source:HGNC Symbol;Acc:HGNC:23338]	protein_coding	autophagy of peroxisome, autophagy, fatty acid catabolic process
ACBD6	4690.16	-0.0101395	0.129178	-0.078493	0.937436	0.981351	acyl-CoA binding domain containing 6 [Source:HGNC Symbol;Acc:HGNC:23339]	protein_coding	acyl-CoA metabolic process
ACBD7	661.369	0.528969	0.3516	1.50446	0.132462	0.432954	NA	NA	NA
ACCS	1167.45	0.908138	0.199633	4.54904	5.3891e-06	0.000377096	1-aminocyclopropane-1-carboxylate synthase homolog (inactive) [Source:HGNC Symbol;Acc:HGNC:23989]	protein_coding	biosynthetic process, 1-aminocyclopropane-1-carboxylate biosynthetic process
ACCSL	2.06895	2.26884	2.6631	0.851955	0.394239	NA	1-aminocyclopropane-1-carboxylate synthase homolog (inactive) like [Source:HGNC Symbol;Acc:HGNC:34391]	protein_coding	biosynthetic process
ACD	1899.21	-0.061406	0.204067	-0.300911	0.763482	0.92332	ACD shelterin complex subunit and telomerase recruitment factor [Source:HGNC Symbol;Acc:HGNC:25070]	protein_coding	telomere maintenance, telomere capping, positive regulation of telomere maintenance via telomerase, positive regulation of telomerase activity, establishment of protein localization to telomere, protein localization to chromosome, telomeric region, negative regulation of telomere maintenance via telomerase, protection from non-homologous end joining at telomere, intracellular protein transport, t…
ACE	282.042	0.320557	0.278137	1.15252	0.249109	0.589188	angiotensin I converting enzyme [Source:HGNC Symbol;Acc:HGNC:2707]	protein_coding	proteolysis, regulation of systemic arterial blood pressure by renin-angiotensin, positive regulation of systemic arterial blood pressure, positive regulation of blood pressure, regulation of vasoconstriction, kidney development, positive regulation of peptidyl-tyrosine autophosphorylation, positive regulation of peptidyl-cysteine S-nitrosylation, regulation of blood pressure, angiotensin maturat…
ACE2	15.2817	1.61356	0.830876	1.942	0.0521369	NA	angiotensin I converting enzyme 2 [Source:HGNC Symbol;Acc:HGNC:13557]	protein_coding	proteolysis, regulation of cardiac conduction, viral process, viral entry into host cell, regulation of inflammatory response, angiotensin maturation, regulation of vasoconstriction, regulation of cell population proliferation, positive regulation of gap junction assembly, positive regulation of reactive oxygen species metabolic process, receptor biosynthetic process, receptor-mediated virion att…
ACE3P	0.852833	2.39865	3.75695	0.638457	0.523176	NA	NA	NA	NA
ACER1	1.75466	0.830005	2.72271	0.304846	0.760484	NA	alkaline ceramidase 1 [Source:HGNC Symbol;Acc:HGNC:18356]	protein_coding	ceramide metabolic process, lipid metabolic process, sphingolipid metabolic process, cell differentiation, sphingolipid biosynthetic process, sphingosine biosynthetic process, cellular response to calcium ion, keratinocyte differentiation, ceramide catabolic process, epidermis development, response to alkaline pH, regulation of lipid metabolic process, regulation of water loss via skin, sebaceous…
ACER2	1657.34	-0.147676	0.192797	-0.765968	0.443696	0.758449	alkaline ceramidase 2 [Source:HGNC Symbol;Acc:HGNC:23675]	protein_coding	ceramide metabolic process, activation of cysteine-type endopeptidase activity involved in apoptotic process, positive regulation of cell death, lipid metabolic process, cellular response to DNA damage stimulus, sphingolipid metabolic process, positive regulation of cell population proliferation, regulation of apoptotic process, regulation of autophagy, sphingolipid biosynthetic process, negative…
ACER3	1712.46	-0.642117	0.228827	-2.80613	0.00501407	0.0601463	alkaline ceramidase 3 [Source:HGNC Symbol;Acc:HGNC:16066]	protein_coding	ceramide metabolic process, lipid metabolic process, sphingolipid metabolic process, positive regulation of cell population proliferation, sphingolipid biosynthetic process, myelination, sphingosine biosynthetic process, ceramide catabolic process, inflammatory response, regulation of programmed cell death, phytosphingosine biosynthetic process
ACHE	503.763	0.339522	0.251908	1.34781	0.177721	0.502089	acetylcholinesterase (Cartwright blood group) [Source:HGNC Symbol;Acc:HGNC:108]	protein_coding	nervous system development, neurotransmitter catabolic process, positive regulation of protein secretion, positive regulation of cold-induced thermogenesis, neurotransmitter biosynthetic process, synapse assembly, amyloid precursor protein metabolic process, cell adhesion, phosphatidylcholine biosynthetic process, acetylcholine catabolic process in synaptic cleft, osteoblast development, acetylch…
ACIN1	14140.7	0.164316	0.137683	1.19344	0.232698	0.573887	apoptotic chromatin condensation inducer 1 [Source:HGNC Symbol;Acc:HGNC:17066]	protein_coding	mRNA processing, RNA splicing, apoptotic process, erythrocyte differentiation, apoptotic chromosome condensation, positive regulation of monocyte differentiation
ACKR2	186.893	0.830569	0.288808	2.87585	0.0040294	0.0516941	atypical chemokine receptor 2 [Source:HGNC Symbol;Acc:HGNC:1565]	protein_coding	G protein-coupled receptor signaling pathway, chemotaxis, inflammatory response, signal transduction, chemokine-mediated signaling pathway, immune response, endocytosis, cell chemotaxis, multicellular organism development, positive regulation of cytosolic calcium ion concentration, calcium-mediated signaling
ACKR3	7514.94	0.389189	0.188165	2.06834	0.0386077	0.216064	atypical chemokine receptor 3 [Source:HGNC Symbol;Acc:HGNC:23692]	protein_coding	G protein-coupled receptor signaling pathway, chemotaxis, angiogenesis, vasculogenesis, signal transduction, cell adhesion, multicellular organism development, immune response, cell chemotaxis, positive regulation of ERK1 and ERK2 cascade, viral process, positive regulation of cytosolic calcium ion concentration, calcium-mediated signaling, negative regulation of intrinsic apoptotic signaling pat…
ACKR4	29.8543	0.562528	0.752589	0.747457	0.454788	0.766097	atypical chemokine receptor 4 [Source:HGNC Symbol;Acc:HGNC:1611]	protein_coding	G protein-coupled receptor signaling pathway, chemotaxis, signal transduction, chemokine-mediated signaling pathway, immune response, endocytosis, cell chemotaxis, positive regulation of cytosolic calcium ion concentration, calcium-mediated signaling
ACLY	39298.8	-0.733189	0.171897	-4.26528	1.99651e-05	0.00107681	ATP citrate lyase [Source:HGNC Symbol;Acc:HGNC:115]	protein_coding	citrate metabolic process, acetyl-CoA biosynthetic process, lipid metabolic process, neutrophil degranulation, positive regulation of cellular metabolic process, fatty-acyl-CoA biosynthetic process, fatty acid biosynthetic process, cholesterol biosynthetic process, coenzyme A metabolic process, lipid biosynthetic process, oxaloacetate metabolic process
ACMSD	28.4056	0.25995	0.561877	0.462646	0.643618	0.872515	aminocarboxymuconate semialdehyde decarboxylase [Source:HGNC Symbol;Acc:HGNC:19288]	protein_coding	negative regulation of quinolinate biosynthetic process, tryptophan catabolic process, secondary metabolic process, picolinic acid biosynthetic process, regulation of 'de novo' NAD biosynthetic process from tryptophan
ACO1	4387.38	0.346935	0.165685	2.09394	0.0362654	0.207403	aconitase 1 [Source:HGNC Symbol;Acc:HGNC:117]	protein_coding	cellular iron ion homeostasis, response to iron(II) ion, tricarboxylic acid cycle, citrate metabolic process, regulation of translation, post-embryonic development, regulation of gene expression, intestinal absorption
ACO2	12477.8	-0.223603	0.151644	-1.47452	0.140341	0.445578	aconitase 2 [Source:HGNC Symbol;Acc:HGNC:118]	protein_coding	tricarboxylic acid cycle, generation of precursor metabolites and energy, liver development, citrate metabolic process, isocitrate metabolic process, response to isolation stress
ACOT1	813.811	-0.0161712	0.221119	-0.0731334	0.9417	0.982908	acyl-CoA thioesterase 1 [Source:HGNC Symbol;Acc:HGNC:33128]	protein_coding	acyl-CoA metabolic process, lipid metabolic process, fatty acid metabolic process, very long-chain fatty acid metabolic process, long-chain fatty acid metabolic process
ACOT11	323.516	-0.442764	0.329007	-1.34576	0.178381	0.503309	acyl-CoA thioesterase 11 [Source:HGNC Symbol;Acc:HGNC:18156]	protein_coding	lipid metabolic process, fatty acid metabolic process, acyl-CoA metabolic process, negative regulation of cold-induced thermogenesis, intracellular signal transduction, response to temperature stimulus, response to cold
ACOT12	0.906095	3.36848	3.72133	0.905181	0.365369	NA	acyl-CoA thioesterase 12 [Source:HGNC Symbol;Acc:HGNC:24436]	protein_coding	lipid metabolic process, fatty acid metabolic process, acyl-CoA metabolic process, acetyl-CoA metabolic process
ACOT13	2664.4	-0.429243	0.185954	-2.30833	0.0209808	0.147971	acyl-CoA thioesterase 13 [Source:HGNC Symbol;Acc:HGNC:20999]	protein_coding	acyl-CoA metabolic process, negative regulation of cold-induced thermogenesis, protein homotetramerization
ACOT2	1647.91	0.189355	0.168694	1.12247	0.261661	0.600707	acyl-CoA thioesterase 2 [Source:HGNC Symbol;Acc:HGNC:18431]	protein_coding	acyl-CoA metabolic process, lipid metabolic process, fatty acid metabolic process, protein targeting to peroxisome, very long-chain fatty acid metabolic process, long-chain fatty acid metabolic process
ACOT4	1283.82	-0.40883	0.179982	-2.2715	0.0231166	0.156636	acyl-CoA thioesterase 4 [Source:HGNC Symbol;Acc:HGNC:19748]	protein_coding	acyl-CoA metabolic process, lipid metabolic process, fatty acid metabolic process, fatty acid biosynthetic process, protein targeting to peroxisome, dicarboxylic acid catabolic process, very long-chain fatty acid metabolic process, long-chain fatty acid metabolic process, succinyl-CoA metabolic process, saturated monocarboxylic acid metabolic process, unsaturated monocarboxylic acid metabolic pro…
ACOT6	5.24518	0.115103	1.75924	0.0654276	0.947834	NA	acyl-CoA thioesterase 6 [Source:HGNC Symbol;Acc:HGNC:33159]	protein_coding	acyl-CoA metabolic process, fatty acid metabolic process
ACOT7	3033.81	-0.524198	0.31874	-1.6446	0.100053	0.371786	acyl-CoA thioesterase 7 [Source:HGNC Symbol;Acc:HGNC:24157]	protein_coding	lipid metabolic process, fatty acid metabolic process, acyl-CoA metabolic process, coenzyme A biosynthetic process, medium-chain fatty-acyl-CoA catabolic process, long-chain fatty-acyl-CoA catabolic process, medium-chain fatty acid biosynthetic process, palmitic acid biosynthetic process
ACOT8	1659.29	0.222121	0.176273	1.2601	0.207634	0.541517	acyl-CoA thioesterase 8 [Source:HGNC Symbol;Acc:HGNC:15919]	protein_coding	acyl-CoA metabolic process, lipid metabolic process, fatty acid metabolic process, viral process, protein targeting to peroxisome, peroxisome organization, peroxisome fission, fatty acid catabolic process, bile acid biosynthetic process, fatty acid beta-oxidation using acyl-CoA oxidase, alpha-linolenic acid metabolic process, dicarboxylic acid catabolic process, negative regulation of CD4 biosynt…
ACOT9	2264.57	-0.150566	0.159223	-0.945633	0.344336	0.681353	acyl-CoA thioesterase 9 [Source:HGNC Symbol;Acc:HGNC:17152]	protein_coding	acyl-CoA metabolic process
ACOX1	6233.25	-0.144224	0.160944	-0.896111	0.370194	0.70453	acyl-CoA oxidase 1 [Source:HGNC Symbol;Acc:HGNC:119]	protein_coding	oxidation-reduction process, fatty acid beta-oxidation, fatty acid metabolic process, lipid metabolic process, protein targeting to peroxisome, prostaglandin metabolic process, fatty acid beta-oxidation using acyl-CoA oxidase, alpha-linolenic acid metabolic process, lipid homeostasis, regulation of lipid metabolic process, generation of precursor metabolites and energy, fatty acid oxidation, very…
ACOX2	96.6482	-1.39776	0.506941	-2.75724	0.00582907	0.0661057	acyl-CoA oxidase 2 [Source:HGNC Symbol;Acc:HGNC:120]	protein_coding	oxidation-reduction process, fatty acid beta-oxidation, fatty acid metabolic process, lipid metabolic process, protein targeting to peroxisome, bile acid biosynthetic process, fatty acid beta-oxidation using acyl-CoA oxidase, lipid homeostasis, positive regulation of cell death, positive regulation of response to oxidative stress
ACOX3	3164.71	-0.53905	0.185014	-2.91357	0.00357325	0.0477296	acyl-CoA oxidase 3, pristanoyl [Source:HGNC Symbol;Acc:HGNC:121]	protein_coding	oxidation-reduction process, fatty acid beta-oxidation, fatty acid metabolic process, lipid metabolic process, protein targeting to peroxisome, fatty acid beta-oxidation using acyl-CoA oxidase, lipid homeostasis
ACOXL	223.222	-0.58499	0.290395	-2.01446	0.0439612	0.231947	acyl-CoA oxidase like [Source:HGNC Symbol;Acc:HGNC:25621]	protein_coding	oxidation-reduction process, fatty acid beta-oxidation, biological_process, fatty acid beta-oxidation using acyl-CoA oxidase, lipid homeostasis, fatty acid metabolic process
ACP1	4295.92	-0.0339364	0.19125	-0.177446	0.859158	0.955847	acid phosphatase 1 [Source:HGNC Symbol;Acc:HGNC:122]	protein_coding	protein dephosphorylation, peptidyl-tyrosine dephosphorylation
ACP2	3593.58	0.0153244	0.177631	0.0862713	0.931251	0.978604	acid phosphatase 2, lysosomal [Source:HGNC Symbol;Acc:HGNC:123]	protein_coding	dephosphorylation, skeletal system development, lysosome organization
ACP5	90.6875	-0.232707	0.473299	-0.491671	0.622952	0.86222	acid phosphatase 5, tartrate resistant [Source:HGNC Symbol;Acc:HGNC:124]	protein_coding	ossification, bone resorption, riboflavin metabolic process, dephosphorylation, response to lipopolysaccharide, negative regulation of interleukin-1 beta production, negative regulation of interleukin-12 production, negative regulation of tumor necrosis factor production, negative regulation of superoxide anion generation, response to cytokine, negative regulation of nitric oxide biosynthetic pro…
ACP6	5280.39	0.0698326	0.262024	0.266513	0.789844	0.933101	acid phosphatase 6, lysophosphatidic [Source:HGNC Symbol;Acc:HGNC:29609]	protein_coding	lipid metabolic process, dephosphorylation, phospholipid metabolic process, phosphatidic acid biosynthetic process, lysobisphosphatidic acid metabolic process, hematopoietic progenitor cell differentiation
ACPL2	1010.29	0.0801715	0.153661	0.521743	0.601849	0.852975	NA	NA	NA
ACPP	197.715	1.07625	0.449373	2.39501	0.0166199	0.128458	NA	NA	NA
ACPT	191.356	-0.840586	0.335469	-2.5057	0.0122208	0.105428	NA	NA	NA
ACR	3.89592	4.8752	1.64339	2.96655	0.0030116	NA	acrosin [Source:HGNC Symbol;Acc:HGNC:126]	protein_coding	proteolysis, single fertilization, acrosome reaction, activation of adenylate cyclase activity, acrosome matrix dispersal, binding of sperm to zona pellucida, penetration of zona pellucida, protein catabolic process, response to steroid hormone
ACRBP	23.051	-1.02854	0.895032	-1.14916	0.25049	0.590433	acrosin binding protein [Source:HGNC Symbol;Acc:HGNC:17195]	protein_coding	acrosome assembly, spermatid development, fertilization, biological_process
ACRC	216.918	-0.0951204	0.301022	-0.315991	0.752009	0.918603	NA	NA	NA
ACRV1	43.0556	-0.440434	0.615645	-0.715402	0.47436	0.779342	acrosomal vesicle protein 1 [Source:HGNC Symbol;Acc:HGNC:127]	protein_coding	multicellular organism development
ACSBG1	148.784	-0.408378	0.643211	-0.634906	0.52549	0.809598	acyl-CoA synthetase bubblegum family member 1 [Source:HGNC Symbol;Acc:HGNC:29567]	protein_coding	lipid metabolic process, fatty acid metabolic process, long-chain fatty-acyl-CoA biosynthetic process, long-chain fatty acid metabolic process, very long-chain fatty acid metabolic process, myelination, response to glucocorticoid
ACSBG2	46.1427	0.547745	0.338015	1.62047	0.10513	0.381162	acyl-CoA synthetase bubblegum family member 2 [Source:HGNC Symbol;Acc:HGNC:24174]	protein_coding	lipid metabolic process, fatty acid metabolic process, multicellular organism development, cell differentiation, spermatogenesis, long-chain fatty acid metabolic process, long-chain fatty-acyl-CoA biosynthetic process
ACSF2	3780.47	0.710217	0.153064	4.64001	3.48389e-06	0.000270413	acyl-CoA synthetase family member 2 [Source:HGNC Symbol;Acc:HGNC:26101]	protein_coding	lipid metabolic process, fatty acid metabolic process, acyl-CoA metabolic process
ACSF3	4912.1	0.141182	0.194904	0.724365	0.468841	0.775679	acyl-CoA synthetase family member 3 [Source:HGNC Symbol;Acc:HGNC:27288]	protein_coding	lipid metabolic process, fatty acid metabolic process, fatty acid biosynthetic process, long-chain fatty-acyl-CoA biosynthetic process, malonate catabolic process
ACSL1	3918.12	-0.231082	0.21594	-1.07012	0.284566	0.625129	acyl-CoA synthetase long chain family member 1 [Source:HGNC Symbol;Acc:HGNC:3569]	protein_coding	lipid metabolic process, fatty acid metabolic process, long-chain fatty-acyl-CoA biosynthetic process, positive regulation of cold-induced thermogenesis, alpha-linolenic acid metabolic process, long-chain fatty acid import into cell, long-chain fatty acid metabolic process, regulation of lipid metabolic process, linoleic acid metabolic process, very long-chain fatty acid metabolic process, respon…
ACSL3	14998.1	-0.175849	0.282126	-0.623298	0.533089	0.813575	acyl-CoA synthetase long chain family member 3 [Source:HGNC Symbol;Acc:HGNC:3570]	protein_coding	lipid metabolic process, fatty acid metabolic process, long-chain fatty-acyl-CoA biosynthetic process, long-chain fatty acid import into cell, long-chain fatty acid metabolic process, fatty acid biosynthetic process, brain development, response to nutrient, response to organic cyclic compound, very-low-density lipoprotein particle assembly, positive regulation of Golgi to plasma membrane protein …
ACSL4	93.7018	-1.49235	0.646066	-2.3099	0.0208937	0.147746	acyl-CoA synthetase long chain family member 4 [Source:HGNC Symbol;Acc:HGNC:3571]	protein_coding	lipid metabolic process, fatty acid metabolic process, long-chain fatty-acyl-CoA biosynthetic process, long-chain fatty acid metabolic process, positive regulation of insulin secretion, response to nutrient, fatty acid transport, triglyceride biosynthetic process, embryonic process involved in female pregnancy, dendritic spine development, response to interleukin-15
ACSL5	22.0259	-0.708765	0.705446	-1.0047	0.315039	0.654291	acyl-CoA synthetase long chain family member 5 [Source:HGNC Symbol;Acc:HGNC:16526]	protein_coding	lipid metabolic process, fatty acid metabolic process, long-chain fatty-acyl-CoA biosynthetic process, long-chain fatty acid metabolic process
ACSL6	30.1622	-1.10391	0.995977	-1.10837	0.267702	0.607465	acyl-CoA synthetase long chain family member 6 [Source:HGNC Symbol;Acc:HGNC:16496]	protein_coding	lipid metabolic process, fatty acid metabolic process, long-chain fatty-acyl-CoA biosynthetic process, acyl-CoA metabolic process, long-chain fatty acid metabolic process
ACSM1	3.81723	0.961446	1.54711	0.621446	0.534306	NA	acyl-CoA synthetase medium chain family member 1 [Source:HGNC Symbol;Acc:HGNC:18049]	protein_coding	cholesterol homeostasis, lipid metabolic process, fatty acid metabolic process, xenobiotic metabolic process, acyl-CoA metabolic process, fatty acid biosynthetic process, fatty acid oxidation, energy derivation by oxidation of organic compounds, benzoate metabolic process, butyrate metabolic process
ACSM3	70.8553	1.54098	0.698728	2.2054	0.027426	0.174498	acyl-CoA synthetase medium chain family member 3 [Source:HGNC Symbol;Acc:HGNC:10522]	protein_coding	cholesterol homeostasis, lipid metabolic process, fatty acid metabolic process, regulation of blood pressure, acyl-CoA metabolic process, fatty acid biosynthetic process
ACSM4	3.48558	-1.90049	1.44769	-1.31278	0.189258	NA	acyl-CoA synthetase medium chain family member 4 [Source:HGNC Symbol;Acc:HGNC:32016]	protein_coding	lipid metabolic process, fatty acid metabolic process, acyl-CoA metabolic process, fatty acid biosynthetic process
ACSM5	3.24311	1.69429	3.00979	0.562928	0.573484	NA	acyl-CoA synthetase medium chain family member 5 [Source:HGNC Symbol;Acc:HGNC:26060]	protein_coding	lipid metabolic process, fatty acid metabolic process, acyl-CoA metabolic process, fatty acid biosynthetic process
ACSS1	1373.07	1.51033	0.286478	5.27207	1.34892e-07	1.72487e-05	acyl-CoA synthetase short chain family member 1 [Source:HGNC Symbol;Acc:HGNC:16091]	protein_coding	acetyl-CoA biosynthetic process from acetate, acetyl-CoA biosynthetic process, ethanol oxidation, acetate biosynthetic process, propionate biosynthetic process
ACSS2	2960.37	-0.248907	0.207582	-1.19908	0.230496	0.571499	acyl-CoA synthetase short chain family member 2 [Source:HGNC Symbol;Acc:HGNC:15814]	protein_coding	acetyl-CoA biosynthetic process from acetate, ethanol oxidation, lipid biosynthetic process, acetyl-CoA biosynthetic process, acetate biosynthetic process, propionate biosynthetic process
ACSS3	2113.11	0.375315	0.243422	1.54183	0.123116	0.416519	acyl-CoA synthetase short chain family member 3 [Source:HGNC Symbol;Acc:HGNC:24723]	protein_coding	ketone body biosynthetic process
ACTA1	4.33813	-2.72017	2.33501	-1.16495	0.244038	NA	actin alpha 1, skeletal muscle [Source:HGNC Symbol;Acc:HGNC:129]	protein_coding	positive regulation of gene expression, mesenchyme migration, muscle filament sliding, skeletal muscle thin filament assembly, muscle contraction, skeletal muscle fiber development, response to mechanical stimulus, response to extracellular stimulus, response to lithium ion, skeletal muscle fiber adaptation, response to steroid hormone, cellular response to organonitrogen compound
ACTA2	535.249	0.851928	0.245885	3.46475	0.000530733	0.0125017	actin alpha 2, smooth muscle [Source:HGNC Symbol;Acc:HGNC:130]	protein_coding	response to virus, positive regulation of gene expression, regulation of blood pressure, vascular smooth muscle contraction, mesenchyme migration, muscle contraction, positive regulation of transcription, DNA-templated, glomerular mesangial cell development
ACTA2-AS1	2.12658	-2.09511	3.3734	-0.621069	0.534554	NA	NA	NA	NA
ACTB	231591	-0.573322	0.33031	-1.73571	0.0826154	0.334054	actin beta [Source:HGNC Symbol;Acc:HGNC:132]	protein_coding	Fc-gamma receptor signaling pathway involved in phagocytosis, retina homeostasis, protein deubiquitination, substantia nigra development, positive regulation of gene expression, epigenetic, platelet aggregation, membrane organization, ephrin receptor signaling pathway, synaptic vesicle endocytosis, cell motility, regulation of transepithelial transport, postsynaptic actin cytoskeleton organizatio…
ACTBL2	9.3852	-4.2516	1.69891	-2.50255	0.0123302	NA	actin beta like 2 [Source:HGNC Symbol;Acc:HGNC:17780]	protein_coding	biological_process, synaptic vesicle endocytosis, postsynaptic actin cytoskeleton organization
ACTBP11	34.8326	-1.19571	0.530904	-2.25222	0.0243085	0.161794	NA	NA	NA
ACTBP13	8.51992	-2.54159	1.0672	-2.38156	0.0172396	NA	NA	NA	NA
ACTBP14	4.5707	-0.368577	1.5688	-0.234943	0.814253	NA	NA	NA	NA
ACTBP2	53.2792	-1.21277	0.454108	-2.67067	0.00756991	0.0789987	NA	NA	NA
ACTBP7	10.8615	-2.0858	1.29688	-1.60832	0.107765	NA	NA	NA	NA
ACTG1	195362	-0.256392	0.256272	-1.00047	0.317083	0.656463	actin gamma 1 [Source:HGNC Symbol;Acc:HGNC:144]	protein_coding	positive regulation of gene expression, positive regulation of cell migration, Fc-gamma receptor signaling pathway involved in phagocytosis, retina homeostasis, platelet aggregation, membrane organization, ephrin receptor signaling pathway, synaptic vesicle endocytosis, tight junction assembly, positive regulation of wound healing, regulation of transepithelial transport, regulation of focal adhe…
ACTG1P1	49.7114	-0.148264	0.361011	-0.410689	0.6813	0.889911	NA	NA	NA
ACTG1P10	91.9792	-0.156888	0.343726	-0.456434	0.648078	0.874891	NA	NA	NA
ACTG1P3	61.2693	-1.19195	0.462264	-2.5785	0.00992304	0.0930207	NA	NA	NA
ACTG2	1043.54	-3.24338	0.398158	-8.14598	3.76229e-16	8.95091e-13	actin gamma 2, smooth muscle [Source:HGNC Symbol;Acc:HGNC:145]	protein_coding	positive regulation of gene expression, mesenchyme migration, muscle contraction
ACTL10	641.426	0.00106081	0.224936	0.00471603	0.996237	0.998403	NA	NA	NA
ACTL6A	7995.22	-0.37565	0.222763	-1.68632	0.0917348	0.354133	actin like 6A [Source:HGNC Symbol;Acc:HGNC:24124]	protein_coding	positive regulation of nucleic acid-templated transcription, chromatin organization, DNA repair, DNA recombination, cellular response to DNA damage stimulus, nervous system development, ATP-dependent chromatin remodeling, regulation of transcription by RNA polymerase II, regulation of growth, protein deubiquitination, signal transduction, histone H4 acetylation, chromatin remodeling, histone H2A …
ACTL6B	6.91778	1.95279	0.898147	2.17425	0.0296867	NA	actin like 6B [Source:HGNC Symbol;Acc:HGNC:160]	protein_coding	positive regulation of nucleic acid-templated transcription, chromatin organization, cytoskeleton organization, nervous system development, ATP-dependent chromatin remodeling, regulation of transcription by RNA polymerase II, dendrite development, chromatin remodeling, histone H4 acetylation, neuron maturation, spinal cord development
ACTL7A	10.6744	-1.52295	0.899138	-1.69379	0.0903048	NA	actin like 7A [Source:HGNC Symbol;Acc:HGNC:161]	protein_coding	cytoskeleton organization
ACTL7B	7.09159	0.112439	1.49268	0.0753267	0.939955	NA	actin like 7B [Source:HGNC Symbol;Acc:HGNC:162]	protein_coding	cytoskeleton organization
ACTL8	145.707	-1.18499	0.29819	-3.97396	7.06862e-05	0.00282375	actin like 8 [Source:HGNC Symbol;Acc:HGNC:24018]	protein_coding	epithelial cell differentiation, synaptic vesicle endocytosis, postsynaptic actin cytoskeleton organization
ACTN1	22648.2	-0.542212	0.156321	-3.46859	0.000523192	0.0123649	actinin alpha 1 [Source:HGNC Symbol;Acc:HGNC:163]	protein_coding	actin filament bundle assembly, actin crosslink formation, positive regulation of nucleic acid-templated transcription, actin filament organization, regulation of apoptotic process, platelet degranulation, focal adhesion assembly, platelet formation, negative regulation of cellular component movement, platelet morphogenesis, actin filament network formation, postsynapse organization
ACTN1-AS1	14.9927	0.789745	0.864479	0.913551	0.360953	NA	NA	NA	NA
ACTN2	1.27784	1.59772	3.76022	0.4249	0.670909	NA	actinin alpha 2 [Source:HGNC Symbol;Acc:HGNC:164]	protein_coding	cell adhesion, positive regulation of nucleic acid-templated transcription, MAPK cascade, regulation of apoptotic process, platelet degranulation, focal adhesion assembly, regulation of membrane potential, protein localization to plasma membrane, negative regulation of potassium ion transport, negative regulation of potassium ion transmembrane transporter activity, muscle filament sliding, micros…
ACTN3	11.9466	1.67402	1.34434	1.24524	0.213044	NA	actinin alpha 3 (gene/pseudogene) [Source:HGNC Symbol;Acc:HGNC:165]	protein_coding	muscle contraction, regulation of the force of skeletal muscle contraction, skeletal muscle atrophy, transition between fast and slow fiber, response to denervation involved in regulation of muscle adaptation, positive regulation of fast-twitch skeletal muscle fiber contraction, negative regulation of glycolytic process, positive regulation of skeletal muscle tissue growth, positive regulation of…
ACTN4	45107.3	-0.181266	0.192687	-0.94073	0.346843	0.683284	actinin alpha 4 [Source:HGNC Symbol;Acc:HGNC:166]	protein_coding	protein transport, positive regulation of nucleic acid-templated transcription, response to hypoxia, regulation of apoptotic process, positive regulation of pinocytosis, actin filament bundle assembly, negative regulation of cellular component movement, positive regulation of cellular component movement, bicellular tight junction assembly, protein localization to bicellular tight junction, positi…
ACTN4P1	4.30678	1.08526	1.36357	0.795892	0.426095	NA	NA	NA	NA
ACTN4P2	1.72249	-0.592642	3.05174	-0.194198	0.846021	NA	NA	NA	NA
ACTR10	2724.22	-0.20859	0.208501	-1.00043	0.317102	0.656463	actin related protein 10 [Source:HGNC Symbol;Acc:HGNC:17372]	protein_coding	neutrophil degranulation, microtubule-based movement, antigen processing and presentation of exogenous peptide antigen via MHC class II, endoplasmic reticulum to Golgi vesicle-mediated transport, establishment of mitotic spindle orientation, nuclear migration along microtubule, retrograde axonal transport of mitochondrion
ACTR1A	7612.58	-0.585815	0.306677	-1.9102	0.0561073	0.266143	actin related protein 1A [Source:HGNC Symbol;Acc:HGNC:167]	protein_coding	spermatogenesis, G2/M transition of mitotic cell cycle, regulation of G2/M transition of mitotic cell cycle, ciliary basal body-plasma membrane docking, antigen processing and presentation of exogenous peptide antigen via MHC class II, endoplasmic reticulum to Golgi vesicle-mediated transport, vesicle-mediated transport, establishment of mitotic spindle orientation, nuclear migration along microt…
ACTR1B	7754.84	0.581628	0.150856	3.85552	0.000115486	0.00410763	actin related protein 1B [Source:HGNC Symbol;Acc:HGNC:168]	protein_coding	neutrophil degranulation, antigen processing and presentation of exogenous peptide antigen via MHC class II, establishment of mitotic spindle orientation, nuclear migration along microtubule
ACTR2	16125.1	-0.461625	0.268345	-1.72027	0.0853843	0.340773	actin related protein 2 [Source:HGNC Symbol;Acc:HGNC:169]	protein_coding	actin filament organization, Arp2/3 complex-mediated actin nucleation, Fc-gamma receptor signaling pathway involved in phagocytosis, positive regulation of transcription by RNA polymerase II, neutrophil degranulation, membrane organization, ephrin receptor signaling pathway, cilium assembly, positive regulation of lamellipodium assembly, positive regulation of double-strand break repair via homol…
ACTR3	12689.1	-0.286818	0.196634	-1.45864	0.144664	0.453348	actin related protein 3 [Source:HGNC Symbol;Acc:HGNC:170]	protein_coding	actin filament organization, Arp2/3 complex-mediated actin nucleation, establishment or maintenance of cell polarity, asymmetric cell division, meiotic chromosome movement towards spindle pole, meiotic cytokinesis, meiotic cell cycle, spindle localization, cellular response to interferon-gamma, Fc-gamma receptor signaling pathway involved in phagocytosis, cilium assembly, positive regulation of t…
ACTR3B	1134.36	-0.136532	0.165227	-0.82633	0.408617	0.733319	actin related protein 3B [Source:HGNC Symbol;Acc:HGNC:17256]	protein_coding	actin filament organization, Arp2/3 complex-mediated actin nucleation, biological_process
ACTR3BP4	1.25566	1.33167	3.11294	0.427785	0.668807	NA	NA	NA	NA
ACTR3C	619.934	-0.509995	0.209282	-2.43688	0.0148145	0.119611	actin related protein 3C [Source:HGNC Symbol;Acc:HGNC:37282]	protein_coding	actin filament organization, Arp2/3 complex-mediated actin nucleation, biological_process
ACTR5	1387.65	-0.353042	0.143192	-2.46551	0.0136817	0.113989	actin related protein 5 [Source:HGNC Symbol;Acc:HGNC:14671]	protein_coding	DNA repair, DNA recombination, cellular response to DNA damage stimulus, double-strand break repair, regulation of transcription, DNA-templated, ATP-dependent chromatin remodeling, protein deubiquitination, UV-damage excision repair
ACTR6	1531.93	0.202306	0.3137	0.644903	0.51899	0.804973	actin related protein 6 [Source:HGNC Symbol;Acc:HGNC:24025]	protein_coding	chromatin remodeling, histone exchange
ACTR8	2012.48	-0.100433	0.180208	-0.557318	0.57731	0.839044	actin related protein 8 [Source:HGNC Symbol;Acc:HGNC:14672]	protein_coding	chromatin remodeling, cell division, DNA repair, DNA recombination, cellular response to DNA damage stimulus, cell cycle, regulation of transcription, DNA-templated, ATP-dependent chromatin remodeling, double-strand break repair, protein deubiquitination
ACTRT3	221.381	-0.320005	0.231378	-1.38304	0.166652	0.487136	NA	NA	NA
[truncated: 30,897 more rows]
