# Supplementary material for: G-quadruplex binders as cytostatic modulators of innate immune genes in cancer cells
Source: Nucleic Acids Res. 2021 Jun 17;49(12):6673–86. doi: 10.1093/nar/gkab500 (PMC8266585; doi:10.1093/nar/gkab500)
Supplement: gkab500_Supplemental_Files [file gkab500_supplemental_files.zip › SD10.xlsx]

## Sheet: SD10
IRF_targets	NFKB_targets	STAT_targets
ABCC2	ABCB1	A2m
APOL1	ADAMTS5	ABCB1
B2M	ADAMTS9	ADM
BLMH	ALCAM	AGT
CASP8	ALOX12	AHR
CCL19	ALOX5AP	AHSP
CCL5	B2M	ARG1
CCR5	BCL10	BIRC5
CD200	BCL2L10	CA9
CD274	BECN1	CASR
CEACAM1	BEX2	CCDC88A
CIITA	BLVLTR(B	CCND1
COL1A2	BLVRA	CCR5
CTSS	BTK	CD274
CXCL10	BTRC	CD46
CXCL8	CBLB	CDKN1A
CXCR4	CCL19	CDX2
CYBB	CCL2	Cebpd
CYSLTR2	CCL4	CHI3L1
ERAP2	CCND1	CISH
EVL	CCNE1	CRP
FASLG	CCR5	CSF2RA
Foxa2	CCR7	CSN2
FOXP3	CD200	CTGF
FPR2	CD274	CXCL8
GBP	CD40LG	CYP19A1
H2-K1	CDK2	CYP2E1
H2-L	CDX1	DCN
HIV-1(HI	CDX2	Dcn
HLA-A	CFLAR	DMBT1
HLA-G	CHI3L1	DNMT1
IDO1	COL4A3BP	DNMT3A
IFI35	CR2	E2f7
IFITM1	CSF1	EP300
IFNA1	CSF2	ESR2
IFNA14	CSF3	FAAH
IFNB1	CTGF	FCER2
IFNL1	CX3CL1	FCGR1CP
IFNL3	CXCL1	FGF21
IL10	CXCL10	FGG
IL12A	CXCL11	FOS
IL12B	CXCL8	Fos
IL15	CXCL9	FOSL1
IL18BP	CXCR5	FOXM1
IL21R	CYBA	GADD45B
IL27	CYP4F11	Garnl3
IL33	DEFB131A	GLIPR1
IL4	DEFB4A	HAS2
IL7	DIABLO	HBG1
IRF1	DIO2	HGF
IRF2	ELAVL1	HNRNPD
IRF7	FABP5	HOTAIR
ISG15	FAS	HP
ISG20	Fas	HSP90AA1
Isgf3g	FKBP5	ICAM1
ISGF3G	FLT3	ICOS
LTA	FN1	IDDM10
MMP9	G6PC	IFNG
MYH9	GADD45A	IGF1
NOD1	GNAI2	IKBKE
NOS2	GNRH2	IL10
NR3C1	H2-K1	IL1B
OGN	HAS2	IL21
OPTN	HDAC8	Il2ra
POLH	HIF1A	IL2RG
PSMB10	HIV-1(HI	IL6R
PSMB9	HLA-A	IL6ST
RARRES3	ICAM1	IRF1
SLC26A6	IDDM10	ITGB6
SOCS1	IFNB1	JUNB
STAT1	IFNG	KLRK1
TAP1	IFNL1	LBP
TLR3	IFNL3	LPA
TLR7	IGF1R	MAF
TNF	Igk	MAP2K5
TRAF3IP2	Igkc	MCL1
TRIM22	IKBKB	Mcl1
UPK2	IKBKE	MICA
VCAM1	IL12A	MICB
XAF1	IL18	MIR155
	IL1B	MIR17HG
	IL1RN	MIR197
	IL2	MIR200C
	IL31	MIR21
	IL6	MIR218-1
	ING2	MIR22HG
	IRF1	MIR34A
	Irf1	MMP1
	IRF4	MMP2
	Irf8	MMP3
	ISX	MMP7
	ITM2B	Mt1
	KLK3	MUC4
	KRT35	Myc
	LCN2	MYC
	LEF1	MYD88
	LIN28B	NANOG
	LIPG	NHLH2
	LOX	NME1
	LTB	NOS3
	LZTS2	NOTCH1
	MAN2B1	Nr4a1
	MAP3K7	NTRK2
	MAT2A	OAS1
	MGMT	OPRM1
	MIR106A	PAX3
	MIR155	PGK1
	MIR155HG	PHB
	MIR182	PIM1
	MIR20A	PML
	MIR223	PRDM1
	MIR224	PRF1
	MIR23B	PROS1
	MIR424	PTK6
	MIR503	PTP4A3
	MMP9	PTTG1
	MUC2	Rbm38
	MUC5AC	REG1A
	MUC5B	RNLS
	MUC7	ROR1
	NAMPT	SAA1
	NFKB1	SALL4
	NFKBIA	SERPINA1
	NFKBIZ	Serpina3n
	NOD2	SLC7A11
	NOS2	Snord87
	NOTCH1	SOCS3
	NQO1	Stat3
	Nr4a1	STAT3
	OLFM4	STK11
	OLR1	Timp1
	OPRM1	TP63
	OPTN	TPX2
	OXTR	Trerf1
	P2RY2	TRH
	PCYT2	Trh
	PDCD4	TWIST1
	PI3	VEGFA
	PIGR	VEGFC
	PIK3AP1	VIM
	PLA2G4C	VIP
	PLAU	WARS
	PLD1	WASF3
	PLK1	ZEB1
	PLK4	Zfp184
	POLK
	PPP1R13L
	PRKCDBP
	PTEN
	PTGS2
	PTPN6
	PTX3
	SAA(
	SAA1
	SAR1A
	SCNN1A
	SDC4
	SEMA4A
	SERPINE1
	SH2D6
	SIN3A
	SIRT1
	SLC1A3
	SLC2A3
	SLC6A6
	SNAI1
	SNAI2
	SOX9
	SP1
	STK39
	TAC1
	TANK
	TAP1
	TFF1
	THOC1
	TLR7
	TNF
	TNFAIP3
	TNFRSF10B
	TNFRSF9
	TNFSF10
	TNFSF13B
	TNFSF15
	TNFSF4
	TNIP1
	TNIP3
	TP53
	UBE2D3
	UBE2M
	VCAM1
	VEGFC
	WNT5A
	ZC3H12A
	ZEB1
