# Supplementary material for: G-quadruplex binders as cytostatic modulators of innate immune genes in cancer cells
Source: Nucleic Acids Res. 2021 Jun 17;49(12):6673–86. doi: 10.1093/nar/gkab500 (PMC8266585; doi:10.1093/nar/gkab500)
Supplement: gkab500_Supplemental_Files [file gkab500_supplemental_files.zip › SD11.xlsx]

## Sheet: SD11
Signature1	Signature2	Signature3
CSPG5	CELSR3	IFNB1
HNRNPA1P16	DYNLL2	HELZ2
FXR2	DDX42	PARP12
RASSF7	WIPI1	ISG15
OGFR	MUC2	IFI6
ZNF316	HK2	IFI27
GRIPAP1	KCNG3	USP18
TNK2	KIAA0319	OASL
FAM193B	RAB3B	MX1
PTOV1-AS1	SLC10A5	OAS2
SCNN1G	WSB2	OAS1
KCNK3	PTP4A1	IFIT1
IRF2BP2	ATP2A2	RSAD2
ZBTB18	PPTC7	CMPK2
CACNA1I	C15orf48	IFIT2
FAM83F	PMAIP1	IFIT3
SLC45A4	USP14	IFI44
KAZN	ABHD3	IFNL2
SYNGR3	NKX3-1	IFNL3
MAPK15	PPP2R2A	IFNL1
FER1L4	PPP1R3B	MX2
LINC00482	SEC23B	PLSCR1
EXOC3L4	SEC24D	HERC6
TNFAIP2	SEC24A	HERC5
CHFR	EIF2AK3	SECTM1
TIAF1	FICD	IFITM1
SMIM5	MFSD1	IFITM3
TNRC6C-AS1	TVP23B	IRF7
ARHGAP27	CORO2A	PARP10
SCARNA12	MSI2	IFI35
TUBA8	CCDC173	DHX58
CCT6P3	TMED7	BST2
SLC23A3	CPEB4	LGALS3BP
RNF207	ZNF441	TRIM14
PTPRVP	PURA	TDRD7
FAM118A	HCFC2	DTX3L
TRIM16L	MYLIP	PARP9
CDRT1	SPATA13	PARP14
RPL13P6	PDP1	STAT1
PPFIA4	NPM1P26	IFIH1
TRIM17	ABL2	DDX58
ALOX12P2	RC3H1	OAS3
LINC00311	ZNF292	DDX60
MANF	ZBTB34	EIF2AK2
CALR	FTX	RNF213
SEC61A1	TSC22D2	ZNFX1
RRBP1	KIAA1217	DDX60L
P4HA2	BCL2L11	SP110
ST3GAL4	DIP2B	SP100
PPFIA3	ZNF609	STAT2
TMEM198	HECTD4	SAMD9
CTSD	WDFY3	SAMD9L
TOM1	KDM3B	XAF1
ST6GALNAC4	ACER2	TRANK1
ACE	ASB7	TMEM140
NIM1K	HNRNPH1P1	GBP3
SLC12A7	IMPG1	TRIM38
BHLHA15	ZNF337	UBA7
RAB43P1	MARK2P9	C5orf56
POLR2J2	FLVCR1	TRGC1
RPL3L	ZNF217	LGALS9
PANX2	PDP2	PSMB10
OSGIN1	ZC3HAV1	APOL2
ZFAND2A	ZCCHC2	IRF1
SLC25A28	PAICSP1	APOL1
HSPA6	SETD5	APOL3
TRIM47	GPR75	LAP3
ZMYND15	WAC	ETV7
RILP	MLLT10	PSMB8
BIN1	AEBP2	HLA-F
PPP2R5B	POTEE	TAP1
TUBB2A	TYRO3P	TAP2
SERHL	MAP3K9	B2M
GADD45A	CLMN	HCP5
TPRG1L	ZFYVE26	UBE2L6
UPK3A	MKRN5P	TRIM21
CTSH	KCNQ1OT1	BATF2
DHRS3	RBM44	RTP4
GDPD5	HHIP	KLHDC7B
KLHL30	USP27X	NMI
C2CD2	RPL36A-HNRNPH2	PML
TMBIM1	SOWAHC	RNF19B
ACSL1	CHST1	OPTN
SH3TC1	MAPK8IP2	P2RY6
MAPK11	SCAMP5	FLVCR2
ELFN1	RUNDC3A	HK3
PGF	LINGO1	LRRC25
NOS3	ELFN2	CTSL
TBKBP1	CGA	CCRL2
STAT5A	HSPB8	CCL5
ENG	NPC1L1	ARHGAP30
LMO2	USP35	CTSS
IGFBP6	SLC26A11	SAMHD1
ATOH8	AATK	SERPINB9
NPR1	GDF15	NLRC5
GPBAR1	MIR3189	PATL2
PPARG	SH3D21	GBP1
RBPMS2	NR2E3	GBP4
RASD1	TPSG1	CD274
MUC5AC	HEXIM1	APOL6
MUC5B	RGS11	IL15
C6orf62	LINC00475
FAM98A	RAB26
KPNA4	PTK6
SEC61A2	TMEM184A
LARP4B	PLA2G4F
PGAM1P7	RND1
TRIM71	TSPAN1
ACOXL	SCNN1A
CRIP1P3	ARF3
BAMBI	SLC16A6
C2orf72	CA12
PSCA	BCAS1
PRSS22	BPIFB1
ELF3	LASP1
RHOV	IGHE
TMPRSS2	RAB37
UCA1	DHRS2
P2RX2	CNTD2
S100P	MAPK3
TMEM165	GADD45G
TCHHL1	SH3GLB2
IVL	CARD10
RAET1L	TRA2A
KLK6	SPRYD4
NCCRP1	MAGI1-IT1
S100A9	RPL3P6
LCN2	AGPAT3
TRPV6	ZBTB7B
PADI2	SQSTM1
SLC6A19	EZR
VGF	TTC9
ATG9B	RHPN2
C1orf61	WWC1
SLC28A1	USP41
GRIN2D	BPIFA4P
SLC22A31	ST3GAL1
LRRC3	MIR4756
PNMA6A	PLA2G2F
CACNA1B	CYP1A1
KCNT1	FGD3
CDH4	MVP
QRICH2	CASP7
HIRA	PTGES
HIC2	CYP4F3
SAMD4B	CYP4F23P
PITPNM2	CYP4F8
DCBLD1	CYP4F12
ULBP2	PTPRN2
SEMA7A	HRC
SPHK1	EHD3
ARL4C	AJAP1
UCHL1	TPSB2
SMOX	SLC8A3
FBLIM1	IL1RAPL2
PGBD5	MUCL1
DNER	APOD
SMOC1	EPS8L3
MAPK4	GCNT4
FOXC1	LAMA3
ID4	ANKRD29
IFFO2	CST2
CYP2S1	F2R
IL1RN	ABCA6
AQP9	ABCG2
TGFBI	TMEM255A
HMOX1	EDA2R
RNASE1	KLHL3
PADI1	ADCY5
AKR1B10	HMCN2
PTPRH	KLF2
RGS16	AQP7
CRISPLD2	PLIN1
COL6A1	ACVR1C
COPZ2	GOLM1
SPON2	CATSPERB
BTBD19	TMC5
PLK3	CYP4Z2P
CCL26	NTN4
IGFBP3	HMGCS2
STRA6	HOXB3
CCL22	PGBD2
ICAM1	TMEM63A
LIF	B3GALT5
TMEM173	CEACAM6
RFTN1	CEACAM7
GRK5	SERHL2
CPXM2	TP53INP2
ANPEP	DUSP10
ADAMTS17	SLC1A1
SLC6A3	SLC2A13
PAEP	RNF11
UBE2QL1	ST3GAL5
PAPSS2	TNIK
HS6ST2	GPCPD1
ONECUT2	STS
ZIC5	ERAP1
CAPN14	ABCA1
STYK1	SNTB2
PODXL	ENOX1
SLC22A1	CYP26A1
MUC4	FAM189A1
ZNF503-AS1	MDGA1
ACHE	OLFML3
MUC3A	KIF5A
HAP1	ZDHHC2
MYEOV	JAKMIP3
LAMB4	SPATA18
LIPG	TRIM56
FAM124A	ME3
SPNS2	BIVM-ERCC5
EPHA2	C3orf70
TINAGL1	MMP13
SGK1	INHBA
ALDH1A3	LRRC15
RCAN1	SALL4
MPRIP	NID2
PDZD2	TIMP3
ALDH1A2	TMEM132B
SOX9	SH3PXD2A
CEACAM1	KLF7
ST6GAL1	ATP2B4
TNFSF15	FGD5
GNB4	ALPK3
RRAGC	CDH5
RRAGD	EPAS1
RAI14	NEDD9
OSMR	FER1L6
FNDC3B	NAV1
LAMC1	ZSWIM6
SLC41A2	LRRC4
JAZF1	SPRY4
C1orf195	STEAP4
MYO10	TM4SF18
YEATS2	GNE
ATP11A
SMURF1
USP32P3
CCDC144CP
INPP4A
CYP24A1
PHLDA1
XKR6
CDC42EP3
PDZRN3
TNFRSF10A
ADAM19
PRDM1
RASSF2
GPNMB
LHFPL2
THEMIS2
PLCG2
RASGRP3
CASP10
ITGAM
ALOX5
CSF1
MERTK
TBX4
CAND2
ITGA10
ARHGEF10
GOLGA6L4
GOLGA6L5P
