# Supplementary material for: G-quadruplex binders as cytostatic modulators of innate immune genes in cancer cells
Source: Nucleic Acids Res. 2021 Jun 17;49(12):6673–86. doi: 10.1093/nar/gkab500 (PMC8266585; doi:10.1093/nar/gkab500)
Supplement: gkab500_Supplemental_Files [file gkab500_supplemental_files.zip › SD12.xlsx]

## Sheet: SD12
; Name	Signature1
; Species and nomenclature	Homo sapiens, HGNC symbols
; Motif collection	10K (9713 PWMs)
; Track collection	1120 ChIP-seq tracks (ENCODE raw signals)
; Minimum NEScore	3
; Rank threshold for visualization	5000
; ROC threshold for AUC calculation (%)	0.03
; Minimum identity between orthologous genes	0
; Maximum false discovery rate (FDR) on motif similarity	0.001
; Motif rankings database	20kb centered around TSS (7 species)
; Track rankings database	20kb centered around TSS (ChIP-seq-derived)
; Number of valid nodes	265
; iRegulon version	iRegulon v1.3 (build: 2015-02-12)
# Rank	Motif id	AUC	NES	ClusterCode	Transcription factor	Target genes
1	transfac_pro-M01212	0.0653525	4.81866	M1	STAT1,STAT3,STAT4,RAB18,STAT6,STAT2,STAT5A,STAT5B,SP100,SP140L	PRDM1,FOXC1,STYK1,ALDH1A2,TNFAIP2,CACNA1I,KPNA4,SLC45A4,ATOH8,PDZRN3,ICAM1,ONECUT2,RBPMS2,RFTN1,FBLIM1,NOS3,CSF1,STAT5A,GDPD5,VGF,SAMD4B,RAI14,PAPSS2,CDC42EP3
2	hdpi-EIF5A2	0.0633906	4.59789	M2	EIF5A2	TUBA8,SH3TC1,GRIN2D,ENG,PADI2,FBLIM1,CACNA1I,PSCA,RASSF2,TMEM198,ALOX5,GDPD5,LIF,PGF,P4HA2,SEMA7A,CEACAM1,SAMD4B,NOS3,ALDH1A3,SPNS2,ARHGAP27,TNK2,RGS16,ELFN1,TINAGL1,STRA6,CRISPLD2,TNFAIP2,PITPNM2,PRSS22,TMBIM1,PADI1,TUBB2A,BIN1,COPZ2,KCNK3,BTBD19,KLK6,CAPN14,LMO2,ACSL1,CAND2,ATOH8,CTSH,ST3GAL4,TRPV6,RFTN1,KCNT1,COL6A1,PLK3,ST6GAL1,IVL,MPRIP,SLC6A3,RNASE1,RAI14,FAM83F,TBKBP1,LCN2,SLC12A7,MYEOV,NC…
3	transfac_pro-M01033	0.0598094	4.19491	M3	HNF4A,NR2F2,NR2F1	SH3TC1,SEMA7A,SPNS2,GDPD5,LMO2,TMBIM1,PITPNM2,ELFN1,BIN1,CRISPLD2,RASSF2,ARHGAP27,ENG,PSCA,FBLIM1,SLC12A7,ST3GAL4,SMOX,PADI1,KCNK3,TNFAIP2,KCNT1,PPFIA4,STAT5A,NOS3,KLHL30,ATOH8,LIF,P4HA2,SPON2,OSGIN1,PADI2,CACNA1I,TUBA8,PGF,STRA6,TPRG1L,TINAGL1,RASD1,MUC5B,ADAMTS17,FAM83F,LCN2,TRPV6,ANPEP,TBKBP1,TIAF1,TNK2,PRSS22,IVL,PGBD5,PODXL,HIC2,IFFO2,DHRS3,TBX4,CDH4,TRIM16L,GPBAR1,TMPRSS2,RFTN1,PANX2,CAPN14…
4	transfac_pro-M03545	0.0580531	3.99728	M4	REL,NFKB2,RELA,NFKB1,BCL3,STAT6,EBF1,OVOL2,RELB	ICAM1,TNFAIP2,RFTN1,SMURF1,SEMA7A,EPHA2,GDPD5,RASSF2,TNFSF15,OSMR,IFFO2,FOXC1,LIF,P4HA2,ARHGAP27,IVL
5	yetfasco-663	0.0577292	3.96083	M5		GRIN2D,KCNT1,FBLIM1,TBX4,KLK6,SPNS2,ELF3,GDPD5,ARHGAP27,ST3GAL4,LIF,SEMA7A,BIN1,PTPRVP,PPFIA3,PLK3,ENG,KCNK3,TMBIM1,LCN2,TNFAIP2,MUC5B,SH3TC1,TIAF1,RASD1,PITPNM2,KLHL30,STAT5A,PADI1,PANX2,ELFN1,PSCA,TNK2,BTBD19,CACNA1B,CTSD,PTPRH,SPON2,SLC12A7,OSGIN1,IFFO2,PPP2R5B,ARHGEF10,ONECUT2,NCCRP1,PRSS22,SMURF1,ANPEP,PADI2,P4HA2,CACNA1I,C1orf61,SMOX,GADD45A,LMO2,PGF,ARL4C,FAM83F,PPFIA4,ZIC5,MUC4,RBPMS2,PGB…
6	transfac_pro-M03563	0.0576607	3.95313	M4	RELA,NFKB1,NFKB2,BCL3,OVOL2,REL,AP3B1,CHURC1,STAT6,EBF1,E2F1,MZF1,IRF1,RELB	ICAM1,SEMA7A,SMURF1,EPHA2,TNFAIP2,RFTN1,RASSF2,CCL22,BTBD19,STAT5A,SMOC1,PPARG,P4HA2,GDPD5,ARHGAP27,OGFR,PAPSS2,TNFSF15,ALOX12P2,SH3TC1,OSMR,CDH4,FOXC1,LMO2,IFFO2,CSPG5,FAM83F,RRAGD,RASGRP3,IL1RN,TRIM47,P2RX2,LIF,TRPV6,CRISPLD2,CAPN14,TBKBP1,NOS3,ELF3,CACNA1B,FAM124A,PRDM1,FXR2,SPHK1,ZIC5,CDC42EP3,SAMD4B,C2CD2,ALDH1A3
7	yetfasco-1382	0.0570752	3.88725	M6		GRIN2D,TUBA8,FBLIM1,PRSS22,KLK6,TBX4,TNFAIP2,SLC25A28,PPFIA3,STAT5A,P2RX2,PPARG,CDH4,RRAGD,CTSH,GPBAR1,SEMA7A,ST3GAL4,PITPNM2,ARHGAP27,KCNT1,ELFN1
8	hdpi-PIK3C3	0.0565334	3.82627	M6	PIK3C3	GRIN2D,PRSS22,FBLIM1,PADI1,HAP1,CACNA1I,LIF,SPNS2,PPFIA3,LCN2,EPHA2,ENG,SH3TC1,HIC2,ARHGAP27,GDPD5,PPP2R5B,PSCA,ST3GAL4,ELFN1,PTPRH,KLK6,KCNT1,NOS3,STRA6,PADI2,TIAF1,NCCRP1,TBKBP1,KLHL30,RNF207,PLK3,TNK2,TINAGL1,C1orf61,SLC6A19,CTSH,COL6A1,COPZ2,PANX2,P2RX2,NPR1,LHFPL2,CACNA1B,BIN1,SLC22A1,PTPRVP,ARHGEF10,GRK5,PITPNM2,IFFO2,ANPEP,UBE2QL1,ELF3,UPK3A,TBX4,FER1L4,SAMD4B,PODXL,CCL22,SLC6A3,CYP2S1,RAS…
9	homer-M00142	0.0563964	3.81086	M4	NFKB1,BCL3,MZF1,REL,RELA,STAT6,AP3B1,CHURC1,YY1,OVOL2,NFKB2,EBF1,E2F1,USF2,STAT1,RELB	GDPD5,EPHA2,ICAM1,SMURF1,RASSF2,TNFSF15,STAT5A,PPARG,P4HA2,TNFAIP2,PRDM1,LIF,IFFO2,TRIM47
10	transfac_pro-M01223	0.0563528	3.80595	M4	NFKB1,REL,RELA,OVOL2,NFKB2,MZF1,EBF1,STAT6,RELB	OGFR,RFTN1,EPHA2,GDPD5,LIF,CCL22,P4HA2,PPARG,FOXC1,SMURF1,PRDM1,ICAM1,CACNA1B,STAT5A,SAMD4B,ARHGAP27,SEMA7A,SMOX,BIN1,PGF,RASSF2,GRIPAP1,TNFSF15,TBX4,CSPG5,ANPEP,TNFAIP2,BTBD19,MUC4,CAPN14,SPHK1,CSF1,TINAGL1,SMOC1,RAI14,FAM124A,IFFO2,PODXL,RASGRP3,PADI2,MPRIP,RRBP1,ALOX12P2,C2CD2,ARHGEF10,IVL,LCN2,PPFIA4
11	stark-CAGSTG	0.0561721	3.78563	M7	ASCL2,ASCL1,MYOG	TNK2,MUC4,PGF,KCNT1,PPFIA4,SLC12A7,PANX2,PTPRVP,PLK3,SLC45A4,ATOH8,RPL3L,RGS16,RASGRP3,MUC5B,PAEP,ARHGAP27,TNFAIP2,CACNA1B,ELFN1,BIN1,SPNS2,SPON2,LIF,RASSF2,KPNA4,SEMA7A,SLC6A19,STAT5A,SLC22A1,GADD45A
12	hdpi-HLCS	0.0561659	3.78493	M8	HLCS	GDPD5,ARHGAP27,SH3TC1,PITPNM2,SEMA7A,SPNS2,ELFN1,FBLIM1,SMOX,TMBIM1,RASSF2,ST3GAL4,BIN1,HIC2,STAT5A,KCNT1,TNFAIP2,KCNK3,CRISPLD2,LIF,P4HA2,PTPRVP,ATOH8,FAM83F,LMO2,PPFIA4,TNK2,SLC12A7,NOS3,STRA6,GPBAR1,PADI1,TIAF1,IFFO2,CACNA1I,TBX4,ANPEP,C1orf61,TRIM16L,DHRS3,RFTN1,SPON2,FAM118A,ENG,TINAGL1,PGF,RRBP1,ADAMTS17,PSCA,OSGIN1,TBKBP1,PRSS22,PANX2,TUBA8,PGBD5,RASD1,PODXL,CPXM2,PPP2R5B,EPHA2,LCN2,RBPMS2…
13	transfac_public-M00175	0.0561659	3.78493	M7	TFAP4	TNK2,LIF,PLK3,PGF,CACNA1B,KCNT1,PTPRVP,RASGRP3,RGS16,ATOH8,ELFN1,PSCA,SLC45A4,TBX4,SMOX,BIN1,KLHL30,ARHGAP27,KCNK3,SMOC1,FAM118A,RFTN1,RASSF2,RRBP1,FBLIM1,TGFBI,MPRIP,SLC22A1,ONECUT2,KPNA4,PPFIA4,STAT5A,TBKBP1,CDH4,PGBD5,UBE2QL1,MUC4,PITPNM2,SPNS2,CDC42EP3,CAND2,SLC6A19,TINAGL1,TIAF1,LMO2,RASD1,ALDH1A2,SLC12A7,DHRS3,MYO10,PADI1,TUBA8,GRIN2D,SEMA7A,ALDH1A3,PODXL,MAPK11,ST3GAL4,LHFPL2,OSGIN1,HIC2,C…
14	homer-M01865	0.0559292	3.75829	M5		ELF3,GDPD5,LIF,SEMA7A,KCNK3,MUC4,GRIN2D,KCNT1,GADD45A,ONECUT2,SPNS2,ST3GAL4,BIN1,ENG,STAT5A,ARHGEF10,SMOX,TBX4,TGFBI,RASD1,CPXM2,ELFN1,TNFAIP2,TNK2,RRBP1,SMOC1,SPON2,CTSD,PSCA,MUC5B,DNER,FBLIM1,PTPRH,PPP2R5B,CDC42EP3,ANPEP,RHOV,KPNA4,ZIC5,KLK6,SLC6A19,ATOH8,COPZ2,NCCRP1,CAPN14,MAPK11,RFTN1,RASGRP3,FAM83F,PRSS22,HSPA6,MAPK4,SMURF1,BTBD19,LMO2,OSGIN1,TBKBP1,LCN2,FAM118A,C2CD2,TIAF1,P4HA2,UPK3A,SGK1…
15	transfac_pro-M00774	0.0549078	3.64336	M4	NFKB2,RELA,NFKB1,BCL3,REL,OVOL2,EBF1,MZF1,CHURC1,AP3B1,IKZF2,ZBTB7A,RELB	SEMA7A,SMURF1,ICAM1,LIF,EPHA2,RASSF2,BTBD19,FOXC1,STAT5A,GDPD5,RFTN1,SMOC1,TNFSF15,PPARG,TIAF1,P4HA2,TNFAIP2,SMOX,SH3TC1,ALOX12P2,FAM83F,SPHK1,PPFIA4,IL1RN,CTSH,IVL,TINAGL1,TRIM47,GRK5,PRDM1,P2RX2,CCL22
16	transfac_pro-M01207	0.0547646	3.62724	M1	ETS2,GATA6,GATA4,GATA3,GATA2,ELK1,GATA5,GATA1,ERG,ELF2,ERF,ELF1,ELK4,ETV7,ETS1,FLI1	C1orf61,PTPRVP,TNFAIP2,SOX9,EPHA2,ONECUT2,LIF,GRIN2D,NOS3,TBX4,RASSF2,SMOX,FOXC1,PGF,PITPNM2,STAT5A,PRDM1,BIN1,SPNS2,SEMA7A,STRA6,SPHK1,TBKBP1,ENG,FBLIM1,TNK2,DHRS3,TIAF1,TMBIM1,KLK6,PPFIA4,SH3TC1,GDPD5,MAPK4,ST3GAL4,ARHGAP27,C2CD2,TRPV6,GPBAR1,FAM124A,RASGRP3,MUC4,TNFSF15,ATOH8,MAPK11,TRIM71,ALOX5,SLC12A7,RAI14,C2orf72,LCN2,MPRIP,MERTK,INPP4A,LMO2,RFTN1,ELFN1,CRISPLD2,COL6A1,ZIC5,KCNT1,PRSS22,AL…
17	transfac_public-M00194	0.0547334	3.62373	M4	NFKB1,REL,RELA,NFKB2,E2F1,MZF1,BCL3,OVOL2,EBF1,STAT6	P4HA2,SEMA7A,EPHA2,RFTN1,SMURF1,CCL22,PAPSS2,FOXC1,TNFAIP2,ICAM1,GRK5,TNFSF15,CSPG5,SH3TC1,CDH4,PPARG,TMPRSS2,SMOC1,ARHGAP27,LIF,SMOX,PPFIA4,SPHK1,OGFR,IVL,CPXM2,CACNA1B,RASSF2,P2RX2,ATG9B,ZIC5,TRIM47,TRPV6,LHFPL2,STAT5A,OSMR,SLC22A1,CYP24A1,PRDM1,SLC41A2,PTPRVP,RASGRP3,TRIM16L,NOS3,TIAF1,ARHGEF10,RCAN1,FAM124A,BIN1,SLC12A7,FBLIM1,PGBD5,STYK1,TINAGL1
18	transfac_public-M00054	0.0545154	3.5992	M4	NFKB1,RELA,NFKB2,OVOL2,BCL3,REL,AP3B1,CHURC1,EBF1,STAT6,RELB	SMURF1,RASSF2,ICAM1,RFTN1,EPHA2,STAT5A,TRIM47,GDPD5,SMOC1,LIF,TNFSF15,TNFAIP2,SEMA7A,IL1RN,TINAGL1,SMOX,IVL,PPARG,RASGRP3,SH3TC1,FOXC1,SPHK1,COPZ2,CDC42EP3,CDH4,IFFO2,RAI14,CACNA1B,ATG9B,SOX9,OSMR,OGFR,CAPN14,ZIC5,P4HA2,VGF,GRK5,ALDH1A3,SLC25A28,LMO2,PAPSS2,CCL22
19	transfac_pro-M01287	0.0542352	3.56767	M7	NEUROD1,TCF3,MYOG,TCF12,ASCL2	TNK2,MUC4,PLK3,KCNT1,ATOH8,PGF,PPFIA4,SLC12A7,PANX2,RGS16,ELFN1,RASGRP3,PTPRVP,SPON2,PAEP,SPNS2,SLC45A4,CACNA1B,SEMA7A,STAT5A,SLC6A19,RPL3L,LIF,GADD45A,RASSF2,ARHGAP27,ARHGEF10
20	tfdimers-MD00307	0.0541168	3.55435	M7	MAFA	PRDM1,SMOC1,CACNA1B,PDZRN3,SMOX,RGS16,KCNT1,TNK2,TRPV6,BIN1,RASSF2,LIF,MPRIP,RRAGD,RFTN1,PGBD5,TRIM17,TBX4,YEATS2,TMBIM1,KPNA4,ELFN1,PLK3,ST3GAL4,CDH4,FAM193B,ATOH8,MYEOV,LHFPL2,FBLIM1,DNER,P4HA2,DHRS3,C2orf72,SPNS2,CAND2,PPFIA4,CRISPLD2,SLC12A7,ARL4C,ALDH1A3,SLC6A19,SGK1,NOS3,TGFBI,ONECUT2,GADD45A,EPHA2,PPARG,GNB4,RASGRP3
21	factorbook-NFKB1	0.0540296	3.54454	M4	BCL3,NFKB1,RELA,NFKB2,REL,MZF1,IKZF1,NFATC3,ZBTB7A,EBF1,STAT6,OVOL2,CHURC1,AP3B1,IKZF2,RELB	SMURF1,GDPD5,ICAM1,RASSF2,EPHA2,LIF,TIAF1,SEMA7A,TNFSF15,FOXC1,CTSH,SH3TC1,STAT5A,IL1RN,FAM83F,TINAGL1,PPARG,TNFAIP2,ELF3,CCL22,CSPG5,SMOX,PRDM1,RFTN1,TBKBP1,P4HA2,BTBD19,C2CD2,PPFIA4,RASGRP3,DHRS3,SLC41A2,GRK5,C6orf62,PAPSS2,SAMD4B,ANPEP,RGS16,ST3GAL4,TRIM16L,MUC4,COPZ2,ARHGAP27,CAPN14,LCN2,IFFO2,ALOX12P2,ARHGEF10,RAI14,CDRT1,SMOC1,OSMR,CALR,FBLIM1,SPNS2
22	jaspar-MA0061.1	0.0539611	3.53683	M4	RELA,NFKB1,NFKB2,OVOL2,BCL3,REL,AP3B1,CHURC1,STAT6,EBF1,MZF1,RELB	SMURF1,RASSF2,ICAM1,EPHA2,RFTN1,STAT5A,TRIM47,LIF,GDPD5,SMOC1,TNFAIP2,SEMA7A,TNFSF15,TINAGL1,IL1RN,SMOX,IVL,PPARG,RASGRP3,SH3TC1,SPHK1,FOXC1,IFFO2,CDH4,COPZ2,CDC42EP3,OGFR,CACNA1B,VGF,OSMR,ATG9B,RAI14,SOX9,P4HA2,GRK5,ZIC5,SLC25A28,CCL22,LMO2,PAPSS2,CAPN14
23	encode-UW.Motif.0023	0.0538553	3.52492	M6		LIF,GRIN2D,PRSS22,PSCA,PGF,PANX2,ST3GAL4,PTPRVP,ELFN1,MUC4,KCNT1,ARHGAP27,BIN1,SLC12A7,MUC5B,SLC22A1,SPNS2,FBLIM1,SH3TC1,KLK6,KLHL30,IFFO2,PADI2,RASSF2,GPBAR1,EPHA2,CACNA1B,CRISPLD2,PPFIA3,RASD1,RPL3L,PADI1,GDPD5,TMBIM1,CACNA1I,LCN2,FAM118A,SLC6A19,TNK2,STRA6,KCNK3,RGS16,OGFR,TBX4,SEMA7A,NOS3,SLC45A4,PLK3,ALOX5,CDH4,SMOX,CTSD,P4HA2,ANPEP,PITPNM2,SPON2,TMPRSS2,SLC25A28,RRAGD,ENG,CSF1,RRBP1,P2RX2,T…
24	transfac_pro-M01624	0.0537805	3.51651	M9	ZNF622	LIF,MUC5B,PTPRVP,GDPD5,SLC12A7,CCL22,PRSS22,TINAGL1,PSCA,BIN1,ARHGEF10,PPFIA4,RFTN1,TRPV6,KLHL30,RGS16,KCNT1,P2RX2,MUC4,PPP2R5B,LMO2,MAPK11,PAEP,FBLIM1,TNK2,GRIN2D,ARHGAP27,SPNS2,SMOX,SEMA7A,NOS3,TBX4,CEACAM1,SOX9,ST3GAL4,ALDH1A2,LAMB4,SH3TC1,SMOC1,ATOH8,PAPSS2,DHRS3,PANX2,MAPK4,SLC28A1,RAI14,TCHHL1,ANPEP,NCCRP1,OSGIN1,RASSF7,ACE,C1orf61,TIAF1,ALDH1A3,HIC2,STRA6,KLK6,EPHA2,ST6GAL1,FAM118A,IFFO2,R…
25	hdpi-RAB7A	0.0535189	3.48707	M5	RAB7A	KLHL30,TIAF1,FBLIM1,GDPD5,MUC5B,SPNS2,ARHGAP27,FAM118A,PPP2R5B,PSCA,STRA6,TBX4,HIC2,SPHK1,OSGIN1,CACNA1I,PADI1,ST3GAL4,NPR1,TRIM47,CTSH,ICAM1,SEMA7A,RNF207,TINAGL1,P4HA2,KCNT1,PGBD5,TBKBP1,TNK2,RHOV,SLC12A7,SH3TC1,BIN1,IFFO2,KLK6,EPHA2,SLC22A1,CRISPLD2,PITPNM2,PLCG2,SLC6A3,PLK3,CAND2,PRSS22,RASD1,TUBA8,ANPEP,PPFIA4,COPZ2,FAM83F,ELFN1,LIF,PTPRVP,SMOX,ZFAND2A,SPON2,BAMBI,UPK3A,CCL22,ENG,TMBIM1,DHRS…
26	jaspar-MF0003.1	0.0532511	3.45693	M4	NFKB1,BCL3,REL,OVOL2,RELA,NFKB2,YY1,STAT6,EBF1,ZBTB7A,NFATC3,CHURC1,AP3B1,DEAF1,RELB	RASSF2,ICAM1,GDPD5,SMURF1,STAT5A,TNFAIP2,EPHA2,RFTN1,TRIM47,GRK5,PRDM1,SEMA7A,PPARG,IFFO2,COPZ2,LIF,SMOC1,RAI14,P4HA2,TNFSF15,CCL22,CTSH,TIAF1
27	hdpi-CEBPG	0.0529584	3.424	M2	CEBPG	GDPD5,RASSF2,CRISPLD2,CAPN14,PLK3,KCNK3,FBLIM1,RBPMS2,PITPNM2,SPHK1,NOS3,SEMA7A,SH3TC1,P4HA2,HMOX1,ST3GAL4,ENG,STAT5A,PRSS22,SMOX,TMBIM1,PGF,SPNS2,CACNA1I,TMEM198,MUC4,KCNT1,ATOH8,SAMD4B,LIF,IFFO2,ALDH1A3,ANPEP,PPFIA3,ALOX5,RAI14,CSF1,MPRIP,CSPG5,FAM83F,PPP2R5B,PTPRVP,CTSH,TUBA8,GRIN2D,RFTN1,RGS16,TRIM16L,CAND2,FAM118A,CEACAM1,FAM124A,PADI1,CDH4,UPK3A,CCL22,TNFSF15,TOM1,LMO2,IVL,RAET1L,ARHGAP27,M…
28	hdpi-VIL2	0.0528899	3.41629	M1	EZR	PTPRVP,TNFAIP2,SH3TC1,ARHGAP27,FOXC1,ONECUT2,PITPNM2,C1orf61,FBLIM1,TBKBP1,GRIN2D,SPHK1,TBX4,GDPD5,STAT5A,TIAF1,STRA6,PGF,ST3GAL4,LIF,EPHA2,SLC12A7,SPNS2,ATOH8,SMOX,TMBIM1,PPFIA4,TNK2,SAMD4B,KLK6,TRIM71,PODXL,DHRS3,CACNA1B,ELFN1,ALDH1A3,RASSF2,SEMA7A,RAI14,KCNT1,ST6GAL1,ZIC5
29	homer-M00293	0.052703	3.39526	M4	NFKB1,BCL3,REL,OVOL2,RELA,NFKB2,STAT6,EBF1,YY1,ZBTB7A,NFATC3,CHURC1,AP3B1,DEAF1,RELB	RASSF2,GDPD5,ICAM1,SMURF1,STAT5A,TNFAIP2,EPHA2,RFTN1,TRIM47,GRK5,PRDM1,SEMA7A,PPARG,LIF,COPZ2,IFFO2,SMOC1,CTSH,TNFSF15,TIAF1,P4HA2,RAI14
30	tfdimers-MD00335	0.052647	3.38895	M10	NKX2-1,FOXP3,HSF1,FOXA1,NR3C1,FOXA3,PGR,HLTF	CPXM2,ATOH8,RFTN1,PRDM1,BAMBI,FAM83F,RAI14,LMO2,S100A9,GRK5,STYK1,GADD45A,RASGRP3,TRIM16L,ZIC5,SPHK1,NOS3,PPARG,FNDC3B
31	jaspar-MA0107.1	0.052566	3.37984	M4	RELA,NFKB1,BCL3,REL,NFKB2,OVOL2,EBF1,STAT6	RASSF2,SMURF1,ICAM1,STAT5A,GDPD5,TRIM47,EPHA2,SEMA7A,TNFAIP2,PAPSS2,TNFSF15,RFTN1,LMO2,GRK5,ELF3,FAM83F,CPXM2,SH3TC1,PPARG,SMOC1,ATG9B,NOS3,RCAN1,IVL,SLC25A28,IFFO2,CYP24A1,SMOX,TRPV6,FOXC1,LIF,CTSH,C2CD2,CAPN14,ARL4C,RAI14,CDC42EP3,GPBAR1,PPFIA4,SLC41A2,TCHHL1,STRA6,RASGRP3,PRDM1,ADAM19,ALOX12P2,COL6A1,ALDH1A3,COPZ2,ST6GAL1,TBX4,ALDH1A2,P4HA2
32	hdpi-FGF19	0.0523543	3.35601	M3	FGF19	SPNS2,SH3TC1,SEMA7A,ARHGAP27,FBLIM1,CRISPLD2,KCNT1,GDPD5,LIF,TMBIM1,BIN1,STAT5A,PADI1,ST3GAL4,TNFAIP2,ELFN1,ENG,KCNK3,CACNA1I,TIAF1,PITPNM2,PPFIA4,PSCA,PTPRVP,SLC45A4,ATOH8,P4HA2,PANX2,OSGIN1,IFFO2,PADI2,TNK2,TBX4,GPBAR1,PGF,RASD1,LMO2,RFTN1,HIC2,LCN2,C1orf61,CTSD,SLC12A7,RASSF2,SMOX,STRA6,PPP2R5B,PGBD5,NOS3,FAM83F,ALOX5,ANPEP,MUC5B,MPRIP,TINAGL1,TPRG1L,RPL3L,SPON2,C2CD2,MUC4,KLHL30,PLK3,PODXL,RR…
33	encode-UW.Motif.0089	0.0522671	3.3462	M11		TGFBI,TBX4,SLC12A7,SPNS2,PRDM1,RASSF2,FBLIM1,PGF,MUC4,TIAF1,SPHK1,SMOX,RRAGD,COPZ2,GNB4,RAI14,STAT5A,SOX9,RASGRP3,GDPD5,CACNA1B,C1orf61,CTSH,ONECUT2,GPBAR1,CSF1,HS6ST2,ALOX5,FOXC1,RFTN1,FAM83F,STRA6,CRISPLD2,SLC25A28,NOS3,ATOH8,TNK2,IVL,ELFN1,ST6GAL1,ALDH1A3,GRK5,TUBA8,CAPN14,RASD1,RRBP1,KCNK3,MAPK4,XKR6,TNFSF15,ELF3,PADI1,SEMA7A,IFFO2,C2orf72,LMO2,DNER,LAMC1,CDH4,KLK6,IGFBP6,AQP9,CEACAM1,EPHA2,T…
34	transfac_public-M00208	0.0521238	3.33008	M4	NFKB1,RELA,NFKB2,REL,BCL3	SMURF1,FOXC1,EPHA2,SMOX,STAT5A,CTSH,IL1RN,TRPV6,RFTN1,TRIM47,IFFO2,LIF,RASSF2,ARHGEF10,P4HA2,GDPD5,IVL,COL6A1,TNFAIP2,ICAM1,CYP24A1,CCL22,FAM124A,SEMA7A,TNFSF15,TRIM16L,TINAGL1,SH3TC1,TIAF1,SPHK1,C2CD2,SMOC1,RAI14,ID4,DNER,PANX2,DHRS3,PRDM1,ADAM19,COPZ2,ARL4C,RGS16,SOX9,FAM83F,PGF,CSF1,CSPG5,STYK1,GRK5,ARHGAP27,ANPEP,CACNA1B,PAPSS2,PPFIA4
35	flyfactorsurvey-pnr_SANGER_5_FBgn0003117	0.0521051	3.32798	M12	GATA5,GATA4,GATA6,GATA1	C1orf61,ENG,PRDM1,RASGRP3,CSPG5,PANX2,CTSH,TBX4,CAPN14,CDC42EP3,ONECUT2,AQP9,RRBP1,TMBIM1,XKR6
36	transfac_pro-M01239	0.0520802	3.32518	M4	NFKB1,BCL3,REL,EBF1,E2F1,RELA,STAT6,OVOL2,YY1,MZF1,ZBTB7A,NFATC3,RELB	RASSF2,GDPD5,RFTN1,SMURF1,IFFO2,EPHA2,SEMA7A,OGFR,TNFAIP2,SH3TC1,ICAM1,SMOC1,ELF3,PRDM1,LIF,ACHE,TRIM47,VGF,CPXM2,PPFIA4,SAMD4B,TNFSF15,CDC42EP3
37	encode-UW.Motif.0135	0.0520366	3.32027	M11		PADI1,GRIN2D,CEACAM1,LMO2,TBX4,BIN1,ICAM1,C1orf61,PPP2R5B,HIC2,TNK2,LIF,COPZ2,PADI2,MUC4,PPFIA4,TBKBP1,GPBAR1,TRPV6,SMOX,DHRS3,CSPG5,CACNA1I,PITPNM2,MPRIP,SPNS2,TRIM47,CACNA1B,STRA6,STAT5A,RASSF2,PTPRH,TNFAIP2,TRIM16L,PODXL,KCNK3,PSCA,RRAGC,TIAF1,FBLIM1,MAPK11,FAM118A,KLK6,ENG,TRIM71,PGF,CTSH,SLC12A7,LAMB4,IFFO2,GDPD5,RASGRP3,LIPG,RBPMS2,SEMA7A,LHFPL2,ARHGAP27,CPXM2,CAND2,RNF207,OSGIN1
38	yetfasco-449	0.0520179	3.31817	M9		C1orf61,GRIN2D,EPHA2,TBX4,VGF,LCN2,TBKBP1,FBLIM1,STAT5A,LIF,TINAGL1,PTPRVP,NOS3,TNK2,PPP2R5B,ARHGAP27,TNFAIP2,TMEM198,ST3GAL4,SMOX,XKR6,STRA6,ONECUT2,BTBD19,GDPD5,HAP1,PSCA,RBPMS2,ENG,BIN1,SLC12A7,TMBIM1,CTSD,MUC5B,PGF,PPFIA4,ELFN1,KCNT1,HIC2,FOXC1,ATOH8,RASSF2,RASD1,NCCRP1,SYNGR3,PODXL,KLHL30,ANPEP,SEMA7A,SPHK1,IVL,LMO2,RFTN1,PADI2,MUC4,KLK6,ATG9B,C2orf72,PADI1,IFFO2,ZIC5,BAMBI,SOX9,RAI14,ST6GAL…
39	transfac_pro-M03831	0.0519432	3.30976	M7	MYF6,MYOG,ASCL2	PPFIA4,MUC4,RASGRP3,RPL3L,KCNT1,ATOH8,RGS16,PLK3,PAEP,PGF,TNK2,BIN1,TRPV6,CACNA1B,ARHGEF10,RASSF2,SLC45A4,SLC12A7,PANX2,ARHGAP27
40	transfac_pro-M01721	0.051719	3.28453	M3	PURA,TFAP2C,MZF1	GDPD5,ARHGAP27,FBLIM1,SPNS2,RASSF2,C1orf61,SH3TC1,TMBIM1,SEMA7A,STAT5A,ST3GAL4,PITPNM2,LIF,TNFAIP2,PTPRVP,KCNK3,ENG,BIN1,TIAF1,CRISPLD2,ELFN1,SMOX,FAM83F,TNK2,PPFIA4,KCNT1,TBX4,NOS3,ANPEP,PGF,PADI1,HIC2,TBKBP1,P4HA2,DHRS3,STRA6,ATOH8,PADI2,LMO2,GPBAR1,TINAGL1,TRIM16L,PSCA,IFFO2,SLC12A7,RFTN1,SPHK1,LCN2,IVL,EPHA2,CACNA1I,SOX9,TUBA8,RBPMS2,SPON2,SLC28A1,PODXL,MAPK11,RRBP1,RGS16,OSGIN1,PPP2R5B,PLK3,…
41	stark-GCAGSTGK	0.0516692	3.27892	M7	ASCL2,ASCL1,MYF6,TCF3,TCF12	RPL3L,TNK2,RGS16,MUC4,ATOH8,CACNA1B,KCNT1,TRPV6,RASSF2,STAT5A,ARHGAP27,RASGRP3,PPFIA4,PAEP,KPNA4,UBE2QL1,PLK3,SPON2,CDC42EP3,SLC12A7,SMOC1,BIN1,ARHGEF10,MPRIP,PANX2,FAM118A,ELFN1,PGF,GDPD5,SPNS2,RFTN1,CDH4,LIF,MUC5B,FBLIM1,SLC6A3,ST3GAL4,GPNMB,SLC6A19,PGBD5,KLHL30,SEMA7A,CTSD,P4HA2,RRAGD,SH3TC1,GRIN2D,DNER,PITPNM2,SLC22A1,JAZF1,RASD1,TMBIM1,RAI14,TUBA8,KLK6,RNF207,ID4,CCL22,TBX4,POLR2J2,SGK1,LMO2…
42	yetfasco-2169	0.051582	3.26911	M3	GATA2,GATA1,GATA4,GATA3,SMAD4,GATA6,GATA5,YY2,TFCP2	RASSF2,ARHGAP27,PITPNM2,GDPD5,TMBIM1,FBLIM1,LMO2,CRISPLD2,SMOX,STAT5A,C1orf61,SPNS2,SH3TC1,NOS3,P4HA2,ST3GAL4,TNK2,SEMA7A,KCNK3,ELFN1,ATOH8,TNFAIP2,LIF,TRIM16L,ENG,KCNT1,TIAF1,PADI1,ANPEP,PGF,IFFO2,FAM83F,PTPRVP,BIN1,TINAGL1,GPBAR1,SPHK1,FAM118A,RBPMS2,RFTN1,PPFIA4,HIC2,DHRS3,TBX4,RGS16,CACNA1I,STRA6,SLC28A1,PLK3,ALDH1A3,SOX9,COPZ2,RRBP1,TGFBI,ST6GAL1,PPP2R5B,TBKBP1,PLCG2,PADI2,OSGIN1,CPXM2,PGBD5…
43	transfac_pro-M00646	0.05142	3.25089	M6	HNF1B	ARHGAP27,GRIN2D,LIF,PSCA,FBLIM1,ST3GAL4,PTPRVP,EPHA2,PADI1,SPNS2,TNK2,PRSS22,CACNA1I,NOS3,TBKBP1,PADI2,ENG,BIN1,MUC5B,HAP1,STRA6,TNFAIP2,GDPD5,STAT5A,KLK6,CTSH,MUC4,SMOX,LCN2,NCCRP1,IFFO2,KLHL30,PPP2R5B,SH3TC1,HIC2,ATOH8,SLC22A1,PANX2,PITPNM2,TMBIM1,GPBAR1,KCNK3,CACNA1B,RGS16,PPFIA3,TMEM198,RASSF2,KCNT1,PLCG2,SLC12A7,SLC6A19,TINAGL1,IVL,SOX9,CRISPLD2,COPZ2,RRAGD,UPK3A,SPON2,OSGIN1,ELFN1,PGF,ARHGE…
44	transfac_pro-M00629	0.0512145	3.22776	M3	EVX2,EVX1,VENTX	SEMA7A,ST3GAL4,SPNS2,SLC12A7,PITPNM2,PSCA,SH3TC1,PPFIA4,ARHGAP27,KLHL30,SMOX,KCNK3,TNK2,TUBA8,P4HA2,FBLIM1,NOS3,ELFN1,KCNT1,TGFBI,PANX2,GDPD5,RGS16,STRA6,PGF,TNFAIP2,EPHA2,MUC4,RASSF2,PPP2R5B,TMBIM1,CACNA1I,IVL,SPON2,TINAGL1,PODXL,CACNA1B,TBX4,ATOH8,PTPRVP,SLC22A1,MAPK11,PLK3,CRISPLD2,TBKBP1,MUC5B,RASD1,SLC45A4,SPHK1,PADI1,HIC2,C1orf61,DHRS3,ALDH1A3,PADI2,ALOX12P2,SLC28A1,ARL4C,RRBP1,FAM83F,CEACA…
45	transfac_pro-M00733	0.0510214	3.20604	M3	SMAD4,SMAD7,SMAD5,SMAD9,SMAD6,SMAD3,SMAD1,SMAD2	CACNA1B,PADI1,SLC12A7,TNK2,DHRS3,RGS16,MPRIP,STAT5A,PGF,ANPEP,ST6GAL1,KLK6,TBKBP1,SLC28A1,ST3GAL4,TNFAIP2,RRBP1,STRA6,TRIM71,DNER,TGFBI,PDZRN3,RASGRP3,IVL,RAI14,CAPN14,SLC6A3,FBLIM1,C2CD2,STYK1,ALDH1A3,GDPD5,NOS3,CACNA1I,KLHL30,ALDH1A2,LIF,P4HA2,VGF,ARHGAP27,ATP11A,TMBIM1,BAMBI,PRDM1,JAZF1,MYEOV,GPBAR1,OGFR,PRSS22,SEMA7A,ACE,PPARG,FAM118A,KCNK3,S100A9,TCHHL1,PLK3,INPP4A,TRIM16L,LHFPL2,PITPNM2,TNF…
46	transfac_pro-M00712	0.0509155	3.19412	M8	MYOG,TCF3,MYOD1,MYF6,ASCL1,ARID5B,MYF5,TCF12,TCF4,ASCL2	PLK3,TNK2,PPFIA4,MUC4,RASGRP3,PGF,SMOC1,PAEP,CACNA1B,BIN1,STAT5A,KCNT1,ATOH8,RGS16,ELFN1,MPRIP,RPL3L,SEMA7A,SPON2,ARHGEF10,RASSF2,TNFAIP2,KCNK3,ARHGAP27,DNER,SLC45A4,UBE2QL1,MUC5B,ST3GAL4,RFTN1,MYEOV,FBLIM1,PANX2,GDPD5,KLHL30,TBX4,SPNS2,SLC6A19,GADD45A,FAM124A,NOS3,SLC22A1,PTPRVP,PADI2,DHRS3,TUBA8,MYO10,KPNA4,RAI14,RASD1,TPRG1L,SMOX,ADAMTS17,C2orf72,GPBAR1,TBKBP1,LIF,PGBD5,IVL,SGK1,RRAGD,FAM83F,T…
47	hdpi-NAP1L1	0.0508657	3.18852	M13	NAP1L1	FBLIM1,SPNS2,TMBIM1,LIF,SH3TC1,GDPD5,ARHGAP27,KCNT1,PITPNM2,ENG,CRISPLD2,ELFN1,ST3GAL4,BIN1,P4HA2,ANPEP,SEMA7A,RASSF2,TNFAIP2,PADI1,SMOX,SLC12A7,HIC2,NOS3,PSCA,PPFIA4,STAT5A,GPBAR1,PADI2,PTPRVP,TRIM16L,OSGIN1,PPP2R5B,SPHK1,PPFIA3,TNK2,CACNA1I,PRSS22,IFFO2,TIAF1,KCNK3,RBPMS2,KLHL30,PANX2,SPON2,TINAGL1,LCN2,PGF,PLK3,LMO2,GRIN2D,ICAM1,STRA6,HAP1,ELF3,SLC28A1,TBKBP1,UPK3A,DHRS3,EPHA2,ATOH8,FAM118A,MU…
48	encode-UW.Motif.0005	0.0508284	3.18431	M3	ATOH1	TNK2,PLK3,JAZF1,PPFIA4,TBKBP1,TUBA8,TGFBI,KPNA4,IRF2BP2,SPNS2,ATOH8,SEMA7A,DHRS3,COPZ2,FAM118A,ADAMTS17,ALDH1A3,GADD45A,SMOC1,EPHA2,MUC4,ARHGAP27,MPRIP,LIF,SMOX,RFTN1,TBX4,PGBD5,TIAF1,PGF,KCNT1,KCNK3,PTPRVP,RASSF2,ELFN1
49	transfac_public-M00052	0.0506851	3.16819	M4	RELA,BCL3,NFKB1,REL,NFKB2,OVOL2,STAT6,EBF1,RELB	RASSF2,SMURF1,ICAM1,GDPD5,STAT5A,TRIM47,EPHA2,TNFSF15,SEMA7A,PAPSS2,LMO2,TNFAIP2,RFTN1,FAM83F,GRK5,SH3TC1,SMOC1,CPXM2,P2RX2,PPARG,NOS3,LIF,ELF3,ATG9B,RCAN1,RAI14,SLC25A28,IVL,C2CD2,OSMR,CDC42EP3,ALOX12P2,ARL4C,COPZ2,SMOX,PRDM1,IFFO2,FOXC1,GPBAR1,TRPV6,CTSH,CAPN14,STRA6,ALDH1A3,PPFIA4
50	transfac_pro-M03819	0.0504547	3.14226	M4	ELK1	TNFAIP2,C1orf61,EPHA2,PTPRVP,PGF,SOX9,PRDM1,SMOX,RASSF2,FBLIM1,ONECUT2,STAT5A,SEMA7A,TBX4,TBKBP1,ICAM1
51	transfac_pro-M03557	0.0503612	3.13175	M4	NFKB1,RELA,REL,OVOL2,NFKB2,EBF1,MZF1,STAT6,RELB	SEMA7A,RFTN1,SMURF1,EPHA2,ICAM1,GDPD5,TRIM47,STAT5A,PPARG,TNFAIP2,P4HA2,TNFSF15,SH3TC1,CCL22,ARHGAP27,OGFR,FBLIM1,SPHK1,FXR2,SMOX,PAPSS2,ACHE,LIF,SMOC1,RASSF2,OSMR,RAI14,P2RX2,GADD45A,RASGRP3,ALOX12P2,IVL,FAM83F,ZIC5,PPFIA4,CSPG5,CDH4,TINAGL1,TRIM16L,CACNA1B,TBX4,STRA6,BTBD19,PGF,ATG9B,SLC25A28,SOX9,TRPV6,IFFO2,FOXC1,C2CD2,VGF,PRDM1
52	encode-UW.Motif.0200	0.0502865	3.12334	M14		LCN2,KCNT1,FBLIM1,BIN1,ST6GAL1,KCNK3,PSCA,SYNGR3,LIF,PTPRVP,SLC12A7,KPNA4,TNFAIP2,SEMA7A,STAT5A
53	flyfactorsurvey-HLH4C_da_SANGER_5_3_FBgn0011277	0.0500249	3.0939	M8	NHLH1,NHLH2	RPL3L,RGS16,PGBD5,NOS3,RASSF2,PAEP,CPXM2,ATOH8,ARHGAP27,BIN1,MUC4,TNK2,TNFAIP2,PPFIA4
54	homer-M01506	0.0498256	3.07148	M9		LIF,C1orf61,PTPRVP,GDPD5,GRIN2D,ONECUT2,PSCA,MAPK11,PPP2R5B,ARHGAP27,SEMA7A,RFTN1,SLC12A7,VGF,FBLIM1,TBKBP1,TINAGL1,BIN1,RASSF2,KCNK3,TNFAIP2,CDRT1,CCL22,ARHGEF10,TNK2,STAT5A,LMO2,LAMB4,RAI14,HIC2,SMOX,ZIC5,MUC5B,PDZRN3,IFFO2,TRPV6,P2RX2,ALDH1A3,ANPEP,EPHA2,ST6GAL1,PADI1,PGF,CDC42EP3,SOX9,DHRS3,P4HA2,C6orf62,KLHL30,IVL,TCHHL1,PRSS22,SMOC1,CAPN14,ALDH1A2,ATOH8,LCN2,CRISPLD2,RASGRP3,TIAF1,RBPMS2,TU…
55	encode-UW.Motif.0337	0.0497633	3.06447	M3		GRIN2D,ENG,SMOX,PRSS22,GRIPAP1,NOS3,BIN1,PDZRN3,FOXC1,LHFPL2,CSF1,FAM118A,RAI14,ALDH1A2,LMO2
56	yetfasco-1631	0.0497073	3.05816	M12	GATA1,GATA5,GATA4,GATA3,GATA2,GATA6	C1orf61,RRBP1,SCNN1G,FOXC1,SMOX,TRPV6,CRISPLD2,ID4,PRDM1,GNB4,TBX4,ENG,GDPD5,CDC42EP3,RRAGD,P4HA2,PGF,SPNS2
57	jaspar-MA0366.1	0.0495703	3.04274	M9		C1orf61,VGF,GRIN2D,PPP2R5B,LIF,STAT5A,EPHA2,PTPRVP,TBX4,TINAGL1,ARHGAP27,FBLIM1,TNFAIP2,GDPD5,LCN2,XKR6,TNK2,SMOX,TBKBP1,NOS3,SLC12A7,ST3GAL4,ELFN1,NCCRP1,RBPMS2,HIC2,BIN1,ZIC5,STRA6,CTSD,C2orf72,PSCA,KLHL30,MUC5B,MAPK11,OSGIN1,RASSF2,PODXL,PGF,SEMA7A,ST6GAL1,ANPEP,BTBD19,ATG9B,SPHK1,ARHGEF10,PTPRH,RFTN1,ONECUT2,KCNT1,KLK6,LMO2,TRPV6,MUC4,HAP1,PPFIA4,SPON2,TUBA8,BAMBI,ATOH8,SOX9,IVL,COL6A1,GRIPAP…
58	yetfasco-531	0.0495703	3.04274	M9		C1orf61,VGF,GRIN2D,PPP2R5B,LIF,STAT5A,EPHA2,PTPRVP,TBX4,TINAGL1,ARHGAP27,FBLIM1,TNFAIP2,GDPD5,LCN2,XKR6,TNK2,SMOX,TBKBP1,NOS3,SLC12A7,ST3GAL4,ELFN1,NCCRP1,RBPMS2,HIC2,BIN1,ZIC5,STRA6,CTSD,C2orf72,PSCA,KLHL30,MUC5B,MAPK11,OSGIN1,RASSF2,PODXL,PGF,SEMA7A,ST6GAL1,ANPEP,BTBD19,ATG9B,SPHK1,ARHGEF10,PTPRH,RFTN1,ONECUT2,KCNT1,KLK6,LMO2,TRPV6,MUC4,HAP1,PPFIA4,SPON2,TUBA8,BAMBI,ATOH8,SOX9,IVL,COL6A1,GRIPAP…
59	taipale-ARRGGTCANNNRRGGTCA-RARA-DBD	0.0495578	3.04134	M15	RARA,RARG,ESRRA,ESRRG,NR1H2,PPARG,NR2F2,NR1H3,NR1H4,NR2F1,RXRA,NR1I3,NR1I2,RARB,RXRB	MPRIP,TMEM198,ARL4C,P4HA2,ELFN1,STYK1,RBPMS2,UBE2QL1,TNK2,SGK1,SMOX,LAMC1,RGS16,BTBD19,LMO2,CDC42EP3,DHRS3
60	transfac_pro-M01837	0.0494519	3.02943	M14	KLF11	C1orf61,TNK2,DHRS3,VGF,FBLIM1,C6orf62,PTPRVP,NOS3,KLHL30,GDPD5,STAT5A,PSCA,EPHA2,BIN1,GRIN2D,PGF,LIF,ONECUT2,MAPK11
61	transfac_pro-M01269	0.0494083	3.02452	M15	NR4A2	ST6GAL1,KCNK3,PLK3,RBPMS2,CDC42EP3,PGF,FXR2,SH3TC1,MPRIP,TBKBP1,ENG,FAM83F,P4HA2,PSCA,SLC6A19,SMOC1,KCNT1,CACNA1B,NOS3,SMOX,KLHL30,SPNS2,SEMA7A,C1orf61,AQP9,TMEM173,RCAN1,LHFPL2,ARHGAP27,RAI14,ST3GAL4,PITPNM2,ANPEP,LCN2,SLC12A7,STRA6,ALDH1A2,RFTN1,SGK1,CTSD,TRIM71,GDPD5,STAT5A,CDH4,IVL,RASD1
62	transfac_public-M00172	0.0492402	3.0056	M3	JUN,FOS,JUND,FOSL2,FOSL1,FOSB,JUNB	SCNN1G,HMOX1,KCNK3,ZFAND2A,PLK3,LAMC1,EPHA2,PRSS22,SPNS2,IVL,ATG9B,GNB4,ALDH1A3,ARHGEF10,RASGRP3,NOS3,TMBIM1,PPARG
63	homer-M00068	0.0492277	3.0042	M12	GATA2,GATA1,GATA4,GATA6,LMO2,NR3C1,GATA3,GATA5,TAL1,RARA,THRA,RARB,THRB,SIRT6	C1orf61,PRDM1,ENG,PGF,SPNS2,FAM118A,MYEOV,CTSH,HS6ST2,RRBP1,TBX4,TRPV6,PANX2,P4HA2,JAZF1
64	homer-M01787	0.0492152	3.00279	M16		ONECUT2,CDH4,DHRS3,CDC42EP3,TBKBP1,PPARG,SMOX,SEMA7A,MAPK11,RBPMS2,MYEOV,RRBP1,RCAN1,ZIC5,NCCRP1,GNB4,GPNMB,ATG9B,FOXC1,ARL4C,RASGRP3
# Rank	Track id	AUC	NES	ClusterCode	Transcription factor	Target genes
1	wgEncodeHaibTfbsSknshRxraV0422111PkRep1.broadPeak.gz	0.0579347	3.55322	T1	RXRA	SOX9,TINAGL1,IGFBP6,TGFBI,MYEOV,PADI2,C2CD2,DHRS3,TMEM173,STRA6,RASGRP3,IVL,EPHA2,BTBD19,PTPRH,GADD45A,IRF2BP2,LHFPL2,OSMR,CDC42EP3,TNFAIP2,SEC61A1,PSCA,RCAN1,TNFSF15,FNDC3B,PRSS22
2	wgEncodeHaibTfbsEcc1Tcf12V0422111PkRep2.broadPeak.gz	0.0570067	3.46739	T2	TCF12	LIF,TIAF1,MYEOV,EPHA2,TINAGL1,PADI2,RAI14,TMPRSS2,ELF3,COL6A1,TNFAIP2,SLC12A7,PADI1,ARL4C,HMOX1,LCN2,OSGIN1,PRSS22
3	wgEncodeSydhTfbsHelas3Smc3ab9263IggrabPk.narrowPeak.gz	0.0543909	3.22544	T3	SMC3	POLR2J2,TRIM16L,TNFRSF10A,ALOX5,FAM83F,SPON2,FOXC1,COL6A1,ACHE,TPRG1L,RILP,ATG9B,MAPK11,NCCRP1,RASD1,SLC6A19,IGFBP3,BAMBI,LRRC3,NOS3,SH3TC1,CCT6P3,HAP1,TUBB2A,VGF,PADI2,GDPD5,ARHGAP27,ACE,MUC5B,TMBIM1,EPHA2,ICAM1,ACSL1,SYNGR3,ATOH8,IGFBP6,ZFAND2A,S100A9,PGF,LIF,LHFPL2,NPR1,ELFN1,GPNMB,KCNT1,TNK2,ONECUT2,CACNA1I,ARL4C,PHLDA1,ST6GALNAC4,LIPG,KLHL30,IFFO2,TBKBP1,OGFR,CEACAM1,PLK3,RFTN1,FAM193B,PRSS2…
4	wgEncodeHaibTfbsSknshNficsc81335V0422111PkRep2.broadPeak.gz	0.0524851	3.04917	T4	NFIC	TGFBI,C2CD2,MYEOV,RASGRP3,TINAGL1,PSCA,IRF2BP2,TNFAIP2,TRIM47,PADI2,TMEM173,EPHA2,CSF1,STRA6,LHFPL2,LAMC1,CACNA1I,TNK2,IGFBP6,SOX9,SEC61A1,GADD45A,OSGIN1,LIF,BTBD19,IVL,PPFIA3,PGF,PHLDA1,OSMR,SLC25A28,CDC42EP3,PADI1
