# Supplementary material for: G-quadruplex binders as cytostatic modulators of innate immune genes in cancer cells
Source: Nucleic Acids Res. 2021 Jun 17;49(12):6673–86. doi: 10.1093/nar/gkab500 (PMC8266585; doi:10.1093/nar/gkab500)
Supplement: gkab500_Supplemental_Files [file gkab500_supplemental_files.zip › SD13.xlsx]

## Sheet: SD13
; Name	Signature2
; Species and nomenclature	Homo sapiens, HGNC symbols
; Motif collection	10K (9713 PWMs)
; Track collection	1120 ChIP-seq tracks (ENCODE raw signals)
; Minimum NEScore	3
; Rank threshold for visualization	5000
; ROC threshold for AUC calculation (%)	0.03
; Minimum identity between orthologous genes	0
; Maximum false discovery rate (FDR) on motif similarity	0.001
; Motif rankings database	20kb centered around TSS (7 species)
; Track rankings database	20kb centered around TSS (ChIP-seq-derived)
; Number of valid nodes	235
; iRegulon version	iRegulon v1.3 (build: 2015-02-12)
# Rank	Motif id	AUC	NES	ClusterCode	Transcription factor	Target genes
1	yetfasco-1280	0.0584376	3.98096	M1		SQSTM1,MDGA1,CORO2A,TP53INP2,LRRC4,TYRO3P,FGD5,ZBTB7B,APOD,SPRY4,ANKRD29,ELFN2,ZNF609,HOXB3,ATP2B4,SLC16A6,C15orf48,SPATA13,CYP4F8
2	homer-M00176	0.0572333	3.84065	M2	SOX2,SOX9,SOX8,SOX10,SOX3,SOX4,SOX14,SOX11,SOX30	PTP4A1,ZBTB7B,NAV1,MUC2,BCL2L11,SPRYD4,ZSWIM6,NEDD9,KLF7,CELSR3,MLLT10,MAP3K9,CHST1,AJAP1,SALL4
3	hdpi-RARB	0.0570562	3.82001	M3	RARB	KLF7,ZSWIM6,ATP2A2,TIMP3,PTP4A1,ELFN2,HEXIM1,INHBA,SQSTM1,NKX3-1,EPAS1,GADD45G,SLC16A6,C15orf48,TTC9,SLC8A3,ZBTB7B,LINGO1,DYNLL2,KLF2
4	transfac_pro-M01582	0.056532	3.75894	M4		DUSP10,HOXB3,ABL2,LRRC15,CGA,KLF7,TSC22D2,ASB7,TNIK,SLC8A3,SETD5,LASP1,SLC16A6,ELFN2,ZNF292,PPTC7,KCNG3,GADD45G,INHBA,AGPAT3,KIAA1217,ACVR1C,GNE
5	swissregulon-SPI1.p2	0.0564753	3.75233	M5	SPI1,IRF4,PURA,ETS1,MYB	SCAMP5,SH3PXD2A,LINGO1,ELFN2,SLC16A6,LASP1,ZSWIM6,CHST1,NAV1,MDGA1,MSI2,CDH5,RND1,HOXB3,STEAP4,INHBA,NEDD9,ATP2B4
6	encode-UW.Motif.0059	0.0548672	3.56498	M6		LINGO1,ASB7,USP14,CYP4F12,ACVR1C,INHBA,C15orf48,NEDD9,CARD10,ZDHHC2,PPTC7,TSPAN1,CST2,TP53INP2
7	transfac_pro-M02077	0.0543146	3.5006	M5	SPIC,SPIB,SPI1,EHF,ELF5,NFATC3,ELF3,ETV6	ZBTB7B,CHST1,HOXB3,LASP1,TSPAN1,AATK,NAV1,ZSWIM6,ALPK3,RND1,IL1RAPL2,SCAMP5,ATP2B4,SH3PXD2A,CA12,ELFN2,SLC16A6,ZNF217,NEDD9,SLC8A3
8	transfac_pro-M01656	0.053755	3.4354	M7	TP63,TP53,IRX4,SMAD3,MYB,ZBTB14,NKX2-1,MXD1,TFEB,TCF3,TCF4,MXD3,HAND2,TAL2,ARID5B,MXI1,BHLHE41,MITF,MYOG,MYF5,MAX,HAND1,MYCN,NHLH1,USF2,MYC,MYF6,TAL1,TCF12,MXD4,HIC1,NR3C1,TP73	AEBP2,CYP4F12,CPEB4,CYP4F8,PTP4A1,APOD,CYP4F3,SPATA18,NTN4,ZC3HAV1,FER1L6
9	taipale-RACATGTYNNRACATGTC-TP63-DBD	0.0537196	3.43127	M7	TP63,TP53,IRX4,MYB	SPATA18,CYP4F12,APOD,FER1L6,EDA2R,CYP4F3,CYP4F8,PTP4A1,ATP2B4,AEBP2,MSI2,CPEB4
10	transfac_pro-M00777	0.0536487	3.42302	M4	STAT5A,STAT4,STAT5B,STAT6,STAT3,STAT2,STAT1	SLC8A3,ZNF217,WWC1,ALPK3,PURA,EHD3,ABCA1,LASP1,EPAS1,SCNN1A,HOXB3,PLIN1,AGPAT3,TSPAN1,ELFN2,NTN4,MDGA1,CHST1,STEAP4,TIMP3,RAB37,MAP3K9,KIAA1217,TNIK
11	encode-UW.Motif.0338	0.0534008	3.39413	M8		KLF7,KDM3B,CHST1,AJAP1,ATP2B4,EHD3,RAB37,TTC9,ZNF609,SLC8A3,TYRO3P,HOXB3,ZBTB34
12	yetfasco-2088	0.0532024	3.37102	M9		SETD5,ZBTB7B,KLF7,SPRY4,SALL4,PPTC7,IL1RAPL2,CHST1,RAB3B,SEC23B,HEXIM1,MLLT10,ABCA6,ELFN2,APOD,SLC16A6,AGPAT3,SQSTM1,TTC9,DUSP10,STEAP4,BCL2L11
13	encode-UW.Motif.0172	0.0529545	3.34213	M8		ELFN2,INHBA,NEDD9,NKX3-1,LRRC15,CA12,ZSWIM6,LINGO1,ATP2B4,RAB37,EPAS1,SLC8A3,FGD5,APOD,KIAA1217,ZC3HAV1,CORO2A,HOXB3,CEACAM6,DHRS2
14	yetfasco-657	0.0526853	3.31077	M10		PURA,ZNF292,WIPI1,SLC16A6,ACVR1C,HOXB3,LRRC15,ZBTB7B,PPTC7,JAKMIP3,NEDD9,TSC22D2,SLC8A3,LINGO1
15	homer-M00601	0.0526569	3.30747	M6		CYP4F3,TIMP3,DYNLL2,ZBTB7B,SPRY4,CYP4F8,ZSWIM6,HSPB8,CGA,SPATA18,ANKRD29,ELFN2,ABCA1,NAV1,KLF7,SCAMP5,ACVR1C,SH3GLB2,KLHL3,CYP4F12,ALPK3,SLC16A6,AGPAT3,SLC8A3,GOLM1,IMPG1,BCAS1,FICD
16	transfac_pro-M03833	0.0525861	3.29921	M5	NKX3-1	ENOX1,EPAS1,AJAP1,ELFN2,SLC1A1,SPRY4,DYNLL2,DUSP10,ABCA1,TMEM63A,SPATA13,CPEB4,TTC9,ZNF217,KLHL3,KIAA1217,CHST1,NID2,RAB37,ZBTB7B,SCAMP5
17	transfac_pro-M02076	0.0525436	3.29426	M5	SPIB,SPIC,SPI1,EHF,ELF3,NFATC3,ELF5,FLI1,ETV6	ZBTB7B,CHST1,AATK,NAV1,TSPAN1,SH3PXD2A,LASP1,SCAMP5,RND1,NEDD9,HOXB3,ZSWIM6,SLC16A6,ALPK3,ATP2B4,CYP4F12,KLF7,SLC8A3
18	transfac_pro-M01181	0.0525082	3.29014	M5	NKX3-2,PAX4	DUSP10,CYP4F12,PTP4A1,KIAA1217,NEDD9,CYP4F3,AJAP1,RAB3B,CYP4F8,LINGO1,PLA2G4F,RAB37,ENOX1,SLC8A3,KDM3B,CDH5,MUC2,ELFN2,STEAP4,TSPAN1,CORO2A,TPSB2,ZDHHC2,ARF3,NAV1,LRRC15
19	swissregulon-HBP1_HMGB_SSRP1_UBTF.p2	0.0522035	3.25464	M2	HBP1,UBTF,HMGB3,SSRP1,HMGB2,SOX14	HHIP,BCL2L11,INHBA,KLF7,STEAP4,ZBTB7B,PTP4A1,HK2,WWC1,ATP2B4,MSI2,TMEM132B,NAV1,ABCA1,SPATA18,SQSTM1,CORO2A,EIF2AK3
20	transfac_pro-M01651	0.0521398	3.24722	M7	TP53,TP63,IRX4,ZBTB14,TAL1,MITF,MYF6,MYF5,HAND2,MYCN,MXI1,TAL2,ARID5B,MXD3,TCF3,HAND1,MAX,MYOG,MXD4,MYC,TCF4,NHLH1,USF2,BHLHE41,MXD1,TFEB,TCF12,SMAD3,HIC1,NKX2-1,MYB,TP73,NR3C1	AEBP2,CPEB4,PTP4A1,CYP4F12,CYP4F3,CYP4F8,ZC3HAV1,NTN4,EIF2AK3,ELFN2
21	encode-UW.Motif.0254	0.0520689	3.23896	M6		C3orf70,CORO2A,CDH5,CHST1,FLVCR1,TSPAN1,PPP1R3B,CEACAM6,INHBA,ZBTB34,FICD,KDM3B,TP53INP2,APOD
22	transfac_pro-M03119	0.0518564	3.2142	M6	TFAP4	ZNF609,EZR,TP53INP2,ELFN2,SLC16A6,SPRY4,PDP2,KCNQ1OT1,ZSWIM6,BCAS1,PTPRN2,SH3PXD2A,IL1RAPL2,EHD3,ST3GAL5,WIPI1,CEACAM6,TSPAN1,AGPAT3,TPSB2,ZBTB34,INHBA,AJAP1,DUSP10,C3orf70,NAV1
23	tfdimers-MD00232	0.0516156	3.18614	M11	TBP,CEBPB,CEBPA,CEBPG,CEBPD,CEBPE	MMP13,ATP2A2,ZNF217,SEC23B,SLC8A3,ST3GAL1,NAV1,IL1RAPL2,SLC16A6,GNE
24	yetfasco-2012	0.0514384	3.16551	M9		WDFY3,ZBTB7B,ADCY5,RND1,PTP4A1,BCL2L11,LINGO1,DUSP10,CHST1,KCNG3,CPEB4,ABHD3,SLC8A3,MDGA1
25	hdpi-PPP2R3B	0.0514243	3.16386	M11	PPP2R3B	CYP4F12,PTP4A1,C15orf48,SLC8A3,KIAA1217,ABCA1,PDP1,NEDD9,CGA,LRRC4,C3orf70,ENOX1,TP53INP2,ATP2B4
26	transfac_pro-M02078	0.0511976	3.13744	M5	SPI1,SPIC,SPIB,NFATC3,ELF5,EHF,ETV6,ELF3	ZBTB7B,CHST1,AATK,TSPAN1,LASP1,NAV1,SH3PXD2A,RND1,NEDD9,SCAMP5,ZSWIM6,HOXB3,ALPK3,SLC16A6,CYP4F12,MDGA1,ATP2B4,CA12,INHBA,CGA
27	encode-UW.Motif.0408	0.0507796	3.08875	M6		CYP4F12,CYP4F3,LINGO1,CORO2A,ALPK3,ATP2B4,CEACAM6,MDGA1,ZBTB7B,ENOX1,CEACAM7,ELFN2,CA12,SLC1A1,RAB37,AJAP1,NAV1,LRRC15
28	hdpi-DUSP26	0.05056	3.06316	M8	DUSP26	PLIN1,HOXB3,KLF7,CHST1,HHIP,NTN4,ZBTB7B,ZNF609,NAV1,SPRYD4,CA12,NEDD9,PTP4A1,ZSWIM6,CPEB4,DIP2B,SLC16A6,TYRO3P,KIAA1217,SQSTM1,FGD3,STEAP4
29	taipale-RACATGYCNNGRCATGTY-Tp53-DBD	0.0502696	3.02932	M7	TP53,TP63,HIC1,TCF4,MITF,TAL1,MXI1,MXD3,MAX,USF2,TFEB,MXD1,TAL2,MYF5,NHLH1,HAND1,HAND2,MYF6,BHLHE41,MYCN,MXD4,MYOG,TCF3,TCF12,ARID5B,MYC,ZBTB14,IRX4,SMAD3,NKX2-1	AEBP2,CYP4F12,CYP4F8,CPEB4,CYP4F3,PTP4A1,NTN4,CA12
30	encode-UW.Motif.0314	0.0500995	3.00951	M8		CYP4F12,NAV1,FGD3,INHBA,NID2,SNTB2,CDH5,DUSP10,SPRY4,ABCA1,AGPAT3,MDGA1,LRRC15,ELFN2,SLC8A3,ATP2B4,TIMP3,ZNF217,SPATA13
31	encode-UW.Motif.0634	0.0500499	3.00374	M6		TMC5,CYP4F12,PPTC7,INHBA,NEDD9,CHST1,CYP4F3,CDH5,RAB26,FICD,NTN4,SH3PXD2A,NAV1,SLC8A3,CORO2A,ZBTB7B
32	homer-M00178	0.0500216	3.00044	M2	SOX6,SOX9,NANOG,SOX3,SMAD1,SOX30,SOX14,SOX18	PTP4A1,DIP2B,HHIP,NAV1,ZBTB7B,SPRYD4,MUC2,LRRC4,INHBA,ABCA1,BCL2L11,ZSWIM6,TYRO3P,CELSR3
# Rank	Track id	AUC	NES	ClusterCode	Transcription factor	Target genes
1	wgEncodeHaibTfbsA549P300V0422111Etoh02PkRep1.broadPeak.gz	0.0526994	3.45284	T1	EP300	GDF15,PTP4A1,TM4SF18,NR2E3,WWC1,SQSTM1,KLF7,SCNN1A,BCAS1,ZBTB7B,RND1,ST3GAL5,TMC5,RHPN2,ELFN2,HEXIM1,WSB2,GOLM1
2	wgEncodeHaibTfbsA549P300V0422111Etoh02PkRep2.broadPeak.gz	0.0521115	3.3926	T1	EP300	TM4SF18,PTP4A1,GDF15,SQSTM1,WWC1,HEXIM1,NR2E3,SCNN1A,BCAS1,ZBTB7B,RHPN2,RAB26,KLF7,ST3GAL5,GOLM1,RND1,TMC5,SETD5
3	wgEncodeHaibTfbsT47dEraaV0416102Bpa1hPkRep2.broadPeak.gz	0.0520902	3.39042	T2	ESR1	CASP7,CA12,HSPB8,CLMN,PTGES,GOLM1,CARD10,NEDD9,ME3,LASP1,WWC1,ZSWIM6,PPP1R3B,STS,BCAS1,KLF7
4	wgEncodeHaibTfbsT47dEralphaaV0416102Est10nm1hPkRep2.broadPeak.gz	0.0514384	3.32364	T2	ESR1	CASP7,HSPB8,PTGES,CA12,CLMN,NEDD9,GOLM1,ZSWIM6,CARD10,WWC1,ME3,SLC16A6,STS,PPP1R3B,LASP1,KLF7,WIPI1,BCAS1,TMEM184A,FGD3,CNTD2,SPATA18,TMEM63A,PPTC7,TSPAN1,OLFML3,LRRC15,WSB2,PTK6,AQP7,ZNF441,APOD
5	wgEncodeHaibTfbsT47dEraaV0416102Bpa1hPkRep1.broadPeak.gz	0.050808	3.25904	T2	ESR1	HSPB8,CA12,CASP7,GOLM1,SLC16A6,NEDD9,PTGES,CARD10,CNTD2,ZNF337,PPP1R3B,ME3,STS,ZSWIM6
6	wgEncodeHaibTfbsT47dEralphaaPcr2xGen1hPkRep2.broadPeak.gz	0.0502766	3.20461	T2	ESR1	CASP7,HSPB8,CA12,PTGES,NEDD9,GOLM1,CLMN,ZSWIM6,PPP1R3B,WWC1,CARD10
7	wgEncodeHaibTfbsA549Foxa2V0416102Etoh02PkRep2.broadPeak.gz	0.0494832	3.12331	T3	FOXA2	GDF15,GOLM1,RAB37,BCAS1,RND1,SCNN1A,SQSTM1,ST3GAL5,TM4SF18,PTP4A1,ZDHHC2,LAMA3,HEXIM1,NR2E3,KLF7
