# Supplementary material for: G-quadruplex binders as cytostatic modulators of innate immune genes in cancer cells
Source: Nucleic Acids Res. 2021 Jun 17;49(12):6673–86. doi: 10.1093/nar/gkab500 (PMC8266585; doi:10.1093/nar/gkab500)
Supplement: gkab500_Supplemental_Files [file gkab500_supplemental_files.zip › SD14.xlsx]

## Sheet: SD14
; Name	Signature3
; Species and nomenclature	Homo sapiens, HGNC symbols
; Motif collection	10K (9713 PWMs)
; Track collection	1120 ChIP-seq tracks (ENCODE raw signals)
; Minimum NEScore	3
; Rank threshold for visualization	5000
; ROC threshold for AUC calculation (%)	0.03
; Minimum identity between orthologous genes	0
; Maximum false discovery rate (FDR) on motif similarity	0.001
; Motif rankings database	20kb centered around TSS (7 species)
; Track rankings database	20kb centered around TSS (ChIP-seq-derived)
; Number of valid nodes	101
; iRegulon version	iRegulon v1.3 (build: 2015-02-12)
# Rank	Motif id	AUC	NES	ClusterCode	Transcription factor	Target genes
1	taipale-AWCGAAACCGAAACY-IRF9-full	0.40985	25.6102	M1	IRF9,IRF8,IRF4,IRF5,IRF3,IRF7	DTX3L,PARP9,DDX60,RTP4,PARP12,USP18,XAF1,IFIH1,IRF1,ZNFX1,SAMD9L,DDX60L,UBE2L6,TAP2,DDX58,RNF213,DHX58,NLRC5,IFI44,C5orf56,ISG15,ARHGAP30,MX1,CCL5,PARP14,PSMB8,CD274,STAT2,ETV7,OPTN,OAS3,BATF2,IFIT2,TDRD7,IRF7,HERC6,SAMD9,RSAD2,PARP10,STAT1,GBP3,B2M,IL15,TAP1,BST2,LAP3,NMI,IFI27,GBP1,SP100,OAS2,IFIT3,TRIM21,TRIM14,IFIT1,SAMHD1,RNF19B,CCRL2,APOL6,APOL1,TMEM140,APOL2,APOL3,PSMB10,HLA-F,LGALS9,PATL2…
2	factorbook-STAT2	0.388907	24.2794	M2	STAT2,STAT1,IRF7,IRF2,IRF1,IRF6,IRF3,IRF5,IRF8,IRF4,ZEB1,IRF9,PRDM1	RTP4,USP18,HERC6,XAF1,DDX60,OAS2,C5orf56,DDX58,ZNFX1,DTX3L,IFIT1,IFI6,IRF1,PARP9,NMI,IFI27,TDRD7,MX2,SAMD9L,PARP14,RNF213,IFI44,IFITM3,TRIM21,MX1,PML,ISG15,IRF7,IFIT3,IFIT2,CMPK2,PARP12,RSAD2,TRIM14,UBE2L6,DDX60L,IFIH1,EIF2AK2,STAT1,DHX58,BATF2,OASL,NLRC5,LGALS9,BST2,OPTN,CD274,STAT2,TAP2,CCL5,IL15,APOL2,B2M,PLSCR1,HERC5,SP100,SAMD9,FLVCR2,ARHGAP30,PSMB8,APOL3,APOL6,SP110,OAS3,TAP1,APOL1,HLA-F,CC…
3	taipale-NCGAAACCGAAACT-IRF8-full	0.379577	23.6865	M1	IRF8,IRF4,IRF5,IRF9,IRF3,IRF7	DTX3L,PARP9,RTP4,NLRC5,RNF213,PARP12,IRF1,USP18,DDX60,ZNFX1,BATF2,TAP2,PARP14,PSMB8,C5orf56,TDRD7,HERC6,DHX58,PSMB10,XAF1,UBE2L6,MX1,DDX58,IFIH1,RSAD2,DDX60L,GBP3,GBP1,SAMD9L,STAT2,STAT1,CD274,ARHGAP30,CCL5,OPTN,TAP1,NMI,SAMD9,IFI44,ETV7,ISG15,OAS3,TRIM21,B2M,IL15,IFIT1,BST2,SP100,IFIT2,IRF7,IFI27,RNF19B,SAMHD1,OAS2,TRIM14,IFIT3,APOL2,APOL3,SECTM1,HLA-F,IFITM3,TMEM140,MX2,APOL1,EIF2AK2,LAP3,TRIM3…
4	taipale-NCGAAACCGAAACY-IRF8-DBD	0.375974	23.4575	M1	IRF8,IRF9,IRF4,IRF5,IRF3,IRF7,IRF1,IRF2	DTX3L,RTP4,PARP9,IRF1,DDX60,USP18,C5orf56,NLRC5,HERC6,PARP12,ZNFX1,XAF1,RNF213,BATF2,PARP14,TDRD7,UBE2L6,DDX60L,TAP2,CCL5,RSAD2,SAMD9L,DDX58,ISG15,NMI,MX1,DHX58,CD274,IFIH1,TRIM14,ARHGAP30,TAP1,IFIT1,PSMB8,STAT2,IFI44,STAT1,PSMB10,IFIT3,OAS2,OPTN,ETV7,GBP1,SAMD9,SP100,TRIM21,B2M,BST2,GBP3,IFIT2,IFI27,IL15,OAS3,EIF2AK2,IFI6,LGALS9,IRF7,RNF19B,SAMHD1,CCRL2,IFITM3,LAP3,P2RY6,PARP10,PLSCR1,APOL2,TMEM…
5	taipale-NNRRAAAGGAAACCGAAACTN-IRF3-full	0.362851	22.6236	M1	IRF3,IRF9,IRF4,IRF8,IRF5,ZEB1,IRF7,IRF6,IRF2,IRF1	DTX3L,DDX60,PARP9,ZNFX1,IFIH1,PARP12,ISG15,C5orf56,UBE2L6,HERC6,USP18,DHX58,IFI44,DDX60L,IFIT2,MX1,TAP2,PARP14,IFIT3,TAP1,XAF1,DDX58,B2M,RTP4,TRIM21,PSMB8,ETV7,APOL6,CD274,OPTN,SAMD9,LAP3,APOL1,CCL5,RNF213,SAMD9L,SP100,OAS2,BST2,IL15,STAT2,HERC5,APOL2,IRF7,HLA-F,OAS3,NMI,STAT1,SAMHD1,SP110,RSAD2,IRF1,TDRD7,P2RY6,EIF2AK2,PARP10,IFI6,GBP3,PLSCR1,GBP1,APOL3,IFIT1,PSMB10,FLVCR2,ARHGAP30,IFNB1,PML
6	taipale-NCGAAACCGAAACYN-IRF4-full	0.362521	22.6027	M1	IRF4,IRF8,IRF5,IRF9,IRF3,IRF7	DTX3L,PARP9,RTP4,NLRC5,RNF213,PARP12,IRF1,UBE2L6,ZNFX1,BATF2,USP18,HERC6,DDX60,IFIH1,DDX58,XAF1,B2M,MX1,TDRD7,SAMD9L,GBP1,PARP14,DHX58,DDX60L,STAT2,TAP2,TRIM14,GBP3,C5orf56,TAP1,PSMB10,PSMB8,STAT1,SP100,ARHGAP30,IL15,SAMD9,OAS3,OPTN,ISG15,RSAD2,CD274,NMI,SAMHD1,IFIT1,IFI27,IFI44,BST2,CCL5,RNF19B,TRIM21,OAS2,IFITM3,ETV7,IRF7,LGALS3BP,EIF2AK2,HLA-F,SERPINB9,LGALS9,LAP3,CCRL2,APOL2,CTSS,APOL3,PATL2,…
7	jaspar-MA0137.1	0.35308	22.0027	M2	STAT1,STAT2,IRF7,IRF1,IRF2,IRF8,IRF3,IRF4,IRF5,IRF6,MYB,SPI1	RTP4,HERC6,USP18,DDX60,XAF1,DDX58,ZNFX1,C5orf56,IFIT1,IFI6,IFIT2,DTX3L,OAS2,IFITM3,RNF213,IRF1,SAMD9L,IFI27,MX2,PARP9,TDRD7,ISG15,PARP12,IFIT3,MX1,CMPK2,PLSCR1,BATF2,CCL5,EIF2AK2,PARP14,IFI44,NMI,DDX60L,TRIM14,IRF7,UBE2L6,BST2,TRIM21,STAT1,PML,B2M,NLRC5,OASL,OPTN,SECTM1,TAP2,RSAD2,LGALS3BP,HERC5,DHX58,STAT2,CD274,OAS3,IL15,IFIH1,SP100,LGALS9,HLA-F,FLVCR2,APOL3,SAMD9,ARHGAP30
8	swissregulon-IRF1-2-7.p3	0.338935	21.1039	M2	IRF1,IRF7,IRF2,IRF3,IRF8,IRF4,IRF5,IRF6,STAT1,STAT2,PRDM1,IRF9,MYB,SPI1,E2F1,PURA,ZNF683	USP18,C5orf56,HERC6,DDX60,DDX58,RTP4,OAS2,DTX3L,TAP2,PARP9,IRF7,IFIT1,NMI,TRIM21,ISG15,RSAD2,IFIT3,PARP14,ZNFX1,DDX60L,IFIT2,XAF1,NLRC5,UBE2L6,IRF1,PSMB8,PSMB10,TAP1,STAT1,CCL5,IFI6,MX1,EIF2AK2,LGALS9,TDRD7,SAMD9L,CMPK2,OPTN,SAMHD1,APOL2,PARP12,APOL6,BST2,UBA7,IFI44,MX2,RNF213,IL15,ARHGAP30,CD274,PARP10,APOL1,BATF2,B2M,STAT2,SP110,HLA-F,TRIM14,SAMD9,IFIH1,PLSCR1,DHX58,ETV7,P2RY6,OASL,CCRL2,OAS3,H…
9	homer-M00095	0.318165	19.784	M2	STAT2,STAT1,IRF8,E2F1,IRF2,IRF1,IRF7,IRF4,IRF6,IRF3,IRF5,IRF9,ZEB1,MYB,CHURC1,ZNF683	RTP4,USP18,DDX60,HERC6,DTX3L,IFIT1,C5orf56,PARP9,IFI6,NLRC5,IFIT2,ZNFX1,XAF1,TDRD7,BATF2,RSAD2,PARP14,TAP2,NMI,DDX58,RNF213,CD274,IRF1,IFIT3,IFI27,TRIM21,IFI44,SAMD9L,ISG15,PSMB10,PARP12,OAS2,DDX60L,STAT1,TRIM14,DHX58,STAT2,SAMD9,CCL5,UBE2L6,ARHGAP30,IFITM3,BST2,OPTN,SP100,LGALS9,IFIH1,SP110,APOL2,MX1,EIF2AK2,RNF19B,GBP3,PSMB8,P2RY6,LAP3,APOL1,HLA-F,IRF7,GBP1,IL15,SAMHD1,LGALS3BP,APOL3,PARP10,TAP1
10	transfac_pro-M02771	0.315302	19.6021	M2	STAT1,STAT2	HERC6,XAF1,USP18,PML,DDX58,RTP4,MX1,OAS2,IRF1,DTX3L,DDX60,ZNFX1,MX2,RNF213,C5orf56,PARP9,SAMD9L,PARP12,OASL,IRF7,TRIM14,RSAD2,IFI27,EIF2AK2,NMI,IFITM3,ISG15,CMPK2,TDRD7,STAT1,PARP14,CD274,IFIT1,OAS3,LGALS9,IFIH1,UBE2L6,TRIM21,DDX60L,P2RY6,CCL5,IFI6,IFIT2,BST2,IL15,SAMD9,TAP2,PLSCR1,DHX58,IFI44,OAS1,NLRC5
11	jaspar-MA0050.1	0.280717	17.4044	M2	IRF1,IRF2,IRF7,IRF5,IRF4,IRF3,IRF8,IRF9,IRF6,STAT1,STAT2,E2F1,ZNF683	USP18,C5orf56,HERC6,CD274,RTP4,IFIT1,TAP2,DDX60,XAF1,DDX58,ZNFX1,IFIT2,RNF213,DTX3L,IRF1,CCL5,TDRD7,IFI27,IFI6,PARP9,SAMD9L,PSMB10,RSAD2,TRIM14,NLRC5,MX1,STAT1,ISG15,CMPK2,IRF7,PARP12,PSMB8,UBE2L6,EIF2AK2,NMI,PARP14,OAS2,IFIT3,OPTN,LGALS9,MX2,DDX60L,BATF2,TRIM21,SP100,CCRL2,APOL6,IFITM3,GBP1,ETV7,PLSCR1,TAP1,FLVCR2,IFI44,IL15,RNF19B,SAMD9,SP110,APOL1,ARHGAP30,HLA-F,APOL2,STAT2,PARP10,PATL2,PML
12	taipale-NCGAAANYGAAACY-IRF7-DBD	0.246259	15.2147	M1	IRF7,IRF8,IRF2,IRF1,IRF4,IRF9,IRF5,ZNF683	USP18,C5orf56,RTP4,DTX3L,HERC6,PARP9,ZNFX1,NLRC5,IRF1,ETV7,PARP12,XAF1,PSMB10,DDX60,NMI,TAP2,TRIM21,CD274,STAT1,PARP14,TDRD7,IFIT1,DDX58,RNF213,SAMD9L,HLA-F,BATF2,UBE2L6,SP100,EIF2AK2,RNF19B,CCL5,ISG15,IRF7,OPTN,DDX60L,RSAD2,IFIT2,TMEM140,IFI44,IFI27,IFI6,PSMB8,PARP10,FLVCR2,SECTM1,P2RY6,IFIT3,IL15,TAP1,SP110,B2M,ARHGAP30,APOL2,DHX58
13	jaspar-PF0085.1	0.219873	13.5379	M3	IRF2,IRF1,IRF7,IRF5,IRF8,IRF4,IRF3,IRF6,IRF9,E2F1,MYB,STAT1,STAT2,ZNF683	C5orf56,HERC6,USP18,IFIT1,PSMB10,CD274,RTP4,ZNFX1,TDRD7,DDX60,NLRC5,DTX3L,RSAD2,TAP2,IFI27,IRF1,PARP9,IFI6,XAF1,STAT1,ETV7,NMI,PARP14,PARP12,TRIM14,EIF2AK2,IFIT3,TRIM21,RNF213,OPTN,IL15,IRF7,CCL5,BATF2,SECTM1,ISG15,SAMD9L,PSMB8,IFNB1,APOL2,SP110,ARHGAP30,BST2,TAP1,UBE2L6,RNF19B,FLVCR2,IFI44,HLA-F,PLSCR1,IFIT2,TRANK1,OASL,PML,DDX58,PARP10,APOL1,GBP3,P2RY6,SP100,TMEM140,CCRL2,B2M,DHX58
14	transfac_public-M00258	0.211691	13.018	M2	IRF8,IRF5,IRF6,IRF3,IRF2,IRF1,IRF4,IRF7,STAT2,STAT1,SPI1,MYB,PURA,IRF9,PRDM1,E2F1	RTP4,HERC6,USP18,IFIT2,DTX3L,IFI6,DDX60,IFIT1,ZNFX1,C5orf56,PARP9,IFIT3,DDX58,OAS2,IFITM3,IRF1,MX1,SAMD9L,NMI,MX2,XAF1,IFI44,BATF2,OASL,PARP12,HLA-F,ISG15,PARP14,BST2,DDX60L,RNF213,PML,PLSCR1,LGALS9,TDRD7,HK3,EIF2AK2,RSAD2,DHX58,TAP2,UBE2L6,LGALS3BP,IRF7,CCL5,NLRC5,PARP10,CD274,TRIM21,P2RY6,APOL1,CCRL2,APOL2,IFI27,STAT1
15	taipale-CCGAAACCGAAACY-IRF5-full	0.208449	12.812	M1	IRF5,IRF4,IRF8,IRF9,IRF3,IRF7	RTP4,DTX3L,PARP9,HERC6,DDX60,IRF1,ZNFX1,NLRC5,RNF213,TDRD7,OAS2,PARP12,STAT2,BATF2,IFIT1,XAF1,MX1,PARP14,USP18,DDX60L,SP100,DDX58,ISG15,SAMD9L,UBE2L6,TRIM14,C5orf56,SAMD9,DHX58,CCL5,HLA-F,TRIM21,CD274,EIF2AK2,IL15,STAT1,IFI27,NMI,IFI44,RSAD2,P2RY6,IRF7,BST2,APOL3,B2M,MX2,PML
16	taipale-NACCGAAACYN-IRF5-full	0.20461	12.568	M1	IRF5,IRF4,IRF6	HERC6,USP18,RTP4,DDX58,XAF1,TRIM14,RNF213,IRF1,DDX60,CMPK2,PML,DTX3L,MX1,PARP12,STAT2,PARP9,STAT1,P2RY6,OPTN,TDRD7,ZNFX1,EIF2AK2,IFITM3,C5orf56,ISG15,PLSCR1,PARP14,APOL3,CD274,DDX60L,UBE2L6,BATF2,APOL6,NLRC5,LGALS9,IFIH1,SAMD9L,CCL5,IL15,IRF7,SECTM1,LGALS3BP
17	transfac_pro-M02769	0.202565	12.4381	M2	IRF5	HERC6,IRF1,XAF1,DDX58,PML,USP18,TRIM14,RTP4,MX1,RNF213,DDX60,DTX3L,PARP9,PARP12,IFITM3,SAMD9L,OASL,EIF2AK2,IRF7,MX2,OPTN,STAT2,RSAD2,APOL3,IFI27,ISG15,CCL5,DDX60L,UBE2L6,P2RY6,CD274,LGALS9,BATF2,CMPK2,ZNFX1,PLSCR1,STAT1,SP100,TDRD7,PARP14,IFIH1,OAS2,SAMHD1,NMI
18	jaspar-MA0051.1	0.201038	12.3411	M2	IRF2,IRF1,IRF7,STAT1,STAT2,IRF3,IRF8,IRF5,IRF4,IRF6,IRF9,PRDM1,ZNF683	USP18,C5orf56,HERC6,IRF7,TAP2,STAT1,DTX3L,IFIT1,TRIM21,RTP4,RNF213,NMI,ZNFX1,PARP9,ISG15,PSMB10,IFIT3,UBE2L6,DDX60,IFIT2,IFI27,PARP14,EIF2AK2,DDX58,IRF1,SP110,OPTN,NLRC5,RSAD2,PSMB8,SAMHD1,UBA7,TDRD7,SAMD9L,APOL2,PARP10,IFI6,CCRL2,DDX60L,OAS2,IFI44,LGALS9,FLVCR2,PARP12,IL15,APOL1,TAP1,RNF19B,CD274,PLSCR1,TRIM14,MX1,ETV7,P2RY6,SAMD9,MX2,SECTM1,XAF1
19	transfac_pro-M02767	0.197797	12.1351	M2	IRF3,STAT2,STAT1,IRF7,IRF5,IRF1,IRF8,IRF2,IRF4,IRF6	HERC6,DDX58,USP18,XAF1,ZNFX1,MX1,RTP4,DDX60,PML,IRF1,IFITM3,CMPK2,TDRD7,OASL,C5orf56,MX2,PARP12,TRIM14,ISG15,CCL5,EIF2AK2,DDX60L,OAS2,DTX3L,PLSCR1,IFIH1,IFIT2,PARP9,RNF213,PARP14,IRF7,OAS3,STAT1,NMI,RSAD2,IFI27,HERC5,IFIT1,NLRC5,APOL6,SAMD9L,OPTN,IL15,BST2,FLVCR2,IFI6,SECTM1,HK3,CD274,TMEM140
20	transfac_pro-M02768	0.191252	11.7192	M1	IRF4	HERC6,DDX58,XAF1,PML,DTX3L,MX1,PARP12,USP18,PARP9,IRF1,MX2,TRIM14,CCL5,RTP4,RNF213,DDX60,IFIH1,OASL,IRF7,CMPK2,IFITM3,SAMD9L,UBE2L6,RSAD2,CD274,ZNFX1,PLSCR1,NMI,OPTN,P2RY6,C5orf56,EIF2AK2,TDRD7,OAS3,ISG15,APOL3,NLRC5,PARP14,STAT2,IFI27,DDX60L,LGALS3BP,UBA7,HK3,TAP2,STAT1,LGALS9,IFIT3,BATF2,TRIM21,IL15
21	transfac_public-M00453	0.186154	11.3952	M2	IRF7,IRF2,IRF1,STAT2,STAT1,IRF6,IRF5,IRF3,IRF4,IRF8	USP18,C5orf56,HERC6,RTP4,DTX3L,CCL5,PARP9,NMI,DDX58,ZNFX1,DDX60,TRIM21,RSAD2,OAS2,PARP14,NLRC5,TDRD7,OASL,TAP2,IRF1,IFIT2,MX1,ISG15,RNF213,IFI6,STAT1,EIF2AK2,IFIT1,PARP12,GBP3,XAF1,TAP1,SAMD9L,TRIM14,BST2,IRF7,APOL1,IFIH1,DDX60L,ARHGAP30,CMPK2,CD274,FLVCR2,APOL2
22	tfdimers-MD00007	0.18296	11.1922	M3	IRF8,E2F1,IRF1,IRF4,MYB,IRF7,IRF5,IRF2,IRF6,IRF9,IRF3,ZEB1,POU5F1,FOS,JUN,FOXM1	IFIT1,RTP4,IFIT2,C5orf56,RNF213,USP18,DDX60,BATF2,HERC6,ZNFX1,IFI6,NLRC5,DTX3L,NMI,TRIM21,PARP9,UBE2L6,PATL2,IFIT3,DHX58,IFI27,ARHGAP30,PARP14,IRF1,IL15,IFI44,CCL5,TDRD7,TAP2,OPTN,BST2,SAMD9,CD274,RSAD2,RNF19B,GBP1,GBP3,EIF2AK2,APOL1,STAT2,STAT1,PSMB10,SAMD9L,CTSS,SECTM1,APOL2,DDX58,DDX60L,SAMHD1,HK3,B2M,FLVCR2,PLSCR1
23	transfac_pro-M00699	0.168846	10.2953	M2	IRF8,IRF2,IRF5,IRF6,IRF4,IRF1,IRF3,IRF7,STAT2,STAT1,MYB,ZEB1,SPI1	HERC6,RTP4,C5orf56,IFIT2,MX2,ZNFX1,IFIT1,USP18,DDX58,RNF213,XAF1,IFI6,SAMD9L,DTX3L,IFIT3,CD274,IRF1,PARP9,DDX60,NLRC5,MX1,TRIM21,PARP12,OASL,IFNB1,NMI,TDRD7,ISG15,EIF2AK2,HLA-F,IFITM3,TAP2,CTSS,APOL2,PML,PARP14,DHX58,BST2,PLSCR1,IFI27,APOL3,IFI44,OPTN,FLVCR2,UBE2L6,SP100,SECTM1,STAT1,IRF7,OAS3,P2RY6,BATF2
24	transfac_pro-M00772	0.15286	9.27949	M2	IRF8,IRF4,IRF7,IRF5,IRF3,IRF6,IRF1,IRF2,IRF9,ZEB1,STAT2,STAT1,POU5F1,PRDM1,MYB,SPI1,JUN,FOS,E2F1,LTF,ZNF683	ZNFX1,C5orf56,RTP4,IFIT2,USP18,HERC6,RNF213,IFI6,MX1,DDX60,XAF1,IFIT1,DTX3L,NLRC5,IRF1,PARP9,DDX58,MX2,OASL,TRIM21,PARP12,SECTM1,RSAD2,GBP3,PARP14,TDRD7,SAMD9L,CCL5,OPTN,TAP2,CD274,IRF7,DDX60L,IFIT3,PML,NMI,CMPK2,ARHGAP30,LAP3,PSMB8,PLSCR1,IFI44,EIF2AK2,UBE2L6,ISG15,BST2,IFIH1,SAMD9,IL15,LGALS9,HLA-F,BATF2,APOL6,IFNB1,IFI27,FLVCR2,APOL2
25	transfac_pro-M01882	0.139627	8.4386	M3	IRF2,IRF1,IRF7,IRF8,IRF3,IRF4,IRF9,IRF5,PRDM1,IRF6,STAT1,STAT2,E2F1,PURA,JUN,FOS,ZEB1,SPI1,ZNF683	C5orf56,HERC6,USP18,RTP4,ZNFX1,IFIT2,DDX60,XAF1,IFIT1,PLSCR1,PSMB10,IRF1,IFI6,NLRC5,MX1,MX2,NMI,CCL5,STAT1,TRIM21,TDRD7,TAP2,DTX3L,DDX58,OASL,PARP14,ISG15,PARP9,RSAD2,IFIT3,IRF7,ARHGAP30,PSMB8,SAMD9L,EIF2AK2,SECTM1,OAS2,OPTN,IFITM3,LAP3,CD274,DDX60L,APOL2,GBP3,RNF213,IFI44,FLVCR2,IL15,CMPK2,IFIH1,SP110,RNF19B,UBE2L6,APOL3
26	transfac_public-M00062	0.127921	7.69471	M3	IRF1,IRF2,IRF7	USP18,C5orf56,HERC6,ZNFX1,STAT1,XAF1,RTP4,CCRL2,TAP2,DDX60,CD274,SAMD9L,DTX3L,LGALS9,TDRD7,SP110,PARP10,PARP9,ISG15,DDX58,IFI27,P2RY6,RSAD2,FLVCR2,IRF7,IL15,IFNB1,ETV7,NMI,B2M,IFIT1,EIF2AK2,NLRC5,TRIM14,GBP3,SAMD9,RNF213,PSMB10,TRIM21,PML,OPTN,HCP5,IFI44,HLA-F,PARP12,PARP14,RNF19B,OASL,IRF1,SAMHD1,IFIT2
27	transfac_pro-M02770	0.119959	7.18878	M1	IRF6,IRF5	HERC6,PML,MX1,DDX58,IRF1,XAF1,USP18,PARP12,RTP4,DTX3L,TRIM14,P2RY6,MX2,RNF213,APOL3,PARP9,DDX60,SAMD9L,IRF7,NMI,UBE2L6,TDRD7,BATF2,CCL5,EIF2AK2,IFITM3,IFIT3,OPTN,NLRC5,OASL,ISG15,C5orf56,STAT2,PLSCR1,STAT1,APOL6,PARP14,IFI27,UBA7,IFIH1,LGALS9
28	homer-M00192	0.105546	6.2729	M3		XAF1,MX2,MX1,DDX58,IRF1,C5orf56,TMEM140,USP18,CMPK2,UBE2L6,NMI,TDRD7,SAMD9L,EIF2AK2,CD274,RSAD2,OAS3,PARP14,ZNFX1,NLRC5,LAP3,STAT1,HERC6,FLVCR2,ISG15,IFI35,BATF2,CTSS,TAP2,IFIH1,OPTN,IFI27,PLSCR1,LGALS9,P2RY6,PARP12,IFIT1,DDX60L,SP110
29	transfac_public-M00063	0.102777	6.09693	M3	IRF2,IRF1,IRF7	USP18,C5orf56,STAT1,HERC6,ZNFX1,TDRD7,RTP4,IFNB1,SP110,IFIT1,DDX60,TAP2,XAF1,CCRL2,IL15,EIF2AK2,IFI27,LGALS9,SAMD9L,DTX3L,RSAD2,ISG15,ETV7,TRIM21,ARHGAP30,TRIM38,FLVCR2,APOL2,DDX58,UBA7,IFIT2,SP100,IRF7,NMI,TRIM14,P2RY6,APOL1,PARP14,CD274,PARP9,IFI44,SAMD9,RNF213,NLRC5,OPTN,PML,PARP10
30	transfac_pro-M00972	0.100779	5.96994	M2	IRF4,IRF7,IRF1,IRF3,IRF9,IRF8,IRF2,IRF5,IRF6,MYB,ZEB1,E2F1,CHURC1,JUN,FOS,PRDM1,POU5F1,PURA,DBP,STAT1,STAT2,SPI1,ZNF683	RTP4,IFIT1,C5orf56,IFIT2,XAF1,ZNFX1,USP18,HERC6,PLSCR1,RNF213,CCL5,MX1,GBP3,CD274,IFIH1,IFI6,ARHGAP30,NMI,NLRC5,TAP2,GBP1,TDRD7,ISG15,PARP9,DDX60,IFNB1,OPTN,DTX3L,TRIM21,RSAD2,FLVCR2,APOL3,IRF1,PSMB10,CTSS,TMEM140,LAP3,MX2,OASL,BATF2,SAMD9,EIF2AK2,SAMD9L,IFIT3,TAP1,P2RY6,HK3
31	tiffin-TIFDMEM0000071	0.0948942	5.596	M2		HERC6,IFIH1,RTP4,PARP14,TRIM21,PML,DHX58,MX1,SAMD9L,ZNFX1,BST2,ISG15,TDRD7,OPTN,DDX58,DTX3L,USP18,HK3,IL15,NLRC5,SAMD9,PARP9,UBE2L6,OASL,APOL3,LGALS9,DDX60,NMI,IFIT3,HLA-F
32	tfdimers-MD00527	0.0932578	5.49201	M1	IRF7,IRF6,ZEB1,IRF4,IRF2,IRF5,IRF8,IRF3,IRF1,POU5F1,IRF9,MYB,E2F1,STAT2,STAT1,SPI1	UBE2L6,IFIH1,CCL5,CD274,ISG15,DDX60,ZNFX1,SAMD9,DDX60L,LGALS9,HLA-F,TRIM21,IFIT2,DTX3L,PARP9,STAT1,DHX58,LAP3,NMI,SAMHD1,RTP4,APOL2,SAMD9L,HERC6,C5orf56,IL15,PARP12,P2RY6
33	transfac_pro-M01881	0.0920935	5.41802	M2	IRF1,IRF2,IRF8,IRF7,IRF5,IRF3,IRF9,IRF4,IRF6,PRDM1,JUN,FOS,E2F1,STAT2,STAT1,ZEB1,CHURC1,PURA,SPI1,POU5F1,MYB,ZNF683	RTP4,IFIT2,ZNFX1,C5orf56,IFIT1,XAF1,DDX60,RSAD2,RNF213,CCL5,CD274,USP18,DTX3L,NLRC5,PLSCR1,HERC6,TRIM21,PARP9,OPTN,IFI6,NMI,TDRD7,IRF1,SAMD9L,EIF2AK2,GBP3,IFI44,TAP2,OASL,ARHGAP30,GBP1,MX2,SP110,UBE2L6,IFIT3,MX1,DDX60L,IFIH1,PARP14,IFI27,IL15,APOL3,CMPK2,APOL2
34	tfdimers-MD00138	0.090048	5.28804	M2	IRF5,MYB,IRF6,IRF7,IRF2,IRF4,IRF9,IRF1,IRF8,IRF3,E2F1,ZEB1,POU5F1	HLA-F,RTP4,RNF19B,IFIT3,TRIM21,CD274,P2RY6,BST2,UBE2L6,IFIT2,NLRC5,PARP14,SAMD9L,PLSCR1,ZNFX1,DDX60,TDRD7,APOL2,IFIH1,HERC6,MX1,XAF1,IFI6,SP100,PATL2,APOL3,EIF2AK2,IFNB1,USP18,C5orf56,GBP3,TRIM38,LGALS9,IL15,SP110,OPTN,GBP1,HK3,APOL6,DHX58,DDX60L,ISG15,CCRL2,RSAD2,SAMD9
35	flyfactorsurvey-Blimp-1_NAR_FBgn0035625	0.0854063	4.99308	M3	PRDM1,ZNF683,IRF1,IRF2,IRF3,IRF7,IRF9,IRF8,IRF5,IRF4	C5orf56,USP18,TAP2,TDRD7,ZNFX1,PSMB10,NLRC5,IFIT2,STAT1,SP110,CD274,RNF213,PSMB8,NMI,RNF19B,TRIM21,APOL2,P2RY6,XAF1,IFIT1,IL15,APOL1,UBA7,UBE2L6,SAMD9L,OPTN,RTP4,IRF1,HERC6,EIF2AK2,BATF2,RSAD2,PARP10,LAP3,DTX3L,ARHGAP30,MX2
36	swissregulon-PRDM1.p3	0.080922	4.70812	M3	PRDM1,IRF1,IRF2,LTF,IRF3,IRF8,IRF5,IRF7,IRF6,IRF4,ZNF683	C5orf56,TAP2,IFIT2,SP110,RNF19B,ZNFX1,NLRC5,UBA7,IL15,STAT1,NMI,APOL2,TDRD7,PSMB10,APOL1,P2RY6,CD274,TRIM21,RTP4
37	tfdimers-MD00026	0.0809063	4.70712	M2	IRF1,MYB,SPI1,IRF3,IRF6,IRF2,IRF7,IRF8,IRF4,IRF5,POU5F1,ZEB1,LTF	RTP4,MX2,IFIT3,ZNFX1,C5orf56,SAMD9L,RNF213,DDX60,LGALS9,PLSCR1,IFIT2,IFIT1,CTSS,IFIH1,IFI6,PARP14,DTX3L,IFI44,IRF1,DHX58,PARP9,MX1,EIF2AK2,NMI,BATF2,APOL2,IFI27,CCRL2,PARP10,DDX60L,TDRD7,B2M,SP100,SAMD9,P2RY6,HLA-F,HERC6
38	taipale-NRAAAGTGAAAGTGN-PRDM1-full	0.0804343	4.67712	M3	PRDM1,IRF1,IRF2,IRF7,IRF6,IRF4,IRF8,IRF5,IRF3,IRF9,LTF,ZNF683	C5orf56,IFIT2,TAP2,ZNFX1,RNF19B,SP110,STAT1,NLRC5,TDRD7,TRIM21,UBA7,USP18,PSMB10,APOL2,NMI,APOL1,TMEM140,PSMB8,P2RY6,IL15,XAF1,CD274
39	tfdimers-MD00176	0.0792857	4.60413	M3	E2F1,IRF3,IRF7,IRF4,IRF2,IRF9,IRF5,IRF8,IRF1,SPI1,POU5F1,IRF6,ZEB1,MYB	C5orf56,DTX3L,DDX60,APOL2,USP18,CCL5,PARP9,APOL1,IFIT2,HERC6,XAF1,IL15,RTP4,IFI44,IFIT1,GBP3,IFIT3,IFI6,APOL3,GBP1,TAP2,ZNFX1,SP110,TRIM21,ETV7,P2RY6,EIF2AK2,PLSCR1,SAMD9L,NMI,NLRC5,ISG15,TMEM140,DDX60L,PSMB10,PARP10,BATF2,SP100
40	tiffin-TIFDMEM0000008	0.0732908	4.22318	M2	IRF1,MYB,IRF4,IRF8,IRF3,IRF6,IRF7,IRF5,IRF2	RTP4,ZNFX1,IFI6,DTX3L,C5orf56,PARP9,BATF2,MX2,IRF1,CTSS,DDX60L,TDRD7,PARP14,IFNB1,IFIT2,LGALS9,XAF1,MX1,TRIM38,SAMD9L,LGALS3BP,HK3,NMI,BST2,CD274,DHX58,PLSCR1,NLRC5
41	tfdimers-MD00602	0.0704115	4.04021	M2	STAT6,MYB,IRF1	RTP4,IRF1,OAS2,USP18,IFIT2,FLVCR2,APOL2,NMI,HERC6,PARP14,IFI6,APOL3,UBA7,LGALS9,BATF2,HK3,IFIT3,P2RY6,PLSCR1,RNF213,EIF2AK2,IFNB1,MX1,DDX60L,XAF1,CCL5,C5orf56,TDRD7,STAT2,ISG15
42	flyfactorsurvey-Blimp-1_SOLEXA_FBgn0035625	0.0694359	3.97822	M3	PRDM1,ZNF683,IRF1,IRF2,IRF7,IRF6,IRF3,IRF4,IRF8,IRF5,IRF9,PURA,BCL6,BCL6B	C5orf56,USP18,PSMB10,TAP2,IFIT2,RNF19B,ZNFX1,SP110,PSMB8,NMI,STAT1,TRIM21,IL15,APOL2,LAP3,UBA7,BATF2,NLRC5,P2RY6,PARP10,APOL1,ARHGAP30,CD274,TMEM140,FLVCR2,XAF1,TRANK1,DTX3L,TDRD7,ISG15,SP100,PLSCR1,RTP4,OPTN,EIF2AK2
43	tfdimers-MD00336	0.0655653	3.73225	M3	STAT1,IRF8,PURA,IRF4,SPI1,PRDM1,IRF5,IRF3,IRF2,IRF6,IRF7,IRF1	IRF1,C5orf56,ZNFX1,OPTN,TAP1,SAMD9L,RNF213,PARP14,DTX3L,XAF1,FLVCR2,USP18,NLRC5,IFIT2,RTP4,ETV7,IL15,STAT1,BATF2
44	hdpi-SOX14	0.0634096	3.59527	M2	SOX14	RTP4,HERC6,USP18,XAF1,CCL5,C5orf56,TDRD7,IFIT2,IFIT1,NLRC5,ZNFX1,DTX3L,IRF1,PLSCR1,HK3,FLVCR2,TRIM21,DDX60,RNF213,ARHGAP30
45	homer-M00525	0.0617261	3.48829	M3	PRDM1,IRF1,IRF2,IRF7,IRF5,IRF8,IRF9,IRF4,IRF3,E2F1,ZNF683	TAP2,C5orf56,PSMB8,RNF19B,NMI,UBE2L6,XAF1,SP110,P2RY6,IFIT2,TDRD7,PARP10,APOL2,PSMB10,CD274,FLVCR2,NLRC5,ARHGAP30,RSAD2,GBP1,UBA7,SAMHD1,EIF2AK2,APOL1,GBP3,IFIH1,PLSCR1,USP18,ETV7,PARP12,TMEM140,CCRL2,HK3
46	homer-M00425	0.0586579	3.29331	M1	PAX7,PAX3	RTP4,TDRD7,HERC6,IRF1,STAT1,EIF2AK2,CD274,IFIT3,NLRC5,DDX58,BATF2,PARP14,SAMD9,NMI,UBE2L6,P2RY6,ZNFX1,LGALS3BP
47	homer-M00299	0.0543309	3.01835	M2	SMARCA5,NCOR2,SMARCA1,SMARCC2,NCOR1,DMAP1	USP18,TDRD7,C5orf56,ZNFX1,HERC6,XAF1,IRF1
# Rank	Track id	AUC	NES	ClusterCode	Transcription factor	Target genes
1	wgEncodeSydhTfbsK562Stat2Ifna6hStdPk.narrowPeak.gz	0.634978	15.9462	T1	STAT2	DTX3L,PARP9,DDX60,PARP14,MX1,MX2,OAS2,IFITM3,IFIT1,DDX58,KLHDC7B,HERC6,IFITM1,SP100,PLSCR1,UBE2L6,HERC5,OAS3,XAF1,IFI27,OAS1,RSAD2,IRF7,ISG15,IFIT3,DHX58,TRIM21,PARP10,LGALS9,IFIH1,STAT1,PARP12,DDX60L,IRF1,BATF2,CMPK2,SP110,OASL,NMI,C5orf56,USP18,STAT2,BST2,IFI35,TMEM140,IFI6,LGALS3BP,LAP3,SAMD9,TAP1,SAMD9L,SAMHD1,RNF213,TDRD7,TRIM14,RTP4,APOL2,PML,UBA7,EIF2AK2,IFIT2,APOL6,TAP2,APOL1,B2M,ZNFX1,TR…
2	wgEncodeSydhTfbsK562Stat1Ifna6hStdPk.narrowPeak.gz	0.577311	14.4626	T2	STAT1	DDX60,DTX3L,PARP9,OAS2,MX1,KLHDC7B,MX2,PARP12,ISG15,OAS3,PLSCR1,HERC6,OAS1,DDX58,LAP3,IFITM1,TRIM14,IFITM3,IFI27,DHX58,UBE2L6,IRF1,IRF7,IFIT1,BATF2,STAT1,USP18,STAT2,XAF1,IFIT3,PARP10,SP100,OASL,TRIM21,RSAD2,IFIH1,TMEM140,SP110,IFI6,PARP14,NMI,DDX60L,BST2,TAP1,CMPK2,C5orf56,SAMD9,IFI35,EIF2AK2,LGALS3BP,RNF213,APOL2,PML,SAMD9L,SAMHD1,TAP2,APOL6,ZNFX1,B2M,IFIT2
3	wgEncodeSydhTfbsK562Stat2Ifna30StdPk.narrowPeak.gz	0.569522	14.2623	T1	STAT2	MX1,DTX3L,PARP9,KLHDC7B,IFI27,DDX58,SP100,SP110,HERC6,STAT1,IFIT3,OAS3,IFIH1,PLSCR1,IRF1,LAP3,ISG15,DDX60,CMPK2,STAT2,OAS1,IFITM1,SAMD9L,DHX58,DDX60L,IFITM3,IRF7,IFIT1,PARP12,IFI6,UBE2L6,TRIM21,PARP14,PARP10,USP18,TMEM140,LGALS3BP,PML,RSAD2,BATF2,TAP1,OASL,XAF1,IFI35,OAS2,BST2,SAMD9,APOL2,TRIM14,SAMHD1,C5orf56,EIF2AK2,TDRD7,APOL6,TAP2,RNF213,NMI,ZNFX1,B2M
4	wgEncodeSydhTfbsK562Stat1Ifna30StdPk.narrowPeak.gz	0.47842	11.9185	T2	STAT1	DTX3L,PARP9,IFI27,KLHDC7B,MX1,STAT1,DDX58,PLSCR1,IRF1,CMPK2,HERC6,PARP14,ISG15,STAT2,SP110,OAS3,UBE2L6,IFIT1,DDX60L,IFITM1,SP100,LAP3,IFIT3,DHX58,SAMD9L,IFI6,DDX60,IFIH1,TMEM140,OAS1,IFITM3,OASL,TRIM21,BATF2,PARP12,IRF7,TAP1,BST2,SAMD9,IFI35,TRIM14,PML,SAMHD1,USP18,EIF2AK2,RSAD2,RNF213,NMI
5	wgEncodeSydhTfbsK562Irf1Ifna30StdPk.narrowPeak.gz	0.420455	10.4273	T3	IRF1	APOL2,MX1,APOL3,PARP14,SECTM1,OAS3,DTX3L,PARP9,APOL6,DDX60L,PSMB10,UBE2L6,APOL1,IFIT3,PARP12,PSMB8,PARP10,IFIH1,C5orf56,TAP1,IFI35,LGALS3BP,DDX58,SP100,KLHDC7B,RTP4,TMEM140,STAT1,ISG15,SP110,TAP2,IFIT1,GBP1,RNF19B,HERC6,SAMD9,SAMHD1,DDX60,TRIM21,NMI,SAMD9L,ETV7,B2M,USP18,IFI6,UBA7,RSAD2,DHX58,OPTN,IFIT2,STAT2,XAF1,IFITM3,PLSCR1,CD274,ZNFX1,BST2,CMPK2,CCRL2,RNF213,TRIM38,PATL2
6	wgEncodeSydhTfbsK562Stat1Ifng6hStdPk.narrowPeak.gz	0.245551	5.92764	T2	STAT1	DTX3L,PARP9,IRF1,STAT1,APOL6,GBP1,UBE2L6,NLRC5,APOL3,BATF2,TAP1,LAP3,STAT2,APOL1,ETV7,PARP14,KLHDC7B,TMEM140,IFI27,IRF7,RNF213,NMI,PML,LGALS3BP,BST2,TRIM21,PLSCR1,PSMB8
7	wgEncodeSydhTfbsK562Stat1Ifng30StdPk.narrowPeak.gz	0.175014	4.11297	T2	STAT1	IRF1,STAT1,IFI27,APOL3,APOL1,NLRC5,DTX3L,PARP9,TAP1,UBE2L6,STAT2,IRF7,BST2,PML,PLSCR1,NMI,APOL6,RNF213,TMEM140,BATF2,PSMB10,ETV7,PSMB8,CMPK2,GBP4,PARP12,OPTN,IFNB1,UBA7,TRANK1,KLHDC7B,TRIM38,DDX60,P2RY6,EIF2AK2,OAS2,IFIT1,LRRC25
8	wgEncodeSydhTfbsHelas3Stat1Ifng30StdPk.narrowPeak.gz	0.168846	3.95429	T2	STAT1	FLVCR2,APOL1,DTX3L,KLHDC7B,UBE2L6,APOL3,TMEM140,IRF1,BATF2,APOL6,STAT1,GBP1,PARP9,SECTM1,LAP3,CTSS,RNF213,STAT2,TAP1,IFI27,PML,TRIM21,PLSCR1,TRIM38,NMI,LRRC25,LGALS3BP,C5orf56,NLRC5,IRF7,P2RY6,IFI35,PSMB8,IFITM3,BST2,SP100,SP110,IFITM1,DDX60,MX1,DDX60L,DDX58,PARP14,OAS3,B2M,ISG15
