# Supplementary material for: G-quadruplex binders as cytostatic modulators of innate immune genes in cancer cells
Source: Nucleic Acids Res. 2021 Jun 17;49(12):6673–86. doi: 10.1093/nar/gkab500 (PMC8266585; doi:10.1093/nar/gkab500)
Supplement: gkab500_Supplemental_Files [file gkab500_supplemental_files.zip › SD2.xlsx]

## Sheet: SD2
gene	baseMean	log2FoldChange	lfcSE	stat	pvalue	padj	description	gene_biotype	GO_BP
5S_rRNA	19.4099	-1.02102	0.506624	-2.01533	0.0438699	0.176318	NA	NA	NA
7SK	116.745	0.425987	0.303535	1.40342	0.160492	0.406179	NA	NA	NA
A1BG	189.547	-0.146484	0.296291	-0.494394	0.621028	0.826248	alpha-1-B glycoprotein [Source:HGNC Symbol;Acc:HGNC:5]	protein_coding	biological_process, neutrophil degranulation, platelet degranulation
A1BG-AS1	449.724	-0.14681	0.265694	-0.552553	0.580569	0.801175	NA	NA	NA
A1CF	5.37618	0.588136	1.39326	0.42213	0.67293	NA	APOBEC1 complementation factor [Source:HGNC Symbol;Acc:HGNC:24086]	protein_coding	mRNA modification, mRNA processing, protein stabilization, cytidine to uridine editing, embryo implantation, mRNA localization resulting in posttranscriptional regulation of gene expression
A2M	46.5368	-1.59437	0.82296	-1.93737	0.0527007	0.199514	alpha-2-macroglobulin [Source:HGNC Symbol;Acc:HGNC:7]	protein_coding	negative regulation of endopeptidase activity, negative regulation of peptidase activity, regulation of small GTPase mediated signal transduction, platelet degranulation, extracellular matrix disassembly, blood coagulation, intrinsic pathway, negative regulation of complement activation, lectin pathway, stem cell differentiation
A2M-AS1	131.876	0.01207	0.307495	0.0392527	0.968689	0.98765	NA	NA	NA
A2ML1	17.7428	-0.815291	0.592666	-1.37563	0.168936	0.419025	alpha-2-macroglobulin like 1 [Source:HGNC Symbol;Acc:HGNC:23336]	protein_coding	negative regulation of endopeptidase activity, negative regulation of peptidase activity, regulation of endopeptidase activity
A2MP1	53.4505	3.63626	0.633863	5.73667	9.65538e-09	6.46263e-07	NA	NA	NA
A4GALT	2035.42	0.582593	0.243399	2.39357	0.0166854	0.0926358	alpha 1,4-galactosyltransferase (P blood group) [Source:HGNC Symbol;Acc:HGNC:18149]	protein_coding	lipid metabolic process, glycosphingolipid biosynthetic process, plasma membrane organization, globoside biosynthetic process
AAAS	4591.79	-0.312979	0.152844	-2.0477	0.0405893	0.167893	aladin WD repeat nucleoporin [Source:HGNC Symbol;Acc:HGNC:13666]	protein_coding	mRNA transport, protein transport, microtubule bundle formation, intracellular transport of virus, regulation of glycolytic process, mRNA export from nucleus, tRNA export from nucleus, viral process, protein sumoylation, viral transcription, regulation of gene silencing by miRNA, regulation of cellular response to heat, mitotic spindle assembly, regulation of nucleocytoplasmic transport, nucleocy…
AACS	9433.05	-0.10942	0.225988	-0.484184	0.628256	0.830397	acetoacetyl-CoA synthetase [Source:HGNC Symbol;Acc:HGNC:21298]	protein_coding	lipid metabolic process, fatty acid metabolic process, liver development, response to nutrient, response to organonitrogen compound, response to organic cyclic compound, response to purine-containing compound, positive regulation of insulin secretion, response to oleic acid, response to drug, response to starvation, response to ethanol, white fat cell differentiation, adipose tissue development, …
AACSP1	10.0273	0.725313	0.668647	1.08475	0.278034	0.556249	NA	NA	NA
AADAC	1.5651	2.74677	3.3487	0.820248	0.412075	NA	arylacetamide deacetylase [Source:HGNC Symbol;Acc:HGNC:17]	protein_coding	xenobiotic metabolic process, positive regulation of triglyceride catabolic process, catabolic process
AADAT	379.803	-0.689326	0.316891	-2.17528	0.0296094	0.136816	aminoadipate aminotransferase [Source:HGNC Symbol;Acc:HGNC:17929]	protein_coding	biosynthetic process, L-kynurenine metabolic process, lysine catabolic process, tryptophan catabolic process, kynurenine metabolic process, 2-oxoglutarate metabolic process, glutamate metabolic process, L-lysine catabolic process to acetyl-CoA via saccharopine, alpha-amino acid metabolic process
AAED1	816.265	-0.730129	0.191544	-3.81181	0.000137951	0.00231483	NA	NA	NA
AAGAB	8329.79	-0.755537	0.257134	-2.9383	0.00330016	0.0280327	alpha and gamma adaptin binding protein [Source:HGNC Symbol;Acc:HGNC:25662]	protein_coding	protein transport
AAK1	1056.81	0.195052	0.237339	0.821829	0.411174	0.681629	AP2 associated kinase 1 [Source:HGNC Symbol;Acc:HGNC:19679]	protein_coding	protein phosphorylation, phosphorylation, endocytosis, protein stabilization, membrane organization, protein autophosphorylation, positive regulation of Notch signaling pathway, regulation of protein localization, regulation of clathrin-dependent endocytosis
AAMDC	875.249	-0.305043	0.159792	-1.909	0.0562627	0.208598	adipogenesis associated Mth938 domain containing [Source:HGNC Symbol;Acc:HGNC:30205]	protein_coding	positive regulation of fat cell differentiation
AAMP	17831.1	-0.612302	0.152966	-4.00286	6.25811e-05	0.00120936	angio associated migratory cell protein [Source:HGNC Symbol;Acc:HGNC:18]	protein_coding	multicellular organism development, cell differentiation, angiogenesis, positive regulation of endothelial cell migration, smooth muscle cell migration
AANAT	32.0576	0.203814	0.505592	0.403119	0.68686	0.863804	aralkylamine N-acetyltransferase [Source:HGNC Symbol;Acc:HGNC:19]	protein_coding	circadian rhythm, rhythmic process, cellular response to cAMP, response to light stimulus, indolalkylamine biosynthetic process, N-terminal protein amino acid acetylation, melatonin biosynthetic process, photoperiodism, response to zinc ion, response to organic cyclic compound, response to insulin, response to cytokine, response to prostaglandin E, response to copper ion, response to corticostero…
AAR2	4565.48	-0.576379	0.167965	-3.43155	0.000600153	0.00747446	AAR2 splicing factor [Source:HGNC Symbol;Acc:HGNC:15886]	protein_coding	mRNA processing, RNA splicing, spliceosomal tri-snRNP complex assembly
AARD	169.911	-0.967675	0.335366	-2.88543	0.00390875	0.0317883	alanine and arginine rich domain containing protein [Source:HGNC Symbol;Acc:HGNC:33842]	protein_coding	lung development
AARS	49459.9	-0.0855607	0.192374	-0.444763	0.656491	0.847201	NA	NA	NA
AARS2	4959.79	-0.292058	0.165875	-1.76072	0.0782866	0.257431	alanyl-tRNA synthetase 2, mitochondrial [Source:HGNC Symbol;Acc:HGNC:21022]	protein_coding	tRNA aminoacylation, alanyl-tRNA aminoacylation, translation, aminoacyl-tRNA metabolism involved in translational fidelity, tRNA modification, mitochondrial alanyl-tRNA aminoacylation
AARSD1	1439.08	-0.159284	0.250656	-0.635468	0.525123	0.766228	alanyl-tRNA synthetase domain containing 1 [Source:HGNC Symbol;Acc:HGNC:28417]	protein_coding	tRNA aminoacylation, alanyl-tRNA aminoacylation, biological_process, translation, aminoacyl-tRNA metabolism involved in translational fidelity, regulation of translational fidelity
AASDH	1107.6	0.0151941	0.374061	0.0406193	0.967599	0.987156	aminoadipate-semialdehyde dehydrogenase [Source:HGNC Symbol;Acc:HGNC:23993]	protein_coding	lipid metabolic process, fatty acid metabolic process, beta-alanine metabolic process, amino acid activation for nonribosomal peptide biosynthetic process
AASDHPPT	1426.4	-0.333719	0.225406	-1.48053	0.138732	0.370273	aminoadipate-semialdehyde dehydrogenase-phosphopantetheinyl transferase [Source:HGNC Symbol;Acc:HGNC:14235]	protein_coding	pantothenate metabolic process, lysine biosynthetic process via aminoadipic acid
AASS	150.343	-0.799971	0.451679	-1.7711	0.0765435	0.253334	aminoadipate-semialdehyde synthase [Source:HGNC Symbol;Acc:HGNC:17366]	protein_coding	oxidation-reduction process, metabolic process, lysine catabolic process, L-lysine catabolic process to acetyl-CoA via saccharopine, L-lysine catabolic process
AATF	3987.2	-0.473514	0.153905	-3.07666	0.00209335	0.0198736	apoptosis antagonizing transcription factor [Source:HGNC Symbol;Acc:HGNC:19235]	protein_coding	negative regulation of apoptotic process, cellular response to DNA damage stimulus, regulation of transcription by RNA polymerase II, positive regulation of transcription by RNA polymerase II, negative regulation of reactive oxygen species metabolic process, negative regulation of superoxide anion generation, regulation of mitotic cell cycle, ribosome biogenesis, negative regulation of amyloid pr…
AATK	313.354	0.909708	0.311636	2.91914	0.00351003	0.0293671	apoptosis associated tyrosine kinase [Source:HGNC Symbol;Acc:HGNC:21]	protein_coding	protein phosphorylation, peptidyl-tyrosine phosphorylation, phosphorylation, biological_process
AATK-AS1	14.8064	-0.539588	0.663878	-0.812783	0.416343	0.685663	NA	NA	NA
AB015752.3	57.0965	0.0389366	0.48717	0.079924	0.936298	0.973422	NA	NA	NA
AB019441.29	106.017	-0.385107	0.286763	-1.34294	0.17929	0.43356	NA	NA	NA
ABAT	15616.4	0.135726	0.124939	1.08633	0.277333	0.555454	4-aminobutyrate aminotransferase [Source:HGNC Symbol;Acc:HGNC:23]	protein_coding	gamma-aminobutyric acid metabolic process, neurotransmitter catabolic process, gamma-aminobutyric acid catabolic process, behavioral response to cocaine, response to hypoxia, aging, copulation, locomotory behavior, gamma-aminobutyric acid biosynthetic process, response to iron ion, negative regulation of gamma-aminobutyric acid secretion, cerebellum development, positive regulation of heat genera…
ABC7-42389800N19.1	2368.31	0.226679	0.210767	1.0755	0.282153	0.560377	NA	NA	NA
ABC7-43041300I9.1	9.3071	-0.287917	0.6678	-0.431143	0.666364	0.853468	NA	NA	NA
ABCA1	861.451	1.75287	0.296824	5.90543	3.51726e-09	2.58667e-07	ATP binding cassette subfamily A member 1 [Source:HGNC Symbol;Acc:HGNC:29]	protein_coding	transmembrane transport, cholesterol homeostasis, cellular response to low-density lipoprotein particle stimulus, lipid metabolic process, steroid metabolic process, cholesterol metabolic process, regulation of Cdc42 protein signal transduction, response to laminar fluid shear stress, cholesterol efflux, regulation of lipid metabolic process, lipid transport, high-density lipoprotein particle ass…
ABCA10	108.918	2.74009	1.25676	2.18028	0.0292369	0.135744	ATP binding cassette subfamily A member 10 [Source:HGNC Symbol;Acc:HGNC:30]	protein_coding	transmembrane transport, lipid transport
ABCA11P	380.297	-0.723934	0.575862	-1.25713	0.208706	0.475111	NA	NA	NA
ABCA12	1874.04	1.29947	0.398435	3.26144	0.00110848	0.0121396	ATP binding cassette subfamily A member 12 [Source:HGNC Symbol;Acc:HGNC:14637]	protein_coding	lipid transport, transmembrane transport, positive regulation of cholesterol efflux, phospholipid efflux, protein localization to plasma membrane, secretion by cell, cellular homeostasis, keratinocyte differentiation, keratinization, ceramide transport, surfactant homeostasis, regulated exocytosis, lung alveolus development, lipid homeostasis, establishment of skin barrier, positive regulation of…
ABCA13	4.33224	2.67684	2.45137	1.09197	0.274844	NA	ATP binding cassette subfamily A member 13 [Source:HGNC Symbol;Acc:HGNC:14638]	protein_coding	transmembrane transport, neutrophil degranulation, lipid transport
ABCA17P	375.677	-0.260658	0.300753	-0.866685	0.386115	0.661808	NA	NA	NA
ABCA2	13782.6	0.2867	0.216559	1.32389	0.185541	0.443219	ATP binding cassette subfamily A member 2 [Source:HGNC Symbol;Acc:HGNC:32]	protein_coding	transmembrane transport, negative regulation of receptor-mediated endocytosis involved in cholesterol transport, positive regulation of amyloid-beta formation, negative regulation of cholesterol efflux, regulation of cholesterol esterification, lipid metabolic process, regulation of transcription by RNA polymerase II, cholesterol homeostasis, positive regulation of amyloid precursor protein catab…
ABCA3	10963.5	0.0687352	0.144906	0.474344	0.635254	0.834675	ATP binding cassette subfamily A member 3 [Source:HGNC Symbol;Acc:HGNC:33]	protein_coding	transmembrane transport, cellular protein metabolic process, response to drug, lipid transport, response to glucocorticoid
ABCA4	185.941	1.16902	0.700285	1.66935	0.0950488	0.292406	ATP binding cassette subfamily A member 4 [Source:HGNC Symbol;Acc:HGNC:34]	protein_coding	lipid transport, transmembrane transport, visual perception, response to stimulus, retinoid metabolic process, phospholipid translocation, phototransduction, visible light, phospholipid transfer to membrane, photoreceptor cell maintenance
ABCA5	5503.88	0.481719	0.261886	1.83942	0.0658532	0.230328	ATP binding cassette subfamily A member 5 [Source:HGNC Symbol;Acc:HGNC:35]	protein_coding	transmembrane transport, cholesterol transport, cholesterol efflux, lipid transport, high-density lipoprotein particle remodeling, reverse cholesterol transport, negative regulation of macrophage derived foam cell differentiation
ABCA6	22.863	2.53003	1.11764	2.26372	0.0235915	0.11716	ATP binding cassette subfamily A member 6 [Source:HGNC Symbol;Acc:HGNC:36]	protein_coding	lipid transport, transmembrane transport
ABCA7	788.134	0.0399046	0.254563	0.156757	0.875436	0.949753	ATP binding cassette subfamily A member 7 [Source:HGNC Symbol;Acc:HGNC:37]	protein_coding	transmembrane transport, phagocytosis, positive regulation of protein localization to cell surface, cholesterol efflux, lipid transport, phospholipid efflux, phospholipid translocation, positive regulation of cholesterol efflux, negative regulation of amyloid-beta formation, regulation of amyloid precursor protein catabolic process, positive regulation of phospholipid efflux, negative regulation …
ABCA8	1.82019	4.55187	3.69471	1.232	0.21795	NA	ATP binding cassette subfamily A member 8 [Source:HGNC Symbol;Acc:HGNC:38]	protein_coding	transmembrane transport, lipid transport
ABCA9	13.5597	2.55134	1.73964	1.46659	0.142487	0.376835	ATP binding cassette subfamily A member 9 [Source:HGNC Symbol;Acc:HGNC:39]	protein_coding	transmembrane transport, lipid transport
ABCB1	5.34179	0.540805	1.57129	0.344179	0.730712	NA	ATP binding cassette subfamily B member 1 [Source:HGNC Symbol;Acc:HGNC:40]	protein_coding	transmembrane transport, export across plasma membrane, phospholipid translocation, response to drug, G2/M transition of mitotic cell cycle, regulation of response to osmotic stress, transepithelial transport, stem cell proliferation, ceramide translocation, positive regulation of anion channel activity, xenobiotic transport across blood-brain barrier, regulation of chloride transport
ABCB10	1893.52	-0.34258	0.268874	-1.27413	0.202618	0.46673	ATP binding cassette subfamily B member 10 [Source:HGNC Symbol;Acc:HGNC:41]	protein_coding	transmembrane transport, mitochondrial transport
ABCB10P1	2.36081	-1.05596	1.59091	-0.663747	0.506852	NA	NA	NA	NA
ABCB10P3	5.02676	-4.24869	1.85888	-2.28562	0.0222765	NA	NA	NA	NA
ABCB4	169.593	-0.428129	0.463223	-0.924239	0.355362	0.636386	ATP binding cassette subfamily B member 4 [Source:HGNC Symbol;Acc:HGNC:45]	protein_coding	transmembrane transport, lipid transport, lipid metabolic process, lipid homeostasis, bile acid secretion, regulation of lipid metabolic process, phospholipid translocation, positive regulation of phospholipid transport, positive regulation of cholesterol transport, positive regulation of phospholipid translocation, ceramide translocation, response to fenofibrate, cellular response to bile acid
ABCB6	3892.61	-0.519216	0.188651	-2.75225	0.00591873	0.0431603	ATP binding cassette subfamily B member 6 (Langereis blood group) [Source:HGNC Symbol;Acc:HGNC:47]	protein_coding	transmembrane transport, cellular iron ion homeostasis, porphyrin-containing compound biosynthetic process, brain development, skin development, heme transport, heme transmembrane transport
ABCB7	1453.36	-0.250826	0.244847	-1.02442	0.305638	0.584495	ATP binding cassette subfamily B member 7 [Source:HGNC Symbol;Acc:HGNC:48]	protein_coding	transmembrane transport, cellular iron ion homeostasis, heme transport
ABCB8	3453.1	-0.573679	0.229813	-2.49629	0.0125501	0.0753132	ATP binding cassette subfamily B member 8 [Source:HGNC Symbol;Acc:HGNC:49]	protein_coding	transmembrane transport, ion transport, potassium ion transport, potassium ion transmembrane transport
ABCB9	2914.81	-0.350732	0.227588	-1.54108	0.123296	0.345163	ATP binding cassette subfamily B member 9 [Source:HGNC Symbol;Acc:HGNC:50]	protein_coding	transmembrane transport, peptide transport, protein transport
ABCC1	12231.2	-0.0595218	0.203273	-0.292816	0.769662	0.904836	ATP binding cassette subfamily C member 1 [Source:HGNC Symbol;Acc:HGNC:51]	protein_coding	transmembrane transport, cellular response to amyloid-beta, positive regulation of inflammatory response, cobalamin metabolic process, export across plasma membrane, response to drug, phospholipid translocation, cell chemotaxis, transepithelial transport, leukotriene metabolic process, cobalamin transport, glutathione transmembrane transport, xenobiotic transport, leukotriene transport, sphingoli…
ABCC10	5150.57	0.0260946	0.219393	0.11894	0.905323	0.96186	ATP binding cassette subfamily C member 10 [Source:HGNC Symbol;Acc:HGNC:52]	protein_coding	transmembrane transport
ABCC11	66.978	0.967761	0.478294	2.02336	0.043036	0.174076	ATP binding cassette subfamily C member 11 [Source:HGNC Symbol;Acc:HGNC:14639]	protein_coding	transmembrane transport, organic anion transport, purine nucleotide transport
ABCC13	106.792	-0.392538	0.449428	-0.873416	0.382437	0.659131	NA	NA	NA
ABCC2	141.569	-0.0487759	0.454483	-0.107322	0.914534	0.966259	ATP binding cassette subfamily C member 2 [Source:HGNC Symbol;Acc:HGNC:53]	protein_coding	transmembrane transport, organic anion transport, negative regulation of gene expression, bile acid and bile salt transport, transepithelial transport, xenobiotic transport across blood-brain barrier, response to oxidative stress, female pregnancy, response to heat, mercury ion transport, canalicular bile acid transport, bilirubin transport, prostaglandin transport, antibiotic metabolic process, …
ABCC3	13623.1	0.206289	0.310524	0.664324	0.506483	0.753203	ATP binding cassette subfamily C member 3 [Source:HGNC Symbol;Acc:HGNC:54]	protein_coding	transmembrane transport, bile acid and bile salt transport, canalicular bile acid transport, xenobiotic transport, organic anion transport
ABCC4	2181.62	0.081573	0.195035	0.418249	0.675765	0.858187	ATP binding cassette subfamily C member 4 [Source:HGNC Symbol;Acc:HGNC:55]	protein_coding	transmembrane transport, ion transmembrane transport, oxidation-reduction process, xenobiotic transport, platelet degranulation, cilium assembly, response to organic substance, response to organonitrogen compound, response to organic cyclic compound, prostaglandin secretion, response to drug, positive regulation of smooth muscle cell proliferation, export across plasma membrane
ABCC5	13465.6	-0.167502	0.0934494	-1.79243	0.073064	0.245479	ATP binding cassette subfamily C member 5 [Source:HGNC Symbol;Acc:HGNC:56]	protein_coding	transmembrane transport, organic anion transport, hyaluronan biosynthetic process, xenobiotic transport, export across plasma membrane
ABCC5-AS1	28.0672	0.231662	0.624038	0.371231	0.710466	0.87438	NA	NA	NA
ABCC6	78.6249	-0.393224	0.503752	-0.78059	0.435044	0.700538	ATP binding cassette subfamily C member 6 [Source:HGNC Symbol;Acc:HGNC:57]	protein_coding	transmembrane transport, response to stimulus, visual perception, response to drug
ABCC6P1	4.54533	-0.0176832	1.6102	-0.010982	0.991238	NA	NA	NA	NA
ABCC6P2	10.8756	-0.281408	0.878232	-0.320425	0.748646	0.893958	NA	NA	NA
ABCC8	272.434	0.970707	0.501624	1.93513	0.0529743	0.200185	ATP binding cassette subfamily C member 8 [Source:HGNC Symbol;Acc:HGNC:59]	protein_coding	transmembrane transport, potassium ion transport, cellular glucose homeostasis, female pregnancy, memory, visual learning, response to pH, response to zinc ion, negative regulation of low-density lipoprotein particle clearance, negative regulation of angiogenesis, response to lipopolysaccharide, positive regulation of tumor necrosis factor production, response to insulin, response to drug, positi…
ABCC9	0.755756	-0.845779	3.74375	-0.225918	0.821265	NA	ATP binding cassette subfamily C member 9 [Source:HGNC Symbol;Acc:HGNC:60]	protein_coding	transmembrane transport, potassium ion transport, regulation of cardiac conduction, response to ATP, defense response to virus, cardiac conduction, potassium ion transmembrane transport, cation transmembrane transport, inorganic cation transmembrane transport, potassium ion import across plasma membrane
ABCD1	2206.52	0.827734	0.264111	3.13403	0.00172421	0.0172077	ATP binding cassette subfamily D member 1 [Source:HGNC Symbol;Acc:HGNC:61]	protein_coding	transmembrane transport, fatty acid beta-oxidation, long-chain fatty acid import into peroxisome, peroxisome organization, fatty acid beta-oxidation using acyl-CoA oxidase, alpha-linolenic acid metabolic process, myelin maintenance, negative regulation of cytokine production involved in inflammatory response, linoleic acid metabolic process, negative regulation of reactive oxygen species biosynth…
ABCD3	2283.5	-0.402672	0.221136	-1.82093	0.0686182	0.236318	ATP binding cassette subfamily D member 3 [Source:HGNC Symbol;Acc:HGNC:67]	protein_coding	transmembrane transport, long-chain fatty acid import into peroxisome, fatty acid biosynthetic process, peroxisome organization, fatty acid beta-oxidation, response to organic cyclic compound, response to drug, very long-chain fatty acid catabolic process
ABCD4	3113.87	0.340573	0.143682	2.37032	0.0177725	0.0967652	ATP binding cassette subfamily D member 4 [Source:HGNC Symbol;Acc:HGNC:68]	protein_coding	transmembrane transport, cellular response to leukemia inhibitory factor, cobalamin metabolic process
ABCE1	10879.9	-0.665117	0.298283	-2.22982	0.0257594	0.124077	ATP binding cassette subfamily E member 1 [Source:HGNC Symbol;Acc:HGNC:69]	protein_coding	ribosomal subunit export from nucleus, viral process, translational initiation, translational termination, defense response to virus, regulation of type I interferon-mediated signaling pathway, negative regulation of endoribonuclease activity
ABCF1	727.028	-0.447126	0.152961	-2.92314	0.00346519	0.0290731	ATP binding cassette subfamily F member 1 [Source:HGNC Symbol;Acc:HGNC:70]	protein_coding	transmembrane transport, inflammatory response, translation
ABCF2	11765.7	-0.641409	0.118262	-5.42362	5.84039e-08	3.24141e-06	NA	NA	NA
ABCF3	9726.63	-0.186087	0.152041	-1.22393	0.22098	0.490288	ATP binding cassette subfamily F member 3 [Source:HGNC Symbol;Acc:HGNC:72]	protein_coding	defense response to virus
ABCG1	3195.51	0.645694	0.227753	2.83507	0.00458162	0.0357605	ATP binding cassette subfamily G member 1 [Source:HGNC Symbol;Acc:HGNC:73]	protein_coding	transmembrane transport, cholesterol homeostasis, positive regulation of amyloid-beta formation, lipid transport, toxin transport, cholesterol efflux, response to organic substance, cholesterol metabolic process, high-density lipoprotein particle remodeling, reverse cholesterol transport, negative regulation of macrophage derived foam cell differentiation, negative regulation of cholesterol stora…
ABCG2	1762	-0.206174	0.281013	-0.733684	0.463141	0.721108	ATP binding cassette subfamily G member 2 (Junior blood group) [Source:HGNC Symbol;Acc:HGNC:74]	protein_coding	transmembrane transport, urate metabolic process, export across plasma membrane, cellular iron ion homeostasis, transepithelial transport, xenobiotic transport across blood-brain barrier, riboflavin transport, urate transport, biotin transport, urate salt excretion, cellular detoxification
ABCG4	9.94997	2.72132	1.07351	2.53497	0.0112457	0.0694689	ATP binding cassette subfamily G member 4 [Source:HGNC Symbol;Acc:HGNC:13884]	protein_coding	transmembrane transport, cholesterol efflux, cellular response to leukemia inhibitory factor
ABCG5	3.41751	-0.414584	2.1349	-0.194193	0.846024	NA	ATP binding cassette subfamily G member 5 [Source:HGNC Symbol;Acc:HGNC:13886]	protein_coding	cholesterol homeostasis, lipid transport, transmembrane transport, cholesterol efflux, intestinal cholesterol absorption, excretion, sterol transport, negative regulation of intestinal phytosterol absorption, negative regulation of intestinal cholesterol absorption, response to nutrient, response to ionizing radiation, response to drug
ABCG8	2.91454	1.48713	2.2102	0.672847	0.501045	NA	ATP binding cassette subfamily G member 8 [Source:HGNC Symbol;Acc:HGNC:13887]	protein_coding	cholesterol homeostasis, lipid transport, transmembrane transport, cholesterol efflux, intestinal cholesterol absorption, excretion, sterol transport, response to nutrient, negative regulation of intestinal phytosterol absorption, phospholipid transport, response to drug, negative regulation of intestinal cholesterol absorption, sterol homeostasis
ABHD1	293.013	0.0661847	0.310313	0.213283	0.831106	0.930562	abhydrolase domain containing 1 [Source:HGNC Symbol;Acc:HGNC:17553]	protein_coding	biological_process, cellular lipid metabolic process
ABHD10	1112.64	-0.0100457	0.272384	-0.0368805	0.97058	0.98822	abhydrolase domain containing 10 [Source:HGNC Symbol;Acc:HGNC:25656]	protein_coding	cellular glucuronidation, glucuronoside catabolic process
ABHD11	5929.26	0.197677	0.161925	1.22079	0.222165	0.491644	abhydrolase domain containing 11 [Source:HGNC Symbol;Acc:HGNC:16407]	protein_coding	biological_process
ABHD12	8235.06	-0.115059	0.149911	-0.767517	0.442774	0.70661	abhydrolase domain containing 12 [Source:HGNC Symbol;Acc:HGNC:15868]	protein_coding	lipid metabolic process, phospholipid catabolic process, monoacylglycerol catabolic process, acylglycerol catabolic process, phosphatidylserine catabolic process, protein depalmitoylation, adult walking behavior, response to auditory stimulus, glycerophospholipid catabolic process, regulation of inflammatory response
ABHD12B	12.6685	0.2112	1.07347	0.196745	0.844027	0.936367	NA	NA	NA
ABHD13	1063.37	0.204049	0.301895	0.675893	0.499108	0.74793	abhydrolase domain containing 13 [Source:HGNC Symbol;Acc:HGNC:20293]	protein_coding	protein depalmitoylation
ABHD14A	565.725	-0.331066	0.215036	-1.53958	0.123662	0.345828	NA	NA	NA
ABHD14A-ACY1	66.5531	-0.115099	0.324462	-0.354737	0.722787	0.881021	ABHD14A-ACY1 readthrough [Source:HGNC Symbol;Acc:HGNC:38856]	protein_coding	proteolysis, cellular amino acid metabolic process
ABHD14B	1494.94	-0.215379	0.344373	-0.625422	0.531694	0.769988	abhydrolase domain containing 14B [Source:HGNC Symbol;Acc:HGNC:28235]	protein_coding	positive regulation of transcription by RNA polymerase II, 3'-phosphoadenosine 5'-phosphosulfate metabolic process
ABHD15	3361.62	-0.265221	0.149465	-1.77447	0.0759852	0.252078	abhydrolase domain containing 15 [Source:HGNC Symbol;Acc:HGNC:26971]	protein_coding	cellular lipid metabolic process
ABHD16A	36.0307	-0.492854	0.501529	-0.982703	0.325754	0.606243	abhydrolase domain containing 16A [Source:HGNC Symbol;Acc:HGNC:13921]	protein_coding	lipid metabolic process, phosphatidylserine catabolic process, monoacylglycerol catabolic process, prostaglandin catabolic process
ABHD16B	742.772	0.264063	0.312621	0.844673	0.398294	0.671681	NA	NA	NA
ABHD17A	1532.48	-0.0905744	0.277757	-0.326092	0.744355	0.89185	abhydrolase domain containing 17A [Source:HGNC Symbol;Acc:HGNC:28756]	protein_coding	protein localization to membrane, protein palmitoylation, protein depalmitoylation, regulation of postsynapse organization, negative regulation of protein localization to microtubule, positive regulation of protein localization to endosome
ABHD17AP1	27.9879	-0.0662013	0.511705	-0.129374	0.897062	0.958817	NA	NA	NA
ABHD17AP2	29.8894	-0.0717836	0.480579	-0.149369	0.881262	0.952409	NA	NA	NA
ABHD17AP3	17.7527	1.00796	0.784702	1.28451	0.198963	0.463094	NA	NA	NA
ABHD17AP4	2.35114	-2.70054	2.93353	-0.920579	0.35727	NA	NA	NA	NA
ABHD17AP6	23.4217	-0.137351	0.612926	-0.224091	0.822686	0.926329	NA	NA	NA
ABHD17B	1973.14	-0.27869	0.221295	-1.25936	0.2079	0.473952	abhydrolase domain containing 17B [Source:HGNC Symbol;Acc:HGNC:24278]	protein_coding	protein palmitoylation, protein depalmitoylation, regulation of postsynapse organization, regulation of protein localization to synapse, negative regulation of protein localization to microtubule, regulation of dendritic spine maintenance, positive regulation of protein localization to endosome
ABHD17C	5515.72	0.578738	0.27033	2.14086	0.0322853	0.14509	abhydrolase domain containing 17C [Source:HGNC Symbol;Acc:HGNC:26925]	protein_coding	protein palmitoylation, protein depalmitoylation, regulation of postsynapse organization, negative regulation of protein localization to microtubule, positive regulation of protein localization to endosome
ABHD2	26085.5	-0.0263543	0.149473	-0.176314	0.860047	0.942704	abhydrolase domain containing 2 [Source:HGNC Symbol;Acc:HGNC:18717]	protein_coding	lipid metabolic process, lipid catabolic process, acrosome reaction, response to wounding, negative regulation of cell migration, sperm capacitation, acylglycerol catabolic process, response to progesterone, steroid hormone mediated signaling pathway, cellular lipid metabolic process
ABHD3	1047.37	0.193577	0.17109	1.13144	0.257871	0.534268	abhydrolase domain containing 3 [Source:HGNC Symbol;Acc:HGNC:18718]	protein_coding	lipid metabolic process, phosphatidylcholine metabolic process, cellular lipid metabolic process, phosphatidylcholine biosynthetic process
ABHD4	1805.92	0.0349206	0.188082	0.185667	0.852706	0.939542	abhydrolase domain containing 4 [Source:HGNC Symbol;Acc:HGNC:20154]	protein_coding	lipid metabolic process, lipid catabolic process, lipid homeostasis, phosphatidylethanolamine acyl-chain remodeling, N-acylphosphatidylethanolamine metabolic process
ABHD5	2135.04	-0.251958	0.206363	-1.22094	0.222107	0.491607	abhydrolase domain containing 5 [Source:HGNC Symbol;Acc:HGNC:21396]	protein_coding	proteolysis, lipid metabolic process, fatty acid metabolic process, phospholipid biosynthetic process, cell differentiation, negative regulation of sequestering of triglyceride, positive regulation of triglyceride catabolic process, positive regulation of lipid catabolic process, positive regulation of lipoprotein lipase activity, phosphatidic acid biosynthetic process, lipid homeostasis
ABHD6	176.206	-0.0682843	0.430939	-0.158455	0.874099	0.948904	abhydrolase domain containing 6 [Source:HGNC Symbol;Acc:HGNC:21398]	protein_coding	lipid metabolic process, negative regulation of cold-induced thermogenesis, monoacylglycerol catabolic process, acylglycerol catabolic process, lysobisphosphatidic acid metabolic process, phospholipid catabolic process, negative regulation of cell migration, positive regulation of lipid biosynthetic process, long-term synaptic depression, regulation of endocannabinoid signaling pathway
ABHD8	350.235	0.394717	0.284857	1.38567	0.165849	0.414396	NA	NA	NA
ABI1	5776.87	0.205823	0.235997	0.872144	0.38313	0.659293	abl interactor 1 [Source:HGNC Symbol;Acc:HGNC:11320]	protein_coding	actin polymerization or depolymerization, Fc-gamma receptor signaling pathway involved in phagocytosis, positive regulation of protein tyrosine kinase activity, viral process, transmembrane receptor protein tyrosine kinase signaling pathway, vascular endothelial growth factor receptor signaling pathway, negative regulation of cell population proliferation, peptidyl-tyrosine phosphorylation, somit…
ABI2	5378.94	-0.724746	0.307692	-2.35542	0.0185016	0.0995813	abl interactor 2 [Source:HGNC Symbol;Acc:HGNC:24011]	protein_coding	actin polymerization or depolymerization, nervous system development, cell migration, cytoskeleton organization, viral process, regulation of dendritic spine morphogenesis, positive regulation of Arp2/3 complex-mediated actin nucleation, peptidyl-tyrosine phosphorylation, lens fiber cell morphogenesis, Rac protein signal transduction
ABI3	3.83303	-4.26268	2.08022	-2.04915	0.0404477	NA	ABI family member 3 [Source:HGNC Symbol;Acc:HGNC:29859]	protein_coding	regulation of cell migration
ABI3BP	42.6399	0.676496	0.89059	0.759604	0.447491	0.7104	ABI family member 3 binding protein [Source:HGNC Symbol;Acc:HGNC:17265]	protein_coding	positive regulation of cell-substrate adhesion, extracellular matrix organization
ABL1	15260.6	-0.206527	0.165406	-1.2486	0.21181	0.478946	ABL proto-oncogene 1, non-receptor tyrosine kinase [Source:HGNC Symbol;Acc:HGNC:76]	protein_coding	protein phosphorylation, positive regulation of endothelial cell migration, negative regulation of long-term synaptic potentiation, negative regulation of protein serine/threonine kinase activity, phosphorylation, cell adhesion, DNA repair, cellular response to DNA damage stimulus, apoptotic process, autophagy, Fc-gamma receptor signaling pathway involved in phagocytosis, endocytosis, regulation …
ABL2	6267.12	0.710512	0.198579	3.57798	0.000346261	0.00487492	ABL proto-oncogene 2, non-receptor tyrosine kinase [Source:HGNC Symbol;Acc:HGNC:77]	protein_coding	protein phosphorylation, phosphorylation, cell adhesion, regulation of endocytosis, regulation of apoptotic process, regulation of cell adhesion, signal transduction, cellular protein modification process, regulation of autophagy, regulation of actin cytoskeleton reorganization, regulation of cell motility, positive regulation of cytosolic calcium ion concentration, peptidyl-tyrosine phosphorylat…
ABLIM1	8167.27	-1.21007	0.230663	-5.24605	1.55397e-07	7.59922e-06	actin binding LIM protein 1 [Source:HGNC Symbol;Acc:HGNC:78]	protein_coding	cytoskeleton organization, cilium assembly, visual perception, animal organ morphogenesis, lamellipodium assembly
ABLIM2	775.48	0.106193	0.248168	0.427906	0.66872	0.854437	actin binding LIM protein family member 2 [Source:HGNC Symbol;Acc:HGNC:19195]	protein_coding	transcription, DNA-templated, cytoskeleton organization, actin cytoskeleton organization, lamellipodium assembly
ABLIM3	1501.84	0.253684	0.235194	1.07861	0.28076	0.558997	actin binding LIM protein family member 3 [Source:HGNC Symbol;Acc:HGNC:29132]	protein_coding	transcription, DNA-templated, cytoskeleton organization, actin cytoskeleton organization, cilium assembly, lamellipodium assembly, positive regulation of protein targeting to mitochondrion, positive regulation of transcription by RNA polymerase II
ABR	12275.5	0.0686028	0.172051	0.398734	0.690089	0.864926	ABR activator of RhoGEF and GTPase [Source:HGNC Symbol;Acc:HGNC:81]	protein_coding	signal transduction, intracellular signal transduction, positive regulation of GTPase activity, regulation of small GTPase mediated signal transduction, activation of GTPase activity, G protein-coupled receptor signaling pathway, small GTPase mediated signal transduction, positive regulation of apoptotic process, modulation of chemical synaptic transmission, negative regulation of cellular extrav…
ABRA	31.4582	-0.336267	0.699556	-0.480687	0.630739	0.831856	actin binding Rho activating protein [Source:HGNC Symbol;Acc:HGNC:30655]	protein_coding	positive regulation of Rho protein signal transduction, protein transport, positive regulation of transcription by RNA polymerase II, positive regulation of transcription, DNA-templated, positive regulation of DNA-binding transcription factor activity, protein import into nucleus
ABRACL	2483.41	-0.40638	0.180211	-2.25503	0.0241316	0.118931	ABRA C-terminal like [Source:HGNC Symbol;Acc:HGNC:21230]	protein_coding	regulation of actin filament-based process
ABT1	4636.09	-0.431293	0.177849	-2.42505	0.0153061	0.086764	activator of basal transcription 1 [Source:HGNC Symbol;Acc:HGNC:17369]	protein_coding	positive regulation of nucleic acid-templated transcription, regulation of transcription by RNA polymerase II, spinal cord motor neuron differentiation, transcription by RNA polymerase II, endonucleolytic cleavage in ITS1 to separate SSU-rRNA from 5.8S rRNA and LSU-rRNA from tricistronic rRNA transcript (SSU-rRNA, 5.8S rRNA, LSU-rRNA), endonucleolytic cleavage to generate mature 5'-end of SSU-rRN…
ABT1P1	25.3437	-1.00762	0.679296	-1.48333	0.137987	0.369022	NA	NA	NA
ABTB1	851.342	0.921856	0.230974	3.99116	6.57509e-05	0.00126042	ankyrin repeat and BTB domain containing 1 [Source:HGNC Symbol;Acc:HGNC:18275]	protein_coding	translation, translational elongation
ABTB2	2463.11	0.265014	0.222647	1.19028	0.233935	0.505915	ankyrin repeat and BTB domain containing 2 [Source:HGNC Symbol;Acc:HGNC:23842]	protein_coding	cellular response to toxic substance
AC000032.2	0.781963	-2.36141	3.75305	-0.629197	0.52922	NA	NA	NA	NA
AC000036.4	2.86347	-5.43713	3.06742	-1.77254	0.0763045	NA	NA	NA	NA
AC000041.8	27.4428	-1.25157	0.959656	-1.30419	0.19217	0.453318	NA	NA	NA
AC000068.10	29.7567	-0.0464842	0.427727	-0.108677	0.913458	0.965837	NA	NA	NA
AC000068.5	242.604	-0.456533	0.209264	-2.18161	0.0291382	0.13539	NA	NA	NA
AC000078.5	118.088	0.435708	0.2599	1.67645	0.0936508	0.289743	NA	NA	NA
AC000081.2	2.88644	-2.49591	2.04133	-1.22269	0.221447	NA	NA	NA	NA
AC000089.3	147.229	-0.582238	0.261456	-2.2269	0.0259538	0.12473	NA	NA	NA
AC000110.1	2.27041	0.584385	2.04018	0.286438	0.774542	NA	NA	NA	NA
AC000120.7	124.655	-0.352494	0.305986	-1.15199	0.249324	0.523878	NA	NA	NA
AC000123.4	50.1243	1.08435	0.56378	1.92336	0.054435	0.204287	NA	NA	NA
AC002044.4	5.81365	0.567541	1.03639	0.547615	0.583956	NA	NA	NA	NA
AC002056.3	120.33	-1.93873	0.32764	-5.91724	3.27386e-09	2.45112e-07	NA	NA	NA
AC002056.5	1.44319	-0.378353	3.53242	-0.107109	0.914703	NA	NA	NA	NA
AC002059.10	19.178	-0.179453	0.624008	-0.287581	0.773668	0.90651	NA	NA	NA
AC002064.4	3.55782	1.65389	1.54615	1.06968	0.284761	NA	NA	NA	NA
AC002064.5	0.70777	-0.209734	3.59491	-0.058342	0.953476	NA	NA	NA	NA
AC002066.1	15.3619	-0.526586	0.678324	-0.776305	0.437569	0.702378	NA	NA	NA
AC002075.3	81.8966	-0.269045	0.328	-0.820261	0.412068	0.682516	NA	NA	NA
AC002075.4	37.334	-0.59567	0.57883	-1.02909	0.303436	0.582187	NA	NA	NA
AC002076.10	23.9843	0.147686	0.546302	0.270338	0.786901	0.911742	NA	NA	NA
AC002116.7	233.06	-0.875949	0.225872	-3.87808	0.000105285	0.00185095	NA	NA	NA
AC002116.8	1.34264	-0.00114707	3.81693	-0.000300521	0.99976	NA	NA	NA	NA
AC002117.1	43.3635	0.811723	0.396087	2.04936	0.0404274	0.167467	NA	NA	NA
AC002128.5	168.879	0.507643	0.29534	1.71884	0.0856432	0.273532	NA	NA	NA
AC002306.1	15.487	0.951202	0.652986	1.4567	0.1452	0.381375	NA	NA	NA
AC002310.10	36.3891	-0.482946	0.536673	-0.899888	0.36818	0.647501	NA	NA	NA
AC002310.12	321.997	-0.735268	0.222788	-3.3003	0.000965819	0.0108857	NA	NA	NA
AC002310.17	49.6902	-0.316061	0.392356	-0.805547	0.420504	0.688966	NA	NA	NA
AC002310.7	86.8325	-0.40831	0.533646	-0.765132	0.444193	0.707467	NA	NA	NA
AC002314.4	0.855657	-1.9638	3.60392	-0.544907	0.585818	NA	NA	NA	NA
AC002365.1	8.72094	-0.594041	1.22314	-0.485667	0.627203	NA	NA	NA	NA
AC002395.1	2.22989	0.113828	1.53237	0.0742825	0.940786	NA	NA	NA	NA
AC002398.11	130.933	-0.315353	0.249416	-1.26437	0.206098	0.47142	NA	NA	NA
AC002398.12	8.01757	-0.474854	0.71444	-0.664652	0.506273	NA	NA	NA	NA
AC002398.13	39.1772	-0.321719	0.41975	-0.766454	0.443406	0.707007	NA	NA	NA
AC002398.5	1.8737	-2.92121	2.20529	-1.32464	0.185292	NA	NA	NA	NA
AC002398.9	5.76607	3.69153	2.40812	1.53295	0.125288	NA	NA	NA	NA
AC002400.1	79.3627	0.183043	0.464502	0.394062	0.693535	0.867092	NA	NA	NA
AC002401.1	25.9956	0.00482233	0.449469	0.010729	0.99144	0.996649	NA	NA	NA
AC002429.5	6.72248	1.69472	1.33036	1.27389	0.202703	NA	NA	NA	NA
AC002451.3	5.23702	3.293	2.0886	1.57666	0.114875	NA	NA	NA	NA
AC002467.7	229.052	-0.249094	0.261681	-0.951901	0.341147	0.621614	NA	NA	NA
AC002472.1	0.954356	-0.00842426	1.89874	-0.00443676	0.99646	NA	NA	NA	NA
AC002472.13	1.7569	0.694432	2.15751	0.321867	0.747553	NA	NA	NA	NA
AC002477.1	0.928017	0.709198	2.5467	0.278477	0.780646	NA	NA	NA	NA
AC002480.3	1.18502	3.78164	3.70595	1.02042	0.307528	NA	NA	NA	NA
AC002480.5	1.29319	1.43788	3.66086	0.392772	0.694488	NA	NA	NA	NA
AC002519.8	3.87749	0.46141	2.13202	0.21642	0.828661	NA	NA	NA	NA
AC002542.2	4.86308	-0.178353	1.28898	-0.138368	0.88995	NA	NA	NA	NA
AC002543.2	118.38	-0.0192729	0.297565	-0.0647687	0.948358	0.979085	NA	NA	NA
AC002550.5	16.1846	1.05968	0.862817	1.22816	0.219388	0.488269	NA	NA	NA
AC002551.1	19.5338	-0.0449534	0.489936	-0.0917537	0.926894	0.970133	NA	NA	NA
AC002553.1	3.09379	-0.546439	1.22362	-0.446575	0.655182	NA	NA	NA	NA
AC002553.4	8.08647	-0.884751	0.827787	-1.06882	0.285153	NA	NA	NA	NA
AC002984.2	3.24056	2.02841	1.70135	1.19224	0.233168	NA	NA	NA	NA
AC002985.3	21.7674	-7.26012	1.44666	-5.01853	5.20672e-07	2.19485e-05	NA	NA	NA
AC002994.1	6.95791	0.541171	1.29914	0.416561	0.677	NA	NA	NA	NA
AC003002.6	17.2751	0.596252	0.695374	0.857456	0.391193	0.66594	NA	NA	NA
AC003005.2	1.94795	0.968273	2.65497	0.364702	0.715334	NA	NA	NA	NA
AC003006.1	2.22636	-0.489625	2.05949	-0.237741	0.812082	NA	NA	NA	NA
AC003006.7	17.3678	0.665257	2.35965	0.28193	0.777997	0.90814	NA	NA	NA
AC003009.1	0.840761	-0.825235	3.68188	-0.224135	0.822653	NA	NA	NA	NA
AC003009.2	1.2432	-2.10419	3.31811	-0.634155	0.52598	NA	NA	NA	NA
AC003029.1	5.8323	0.152425	1.1096	0.13737	0.890739	NA	NA	NA	NA
AC003051.1	0.974072	2.31062	3.75621	0.615148	0.538457	NA	NA	NA	NA
AC003075.4	16.679	0.930971	0.869813	1.07031	0.284479	0.563365	NA	NA	NA
AC003080.4	6.5653	-1.06424	1.2713	-0.83713	0.402519	NA	NA	NA	NA
AC003088.1	25.9282	2.10796	0.525481	4.01149	6.03375e-05	0.00117737	NA	NA	NA
AC003101.1	35.9543	-0.0358522	0.418807	-0.0856055	0.93178	0.971609	NA	NA	NA
AC003102.3	650.076	0.346615	0.17638	1.96516	0.0493958	0.191153	NA	NA	NA
AC003104.1	47.9714	0.503577	0.680761	0.739726	0.459466	0.718603	NA	NA	NA
AC003665.1	960.078	-0.470086	0.212055	-2.21682	0.0266357	0.12709	NA	NA	NA
AC003682.16	4.36272	2.55648	1.59059	1.60725	0.108	NA	NA	NA	NA
AC003956.1	11.8973	0.111354	0.559246	0.199114	0.842173	0.935653	NA	NA	NA
AC003958.2	22.0794	1.76201	1.35451	1.30085	0.193311	0.455071	NA	NA	NA
AC003989.3	11.2336	0.645451	0.838818	0.769477	0.44161	0.705787	NA	NA	NA
AC003989.4	73.9766	-0.156736	0.426518	-0.367477	0.713263	0.875461	NA	NA	NA
AC003991.3	2.33477	0.168086	2.16777	0.0775386	0.938195	NA	NA	NA	NA
AC004017.1	4.61507	2.05882	1.187	1.73447	0.0828347	NA	NA	NA	NA
AC004019.10	1.0408	3.6401	3.71	0.981158	0.326515	NA	NA	NA	NA
AC004019.13	20.4186	-0.333796	0.67045	-0.497868	0.618577	0.824783	NA	NA	NA
AC004019.18	5.20318	-1.01073	1.05023	-0.962394	0.335852	NA	NA	NA	NA
AC004041.2	18.3937	0.461456	0.502971	0.91746	0.358902	0.639738	NA	NA	NA
AC004053.1	2.9109	-0.835101	1.76497	-0.473153	0.636104	NA	NA	NA	NA
AC004054.1	5.07069	0.251807	1.3272	0.189728	0.849522	NA	NA	NA	NA
AC004057.1	2800.45	-0.0577107	0.342876	-0.168314	0.866336	0.945317	NA	NA	NA
AC004066.3	5.95076	2.72831	1.37437	1.98514	0.0471289	NA	NA	NA	NA
AC004067.5	59.7722	0.247694	0.425979	0.58147	0.560924	0.787773	NA	NA	NA
AC004069.1	6.65529	-1.05533	1.12515	-0.937949	0.348271	NA	NA	NA	NA
AC004069.2	106.731	-0.0625978	0.293891	-0.212997	0.831329	0.930613	NA	NA	NA
AC004074.3	156.428	-0.53466	0.272971	-1.95867	0.0501513	0.19308	NA	NA	NA
AC004076.7	19.341	-2.12229	2.69251	-0.788221	0.430568	0.697402	NA	NA	NA
AC004076.9	10.8673	0.255749	1.03979	0.245963	0.805711	0.919053	NA	NA	NA
AC004112.4	6.27598	0.425435	1.16735	0.364446	0.715525	NA	NA	NA	NA
AC004156.3	28.9471	0.505102	0.638595	0.790958	0.428968	0.696227	NA	NA	NA
AC004158.2	338.571	-0.33807	0.234495	-1.44169	0.149389	0.389051	NA	NA	NA
AC004158.3	18.552	-0.962713	1.15749	-0.831723	0.405565	0.67651	NA	NA	NA
AC004166.6	100.683	-0.229034	0.25486	-0.898666	0.36883	0.648131	NA	NA	NA
AC004221.2	4.59383	0.735981	1.98601	0.370582	0.710949	NA	NA	NA	NA
AC004231.2	45.8381	1.66829	0.441052	3.78253	0.000155245	0.00255493	NA	NA	NA
AC004237.1	4.36337	-0.708892	1.68825	-0.419898	0.67456	NA	NA	NA	NA
AC004257.1	1.89314	1.57142	1.86242	0.84375	0.398809	NA	NA	NA	NA
AC004257.3	61.5007	0.459665	0.354651	1.2961	0.19494	0.457417	NA	NA	NA
AC004381.6	1209.99	-0.686853	0.243376	-2.82218	0.00476977	0.0368213	NA	NA	NA
AC004383.3	6.24633	-1.12985	0.873494	-1.29348	0.195844	NA	NA	NA	NA
AC004410.3	1.80605	-2.43077	3.50122	-0.694262	0.487518	NA	NA	NA	NA
AC004447.2	1285.99	-0.0405363	0.202365	-0.200313	0.841236	0.935153	NA	NA	NA
AC004449.6	21.5808	0.438083	0.597103	0.73368	0.463144	0.721108	NA	NA	NA
AC004453.8	228.464	-0.590827	0.225512	-2.61994	0.0087945	0.0580214	NA	NA	NA
AC004461.4	19.1794	-0.0838561	0.557508	-0.150412	0.880439	0.951949	NA	NA	NA
AC004463.6	336.634	-0.141797	0.281996	-0.502832	0.615083	0.822702	NA	NA	NA
AC004466.1	73.5671	0.53115	0.340971	1.55776	0.119291	0.338386	NA	NA	NA
AC004471.10	2.21943	5.00596	2.7125	1.84551	0.0649628	NA	NA	NA	NA
AC004471.9	70.7948	0.0830836	0.294263	0.282344	0.77768	0.908082	NA	NA	NA
AC004490.1	83.7617	-0.654494	0.391713	-1.67085	0.0947506	0.291902	NA	NA	NA
AC004510.3	0.929793	-3.47796	3.71708	-0.93567	0.349443	NA	NA	NA	NA
AC004528.4	4.29791	1.87691	1.38327	1.35686	0.174825	NA	NA	NA	NA
AC004538.3	5.48049	-0.0366132	1.24624	-0.0293789	0.976562	NA	NA	NA	NA
AC004540.4	8.74063	-1.0366	1.2118	-0.855419	0.392319	NA	NA	NA	NA
AC004540.5	30.3563	-1.34914	0.459986	-2.93301	0.0033569	0.0283932	NA	NA	NA
AC004549.6	24.3251	0.727909	0.511779	1.42231	0.154936	0.39765	NA	NA	NA
AC004655.1	2.36882	-0.544372	1.33799	-0.406857	0.684113	NA	NA	NA	NA
AC004691.5	2.03277	3.17632	3.58316	0.886457	0.375371	NA	NA	NA	NA
AC004702.2	5.14579	-0.187075	0.854659	-0.218889	0.826736	NA	NA	NA	NA
AC004706.1	233.851	0.793671	0.267581	2.96609	0.00301611	0.0261665	NA	NA	NA
AC004771.1	16.5885	0.32745	0.775964	0.421991	0.673032	0.856859	NA	NA	NA
AC004775.5	3.65265	1.19887	1.48234	0.808768	0.418648	NA	NA	NA	NA
AC004797.1	1149.44	-0.698787	0.302062	-2.31339	0.0207013	0.107462	NA	NA	NA
AC004812.1	8.94605	-1.01233	0.710036	-1.42574	0.153943	0.396324	NA	NA	NA
AC004824.1	1.03199	-0.0036048	1.57809	-0.00228429	0.998177	NA	NA	NA	NA
AC004837.3	1.10657	-2.86761	3.74877	-0.764948	0.444302	NA	NA	NA	NA
AC004837.5	28.9034	0.509449	0.614451	0.829114	0.40704	0.677985	NA	NA	NA
AC004840.8	21.19	-1.2593	0.575378	-2.18864	0.0286231	0.133775	NA	NA	NA
AC004840.9	293.407	0.642638	0.312659	2.05539	0.039841	0.165713	NA	NA	NA
AC004851.1	3.85138	-0.447746	1.17192	-0.382063	0.702415	NA	NA	NA	NA
AC004854.4	14.956	-0.954805	0.654363	-1.45914	0.144527	0.380273	NA	NA	NA
AC004854.5	1.346	-0.264395	3.60992	-0.0732412	0.941614	NA	NA	NA	NA
AC004878.2	17.4035	0.915606	0.541806	1.68991	0.0910443	0.284545	NA	NA	NA
AC004878.3	41.0065	0.156245	0.479978	0.325525	0.744784	0.892007	NA	NA	NA
AC004878.5	50.1571	-0.00104598	0.326107	-0.00320748	0.997441	0.9989	NA	NA	NA
AC004878.6	39.0669	0.078238	0.362747	0.215682	0.829236	0.929981	NA	NA	NA
AC004878.7	3.61523	1.05454	0.961881	1.09633	0.272935	NA	NA	NA	NA
AC004878.8	2.25598	2.42803	1.53011	1.58684	0.11255	NA	NA	NA	NA
AC004889.1	2.6693	1.17372	1.15113	1.01963	0.307903	NA	NA	NA	NA
AC004893.10	85.2746	0.454255	0.265784	1.70911	0.0874306	0.277155	NA	NA	NA
AC004893.11	952.674	0.268303	0.243125	1.10356	0.269784	0.546826	NA	NA	NA
AC004895.4	10.8539	0.371612	0.731838	0.507779	0.611608	0.820523	NA	NA	NA
AC004899.3	7.27528	-2.26449	1.78793	-1.26655	0.205318	NA	NA	NA	NA
AC004947.2	1.36725	1.95892	3.65209	0.536384	0.591693	NA	NA	NA	NA
AC004951.5	40.1672	-0.105017	0.362661	-0.289574	0.772142	0.905849	NA	NA	NA
AC004951.6	173.456	0.65315	0.301151	2.16885	0.0300942	0.138224	NA	NA	NA
AC004967.7	89.6747	0.681076	0.298652	2.2805	0.0225778	0.113737	NA	NA	NA
AC004980.10	23.4114	0.285839	0.613793	0.465693	0.641436	0.838422	NA	NA	NA
AC004980.11	18.4248	-0.00854573	0.497075	-0.017192	0.986283	0.99487	NA	NA	NA
AC004980.7	546.547	0.612436	0.158491	3.86417	0.000111469	0.00193933	NA	NA	NA
AC004980.9	0.880094	-3.03245	3.72533	-0.814007	0.415641	NA	NA	NA	NA
AC004985.12	16.6378	0.506629	0.710031	0.713531	0.475517	0.729704	NA	NA	NA
AC004987.9	82.8617	0.292167	0.348161	0.839173	0.401372	0.673677	NA	NA	NA
AC005003.1	772.46	-0.603083	0.172421	-3.49773	0.000469239	0.00617797	NA	NA	NA
AC005007.3	26.0497	0.32288	0.482736	0.668855	0.503588	0.751306	NA	NA	NA
AC005009.2	1.20358	4.27909	3.69785	1.15718	0.247198	NA	NA	NA	NA
AC005013.5	15.3751	0.788238	0.588558	1.33927	0.180483	0.435347	NA	NA	NA
AC005014.5	1.21001	2.7398	3.04117	0.900905	0.367639	NA	NA	NA	NA
AC005034.3	19.7804	-0.226201	1.03332	-0.218906	0.826723	0.928649	NA	NA	NA
AC005037.1	2.55098	0.981097	2.25339	0.435386	0.663282	NA	NA	NA	NA
AC005037.3	26.4229	0.041827	0.671329	0.0623048	0.95032	0.980004	NA	NA	NA
AC005037.4	13.6042	1.26695	0.723481	1.75119	0.0799137	0.261098	NA	NA	NA
AC005041.11	1.20764	2.45499	2.87989	0.852462	0.393958	NA	NA	NA	NA
AC005041.17	34.1571	0.609432	1.02585	0.594075	0.552462	0.782439	NA	NA	NA
AC005042.2	115.213	0.120823	0.487321	0.247934	0.804186	0.918139	NA	NA	NA
AC005042.3	1.61669	-1.12303	2.73015	-0.411344	0.68082	NA	NA	NA	NA
AC005042.4	264.733	0.0264899	0.296297	0.0894031	0.928762	0.970665	NA	NA	NA
AC005042.5	2.03087	0.360791	1.82803	0.197366	0.843541	NA	NA	NA	NA
AC005062.2	73.2448	1.1444	0.495033	2.31177	0.0207906	0.107879	NA	NA	NA
AC005071.1	18.9995	0.429914	0.628837	0.683664	0.494187	0.743593	NA	NA	NA
AC005076.5	166.871	-0.740034	0.314084	-2.35616	0.0184649	0.0994728	NA	NA	NA
AC005077.12	34.1679	0.922177	0.725203	1.27161	0.203511	0.467863	NA	NA	NA
AC005077.14	14.4034	0.207015	1.06138	0.195044	0.845358	0.936583	NA	NA	NA
AC005082.1	7.06218	1.08401	0.855177	1.26758	0.204947	NA	NA	NA	NA
AC005083.1	48.7664	-0.192847	0.414068	-0.465737	0.641404	0.838422	NA	NA	NA
AC005086.1	17.9115	-0.131322	0.54545	-0.24076	0.809741	0.920329	NA	NA	NA
AC005086.2	7.54708	0.156247	0.969829	0.161108	0.872008	NA	NA	NA	NA
AC005086.3	22.3933	0.0508107	0.519605	0.0977872	0.922101	0.968389	NA	NA	NA
AC005086.4	7.70455	0.423904	1.03949	0.4078	0.68342	NA	NA	NA	NA
AC005088.1	4.07876	0.389107	1.03409	0.376278	0.70671	NA	NA	NA	NA
AC005104.3	57.7406	-0.20991	0.341174	-0.615256	0.538385	0.774789	NA	NA	NA
AC005154.6	1637.01	-0.0792465	0.178936	-0.442878	0.657854	0.847936	NA	NA	NA
AC005154.7	21.6484	-0.0174139	0.810059	-0.0214971	0.982849	0.993424	NA	NA	NA
AC005154.8	10.753	0.727723	1.15374	0.63075	0.528204	0.768151	NA	NA	NA
AC005162.5	1.96406	2.02907	2.97805	0.681341	0.495656	NA	NA	NA	NA
AC005189.6	7.76053	0.541531	1.01279	0.534695	0.592861	NA	NA	NA	NA
AC005197.2	22.3689	-0.319813	0.457911	-0.698418	0.484916	0.736476	NA	NA	NA
AC005220.3	20.5261	2.71644	1.08454	2.5047	0.0122555	0.0740459	NA	NA	NA
AC005224.2	40.6234	0.736146	0.589081	1.24965	0.211427	0.478393	NA	NA	NA
AC005229.1	34.2492	-0.0115076	0.391715	-0.0293775	0.976564	0.990732	NA	NA	NA
AC005237.2	3.92683	-2.1176	1.40346	-1.50884	0.131339	NA	NA	NA	NA
AC005237.4	27.2688	0.892138	0.571984	1.55972	0.118825	0.337637	NA	NA	NA
AC005253.2	652.239	0.268149	0.222604	1.2046	0.228357	0.498897	NA	NA	NA
AC005255.3	12.5213	-0.244963	0.631364	-0.38799	0.698023	0.868975	NA	NA	NA
AC005256.1	10.0797	3.44177	1.2245	2.81075	0.00494265	0.0378147	NA	NA	NA
AC005280.1	698.29	0.0719421	1.67276	0.043008	0.965695	0.98665	NA	NA	NA
AC005288.1	0.957769	0.472154	2.42816	0.194449	0.845824	NA	NA	NA	NA
AC005300.5	1.40618	2.85071	2.78884	1.02219	0.306693	NA	NA	NA	NA
AC005301.8	60.3376	-0.189011	0.484849	-0.389835	0.696658	0.868356	NA	NA	NA
AC005306.3	51.9965	0.608551	0.712397	0.85423	0.392977	0.667581	NA	NA	NA
AC005324.6	1.26964	-3.83431	3.08511	-1.24285	0.213924	NA	NA	NA	NA
AC005329.7	19.3481	1.18141	1.06995	1.10417	0.269518	0.546564	NA	NA	NA
AC005336.4	51.8264	-0.183223	0.468773	-0.390856	0.695904	0.868168	NA	NA	NA
AC005336.5	3.12751	1.80615	1.88214	0.959626	0.337243	NA	NA	NA	NA
AC005355.2	83.2064	-0.141946	0.430239	-0.329924	0.741457	0.890254	NA	NA	NA
AC005356.1	27.4549	0.32374	0.402752	0.803819	0.421501	0.689939	NA	NA	NA
AC005363.9	491.648	-0.243268	0.183617	-1.32486	0.185216	0.442841	NA	NA	NA
AC005387.2	47.4337	0.212996	0.446156	0.477403	0.633075	0.833104	NA	NA	NA
AC005387.3	22.7188	1.38404	0.74837	1.84941	0.064399	0.227085	NA	NA	NA
AC005391.2	15.3907	0.456734	0.640693	0.712875	0.475923	0.729954	NA	NA	NA
AC005477.1	56.9421	0.661874	0.481934	1.37337	0.169637	0.419684	NA	NA	NA
AC005481.5	7.97429	6.75472	1.66278	4.0623	4.85916e-05	NA	NA	NA	NA
AC005484.5	2.61283	-3.7066	3.60112	-1.02929	0.303344	NA	NA	NA	NA
AC005488.1	1.11833	0.188663	2.07854	0.0907671	0.927678	NA	NA	NA	NA
AC005488.11	13.6199	0.100562	0.655178	0.153489	0.878013	0.950962	NA	NA	NA
AC005517.3	63.7046	0.270208	0.444867	0.60739	0.543592	0.777891	NA	NA	NA
AC005519.4	145.123	0.756262	0.277583	2.72445	0.00644086	0.0460704	NA	NA	NA
AC005522.7	27.1173	0.639932	0.386383	1.65621	0.0976789	0.29787	NA	NA	NA
AC005523.2	9.51351	6.0805	3.68504	1.65005	0.0989332	0.300307	NA	NA	NA
AC005523.3	1.44726	-3.62871	2.68393	-1.35201	0.176372	NA	NA	NA	NA
AC005532.5	1.32053	0.900043	3.39088	0.265431	0.790678	NA	NA	NA	NA
AC005534.6	113.867	-0.159211	0.403582	-0.394495	0.693215	0.866908	NA	NA	NA
AC005534.8	83.7477	0.644752	0.448121	1.43879	0.15021	0.39037	NA	NA	NA
AC005540.3	130.359	-0.243479	0.413829	-0.588355	0.556294	0.78499	NA	NA	NA
AC005546.2	70.0798	-0.283628	0.405437	-0.69956	0.484202	0.735847	NA	NA	NA
AC005559.2	5.95116	-0.773733	1.35356	-0.571627	0.567575	NA	NA	NA	NA
AC005559.3	4.30159	-0.273549	1.76632	-0.154869	0.876924	NA	NA	NA	NA
AC005562.1	152.738	0.18861	0.293391	0.642862	0.520314	0.762803	NA	NA	NA
AC005592.2	5.52728	-0.215181	1.44747	-0.148659	0.881823	NA	NA	NA	NA
AC005594.3	77.4479	-0.276717	0.275458	-1.00457	0.315103	0.594667	NA	NA	NA
AC005606.1	10.5172	-0.483197	0.594397	-0.81292	0.416264	0.685581	NA	NA	NA
AC005606.14	1.37761	-3.38372	3.72125	-0.909297	0.363193	NA	NA	NA	NA
AC005609.1	171.609	-0.379658	0.276033	-1.37541	0.169005	0.41905	NA	NA	NA
AC005614.3	23.0086	0.470137	0.771593	0.609308	0.542321	0.777265	NA	NA	NA
AC005614.5	0.670481	-0.00113721	3.81693	-0.000297938	0.999762	NA	NA	NA	NA
AC005618.1	1.03199	-0.0036048	1.57809	-0.00228429	0.998177	NA	NA	NA	NA
AC005618.6	295.977	-0.505043	0.207952	-2.42865	0.015155	0.0862778	NA	NA	NA
AC005624.2	8.89977	-0.788515	1.06497	-0.740413	0.459049	0.718538	NA	NA	NA
AC005625.1	9.36392	-0.0124697	1.01365	-0.0123018	0.990185	0.996257	NA	NA	NA
AC005682.5	122.827	-0.189862	0.298621	-0.635796	0.524909	0.765999	NA	NA	NA
AC005682.6	1.4334	-1.0596	2.68151	-0.395152	0.692731	NA	NA	NA	NA
AC005702.1	44.9723	0.436504	0.37201	1.17337	0.240649	0.513624	NA	NA	NA
AC005702.2	11.9303	-0.0444546	0.70395	-0.0631502	0.949647	0.9796	NA	NA	NA
AC005702.3	11.3071	0.36871	0.894589	0.412156	0.680225	0.860407	NA	NA	NA
AC005702.4	12.3716	0.237839	0.749213	0.317452	0.7509	0.895178	NA	NA	NA
AC005730.2	2.6342	-0.808099	2.23939	-0.360856	0.718207	NA	NA	NA	NA
AC005740.3	1.37628	2.09958	2.98104	0.704312	0.481238	NA	NA	NA	NA
AC005740.5	11.8352	0.573009	0.866009	0.661667	0.508185	0.754422	NA	NA	NA
AC005740.6	12.1314	-0.464458	0.873848	-0.531509	0.595066	0.809678	NA	NA	NA
AC005754.7	145.893	-0.208045	0.245849	-0.84623	0.397424	0.671251	NA	NA	NA
AC005754.8	69.2874	0.163162	0.381151	0.428077	0.668595	0.854437	NA	NA	NA
AC005757.6	20.8011	-0.0241655	0.540608	-0.0447005	0.964346	0.986327	NA	NA	NA
AC005757.7	106.534	-0.146118	0.260516	-0.560879	0.57488	0.797658	NA	NA	NA
AC005775.2	5.27247	0.521823	1.61428	0.323253	0.746504	NA	NA	NA	NA
AC005776.1	25.3007	1.22491	0.668194	1.83316	0.0667781	0.232477	NA	NA	NA
AC005779.1	10.2889	-0.264947	0.865903	-0.305977	0.759622	0.899496	NA	NA	NA
AC005779.2	24.2929	0.933237	0.571148	1.63397	0.102266	0.306963	NA	NA	NA
AC005785.2	73.6782	0.606436	0.555453	1.09179	0.274927	0.552598	NA	NA	NA
AC005786.3	5.27139	-0.77867	1.03939	-0.749161	0.45376	NA	NA	NA	NA
AC005786.5	7.93478	-0.899394	1.06831	-0.841888	0.399851	NA	NA	NA	NA
AC005786.7	16.6407	-0.597125	3.66946	-0.162728	0.870732	0.947253	NA	NA	NA
AC005789.11	23.8198	-0.166157	0.60538	-0.274467	0.783725	0.910541	NA	NA	NA
AC005795.1	26.7686	-1.11729	0.41313	-2.70444	0.00684201	0.0481351	NA	NA	NA
AC005808.3	44.8121	2.13504	0.410846	5.19669	2.02865e-07	9.61919e-06	NA	NA	NA
AC005822.1	28.9884	-1.04602	0.709538	-1.47423	0.14042	0.373155	NA	NA	NA
AC005831.1	28.2597	0.825775	0.482607	1.71107	0.0870675	0.276333	NA	NA	NA
AC005841.1	13.8347	-1.53151	0.999953	-1.53158	0.125625	0.348972	NA	NA	NA
AC005884.1	23.5284	-0.319061	0.656656	-0.485887	0.627047	0.830082	NA	NA	NA
AC005932.1	25.1826	0.120456	0.620441	0.194146	0.846061	0.936758	NA	NA	NA
AC005943.4	36.8028	0.611358	0.418248	1.46171	0.14382	0.379122	NA	NA	NA
AC005943.5	84.3123	-0.755066	0.365279	-2.0671	0.0387252	0.163016	NA	NA	NA
AC005954.3	3.90222	-0.670296	1.45191	-0.461664	0.644323	NA	NA	NA	NA
AC005954.4	2.28535	-2.58981	2.87278	-0.901503	0.367321	NA	NA	NA	NA
AC006001.1	6.93062	-0.0581106	0.94202	-0.0616872	0.950812	NA	NA	NA	NA
AC006003.3	1.31811	0.0352315	3.57268	0.00986134	0.992132	NA	NA	NA	NA
AC006011.4	802.277	0.785521	1.49342	0.525988	0.598897	0.812108	NA	NA	NA
AC006014.1	4.27198	0.48375	1.02082	0.473884	0.635582	NA	NA	NA	NA
AC006014.10	56.5359	0.103379	0.306784	0.336976	0.736135	0.887778	NA	NA	NA
AC006014.7	20.9747	0.741225	1.26711	0.58497	0.558568	0.786246	NA	NA	NA
AC006014.8	22.7257	-0.167057	0.584211	-0.285953	0.774914	0.90695	NA	NA	NA
AC006019.4	2.8498	1.40793	2.15475	0.653405	0.513495	NA	NA	NA	NA
AC006023.8	1.8546	3.34503	3.71575	0.900231	0.367997	NA	NA	NA	NA
AC006024.4	48.1428	0.292295	0.605963	0.482365	0.629546	0.831277	NA	NA	NA
AC006026.10	29.0233	0.494208	0.525143	0.941094	0.346657	0.626723	NA	NA	NA
AC006026.13	6.68285	0.467561	0.793146	0.589502	0.555525	NA	NA	NA	NA
AC006026.9	8.17199	-0.362298	0.911587	-0.397436	0.691046	NA	NA	NA	NA
AC006028.11	18.7161	0.129206	0.579297	0.223039	0.823505	0.92685	NA	NA	NA
AC006033.22	8.50166	-0.0404179	0.92752	-0.0435763	0.965242	NA	NA	NA	NA
AC006042.6	60.9745	0.918339	0.42817	2.1448	0.0319688	0.144142	NA	NA	NA
AC006042.7	25.9595	0.452022	0.63655	0.710112	0.477635	0.730878	NA	NA	NA
AC006042.8	142.275	0.876242	0.58309	1.50276	0.132902	0.361107	NA	NA	NA
AC006076.1	2.00858	3.45698	2.48762	1.38967	0.164628	NA	NA	NA	NA
AC006077.4	5.10551	-1.11064	1.17379	-0.946194	0.34405	NA	NA	NA	NA
AC006111.1	220.556	-0.300822	0.231695	-1.29835	0.194166	0.456271	NA	NA	NA
AC006116.13	1.37451	-1.25295	3.12921	-0.400404	0.688859	NA	NA	NA	NA
AC006116.17	44.8733	-0.145266	0.421047	-0.345012	0.730085	0.884802	NA	NA	NA
AC006116.19	35.9109	0.963654	0.510337	1.88827	0.05899	0.214657	NA	NA	NA
AC006116.20	74.7751	0.239288	0.372249	0.642816	0.520343	0.762803	NA	NA	NA
AC006116.22	7.04477	-0.470739	0.8587	-0.5482	0.583555	NA	NA	NA	NA
AC006126.3	12.9711	0.167425	0.977351	0.171304	0.863984	0.944472	NA	NA	NA
AC006129.1	23.1734	0.91988	0.732003	1.25666	0.208876	0.475407	NA	NA	NA
AC006129.4	1.58319	4.39026	3.69639	1.18772	0.234945	NA	NA	NA	NA
AC006130.3	2.59888	-0.434338	2.18105	-0.199142	0.842152	NA	NA	NA	NA
AC006159.5	5.12755	1.92297	1.24568	1.54371	0.122658	NA	NA	NA	NA
AC006160.5	32.381	0.141765	0.552206	0.256725	0.797391	0.915306	NA	NA	NA
AC006195.2	13.2114	2.56223	0.842763	3.04027	0.00236362	0.0216926	NA	NA	NA
AC006262.5	29.4121	2.53088	0.801114	3.1592	0.00158205	0.0160566	NA	NA	NA
AC006262.6	21.3546	1.99945	0.909137	2.19929	0.0278576	0.131351	NA	NA	NA
AC006273.4	39.2099	-0.185022	0.560421	-0.330148	0.741288	0.890199	NA	NA	NA
AC006273.5	253.767	0.174214	0.235608	0.739421	0.459652	0.718659	NA	NA	NA
AC006273.7	12.9329	0.177351	0.693646	0.255679	0.798199	0.915394	NA	NA	NA
AC006277.2	17.3273	1.68324	0.704482	2.38933	0.0168791	0.0932331	NA	NA	NA
AC006372.4	7.58287	1.93011	1.753	1.10103	0.270885	NA	NA	NA	NA
AC006372.5	1.06211	4.10297	3.67306	1.11704	0.263976	NA	NA	NA	NA
AC006378.2	5.08021	-0.597554	1.1061	-0.540235	0.589035	NA	NA	NA	NA
AC006427.2	1.89611	-2.67368	2.09152	-1.27834	0.201128	NA	NA	NA	NA
AC006445.7	4.09715	2.76458	1.58896	1.73987	0.081882	NA	NA	NA	NA
AC006460.2	4.51278	-0.537469	1.38662	-0.38761	0.698305	NA	NA	NA	NA
AC006461.2	9.23221	-1.36551	1.04359	-1.30847	0.190714	0.450787	NA	NA	NA
AC006465.4	23.5064	0.968065	0.588377	1.64531	0.099905	0.302533	NA	NA	NA
AC006480.1	1.83599	-0.312486	1.67372	-0.186702	0.851895	NA	NA	NA	NA
AC006483.1	0.814384	0.0780761	1.90144	0.0410615	0.967247	NA	NA	NA	NA
AC006483.5	15.9327	-0.429697	0.589735	-0.728626	0.46623	0.723563	NA	NA	NA
AC006486.1	506.814	0.0952438	0.214387	0.444261	0.656854	0.847455	NA	NA	NA
AC006486.9	19.6929	-0.722505	3.81693	-0.18929	0.849866	0.938369	NA	NA	NA
AC006499.1	1.6333	0.713705	3.26424	0.218644	0.826927	NA	NA	NA	NA
AC006499.3	1.01726	0.933676	3.72632	0.250563	0.802152	NA	NA	NA	NA
AC006499.5	1.04527	-3.47048	3.71307	-0.934664	0.349961	NA	NA	NA	NA
AC006499.6	1.05865	-0.0899692	3.72925	-0.0241253	0.980753	NA	NA	NA	NA
AC006499.7	1.35119	-1.27384	3.19682	-0.398472	0.690282	NA	NA	NA	NA
AC006499.8	3.3094	-0.130891	1.49963	-0.0872824	0.930447	NA	NA	NA	NA
AC006538.1	58.495	-0.124981	0.500834	-0.249545	0.802939	0.91729	NA	NA	NA
AC006539.1	4.94087	-0.505949	1.13135	-0.447207	0.654726	NA	NA	NA	NA
AC006539.3	28.8754	0.0697814	0.447102	0.156075	0.875974	0.949993	NA	NA	NA
AC006547.13	109.926	-0.242042	0.210152	-1.15175	0.249425	0.52391	NA	NA	NA
AC006547.14	12.817	-0.975448	0.629015	-1.55075	0.120961	0.340956	NA	NA	NA
AC006547.8	16.6199	0.819379	1.36459	0.600457	0.548202	0.779724	NA	NA	NA
AC006557.1	10.7609	-0.36733	0.771713	-0.475993	0.63408	0.833849	NA	NA	NA
AC006942.4	15.9536	1.49497	0.832953	1.79479	0.0726879	0.244647	NA	NA	NA
AC006946.12	17.4083	-0.230459	0.577056	-0.39937	0.689621	0.864653	NA	NA	NA
AC006946.15	3.79475	1.56784	1.29367	1.21192	0.225541	NA	NA	NA	NA
AC006946.16	2.52504	1.46211	2.22773	0.656324	0.511616	NA	NA	NA	NA
AC006947.1	12.6951	0.443425	0.671757	0.660097	0.509192	0.755028	NA	NA	NA
AC006978.6	465.111	-0.00935582	0.402132	-0.0232655	0.981438	0.992966	NA	NA	NA
AC006994.1	10.5941	-0.0251405	0.788273	-0.0318932	0.974557	0.989975	NA	NA	NA
AC006994.2	3.5365	4.48366	2.61057	1.7175	0.085887	NA	NA	NA	NA
AC006995.8	72.4365	0.078762	0.295934	0.266147	0.790126	0.912565	NA	NA	NA
AC007000.10	21.811	0.522249	0.536311	0.973779	0.330166	0.61055	NA	NA	NA
AC007000.11	10.4145	0.169146	0.667574	0.253375	0.799979	0.916011	NA	NA	NA
AC007000.12	63.1006	0.114316	0.372296	0.307056	0.758801	0.89905	NA	NA	NA
AC007009.1	225.916	0.290386	0.249737	1.16277	0.244924	0.519093	NA	NA	NA
AC007009.2	1.32658	2.96477	2.93809	1.00908	0.312937	NA	NA	NA	NA
AC007016.3	2.36765	3.41773	2.40079	1.42358	0.154567	NA	NA	NA	NA
AC007036.4	20.2921	1.17208	0.687135	1.70574	0.0880559	0.278149	NA	NA	NA
AC007036.5	12.3155	0.9989	0.705899	1.41507	0.157047	0.400548	NA	NA	NA
AC007036.6	16.4922	0.762123	0.931115	0.818505	0.413069	0.683419	NA	NA	NA
AC007038.7	58.6389	0.429961	0.678679	0.633527	0.52639	0.767002	NA	NA	NA
AC007040.11	360.252	0.991394	0.521917	1.89952	0.0574957	0.211338	NA	NA	NA
AC007040.6	6.79323	1.06474	1.50258	0.708611	0.478566	NA	NA	NA	NA
AC007040.7	17.702	0.113573	0.793317	0.143163	0.886162	0.954823	NA	NA	NA
AC007041.2	17.3117	1.11628	0.692349	1.61231	0.106894	0.315976	NA	NA	NA
AC007050.17	27.1285	-0.328691	0.633545	-0.518812	0.603892	0.815513	NA	NA	NA
AC007050.18	25.4177	0.504804	0.512472	0.985037	0.324606	0.605166	NA	NA	NA
AC007064.24	10.3866	0.0376412	0.649471	0.0579568	0.953783	0.980924	NA	NA	NA
AC007078.4	28.9541	0.470355	0.375376	1.25302	0.210197	0.476857	NA	NA	NA
AC007098.1	1.03169	-0.83711	2.67824	-0.31256	0.754615	NA	NA	NA	NA
AC007114.1	1.26812	-1.97735	2.06332	-0.958333	0.337895	NA	NA	NA	NA
AC007128.1	28.1748	0.0903332	0.61712	0.146379	0.883622	0.953456	NA	NA	NA
AC007161.5	24.3294	0.888512	0.686243	1.29475	0.195407	0.45802	NA	NA	NA
AC007163.3	10.2092	0.20378	1.01676	0.200421	0.841151	0.935153	NA	NA	NA
AC007163.6	3.40129	1.3285	2.19597	0.604971	0.545198	NA	NA	NA	NA
AC007182.6	45.9336	1.39134	0.566327	2.45678	0.0140187	0.0816518	NA	NA	NA
AC007193.6	1.29962	4.23956	2.40213	1.76492	0.0775774	NA	NA	NA	NA
AC007204.1	2.44631	-1.28528	1.55635	-0.825833	0.408899	NA	NA	NA	NA
AC007228.9	59.7298	-0.0496886	0.402559	-0.123432	0.901765	0.960659	NA	NA	NA
AC007229.3	54.4147	-0.567973	0.449284	-1.26417	0.206168	0.47152	NA	NA	NA
AC007238.1	73.6913	0.426417	0.346755	1.22974	0.218795	0.487804	NA	NA	NA
AC007246.3	628.811	0.553577	0.153381	3.60917	0.000307184	0.00445027	NA	NA	NA
AC007249.3	1.83501	0.288097	2.65127	0.108664	0.913469	NA	NA	NA	NA
AC007255.8	264.731	0.521199	0.276712	1.88354	0.0596267	0.216415	NA	NA	NA
AC007256.5	44.9017	-0.189836	0.999911	-0.189853	0.849424	0.938271	NA	NA	NA
AC007272.3	1.08092	-0.0698409	3.48342	-0.0200496	0.984004	NA	NA	NA	NA
AC007277.3	1.25876	3.16781	2.76353	1.14629	0.251674	NA	NA	NA	NA
AC007279.2	36.6295	-0.221631	0.537387	-0.412423	0.68003	0.860205	NA	NA	NA
AC007282.6	1.19008	2.55183	3.74322	0.68172	0.495416	NA	NA	NA	NA
AC007283.4	8.64468	0.758627	1.27328	0.595806	0.551305	NA	NA	NA	NA
AC007285.6	76.9671	0.374078	0.269291	1.38912	0.164796	0.412799	NA	NA	NA
AC007285.7	10.6512	0.134844	0.780342	0.172801	0.862808	0.943751	NA	NA	NA
AC007292.1	11.0045	0.479213	0.766559	0.625148	0.531874	0.770122	NA	NA	NA
AC007292.3	377.298	-0.0542253	0.254786	-0.212827	0.831462	0.930613	NA	NA	NA
AC007292.4	11.2973	-0.0147926	0.771788	-0.0191667	0.984708	0.994132	NA	NA	NA
AC007292.6	200.965	-0.333676	0.301236	-1.10769	0.267995	0.544951	NA	NA	NA
AC007292.7	32.3909	-0.106116	0.450754	-0.235418	0.813884	0.92176	NA	NA	NA
AC007308.6	139.447	0.160555	0.290999	0.551737	0.581129	0.801467	NA	NA	NA
AC007312.3	2.69094	-0.451654	1.64536	-0.274502	0.783699	NA	NA	NA	NA
AC007318.5	2869.16	-0.716455	0.114634	-6.24995	4.10577e-10	4.02423e-08	NA	NA	NA
AC007319.1	17.2581	1.25995	0.774056	1.62773	0.103582	0.309327	NA	NA	NA
AC007326.9	4.17244	0.713506	1.0434	0.683829	0.494083	NA	NA	NA	NA
AC007327.5	1.00272	4.03747	3.70148	1.09077	0.275372	NA	NA	NA	NA
AC007327.6	1.53052	1.20429	2.41376	0.498924	0.617833	NA	NA	NA	NA
AC007347.1	321.955	-0.63947	1.43139	-0.446748	0.655057	0.846491	NA	NA	NA
AC007362.1	25.7751	0.0706836	0.711508	0.0993434	0.920866	0.96799	NA	NA	NA
AC007364.1	1.57441	1.98019	2.36656	0.836738	0.40274	NA	NA	NA	NA
AC007365.1	8.4998	1.57665	1.27683	1.23481	0.2169	NA	NA	NA	NA
AC007365.3	15.2099	0.594898	0.70098	0.848667	0.396067	0.670236	NA	NA	NA
AC007365.4	1.74297	1.23147	3.44827	0.357128	0.720996	NA	NA	NA	NA
AC007375.1	27.5014	0.230828	0.474099	0.486877	0.626345	0.82978	NA	NA	NA
AC007382.1	7.76235	1.31271	1.07265	1.2238	0.221028	NA	NA	NA	NA
AC007383.3	276.471	0.322842	0.240596	1.34184	0.179648	0.434053	NA	NA	NA
AC007386.2	2.23221	-4.10137	3.40375	-1.20496	0.22822	NA	NA	NA	NA
AC007386.3	5.7912	0.605495	1.30792	0.462944	0.643405	NA	NA	NA	NA
AC007386.4	5.73913	0.222424	0.884159	0.251566	0.801377	NA	NA	NA	NA
AC007387.2	4.4553	-0.473414	1.35573	-0.349195	0.726943	NA	NA	NA	NA
AC007389.1	2.59552	-2.72477	2.91604	-0.934408	0.350094	NA	NA	NA	NA
AC007394.3	10.2748	0.933104	1.19394	0.781536	0.434487	0.700006	NA	NA	NA
AC007401.1	95.5095	1.13211	0.493217	2.29536	0.0217126	0.111184	NA	NA	NA
AC007401.2	16.7559	0.409965	0.586098	0.699481	0.484252	0.735851	NA	NA	NA
AC007405.4	7.41158	1.88684	1.34821	1.39951	0.161659	NA	NA	NA	NA
AC007405.6	21.4607	0.867477	0.817727	1.06084	0.288763	0.567344	NA	NA	NA
AC007405.8	3.34784	0.0743631	2.52794	0.0294164	0.976532	NA	NA	NA	NA
AC007421.1	21.8891	-0.288053	0.582374	-0.494619	0.620869	0.82618	NA	NA	NA
AC007461.2	0.914858	-0.0717532	3.70476	-0.0193678	0.984548	NA	NA	NA	NA
AC007528.1	1.64528	-1.97575	1.97688	-0.999428	0.317587	NA	NA	NA	NA
AC007551.3	76.8525	-1.10264	0.71581	-1.5404	0.123462	0.345447	NA	NA	NA
AC007560.1	8.53601	-1.73317	1.4867	-1.16578	0.243702	NA	NA	NA	NA
AC007563.1	1.29539	-1.09849	3.34691	-0.32821	0.742753	NA	NA	NA	NA
AC007563.3	1.12441	-1.77501	3.78592	-0.468845	0.63918	NA	NA	NA	NA
AC007563.4	1.90072	-3.90351	2.1627	-1.80492	0.071087	NA	NA	NA	NA
AC007566.10	38.0468	0.10815	0.434485	0.248915	0.803427	0.917666	NA	NA	NA
AC007567.1	8.04103	-0.340364	0.832968	-0.408616	0.682821	NA	NA	NA	NA
AC007620.3	28.9018	0.922404	1.01696	0.907021	0.364396	0.644543	NA	NA	NA
AC007679.3	4.39248	-0.391458	1.4324	-0.273289	0.784631	NA	NA	NA	NA
AC007679.4	10.322	0.771928	0.837041	0.92221	0.356419	0.637256	NA	NA	NA
AC007690.1	2.03044	0.1088	2.62133	0.0415058	0.966893	NA	NA	NA	NA
AC007740.1	1.90268	-0.647522	3.04772	-0.212461	0.831747	NA	NA	NA	NA
AC007743.1	25.4811	0.529867	0.846331	0.626075	0.531266	0.769614	NA	NA	NA
AC007773.1	3.92958	-1.01844	1.1892	-0.856408	0.391772	NA	NA	NA	NA
AC007773.2	130.831	-0.241454	0.454672	-0.531051	0.595383	0.809819	NA	NA	NA
AC007787.2	7.77116	2.39604	1.04484	2.29322	0.0218351	NA	NA	NA	NA
AC007790.4	26.1477	-0.491968	0.559868	-0.878722	0.379552	0.656666	NA	NA	NA
AC007796.1	3.387	-1.15927	2.00496	-0.578203	0.563127	NA	NA	NA	NA
AC007875.3	1.10861	-1.09656	3.68838	-0.297301	0.766237	NA	NA	NA	NA
AC007879.1	0.879429	3.40891	3.71779	0.916919	0.359185	NA	NA	NA	NA
AC007879.2	4.30925	0.148919	1.90828	0.0780385	0.937797	NA	NA	NA	NA
AC007879.5	7.86598	2.86999	1.12017	2.5621	0.0104041	NA	NA	NA	NA
AC007879.7	1.40265	3.41325	3.71403	0.919015	0.358088	NA	NA	NA	NA
AC007881.1	1.5708	-0.714493	2.01184	-0.355144	0.722482	NA	NA	NA	NA
AC007881.4	8.77257	-0.830769	0.720009	-1.15383	0.248569	0.523274	NA	NA	NA
AC007899.3	94.5663	1.66736	0.363731	4.58405	4.56045e-06	0.000137803	NA	NA	NA
AC007919.18	1.26114	2.81906	2.11071	1.33559	0.181682	NA	NA	NA	NA
AC007919.19	13.7242	-0.997278	0.742406	-1.34331	0.179173	0.433453	NA	NA	NA
AC007919.2	4.28314	0.466616	0.997194	0.467929	0.639836	NA	NA	NA	NA
AC007950.1	2.21952	-0.757082	2.72515	-0.277813	0.781156	NA	NA	NA	NA
AC007952.5	12.984	0.914328	0.657615	1.39037	0.164417	0.412236	NA	NA	NA
AC007952.6	12.8794	0.868795	0.694954	1.25015	0.211246	0.478249	NA	NA	NA
AC007969.4	0.85586	-2.25785	3.76106	-0.600323	0.548291	NA	NA	NA	NA
AC007969.5	1207.08	-0.829281	0.183262	-4.5251	6.03657e-06	0.000175757	NA	NA	NA
AC007970.1	11.1252	1.09548	0.956253	1.14559	0.251964	0.527363	NA	NA	NA
AC008060.8	2.84907	-3.82763	2.8095	-1.36239	0.173076	NA	NA	NA	NA
AC008065.1	3.40025	-0.763955	1.52152	-0.5021	0.615597	NA	NA	NA	NA
AC008069.2	102.482	0.938366	0.418461	2.24242	0.0249341	0.121487	NA	NA	NA
AC008074.3	12.0999	0.183124	0.577124	0.317304	0.751013	0.895179	NA	NA	NA
AC008074.5	8.89394	1.0244	1.0213	1.00304	0.315844	0.595411	NA	NA	NA
AC008079.9	2.03688	0.337786	2.29315	0.147302	0.882894	NA	NA	NA	NA
AC008088.4	0.863764	0.105108	3.61387	0.0290846	0.976797	NA	NA	NA	NA
AC008132.12	285.046	-0.0759488	0.35648	-0.213052	0.831286	0.930613	NA	NA	NA
AC008132.13	60.6695	0.188295	0.540001	0.348693	0.72732	0.883259	NA	NA	NA
AC008132.14	2.43238	2.35599	1.76271	1.33657	0.181364	NA	NA	NA	NA
AC008147.1	0.718837	1.19388	2.72966	0.437373	0.661841	NA	NA	NA	NA
AC008147.2	4.38481	-0.826728	1.13336	-0.729449	0.465727	NA	NA	NA	NA
AC008154.4	1.29166	4.40395	3.69624	1.19147	0.23347	NA	NA	NA	NA
AC008171.1	0.815251	2.60495	2.58362	1.00825	0.313332	NA	NA	NA	NA
AC008174.3	2.32072	1.204	2.51028	0.479628	0.631492	NA	NA	NA	NA
AC008264.4	10.9973	2.96608	1.41994	2.08887	0.0367196	0.158023	NA	NA	NA
AC008267.1	19.425	0.856605	0.713623	1.20036	0.229999	0.500851	NA	NA	NA
AC008268.1	17.4325	1.79557	1.06881	1.67998	0.0929609	0.288503	NA	NA	NA
AC008268.2	2.31072	0.427964	1.98811	0.215262	0.829563	NA	NA	NA	NA
AC008269.2	1.12894	-1.69082	3.76675	-0.44888	0.653518	NA	NA	NA	NA
AC008277.1	31.5174	1.71441	0.767867	2.23269	0.0255691	0.123476	NA	NA	NA
AC008280.1	4.86642	2.55503	1.73216	1.47506	0.140197	NA	NA	NA	NA
AC008280.3	0.796965	-3.26737	3.72301	-0.877616	0.380152	NA	NA	NA	NA
AC008391.1	5.48256	1.34962	1.63753	0.824177	0.409839	NA	NA	NA	NA
AC008427.2	7.66065	1.64476	1.22278	1.3451	0.178594	NA	NA	NA	NA
AC008440.10	27.7281	0.519338	0.515715	1.00703	0.313923	0.593469	NA	NA	NA
AC008443.1	169.818	-0.160128	0.427886	-0.37423	0.708233	0.873247	NA	NA	NA
AC008498.1	4.47448	-0.118885	1.63265	-0.0728173	0.941951	NA	NA	NA	NA
AC008555.2	1.35922	0.926768	2.11577	0.438028	0.661366	NA	NA	NA	NA
AC008592.3	7.13417	0.415023	1.03338	0.401616	0.687967	NA	NA	NA	NA
AC008625.1	3.41828	-0.807837	1.44647	-0.558488	0.576511	NA	NA	NA	NA
AC008671.1	7.53917	-0.530805	0.954103	-0.556339	0.577979	NA	NA	NA	NA
AC008686.1	2.98209	-1.33104	1.34749	-0.987795	0.323253	NA	NA	NA	NA
AC008731.1	68.6595	0.0027616	1.44466	0.00191159	0.998475	0.999279	NA	NA	NA
AC008738.2	1.44193	-1.12449	1.76473	-0.637203	0.523993	NA	NA	NA	NA
AC008746.12	70.3412	0.275111	0.39805	0.691147	0.489473	0.739938	NA	NA	NA
AC008746.3	6.37061	0.231573	1.30358	0.177643	0.859003	NA	NA	NA	NA
AC008746.5	52.3159	0.420207	0.436048	0.963672	0.33521	0.615644	NA	NA	NA
AC008752.2	1.0565	-1.28752	2.09394	-0.61488	0.538634	NA	NA	NA	NA
AC008752.3	2.3713	-0.815229	1.74034	-0.46843	0.639477	NA	NA	NA	NA
AC008753.6	24.9824	0.89155	0.516373	1.72656	0.0842467	0.270715	NA	NA	NA
AC008781.7	19.7048	-0.469581	0.577499	-0.813129	0.416144	0.685525	NA	NA	NA
AC008850.3	7.42639	0.351795	1.02627	0.342791	0.731756	NA	NA	NA	NA
AC008937.2	14.356	0.291799	0.904818	0.322495	0.747078	0.893154	NA	NA	NA
AC008937.3	35.3336	-0.71891	0.557642	-1.2892	0.19733	0.460545	NA	NA	NA
AC008940.1	1.23612	-1.65099	3.76568	-0.438431	0.661074	NA	NA	NA	NA
AC008948.1	8.81039	1.66299	2.0665	0.804738	0.420971	0.689353	NA	NA	NA
AC008964.1	0.996229	2.33911	3.75546	0.622856	0.533379	NA	NA	NA	NA
AC008982.2	74.7279	-0.495028	0.744262	-0.665126	0.50597	0.753021	NA	NA	NA
AC009005.2	449.926	-0.466762	0.220423	-2.11758	0.0342109	0.151052	NA	NA	NA
AC009014.3	77.232	-0.114684	0.467216	-0.245462	0.806099	0.919212	NA	NA	NA
AC009041.1	6.01487	3.08951	1.43465	2.1535	0.0312794	NA	NA	NA	NA
AC009060.1	2.86818	2.79274	2.38536	1.17078	0.241686	NA	NA	NA	NA
AC009061.1	166.117	0.362721	0.289018	1.25501	0.209474	0.47609	NA	NA	NA
AC009095.4	32.3983	0.29108	0.466849	0.623499	0.532956	0.770945	NA	NA	NA
AC009107.1	1.88499	-0.416645	1.2652	-0.329312	0.74192	NA	NA	NA	NA
AC009120.10	8.84512	-0.784332	1.01708	-0.771163	0.440611	0.704706	NA	NA	NA
AC009120.3	50.1132	0.920744	0.44527	2.06783	0.0386558	0.162827	NA	NA	NA
AC009120.4	36.2378	0.079494	0.483696	0.164347	0.869458	0.946826	NA	NA	NA
AC009120.5	111.336	0.974785	0.359429	2.71204	0.00668706	0.0474049	NA	NA	NA
AC009120.6	235.852	0.375352	0.321016	1.16926	0.242298	0.515901	NA	NA	NA
AC009133.12	493.301	0.226254	0.442284	0.511559	0.60896	0.819058	NA	NA	NA
AC009133.14	2513.17	-0.637124	0.465883	-1.36756	0.171449	0.422313	NA	NA	NA
AC009133.17	1.37895	-0.157382	3.60826	-0.0436171	0.96521	NA	NA	NA	NA
AC009133.20	1.3622	2.39417	3.74372	0.639515	0.522488	NA	NA	NA	NA
AC009133.21	1.98532	2.17063	3.29712	0.658342	0.510318	NA	NA	NA	NA
AC009228.1	2.13094	-2.23113	2.63434	-0.84694	0.397029	NA	NA	NA	NA
AC009229.5	1.00904	-1.83276	3.78084	-0.484749	0.627854	NA	NA	NA	NA
AC009229.6	3.27175	0.468012	1.8717	0.250046	0.802552	NA	NA	NA	NA
AC009237.10	8.61526	0.32101	1.14246	0.280982	0.778724	NA	NA	NA	NA
AC009237.11	97.9892	0.736079	0.385045	1.91167	0.0559187	0.207772	NA	NA	NA
AC009237.8	1425.52	0.199197	0.143551	1.38764	0.165247	0.413294	NA	NA	NA
AC009245.3	765.881	-0.716978	0.248487	-2.88537	0.00390952	0.0317883	NA	NA	NA
AC009262.2	10.499	1.33234	1.34719	0.988975	0.322676	0.60292	NA	NA	NA
AC009274.6	15.2563	0.117973	0.64638	0.182513	0.85518	0.940556	NA	NA	NA
AC009299.1	6.20728	-0.699964	1.26517	-0.553257	0.580087	NA	NA	NA	NA
AC009299.2	54.5502	0.017986	0.654275	0.0274899	0.978069	0.991182	NA	NA	NA
AC009299.3	433.654	-0.316857	0.24896	-1.27272	0.203117	0.46727	NA	NA	NA
AC009299.4	7.59984	1.58138	0.917151	1.72423	0.0846665	NA	NA	NA	NA
AC009299.5	69.5961	0.00018426	0.458082	0.000402243	0.999679	0.999804	NA	NA	NA
AC009302.2	84.3346	-0.303588	0.494492	-0.613941	0.539255	0.775003	NA	NA	NA
AC009303.1	80.2419	0.509371	0.293787	1.73381	0.0829518	0.267811	NA	NA	NA
AC009303.3	13.7229	0.320505	0.792651	0.404345	0.685959	0.863513	NA	NA	NA
AC009305.1	2.76273	2.14168	1.94888	1.09893	0.2718	NA	NA	NA	NA
AC009336.24	57.246	-0.0638836	0.433667	-0.14731	0.882887	0.953047	NA	NA	NA
AC009365.4	0.709777	3.11695	3.72643	0.836444	0.402905	NA	NA	NA	NA
AC009403.2	246.871	0.0515038	0.18853	0.273186	0.78471	0.910897	NA	NA	NA
AC009404.2	69.2112	0.31291	0.389235	0.803909	0.42145	0.689901	NA	NA	NA
AC009410.1	9.51668	1.10611	1.54518	0.715847	0.474086	0.728582	NA	NA	NA
AC009413.2	3.70734	-0.235194	1.47047	-0.159944	0.872925	NA	NA	NA	NA
AC009469.1	23.9462	-0.553024	1.00532	-0.550097	0.582253	0.802339	NA	NA	NA
AC009473.1	26.6781	0.605845	0.678646	0.892727	0.372004	0.65018	NA	NA	NA
AC009480.1	2.48615	-0.560495	1.87331	-0.299201	0.764787	NA	NA	NA	NA
AC009480.3	7.39812	0.865627	1.00054	0.865164	0.386949	NA	NA	NA	NA
AC009492.1	1.43998	1.18195	3.00529	0.393291	0.694105	NA	NA	NA	NA
AC009495.2	25.4675	-0.24291	0.61783	-0.393167	0.694196	0.867636	NA	NA	NA
AC009495.3	0.912784	2.83221	3.74852	0.755553	0.449917	NA	NA	NA	NA
AC009495.4	9.83916	0.420027	1.02855	0.408367	0.683004	0.86183	NA	NA	NA
AC009501.4	37.3337	0.3785	0.599124	0.631755	0.527547	0.767754	NA	NA	NA
AC009502.1	12.5766	2.10455	0.950561	2.21401	0.0268279	0.12755	NA	NA	NA
AC009502.4	63.7688	1.03517	0.344946	3.00096	0.00269127	0.024009	NA	NA	NA
AC009505.2	22.1142	2.04896	0.593649	3.45146	0.000557557	0.00705396	NA	NA	NA
AC009506.1	315.88	-0.389365	0.249708	-1.55928	0.11893	0.337773	NA	NA	NA
AC009506.2	4.53518	1.12609	1.05495	1.06744	0.285773	NA	NA	NA	NA
AC009518.8	19.9102	0.37716	0.786482	0.479553	0.631545	0.832272	NA	NA	NA
AC009542.2	44.5695	-0.00798517	0.366302	-0.0217994	0.982608	0.993387	NA	NA	NA
AC009948.5	91.632	0.410667	0.529805	0.775129	0.438263	0.702735	NA	NA	NA
AC009948.7	8.22634	-2.13753	0.899203	-2.37714	0.0174473	NA	NA	NA	NA
AC009950.2	32.4159	2.1725	0.781261	2.78076	0.00542316	0.040384	NA	NA	NA
AC009955.8	1.03394	-0.853597	3.72808	-0.228964	0.818897	NA	NA	NA	NA
AC009960.1	0.827177	-3.17413	3.72101	-0.85303	0.393643	NA	NA	NA	NA
AC009960.2	1.35498	0.720212	3.04403	0.236598	0.812968	NA	NA	NA	NA
AC009960.3	2.58105	4.4799	2.24673	1.99397	0.0461558	NA	NA	NA	NA
AC009960.4	0.570343	-1.74018	3.77148	-0.461404	0.644509	NA	NA	NA	NA
AC009961.2	6.34902	1.23923	1.59346	0.777696	0.436749	NA	NA	NA	NA
AC009961.3	81.9892	-0.344538	0.5244	-0.657013	0.511172	0.756514	NA	NA	NA
AC009967.3	1.72358	4.76082	3.09462	1.53842	0.123946	NA	NA	NA	NA
AC009994.2	15.722	0.607702	0.526848	1.15347	0.248719	0.523354	NA	NA	NA
AC010095.5	9.3734	-0.574939	1.01497	-0.566461	0.571081	0.794778	NA	NA	NA
AC010095.7	1.36172	1.86563	3.64262	0.512168	0.608533	NA	NA	NA	NA
AC010096.1	6.72288	1.59879	1.50601	1.06161	0.288414	NA	NA	NA	NA
AC010096.2	1.53726	1.01991	2.90171	0.351486	0.725224	NA	NA	NA	NA
AC010148.1	51.6949	1.20276	0.640367	1.87824	0.060349	0.218046	NA	NA	NA
AC010149.4	1.54938	3.03341	2.17612	1.39396	0.163331	NA	NA	NA	NA
AC010150.1	33.2734	0.293194	0.520123	0.563701	0.572958	0.79622	NA	NA	NA
AC010226.4	42.6686	0.991056	0.557147	1.77881	0.0752716	0.250594	NA	NA	NA
AC010240.2	163.429	0.648409	0.288872	2.24463	0.0247922	0.121028	NA	NA	NA
AC010243.1	12.8285	0.145844	1.06785	0.136578	0.891364	0.956912	NA	NA	NA
AC010327.1	7.02902	-0.226267	0.84781	-0.266884	0.789558	NA	NA	NA	NA
AC010329.1	4.89817	0.401151	1.30984	0.306259	0.759408	NA	NA	NA	NA
AC010335.1	124.066	-0.0917323	1.27963	-0.0716867	0.942851	0.976766	NA	NA	NA
AC010336.1	824.449	0.837203	0.365197	2.29247	0.0218785	0.111583	NA	NA	NA
AC010423.1	2.04655	-1.34385	2.61443	-0.514013	0.607243	NA	NA	NA	NA
AC010441.1	343.45	-0.255227	2.90177	-0.0879558	0.929912	0.971087	NA	NA	NA
AC010468.1	172.191	-0.845489	0.373983	-2.26077	0.0237734	0.117795	NA	NA	NA
AC010492.2	1.55512	0.288558	2.26084	0.127633	0.898439	NA	NA	NA	NA
AC010504.2	26.5801	0.738686	0.601047	1.229	0.219072	0.487999	NA	NA	NA
AC010522.1	41.4782	0.355697	0.432078	0.823222	0.410382	0.681183	NA	NA	NA
AC010524.2	18.9251	-0.245045	0.539777	-0.453974	0.649848	0.84356	NA	NA	NA
AC010524.4	22.6478	0.55378	0.539774	1.02595	0.304916	0.583486	NA	NA	NA
AC010525.1	65.8957	-0.300365	0.706422	-0.425192	0.670697	0.855672	NA	NA	NA
AC010525.2	7.669	-0.0372373	0.809087	-0.0460238	0.963291	NA	NA	NA	NA
AC010525.4	25.5585	0.384336	0.646856	0.59416	0.552405	0.782405	NA	NA	NA
AC010525.5	7.10184	0.770888	1.00342	0.76826	0.442332	NA	NA	NA	NA
AC010525.6	59.7986	0.325828	0.577211	0.564488	0.572422	0.795845	NA	NA	NA
AC010525.7	79.9813	-0.0612122	0.388792	-0.157442	0.874896	0.949426	NA	NA	NA
AC010536.1	523.548	0.0518526	0.214401	0.241848	0.808898	0.920192	NA	NA	NA
AC010547.9	262.653	0.266029	0.911496	0.29186	0.770394	0.904836	NA	NA	NA
AC010620.1	134.595	0.114425	1.1728	0.0975656	0.922277	0.968389	NA	NA	NA
AC010642.1	603.628	0.608142	0.351002	1.73259	0.0831692	0.268369	NA	NA	NA
AC010642.2	49.6745	-0.287567	0.483259	-0.595058	0.551805	0.78209	NA	NA	NA
AC010724.1	1.13716	0.423634	2.01533	0.210206	0.833507	NA	NA	NA	NA
AC010731.2	1.0215	1.11086	3.6537	0.304037	0.7611	NA	NA	NA	NA
AC010733.4	2.23289	-0.32276	2.37357	-0.135981	0.891836	NA	NA	NA	NA
AC010733.5	38.1388	-0.228203	0.774099	-0.294798	0.768148	0.903868	NA	NA	NA
AC010740.1	1.02068	-2.39451	3.75754	-0.637254	0.52396	NA	NA	NA	NA
AC010746.3	2.40388	0.783616	2.51632	0.311414	0.755486	NA	NA	NA	NA
AC010761.13	131.496	0.239752	0.22613	1.06024	0.289037	0.567417	NA	NA	NA
AC010761.14	18.9349	0.00226129	0.584947	0.0038658	0.996916	0.998666	NA	NA	NA
AC010761.8	1660.36	-0.479753	0.190441	-2.51917	0.0117633	0.071982	NA	NA	NA
AC010761.9	70.5952	0.89139	0.360323	2.47386	0.013366	0.0789832	NA	NA	NA
AC010878.3	0.648689	0.49728	3.72238	0.133592	0.893725	NA	NA	NA	NA
AC010883.5	143.44	0.0247046	0.334759	0.0737982	0.941171	0.975869	NA	NA	NA
AC010884.1	2.09834	-1.01248	1.30052	-0.778517	0.436264	NA	NA	NA	NA
AC010886.2	7.15501	0.965825	1.31382	0.735125	0.462263	NA	NA	NA	NA
AC010890.1	19.7197	0.0758834	0.532699	0.142451	0.886724	0.955028	NA	NA	NA
AC010894.3	49.0541	-0.7103	0.650037	-1.09271	0.274522	0.552271	NA	NA	NA
AC010894.5	2.94341	0.533495	1.96472	0.271537	0.785978	NA	NA	NA	NA
AC010900.2	43.8814	0.309358	0.550285	0.562177	0.573996	0.796849	NA	NA	NA
AC010907.2	1.62665	4.73225	3.69254	1.28157	0.199994	NA	NA	NA	NA
AC010969.1	51.4399	0.412525	0.508491	0.811273	0.417209	0.686429	NA	NA	NA
AC010974.3	8.21405	0.178864	1.05128	0.170139	0.8649	NA	NA	NA	NA
AC010976.2	86.0718	0.372083	0.361619	1.02894	0.303509	0.582273	NA	NA	NA
AC010980.2	46.947	0.0155056	0.356891	0.0434465	0.965346	0.986591	NA	NA	NA
AC010999.1	4.90169	0.83549	1.06074	0.78765	0.430902	NA	NA	NA	NA
AC011239.1	4.58587	-0.105706	1.83797	-0.0575122	0.954137	NA	NA	NA	NA
AC011242.5	7.07673	-2.73492	1.38666	-1.9723	0.0485749	NA	NA	NA	NA
AC011242.6	115.083	-0.533713	0.535765	-0.99617	0.319167	0.599026	NA	NA	NA
AC011243.1	1.45545	2.76215	2.65008	1.04229	0.297277	NA	NA	NA	NA
AC011247.3	13.3107	0.913328	0.879602	1.03834	0.299111	0.577495	NA	NA	NA
AC011284.3	16.2834	0.623482	0.81259	0.767278	0.442917	0.706741	NA	NA	NA
AC011286.1	9.5115	-0.794683	1.46785	-0.541392	0.588237	0.805452	NA	NA	NA
AC011290.4	1.63579	-3.96554	3.58906	-1.1049	0.269204	NA	NA	NA	NA
AC011290.5	65.4336	0.305855	0.42994	0.711391	0.476842	0.730502	NA	NA	NA
AC011298.2	1.61507	4.39112	3.59976	1.21984	0.222527	NA	NA	NA	NA
AC011322.1	67.3167	-0.188377	0.40238	-0.468156	0.639673	0.837754	NA	NA	NA
AC011330.5	1550.99	0.153058	0.203615	0.751705	0.452228	0.713712	NA	NA	NA
AC011366.3	0.871021	2.30307	3.69905	0.622611	0.53354	NA	NA	NA	NA
AC011385.1	115.927	0.327011	0.291363	1.12235	0.261715	0.538301	NA	NA	NA
AC011385.2	11.9375	0.12913	0.606598	0.212876	0.831424	0.930613	NA	NA	NA
AC011406.2	31.5713	0.608254	0.601116	1.01187	0.311598	0.590752	NA	NA	NA
AC011407.1	1.76582	0.382379	2.06146	0.185489	0.852846	NA	NA	NA	NA
AC011465.1	1.58878	-0.994499	2.41	-0.412654	0.67986	NA	NA	NA	NA
AC011475.1	7.99074	0.628268	0.675919	0.929502	0.352629	NA	NA	NA	NA
AC011477.1	3.43343	-0.343014	1.04381	-0.328618	0.742445	NA	NA	NA	NA
AC011495.1	3.10158	-0.41574	1.41896	-0.292988	0.769531	NA	NA	NA	NA
AC011498.1	29.7687	0.437106	0.664755	0.657544	0.510831	0.756311	NA	NA	NA
AC011500.1	6.42099	-0.84179	1.13692	-0.740414	0.459049	NA	NA	NA	NA
AC011513.4	7.68022	0.588351	0.82667	0.711712	0.476643	NA	NA	NA	NA
AC011530.4	13.172	0.0689778	0.719846	0.0958231	0.923661	0.969205	NA	NA	NA
AC011551.3	6.25176	0.113108	1.05329	0.107386	0.914483	NA	NA	NA	NA
AC011648.1	1.55039	-0.217276	3.29579	-0.0659254	0.947437	NA	NA	NA	NA
AC011718.1	2.69131	0.162228	2.29302	0.0707484	0.943598	NA	NA	NA	NA
AC011718.2	0.941467	-0.518699	3.48702	-0.148752	0.88175	NA	NA	NA	NA
AC011737.2	1880.95	-0.84591	0.150841	-5.60796	2.04721e-08	1.26757e-06	NA	NA	NA
AC011742.3	11.4161	0.127077	0.870114	0.146047	0.883884	0.953639	NA	NA	NA
AC011747.3	1.78824	4.71639	3.3677	1.40048	0.16137	NA	NA	NA	NA
AC011747.4	48.8166	-1.10014	0.708737	-1.55226	0.1206	0.340448	NA	NA	NA
AC011747.7	75.6213	0.65126	0.372712	1.74735	0.0805759	0.262688	NA	NA	NA
AC011753.5	0.984121	1.37833	3.01548	0.457084	0.647611	NA	NA	NA	NA
AC011755.1	34.2957	0.423941	0.879271	0.48215	0.629699	0.831342	NA	NA	NA
AC011816.1	8.455	1.5966	1.13701	1.40421	0.160256	NA	NA	NA	NA
AC011893.3	0.810232	-2.32835	3.76079	-0.619112	0.535843	NA	NA	NA	NA
AC011897.1	92.6309	2.35687	1.47322	1.59981	0.10964	0.320546	NA	NA	NA
AC011899.10	16.4995	2.52991	0.864536	2.92632	0.00342993	0.0288581	NA	NA	NA
AC011899.9	8.3785	3.04074	1.08286	2.80807	0.00498391	NA	NA	NA	NA
AC011933.1	9900.96	0.468779	1.2747	0.367755	0.713056	0.875444	NA	NA	NA
AC011933.2	137.964	-0.360882	0.259187	-1.39236	0.163812	0.411411	NA	NA	NA
AC011994.1	6.5621	0.393756	0.784295	0.502051	0.615632	NA	NA	NA	NA
AC011997.1	31.8498	1.34463	0.631402	2.12959	0.0332058	0.148087	NA	NA	NA
AC011999.1	10.4021	-0.467682	0.894299	-0.52296	0.601002	0.813592	NA	NA	NA
AC012065.5	2.1113	0.71715	2.16146	0.33179	0.740048	NA	NA	NA	NA
AC012065.7	56.7201	0.22679	0.462982	0.489847	0.624242	0.828378	NA	NA	NA
AC012066.1	15.8563	-1.32674	0.939853	-1.41164	0.158055	0.402264	NA	NA	NA
AC012074.1	7.9329	-0.42617	1.20198	-0.354557	0.722922	NA	NA	NA	NA
AC012074.2	10.5362	0.455722	0.684936	0.665349	0.505827	0.752974	NA	NA	NA
AC012146.7	223.945	-1.25041	0.221599	-5.64266	1.67448e-08	1.05312e-06	NA	NA	NA
AC012307.2	2.59404	4.82961	2.39466	2.01682	0.0437142	NA	NA	NA	NA
AC012309.5	47.3583	1.13555	0.572701	1.9828	0.0473892	0.185546	NA	NA	NA
AC012313.1	15.884	-1.70547	0.850135	-2.00612	0.0448438	0.178929	NA	NA	NA
AC012314.19	17.5573	-0.656217	0.761094	-0.862202	0.388576	0.663701	NA	NA	NA
AC012314.20	10.0558	-1.73527	1.02375	-1.69501	0.090074	0.28247	NA	NA	NA
AC012314.8	404.449	0.245856	0.252923	0.972061	0.33102	0.611475	NA	NA	NA
AC012358.4	206.311	-0.428541	0.214446	-1.99836	0.0456774	0.180853	NA	NA	NA
AC012358.7	3.02429	1.94697	1.8615	1.04592	0.2956	NA	NA	NA	NA
AC012358.8	14.2496	-0.227713	1.22149	-0.186423	0.852113	0.939401	NA	NA	NA
AC012360.2	1.03199	-0.0036048	1.57809	-0.00228429	0.998177	NA	NA	NA	NA
AC012360.4	23.8409	-0.456323	0.433334	-1.05305	0.292317	0.571353	NA	NA	NA
AC012360.6	49.7444	0.109525	0.506742	0.216135	0.828883	0.929767	NA	NA	NA
AC012362.3	4.26319	0.706014	1.3872	0.50895	0.610787	NA	NA	NA	NA
AC012363.10	1.31236	0.805092	2.17064	0.3709	0.710712	NA	NA	NA	NA
AC012363.13	1.58557	4.08771	2.56757	1.59205	0.111373	NA	NA	NA	NA
AC012363.4	2.00092	-2.44279	3.09511	-0.789242	0.429971	NA	NA	NA	NA
AC012363.7	8.38191	0.113585	0.857247	0.1325	0.894589	NA	NA	NA	NA
AC012363.8	6.09801	-3.12673	1.62477	-1.92442	0.0543024	NA	NA	NA	NA
AC012368.1	1.4112	4.52417	3.38687	1.3358	0.181616	NA	NA	NA	NA
AC012370.2	24.6949	0.469504	0.552459	0.849845	0.395411	0.669912	NA	NA	NA
AC012370.3	1.53816	-0.00113647	3.35713	-0.000338524	0.99973	NA	NA	NA	NA
AC012442.5	2.66549	-0.270129	3.01627	-0.0895573	0.928639	NA	NA	NA	NA
AC012442.6	23.2068	0.63437	0.489618	1.29564	0.195099	0.457699	NA	NA	NA
AC012456.3	3.94376	2.39982	2.3729	1.01134	0.311852	NA	NA	NA	NA
AC012456.4	1.54607	4.26979	3.58792	1.19004	0.234029	NA	NA	NA	NA
AC012485.1	8.16	0.358819	0.681405	0.526588	0.59848	NA	NA	NA	NA
AC012487.2	20.0504	1.46545	0.572975	2.55762	0.010539	0.0662127	NA	NA	NA
AC012494.1	23.5854	0.831974	0.581411	1.43096	0.152443	0.393921	NA	NA	NA
AC012512.1	27.7211	-0.103996	0.534187	-0.194681	0.845642	0.936597	NA	NA	NA
AC012513.4	85.3865	0.00486996	0.390859	0.0124596	0.990059	0.996256	NA	NA	NA
AC012531.23	24.9277	0.448141	0.705641	0.635083	0.525374	0.766361	NA	NA	NA
AC012531.25	99.1092	0.502825	0.446608	1.12588	0.260218	0.53679	NA	NA	NA
AC012613.2	94.2876	0.0489817	0.348806	0.140427	0.888323	0.955648	NA	NA	NA
AC012615.1	15.1239	-1.26979	1.62906	-0.779462	0.435708	0.701123	NA	NA	NA
AC012627.1	3.56419	1.23576	1.36844	0.903045	0.366502	NA	NA	NA	NA
AC013262.1	0.811221	3.29789	3.72088	0.88632	0.375445	NA	NA	NA	NA
AC013267.1	6.32326	0.0591149	1.05269	0.0561561	0.955217	NA	NA	NA	NA
AC013268.3	160.889	-0.0841502	0.264397	-0.318273	0.750278	0.89497	NA	NA	NA
AC013268.4	5.03266	-0.943363	1.00684	-0.936953	0.348783	NA	NA	NA	NA
AC013269.1	5.43414	1.82211	1.07888	1.68889	0.0912413	NA	NA	NA	NA
AC013271.3	6.99394	5.31309	1.39683	3.80369	0.000142557	NA	NA	NA	NA
AC013283.1	21.8937	-0.781097	0.533746	-1.46342	0.143351	0.378326	NA	NA	NA
AC013394.2	4658.96	0.342879	0.257029	1.33401	0.182201	0.438138	NA	NA	NA
AC013410.1	60.0658	-0.287883	0.458855	-0.627394	0.530401	0.769044	NA	NA	NA
AC013410.2	2.25811	-0.0104306	1.77298	-0.00588305	0.995306	NA	NA	NA	NA
AC013429.5	41.2982	0.088501	0.485338	0.182349	0.855309	0.940556	NA	NA	NA
AC013436.6	7.54316	0.18779	1.11204	0.16887	0.865899	NA	NA	NA	NA
AC013439.4	7.29117	1.15766	1.20576	0.960102	0.337004	NA	NA	NA	NA
AC013444.1	17.955	-0.477284	0.757929	-0.629721	0.528877	0.768664	NA	NA	NA
AC013444.2	5.39395	-0.258847	1.08666	-0.238205	0.811722	NA	NA	NA	NA
AC013449.1	100.333	-0.708535	0.3245	-2.18347	0.0290015	0.135096	NA	NA	NA
AC013468.1	0.715075	-0.203178	2.59121	-0.0784104	0.937502	NA	NA	NA	NA
AC013470.6	0.817432	-1.7138	3.76923	-0.454682	0.649338	NA	NA	NA	NA
AC013472.3	29.6685	-0.080976	0.568671	-0.142395	0.886768	0.955028	NA	NA	NA
AC013489.1	2.56132	0.989112	1.59725	0.619258	0.535747	NA	NA	NA	NA
AC013718.1	8.60462	-1.24423	1.1704	-1.06308	0.287745	NA	NA	NA	NA
AC013733.5	2.49918	-2.47904	1.71674	-1.44403	0.148729	NA	NA	NA	NA
AC015691.13	2.02344	3.15383	1.86155	1.69419	0.0902288	NA	NA	NA	NA
AC015726.1	5.5249	0.730321	1.17249	0.622883	0.533361	NA	NA	NA	NA
AC015815.1	1.69914	-0.5361	1.99191	-0.269138	0.787823	NA	NA	NA	NA
AC015815.2	5.53337	0.0343841	1.0014	0.0343362	0.972609	NA	NA	NA	NA
AC015815.6	13.324	-0.101868	0.539806	-0.188712	0.850319	0.938523	NA	NA	NA
AC015815.7	2.51882	-1.62767	1.96431	-0.828617	0.407321	NA	NA	NA	NA
AC015849.12	3.07801	-3.48653	1.67279	-2.08426	0.0371367	NA	NA	NA	NA
AC015849.13	25.3594	0.11318	0.479293	0.236139	0.813325	0.921634	NA	NA	NA
AC015849.14	1.38743	-2.82564	2.79421	-1.01125	0.311898	NA	NA	NA	NA
AC015849.16	24.5983	0.168024	0.635157	0.26454	0.791364	0.913247	NA	NA	NA
AC015849.19	43.1371	-0.305968	0.512898	-0.596547	0.55081	0.781742	NA	NA	NA
AC015849.2	2.69241	1.91185	2.02257	0.945258	0.344527	NA	NA	NA	NA
AC015922.7	2.33503	1.09746	1.7878	0.613859	0.539308	NA	NA	NA	NA
AC015923.1	89.1847	0.0258845	0.338428	0.0764846	0.939034	0.974732	NA	NA	NA
AC015971.2	74.9835	0.0082386	0.336733	0.0244663	0.980481	0.992746	NA	NA	NA
AC015987.1	34.5178	-0.256391	0.732147	-0.350191	0.726196	0.883001	NA	NA	NA
AC015987.2	0.828161	-3.31506	3.72159	-0.890765	0.373055	NA	NA	NA	NA
AC016251.1	11.3434	-0.153303	0.78268	-0.195869	0.844712	0.936439	NA	NA	NA
AC016292.1	1.92286	1.26125	2.36386	0.533556	0.593649	NA	NA	NA	NA
AC016292.3	81.7147	-0.634965	0.320441	-1.98154	0.0475313	0.18592	NA	NA	NA
AC016405.2	2.08457	1.26488	1.67734	0.754099	0.45079	NA	NA	NA	NA
AC016559.1	7.23723	3.27668	1.54183	2.12519	0.0335705	NA	NA	NA	NA
AC016586.1	200.381	0.390407	0.344819	1.13221	0.257547	0.534086	NA	NA	NA
AC016626.1	0.885839	1.7275	2.45922	0.702458	0.482393	NA	NA	NA	NA
AC016629.3	4.97713	0.513807	1.42212	0.361296	0.717878	NA	NA	NA	NA
AC016629.7	15.4258	-1.66523	0.830569	-2.00493	0.0449708	0.179168	NA	NA	NA
AC016629.8	676.033	0.0434028	0.238072	0.18231	0.85534	0.940556	NA	NA	NA
AC016644.1	14.7838	0.232709	0.563345	0.413085	0.679545	0.859955	NA	NA	NA
AC016683.5	69.3253	0.192915	0.342456	0.563327	0.573212	0.796342	NA	NA	NA
AC016691.2	0.984464	1.64239	3.66833	0.447721	0.654355	NA	NA	NA	NA
AC016697.2	30.8586	0.112221	0.496361	0.226087	0.821134	0.925059	NA	NA	NA
AC016700.2	5.60605	0.759959	1.85119	0.410525	0.681421	NA	NA	NA	NA
AC016700.3	13.6183	1.8681	0.94112	1.98497	0.0471473	0.184871	NA	NA	NA
AC016700.4	2.36445	-0.00959016	1.60301	-0.00598259	0.995227	NA	NA	NA	NA
AC016700.5	51.151	0.850851	0.46329	1.83654	0.0662775	0.231199	NA	NA	NA
AC016700.6	3.04105	0.726798	1.7154	0.423689	0.671792	NA	NA	NA	NA
AC016708.2	167.193	-0.637999	0.261914	-2.43591	0.0148543	0.0850642	NA	NA	NA
AC016712.1	0.805933	-2.31766	3.76095	-0.616244	0.537734	NA	NA	NA	NA
AC016716.1	1.49163	0.865696	2.80779	0.30832	0.757839	NA	NA	NA	NA
AC016722.3	1.81173	1.5614	3.05362	0.511327	0.609122	NA	NA	NA	NA
AC016722.4	121.631	0.712031	0.340032	2.09401	0.0362588	0.156899	NA	NA	NA
AC016723.4	0.884969	3.41732	3.71756	0.919236	0.357972	NA	NA	NA	NA
AC016732.2	1.85811	-0.501508	2.35189	-0.213237	0.831142	NA	NA	NA	NA
AC016734.1	12.4038	0.42639	0.956975	0.44556	0.655915	0.846788	NA	NA	NA
AC016734.2	1033.22	-1.02013	0.207807	-4.90904	9.15227e-07	3.49441e-05	NA	NA	NA
AC016735.2	10.0525	-0.622962	1.52238	-0.409201	0.682392	0.861595	NA	NA	NA
AC016738.3	9.37601	0.842326	1.05831	0.795913	0.426083	0.693657	NA	NA	NA
AC016738.4	68.3011	0.493467	0.35612	1.38568	0.165845	0.414396	NA	NA	NA
AC016739.2	1060.58	-0.494787	0.234214	-2.11254	0.0346402	0.152359	NA	NA	NA
AC016745.1	18.6602	0.148874	0.907502	0.164049	0.869693	0.946964	NA	NA	NA
AC016747.3	442.91	-0.631623	0.281666	-2.24245	0.0249321	0.121487	NA	NA	NA
AC016757.3	1.89427	-2.47123	3.60898	-0.684746	0.493504	NA	NA	NA	NA
AC016772.4	0.884969	3.41732	3.71756	0.919236	0.357972	NA	NA	NA	NA
AC016773.1	394.445	-0.497622	0.299413	-1.66199	0.0965148	0.29531	NA	NA	NA
AC016821.1	11.9554	0.141406	0.746311	0.189473	0.849722	0.938297	NA	NA	NA
AC016831.7	93.98	0.646895	0.390726	1.65562	0.0977982	0.297996	NA	NA	NA
AC016885.1	5.36433	4.3755	1.88989	2.31521	0.0206012	NA	NA	NA	NA
AC016894.1	11.9666	-0.199466	0.780307	-0.255625	0.79824	0.915394	NA	NA	NA
AC016906.1	22.4977	-0.513312	0.613047	-0.837314	0.402416	0.674085	NA	NA	NA
AC016907.3	8.13703	1.40965	1.02786	1.37145	0.170236	NA	NA	NA	NA
AC016909.1	14.0137	-0.591063	1.03751	-0.569694	0.568885	0.793321	NA	NA	NA
AC016909.2	1.28245	0.718624	2.71824	0.264371	0.791494	NA	NA	NA	NA
AC016910.1	3.16698	1.51571	2.0222	0.749534	0.453535	NA	NA	NA	NA
AC016912.3	2.15395	0.811088	1.86478	0.434951	0.663598	NA	NA	NA	NA
AC016995.3	12.9023	-1.47243	0.734457	-2.00479	0.0449858	0.179168	NA	NA	NA
AC016999.2	37.0461	0.0485113	0.513905	0.0943974	0.924794	0.969559	NA	NA	NA
AC017002.1	72.3512	-0.592946	0.325997	-1.81887	0.0689314	0.236813	NA	NA	NA
AC017002.2	219.661	-0.516222	0.282078	-1.83007	0.0672397	0.233608	NA	NA	NA
AC017002.4	9.09509	1.03389	0.77954	1.32629	0.184745	0.442155	NA	NA	NA
AC017006.2	8.37307	0.371968	1.29131	0.288055	0.773304	NA	NA	NA	NA
AC017006.3	6.40964	0.748422	0.904257	0.827665	0.40786	NA	NA	NA	NA
AC017028.1	4.4637	1.0333	1.16858	0.884238	0.376568	NA	NA	NA	NA
AC017028.7	3.07024	-0.551397	1.21679	-0.453156	0.650437	NA	NA	NA	NA
AC017028.8	2.6077	0.132018	1.60975	0.0820119	0.934637	NA	NA	NA	NA
AC017035.2	1.53378	0.667772	3.09981	0.215423	0.829437	NA	NA	NA	NA
AC017060.1	1.20498	1.11889	3.5423	0.315866	0.752104	NA	NA	NA	NA
AC017074.2	40.3019	-0.558708	0.371015	-1.50589	0.132095	0.359812	NA	NA	NA
AC017076.5	1.47348	4.16083	2.91431	1.42773	0.153371	NA	NA	NA	NA
AC017078.1	17.3538	0.0535518	0.673692	0.0794901	0.936643	0.973491	NA	NA	NA
AC017079.3	1.32815	3.7454	2.66479	1.40552	0.159868	NA	NA	NA	NA
AC017079.4	1.17744	1.24815	3.17947	0.392564	0.694641	NA	NA	NA	NA
AC017081.1	8.19808	-0.26635	0.714563	-0.372745	0.709338	NA	NA	NA	NA
AC017081.2	8.005	0.944413	1.13745	0.830288	0.406376	NA	NA	NA	NA
AC017083.1	1.62061	0.108057	1.80665	0.0598107	0.952306	NA	NA	NA	NA
AC017083.2	6.74464	1.11866	0.972852	1.14988	0.250194	NA	NA	NA	NA
AC017084.1	2.29513	-1.97373	1.77521	-1.11182	0.266214	NA	NA	NA	NA
AC017101.10	29.44	-0.785346	0.571254	-1.37478	0.169201	0.419232	NA	NA	NA
AC017104.2	50.4645	-0.27154	0.377063	-0.720144	0.471436	0.727028	NA	NA	NA
AC017104.4	1.92179	1.03332	2.27476	0.454255	0.649646	NA	NA	NA	NA
AC017104.6	25.9506	1.03547	0.715101	1.448	0.147616	0.385481	NA	NA	NA
AC017116.11	24.8475	0.464759	1.07264	0.433287	0.664806	0.852423	NA	NA	NA
AC018359.1	0.784301	-0.520091	3.71157	-0.140127	0.88856	NA	NA	NA	NA
AC018442.1	54.5319	0.270178	0.445437	0.606547	0.544151	0.778004	NA	NA	NA
AC018445.1	1.33792	1.1577	3.05204	0.37932	0.70445	NA	NA	NA	NA
AC018462.2	16.5328	0.0418938	1.03997	0.0402836	0.967867	0.987206	NA	NA	NA
AC018462.3	35.7662	0.0471715	0.417411	0.11301	0.910023	0.964113	NA	NA	NA
AC018463.4	42.9628	0.106436	0.46591	0.228448	0.819298	0.924295	NA	NA	NA
AC018470.1	1.33403	2.0766	2.84412	0.730138	0.465306	NA	NA	NA	NA
AC018470.4	3.12743	4.5603	2.70758	1.68427	0.0921291	NA	NA	NA	NA
AC018506.1	0.787809	1.91938	3.06322	0.626587	0.53093	NA	NA	NA	NA
AC018630.1	14.5688	1.14116	0.758946	1.50361	0.132683	0.360668	NA	NA	NA
AC018638.1	93.2674	1.06739	0.256134	4.16731	3.08213e-05	0.00068131	NA	NA	NA
AC018641.7	1.66803	1.90371	2.98137	0.638537	0.523124	NA	NA	NA	NA
AC018693.6	10.2427	3.2703	1.30814	2.49996	0.0124206	0.074739	NA	NA	NA
AC018696.4	0.959523	1.01932	2.39391	0.425797	0.670256	NA	NA	NA	NA
AC018705.5	0.999963	1.28105	3.67675	0.348418	0.727526	NA	NA	NA	NA
AC018720.10	149.324	0.47567	0.382227	1.24447	0.213327	0.480834	NA	NA	NA
AC018738.2	43.7513	-0.51209	0.346663	-1.4772	0.139623	0.371904	NA	NA	NA
AC018755.1	17.867	1.72823	0.928834	1.86065	0.0627943	0.223533	NA	NA	NA
AC018755.16	6.7473	2.27797	1.4712	1.54838	0.121531	NA	NA	NA	NA
AC018755.17	5.2021	-0.849368	1.24114	-0.684344	0.493758	NA	NA	NA	NA
AC018755.2	117.192	0.755414	0.339075	2.22787	0.0258894	0.124546	NA	NA	NA
AC018766.4	195.386	-0.589772	0.246755	-2.39011	0.0168435	0.0931248	NA	NA	NA
AC018766.5	494.984	-0.33921	0.18566	-1.82705	0.0676926	0.234371	NA	NA	NA
AC018766.6	48.1642	0.468708	0.318343	1.47233	0.14093	0.373947	NA	NA	NA
AC018804.1	19.2794	0.427517	0.543434	0.786695	0.431461	0.697962	NA	NA	NA
AC018804.3	2.27136	1.96157	1.88137	1.04263	0.297119	NA	NA	NA	NA
AC018804.6	93.5106	-0.107877	0.273593	-0.394298	0.693361	0.866955	NA	NA	NA
AC018804.7	2455.83	-0.0550431	0.213482	-0.257835	0.796534	0.914914	NA	NA	NA
AC018816.3	3.82388	-0.471693	1.23653	-0.381465	0.702858	NA	NA	NA	NA
AC018865.5	4.81564	-0.640963	1.3788	-0.464872	0.642023	NA	NA	NA	NA
AC018867.1	1.66401	0.814012	1.39898	0.581861	0.56066	NA	NA	NA	NA
AC018867.2	11.4483	-0.250878	0.829408	-0.302478	0.762287	0.90122	NA	NA	NA
AC018878.3	18.8882	-0.315965	0.746244	-0.423407	0.671998	0.856284	NA	NA	NA
AC018890.6	107.326	-0.146489	0.416399	-0.351799	0.724989	0.882361	NA	NA	NA
AC018892.9	14.6994	-0.171942	0.623802	-0.275635	0.782828	0.910235	NA	NA	NA
AC019048.1	2.47659	2.57286	2.24454	1.14627	0.251683	NA	NA	NA	NA
AC019055.1	3.0656	-1.62509	2.39696	-0.67798	0.497784	NA	NA	NA	NA
AC019068.2	14.8011	0.558062	0.817426	0.682706	0.494793	0.743897	NA	NA	NA
AC019070.1	11.0293	0.0666401	0.794469	0.0838801	0.933152	0.97214	NA	NA	NA
AC019084.7	1.16555	2.81171	3.69297	0.761368	0.446437	NA	NA	NA	NA
AC019097.7	97.6102	-0.0730321	0.29922	-0.244075	0.807173	0.919617	NA	NA	NA
AC019117.1	2.11002	2.33024	2.66358	0.874853	0.381654	NA	NA	NA	NA
AC019117.2	5.20843	6.03212	2.0844	2.89394	0.00380439	NA	NA	NA	NA
AC019118.3	3.68703	5.23571	1.64114	3.19029	0.0014213	NA	NA	NA	NA
AC019118.4	5.65822	0.744858	1.15499	0.644905	0.518989	NA	NA	NA	NA
AC019129.2	11.0488	-0.177524	0.92334	-0.192263	0.847536	0.937568	NA	NA	NA
AC019178.3	1.34192	2.02969	3.54046	0.573283	0.566453	NA	NA	NA	NA
AC019181.2	66.3579	-0.298092	0.389458	-0.765402	0.444032	0.707454	NA	NA	NA
AC019181.3	64.5945	-0.10326	0.398064	-0.259404	0.795323	0.91465	NA	NA	NA
AC019186.1	8.61085	0.527591	1.40633	0.375156	0.707544	NA	NA	NA	NA
AC019205.2	1.66971	1.76778	2.3125	0.764444	0.444602	NA	NA	NA	NA
AC019206.1	1.84985	1.14902	2.33034	0.493069	0.621964	NA	NA	NA	NA
AC019221.4	27.4117	-0.907646	0.946407	-0.959045	0.337536	0.617971	NA	NA	NA
AC019294.1	42.9232	-0.302095	0.819565	-0.368604	0.712423	0.87544	NA	NA	NA
AC020550.7	9.5673	1.2801	0.809075	1.58218	0.113608	0.327589	NA	NA	NA
AC020571.3	0.940525	2.12681	3.76235	0.565288	0.571878	NA	NA	NA	NA
AC020594.5	3.39205	1.19643	1.67053	0.716197	0.47387	NA	NA	NA	NA
AC020629.1	1.15759	-0.0836589	1.96082	-0.0426653	0.965968	NA	NA	NA	NA
AC020663.1	946.778	-2.60839	1.14362	-2.28081	0.0225594	0.113737	NA	NA	NA
AC020892.1	1.00335	0.917292	2.9812	0.307692	0.758317	NA	NA	NA	NA
AC020900.2	1.26115	-1.17319	2.1131	-0.555198	0.578759	NA	NA	NA	NA
AC020907.1	2.32175	4.35625	2.84271	1.53243	0.125417	NA	NA	NA	NA
AC020907.2	1.60069	0.730546	3.69929	0.197483	0.84345	NA	NA	NA	NA
AC020910.2	101.199	-0.310837	0.24763	-1.25525	0.209388	0.476081	NA	NA	NA
AC020915.2	4.71203	-0.129579	1.52989	-0.0846984	0.932501	NA	NA	NA	NA
AC020922.1	103.913	0.842222	0.365501	2.3043	0.0212061	0.109277	NA	NA	NA
AC020947.2	13.3243	-0.887656	0.966935	-0.91801	0.358614	0.639651	NA	NA	NA
AC021016.6	14.7379	-1.8703	0.807527	-2.31608	0.0205537	0.106788	NA	NA	NA
AC021016.7	1.94236	-1.3204	2.82022	-0.46819	0.639649	NA	NA	NA	NA
AC021016.8	17.1451	0.763081	0.690101	1.10575	0.268833	0.54596	NA	NA	NA
AC021106.1	5.30855	1.1472	2.20937	0.519244	0.603591	NA	NA	NA	NA
AC021188.4	2.03401	2.11373	2.62615	0.804878	0.42089	NA	NA	NA	NA
AC021218.2	16.8254	0.566063	0.86154	0.657036	0.511158	0.756514	NA	NA	NA
AC021224.1	829.064	-0.560002	0.245203	-2.28383	0.0223814	0.113337	NA	NA	NA
AC021593.1	361.599	-0.102317	0.514377	-0.198914	0.84233	0.935697	NA	NA	NA
AC021860.1	19.7936	4.73112	1.31587	3.59542	0.000323867	0.00462485	NA	NA	NA
AC022007.5	485.103	0.257314	0.21737	1.18376	0.236508	0.509458	NA	NA	NA
AC022154.7	47.0355	0.297135	0.401223	0.740573	0.458953	0.718538	NA	NA	NA
AC022173.2	30.3909	0.341893	0.421682	0.810785	0.417489	0.686503	NA	NA	NA
AC022182.2	4.32011	1.54572	1.43943	1.07385	0.282891	NA	NA	NA	NA
AC022201.5	1.63094	2.58097	3.74319	0.68951	0.490503	NA	NA	NA	NA
AC022210.2	10.5636	-1.44777	0.921126	-1.57173	0.116012	0.332085	NA	NA	NA
AC022311.1	0.792819	2.83739	3.74366	0.75792	0.448499	NA	NA	NA	NA
AC022400.1	38.4717	0.174867	0.690359	0.253299	0.800037	0.916011	NA	NA	NA
AC022400.2	6.08289	1.48078	1.63614	0.90505	0.365439	NA	NA	NA	NA
AC022431.1	441.549	-0.764556	0.265281	-2.88206	0.00395078	0.0319797	NA	NA	NA
AC022498.1	131.615	0.122655	0.326871	0.375241	0.707481	0.873162	NA	NA	NA
AC022532.1	57.406	0.0407879	0.469139	0.0869421	0.930718	0.971159	NA	NA	NA
AC022558.1	14.265	0.146269	0.587619	0.248918	0.803424	0.917666	NA	NA	NA
AC022596.6	1.2931	3.29392	3.72438	0.88442	0.376469	NA	NA	NA	NA
AC022819.1	2.06619	-0.182388	1.9947	-0.0914366	0.927146	NA	NA	NA	NA
AC022819.3	28.3551	0.427941	0.470029	0.910457	0.362582	0.643426	NA	NA	NA
AC023128.1	1.45642	-3.47706	3.6655	-0.94859	0.342829	NA	NA	NA	NA
AC023137.2	15.6022	-0.711085	0.648819	-1.09597	0.273093	0.550875	NA	NA	NA
AC023158.1	6.28344	-0.285047	0.993644	-0.28687	0.774212	NA	NA	NA	NA
AC023271.1	31.2238	-0.359581	0.713789	-0.503764	0.614427	0.822548	NA	NA	NA
AC023271.2	10.8645	0.62983	0.887155	0.709943	0.477739	0.730916	NA	NA	NA
AC023385.1	1.2353	-1.16619	2.19259	-0.531876	0.594812	NA	NA	NA	NA
AC023481.1	14.6404	-0.833349	0.709242	-1.17499	0.24	0.513115	NA	NA	NA
AC023490.1	166.966	-0.198161	0.489951	-0.404451	0.685881	0.863513	NA	NA	NA
AC023490.2	13.7039	-0.0259997	0.602527	-0.0431512	0.965581	0.986626	NA	NA	NA
AC023513.1	0.800708	0.484673	2.97912	0.16269	0.870762	NA	NA	NA	NA
AC023590.1	24.7612	0.331119	0.703391	0.470747	0.637822	0.836628	NA	NA	NA
AC023593.1	4.45418	-1.06883	1.19071	-0.897635	0.36938	NA	NA	NA	NA
AC023632.1	90.8079	1.40964	0.571681	2.46579	0.0136712	0.080193	NA	NA	NA
AC024132.1	0.811221	3.29789	3.72088	0.88632	0.375445	NA	NA	NA	NA
AC024257.1	4.58504	0.154306	1.75463	0.0879422	0.929923	NA	NA	NA	NA
AC024475.1	2.04207	2.34249	2.07367	1.12964	0.25863	NA	NA	NA	NA
AC024560.2	17.7311	1.38599	0.672519	2.0609	0.0393126	0.164112	NA	NA	NA
AC024560.3	2226.49	0.373075	0.210604	1.77146	0.0764846	0.253314	NA	NA	NA
AC024568.1	1.71249	1.85593	1.99417	0.93068	0.352019	NA	NA	NA	NA
AC024569.1	1.6332	-1.79811	1.94309	-0.925385	0.354766	NA	NA	NA	NA
AC024580.1	37.5222	0.512872	0.363462	1.41107	0.158223	0.402537	NA	NA	NA
AC024592.12	82.2186	-0.796401	0.301346	-2.64281	0.008222	0.0554314	NA	NA	NA
AC024592.9	2.48715	4.76373	2.32907	2.04534	0.0408216	NA	NA	NA	NA
AC024896.1	2.06083	0.534996	1.54987	0.345188	0.729953	NA	NA	NA	NA
AC024937.2	5.63325	0.251279	1.20573	0.208405	0.834913	NA	NA	NA	NA
AC024937.4	42.9243	0.932183	0.42865	2.1747	0.0296529	0.136933	NA	NA	NA
AC024937.6	132.538	0.689891	0.303018	2.27673	0.0228023	0.114643	NA	NA	NA
AC024940.1	198.186	0.195429	0.343874	0.568315	0.569821	0.793702	NA	NA	NA
AC025165.1	1.18147	2.59698	3.32042	0.782123	0.434142	NA	NA	NA	NA
AC025165.8	121.218	0.492024	0.360162	1.36612	0.171901	0.422922	NA	NA	NA
AC025171.1	480.956	0.379084	0.175193	2.16381	0.0304791	0.139378	NA	NA	NA
AC025280.1	1.28826	-0.633599	2.4044	-0.263516	0.792153	NA	NA	NA	NA
AC025287.1	0.737565	0.635741	3.50853	0.181198	0.856212	NA	NA	NA	NA
AC025335.1	263.396	0.677689	0.28439	2.38295	0.0171743	0.0943014	NA	NA	NA
AC025442.3	17.4083	-0.384023	0.554995	-0.691939	0.488975	0.739465	NA	NA	NA
AC025627.9	4.85237	2.7646	2.16659	1.27602	0.201949	NA	NA	NA	NA
AC025750.5	2.61754	-1.97873	1.89749	-1.04281	0.297035	NA	NA	NA	NA
AC025750.6	10.2964	-0.362071	1.1469	-0.315694	0.752235	0.895717	NA	NA	NA
AC025750.7	1.13155	4.00508	3.7024	1.08175	0.279363	NA	NA	NA	NA
AC025918.2	24.282	0.580314	0.664455	0.873369	0.382462	0.659131	NA	NA	NA
AC026150.6	0.896765	3.87139	3.70442	1.04507	0.295989	NA	NA	NA	NA
AC026150.8	24.1491	-0.355899	0.528854	-0.672963	0.500971	0.749143	NA	NA	NA
AC026202.1	8.68795	-5.46137	3.68736	-1.48111	0.138578	NA	NA	NA	NA
AC026202.3	23.4976	0.697353	0.479761	1.45354	0.146073	0.382829	NA	NA	NA
AC026271.5	260.564	-0.219125	0.361327	-0.606444	0.54422	0.778004	NA	NA	NA
AC026318.1	2.20946	-0.528157	1.33382	-0.395973	0.692125	NA	NA	NA	NA
AC026471.6	2.32557	-1.25112	3.5906	-0.348443	0.727507	NA	NA	NA	NA
AC026512.1	35.4328	-0.478065	0.509794	-0.937761	0.348367	0.628725	NA	NA	NA
AC026703.1	16.6062	-0.365294	1.24335	-0.293798	0.768912	0.904456	NA	NA	NA
AC026740.1	144.714	0.446078	0.359119	1.24215	0.214183	0.481947	NA	NA	NA
AC026806.2	429.519	0.58997	0.188115	3.13622	0.00171143	0.0171032	NA	NA	NA
AC026954.6	7.54398	-1.67365	1.56906	-1.06666	0.286126	NA	NA	NA	NA
AC026992.1	1.20687	0.214021	2.54402	0.0841273	0.932955	NA	NA	NA	NA
AC027228.1	20.1288	0.37273	0.761094	0.489729	0.624326	0.828378	NA	NA	NA
AC027288.2	0.910732	0.433167	3.63947	0.119019	0.90526	NA	NA	NA	NA
AC027307.3	146.942	0.0489873	0.262494	0.186623	0.851957	0.939379	NA	NA	NA
AC027601.1	286.943	0.190834	0.198848	0.959697	0.337208	0.617684	NA	NA	NA
AC027612.1	224.857	-0.555012	0.55584	-0.99851	0.318032	0.597514	NA	NA	NA
AC027612.4	2.69272	-1.1114	2.78765	-0.398685	0.690125	NA	NA	NA	NA
AC027612.6	1058.6	-0.249768	0.175681	-1.42172	0.155109	0.397893	NA	NA	NA
AC027763.2	370.863	0.167987	0.235905	0.712098	0.476404	0.730224	NA	NA	NA
AC032027.1	3.36741	0.723747	1.51429	0.477946	0.632689	NA	NA	NA	NA
AC034102.1	9482.45	0.305591	0.112264	2.72207	0.00648738	0.0463202	NA	NA	NA
AC034110.1	4.61746	0.505434	1.18334	0.427127	0.669287	NA	NA	NA	NA
AC034220.3	116.04	0.770979	0.290741	2.65177	0.00800701	0.0543678	NA	NA	NA
AC034243.1	92.3963	-0.484276	0.29415	-1.64636	0.0996906	0.302148	NA	NA	NA
AC036178.1	0.640335	0.33658	3.09	0.108925	0.913262	NA	NA	NA	NA
AC037445.1	60.8328	0.264547	0.495951	0.533414	0.593747	0.808528	NA	NA	NA
AC037459.4	14.5798	-1.1208	1.03327	-1.08471	0.278052	0.556249	NA	NA	NA
AC040162.1	0.924435	-0.0051915	1.66975	-0.00310914	0.997519	NA	NA	NA	NA
AC040173.1	7.3031	-0.115706	1.54872	-0.0747107	0.940445	NA	NA	NA	NA
AC044860.1	1.03199	-0.0036048	1.57809	-0.00228429	0.998177	NA	NA	NA	NA
AC046143.1	0.970216	3.25507	2.23209	1.4583	0.144757	NA	NA	NA	NA
AC046143.2	7.7594	-0.178796	0.869213	-0.205699	0.837026	NA	NA	NA	NA
AC046143.3	170.061	0.0589582	0.227009	0.259717	0.795082	0.91465	NA	NA	NA
AC051649.6	8.39084	0.410454	1.30317	0.314966	0.752787	NA	NA	NA	NA
AC053503.11	3.44096	3.06622	2.12268	1.4445	0.148597	NA	NA	NA	NA
AC053503.4	49.8633	-0.468455	0.394162	-1.18849	0.234642	0.506943	NA	NA	NA
AC055764.1	27.5603	-0.286544	0.829816	-0.34531	0.729861	0.884708	NA	NA	NA
AC055811.5	25.4458	-0.514335	0.792842	-0.648723	0.516517	0.760152	NA	NA	NA
AC055876.1	1.49504	-2.18881	2.13716	-1.02417	0.305756	NA	NA	NA	NA
AC060226.1	4.0975	0.529726	1.35569	0.390743	0.695987	NA	NA	NA	NA
AC060834.2	10.4166	-0.341022	0.902293	-0.377951	0.705467	0.872215	NA	NA	NA
AC061961.2	10.5789	0.706048	0.841558	0.838977	0.401482	0.673691	NA	NA	NA
AC061975.1	0.724886	0.917479	3.57475	0.256656	0.797445	NA	NA	NA	NA
AC061975.7	3.56959	2.1466	1.55455	1.38085	0.167325	NA	NA	NA	NA
AC061975.9	1.97385	-0.717597	2.17981	-0.329201	0.742003	NA	NA	NA	NA
AC061992.1	38.2717	-0.0601308	0.435352	-0.13812	0.890146	0.956544	NA	NA	NA
AC061992.2	15.7033	0.679087	0.604233	1.12388	0.261063	0.537653	NA	NA	NA
AC062017.1	14.1086	-0.0872532	0.609067	-0.143257	0.886087	0.954823	NA	NA	NA
AC062028.1	42.7084	0.535181	0.591176	0.905283	0.365316	0.645172	NA	NA	NA
AC062029.1	250.571	-0.137416	0.474367	-0.289683	0.772059	0.905845	NA	NA	NA
AC063932.1	1.38208	1.43084	1.91555	0.746959	0.455088	NA	NA	NA	NA
AC063976.7	78.9601	0.473064	0.436673	1.08334	0.278659	0.556939	NA	NA	NA
AC063979.1	1.33758	3.11003	3.72241	0.83549	0.403442	NA	NA	NA	NA
AC064834.1	0.882895	-2.69628	3.75209	-0.718608	0.472383	NA	NA	NA	NA
AC064836.3	18.5041	1.09587	0.797638	1.37389	0.169475	0.419675	NA	NA	NA
AC064850.4	95.5104	-0.324132	0.483004	-0.671074	0.502173	0.750091	NA	NA	NA
AC064852.4	27.1968	0.171946	0.5906	0.291138	0.770946	0.90516	NA	NA	NA
AC064852.5	44.2012	0.366866	0.618554	0.593103	0.553112	0.782693	NA	NA	NA
AC064853.2	0.719357	2.309	3.76233	0.613715	0.539404	NA	NA	NA	NA
AC064874.1	17.0222	0.240579	0.609702	0.394585	0.693149	0.866871	NA	NA	NA
AC066692.3	12.2788	0.213124	1.17506	0.181372	0.856075	0.940786	NA	NA	NA
AC067742.1	2.29346	0.672789	1.61625	0.416265	0.677216	NA	NA	NA	NA
AC067852.1	3.66571	0.0239382	0.913837	0.0261953	0.979102	NA	NA	NA	NA
AC067940.1	7.68816	1.14493	1.02333	1.11883	0.263212	NA	NA	NA	NA
AC067945.3	53.486	1.72499	0.461184	3.74035	0.000183762	0.00293163	NA	NA	NA
AC067945.4	1.83923	0.653884	1.45838	0.448365	0.65389	NA	NA	NA	NA
AC067956.1	5.84278	0.776013	1.52303	0.509519	0.610388	NA	NA	NA	NA
AC067968.3	0.708418	-1.26665	3.78106	-0.334998	0.737626	NA	NA	NA	NA
AC068014.1	2.8829	0.77571	1.10793	0.700145	0.483837	NA	NA	NA	NA
AC068014.2	1.31194	1.20351	2.14739	0.560455	0.575169	NA	NA	NA	NA
AC068020.1	1.57076	0.487927	1.89439	0.257564	0.796744	NA	NA	NA	NA
AC068039.4	10.5185	-0.378864	0.673942	-0.562162	0.574006	0.796849	NA	NA	NA
AC068057.1	1.31808	-2.27423	3.75786	-0.605193	0.545051	NA	NA	NA	NA
AC068134.10	183.289	0.246319	0.257486	0.956633	0.338752	0.619396	NA	NA	NA
AC068134.5	1.2203	2.83463	3.28318	0.863377	0.38793	NA	NA	NA	NA
AC068138.1	9.0866	-0.902028	1.23409	-0.730926	0.464824	0.722362	NA	NA	NA
AC068196.1	1.55484	-0.569544	2.33104	-0.24433	0.806975	NA	NA	NA	NA
AC068279.3	7.41486	-0.177611	1.17606	-0.151022	0.879959	NA	NA	NA	NA
AC068282.3	12.0847	0.355266	0.775354	0.458199	0.64681	0.841863	NA	NA	NA
AC068491.2	13.5115	-0.390779	0.675127	-0.578823	0.562708	0.788977	NA	NA	NA
AC068491.3	6.4931	-1.77514	1.03662	-1.71243	0.0868183	NA	NA	NA	NA
AC068499.10	7.91605	1.7779	1.21099	1.46814	0.142066	NA	NA	NA	NA
AC068522.4	6.02399	-0.561378	0.847497	-0.662395	0.507718	NA	NA	NA	NA
AC068533.7	109.486	0.218952	1.03416	0.211719	0.832326	0.930971	NA	NA	NA
AC068570.1	0.995914	1.34797	3.18336	0.423443	0.671972	NA	NA	NA	NA
AC068580.5	56.0401	0.734802	0.329074	2.23294	0.0255528	0.123471	NA	NA	NA
AC068580.6	2256.58	0.871776	0.225366	3.86826	0.000109614	0.00191162	NA	NA	NA
AC068580.7	2.66792	2.22835	2.14425	1.03922	0.298702	NA	NA	NA	NA
AC068587.2	3.00224	2.00039	1.96337	1.01885	0.308272	NA	NA	NA	NA
AC068620.1	13.0321	-0.683197	0.851775	-0.802087	0.422503	0.690587	NA	NA	NA
AC068641.1	7.79832	0.827421	0.903512	0.915783	0.35978	NA	NA	NA	NA
AC068657.2	11.7527	0.150883	0.650735	0.231865	0.816643	0.923125	NA	NA	NA
AC068669.1	2.42999	-0.490885	1.56229	-0.314209	0.753363	NA	NA	NA	NA
AC068831.10	31.9491	0.117792	0.691845	0.170257	0.864808	0.944767	NA	NA	NA
AC068831.12	0.975451	3.81728	3.70619	1.02998	0.303021	NA	NA	NA	NA
AC068831.3	19.0155	0.253626	0.720257	0.352132	0.724739	0.882249	NA	NA	NA
AC068831.6	209.391	-0.156219	0.224996	-0.694321	0.487481	0.738744	NA	NA	NA
AC068858.1	4.81653	-0.219193	2.56653	-0.0854044	0.93194	NA	NA	NA	NA
AC068896.1	4.44638	0.289732	1.23511	0.23458	0.814535	NA	NA	NA	NA
AC068946.1	4.99365	0.250225	0.996541	0.251094	0.801741	NA	NA	NA	NA
AC068987.1	17.8922	-0.973001	0.83592	-1.16399	0.244429	0.518594	NA	NA	NA
AC069200.1	8.41359	0.670911	0.840186	0.798527	0.424565	NA	NA	NA	NA
AC069213.1	450.211	2.02825	0.234697	8.64199	5.52414e-18	2.32227e-15	NA	NA	NA
AC069213.4	14.8001	-1.47987	0.763687	-1.93779	0.0526486	0.199394	NA	NA	NA
AC069257.6	17.6372	-0.286791	0.670266	-0.427877	0.668741	0.854437	NA	NA	NA
AC069257.8	22.1607	0.15008	0.577935	0.259683	0.795108	0.91465	NA	NA	NA
AC069278.4	65.2004	-0.0781634	0.538556	-0.145135	0.884604	0.953955	NA	NA	NA
AC069282.6	85.4435	0.178784	0.512498	0.348849	0.727203	0.883259	NA	NA	NA
AC069286.1	10.0843	0.0171523	0.77143	0.0222344	0.982261	0.993245	NA	NA	NA
AC069287.1	85.6013	3.73751	1.22792	3.04377	0.00233636	0.0215075	NA	NA	NA
AC069294.1	1.03999	-2.35925	2.51435	-0.938313	0.348084	NA	NA	NA	NA
AC069368.3	1.24122	1.78404	3.05165	0.584616	0.558806	NA	NA	NA	NA
AC069394.1	5.70121	0.271858	1.2787	0.212604	0.831636	NA	NA	NA	NA
AC069513.4	164.656	0.708294	0.263138	2.69171	0.00710857	0.0495685	NA	NA	NA
AC069547.1	185.352	0.346261	0.266842	1.29762	0.194416	0.456686	NA	NA	NA
AC069547.2	112.459	-0.343174	0.368048	-0.932416	0.351122	0.631603	NA	NA	NA
AC072031.1	0.832704	-1.31453	3.09039	-0.425362	0.670573	NA	NA	NA	NA
AC072052.7	8.49991	0.500472	0.961427	0.520552	0.602679	NA	NA	NA	NA
AC072062.1	106.807	-0.0341351	0.365145	-0.0934835	0.925519	0.969656	NA	NA	NA
AC072062.3	8.86407	4.90035	1.27483	3.84391	0.000121088	0.00207258	NA	NA	NA
AC073043.1	12.3013	-0.246026	0.822962	-0.298952	0.764977	0.902428	NA	NA	NA
AC073046.25	661.25	0.0757086	0.17235	0.439274	0.660463	0.849902	NA	NA	NA
AC073052.1	109.242	0.263	0.783887	0.335508	0.737242	0.888275	NA	NA	NA
AC073063.10	108.379	0.0923958	0.354542	0.260606	0.794396	0.914476	NA	NA	NA
AC073069.2	7.89921	0.0523815	1.24083	0.0422151	0.966327	NA	NA	NA	NA
AC073089.1	1.14688	-0.94437	2.4616	-0.38364	0.701245	NA	NA	NA	NA
AC073128.10	1.28192	-0.0653022	1.94892	-0.0335069	0.97327	NA	NA	NA	NA
AC073130.1	3.12927	-0.00902831	2.98334	-0.00302624	0.997585	NA	NA	NA	NA
AC073130.3	17.9967	-0.343646	0.841745	-0.408254	0.683087	0.861848	NA	NA	NA
AC073133.1	83.9341	0.730802	0.337958	2.1624	0.030587	0.139631	NA	NA	NA
AC073133.2	13.2842	0.669118	0.724803	0.923173	0.355917	0.636882	NA	NA	NA
AC073135.7	1.40131	-1.26102	1.62972	-0.773763	0.439071	NA	NA	NA	NA
AC073150.6	12.3067	2.46092	1.10292	2.23128	0.0256628	0.123777	NA	NA	NA
AC073215.1	3.75944	0.282163	1.33461	0.21142	0.83256	NA	NA	NA	NA
AC073254.1	31.699	-0.190132	0.468452	-0.405873	0.684836	0.863096	NA	NA	NA
AC073257.2	5.87449	-1.38545	1.26014	-1.09945	0.271574	NA	NA	NA	NA
AC073283.4	22.4404	-1.08668	0.606248	-1.79247	0.0730572	0.245479	NA	NA	NA
AC073283.7	41.7177	0.77302	0.396182	1.95117	0.0510364	0.195294	NA	NA	NA
AC073316.1	37.8554	0.863473	0.568465	1.51896	0.128774	0.354546	NA	NA	NA
AC073316.2	8.21429	-1.40419	1.19692	-1.17316	0.240731	NA	NA	NA	NA
AC073321.4	0.87389	3.40045	3.71801	0.914588	0.360408	NA	NA	NA	NA
AC073326.3	6.72959	-1.93695	1.27189	-1.52289	0.127787	NA	NA	NA	NA
AC073333.1	0.985721	0.819171	1.99203	0.411224	0.680908	NA	NA	NA	NA
AC073333.8	56.6127	-0.369015	0.40678	-0.907161	0.364322	0.644543	NA	NA	NA
AC073342.12	8.34948	-0.337019	0.79488	-0.423987	0.671575	NA	NA	NA	NA
AC073343.1	12.3746	0.50426	0.919121	0.548633	0.583257	0.80291	NA	NA	NA
AC073343.13	19.0672	1.39467	0.716258	1.94716	0.0515154	0.196562	NA	NA	NA
AC073410.1	52.7804	0.576191	0.417527	1.38001	0.167584	0.416907	NA	NA	NA
AC073415.2	7.81235	-0.929581	0.959065	-0.969258	0.332417	NA	NA	NA	NA
AC073621.2	0.918317	-0.0011439	3.81693	-0.00029969	0.999761	NA	NA	NA	NA
AC073628.1	1.57255	1.5896	3.51547	0.452173	0.651144	NA	NA	NA	NA
AC073635.5	8.07237	0.55928	0.764912	0.731169	0.464676	NA	NA	NA	NA
AC073641.2	3.80828	-0.773123	1.33661	-0.578421	0.56298	NA	NA	NA	NA
AC073657.1	1.20931	3.64517	2.70387	1.34813	0.177616	NA	NA	NA	NA
AC073842.19	3.1035	-2.97547	2.46721	-1.206	0.227816	NA	NA	NA	NA
AC073850.6	1.49959	-1.58767	2.47263	-0.642096	0.520811	NA	NA	NA	NA
AC073869.1	100.736	-0.247062	0.476956	-0.517998	0.60446	0.815933	NA	NA	NA
AC073869.2	6.88034	0.223626	1.44004	0.155292	0.876591	NA	NA	NA	NA
AC073869.20	26.1249	-0.726196	0.642469	-1.13032	0.258341	0.53463	NA	NA	NA
AC073934.6	11.6972	0.632106	0.962232	0.656916	0.511235	0.756559	NA	NA	NA
AC073957.15	45.4488	0.581289	0.370225	1.5701	0.116393	0.332857	NA	NA	NA
AC074008.1	2.03207	-0.811157	2.29829	-0.352939	0.724134	NA	NA	NA	NA
AC074011.2	1.86401	1.85307	3.31391	0.559179	0.57604	NA	NA	NA	NA
AC074091.13	5.82216	1.45891	2.00388	0.728045	0.466586	NA	NA	NA	NA
AC074117.10	1171.02	0.302864	0.344037	0.880323	0.378685	0.656135	NA	NA	NA
AC074117.13	7.6526	0.271455	1.32565	0.204772	0.83775	NA	NA	NA	NA
AC074138.3	191.026	-0.033323	0.24983	-0.133383	0.893891	0.957748	NA	NA	NA
AC074183.4	19.7554	-1.82785	1.1717	-1.55999	0.118762	0.337498	NA	NA	NA
AC074212.3	10.1225	0.76132	0.875873	0.869213	0.384731	0.660665	NA	NA	NA
AC074212.5	153.492	0.636296	0.443918	1.43336	0.151755	0.392906	NA	NA	NA
AC074212.6	82.194	0.212729	0.321427	0.661829	0.508081	0.754329	NA	NA	NA
AC074286.1	2.85047	-1.27657	2.64729	-0.482216	0.629653	NA	NA	NA	NA
AC074289.1	3.71479	1.34848	1.62217	0.831282	0.405814	NA	NA	NA	NA
AC074338.4	7.76168	0.859958	1.21438	0.708145	0.478855	NA	NA	NA	NA
AC074338.5	2.67301	4.55301	1.68055	2.70924	0.00674368	NA	NA	NA	NA
AC074367.1	11.4242	-0.154465	0.837488	-0.184438	0.85367	0.939987	NA	NA	NA
AC074375.1	3.95966	1.58142	1.34583	1.17505	0.239975	NA	NA	NA	NA
AC074389.6	9.6696	0.0758273	1.0803	0.0701911	0.944042	0.977408	NA	NA	NA
AC074389.7	0.838096	3.67558	3.70827	0.991185	0.321595	NA	NA	NA	NA
AC074389.9	2.62418	1.64014	2.611	0.628165	0.529896	NA	NA	NA	NA
AC074391.1	3.35165	-0.604799	2.95065	-0.204972	0.837594	NA	NA	NA	NA
AC078819.1	1.6657	-1.63093	1.62781	-1.00191	0.316386	NA	NA	NA	NA
AC078852.1	25.8176	-0.00742365	0.548247	-0.0135407	0.989196	0.995718	NA	NA	NA
AC078852.2	18.4039	1.05215	0.597838	1.75993	0.07842	0.25775	NA	NA	NA
AC078883.3	3.93838	4.68943	1.98951	2.35708	0.0184193	NA	NA	NA	NA
AC078883.4	2.8527	3.2378	3.11498	1.03943	0.298606	NA	NA	NA	NA
AC078899.1	49.2964	-0.306686	0.398004	-0.77056	0.440968	0.705042	NA	NA	NA
AC078917.1	1.27048	2.85632	2.69023	1.06174	0.288355	NA	NA	NA	NA
AC078942.1	19.379	0.0878661	0.60973	0.144106	0.885416	0.954481	NA	NA	NA
AC079135.1	32.6849	-0.490654	0.561482	-0.873855	0.382197	0.658871	NA	NA	NA
AC079140.1	2.20839	2.00323	1.89434	1.05748	0.290291	NA	NA	NA	NA
AC079145.4	17.7659	-0.111586	0.572791	-0.194812	0.84554	0.936597	NA	NA	NA
AC079210.1	133.012	0.531157	0.522001	1.01754	0.308896	0.587956	NA	NA	NA
AC079250.1	743.432	-0.894359	0.279248	-3.20274	0.00136129	0.0143411	NA	NA	NA
AC079305.10	16.183	0.573606	0.67948	0.844184	0.398567	0.671958	NA	NA	NA
AC079354.1	19.3495	-0.160787	0.568461	-0.282846	0.777295	0.907677	NA	NA	NA
AC079354.2	0.976102	3.04037	2.20512	1.37878	0.167963	NA	NA	NA	NA
AC079354.3	22.2082	-0.623777	1.08158	-0.576728	0.564123	0.789944	NA	NA	NA
AC079354.5	10.2072	-2.06785	1.13805	-1.81701	0.0692151	0.237306	NA	NA	NA
AC079354.6	11.4408	0.50565	0.734162	0.688744	0.490985	0.7411	NA	NA	NA
AC079466.1	5.17574	6.44551	1.85104	3.48211	0.000497476	NA	NA	NA	NA
AC079467.1	1.15472	2.17697	2.56558	0.848528	0.396144	NA	NA	NA	NA
AC079610.1	1.28061	1.91989	2.2256	0.862639	0.388336	NA	NA	NA	NA
AC079613.1	100.253	0.0265055	0.387087	0.0684742	0.945408	0.977935	NA	NA	NA
AC079741.2	1.17288	0.155882	3.67477	0.0424196	0.966164	NA	NA	NA	NA
AC079753.4	5.38561	-3.03387	1.84016	-1.6487	0.0992087	NA	NA	NA	NA
AC079776.1	5.40549	0.665757	1.62991	0.408463	0.682934	NA	NA	NA	NA
AC079776.2	3.31597	2.0596	2.0862	0.987248	0.323521	NA	NA	NA	NA
AC079776.6	1.10358	-1.0372	3.37626	-0.307203	0.758689	NA	NA	NA	NA
AC079779.4	15.7005	-0.00351107	0.606247	-0.00579148	0.995379	0.998244	NA	NA	NA
AC079779.5	1.72287	-2.04588	3.08086	-0.664062	0.506651	NA	NA	NA	NA
AC079781.5	6.41203	0.827798	0.982668	0.842398	0.399565	NA	NA	NA	NA
AC079781.8	0.941616	2.92106	3.73694	0.781672	0.434407	NA	NA	NA	NA
AC079807.2	31.8489	0.381347	0.550041	0.693308	0.488117	0.739201	NA	NA	NA
AC079807.3	29.8657	1.26655	0.782417	1.61877	0.105497	0.313133	NA	NA	NA
AC079834.2	12.6882	-0.117435	0.755108	-0.155521	0.876411	0.950079	NA	NA	NA
AC079922.2	1.30675	-1.53104	2.39636	-0.638903	0.522886	NA	NA	NA	NA
AC079922.3	110.834	-0.156113	0.232456	-0.671582	0.50185	0.74994	NA	NA	NA
AC079949.1	1.87477	-0.325883	1.5509	-0.210125	0.83357	NA	NA	NA	NA
AC079987.2	1.07068	-0.771457	2.44294	-0.31579	0.752162	NA	NA	NA	NA
AC080037.1	0.847941	0.129955	3.03839	0.0427708	0.965884	NA	NA	NA	NA
AC083799.1	481.515	0.1747	0.329879	0.529588	0.596398	0.810455	NA	NA	NA
AC083822.2	17.5894	0.784119	0.747495	1.049	0.29418	0.573241	NA	NA	NA
AC083843.1	731.748	0.46438	0.274278	1.6931	0.0904368	0.283237	NA	NA	NA
AC083843.2	61.3749	0.479309	0.32484	1.47552	0.140072	0.372769	NA	NA	NA
AC083843.3	4.96835	-0.432696	1.38916	-0.31148	0.755435	NA	NA	NA	NA
AC083855.5	5.29074	1.19812	1.56053	0.767763	0.442628	NA	NA	NA	NA
AC083862.1	2.37108	4.81019	2.01348	2.389	0.0168944	NA	NA	NA	NA
AC083862.6	1.3696	1.99461	2.6213	0.760923	0.446703	NA	NA	NA	NA
AC083863.5	1.15098	4.18431	3.54319	1.18094	0.237625	NA	NA	NA	NA
AC083873.4	5.12368	-1.01499	1.13615	-0.893358	0.371666	NA	NA	NA	NA
AC083875.1	3.34691	0.64982	1.60271	0.40545	0.685147	NA	NA	NA	NA
AC083875.2	16.0576	0.78222	0.705078	1.10941	0.267254	0.544195	NA	NA	NA
AC083884.8	51.8167	0.134928	0.348734	0.38691	0.698823	0.869429	NA	NA	NA
AC083899.1	1.54793	-0.765527	3.57475	-0.214149	0.830431	NA	NA	NA	NA
AC083899.3	1144.48	-0.38724	0.301917	-1.2826	0.199632	0.463896	NA	NA	NA
AC083900.1	5.99319	1.17643	1.05192	1.11837	0.26341	NA	NA	NA	NA
AC083949.1	31.3204	0.902565	0.561627	1.60705	0.108043	0.317542	NA	NA	NA
AC084018.1	1882.23	0.54025	0.214112	2.52321	0.011629	0.0714315	NA	NA	NA
AC084082.3	46.0111	0.175843	0.392117	0.448445	0.653832	0.845939	NA	NA	NA
AC084117.3	14.089	0.0205299	0.713358	0.0287793	0.977041	0.990732	NA	NA	NA
AC084125.1	11.9613	0.461836	0.71814	0.6431	0.520159	0.762803	NA	NA	NA
AC084125.3	1.24426	-2.33784	2.90544	-0.804644	0.421025	NA	NA	NA	NA
AC084125.4	103.933	-0.379723	0.331719	-1.14471	0.252328	0.527784	NA	NA	NA
AC084149.2	1.98145	1.46666	2.97611	0.492811	0.622146	NA	NA	NA	NA
AC084219.3	103.775	0.831052	0.409966	2.02712	0.04265	0.172988	NA	NA	NA
AC084219.4	430.655	0.830469	0.806755	1.02939	0.303294	0.582008	NA	NA	NA
AC084368.1	6.46039	0.373418	0.910473	0.410136	0.681706	NA	NA	NA	NA
AC084809.2	9.12155	-0.136892	1.18244	-0.115771	0.907834	0.963127	NA	NA	NA
AC084809.3	3.51749	-5.07015	2.25548	-2.24792	0.0245812	NA	NA	NA	NA
AC087163.2	33.3376	-0.200772	0.580371	-0.345938	0.72939	0.884496	NA	NA	NA
AC087163.3	0.972861	0.720192	3.81693	0.188684	0.850341	NA	NA	NA	NA
AC087239.1	2.1416	1.46629	1.91935	0.763954	0.444895	NA	NA	NA	NA
AC087294.2	247.211	0.0870821	0.216236	0.402717	0.687157	0.863804	NA	NA	NA
AC087380.14	1.70355	-1.80649	3.07144	-0.588158	0.556426	NA	NA	NA	NA
AC087393.1	2.53134	-0.968948	2.58377	-0.375013	0.707651	NA	NA	NA	NA
AC087477.1	12.7381	0.559359	0.847742	0.659823	0.509368	0.755118	NA	NA	NA
AC087491.2	1.80273	0.265226	2.35782	0.112488	0.910437	NA	NA	NA	NA
AC087499.5	1.12052	-0.688221	2.57249	-0.267531	0.78906	NA	NA	NA	NA
AC087501.1	6.5587	-0.904804	0.993184	-0.911013	0.362288	NA	NA	NA	NA
AC087645.1	1.1328	-2.95649	3.21673	-0.919096	0.358045	NA	NA	NA	NA
AC087650.1	0.670771	-2.38932	3.76047	-0.635378	0.525182	NA	NA	NA	NA
AC087793.1	13.3409	0.386963	0.646716	0.598351	0.549605	0.780781	NA	NA	NA
AC089999.1	40.2675	-0.0530152	0.632885	-0.0837675	0.933241	0.97216	NA	NA	NA
AC090043.1	1.56872	3.5039	3.51799	0.995996	0.319252	NA	NA	NA	NA
AC090099.2	2.06702	0.495689	1.63855	0.302517	0.762258	NA	NA	NA	NA
AC090186.1	9.41285	-1.45313	3.72466	-0.390137	0.696436	0.868356	NA	NA	NA
AC090286.2	28.6143	0.226635	0.603296	0.375661	0.707169	0.873073	NA	NA	NA
AC090286.4	0.798867	-0.00113406	3.81693	-0.000297113	0.999763	NA	NA	NA	NA
AC090420.1	1.24326	1.00495	2.10995	0.476292	0.633867	NA	NA	NA	NA
AC090425.1	38.047	-0.981868	0.867938	-1.13127	0.257943	0.534276	NA	NA	NA
AC090427.1	0.969945	0.0332163	3.70279	0.00897063	0.992843	NA	NA	NA	NA
AC090505.4	2.58158	-1.25354	1.74835	-0.716982	0.473385	NA	NA	NA	NA
AC090505.5	2.05553	4.64362	2.79325	1.66244	0.0964244	NA	NA	NA	NA
AC090505.6	11.2217	-1.45938	0.724054	-2.01556	0.0438456	0.17631	NA	NA	NA
AC090519.6	1.3132	3.25302	3.26275	0.997015	0.318757	NA	NA	NA	NA
AC090571.1	3.04176	1.24787	1.157	1.07853	0.280796	NA	NA	NA	NA
AC090587.2	67.6887	0.153645	0.425119	0.361417	0.717788	0.878159	NA	NA	NA
AC090587.4	18.0247	1.68567	0.930741	1.8111	0.0701247	0.23909	NA	NA	NA
AC090587.5	6.97732	1.40782	1.57456	0.8941	0.371268	NA	NA	NA	NA
AC090602.2	0.815251	-1.1405	3.69231	-0.308884	0.75741	NA	NA	NA	NA
AC090616.2	30.1112	1.10833	0.615617	1.80035	0.0718055	0.242475	NA	NA	NA
AC090617.1	2.65569	0.456603	1.33197	0.342803	0.731746	NA	NA	NA	NA
AC090625.1	2.32443	1.24203	1.5742	0.78899	0.430118	NA	NA	NA	NA
AC090627.1	2.32995	2.699	2.99083	0.902424	0.366832	NA	NA	NA	NA
AC090804.1	4.91146	1.22795	1.08583	1.13089	0.258101	NA	NA	NA	NA
AC090939.1	1.51673	4.188	2.87141	1.45852	0.144698	NA	NA	NA	NA
AC090945.1	152.411	-0.0921333	0.323569	-0.284741	0.775843	0.907284	NA	NA	NA
AC090952.5	20.8401	0.00952399	0.454707	0.0209453	0.983289	0.993489	NA	NA	NA
AC090957.2	1.44765	3.60538	3.65798	0.98562	0.32432	NA	NA	NA	NA
AC090960.1	2.95545	0.364143	1.91506	0.190147	0.849194	NA	NA	NA	NA
AC091038.1	2.08157	1.937	2.278	0.850309	0.395153	NA	NA	NA	NA
AC091132.1	9.98736	0.584227	0.763295	0.765401	0.444033	0.707454	NA	NA	NA
AC091153.4	5.15529	-0.422485	1.14132	-0.370172	0.711255	NA	NA	NA	NA
AC091167.3	12.3538	0.0279974	0.719908	0.0388903	0.968978	0.987682	NA	NA	NA
AC091171.1	1436.25	0.29198	0.207604	1.40643	0.159598	0.404978	NA	NA	NA
AC091177.1	3.29256	-1.91802	2.00992	-0.95428	0.339942	NA	NA	NA	NA
AC091492.2	15.2977	0.756614	0.69476	1.08903	0.276141	0.553993	NA	NA	NA
AC091633.2	3.464	0.554434	1.33447	0.415472	0.677797	NA	NA	NA	NA
AC091633.3	10.5538	1.20287	0.779847	1.54244	0.122966	0.344621	NA	NA	NA
AC091697.1	1.03523	-2.75603	3.4403	-0.801101	0.423073	NA	NA	NA	NA
AC091729.7	26.7704	0.501031	0.441077	1.13593	0.255987	0.532041	NA	NA	NA
AC091729.8	8.06327	0.653953	1.3016	0.502424	0.61537	NA	NA	NA	NA
AC091729.9	897.578	-0.301334	0.242112	-1.24461	0.213276	0.48081	NA	NA	NA
AC091878.1	60.6538	0.99212	0.524903	1.8901	0.0587442	0.214156	NA	NA	NA
AC092038.1	2.50912	2.2524	1.68057	1.34025	0.180163	NA	NA	NA	NA
AC092066.6	1.91192	1.07984	2.21122	0.488346	0.625305	NA	NA	NA	NA
AC092071.1	1.83663	3.25569	2.70862	1.20198	0.229373	NA	NA	NA	NA
AC092117.1	4.73117	0.0717925	1.08702	0.0660451	0.947342	NA	NA	NA	NA
AC092155.1	4.72744	-0.19788	1.21204	-0.163263	0.870312	NA	NA	NA	NA
AC092159.2	49.1627	0.251665	0.398279	0.631881	0.527465	0.767754	NA	NA	NA
AC092162.1	28.6235	1.03156	1.05773	0.975262	0.32943	0.609877	NA	NA	NA
AC092162.2	1.39629	-1.91502	3.66682	-0.522257	0.601491	NA	NA	NA	NA
AC092168.2	39.5743	0.999545	0.451131	2.21564	0.0267161	0.127271	NA	NA	NA
AC092171.2	194.482	0.230524	0.239161	0.963886	0.335103	0.615612	NA	NA	NA
AC092171.4	2950.47	-0.357886	0.263726	-1.35704	0.17477	0.426807	NA	NA	NA
AC092192.1	3.33983	-0.0154879	1.43447	-0.010797	0.991385	NA	NA	NA	NA
AC092198.1	40.8754	0.94233	0.445068	2.11727	0.0342368	0.151116	NA	NA	NA
AC092287.1	0.950918	-2.14376	2.53399	-0.846001	0.397552	NA	NA	NA	NA
AC092291.1	0.850018	-0.420093	2.44546	-0.171785	0.863607	NA	NA	NA	NA
AC092291.2	5.92244	1.74195	1.10688	1.57375	0.115545	NA	NA	NA	NA
AC092295.4	2.3312	1.276	1.86914	0.682669	0.494816	NA	NA	NA	NA
AC092295.7	95.1385	0.373478	0.424391	0.880033	0.378842	0.656228	NA	NA	NA
AC092299.6	2.35882	0.585423	1.18266	0.495005	0.620597	NA	NA	NA	NA
AC092299.7	4.65966	1.77897	2.3875	0.745117	0.456201	NA	NA	NA	NA
AC092299.8	160.946	0.357688	0.285169	1.2543	0.209732	0.476405	NA	NA	NA
AC092301.3	69.4592	-0.0534134	0.270547	-0.197427	0.843493	0.936166	NA	NA	NA
AC092332.1	1.63149	-0.583736	1.76332	-0.331043	0.740612	NA	NA	NA	NA
AC092338.5	20.7841	0.908432	0.731244	1.24231	0.214122	0.48194	NA	NA	NA
AC092377.1	9.21414	0.37291	0.721276	0.517014	0.605146	0.816347	NA	NA	NA
AC092380.1	3.98669	-0.290535	1.07643	-0.269905	0.787233	NA	NA	NA	NA
AC092384.1	0.937204	2.69754	2.54507	1.05991	0.289187	NA	NA	NA	NA
AC092431.2	17.803	1.54381	0.78013	1.97892	0.0478252	0.186673	NA	NA	NA
AC092535.3	1.61288	-1.03906	2.26681	-0.458381	0.646679	NA	NA	NA	NA
AC092569.2	13.3748	0.923914	0.851199	1.08543	0.277733	0.555884	NA	NA	NA
AC092570.1	2.04548	-0.861948	2.1489	-0.40111	0.688339	NA	NA	NA	NA
AC092573.2	1.49031	-0.616275	1.73275	-0.355664	0.722092	NA	NA	NA	NA
AC092574.2	30.6777	-0.123809	0.536502	-0.230772	0.817492	0.923693	NA	NA	NA
AC092594.1	137.913	0.592634	0.25977	2.28138	0.022526	0.113659	NA	NA	NA
AC092610.12	3.80188	-1.02516	1.32086	-0.77613	0.437672	NA	NA	NA	NA
AC092614.2	116.399	-0.417466	0.314358	-1.328	0.184179	0.441329	NA	NA	NA
AC092620.2	37.8169	0.481604	0.535237	0.899796	0.368229	0.647501	NA	NA	NA
AC092620.3	5.27928	0.804415	1.61535	0.497983	0.618496	NA	NA	NA	NA
AC092634.2	3.68595	0.155155	1.0597	0.146414	0.883594	NA	NA	NA	NA
AC092641.2	40.0904	0.0045418	0.645948	0.00703122	0.99439	0.997846	NA	NA	NA
AC092651.1	8.91345	-0.122277	1.07131	-0.114138	0.909129	0.963576	NA	NA	NA
AC092653.5	11.3173	1.31688	0.983711	1.33869	0.180673	0.43576	NA	NA	NA
AC092664.1	5.50946	0.674066	1.84695	0.364962	0.71514	NA	NA	NA	NA
AC092667.2	7.88106	-0.417312	1.20244	-0.347055	0.72855	NA	NA	NA	NA
AC092669.1	4.23996	2.4408	1.84927	1.31987	0.186879	NA	NA	NA	NA
AC092669.3	33.6734	0.249296	0.798123	0.312352	0.754773	0.897239	NA	NA	NA
AC092687.3	0.879391	-1.70924	3.67492	-0.465108	0.641854	NA	NA	NA	NA
AC092687.5	9.88141	-1.09967	0.962982	-1.14194	0.253478	0.529173	NA	NA	NA
AC092755.4	2.5007	1.8341	1.39826	1.3117	0.189622	NA	NA	NA	NA
AC092798.2	53.5607	-0.744682	0.377211	-1.97418	0.0483614	0.188178	NA	NA	NA
AC092811.1	75.9393	0.33609	0.310427	1.08267	0.278954	0.556941	NA	NA	NA
AC092835.2	120.358	-0.40954	0.394372	-1.03846	0.299056	0.577435	NA	NA	NA
AC092839.3	0.894163	-3.53108	3.32416	-1.06225	0.288123	NA	NA	NA	NA
AC092846.1	0.75975	2.59075	3.75779	0.689434	0.49055	NA	NA	NA	NA
AC092850.1	1.41501	4.27316	3.56815	1.19758	0.231079	NA	NA	NA	NA
AC092933.3	0.914853	1.13038	3.27596	0.345052	0.730055	NA	NA	NA	NA
AC092964.1	2.22708	-0.855286	1.69634	-0.504194	0.614125	NA	NA	NA	NA
AC092964.2	8.70628	0.136095	0.885003	0.153779	0.877784	NA	NA	NA	NA
AC093106.7	134.883	-0.85228	0.4232	-2.01389	0.0440208	0.176724	NA	NA	NA
AC093107.7	3.70343	1.34748	1.59704	0.843739	0.398815	NA	NA	NA	NA
AC093110.3	72.2351	0.110814	0.386557	0.286669	0.774366	0.906741	NA	NA	NA
AC093157.1	24.5801	0.544511	0.822513	0.66201	0.507965	0.754236	NA	NA	NA
AC093162.3	2.03549	2.32304	2.57543	0.902003	0.367055	NA	NA	NA	NA
AC093162.5	114.878	0.835629	0.352759	2.36884	0.0178441	0.097089	NA	NA	NA
AC093166.1	3.52369	-4.22324	2.77099	-1.52409	0.127487	NA	NA	NA	NA
AC093166.2	6.7475	-0.303109	1.02045	-0.297034	0.76644	NA	NA	NA	NA
AC093166.3	4.52861	-0.376743	1.62259	-0.232187	0.816393	NA	NA	NA	NA
AC093166.4	6.82015	1.11326	1.10163	1.01056	0.312225	NA	NA	NA	NA
AC093267.1	2.95152	1.95287	1.65512	1.17989	0.238043	NA	NA	NA	NA
AC093323.1	17.0496	2.02334	0.670773	3.01644	0.00255766	0.0230574	NA	NA	NA
AC093323.3	4526.34	-0.180584	0.119586	-1.51007	0.131025	0.358114	NA	NA	NA
AC093326.3	18.6145	0.814044	0.680981	1.1954	0.231931	0.503764	NA	NA	NA
AC093382.1	80.2354	1.31871	0.421836	3.12613	0.00177121	0.0175235	NA	NA	NA
AC093388.3	11.5883	-0.52346	0.766184	-0.683205	0.494477	0.74386	NA	NA	NA
AC093391.2	104.953	0.412169	0.387908	1.06254	0.287989	0.566661	NA	NA	NA
AC093415.2	14.7873	0.459749	0.853676	0.538552	0.590196	0.806324	NA	NA	NA
AC093495.4	32.1909	-0.0854136	0.470317	-0.181609	0.85589	0.940786	NA	NA	NA
AC093510.1	68.7348	0.0877069	0.496615	0.17661	0.859815	0.942589	NA	NA	NA
AC093585.6	16.9023	0.704108	0.532547	1.32215	0.186118	0.443857	NA	NA	NA
AC093602.1	1.11836	-1.8399	2.53346	-0.72624	0.467691	NA	NA	NA	NA
AC093609.1	2.86513	-2.52096	2.71528	-0.928433	0.353183	NA	NA	NA	NA
AC093616.4	1018.76	-0.0196328	0.206414	-0.0951141	0.924224	0.969414	NA	NA	NA
AC093620.5	7.66973	6.46349	3.68298	1.75496	0.0792659	NA	NA	NA	NA
AC093627.10	151.984	0.699904	0.362207	1.93233	0.0533186	0.201042	NA	NA	NA
AC093627.12	24.2646	0.218944	0.528132	0.414563	0.678462	0.859462	NA	NA	NA
AC093627.9	64.4067	-0.465908	0.34849	-1.33693	0.181245	0.436613	NA	NA	NA
AC093642.3	92.7812	0.497535	0.470434	1.05761	0.290235	0.568914	NA	NA	NA
AC093642.5	87.6574	0.941177	0.516891	1.82084	0.0686309	0.236318	NA	NA	NA
AC093668.2	25.1337	0.535405	0.517921	1.03376	0.30125	0.580082	NA	NA	NA
AC093673.5	386.353	-0.741384	0.179073	-4.14013	3.47113e-05	0.000757515	NA	NA	NA
AC093677.1	8.61148	-1.2464	1.07296	-1.16165	0.245377	NA	NA	NA	NA
AC093690.1	87.4518	0.0626736	0.456505	0.13729	0.890802	0.956677	NA	NA	NA
AC093698.2	6.39467	-0.35982	1.17049	-0.30741	0.758532	NA	NA	NA	NA
AC093724.2	272.727	-0.522437	0.33152	-1.57588	0.115052	0.330442	NA	NA	NA
AC093732.1	40.7316	-0.392526	0.410695	-0.955759	0.339194	0.619872	NA	NA	NA
AC093734.1	2322.5	2.07324	1.22033	1.69891	0.0893352	0.280978	NA	NA	NA
AC093788.1	2.94386	1.44091	1.59242	0.904857	0.365541	NA	NA	NA	NA
AC093818.1	14.3749	-0.134572	0.891992	-0.150867	0.880081	0.951765	NA	NA	NA
AC093838.4	4007.11	-0.401738	0.218436	-1.83915	0.0658926	0.230389	NA	NA	NA
AC093843.1	4.78074	2.51773	2.1068	1.19505	0.232069	NA	NA	NA	NA
AC093850.1	2.573	2.59056	1.87882	1.37882	0.167951	NA	NA	NA	NA
AC093899.3	0.800722	2.35504	3.75252	0.627588	0.530274	NA	NA	NA	NA
AC093901.1	0.684975	-0.00113261	3.81693	-0.000296733	0.999763	NA	NA	NA	NA
AC094019.4	72.5041	0.48277	0.320517	1.50623	0.132009	0.359664	NA	NA	NA
AC095067.1	8.56341	-1.43073	1.43631	-0.996112	0.319196	NA	NA	NA	NA
AC096568.3	1.24082	2.26216	3.53685	0.639598	0.522434	NA	NA	NA	NA
AC096574.4	88.8983	-0.0424145	0.294878	-0.143838	0.885629	0.954588	NA	NA	NA
AC096574.5	23.7239	1.03347	0.766463	1.34836	0.177541	0.431035	NA	NA	NA
AC096579.13	1.8831	-2.51021	3.34126	-0.751276	0.452486	NA	NA	NA	NA
AC096582.7	12.9214	-0.34163	0.915272	-0.373256	0.708958	0.873613	NA	NA	NA
AC096633.1	2.90991	2.36583	1.5843	1.49329	0.135361	NA	NA	NA	NA
AC096649.2	3.81538	-0.592153	1.75362	-0.337675	0.735608	NA	NA	NA	NA
AC096664.1	1.35994	-3.83648	3.70852	-1.0345	0.300901	NA	NA	NA	NA
AC096664.2	1.59041	-2.30671	3.25193	-0.709338	0.478115	NA	NA	NA	NA
AC096670.3	45.0122	2.86579	0.475885	6.02202	1.7225e-09	1.44485e-07	NA	NA	NA
AC096677.1	48.0871	0.19283	0.50576	0.381267	0.703005	0.871647	NA	NA	NA
AC096772.6	85.2587	0.168891	0.369546	0.457022	0.647655	0.842297	NA	NA	NA
AC096775.2	6.18667	0.252509	1.64834	0.15319	0.878248	NA	NA	NA	NA
AC096921.2	13.2092	0.0159818	0.677952	0.0235737	0.981193	0.992877	NA	NA	NA
AC097015.1	0.885106	1.64893	2.85255	0.578053	0.563228	NA	NA	NA	NA
AC097359.1	443.014	-0.0547351	0.199363	-0.27455	0.783662	0.910541	NA	NA	NA
AC097359.2	1.24434	-1.11675	3.25123	-0.343485	0.731234	NA	NA	NA	NA
AC097374.2	1.75459	4.29867	2.74696	1.56488	0.117611	NA	NA	NA	NA
AC097381.1	11.0485	2.00945	1.11998	1.79418	0.0727845	0.244884	NA	NA	NA
AC097382.5	8.00107	-0.220821	1.04965	-0.210376	0.833374	NA	NA	NA	NA
AC097461.4	32.0862	-0.00607787	0.525229	-0.0115719	0.990767	0.996257	NA	NA	NA
AC097467.2	12.1799	0.153411	0.90664	0.169208	0.865633	0.944986	NA	NA	NA
AC097468.4	9.3879	0.839945	1.27904	0.656701	0.511373	0.756578	NA	NA	NA
AC097500.2	28.9199	-1.00953	1.20432	-0.83826	0.401884	0.673951	NA	NA	NA
AC097523.1	12.2655	-1.06317	0.747162	-1.42295	0.154751	0.3974	NA	NA	NA
AC097523.3	4.48831	0.511495	1.46626	0.348842	0.727208	NA	NA	NA	NA
AC097533.1	8.72659	-1.01727	0.68859	-1.47733	0.139588	NA	NA	NA	NA
AC097635.4	6.43584	1.83005	1.36107	1.34456	0.178766	NA	NA	NA	NA
AC097635.5	2.94092	0.705762	1.4792	0.477123	0.633274	NA	NA	NA	NA
AC097639.1	1.19135	-1.75032	1.91758	-0.912774	0.361361	NA	NA	NA	NA
AC097639.8	8.47493	1.77045	1.26466	1.39994	0.161531	NA	NA	NA	NA
AC097658.1	77.2527	1.13616	0.40918	2.77666	0.00549198	0.0407553	NA	NA	NA
AC097662.2	35.2212	-0.626162	0.864077	-0.72466	0.468661	0.725221	NA	NA	NA
AC097711.1	1.39703	0.161335	2.6904	0.0599669	0.952182	NA	NA	NA	NA
AC097721.1	53.5532	-0.760282	0.565934	-1.34341	0.179139	0.433414	NA	NA	NA
AC097721.2	180.544	-0.294803	0.265082	-1.11212	0.266086	0.543064	NA	NA	NA
AC097724.3	12.0411	-2.43181	1.21993	-1.99339	0.0462186	0.182315	NA	NA	NA
AC098474.1	2.69791	-0.696385	1.51125	-0.4608	0.644942	NA	NA	NA	NA
AC098592.7	2.41758	1.23646	1.96554	0.629071	0.529303	NA	NA	NA	NA
AC098592.8	0.7707	1.07849	3.67107	0.29378	0.768926	NA	NA	NA	NA
AC098614.2	159.674	-0.638815	0.236774	-2.69799	0.00697587	0.0488188	NA	NA	NA
AC098649.1	1.50472	-1.51157	2.12349	-0.711833	0.476568	NA	NA	NA	NA
AC098820.2	3.6341	3.53577	2.60767	1.35591	0.175127	NA	NA	NA	NA
AC098820.3	25.6221	1.0717	0.571021	1.87682	0.0605433	0.218547	NA	NA	NA
AC098820.4	7.3616	-1.7531	1.613	-1.08686	0.2771	NA	NA	NA	NA
AC098823.3	3.34511	4.51111	1.97737	2.28137	0.0225265	NA	NA	NA	NA
AC098824.6	0.730992	2.34207	3.75318	0.624021	0.532613	NA	NA	NA	NA
AC098828.2	3.76036	-2.64245	1.515	-1.74419	0.0811266	NA	NA	NA	NA
AC098831.4	4.07769	1.60734	1.31541	1.22193	0.221736	NA	NA	NA	NA
AC098869.1	1.06346	2.86656	2.74344	1.04488	0.29608	NA	NA	NA	NA
AC099326.1	0.901582	1.09678	3.04841	0.359787	0.719006	NA	NA	NA	NA
AC099332.1	2.14056	-3.05064	1.80912	-1.68625	0.0917473	NA	NA	NA	NA
AC099344.3	1.33419	4.1027	3.61037	1.13637	0.255804	NA	NA	NA	NA
AC099522.1	75.9051	1.74461	0.770579	2.26402	0.0235728	0.117116	NA	NA	NA
AC099522.2	9.75076	-2.63468	1.49736	-1.75955	0.0784839	0.257903	NA	NA	NA
AC099535.4	4.14269	0.726543	1.46581	0.495661	0.620134	NA	NA	NA	NA
AC099668.5	26.2914	-0.398867	0.534672	-0.746004	0.455665	0.716158	NA	NA	NA
AC099684.1	39.3571	0.239187	0.432495	0.553041	0.580236	0.801025	NA	NA	NA
AC099850.1	4711.41	-0.821076	0.137963	-5.95142	2.65829e-09	2.06812e-07	NA	NA	NA
AC100787.1	6.09243	0.239932	1.23826	0.193765	0.84636	NA	NA	NA	NA
AC100791.1	1.95642	-0.00511663	1.18658	-0.00431207	0.996559	NA	NA	NA	NA
AC100830.3	12.072	1.92721	0.956417	2.01503	0.0439011	0.176385	NA	NA	NA
AC100830.5	18.9688	-0.184671	0.489095	-0.377578	0.705744	0.872333	NA	NA	NA
AC100832.1	15.7953	-0.416461	0.574565	-0.724828	0.468557	0.725221	NA	NA	NA
AC100852.1	3.5584	-0.656328	1.66196	-0.394913	0.692907	NA	NA	NA	NA
AC100852.2	1.10142	0.941696	3.29278	0.285989	0.774887	NA	NA	NA	NA
AC102953.4	5.06472	0.0176113	1.30065	0.0135404	0.989197	NA	NA	NA	NA
AC103563.9	0.983895	-0.573511	3.21111	-0.178602	0.85825	NA	NA	NA	NA
AC103564.6	1.02662	4.0541	3.70117	1.09536	0.273361	NA	NA	NA	NA
AC103686.1	0.951124	-0.555601	1.96634	-0.282556	0.777517	NA	NA	NA	NA
AC103828.1	18.1431	0.793243	1.1007	0.720672	0.471111	0.726828	NA	NA	NA
AC104058.1	5.52216	-1.68725	1.21487	-1.38883	0.164886	NA	NA	NA	NA
AC104076.3	2.38751	1.95496	2.57715	0.758572	0.448109	NA	NA	NA	NA
AC104113.3	4.08386	0.959571	1.64895	0.58193	0.560614	NA	NA	NA	NA
AC104134.2	63.0808	1.84895	0.883045	2.09383	0.0362749	0.156899	NA	NA	NA
AC104135.2	25.6169	1.23545	0.65241	1.89367	0.0582685	0.213091	NA	NA	NA
AC104135.3	624.34	1.03807	0.25833	4.01838	5.86e-05	0.00114908	NA	NA	NA
AC104135.4	839.632	1.34985	0.337254	4.00248	6.26817e-05	0.00120936	NA	NA	NA
AC104297.1	18.6104	-0.124597	0.515541	-0.241682	0.809026	0.920192	NA	NA	NA
AC104306.1	1.02917	3.92276	3.70413	1.05902	0.28959	NA	NA	NA	NA
AC104405.1	1.02983	-1.16027	3.42176	-0.339086	0.734545	NA	NA	NA	NA
AC104438.1	16.0509	0.867329	0.864672	1.00307	0.315826	0.595411	NA	NA	NA
AC104451.2	6.66832	-1.13629	1.07409	-1.0579	0.2901	NA	NA	NA	NA
AC104472.1	43.8476	0.850434	0.523476	1.62459	0.10425	0.310666	NA	NA	NA
AC104532.3	10.4784	0.687825	0.925491	0.7432	0.457361	0.717579	NA	NA	NA
AC104532.4	13.4965	0.249269	1.09424	0.227802	0.8198	0.924427	NA	NA	NA
AC104534.2	55.3109	0.66494	0.427078	1.55695	0.119482	0.338617	NA	NA	NA
AC104534.3	28.3771	-2.09014	3.67243	-0.569143	0.569259	0.793519	NA	NA	NA
AC104592.1	3.18798	0.419054	1.22545	0.34196	0.732381	NA	NA	NA	NA
AC104600.1	8.65842	0.349876	1.26768	0.275997	0.78255	NA	NA	NA	NA
AC104651.1	14.4212	-0.640408	0.969034	-0.660873	0.508694	0.754741	NA	NA	NA
AC104651.2	19.2699	-0.50966	0.837007	-0.608908	0.542586	0.777551	NA	NA	NA
AC104653.1	0.981905	1.6757	3.29899	0.507945	0.611492	NA	NA	NA	NA
AC104655.2	14.5113	1.7388	0.869259	2.00032	0.0454656	0.180372	NA	NA	NA
AC104655.3	67.6509	0.178165	0.37303	0.477615	0.632924	0.8331	NA	NA	NA
AC104667.3	291.8	0.0693465	0.198071	0.350109	0.726257	0.883001	NA	NA	NA
AC104695.3	159.417	0.533674	0.303524	1.75826	0.0787035	0.258306	NA	NA	NA
AC104695.4	2.18274	4.32884	3.29182	1.31503	0.188501	NA	NA	NA	NA
AC104698.1	13.9694	-1.19357	1.05121	-1.13542	0.256198	0.532299	NA	NA	NA
AC104699.1	2.33297	3.85657	2.42522	1.59019	0.111792	NA	NA	NA	NA
AC104794.4	1.48036	-1.65514	2.4946	-0.663491	0.507016	NA	NA	NA	NA
AC104801.1	1.76355	-0.00777021	3.14541	-0.00247033	0.998029	NA	NA	NA	NA
AC104809.3	2.63753	3.67328	2.04604	1.79531	0.0726044	NA	NA	NA	NA
AC104809.4	8.73294	0.483148	1.36865	0.353012	0.72408	NA	NA	NA	NA
AC104841.1	4.66145	1.82898	0.995097	1.83799	0.066064	NA	NA	NA	NA
AC104978.1	5.34496	1.96802	1.28607	1.53026	0.125953	NA	NA	NA	NA
AC104986.1	5.40501	1.28437	1.04517	1.22886	0.219125	NA	NA	NA	NA
AC105020.1	77.116	0.10155	0.337396	0.300982	0.763428	0.90171	NA	NA	NA
AC105030.1	1.03199	-0.0036048	1.57809	-0.00228429	0.998177	NA	NA	NA	NA
AC105036.1	1.50409	-0.366201	2.52309	-0.14514	0.8846	NA	NA	NA	NA
AC105049.1	1.61894	0.681687	2.10818	0.323353	0.746428	NA	NA	NA	NA
AC105053.3	1.82506	1.33165	2.83512	0.469697	0.638571	NA	NA	NA	NA
AC105053.4	26.4572	2.12466	0.545442	3.89531	9.80747e-05	0.00174596	NA	NA	NA
AC105206.1	49.1528	0.273249	0.517613	0.527902	0.597567	0.811073	NA	NA	NA
AC105339.1	5.15049	-0.539382	2.13773	-0.252315	0.800798	NA	NA	NA	NA
AC105381.1	5.88937	0.972803	1.13318	0.85847	0.390633	NA	NA	NA	NA
AC105402.4	20.1054	1.63019	0.80107	2.03502	0.0418488	0.170832	NA	NA	NA
AC105461.1	5.74324	0.876157	1.22695	0.714093	0.47517	NA	NA	NA	NA
AC105760.2	63.6704	-0.0351934	0.27635	-0.127351	0.898663	0.959637	NA	NA	NA
AC105760.3	3.95128	2.16537	1.63358	1.32554	0.184993	NA	NA	NA	NA
AC105921.5	18.9809	0.547079	0.763417	0.716619	0.473609	0.728363	NA	NA	NA
AC106017.1	1.47196	-0.58219	3.2409	-0.179638	0.857437	NA	NA	NA	NA
AC106053.1	0.754087	2.09754	3.70799	0.56568	0.571611	NA	NA	NA	NA
AC106753.1	1.48993	-2.15735	2.39666	-0.900147	0.368042	NA	NA	NA	NA
AC106782.20	2.2979	0.575736	1.32647	0.434035	0.664263	NA	NA	NA	NA
AC106786.1	231.256	-0.388927	0.262496	-1.48165	0.138433	0.369763	NA	NA	NA
AC106827.1	35.7682	0.536717	0.624977	0.858779	0.390463	0.665255	NA	NA	NA
AC106827.2	2.2792	0.830433	1.40943	0.589197	0.555729	NA	NA	NA	NA
AC106873.4	16.0346	0.00815007	0.551911	0.014767	0.988218	0.995558	NA	NA	NA
AC106875.1	4.65477	3.9476	1.76095	2.24174	0.0249779	NA	NA	NA	NA
AC106900.6	1.86801	2.02746	1.97779	1.02511	0.305311	NA	NA	NA	NA
AC107016.1	42.4914	0.197964	0.51923	0.381265	0.703007	0.871647	NA	NA	NA
AC107021.1	38.1824	-0.482219	0.73483	-0.656233	0.511675	0.756578	NA	NA	NA
AC107072.2	1.53096	-0.00964264	1.69543	-0.00568743	0.995462	NA	NA	NA	NA
AC107079.1	7.22699	1.15242	1.406	0.81964	0.412422	NA	NA	NA	NA
AC107081.5	118.723	0.195515	0.392735	0.497829	0.618605	0.824783	NA	NA	NA
AC107218.3	5.32676	-1.17822	1.07982	-1.09112	0.27522	NA	NA	NA	NA
AC107982.4	107.909	1.01272	0.509698	1.98691	0.0469323	0.184331	NA	NA	NA
AC107983.4	33.4022	-0.476942	0.49726	-0.95914	0.337488	0.617971	NA	NA	NA
AC108004.2	2.34263	2.78017	2.29993	1.20881	0.226737	NA	NA	NA	NA
AC108004.3	26.9027	0.267248	0.510429	0.523576	0.600573	0.813256	NA	NA	NA
AC108059.2	1.82085	0.331949	2.04871	0.162028	0.871284	NA	NA	NA	NA
AC108059.4	30.2699	0.142591	0.585468	0.243551	0.807579	0.91977	NA	NA	NA
AC108066.1	0.97609	1.57707	2.48507	0.634616	0.525679	NA	NA	NA	NA
AC108142.1	463.177	-0.477221	0.277223	-1.72143	0.0851726	0.272593	NA	NA	NA
AC108218.1	1.70281	0.148115	2.32223	0.0637813	0.949144	NA	NA	NA	NA
AC108448.2	3.22493	-1.49012	2.75045	-0.541772	0.587975	NA	NA	NA	NA
AC108456.1	1.26798	-0.258116	2.20676	-0.116966	0.906887	NA	NA	NA	NA
AC108463.1	1.70755	-1.29504	2.50592	-0.516794	0.6053	NA	NA	NA	NA
AC108479.2	12.8114	0.58592	0.685179	0.855133	0.392477	0.667132	NA	NA	NA
AC108488.4	93.4403	0.303008	0.377016	0.803699	0.421571	0.690006	NA	NA	NA
AC108861.1	12.2175	0.2845	0.726778	0.391453	0.695462	0.868059	NA	NA	NA
AC109133.1	2.27203	-0.178717	1.68995	-0.105753	0.915779	NA	NA	NA	NA
AC109333.10	43.1042	0.0974141	0.430553	0.226253	0.821004	0.924973	NA	NA	NA
AC109335.1	1.94932	1.59579	1.57896	1.01066	0.312179	NA	NA	NA	NA
AC109631.1	18.1979	0.445818	0.622743	0.715893	0.474057	0.728582	NA	NA	NA
AC109826.1	0.721406	2.1559	3.76387	0.572787	0.566789	NA	NA	NA	NA
AC109828.1	117.072	-0.132942	0.259089	-0.513112	0.607873	0.818392	NA	NA	NA
AC109829.1	6.65031	-2.28699	1.34982	-1.6943	0.0902086	NA	NA	NA	NA
AC109992.1	4.47162	1.1631	0.964826	1.2055	0.228011	NA	NA	NA	NA
AC110084.1	1.41034	0.511928	1.63897	0.312347	0.754777	NA	NA	NA	NA
AC110280.1	3.31501	0.555217	1.21218	0.458031	0.64693	NA	NA	NA	NA
AC110299.5	12.0893	0.961673	0.894424	1.07519	0.282291	0.560558	NA	NA	NA
AC110619.1	1061.65	0.997964	0.42275	2.36065	0.0182431	0.0987219	NA	NA	NA
AC110619.2	1516.44	0.4077	0.280473	1.45361	0.146053	0.382819	NA	NA	NA
AC110620.1	0.908394	2.64717	3.7169	0.712199	0.476342	NA	NA	NA	NA
AC110754.3	9.94966	0.106023	0.713643	0.148566	0.881896	0.952664	NA	NA	NA
AC110769.3	6.1055	0.624753	1.47654	0.42312	0.672208	NA	NA	NA	NA
AC110771.1	8.48737	0.375395	0.963779	0.389503	0.696904	NA	NA	NA	NA
AC110781.3	117.821	0.343071	0.290584	1.18063	0.237751	0.5108	NA	NA	NA
AC110792.1	2.76316	0.5333	1.5214	0.350533	0.725939	NA	NA	NA	NA
AC110926.4	10.5185	-1.30093	1.41294	-0.920725	0.357194	0.638117	NA	NA	NA
AC111155.1	27.3685	0.55531	0.548541	1.01234	0.311375	0.590492	NA	NA	NA
AC111186.1	20.1967	1.10984	0.73817	1.50351	0.132708	0.360668	NA	NA	NA
AC111200.7	62.3128	-0.349566	0.349291	-1.00079	0.31693	0.596285	NA	NA	NA
AC112229.1	270.735	0.0513208	0.239488	0.214294	0.830318	0.930336	NA	NA	NA
AC112229.4	19.9926	3.12099	0.90579	3.4456	0.000569794	0.00718856	NA	NA	NA
AC112229.6	10.6577	-0.0327004	0.883744	-0.0370021	0.970483	0.98822	NA	NA	NA
AC112721.2	2.01034	3.55406	2.90123	1.22502	0.220567	NA	NA	NA	NA
AC113189.5	267.791	0.0726238	0.289535	0.250829	0.801946	0.917081	NA	NA	NA
AC114494.1	20.5637	0.211493	0.646313	0.32723	0.743494	0.891315	NA	NA	NA
AC114546.1	10.7142	17.7869	3.74539	4.74901	2.04417e-06	6.8603e-05	NA	NA	NA
AC114730.11	40.0329	0.173311	0.461509	0.375531	0.707266	0.873073	NA	NA	NA
AC114730.2	14.7811	-0.0284077	0.925067	-0.0307088	0.975502	0.990339	NA	NA	NA
AC114730.3	9.96158	3.45923	1.38608	2.4957	0.0125709	0.0754004	NA	NA	NA
AC114730.5	2.14143	-1.61797	2.56595	-0.630554	0.528332	NA	NA	NA	NA
AC114730.8	10.1345	3.95078	1.2204	3.23729	0.00120673	0.0129841	NA	NA	NA
AC114755.5	3.28592	-2.11435	1.6245	-1.30154	0.193072	NA	NA	NA	NA
AC114755.7	11.287	1.9671	1.44889	1.35766	0.174572	0.426542	NA	NA	NA
AC114760.1	0.802112	1.20737	3.78242	0.319204	0.749572	NA	NA	NA	NA
AC114763.1	15.9338	-0.342527	0.775808	-0.44151	0.658844	0.848654	NA	NA	NA
AC114765.1	8.17677	1.01338	0.940877	1.07706	0.281452	NA	NA	NA	NA
AC114776.1	8.68623	-1.25575	1.06981	-1.1738	0.240475	NA	NA	NA	NA
AC114812.10	11.125	-0.0639616	0.61828	-0.103451	0.917605	0.967181	NA	NA	NA
AC114812.5	17.1914	0.11369	0.667542	0.170311	0.864765	0.944764	NA	NA	NA
AC114812.8	12.7605	-0.966502	0.898632	-1.07553	0.282139	0.560377	NA	NA	NA
AC114812.9	11.9557	-1.69598	1.12584	-1.50641	0.131962	0.359613	NA	NA	NA
AC114969.1	1.36974	1.43438	2.77401	0.517078	0.605102	NA	NA	NA	NA
AC115115.2	14.0268	0.967625	0.861346	1.12339	0.261273	0.537716	NA	NA	NA
AC115115.3	24.3826	-0.356035	0.548263	-0.649388	0.516088	0.7598	NA	NA	NA
AC115283.1	0.744254	-1.31444	3.72152	-0.353199	0.723939	NA	NA	NA	NA
AC115617.2	18.8966	-0.422907	0.559873	-0.755363	0.450031	0.712194	NA	NA	NA
AC115618.1	339.508	-0.304325	0.253774	-1.1992	0.230452	0.501552	NA	NA	NA
AC116050.1	6.51543	0.0360212	0.970356	0.0371216	0.970388	NA	NA	NA	NA
AC116366.5	27.3728	1.07529	0.527906	2.03689	0.0416611	0.170414	NA	NA	NA
AC116366.6	194.134	1.57	0.285241	5.5041	3.71064e-08	2.15812e-06	NA	NA	NA
AC116407.1	1.56349	-1.2431	1.72559	-0.720389	0.471285	NA	NA	NA	NA
AC116407.2	3.36014	0.994609	1.64983	0.602854	0.546606	NA	NA	NA	NA
AC116533.1	2.91899	0.522291	1.68515	0.309938	0.756608	NA	NA	NA	NA
AC116533.3	6.31484	1.20389	0.889498	1.35345	0.175912	NA	NA	NA	NA
AC116609.2	12.9381	1.14037	0.802693	1.42069	0.155408	0.398242	NA	NA	NA
AC116609.3	4.03582	1.67725	1.54132	1.08819	0.276509	NA	NA	NA	NA
AC116614.1	5.91581	-0.54831	1.14305	-0.479692	0.631446	NA	NA	NA	NA
AC117395.1	213.952	-0.0386095	0.306438	-0.125994	0.899736	0.959906	NA	NA	NA
AC118138.2	1222.82	-0.0755465	0.297834	-0.253653	0.799763	0.916007	NA	NA	NA
AC118278.1	36.5337	-0.207293	0.383685	-0.540268	0.589012	0.805979	NA	NA	NA
AC118282.1	1.53352	3.50547	2.08709	1.6796	0.0930359	NA	NA	NA	NA
AC118282.4	1.27552	-0.466182	2.05047	-0.227353	0.820149	NA	NA	NA	NA
AC118344.1	5.91089	1.06057	0.948243	1.11846	0.263371	NA	NA	NA	NA
AC118754.4	6.75012	2.9074	1.04599	2.77955	0.00544342	NA	NA	NA	NA
AC119403.1	0.747702	-1.71942	3.76975	-0.45611	0.648311	NA	NA	NA	NA
AC121251.1	13.7032	-0.137215	0.994122	-0.138026	0.89022	0.956547	NA	NA	NA
AC121336.1	1.19827	2.24055	2.48559	0.901412	0.367369	NA	NA	NA	NA
AC121757.1	1.44947	2.62747	2.17613	1.2074	0.227278	NA	NA	NA	NA
AC122129.1	218.838	1.11778	0.266566	4.19327	2.74961e-05	0.00061865	NA	NA	NA
AC122136.1	0.856759	2.44408	3.37348	0.724498	0.46876	NA	NA	NA	NA
AC122136.2	2.21693	4.68787	3.49389	1.34173	0.179682	NA	NA	NA	NA
AC122714.1	1.13885	2.42058	2.9231	0.828084	0.407623	NA	NA	NA	NA
AC123768.1	2.67576	-0.087803	1.62924	-0.0538918	0.957021	NA	NA	NA	NA
AC123768.3	4.28722	0.262194	1.32779	0.197466	0.843463	NA	NA	NA	NA
AC123768.4	64.7089	0.571559	0.383672	1.48971	0.136301	0.366436	NA	NA	NA
AC123788.1	2.68812	-0.940352	1.20798	-0.778452	0.436303	NA	NA	NA	NA
AC123886.2	0.813308	-0.548442	3.71467	-0.147642	0.882625	NA	NA	NA	NA
AC124890.1	8.47278	-0.243855	1.24844	-0.195328	0.845136	NA	NA	NA	NA
AC124914.3	27.3684	0.596605	0.452648	1.31803	0.187493	0.446059	NA	NA	NA
AC124944.3	13.2068	-0.11718	0.832475	-0.140761	0.888059	0.955559	NA	NA	NA
AC124944.4	1.57963	0.0657156	3.23781	0.0202963	0.983807	NA	NA	NA	NA
AC124944.5	1.53293	1.70556	2.38774	0.714299	0.475043	NA	NA	NA	NA
AC124997.1	25.5059	0.67627	0.517042	1.30796	0.190887	0.450999	NA	NA	NA
AC125232.1	1361.98	0.0649165	0.140551	0.461871	0.644174	0.839855	NA	NA	NA
AC126339.1	2.16178	1.04055	1.35616	0.767276	0.442917	NA	NA	NA	NA
AC126614.1	24.7316	0.582801	0.638776	0.912372	0.361573	0.642397	NA	NA	NA
AC127496.1	93.1097	-0.491261	0.442247	-1.11083	0.266642	0.543676	NA	NA	NA
AC127526.1	1.37194	-1.15255	2.66063	-0.433185	0.66488	NA	NA	NA	NA
AC127904.2	186.013	0.744022	0.33466	2.22322	0.0262013	0.125678	NA	NA	NA
AC128709.1	45.4734	-0.0380806	0.427975	-0.0889786	0.929099	0.970787	NA	NA	NA
AC128709.3	9.62977	0.369179	1.04061	0.354772	0.722761	0.881021	NA	NA	NA
AC128709.4	4.85438	0.0861048	2.51466	0.0342411	0.972685	NA	NA	NA	NA
AC129492.1	39.2309	0.0982889	0.574418	0.17111	0.864137	0.944551	NA	NA	NA
AC129492.6	10.9637	1.59786	1.19473	1.33742	0.181085	0.436316	NA	NA	NA
AC129778.2	2.8582	1.19342	1.11402	1.07127	0.284048	NA	NA	NA	NA
AC129778.5	4.949	1.99039	1.22901	1.61951	0.105338	NA	NA	NA	NA
AC130464.1	4.60093	-0.214861	1.69157	-0.127019	0.898925	NA	NA	NA	NA
AC130689.5	2.02012	0.00729354	1.68496	0.00432861	0.996546	NA	NA	NA	NA
AC131025.8	5.62902	2.3814	1.43046	1.66478	0.0959562	NA	NA	NA	NA
AC131056.3	12.0957	0.567309	0.879401	0.645108	0.518857	0.761979	NA	NA	NA
AC131097.3	82.8917	-0.136549	0.444166	-0.307428	0.758517	0.898847	NA	NA	NA
AC131097.4	11.0005	0.164352	1.56846	0.104785	0.916546	0.966841	NA	NA	NA
AC131568.1	1.39332	-2.93209	2.73907	-1.07047	0.284409	NA	NA	NA	NA
AC131571.2	33.9692	-0.48206	0.498529	-0.966963	0.333562	0.614077	NA	NA	NA
AC131971.1	359.584	0.225552	0.3093	0.729234	0.465859	0.723249	NA	NA	NA
AC132068.1	3.44315	0.947253	1.09805	0.862668	0.38832	NA	NA	NA	NA
AC132186.1	13.038	2.63926	0.784182	3.36562	0.000763706	0.00907284	NA	NA	NA
AC132192.1	107.751	0.378764	0.329337	1.15008	0.25011	0.524977	NA	NA	NA
AC132872.1	407.26	-0.137905	0.211384	-0.652392	0.514148	0.758249	NA	NA	NA
AC132872.2	210.602	0.230576	0.345993	0.666418	0.505144	0.752424	NA	NA	NA
AC133528.2	416.813	-0.41129	0.18134	-2.26806	0.0233255	0.116423	NA	NA	NA
AC133644.3	8.97811	-1.3031	1.13854	-1.14453	0.252404	0.527822	NA	NA	NA
AC133785.1	20.1795	0.778609	0.863601	0.901584	0.367278	0.646864	NA	NA	NA
AC133965.1	2.89343	-1.57967	1.77783	-0.888537	0.374252	NA	NA	NA	NA
AC134873.1	1.70555	-0.302447	1.36521	-0.221539	0.824672	NA	NA	NA	NA
AC135048.1	109.189	0.30687	0.303666	1.01055	0.312232	0.591672	NA	NA	NA
AC135048.13	171.336	-0.156347	0.349198	-0.447732	0.654346	0.846208	NA	NA	NA
AC135050.5	26.1111	-0.0617091	0.525063	-0.117527	0.906442	0.962432	NA	NA	NA
AC135178.1	84.6081	0.296322	0.447409	0.662307	0.507775	0.754105	NA	NA	NA
AC135983.2	3.17505	3.708	1.69649	2.18569	0.0288381	NA	NA	NA	NA
AC135995.1	2.63129	0.464481	1.26036	0.36853	0.712478	NA	NA	NA	NA
AC136289.1	73.0636	-0.204286	0.458438	-0.445613	0.655877	0.846788	NA	NA	NA
AC136604.1	3.81211	-0.329779	1.6753	-0.196848	0.843946	NA	NA	NA	NA
AC136704.1	2.83121	2.1643	1.28139	1.68902	0.0912148	NA	NA	NA	NA
AC137590.1	32.8567	-0.176399	0.440023	-0.400885	0.688505	0.864401	NA	NA	NA
AC137723.5	8.51689	2.26036	1.14383	1.97614	0.0481394	NA	NA	NA	NA
AC137932.1	560.993	0.090799	0.190367	0.476967	0.633386	0.833316	NA	NA	NA
AC137932.5	212.364	-0.0935112	0.489562	-0.19101	0.848518	0.937831	NA	NA	NA
AC137932.6	82.6186	0.104723	0.388212	0.269756	0.787348	0.911742	NA	NA	NA
AC137934.1	35.8338	0.712783	0.420976	1.69317	0.090424	0.283237	NA	NA	NA
AC138031.1	7.21639	0.119473	0.872066	0.137	0.891031	NA	NA	NA	NA
AC138031.2	1.10298	-0.20663	2.012	-0.102699	0.918202	NA	NA	NA	NA
AC138035.1	5.43774	0.118959	0.850147	0.139928	0.888717	NA	NA	NA	NA
AC138035.2	96.9482	0.333241	0.322567	1.03309	0.301561	0.580508	NA	NA	NA
AC138123.2	455.67	-0.698801	0.225464	-3.0994	0.00193914	0.0187017	NA	NA	NA
AC138393.1	2.52276	1.74746	1.86826	0.935341	0.349612	NA	NA	NA	NA
AC138430.4	1.48656	2.72993	3.74752	0.728462	0.466331	NA	NA	NA	NA
AC138517.1	1.53908	2.52238	2.53317	0.995741	0.319376	NA	NA	NA	NA
AC138517.4	1.65978	0.444384	2.38195	0.186563	0.852003	NA	NA	NA	NA
AC138649.1	1.64919	0.245144	1.89967	0.129045	0.897322	NA	NA	NA	NA
AC138655.1	2.45593	-1.70698	3.39647	-0.502576	0.615263	NA	NA	NA	NA
AC138655.4	9.39958	0.123322	0.928471	0.132823	0.894334	0.957766	NA	NA	NA
AC138655.6	49.9173	0.623141	0.641356	0.971599	0.33125	0.611799	NA	NA	NA
AC138744.2	37.8392	0.057647	0.55131	0.104564	0.916722	0.966878	NA	NA	NA
AC138783.11	71.9383	0.0973756	0.287167	0.33909	0.734542	0.887286	NA	NA	NA
AC138783.12	240.128	0.131602	0.268761	0.489661	0.624374	0.828378	NA	NA	NA
AC138783.13	8.53431	-0.337714	1.64069	-0.205836	0.836919	NA	NA	NA	NA
AC138951.1	35.4699	0.322463	0.41244	0.781844	0.434306	0.699848	NA	NA	NA
AC138965.1	2.18457	-1.67801	1.71365	-0.9792	0.327481	NA	NA	NA	NA
AC139099.1	1.10298	-0.20663	2.012	-0.102699	0.918202	NA	NA	NA	NA
AC139099.3	367.542	-0.193246	0.21987	-0.878914	0.379448	0.65659	NA	NA	NA
AC139099.4	1.83103	1.05582	2.75412	0.383362	0.701452	NA	NA	NA	NA
AC139099.5	311.904	0.0877571	0.236089	0.371712	0.710108	0.874285	NA	NA	NA
AC139099.6	3.35245	-0.0258447	1.68674	-0.0153223	0.987775	NA	NA	NA	NA
AC139100.2	52.5738	0.479543	0.517392	0.926846	0.354007	0.635124	NA	NA	NA
AC139100.3	42.1081	0.0889493	0.408054	0.217984	0.827441	0.928846	NA	NA	NA
AC139103.1	10.7067	1.78911	0.964157	1.85562	0.0635082	0.225183	NA	NA	NA
AC139143.2	1.67934	0.816817	3.20096	0.255179	0.798585	NA	NA	NA	NA
AC139426.2	1.44219	0.145112	2.153	0.0674001	0.946263	NA	NA	NA	NA
AC139452.2	10.9115	2.4333	1.42414	1.70862	0.0875221	0.277356	NA	NA	NA
AC139530.1	10.631	-0.939979	0.682929	-1.37639	0.1687	0.418726	NA	NA	NA
AC139887.4	38.5814	1.87707	0.42725	4.39338	1.11601e-05	0.000290672	NA	NA	NA
AC140061.11	1.10297	0.239385	1.86043	0.128672	0.897617	NA	NA	NA	NA
AC140061.12	14.0932	1.82319	1.00431	1.81536	0.0694684	0.237868	NA	NA	NA
AC140061.2	0.92125	-0.810544	3.33182	-0.243274	0.807793	NA	NA	NA	NA
AC140061.3	2.05499	-0.987355	1.66138	-0.594299	0.552312	NA	NA	NA	NA
AC140061.4	2.95039	-0.728758	1.22508	-0.594867	0.551933	NA	NA	NA	NA
AC140061.5	2.39853	0.356499	1.61477	0.220774	0.825268	NA	NA	NA	NA
AC140061.8	2.12012	-1.25448	2.2783	-0.550623	0.581892	NA	NA	NA	NA
AC140061.9	1.50573	2.75109	2.20274	1.24894	0.211687	NA	NA	NA	NA
AC140076.1	17.3238	0.653419	0.680653	0.959989	0.337061	0.617576	NA	NA	NA
AC140481.1	2.43405	-0.916745	1.26239	-0.726197	0.467718	NA	NA	NA	NA
AC141586.5	842.674	0.253774	0.199977	1.26902	0.204435	0.468907	NA	NA	NA
AC141928.1	621.564	0.442835	0.206888	2.14046	0.032318	0.145116	NA	NA	NA
AC141930.2	20.2006	0.255856	0.553157	0.462537	0.643696	0.839735	NA	NA	NA
AC142293.3	17.6979	-1.12102	0.891496	-1.25746	0.208586	0.474927	NA	NA	NA
AC142528.1	11.0532	-0.32145	1.05679	-0.304174	0.760995	0.90027	NA	NA	NA
AC143336.1	3.51152	-0.611398	1.31913	-0.463487	0.643016	NA	NA	NA	NA
AC144449.1	98.8535	-0.0257513	0.345532	-0.0745264	0.940592	0.975606	NA	NA	NA
AC144450.1	197.785	0.109563	0.233961	0.468297	0.639572	0.837754	NA	NA	NA
AC144450.2	554.453	0.208458	0.187384	1.11247	0.265937	0.542963	NA	NA	NA
AC144522.1	12.4329	0.705446	0.620423	1.13704	0.255521	0.531538	NA	NA	NA
AC144530.1	127.318	-0.368238	0.35237	-1.04503	0.296008	0.57498	NA	NA	NA
AC144568.2	25.2458	0.347618	0.427413	0.813306	0.416042	0.685499	NA	NA	NA
AC144568.4	1.94461	-0.414117	1.75074	-0.236538	0.813015	NA	NA	NA	NA
AC144652.1	1003.78	0.117882	0.195873	0.601828	0.547289	0.779397	NA	NA	NA
AC144831.1	257.687	1.0853	0.273792	3.96394	7.37229e-05	0.00137475	NA	NA	NA
AC144836.1	2.95723	2.81546	2.28655	1.23131	0.218206	NA	NA	NA	NA
AC145110.1	1.68511	4.31189	3.69957	1.16551	0.243812	NA	NA	NA	NA
AC145343.2	59.1883	-0.848804	0.45114	-1.88147	0.0599084	0.217076	NA	NA	NA
AC145676.2	62.0897	0.725697	0.409728	1.77117	0.0765328	0.253334	NA	NA	NA
AC147651.1	2.14177	0.739423	2.6571	0.278282	0.780796	NA	NA	NA	NA
AC147651.2	3.80191	-0.953137	1.4557	-0.65476	0.512622	NA	NA	NA	NA
AC147651.3	220.557	0.910517	0.33585	2.71109	0.00670631	0.0475054	NA	NA	NA
AC147651.4	4.92081	0.331735	1.03	0.322072	0.747398	NA	NA	NA	NA
AC147651.5	11.815	-0.419289	0.92021	-0.455645	0.648645	0.842978	NA	NA	NA
AC156455.1	46.5119	1.00138	0.397677	2.51808	0.0117996	0.0720493	NA	NA	NA
AC159540.1	84.1725	0.716263	0.533925	1.3415	0.179757	0.434112	NA	NA	NA
AC159540.14	5.22235	1.01884	1.32598	0.768364	0.442271	NA	NA	NA	NA
AC159540.2	14.142	0.287371	0.57182	0.502554	0.615278	0.822774	NA	NA	NA
AC174470.1	154.274	1.11813	0.342647	3.2632	0.00110162	0.0120932	NA	NA	NA
AC187652.1	5.49141	0.537625	1.31968	0.407392	0.68372	NA	NA	NA	NA
AC226119.4	4.54795	-0.111437	1.67129	-0.0666775	0.946838	NA	NA	NA	NA
AC226119.5	6.77424	0.56016	1.5941	0.351397	0.72529	NA	NA	NA	NA
AC226150.4	5.23577	-1.18676	1.41448	-0.839008	0.401465	NA	NA	NA	NA
AC233263.1	1.75165	-1.2782	1.65429	-0.772656	0.439726	NA	NA	NA	NA
ACA59	9.93206	1.0115	0.752071	1.34495	0.178642	0.432681	NA	NA	NA
ACA64	6.7181	1.80795	1.00069	1.80671	0.0708082	NA	NA	NA	NA
ACAA1	3398.83	-0.148034	0.171164	-0.864865	0.387113	0.662287	acetyl-CoA acyltransferase 1 [Source:HGNC Symbol;Acc:HGNC:82]	protein_coding	lipid metabolic process, fatty acid metabolic process, protein targeting to peroxisome, neutrophil degranulation, fatty acid beta-oxidation using acyl-CoA oxidase, alpha-linolenic acid metabolic process, fatty acid beta-oxidation, bile acid metabolic process, very long-chain fatty acid metabolic process, phenylacetate catabolic process
ACAA2	5113.18	-0.728184	0.151608	-4.80309	1.56239e-06	5.4814e-05	acetyl-CoA acyltransferase 2 [Source:HGNC Symbol;Acc:HGNC:83]	protein_coding	cellular response to hypoxia, negative regulation of mitochondrial membrane permeability involved in apoptotic process, lipid metabolic process, fatty acid metabolic process, cholesterol biosynthetic process, negative regulation of mitochondrial outer membrane permeabilization involved in apoptotic signaling pathway, fatty acid beta-oxidation
ACACA	9925.55	0.13224	0.307537	0.429997	0.667198	0.853844	acetyl-CoA carboxylase alpha [Source:HGNC Symbol;Acc:HGNC:84]	protein_coding	fatty acid biosynthetic process, lipid metabolic process, fatty acid metabolic process, metabolic process, acetyl-CoA metabolic process, carnitine shuttle, positive regulation of cellular metabolic process, regulation of cholesterol biosynthetic process, protein homotetramerization, malonyl-CoA biosynthetic process, fatty-acyl-CoA biosynthetic process, tissue homeostasis, protein metabolic proces…
ACACB	1327.83	-0.0700577	0.2443	-0.286769	0.774289	0.906741	acetyl-CoA carboxylase beta [Source:HGNC Symbol;Acc:HGNC:85]	protein_coding	fatty acid biosynthetic process, lipid metabolic process, fatty acid metabolic process, metabolic process, acetyl-CoA metabolic process, carnitine shuttle, negative regulation of gene expression, positive regulation of lipid storage, regulation of glucose metabolic process, response to organic cyclic compound, positive regulation of cellular metabolic process, response to nutrient levels, negativ…
ACAD10	3364.61	-0.0413392	0.1487	-0.278005	0.781009	0.909595	acyl-CoA dehydrogenase family member 10 [Source:HGNC Symbol;Acc:HGNC:21597]	protein_coding	oxidation-reduction process, fatty acid beta-oxidation
ACAD11	1313.26	0.262581	0.249804	1.05115	0.293191	0.572163	acyl-CoA dehydrogenase family member 11 [Source:HGNC Symbol;Acc:HGNC:30211]	protein_coding	oxidation-reduction process, lipid metabolic process, fatty acid metabolic process, fatty acid beta-oxidation, fatty acid beta-oxidation using acyl-CoA dehydrogenase
ACAD8	2262.33	-0.159239	0.160111	-0.994553	0.319954	0.59976	acyl-CoA dehydrogenase family member 8 [Source:HGNC Symbol;Acc:HGNC:87]	protein_coding	oxidation-reduction process, lipid metabolic process, valine catabolic process, branched-chain amino acid catabolic process
ACAD9	7430.8	-0.294241	0.125978	-2.33565	0.0195097	0.103222	acyl-CoA dehydrogenase family member 9 [Source:HGNC Symbol;Acc:HGNC:21497]	protein_coding	oxidation-reduction process, mitochondrial respiratory chain complex I assembly, medium-chain fatty acid metabolic process, long-chain fatty acid metabolic process
ACADL	2.85209	-1.56245	2.3728	-0.658481	0.510229	NA	acyl-CoA dehydrogenase long chain [Source:HGNC Symbol;Acc:HGNC:88]	protein_coding	oxidation-reduction process, long-chain fatty acid catabolic process, negative regulation of fatty acid biosynthetic process, lipid metabolic process, fatty acid metabolic process, positive regulation of cold-induced thermogenesis, temperature homeostasis, fatty acid beta-oxidation, carnitine metabolic process, CoA-linked, fatty acid beta-oxidation using acyl-CoA dehydrogenase, carnitine cataboli…
ACADM	771.829	-0.155189	0.358059	-0.433418	0.664711	0.852403	acyl-CoA dehydrogenase medium chain [Source:HGNC Symbol;Acc:HGNC:89]	protein_coding	oxidation-reduction process, fatty acid beta-oxidation, lipid metabolic process, fatty acid metabolic process, regulation of lipid metabolic process, carnitine metabolic process, CoA-linked, fatty acid beta-oxidation using acyl-CoA dehydrogenase, carnitine biosynthetic process, medium-chain fatty acid metabolic process, medium-chain fatty acid catabolic process, liver development, glycogen biosyn…
ACADS	1590.98	0.322721	0.218999	1.47362	0.140584	0.373302	acyl-CoA dehydrogenase short chain [Source:HGNC Symbol;Acc:HGNC:90]	protein_coding	oxidation-reduction process, lipid metabolic process, fatty acid metabolic process, fatty acid beta-oxidation, fatty acid beta-oxidation using acyl-CoA dehydrogenase, butyrate catabolic process
ACADSB	1388.74	-0.573992	0.291609	-1.96836	0.0490265	0.190247	acyl-CoA dehydrogenase short/branched chain [Source:HGNC Symbol;Acc:HGNC:91]	protein_coding	oxidation-reduction process, lipid metabolic process, fatty acid metabolic process, branched-chain amino acid catabolic process
ACADVL	15060.4	0.479351	0.18755	2.55585	0.0105928	0.0664461	acyl-CoA dehydrogenase very long chain [Source:HGNC Symbol;Acc:HGNC:92]	protein_coding	oxidation-reduction process, negative regulation of fatty acid biosynthetic process, lipid metabolic process, fatty acid metabolic process, epithelial cell differentiation, IRE1-mediated unfolded protein response, temperature homeostasis, fatty acid beta-oxidation, fatty acid beta-oxidation using acyl-CoA dehydrogenase, negative regulation of fatty acid oxidation, regulation of cholesterol metabo…
ACAN	4.09502	1.56053	1.98752	0.785161	0.432359	NA	aggrecan [Source:HGNC Symbol;Acc:HGNC:319]	protein_coding	cell adhesion, proteolysis, skeletal system development, central nervous system development, extracellular matrix organization, keratan sulfate biosynthetic process, keratan sulfate catabolic process, cartilage condensation, chondrocyte development, heart development, proteoglycan biosynthetic process, collagen fibril organization
ACAP1	649.271	1.0943	0.266124	4.11197	3.92289e-05	0.000837047	ArfGAP with coiled-coil, ankyrin repeat and PH domains 1 [Source:HGNC Symbol;Acc:HGNC:16467]	protein_coding	protein transport, positive regulation of GTPase activity
ACAP2	8507.22	-0.0419866	0.249592	-0.168221	0.86641	0.945353	ArfGAP with coiled-coil, ankyrin repeat and PH domains 2 [Source:HGNC Symbol;Acc:HGNC:16469]	protein_coding	positive regulation of GTPase activity, endocytic recycling, cellular response to nerve growth factor stimulus, actin filament-based process
ACAP2-IT1	38.5769	0.314826	0.589427	0.534122	0.593257	0.808166	NA	NA	NA
ACAP3	4575.14	0.369695	0.282293	1.30962	0.190326	0.450295	ArfGAP with coiled-coil, ankyrin repeat and PH domains 3 [Source:HGNC Symbol;Acc:HGNC:16754]	protein_coding	positive regulation of GTPase activity, neuron migration, regulation of neuron projection development
ACAT1	1756.03	-0.640529	0.226939	-2.82247	0.00476556	0.0368125	acetyl-CoA acetyltransferase 1 [Source:HGNC Symbol;Acc:HGNC:93]	protein_coding	lipid metabolic process, fatty acid metabolic process, coenzyme A biosynthetic process, branched-chain amino acid catabolic process, fatty acid beta-oxidation, acetyl-CoA biosynthetic process, isoleucine catabolic process, coenzyme A metabolic process, cholesterol esterification, acetyl-CoA catabolic process, ketone body biosynthetic process, ketone body catabolic process, ketone body metabolic p…
ACAT2	4820.67	-0.978631	0.26155	-3.74166	0.000182806	0.00292221	acetyl-CoA acetyltransferase 2 [Source:HGNC Symbol;Acc:HGNC:94]	protein_coding	fatty acid metabolic process, lipid metabolic process, cholesterol biosynthetic process, fatty acid beta-oxidation
ACBD3	5174.57	0.120957	0.247224	0.489261	0.624657	0.828404	acyl-CoA binding domain containing 3 [Source:HGNC Symbol;Acc:HGNC:15453]	protein_coding	lipid metabolic process, steroid biosynthetic process, viral process
ACBD4	714.778	0.514045	0.198284	2.59247	0.00952891	0.061477	NA	NA	NA
ACBD5	4047.19	0.0774855	0.289895	0.267288	0.789247	0.912297	acyl-CoA binding domain containing 5 [Source:HGNC Symbol;Acc:HGNC:23338]	protein_coding	autophagy of peroxisome, autophagy, fatty acid catabolic process
ACBD6	4690.16	-0.432785	0.12933	-3.34636	0.000818809	0.00958854	acyl-CoA binding domain containing 6 [Source:HGNC Symbol;Acc:HGNC:23339]	protein_coding	acyl-CoA metabolic process
ACBD7	661.369	-0.230568	0.352476	-0.654138	0.513023	0.757381	NA	NA	NA
ACCS	1167.45	0.647058	0.19984	3.23789	0.00120418	0.0129684	1-aminocyclopropane-1-carboxylate synthase homolog (inactive) [Source:HGNC Symbol;Acc:HGNC:23989]	protein_coding	biosynthetic process, 1-aminocyclopropane-1-carboxylate biosynthetic process
ACCSL	2.06895	2.3683	2.66247	0.889513	0.373728	NA	1-aminocyclopropane-1-carboxylate synthase homolog (inactive) like [Source:HGNC Symbol;Acc:HGNC:34391]	protein_coding	biosynthetic process
ACD	1899.21	-0.0392288	0.203976	-0.192321	0.847491	0.937568	ACD shelterin complex subunit and telomerase recruitment factor [Source:HGNC Symbol;Acc:HGNC:25070]	protein_coding	telomere maintenance, telomere capping, positive regulation of telomere maintenance via telomerase, positive regulation of telomerase activity, establishment of protein localization to telomere, protein localization to chromosome, telomeric region, negative regulation of telomere maintenance via telomerase, protection from non-homologous end joining at telomere, intracellular protein transport, t…
ACE	282.042	1.22193	0.276462	4.41988	9.8754e-06	0.000263936	angiotensin I converting enzyme [Source:HGNC Symbol;Acc:HGNC:2707]	protein_coding	proteolysis, regulation of systemic arterial blood pressure by renin-angiotensin, positive regulation of systemic arterial blood pressure, positive regulation of blood pressure, regulation of vasoconstriction, kidney development, positive regulation of peptidyl-tyrosine autophosphorylation, positive regulation of peptidyl-cysteine S-nitrosylation, regulation of blood pressure, angiotensin maturat…
ACE2	15.2817	1.35784	0.831039	1.6339	0.102279	0.306966	angiotensin I converting enzyme 2 [Source:HGNC Symbol;Acc:HGNC:13557]	protein_coding	proteolysis, regulation of cardiac conduction, viral process, viral entry into host cell, regulation of inflammatory response, angiotensin maturation, regulation of vasoconstriction, regulation of cell population proliferation, positive regulation of gap junction assembly, positive regulation of reactive oxygen species metabolic process, receptor biosynthetic process, receptor-mediated virion att…
ACE3P	0.852833	1.774	3.76771	0.470842	0.637754	NA	NA	NA	NA
ACER1	1.75466	1.06003	2.717	0.390146	0.696429	NA	alkaline ceramidase 1 [Source:HGNC Symbol;Acc:HGNC:18356]	protein_coding	ceramide metabolic process, lipid metabolic process, sphingolipid metabolic process, cell differentiation, sphingolipid biosynthetic process, sphingosine biosynthetic process, cellular response to calcium ion, keratinocyte differentiation, ceramide catabolic process, epidermis development, response to alkaline pH, regulation of lipid metabolic process, regulation of water loss via skin, sebaceous…
ACER2	1657.34	1.07359	0.191964	5.59268	2.23585e-08	1.36672e-06	alkaline ceramidase 2 [Source:HGNC Symbol;Acc:HGNC:23675]	protein_coding	ceramide metabolic process, activation of cysteine-type endopeptidase activity involved in apoptotic process, positive regulation of cell death, lipid metabolic process, cellular response to DNA damage stimulus, sphingolipid metabolic process, positive regulation of cell population proliferation, regulation of apoptotic process, regulation of autophagy, sphingolipid biosynthetic process, negative…
ACER3	1712.46	-0.389073	0.228302	-1.7042	0.0883433	0.278757	alkaline ceramidase 3 [Source:HGNC Symbol;Acc:HGNC:16066]	protein_coding	ceramide metabolic process, lipid metabolic process, sphingolipid metabolic process, positive regulation of cell population proliferation, sphingolipid biosynthetic process, myelination, sphingosine biosynthetic process, ceramide catabolic process, inflammatory response, regulation of programmed cell death, phytosphingosine biosynthetic process
ACHE	503.763	1.35763	0.250511	5.41944	5.97862e-08	3.30092e-06	acetylcholinesterase (Cartwright blood group) [Source:HGNC Symbol;Acc:HGNC:108]	protein_coding	nervous system development, neurotransmitter catabolic process, positive regulation of protein secretion, positive regulation of cold-induced thermogenesis, neurotransmitter biosynthetic process, synapse assembly, amyloid precursor protein metabolic process, cell adhesion, phosphatidylcholine biosynthetic process, acetylcholine catabolic process in synaptic cleft, osteoblast development, acetylch…
ACIN1	14140.7	0.0779104	0.13769	0.565838	0.571504	0.795122	apoptotic chromatin condensation inducer 1 [Source:HGNC Symbol;Acc:HGNC:17066]	protein_coding	mRNA processing, RNA splicing, apoptotic process, erythrocyte differentiation, apoptotic chromosome condensation, positive regulation of monocyte differentiation
ACKR2	186.893	1.22975	0.2875	4.2774	1.89091e-05	0.000452194	atypical chemokine receptor 2 [Source:HGNC Symbol;Acc:HGNC:1565]	protein_coding	G protein-coupled receptor signaling pathway, chemotaxis, inflammatory response, signal transduction, chemokine-mediated signaling pathway, immune response, endocytosis, cell chemotaxis, multicellular organism development, positive regulation of cytosolic calcium ion concentration, calcium-mediated signaling
ACKR3	7514.94	0.35157	0.188179	1.86828	0.0617232	0.221424	atypical chemokine receptor 3 [Source:HGNC Symbol;Acc:HGNC:23692]	protein_coding	G protein-coupled receptor signaling pathway, chemotaxis, angiogenesis, vasculogenesis, signal transduction, cell adhesion, multicellular organism development, immune response, cell chemotaxis, positive regulation of ERK1 and ERK2 cascade, viral process, positive regulation of cytosolic calcium ion concentration, calcium-mediated signaling, negative regulation of intrinsic apoptotic signaling pat…
ACKR4	29.8543	0.216909	0.752121	0.288396	0.773044	0.906213	atypical chemokine receptor 4 [Source:HGNC Symbol;Acc:HGNC:1611]	protein_coding	G protein-coupled receptor signaling pathway, chemotaxis, signal transduction, chemokine-mediated signaling pathway, immune response, endocytosis, cell chemotaxis, positive regulation of cytosolic calcium ion concentration, calcium-mediated signaling
ACLY	39298.8	-0.704281	0.171896	-4.09714	4.18293e-05	0.000878453	ATP citrate lyase [Source:HGNC Symbol;Acc:HGNC:115]	protein_coding	citrate metabolic process, acetyl-CoA biosynthetic process, lipid metabolic process, neutrophil degranulation, positive regulation of cellular metabolic process, fatty-acyl-CoA biosynthetic process, fatty acid biosynthetic process, cholesterol biosynthetic process, coenzyme A metabolic process, lipid biosynthetic process, oxaloacetate metabolic process
ACMSD	28.4056	-0.0759355	0.565003	-0.134398	0.893088	0.957748	aminocarboxymuconate semialdehyde decarboxylase [Source:HGNC Symbol;Acc:HGNC:19288]	protein_coding	negative regulation of quinolinate biosynthetic process, tryptophan catabolic process, secondary metabolic process, picolinic acid biosynthetic process, regulation of 'de novo' NAD biosynthetic process from tryptophan
ACO1	4387.38	-0.054838	0.165673	-0.331001	0.740644	0.890194	aconitase 1 [Source:HGNC Symbol;Acc:HGNC:117]	protein_coding	cellular iron ion homeostasis, response to iron(II) ion, tricarboxylic acid cycle, citrate metabolic process, regulation of translation, post-embryonic development, regulation of gene expression, intestinal absorption
ACO2	12477.8	-0.370538	0.151665	-2.44314	0.0145601	0.0838677	aconitase 2 [Source:HGNC Symbol;Acc:HGNC:118]	protein_coding	tricarboxylic acid cycle, generation of precursor metabolites and energy, liver development, citrate metabolic process, isocitrate metabolic process, response to isolation stress
ACOT1	813.811	-0.355641	0.221527	-1.60541	0.108405	0.318244	acyl-CoA thioesterase 1 [Source:HGNC Symbol;Acc:HGNC:33128]	protein_coding	acyl-CoA metabolic process, lipid metabolic process, fatty acid metabolic process, very long-chain fatty acid metabolic process, long-chain fatty acid metabolic process
ACOT11	323.516	0.393654	0.327909	1.2005	0.229946	0.500815	acyl-CoA thioesterase 11 [Source:HGNC Symbol;Acc:HGNC:18156]	protein_coding	lipid metabolic process, fatty acid metabolic process, acyl-CoA metabolic process, negative regulation of cold-induced thermogenesis, intracellular signal transduction, response to temperature stimulus, response to cold
ACOT12	0.906095	-0.00113527	3.81693	-0.000297431	0.999763	NA	acyl-CoA thioesterase 12 [Source:HGNC Symbol;Acc:HGNC:24436]	protein_coding	lipid metabolic process, fatty acid metabolic process, acyl-CoA metabolic process, acetyl-CoA metabolic process
ACOT13	2664.4	-0.765794	0.186113	-4.11467	3.87741e-05	0.000831786	acyl-CoA thioesterase 13 [Source:HGNC Symbol;Acc:HGNC:20999]	protein_coding	acyl-CoA metabolic process, negative regulation of cold-induced thermogenesis, protein homotetramerization
ACOT2	1647.91	-0.107045	0.168923	-0.63369	0.526283	0.766986	acyl-CoA thioesterase 2 [Source:HGNC Symbol;Acc:HGNC:18431]	protein_coding	acyl-CoA metabolic process, lipid metabolic process, fatty acid metabolic process, protein targeting to peroxisome, very long-chain fatty acid metabolic process, long-chain fatty acid metabolic process
ACOT4	1283.82	-0.283957	0.179902	-1.5784	0.114474	0.329295	acyl-CoA thioesterase 4 [Source:HGNC Symbol;Acc:HGNC:19748]	protein_coding	acyl-CoA metabolic process, lipid metabolic process, fatty acid metabolic process, fatty acid biosynthetic process, protein targeting to peroxisome, dicarboxylic acid catabolic process, very long-chain fatty acid metabolic process, long-chain fatty acid metabolic process, succinyl-CoA metabolic process, saturated monocarboxylic acid metabolic process, unsaturated monocarboxylic acid metabolic pro…
ACOT6	5.24518	2.42979	1.67706	1.44884	0.147382	NA	acyl-CoA thioesterase 6 [Source:HGNC Symbol;Acc:HGNC:33159]	protein_coding	acyl-CoA metabolic process, fatty acid metabolic process
ACOT7	3033.81	-0.646692	0.318807	-2.02848	0.0425116	0.172743	acyl-CoA thioesterase 7 [Source:HGNC Symbol;Acc:HGNC:24157]	protein_coding	lipid metabolic process, fatty acid metabolic process, acyl-CoA metabolic process, coenzyme A biosynthetic process, medium-chain fatty-acyl-CoA catabolic process, long-chain fatty-acyl-CoA catabolic process, medium-chain fatty acid biosynthetic process, palmitic acid biosynthetic process
ACOT8	1659.29	-0.0577468	0.176545	-0.327093	0.743597	0.89135	acyl-CoA thioesterase 8 [Source:HGNC Symbol;Acc:HGNC:15919]	protein_coding	acyl-CoA metabolic process, lipid metabolic process, fatty acid metabolic process, viral process, protein targeting to peroxisome, peroxisome organization, peroxisome fission, fatty acid catabolic process, bile acid biosynthetic process, fatty acid beta-oxidation using acyl-CoA oxidase, alpha-linolenic acid metabolic process, dicarboxylic acid catabolic process, negative regulation of CD4 biosynt…
ACOT9	2264.57	-0.0684842	0.159164	-0.430274	0.666996	0.853844	acyl-CoA thioesterase 9 [Source:HGNC Symbol;Acc:HGNC:17152]	protein_coding	acyl-CoA metabolic process
ACOX1	6233.25	-0.25336	0.160952	-1.57413	0.115456	0.331127	acyl-CoA oxidase 1 [Source:HGNC Symbol;Acc:HGNC:119]	protein_coding	oxidation-reduction process, fatty acid beta-oxidation, fatty acid metabolic process, lipid metabolic process, protein targeting to peroxisome, prostaglandin metabolic process, fatty acid beta-oxidation using acyl-CoA oxidase, alpha-linolenic acid metabolic process, lipid homeostasis, regulation of lipid metabolic process, generation of precursor metabolites and energy, fatty acid oxidation, very…
ACOX2	96.6482	-1.00576	0.505445	-1.98985	0.0466071	0.183503	acyl-CoA oxidase 2 [Source:HGNC Symbol;Acc:HGNC:120]	protein_coding	oxidation-reduction process, fatty acid beta-oxidation, fatty acid metabolic process, lipid metabolic process, protein targeting to peroxisome, bile acid biosynthetic process, fatty acid beta-oxidation using acyl-CoA oxidase, lipid homeostasis, positive regulation of cell death, positive regulation of response to oxidative stress
ACOX3	3164.71	-0.310866	0.184993	-1.68042	0.092876	0.288367	acyl-CoA oxidase 3, pristanoyl [Source:HGNC Symbol;Acc:HGNC:121]	protein_coding	oxidation-reduction process, fatty acid beta-oxidation, fatty acid metabolic process, lipid metabolic process, protein targeting to peroxisome, fatty acid beta-oxidation using acyl-CoA oxidase, lipid homeostasis
ACOXL	223.222	0.701594	0.287329	2.44178	0.0146152	0.0840437	acyl-CoA oxidase like [Source:HGNC Symbol;Acc:HGNC:25621]	protein_coding	oxidation-reduction process, fatty acid beta-oxidation, biological_process, fatty acid beta-oxidation using acyl-CoA oxidase, lipid homeostasis, fatty acid metabolic process
ACP1	4295.92	-0.376488	0.191333	-1.96771	0.0491013	0.190352	acid phosphatase 1 [Source:HGNC Symbol;Acc:HGNC:122]	protein_coding	protein dephosphorylation, peptidyl-tyrosine dephosphorylation
ACP2	3593.58	0.233751	0.177602	1.31615	0.188125	0.446985	acid phosphatase 2, lysosomal [Source:HGNC Symbol;Acc:HGNC:123]	protein_coding	dephosphorylation, skeletal system development, lysosome organization
ACP5	90.6875	-0.245054	0.474222	-0.516749	0.605331	0.816388	acid phosphatase 5, tartrate resistant [Source:HGNC Symbol;Acc:HGNC:124]	protein_coding	ossification, bone resorption, riboflavin metabolic process, dephosphorylation, response to lipopolysaccharide, negative regulation of interleukin-1 beta production, negative regulation of interleukin-12 production, negative regulation of tumor necrosis factor production, negative regulation of superoxide anion generation, response to cytokine, negative regulation of nitric oxide biosynthetic pro…
ACP6	5280.39	-0.255864	0.262056	-0.976372	0.32888	0.609389	acid phosphatase 6, lysophosphatidic [Source:HGNC Symbol;Acc:HGNC:29609]	protein_coding	lipid metabolic process, dephosphorylation, phospholipid metabolic process, phosphatidic acid biosynthetic process, lysobisphosphatidic acid metabolic process, hematopoietic progenitor cell differentiation
ACPL2	1010.29	0.0437768	0.153696	0.284827	0.775776	0.907284	NA	NA	NA
ACPP	197.715	1.05403	0.449522	2.34478	0.0190384	0.101523	NA	NA	NA
ACPT	191.356	-0.77349	0.335593	-2.30484	0.0211754	0.109143	NA	NA	NA
ACR	3.89592	4.43004	1.65061	2.68388	0.00727724	NA	acrosin [Source:HGNC Symbol;Acc:HGNC:126]	protein_coding	proteolysis, single fertilization, acrosome reaction, activation of adenylate cyclase activity, acrosome matrix dispersal, binding of sperm to zona pellucida, penetration of zona pellucida, protein catabolic process, response to steroid hormone
ACRBP	23.051	-0.118886	0.887989	-0.133883	0.893495	0.957748	acrosin binding protein [Source:HGNC Symbol;Acc:HGNC:17195]	protein_coding	acrosome assembly, spermatid development, fertilization, biological_process
ACRC	216.918	0.244153	0.3005	0.812488	0.416512	0.685753	NA	NA	NA
ACRV1	43.0556	-0.834205	0.619006	-1.34765	0.17777	0.431364	acrosomal vesicle protein 1 [Source:HGNC Symbol;Acc:HGNC:127]	protein_coding	multicellular organism development
ACSBG1	148.784	0.226574	0.642713	0.352528	0.724443	0.882155	acyl-CoA synthetase bubblegum family member 1 [Source:HGNC Symbol;Acc:HGNC:29567]	protein_coding	lipid metabolic process, fatty acid metabolic process, long-chain fatty-acyl-CoA biosynthetic process, long-chain fatty acid metabolic process, very long-chain fatty acid metabolic process, myelination, response to glucocorticoid
ACSBG2	46.1427	-0.130537	0.345186	-0.378164	0.705309	0.872144	acyl-CoA synthetase bubblegum family member 2 [Source:HGNC Symbol;Acc:HGNC:24174]	protein_coding	lipid metabolic process, fatty acid metabolic process, multicellular organism development, cell differentiation, spermatogenesis, long-chain fatty acid metabolic process, long-chain fatty-acyl-CoA biosynthetic process
ACSF2	3780.47	0.510437	0.153159	3.33272	0.000860004	0.00996972	acyl-CoA synthetase family member 2 [Source:HGNC Symbol;Acc:HGNC:26101]	protein_coding	lipid metabolic process, fatty acid metabolic process, acyl-CoA metabolic process
ACSF3	4912.1	0.0868855	0.19495	0.44568	0.655829	0.846788	acyl-CoA synthetase family member 3 [Source:HGNC Symbol;Acc:HGNC:27288]	protein_coding	lipid metabolic process, fatty acid metabolic process, fatty acid biosynthetic process, long-chain fatty-acyl-CoA biosynthetic process, malonate catabolic process
ACSL1	3918.12	0.527504	0.215782	2.44461	0.0145007	0.0836461	acyl-CoA synthetase long chain family member 1 [Source:HGNC Symbol;Acc:HGNC:3569]	protein_coding	lipid metabolic process, fatty acid metabolic process, long-chain fatty-acyl-CoA biosynthetic process, positive regulation of cold-induced thermogenesis, alpha-linolenic acid metabolic process, long-chain fatty acid import into cell, long-chain fatty acid metabolic process, regulation of lipid metabolic process, linoleic acid metabolic process, very long-chain fatty acid metabolic process, respon…
ACSL3	14998.1	-0.0449399	0.282103	-0.159303	0.87343	0.948651	acyl-CoA synthetase long chain family member 3 [Source:HGNC Symbol;Acc:HGNC:3570]	protein_coding	lipid metabolic process, fatty acid metabolic process, long-chain fatty-acyl-CoA biosynthetic process, long-chain fatty acid import into cell, long-chain fatty acid metabolic process, fatty acid biosynthetic process, brain development, response to nutrient, response to organic cyclic compound, very-low-density lipoprotein particle assembly, positive regulation of Golgi to plasma membrane protein …
ACSL4	93.7018	-2.26691	0.65579	-3.45676	0.000546716	0.00694613	acyl-CoA synthetase long chain family member 4 [Source:HGNC Symbol;Acc:HGNC:3571]	protein_coding	lipid metabolic process, fatty acid metabolic process, long-chain fatty-acyl-CoA biosynthetic process, long-chain fatty acid metabolic process, positive regulation of insulin secretion, response to nutrient, fatty acid transport, triglyceride biosynthetic process, embryonic process involved in female pregnancy, dendritic spine development, response to interleukin-15
ACSL5	22.0259	0.230079	0.681727	0.337495	0.735744	0.887709	acyl-CoA synthetase long chain family member 5 [Source:HGNC Symbol;Acc:HGNC:16526]	protein_coding	lipid metabolic process, fatty acid metabolic process, long-chain fatty-acyl-CoA biosynthetic process, long-chain fatty acid metabolic process
ACSL6	30.1622	1.12056	0.973947	1.15054	0.249922	0.524731	acyl-CoA synthetase long chain family member 6 [Source:HGNC Symbol;Acc:HGNC:16496]	protein_coding	lipid metabolic process, fatty acid metabolic process, long-chain fatty-acyl-CoA biosynthetic process, acyl-CoA metabolic process, long-chain fatty acid metabolic process
ACSM1	3.81723	1.07727	1.54205	0.698595	0.484805	NA	acyl-CoA synthetase medium chain family member 1 [Source:HGNC Symbol;Acc:HGNC:18049]	protein_coding	cholesterol homeostasis, lipid metabolic process, fatty acid metabolic process, xenobiotic metabolic process, acyl-CoA metabolic process, fatty acid biosynthetic process, fatty acid oxidation, energy derivation by oxidation of organic compounds, benzoate metabolic process, butyrate metabolic process
ACSM3	70.8553	0.555406	0.702175	0.79098	0.428956	0.696227	acyl-CoA synthetase medium chain family member 3 [Source:HGNC Symbol;Acc:HGNC:10522]	protein_coding	cholesterol homeostasis, lipid metabolic process, fatty acid metabolic process, regulation of blood pressure, acyl-CoA metabolic process, fatty acid biosynthetic process
ACSM4	3.48558	-0.0334512	1.34136	-0.0249383	0.980104	NA	acyl-CoA synthetase medium chain family member 4 [Source:HGNC Symbol;Acc:HGNC:32016]	protein_coding	lipid metabolic process, fatty acid metabolic process, acyl-CoA metabolic process, fatty acid biosynthetic process
ACSM5	3.24311	-3.60663	3.16558	-1.13933	0.254566	NA	acyl-CoA synthetase medium chain family member 5 [Source:HGNC Symbol;Acc:HGNC:26060]	protein_coding	lipid metabolic process, fatty acid metabolic process, acyl-CoA metabolic process, fatty acid biosynthetic process
ACSS1	1373.07	1.72447	0.286462	6.0199	1.74525e-09	1.45713e-07	acyl-CoA synthetase short chain family member 1 [Source:HGNC Symbol;Acc:HGNC:16091]	protein_coding	acetyl-CoA biosynthetic process from acetate, acetyl-CoA biosynthetic process, ethanol oxidation, acetate biosynthetic process, propionate biosynthetic process
ACSS2	2960.37	-0.0111705	0.207534	-0.0538247	0.957075	0.982622	acyl-CoA synthetase short chain family member 2 [Source:HGNC Symbol;Acc:HGNC:15814]	protein_coding	acetyl-CoA biosynthetic process from acetate, ethanol oxidation, lipid biosynthetic process, acetyl-CoA biosynthetic process, acetate biosynthetic process, propionate biosynthetic process
ACSS3	2113.11	0.0323733	0.243487	0.132957	0.894227	0.957748	acyl-CoA synthetase short chain family member 3 [Source:HGNC Symbol;Acc:HGNC:24723]	protein_coding	ketone body biosynthetic process
ACTA1	4.33813	-3.11635	2.33977	-1.33191	0.182891	NA	actin alpha 1, skeletal muscle [Source:HGNC Symbol;Acc:HGNC:129]	protein_coding	positive regulation of gene expression, mesenchyme migration, muscle filament sliding, skeletal muscle thin filament assembly, muscle contraction, skeletal muscle fiber development, response to mechanical stimulus, response to extracellular stimulus, response to lithium ion, skeletal muscle fiber adaptation, response to steroid hormone, cellular response to organonitrogen compound
ACTA2	535.249	0.657478	0.246428	2.66803	0.00762971	0.0524149	actin alpha 2, smooth muscle [Source:HGNC Symbol;Acc:HGNC:130]	protein_coding	response to virus, positive regulation of gene expression, regulation of blood pressure, vascular smooth muscle contraction, mesenchyme migration, muscle contraction, positive regulation of transcription, DNA-templated, glomerular mesangial cell development
ACTA2-AS1	2.12658	2.93767	3.2299	0.909523	0.363074	NA	NA	NA	NA
ACTB	231591	-0.60141	0.33031	-1.82074	0.0686459	0.236335	actin beta [Source:HGNC Symbol;Acc:HGNC:132]	protein_coding	Fc-gamma receptor signaling pathway involved in phagocytosis, retina homeostasis, protein deubiquitination, substantia nigra development, positive regulation of gene expression, epigenetic, platelet aggregation, membrane organization, ephrin receptor signaling pathway, synaptic vesicle endocytosis, cell motility, regulation of transepithelial transport, postsynaptic actin cytoskeleton organizatio…
ACTBL2	9.3852	-3.42332	1.66966	-2.05031	0.0403337	0.167268	actin beta like 2 [Source:HGNC Symbol;Acc:HGNC:17780]	protein_coding	biological_process, synaptic vesicle endocytosis, postsynaptic actin cytoskeleton organization
ACTBP11	34.8326	-1.71358	0.541704	-3.16332	0.00155979	0.0158977	NA	NA	NA
ACTBP13	8.51992	-0.532954	0.976194	-0.545951	0.5851	NA	NA	NA	NA
ACTBP14	4.5707	0.746648	1.53706	0.485765	0.627134	NA	NA	NA	NA
ACTBP2	53.2792	-0.730006	0.449744	-1.62316	0.104556	0.311225	NA	NA	NA
ACTBP7	10.8615	1.71769	1.19605	1.43613	0.150964	0.391579	NA	NA	NA
ACTG1	195362	-1.00057	0.256276	-3.90426	9.45142e-05	0.00168885	actin gamma 1 [Source:HGNC Symbol;Acc:HGNC:144]	protein_coding	positive regulation of gene expression, positive regulation of cell migration, Fc-gamma receptor signaling pathway involved in phagocytosis, retina homeostasis, platelet aggregation, membrane organization, ephrin receptor signaling pathway, synaptic vesicle endocytosis, tight junction assembly, positive regulation of wound healing, regulation of transepithelial transport, regulation of focal adhe…
ACTG1P1	49.7114	-0.0475254	0.360581	-0.131802	0.895141	0.95816	NA	NA	NA
ACTG1P10	91.9792	0.00248337	0.343069	0.0072387	0.994224	0.997722	NA	NA	NA
ACTG1P3	61.2693	-0.107379	0.45378	-0.236633	0.812942	0.921526	NA	NA	NA
ACTG2	1043.54	-3.74088	0.399393	-9.36643	7.50246e-21	4.38473e-18	actin gamma 2, smooth muscle [Source:HGNC Symbol;Acc:HGNC:145]	protein_coding	positive regulation of gene expression, mesenchyme migration, muscle contraction
ACTL10	641.426	0.238077	0.224736	1.05936	0.289435	0.567966	NA	NA	NA
ACTL6A	7995.22	-0.485384	0.22277	-2.17885	0.0293425	0.136088	actin like 6A [Source:HGNC Symbol;Acc:HGNC:24124]	protein_coding	positive regulation of nucleic acid-templated transcription, chromatin organization, DNA repair, DNA recombination, cellular response to DNA damage stimulus, nervous system development, ATP-dependent chromatin remodeling, regulation of transcription by RNA polymerase II, regulation of growth, protein deubiquitination, signal transduction, histone H4 acetylation, chromatin remodeling, histone H2A …
ACTL6B	6.91778	1.44946	0.902982	1.60519	0.108452	NA	actin like 6B [Source:HGNC Symbol;Acc:HGNC:160]	protein_coding	positive regulation of nucleic acid-templated transcription, chromatin organization, cytoskeleton organization, nervous system development, ATP-dependent chromatin remodeling, regulation of transcription by RNA polymerase II, dendrite development, chromatin remodeling, histone H4 acetylation, neuron maturation, spinal cord development
ACTL7A	10.6744	-0.144674	0.860689	-0.16809	0.866512	0.945422	actin like 7A [Source:HGNC Symbol;Acc:HGNC:161]	protein_coding	cytoskeleton organization
ACTL7B	7.09159	1.83737	1.45873	1.25957	0.207823	NA	actin like 7B [Source:HGNC Symbol;Acc:HGNC:162]	protein_coding	cytoskeleton organization
ACTL8	145.707	-1.50253	0.301055	-4.99089	6.01028e-07	2.4725e-05	actin like 8 [Source:HGNC Symbol;Acc:HGNC:24018]	protein_coding	epithelial cell differentiation, synaptic vesicle endocytosis, postsynaptic actin cytoskeleton organization
ACTN1	22648.2	-0.812256	0.156346	-5.19524	2.04458e-07	9.6565e-06	actinin alpha 1 [Source:HGNC Symbol;Acc:HGNC:163]	protein_coding	actin filament bundle assembly, actin crosslink formation, positive regulation of nucleic acid-templated transcription, actin filament organization, regulation of apoptotic process, platelet degranulation, focal adhesion assembly, platelet formation, negative regulation of cellular component movement, platelet morphogenesis, actin filament network formation, postsynapse organization
ACTN1-AS1	14.9927	-0.291811	0.87926	-0.331882	0.739978	0.889726	NA	NA	NA
ACTN2	1.27784	2.31074	3.74911	0.616344	0.537668	NA	actinin alpha 2 [Source:HGNC Symbol;Acc:HGNC:164]	protein_coding	cell adhesion, positive regulation of nucleic acid-templated transcription, MAPK cascade, regulation of apoptotic process, platelet degranulation, focal adhesion assembly, regulation of membrane potential, protein localization to plasma membrane, negative regulation of potassium ion transport, negative regulation of potassium ion transmembrane transporter activity, muscle filament sliding, micros…
ACTN3	11.9466	2.18691	1.34015	1.63184	0.102713	0.307627	actinin alpha 3 (gene/pseudogene) [Source:HGNC Symbol;Acc:HGNC:165]	protein_coding	muscle contraction, regulation of the force of skeletal muscle contraction, skeletal muscle atrophy, transition between fast and slow fiber, response to denervation involved in regulation of muscle adaptation, positive regulation of fast-twitch skeletal muscle fiber contraction, negative regulation of glycolytic process, positive regulation of skeletal muscle tissue growth, positive regulation of…
ACTN4	45107.3	0.225439	0.192684	1.16999	0.242004	0.515596	actinin alpha 4 [Source:HGNC Symbol;Acc:HGNC:166]	protein_coding	protein transport, positive regulation of nucleic acid-templated transcription, response to hypoxia, regulation of apoptotic process, positive regulation of pinocytosis, actin filament bundle assembly, negative regulation of cellular component movement, positive regulation of cellular component movement, bicellular tight junction assembly, protein localization to bicellular tight junction, positi…
ACTN4P1	4.30678	0.597475	1.3836	0.431827	0.665867	NA	NA	NA	NA
ACTN4P2	1.72249	1.80266	2.98983	0.60293	0.546555	NA	NA	NA	NA
ACTR10	2724.22	-0.183985	0.208431	-0.882711	0.377393	0.655024	actin related protein 10 [Source:HGNC Symbol;Acc:HGNC:17372]	protein_coding	neutrophil degranulation, microtubule-based movement, antigen processing and presentation of exogenous peptide antigen via MHC class II, endoplasmic reticulum to Golgi vesicle-mediated transport, establishment of mitotic spindle orientation, nuclear migration along microtubule, retrograde axonal transport of mitochondrion
ACTR1A	7612.58	-0.506202	0.306679	-1.65059	0.0988214	0.300083	actin related protein 1A [Source:HGNC Symbol;Acc:HGNC:167]	protein_coding	spermatogenesis, G2/M transition of mitotic cell cycle, regulation of G2/M transition of mitotic cell cycle, ciliary basal body-plasma membrane docking, antigen processing and presentation of exogenous peptide antigen via MHC class II, endoplasmic reticulum to Golgi vesicle-mediated transport, vesicle-mediated transport, establishment of mitotic spindle orientation, nuclear migration along microt…
ACTR1B	7754.84	0.261713	0.150913	1.7342	0.0828826	0.267741	actin related protein 1B [Source:HGNC Symbol;Acc:HGNC:168]	protein_coding	neutrophil degranulation, antigen processing and presentation of exogenous peptide antigen via MHC class II, establishment of mitotic spindle orientation, nuclear migration along microtubule
ACTR2	16125.1	-0.217214	0.26832	-0.809535	0.418208	0.687271	actin related protein 2 [Source:HGNC Symbol;Acc:HGNC:169]	protein_coding	actin filament organization, Arp2/3 complex-mediated actin nucleation, Fc-gamma receptor signaling pathway involved in phagocytosis, positive regulation of transcription by RNA polymerase II, neutrophil degranulation, membrane organization, ephrin receptor signaling pathway, cilium assembly, positive regulation of lamellipodium assembly, positive regulation of double-strand break repair via homol…
ACTR3	12689.1	-0.369087	0.196652	-1.87686	0.0605379	0.218547	actin related protein 3 [Source:HGNC Symbol;Acc:HGNC:170]	protein_coding	actin filament organization, Arp2/3 complex-mediated actin nucleation, establishment or maintenance of cell polarity, asymmetric cell division, meiotic chromosome movement towards spindle pole, meiotic cytokinesis, meiotic cell cycle, spindle localization, cellular response to interferon-gamma, Fc-gamma receptor signaling pathway involved in phagocytosis, cilium assembly, positive regulation of t…
ACTR3B	1134.36	-0.338286	0.165319	-2.04626	0.0407311	0.168218	actin related protein 3B [Source:HGNC Symbol;Acc:HGNC:17256]	protein_coding	actin filament organization, Arp2/3 complex-mediated actin nucleation, biological_process
ACTR3BP4	1.25566	1.22268	3.11398	0.392642	0.694584	NA	NA	NA	NA
ACTR3C	619.934	-0.350531	0.209031	-1.67693	0.0935554	0.289598	actin related protein 3C [Source:HGNC Symbol;Acc:HGNC:37282]	protein_coding	actin filament organization, Arp2/3 complex-mediated actin nucleation, biological_process
ACTR5	1387.65	-0.376622	0.143247	-2.62918	0.00855903	0.0568751	actin related protein 5 [Source:HGNC Symbol;Acc:HGNC:14671]	protein_coding	DNA repair, DNA recombination, cellular response to DNA damage stimulus, double-strand break repair, regulation of transcription, DNA-templated, ATP-dependent chromatin remodeling, protein deubiquitination, UV-damage excision repair
ACTR6	1531.93	0.115895	0.313995	0.369098	0.712054	0.875191	actin related protein 6 [Source:HGNC Symbol;Acc:HGNC:24025]	protein_coding	chromatin remodeling, histone exchange
ACTR8	2012.48	-0.0412797	0.180163	-0.229124	0.818773	0.924139	actin related protein 8 [Source:HGNC Symbol;Acc:HGNC:14672]	protein_coding	chromatin remodeling, cell division, DNA repair, DNA recombination, cellular response to DNA damage stimulus, cell cycle, regulation of transcription, DNA-templated, ATP-dependent chromatin remodeling, double-strand break repair, protein deubiquitination
ACTRT3	221.381	-0.0441916	0.230233	-0.191943	0.847787	0.937759	NA	NA	NA
[truncated: 30,897 more rows]
