# Supplementary material for: G-quadruplex binders as cytostatic modulators of innate immune genes in cancer cells
Source: Nucleic Acids Res. 2021 Jun 17;49(12):6673–86. doi: 10.1093/nar/gkab500 (PMC8266585; doi:10.1093/nar/gkab500)
Supplement: gkab500_Supplemental_Files [file gkab500_supplemental_files.zip › SD3.xlsx]

## Sheet: SD3
ID	Description	setSize	enrichmentScore	NES	pvalue	p.adjust	qvalues	rank	leading_edge	core_enrichment
GO_MODIFICATION_DEPENDENT_MACROMOLECULE_CATABOLIC_PROCESS	GO_MODIFICATION_DEPENDENT_MACROMOLECULE_CATABOLIC_PROCESS	578	-0.375414	-1.78682	0.000146886	0.00204668	0.00136094	6238	tags=35%, list=19%, signal=29%	FBXL14/SMAD7/ARRB2/FBXL5/UBE2K/RCHY1/UBQLN4/CDC23/VPS37C/FBXO7/ANAPC4/UBE2D3/USP7/DNAJC10/USP1/GID4/RNF34/RNF168/EDEM2/UBQLN2/LONP1/TRIB3/KLHL8/USP44/CLEC16A/KLHL25/HECW1/UBXN2B/UBE2G2/PPP1R11/GCLC/CAV3/CUL1/UBXN2A/PSMC6/USP22/RAD23A/RNF20/TBL1X/SUMO1/RMND5B/PSMD10/UBE2J2/CDC27/TRIM3/SVIP/KIF14/SUFU/USP38/ZFAND2A/CBL/JKAMP/PSMA3/RNF121/MVB12A/FOXRED2/BBS7/KLHL15/ARIH2/FBXO9/UBE4B/RNF187/AKT1/KLHL…
GO_SMALL_MOLECULE_BIOSYNTHETIC_PROCESS	GO_SMALL_MOLECULE_BIOSYNTHETIC_PROCESS	588	-0.373904	-1.78063	0.000147232	0.00204668	0.00136094	5590	tags=32%, list=17%, signal=27%	CNP/CRY1/NT5E/MBTPS2/TRIB3/PLOD1/GNMT/MYO5A/PLOD2/SLC27A2/NT5C/NFKB1/COQ4/OAT/AASDHPPT/RBP1/CNBP/AKR1C3/SCD/DCK/SLC25A13/PGP/GAPDHS/PCBD2/COQ5/NANP/NUDT11/CYB5R3/PRKAG1/G6PC3/BDH1/AKR1A1/ASNSD1/NUDT3/BRCA1/ALOX5AP/RIMKLA/EBP/ALDOC/SRR/AMD1/ACER3/ADIPOR1/ADA/PDSS2/DHFRP1/MGST2/AASS/EPHX1/APIP/ABCD3/TECR/IPPK/SHMT2/GPER1/PGM1/NUDT18/DHDDS/MIF/KAT2A/ACOX2/GGPS1/NUDT5/ACOT7/COQ6/SLC27A5/COQ10A/DEGS1/…
GO_NEGATIVE_REGULATION_OF_CELL_CYCLE	GO_NEGATIVE_REGULATION_OF_CELL_CYCLE	573	-0.453876	-2.15847	0.000147319	0.00204668	0.00136094	4877	tags=36%, list=15%, signal=31%	CEP63/RBM14/PSMD10/MAD1L1/EHMT1/KNTC1/MAP2K6/MSH6/PRKAG1/TRIM35/MLF1/BRCA1/TBRG4/SPDL1/PSMA3/NR2F2/PRKACB/INTS7/RHNO1/EIF4G2/CENPF/ZNF207/MLST8/TAF6/RHEB/CNOT8/PPP2R3B/DTL/APBB2/RBL1/MTOR/GPER1/DDX39B/GEN1/PSMD9/RNASEH2B/RRAGA/PRPF19/BMP7/SLC9A3R1/BLM/MIF/RNF167/CDK1/KAT2A/APC/MYBBP1A/TIPRL/NEK2/PCGF6/RRP8/LAMTOR1/CDK5/BRCC3/NSUN2/UIMC1/NEK11/PSMD7/TTK/CNOT7/PSMB5/PSMD12/THBS1/HRAS/RPL23/E2F4/CAS…
GO_CARBOHYDRATE_DERIVATIVE_BIOSYNTHETIC_PROCESS	GO_CARBOHYDRATE_DERIVATIVE_BIOSYNTHETIC_PROCESS	572	-0.329236	-1.56527	0.00014758	0.00204668	0.00136094	5477	tags=29%, list=17%, signal=25%	GLCE/DCAKD/PGAP2/DCTD/STT3A/AK1/CANT1/NFKB1/UBE2G2/FUT4/FUT10/CHST8/XYLB/PIGB/PPT1/TBPL1/CSPG5/SCD/DCK/SLC25A13/COX5B/NANP/POMGNT2/SLC2A4/GPC6/PYURF/AKR1A1/UXS1/B4GALT6/AMD1/AP2A1/ADA/COG7/SCCPDH/AK4/OST4/TYW3/ABCC5/TUSC3/RPN1/UGP2/TECR/DCXR/POMGNT1/DPM1/CHST14/TMTC4/DHDDS/PPAT/GAL3ST4/PPCDC/B3GAT1/KRTCAP2/DPAGT1/HDDC2/ACOT7/FAM20B/CRYL1/PIGZ/B3GALT6/B3GALNT2/PDHB/ALDOA/HBEGF/ATIC/MPC1/RFK/ALG9/G…
GO_PROTEIN_LOCALIZATION_TO_MEMBRANE	GO_PROTEIN_LOCALIZATION_TO_MEMBRANE	568	-0.425107	-2.01964	0.000147798	0.00204668	0.00136094	6339	tags=39%, list=19%, signal=32%	LYPLA1/PEX19/RILPL1/GOLGA7/RER1/KCNB1/SSNA1/GRASP/RHOG/CHMP4A/ATP1B1/REEP2/VPS37C/CSK/GRIN1/AGK/FCER1G/AR/DLG3/RPS2/ITGAM/BAD/PKP2/RPS15A/MYADM/DAG1/MYO5A/ZDHHC24/ATP1B3/NDUFA13/CAV3/UBL4A/PRAM1/EPHB2/GPHN/RPL9/ZDHHC6/GPC6/RAB8A/HPS6/MIEF1/WRB/HSP90AA1/VPS35/AP2B1/CD81/F11R/TIMM13/PEX5/REEP1/ZDHHC23/ARL13B/RPL39/FERMT2/RPS28/ACTB/AKT1/RN7SL1/GGA2/SSR1/PKP3/RAB3A/TMED2/GPER1/NUP54/TTC7B/TIMM9/HSPA…
GO_POSITIVE_REGULATION_OF_ORGANELLE_ORGANIZATION	GO_POSITIVE_REGULATION_OF_ORGANELLE_ORGANIZATION	562	-0.364545	-1.73001	0.000148302	0.00204668	0.00136094	5980	tags=33%, list=18%, signal=27%	FBXO7/ANAPC4/UBE2D3/OPA1/CDC42EP5/KATNBL1/PNKP/EED/SNAI2/MET/PARN/BAD/CORO1A/UVRAG/PIP4K2C/TADA2A/CLEC16A/UBXN2B/RAC3/TGFB3/CAV3/ARPC3/NRP1/DCTN1/SNW1/RNF20/CEP120/SLX4/UBE2J2/MIEF1/APOPT1/BRCA1/VPS35/KAT7/ARL2/DYNLL1/ACTR3C/PLD6/C6orf89/MSX1/PPM1F/GRB2/TMED9/ARIH2/FHOD1/FCHSD2/ACTR3/MTOR/HPS4/GPER1/SURF4/NAF1/PYCARD/ARPC2/KAT2A/MAPK9/ANAPC11/ACTR3B/NEK2/RAC1/RHOC/BAIAP2L2/PIP4K2B/CDK5/BAK1/RPS3/…
GO_ORGANIC_CYCLIC_COMPOUND_CATABOLIC_PROCESS	GO_ORGANIC_CYCLIC_COMPOUND_CATABOLIC_PROCESS	548	-0.538637	-2.55355	0.000148434	0.00204668	0.00136094	4079	tags=41%, list=12%, signal=37%	SERBP1/CNOT8/RPL39/RPS28/AKT1/DDX6/ENTPD1/PKP3/PABPC1/MTOR/CSDE1/PSMD9/RNASEH2B/DIS3L/SSB/NUDT18/RPL15/TARDBP/UBB/AGO2/NAF1/RPL28/RNH1/PAM16/EXOSC3/ENTPD7/NUDT5/ACOT7/NMNAT1/NCBP2/POLR2D/NUP214/ST20/RPS3/MAPKAPK2/PABPC4/PSMD7/RPL41/RPL18A/CNOT7/PSMB5/RPL36/AADAT/EIF3E/RPS3A/PSMD12/RPL36A/RPL23/MAOB/POP1/EIF4G1/RPL4/RPL14/NCBP1/MAGOHB/SULT1A3/PKP1/PDE12/EXOSC1/AGO1/HNRNPD/RPL30/PSMF1/MTPAP/TRERF1/…
GO_CELL_DIVISION	GO_CELL_DIVISION	534	-0.496895	-2.35106	0.000148721	0.00204668	0.00136094	5418	tags=39%, list=16%, signal=33%	PIN1/USP44/NUMBL/CHMP1A/STAMBP/BRIP1/DIXDC1/TGFB3/ECT2/MITD1/CALM2/LMLN/CHEK2/DCTN1/CEP63/DYNLT1/RALA/MAD1L1/KNTC1/ITGB3BP/KIF14/CDC25B/SPDL1/KLHL21/EPB41L2/BRCA2/CENPF/ZNF207/ALKBH4/MIS12/DYNLT3/CNTROB/SEPT11/CABLES2/GNAI3/CCNE2/CENPE/KLHL42/SMC4/ANAPC13/RBL1/NDE1/ACTR3/MAP10/CEP164/CIT/BLM/CDK1/CINP/APC/CCND3/NCAPD3/ANAPC11/NEK2/RHOC/ANLN/CDK5/BRCC3/NSUN2/RPS3/RACGAP1/NUF2/KIF11/NSL1/BIN3/UBE2I…
GO_CELL_CYCLE_PHASE_TRANSITION	GO_CELL_CYCLE_PHASE_TRANSITION	554	-0.540868	-2.56378	0.000148876	0.00204668	0.00136094	4877	tags=43%, list=15%, signal=37%	CEP63/PSMD10/RPA1/CDC27/MAD1L1/KNTC1/MSH6/ECD/APEX1/KIF14/TAF10/BRCA1/HSP90AA1/EPS8/CDC25B/ACTR1A/SPDL1/PSMA3/DYNLL1/MCM8/CENPF/DHFRP1/ZNF207/RECQL4/CNOT8/CCNE2/MEPCE/CENPE/AKT1/DTL/RBL1/NDE1/SLBP/GEN1/PSMD9/CEP164/RNASEH2B/CIT/BLM/PPAT/CDK1/APC/CCND3/ANAPC11/NEK2/ANLN/BRCC3/ORC5/UIMC1/NEK11/PSMD7/TTK/CNOT7/PSMB5/PRIM2/PSMD12/RDX/HMMR/E2F4/CASP2/EIF4G1/CENPJ/TUBA1A/CCNY/MAD2L1BP/NAE1/PAGR1/MAPRE1…
GO_DNA_REPAIR	GO_DNA_REPAIR	496	-0.569618	-2.68036	0.000149321	0.00204668	0.00136094	6890	tags=58%, list=21%, signal=46%	POLR2A/POLG/TOPBP1/RNF138/DDX1/ERCC1/MSH5/NBN/DMC1/RFC1/POLD1/RAD51AP1/RNF113A/RAD23B/FAN1/AP5S1/PPP4C/RBM17/POLQ/DCLRE1A/POLR2B/ASF1A/LIG3/MUS81/NSMCE2/RCHY1/RPA4/MPG/MSH2/ABL1/UBE2D3/FIGN/PRKDC/USP7/COPS2/USP1/PNKP/RNF168/ERCC4/DEK/GTF2H4/OTUB1/RAD51D/UVRAG/HMGN1/XRCC1/ALKBH1/BRIP1/SUPT16H/DHX9/CCNH/POLA1/WDR70/CHEK2/EXO5/FANCI/SLC30A9/RAD23A/ESCO2/SUMO1/SLX4/FANCB/RBM14/RPA1/MSH6/SMC6/APEX1/IN…
GO_CELLULAR_COMPONENT_DISASSEMBLY	GO_CELLULAR_COMPONENT_DISASSEMBLY	483	-0.430194	-2.02078	0.000149432	0.00204668	0.00136094	5854	tags=38%, list=18%, signal=31%	H1F0/MRPS36/DEDD2/CTDNEP1/CAMSAP1/SNAI2/ITGAM/GABARAP/UVRAG/EPHA4/ETF1/SMARCD1/CLEC16A/CHMP1A/SUPT16H/TGFB3/OGFOD1/MID1/MRPS10/CAPNS2/DCTN1/MRPL42/MRPL28/APEH/MRPL43/MRPL50/FZD2/CAPZB/EPS8/TWF2/VTA1/ERAL1/HMGB2/MRPS18B/MRPS31/MRPS33/AMER1/MRPL32/MRPS14/TIMP1/DENR/GPER1/MRPS28/MTIF2/A2M/ZFAND1/CAV1/CDK1/RNF41/PAM16/APC/MRPL53/NMNAT1/KIF24/EIF2D/MRPS18C/CDK5/ST20/OXA1L/MRPS2/FSCN1/TBC1D25/MTRF1/KIF…
GO_ORGANOPHOSPHATE_BIOSYNTHETIC_PROCESS	GO_ORGANOPHOSPHATE_BIOSYNTHETIC_PROCESS	483	-0.390153	-1.83269	0.000149432	0.00204668	0.00136094	4001	tags=27%, list=12%, signal=24%	TECR/DCXR/CSNK2B/IPPK/DPM1/GPER1/VAC14/DHDDS/MTMR12/PPAT/PPCDC/GGPS1/MOCS2/DPAGT1/HDDC2/ACOT7/NMNAT1/CSNK2A1/CRYL1/PIGZ/PIP4K2B/LPCAT2/PDHB/ALDOA/ATIC/MPC1/RFK/PIGT/GARS/GPAM/G6PD/ELOVL1/ELOVL6/PIGF/SRD5A3/PRPS2/IDH2/UMPS/DOLPP1/SUCLG1/TMSB4X/NME6/CDS2/P2RY6/TK1/PIGS/GNPAT/LCLAT1/PAPSS1/CHPT1/PIGK/PEMT/IMPDH1/MPC2/RRM1/ACAT1/PIGC/GART/ARF3/ADK/ADCY4/LPCAT3/ADCY3/FLAD1/CAD/DLAT/DGUOK/MTMR4/KYNU/PY…
GO_REGULATION_OF_GENE_EXPRESSION_EPIGENETIC	GO_REGULATION_OF_GENE_EXPRESSION_EPIGENETIC	506	-0.417046	-1.96506	0.00014979	0.00204668	0.00136094	5876	tags=29%, list=18%, signal=25%	AJUBA/H1F0/EED/NUP133/NUP37/DEK/PCGF1/DDX21/MIR130B/CHRAC1/TWISTNB/MIR106B/SMARCD1/MBD3/NUP50/DHX9/NUP107/MIR181A1/POLR1B/LHX2/MIR181B1/XPO5/NUP210/MIR147B/DGCR8/MIR25/NUP205/BRCA1/DIRAS3/POLR2K/MIR558/HIST4H4/H3F3B/CNOT8/ACTB/HDAC4/ATAD2/HDAC1/ZNRD1/NUP54/PPARG/AGO2/KAT2A/MYBBP1A/CELF1/AAAS/PCGF6/POLR2D/NUP214/RRP8/HAT1/CTBP1/SIRT5/HIST1H1A/CNOT7/KDM1B/PPHLN1/SEC13/MSL3P1/EIF4G1/TAF1A/HNRNPA2B1/…
GO_CARBOHYDRATE_METABOLIC_PROCESS	GO_CARBOHYDRATE_METABOLIC_PROCESS	492	-0.328535	-1.54441	0.000149813	0.00204668	0.00136094	5839	tags=31%, list=18%, signal=26%	GPD2/PHKA1/GK5/AKR7A2/NUP133/NUP37/MAN2B2/BAD/CRY1/GNMT/LCTL/NUP50/PYGB/NFKB1/NUP107/FUT4/GHRL/GLO1/MTMR2/CHST8/XYLB/GLA/SLC25A13/PGP/GAPDHS/NANP/SLC2A4/NUP210/PRKAG1/ECD/G6PC3/AKR1A1/PPP1R3D/NUP205/CREM/DUSP12/B4GALT6/HYAL3/GANAB/ALDOC/GPLD1/COX11/AP2A1/GALK1/ADIPOR1/CHID1/RPE/UGP2/PHKG2/AKT1/SIAE/HDAC4/DCXR/IPPK/MTOR/CHST14/GPER1/PGM1/MDH1B/NUP54/PGM2/BPGM/HK1/GAL3ST4/KAT2A/SHPK/B3GAT1/ALDH5A1/…
GO_CELL_PROJECTION_ASSEMBLY	GO_CELL_PROJECTION_ASSEMBLY	494	-0.33841	-1.59148	0.000149813	0.00204668	0.00136094	6161	tags=33%, list=19%, signal=27%	SSNA1/RHOG/ARHGEF26/CEP152/ABL1/FBF1/ARHGEF4/ITGA6/AJUBA/CDC42EP5/IFT172/IFT81/TRAF3IP1/BBS10/CCDC13/DNAH7/PTPDC1/LRRC61/RAC3/TGFB3/ARFIP2/NRP1/SRF/DCTN1/TUBA4A/CEP63/CEP120/RALA/RAB8A/CDKL1/IFT57/DNAJB13/TTC30B/HSP90AA1/FAM161A/PARVA/MIEN1/CAPZB/EPS8/ACTR1A/WASF2/TWF2/IFT46/DYNLL1/RABL2B/WDPCP/BBS7/TMEM17/CNTROB/CCDC65/ARL13B/SSX2IP/SNX10/CCDC151/TEKT5/HDAC4/CEP89/NDE1/ACTR3/MTOR/CEP164/FOPNL/NP…
GO_PROTEIN_COMPLEX_OLIGOMERIZATION	GO_PROTEIN_COMPLEX_OLIGOMERIZATION	491	-0.374702	-1.76124	0.000149948	0.00204668	0.00136094	6615	tags=37%, list=20%, signal=30%	NOD1/CLYBL/PRKAB1/LRP4/GBA/SEPT7/GLRA1/MGST1/CHMP3/ILDR1/WIZ/POLQ/MAT2A/TGM2/FSD1/KCNB1/MCU/CLDN1/TRAPPC12/P2RX4/TRAF2/CHMP4A/ALAD/CRYZ/GRIN1/FCER1G/OPA1/AR/CAMK2G/KCNG3/LONP1/KCNA7/TMEM120A/GNMT/HBA1/ECT2/DGKD/CAV2/MTMR2/OAT/CLPP/PCBD2/HACL1/UXS1/TAF10/VPS35/ALOX5AP/SCARA5/SRR/TRAPPC10/TRIM34/ST13/HM13/PEX5/PDSS2/HIST4H4/AASS/MCOLN2/GRB2/SEPT11/APIP/AQP11/TRA2B/DCXR/GRHPR/ITPR3/SHMT2/GCHFR/NUP54…
GO_MRNA_METABOLIC_PROCESS	GO_MRNA_METABOLIC_PROCESS	520	-0.573077	-2.70379	0.000150218	0.00204668	0.00136094	5080	tags=43%, list=15%, signal=37%	SRF/SNRPD1/SOX18/FOXE3/SNW1/SAP18/RNF20/CSDC2/SRSF7/HNRNPA3/STH/ECD/ISY1/GEMIN4/TBRG4/PTBP3/WDR33/FASTKD5/SREK1IP1/POLR2K/UPF3B/SF3A1/HNRNPM/TTF2/HNRNPK/TXNL4B/TRA2B/CWC27/SRPK1/PABPC1/RNGTT/CWC15/SLBP/DDX39B/GTF2H3/U2AF2/PRPF31/PRPF19/DDX46/SSB/PTBP1/TARDBP/JMJD6/LUC7L2/GRSF1/POLDIP3/FRG1/ZMAT2/GTF2F1/RNU6-2/BCAS2/CELF1/NCBP2/POLR2D/CD2BP2/HTATSF1/DNAJC8/SRSF2/HNRNPH3/NONO/LEO1/SART1/SNRNP200/PR…
GO_MICROTUBULE_CYTOSKELETON_ORGANIZATION	GO_MICROTUBULE_CYTOSKELETON_ORGANIZATION	480	-0.457653	-2.14745	0.000150263	0.00204668	0.00136094	6060	tags=38%, list=18%, signal=31%	CEP152/ABL1/TRIM36/FIGN/IFT172/ATF5/CAMSAP1/MET/TRAF3IP1/MSTO1/TUBGCP2/CEP85/GABARAP/CNP/DAG1/UVRAG/CCDC13/DNAH7/GOLGA8N/CHMP1A/LRRC61/DIXDC1/UBXN2B/SASS6/CAV3/TBCE/MID1/CHEK2/TBCD/DCTN1/VAMP4/KATNAL1/TUBA4A/CEP63/DYNLT1/CEP120/RBM14/CCDC69/EML3/DNAJB13/SBDS/BRCA1/TUBA3E/ARL2/SPDL1/CHORDC1/BRCA2/ZNF207/CNTROB/FIGNL1/TUBB2A/CCDC65/SSX2IP/CENPE/CCDC151/WDR73/TTLL11/SLC16A1/NDE1/MAP10/GEN1/TUBB6/FOP…
GO_REGULATION_OF_CELLULAR_PROTEIN_LOCALIZATION	GO_REGULATION_OF_CELLULAR_PROTEIN_LOCALIZATION	477	-0.320323	-1.50213	0.000150489	0.00204668	0.00136094	6605	tags=32%, list=20%, signal=26%	UBE2J1/LRP4/NVL/FBXO4/MRAP/CCNE1/UHMK1/CTDSPL2/LYPLA1/CABP1/RER1/KCNB1/TRAPPC12/GRASP/RHOG/ABHD17B/CSK/UBE2D3/FCER1G/AR/EFNB2/ITGAM/EDEM2/BAD/DAG1/ANP32B/PIN1/PDCD10/UBXN2B/UBE2G2/XPO4/ECT2/CAV3/BAG3/EPHB2/XPO5/UBE2J2/GPC6/SVIP/MIEF1/SUFU/HSP90AA1/VPS35/AP2B1/KAT7/DRD4/OAZ2/RANGAP1/EPB41L2/PPM1F/ARIH2/ACTB/CCNE2/AKT1/HPS4/GPER1/CENPQ/NUP54/TARDBP/ZFAND1/CDK1/APC/CDK5/RAB23/TAX1BP3/SPIDR/MFHAS1/RD…
GO_ESTABLISHMENT_OF_PROTEIN_LOCALIZATION_TO_ORGANELLE	GO_ESTABLISHMENT_OF_PROTEIN_LOCALIZATION_TO_ORGANELLE	517	-0.543816	-2.56411	0.00015058	0.00204668	0.00136094	6011	tags=49%, list=18%, signal=40%	VPS37C/FBXO7/AGK/SNUPN/UBE2D3/DNM1/RANBP6/NUDT19/NUP133/EFNB2/MPV17/RPS2/BAD/IPO7/RPS15A/SLC27A2/NUP50/NUP107/NDUFA13/ECT2/IPO11/BAG3/EPS15/AP3M1/PEX10/RPL9/HACL1/UBE2J2/ACOX1/ACOT4/SUFU/TMCO6/HSP90AA1/AP2B1/KPNA3/UQCRC2/DRD4/ACOX3/NXT2/TIMM13/BRCA2/PEX5/ARIH2/RPL39/RPS28/AKT1/RN7SL1/HPS4/PITRM1/NUP54/TIMM9/HSPA4/RPL15/TARDBP/UBB/HK1/RPL28/ACOX2/PAM16/CSE1L/RPAIN/SEC61G/ZFAND2B/NUP214/SGTA/SCP2/H…
GO_CELL_CELL_SIGNALING_BY_WNT	GO_CELL_CELL_SIGNALING_BY_WNT	461	-0.314422	-1.47021	0.000151126	0.00204668	0.00136094	5851	tags=28%, list=18%, signal=24%	FZD8/FZD3/CTDNEP1/SNAI2/MET/NKD1/ETV2/TLR2/FGFR2/STK4/AC139530.1/NDRG2/ROR2/PIN1/HECW1/NFKB1/DIXDC1/CUL1/JRK/PSMC6/VANGL1/TBL1X/PSMD10/GPC6/SNX3/FZD2/VPS35/AP2B1/WNT2B/BCL7B/PSMA3/AP2A1/G3BP1/FERMT2/C12orf43/ROR1/IGFBP2/CSNK2B/AMER1/SDHAF2/HDAC1/WNK2/PSMD9/NPHP4/UBB/AGO2/SLC9A3R1/CAV1/APC/CSNK2A1/PYGO2/RAC1/ZNRF3/TRABD2B/TAX1BP3/SIAH2/PSMD7/PSMB5/AP2S1/PSMD12/LEO1/PFDN5/CCNY/HHEX/GRK6/AGO1/LRRFIP…
GO_REGULATION_OF_NUCLEOBASE_CONTAINING_COMPOUND_METABOLIC_PROCESS	GO_REGULATION_OF_NUCLEOBASE_CONTAINING_COMPOUND_METABOLIC_PROCESS	461	-0.445777	-2.08442	0.000151126	0.00204668	0.00136094	6463	tags=43%, list=20%, signal=35%	FBXO4/PPP4C/STOX1/SNRNP70/PRKCQ/RBM17/POLQ/PPP3CA/HABP4/KHSRP/WDR18/RBM10/MSH2/FIGN/USP7/THRAP3/H1F0/USP1/PNKP/RNF168/ERCC4/DEK/PARN/OTUB1/NSRP1/RELA/WTAP/XRCC1/MBD3/NFKB1/DHX9/WDR70/SNW1/SAP18/RNF20/SRSF7/SLX4/STH/FANCB/WDR43/ANXA3/MSH6/BRCA1/PTBP3/CLCF1/NUCKS1/HMGB2/KLHL15/HNRNPK/FIGNL1/AKT1/TRA2B/TEX15/SRPK1/CBX8/GPER1/U2AF2/PRPF19/PTBP1/JMJD6/NAF1/BLM/PAM16/EXOSC3/NMNAT1/CELF1/NCBP2/NEK2/BRCC…
GO_POSITIVE_REGULATION_OF_CELLULAR_COMPONENT_BIOGENESIS	GO_POSITIVE_REGULATION_OF_CELLULAR_COMPONENT_BIOGENESIS	453	-0.314207	-1.46698	0.00015124	0.00204668	0.00136094	5291	tags=28%, list=16%, signal=24%	RAC3/TGFB3/EPB41L5/CAV3/GHRL/ARPC3/CAND1/NRP1/EPHB2/PSMC6/SRF/DCTN1/CEP120/SUMO1/SLX4/RALA/WDR43/RPA1/HSP90AA1/MIEN1/EPS8/WASF2/ARL2/TWF2/DYNLL1/ACTR3C/CDH17/XPA/PPM1F/GRB2/FHOD1/HDAC4/CREB1/FCHSD2/ACTR3/MTOR/GTF2H3/SLITRK4/NPHP4/BMP7/PYCARD/ARPC2/CAV1/STAM/APC/MAPK9/ACTR3B/RAC1/RHOC/BAIAP2L2/AMIGO2/ANLN/PIP4K2B/TRABD2B/RPS3/SPIDR/FSCN1/WRAP73/IDE/NPHP1/PXN/FAF1/HRAS/EEF2K/SPAG5/DHX33/EIF4G1/LIMS…
GO_MITOCHONDRION_ORGANIZATION	GO_MITOCHONDRION_ORGANIZATION	452	-0.498152	-2.3254	0.000151286	0.00204668	0.00136094	4670	tags=44%, list=14%, signal=38%	PET100/MIEF1/PRELID1/APOPT1/NDUFV1/HSP90AA1/VPS35/UQCRC2/NDUFAF3/SURF1/NDUFA2/PLD6/TIMM13/MGME1/UQCC1/SDHAF1/NDUFS8/AARS2/MTFP1/ARIH2/AKT1/TMEM70/CEP89/RAB3A/TFB2M/HPS4/HEBP2/SDHAF2/PITRM1/PRDX3/GPER1/TIMM9/HSPA4/NDUFA5/NDUFAF6/LETM1/PYCARD/KAT2A/RNF41/NDUFA11/PAM16/RAB32/NRF1/NUBPL/YME1L1/CDK5/ATAD3A/OXA1L/BAK1/GDAP1/SLC25A46/ATP2A1/SIRT5/SMIM20/GABPB1/ATG7/NDUFV2/CDC37/EIF4G1/NDUFA3/NDUFS1/NMT1…
GO_RIBONUCLEOPROTEIN_COMPLEX_BIOGENESIS	GO_RIBONUCLEOPROTEIN_COMPLEX_BIOGENESIS	448	-0.688143	-3.20983	0.000151584	0.00204668	0.00136094	4739	tags=60%, list=14%, signal=52%	RPF1/SBDS/ISY1/SURF6/GEMIN4/HSP90AA1/MRM1/BMS1/EIF4B/EIF2A/KRI1/ERAL1/NSUN4/SF3A1/NOL6/RPF2/G3BP1/NOP58/BOP1/WDR36/RPS28/NOL12/UTP20/RSL1D1/DDX6/SRPK1/TFB2M/POP4/DENR/DDX31/MALSU1/DDX39B/TAF9/PRPF31/NOC4L/FAM207A/TEX10/PRPF19/UTP14A/AGO2/NAF1/TRMT61B/LUC7L2/GNL2/FRG1/EXOSC3/MYBBP1A/RNU6-2/CELF1/EIF2D/DHX30/POLR2D/CD2BP2/RRP8/HEATR3/ISG20L2/MRPS2/NOL11/CNOT7/EIF3C/EIF3E/EIF5/SART1/ABCE1/EIF3CL/PPA…
GO_PROTEASOMAL_PROTEIN_CATABOLIC_PROCESS	GO_PROTEASOMAL_PROTEIN_CATABOLIC_PROCESS	443	-0.405255	-1.88866	0.00015163	0.00204668	0.00136094	6621	tags=40%, list=20%, signal=32%	ARAF/UBE2J1/GBA/RAD23B/FBXL17/FBXO4/RHBDD1/PPP2R5C/FBXL14/SMAD7/ARRB2/FBXL5/UBE2K/RCHY1/UBQLN4/CDC23/ALAD/ANAPC4/UBE2D3/USP7/DNAJC10/GID4/RNF34/EDEM2/UBQLN2/TRIB3/USP44/CLEC16A/HECW1/UBXN2B/UBE2G2/GCLC/CUL1/UBXN2A/PSMC6/RAD23A/TBL1X/SUMO1/RMND5B/PSMD10/UBE2J2/SCO1/CDC27/TRIM3/SVIP/KIF14/ZFAND2A/JKAMP/PSMA3/RNF121/HM13/FOXRED2/RCN3/BBS7/KLHL15/ARIH2/FBXO9/UBE4B/RNF187/AKT1/KLHL42/FBXL22/TAF9/PSMD9…
GO_ESTABLISHMENT_OF_ORGANELLE_LOCALIZATION	GO_ESTABLISHMENT_OF_ORGANELLE_LOCALIZATION	446	-0.329761	-1.53717	0.000151699	0.00204668	0.00136094	6893	tags=32%, list=21%, signal=25%	HNRNPU/SNAP23/KLHL12/KPNB1/TMEM201/MCFD2/BBS4/ZW10/NUP88/SYT12/BLOC1S2/AP3B1/IKBKG/LRPPRC/ARF1/CADPS/TRAPPC12/SDAD1/CHMP4A/CDC23/KIF1C/FCER1G/OPA1/DNM1/KIF1B/ADORA2B/PCLO/MYO5A/CHMP1A/LYN/PDCD10/UBXN2B/PEF1/GOSR1/AP3M1/CSPG5/DCTN1/APBA2/DYNLT1/CEP120/CNIH2/SLC2A4/MAD1L1/BLOC1S4/KIF14/CPLX2/CBL/SPDL1/STARD3NL/CTBP2/TRAPPC10/CENPF/AP3S1/BBS7/TRAPPC9/MIS12/TMED9/CPLX3/FHOD1/CENPE/RAB3A/CTSC/TMED2/ND…
GO_GENERATION_OF_PRECURSOR_METABOLITES_AND_ENERGY	GO_GENERATION_OF_PRECURSOR_METABOLITES_AND_ENERGY	424	-0.590838	-2.74378	0.000152462	0.00204668	0.00136094	4805	tags=49%, list=15%, signal=42%	SCO1/SRD5A1/NUP210/ACOX1/PRKAG1/ECD/AKR1A1/PPP1R3D/PRELID1/NDUFC2-KCTD14/NDUFV1/NUP205/TXNRD3/TBRG4/UQCRC2/FASTKD5/ALDOC/SURF1/COX11/NDUFA2/GALK1/CYB561/COX7C/NDUFS8/UGP2/PHKG2/SLC25A22/AKT1/GPX2/HDAC4/MTOR/SHMT2/SDHAF2/UQCR11/PGM1/MDH1B/NUP54/PGM2/NDUFA5/BPGM/CYB5R4/HK1/CDK1/OGDH/ETFA/NDUFA11/COX15/MYBBP1A/NRF1/NDUFA4/ALDH5A1/AAAS/COQ10A/NUP214/IDH3B/DEGS1/PASK/OXA1L/PDHB/BLOC1S1/ALDOA/IDE/DYRK2…
GO_NCRNA_METABOLIC_PROCESS	GO_NCRNA_METABOLIC_PROCESS	423	-0.693477	-3.21874	0.000152672	0.00204668	0.00136094	6231	tags=68%, list=19%, signal=56%	KHSRP/PARS2/NSUN5P2/FCF1/WDR18/RRP7A/PIH1D1/NOL9/RPP25/TRMT10C/UTP3/NGDN/GTPBP4/THADA/TRMT6/MTO1/EXOSC4/RPS2/MPHOSPH10/QRSL1/PARN/DALRD3/TP53RK/RELA/DDX21/TRNT1/RARS/ALKBH1/TARS2/WARS2/INTS10/UTP18/NFKB1/IMP3/TRMT11/DDX51/MARS/ERI1/IARS/TRMT5/TYW1/RPL7L1/XPO5/RARS2/DPH3/GAR1/WDR43/RPF1/DGCR8/ADAT2/SBDS/GATC/GEMIN4/TRMT61A/MRM1/BMS1/WDR4/NIFK/TARS/TYW1B/INTS7/QARS/PLD6/KRI1/PUS7/NSUN4/AIMP1/NOL6/R…
GO_RESPONSE_TO_TOXIC_SUBSTANCE	GO_RESPONSE_TO_TOXIC_SUBSTANCE	430	-0.325439	-1.51244	0.000152672	0.00204668	0.00136094	6148	tags=31%, list=19%, signal=25%	APOM/TYMS/ABL1/ALAD/GRIN1/LTC4S/PAWR/SETD7/MET/BAD/RELA/KIF1B/TLR2/CNP/FGFR2/LYN/PDCD10/BRIP1/NFKB1/HBA1/CYP2F1/ECT2/SRF/CHUK/SLC2A4/SRD5A1/EHMT1/APEX1/AKR1A1/TXNRD3/ALOX5AP/EPS8/RDH11/DRD4/CBL/FKBP1B/XPA/ADA/MSX1/DHFRP1/MBP/RGS19/MGST2/SCN1B/EPHX1/ACTB/GPX2/CREB1/CBX8/PRDX3/BMP7/TBXA2R/CDK1/ESD/MT1X/EEF2/BAK1/RPS3/FECH/G6PD/MAOB/CYBB/SRSF9/ADH5/CD14/EZH2/FANCC/GLRX2/OXCT1/CHRND/SIRPA/PRDX5/PEMT/…
GO_RNA_SPLICING	GO_RNA_SPLICING	427	-0.607528	-2.82251	0.000152672	0.00204668	0.00136094	4969	tags=47%, list=15%, signal=41%	SNW1/SAP18/SRSF7/HNRNPA3/STH/ECD/ISY1/GEMIN4/PTBP3/WDR33/SREK1IP1/POLR2K/UPF3B/SF3A1/HNRNPM/TTF2/HNRNPK/TXNL4B/TRA2B/CWC27/SRPK1/PABPC1/CWC15/DDX39B/U2AF2/PRPF31/PRPF19/DDX46/PTBP1/TARDBP/JMJD6/LUC7L2/FRG1/ZMAT2/GTF2F1/RNU6-2/BCAS2/CELF1/TRPT1/NCBP2/POLR2D/CD2BP2/HTATSF1/DNAJC8/SRSF2/HNRNPH3/NONO/SART1/SNRNP200/PRPF8/RBM42/SF3B2/THOC5/TFIP11/RP9/TSEN2/HNRNPA2B1/GTF2F2/NCBP1/MAGOHB/SRSF9/RSRC1/PRP…
GO_COVALENT_CHROMATIN_MODIFICATION	GO_COVALENT_CHROMATIN_MODIFICATION	417	-0.343661	-1.59294	0.000152882	0.00204668	0.00136094	5878	tags=30%, list=18%, signal=25%	USP7/PKN1/EED/SNAI2/RNF168/SETD7/OTUB1/PCGF1/TAF6L/TADA2A/KDM8/MBD3/TAF5/WDR70/KDM2B/TAF9B/USP22/CXXC1/SNW1/RNF20/TBL1X/RBM14/SUV39H2/EHMT1/ENY2/TAF10/BRPF1/BRCA1/KAT7/KANSL2/C6orf89/BRCA2/DPF2/PPM1F/TADA3/HDAC4/PADI4/CBX8/HDAC1/TAF9/JMJD6/CDK1/KANSL3/KAT2A/IRF4/PHF20/PYGO2/PCGF6/CDK5/BRCC3/HAT1/UIMC1/NEK11/CTBP1/SMYD3/ACTL6A/KDM1B/PPHLN1/EYA3/TRIM16/LEO1/PRMT6/MSL3P1/PRMT3/PAGR1/TAF5L/HLCS/NAA50…
GO_REGULATION_OF_CELL_CYCLE_PHASE_TRANSITION	GO_REGULATION_OF_CELL_CYCLE_PHASE_TRANSITION	417	-0.535202	-2.48077	0.000152882	0.00204668	0.00136094	5094	tags=44%, list=15%, signal=37%	PSMC6/CHEK2/DCTN1/TUBA4A/CEP63/PSMD10/CDC27/MAD1L1/KNTC1/MSH6/ECD/APEX1/KIF14/BRCA1/HSP90AA1/CDC25B/ACTR1A/SPDL1/PSMA3/DYNLL1/CENPF/ZNF207/RECQL4/CNOT8/MEPCE/CENPE/AKT1/DTL/RBL1/NDE1/GEN1/PSMD9/CEP164/RNASEH2B/BLM/CDK1/APC/CCND3/ANAPC11/NEK2/ANLN/BRCC3/UIMC1/NEK11/PSMD7/TTK/CNOT7/PSMB5/PSMD12/RDX/HMMR/E2F4/CASP2/EIF4G1/CENPJ/TUBA1A/MAD2L1BP/NAE1/PAGR1/MAPRE1/RCC2/YWHAG/FGFR1OP/STXBP4/BUB1B/PSMF1/…
GO_ORGANELLE_FISSION	GO_ORGANELLE_FISSION	411	-0.4641	-2.14797	0.000153398	0.00204668	0.00136094	4855	tags=38%, list=15%, signal=33%	SLX4/CDC27/MAD1L1/KNTC1/KIF14/MIEF1/VPS35/EPS8/CDC25B/SPDL1/BRCA2/CENPF/MSX1/ZNF207/RMI1/MIS12/FIGNL1/MTFP1/CCNE2/CENPE/SMC4/TEX15/NDE1/ACTR3/MAP10/GEN1/UBB/BMP7/BLM/APC/CCND3/CEP97/NCAPD3/ANAPC11/NEK2/ANLN/FANCD2/GDAP1/RACGAP1/SLC25A46/WRAP73/NUF2/KIF11/TTK/NSL1/KIF18A/SPAG5/MLH3/NCAPG/SMC1A/MKI67/MAD2L1BP/INCENP/SEH1L/BUB1B/NAA50/NME6/BORA/PPP2R1A/DRG1/BCCIP/H2AFY/KIF18B/CKS2/COX10/FBXO5/MFF/ND…
GO_RESPONSE_TO_RADIATION	GO_RESPONSE_TO_RADIATION	392	-0.346979	-1.60103	0.00015387	0.00204668	0.00136094	6609	tags=34%, list=20%, signal=27%	POLD1/RAD51AP1/SAG/THBD/FBXO4/RHBDD1/LZIC/TRIAP1/RIC8A/MSH2/ALAD/GRIN1/PRKDC/USP1/PNKP/SNAI2/RNF168/ERCC4/BEST1/RELA/GRK7/CRY1/HMGN1/AC139530.1/ECT2/FNTB/CHEK2/MSH6/BRCA1/RDH11/HYAL3/F11R/CBL/XPA/INTS7/NUCKS1/RHNO1/BRCA2/XRCC4/GRB2/FIGNL1/UBE4B/AKT1/DTL/CREB1/TSPYL5/MTOR/NMT2/FKBPL/ELK1/NPHP4/METAP2/BLM/HRH2/INIP/GNGT1/CDK5/BRCC3/FANCD2/ST20/BAK1/UIMC1/SPIDR/NMU/NPHP1/FECH/ADAM2/EYA3/HRAS/XRCC5/S…
GO_REGULATION_OF_HEMOPOIESIS	GO_REGULATION_OF_HEMOPOIESIS	401	-0.370399	-1.71044	0.000153965	0.00204668	0.00136094	3565	tags=25%, list=11%, signal=23%	KAT2A/RNF41/LOXL3/IRF4/IL18/FANCD2/ZC3H8/PSMD7/PSMB5/PSMD12/THBS1/LEO1/SART1/PTPN2/PRMT6/IHH/CLPTM1/AGO1/HSPA9/PSMF1/LMO1/LILRB3/DPY30/NUDT21/PSMA6/WDR61/PSMD1/ANKRD54/IL17D/HIST1H4J/CUL4A/HMGB1/NCAPG2/HIST2H4B/SMAP1/PSMA1/HIST1H4K/HAX1/PAF1/FANCA/IL20/RHOA/TESC/METTL3/PSMC2/PRDX2/PSMD6/SOD1/PSMA2/PSME3/PSMA4/HIST2H3D/HIST2H3A/PSMD14/HIST2H3C/NRARP/HIST1H3D/HIST1H3A/PSMA5/PRMT1/PSMC1/PPARGC1B/EIF…
GO_REGULATION_OF_PROTEIN_COMPLEX_ASSEMBLY	GO_REGULATION_OF_PROTEIN_COMPLEX_ASSEMBLY	378	-0.338649	-1.55722	0.000154012	0.00204668	0.00136094	6201	tags=33%, list=19%, signal=27%	ARF1/TRAPPC12/PIH1D1/ARHGAP40/ABL1/TMSB15B/AJUBA/CDC42EP5/CAMSAP1/ERCC4/MET/TRAF3IP1/GTF2H4/MYADM/CORO1A/BBS10/RAF1/RAC3/CAV3/ARPC3/CAND1/PSMC6/TBCD/DCTN1/LMO4/SUMO1/RPA1/TMSB10/SVIP/KIF14/HSP90AA1/VPS35/TMSB15A/CAPZB/EPS8/ARL2/TWF2/ACTR3C/CDH17/FARP2/XPA/PEX5/GRB2/NCLN/THRA/CREB1/FCHSD2/ACTR3/MTOR/GTF2H3/PYCARD/ARPC2/MAPK9/ACTR3B/RAC1/RHOC/BAIAP2L2/TRABD2B/RPS3/SPIDR/FSCN1/IDE/FAF1/RDX/DHX33/EIF…
GO_RESPONSE_TO_OXIDATIVE_STRESS	GO_RESPONSE_TO_OXIDATIVE_STRESS	383	-0.328644	-1.51341	0.000154012	0.00204668	0.00136094	6108	tags=32%, list=19%, signal=27%	TRAF2/ABL1/ALAD/FBXO7/PAWR/PNKP/MPV17/MET/BAD/RELA/ALS2/LONP1/XRCC1/PDCD10/HBA1/GCLC/ECT2/PDGFRA/MICB/AKR1C3/CHUK/MSRA/MTF1/UCP2/APEX1/VRK2/MSRB2/HMOX2/FKBP1B/PDLIM1/XPA/ADA/DHFRP1/NDUFS8/HNRNPM/NOX1/MCTP1/AKT1/GPX2/CBX8/PRDX3/RWDD1/BAG5/BMP7/MAPKAP1/NUDT2/CDK1/ACOX2/MAPK9/FANCD2/EEF2/BAK1/RPS3/PSMB5/ATG7/PXN/NONO/G6PD/PYCR2/MSRB1/CYBB/HNRNPD/EZH2/ERCC8/LIAS/FANCC/GLRX2/TXN2/H2AFY/SIRPA/PRDX5/ROM…
GO_ANATOMICAL_STRUCTURE_HOMEOSTASIS	GO_ANATOMICAL_STRUCTURE_HOMEOSTASIS	382	-0.367892	-1.69355	0.00015425	0.00204668	0.00136094	5911	tags=37%, list=18%, signal=31%	TRIM32/POTEI/NCDN/HNRNPU/HDAC8/ERCC1/NBN/ESRRB/RFC1/POLD1/BBS4/FBXO4/CCNE1/PRKCQ/DCLRE1A/NSMCE2/P2RX4/RPA4/CSK/PRKDC/USP7/PNKP/ERCC4/PARN/LPCAT1/CORO1A/RAD51D/BBS10/XRCC1/RAC3/CAV3/BAG3/POLA1/SRF/DCTN1/CSF1R/GAR1/SLX4/RPA1/UBASH3B/KLHL10/SMC6/APEX1/HSP90AA1/BRCA2/RCN3/HIST4H4/RECQL4/WDR36/ACTB/CCNE2/SNX10/NPHP4/NAF1/BLM/NEK2/RAC1/CDK5/FGGY/ALDOA/ZNF365/MAPKAPK5/PKIB/PRIM2/IHH/TFIP11/XRCC5/HNRNPA2…
GO_REGULATION_OF_CELLULAR_AMIDE_METABOLIC_PROCESS	GO_REGULATION_OF_CELLULAR_AMIDE_METABOLIC_PROCESS	395	-0.39269	-1.8114	0.000154464	0.00204668	0.00136094	6416	tags=37%, list=20%, signal=31%	LARP1/UHMK1/LARP4/RPS6KA1/HABP4/LRPPRC/KHSRP/EIF5A2/EIF3H/TYMS/TRMT10C/ANG/NGDN/CASC3/YTHDF2/FASTKD2/CNOT11/SYNCRIP/ALKBH1/EPHA4/MIR106B/ETF1/C8orf88/KLHL25/DHX9/ILF3/OGFOD1/MIR181A1/SARNP/SMPD2/MIR181B1/DPH6/DPH3/NSMAF/RMND1/PAIP2B/YTHDF1/EIF4B/EIF2A/UPF3B/PUS7/NSUN4/EIF4G2/UQCC1/DHFRP1/CNOT8/AKT1/PABPC1/MTOR/SHMT2/MALSU1/DDX39B/MKNK1/MTIF2/AGO2/EEFSEC/POLDIP3/CELF1/NCBP2/POLR2D/PASK/EEF2/RPS3/C…
GO_COFACTOR_METABOLIC_PROCESS	GO_COFACTOR_METABOLIC_PROCESS	399	-0.459199	-2.1187	0.000154607	0.00204668	0.00136094	5288	tags=39%, list=16%, signal=33%	HBA1/GCLC/GLO1/COQ4/SLC5A6/AASDHPPT/GPHN/PPT1/AKR1C3/SCD/PCBD2/CNDP2/COQ5/ACOT4/AKR1A1/ACOT1/HSP90AA1/AMD1/HMOX2/PDSS2/DHFRP1/MGST2/NOX1/NMNAT3/APIP/TECR/AKT1/DCXR/SHMT2/GCHFR/PRDX3/MDH1B/UROD/BTD/PCCB/OGDH/PPCDC/SLC46A1/MOCS2/COX15/ACOT7/NMNAT1/ALDH5A1/COQ6/COQ10A/RAC1/SLC25A32/MCEE/PDHB/GSTA4/ATIC/SLC19A1/MPC1/RFK/AADAT/FECH/HSD17B4/GSTA2/GPAM/G6PD/ELOVL1/CBR3/MAOB/QDPR/ELOVL6/MDH1/CYBB/IDH2/SU…
GO_PROTEIN_TARGETING	GO_PROTEIN_TARGETING	398	-0.560861	-2.58772	0.000154679	0.00204668	0.00136094	5257	tags=46%, list=16%, signal=40%	NDUFA13/FUT10/BAG3/AP3M1/PEX10/RPL9/HACL1/UBE2J2/ZDHHC6/ACOX1/ACOT4/MIEF1/HSP90AA1/UQCRC2/ACOX3/TIMM13/PEX5/ZDHHC23/ARIH2/RPL39/RPS28/RN7SL1/SSR1/HPS4/PITRM1/NUP54/TIMM9/HSPA4/RPL15/UBB/RPL28/ZDHHC4/ACOX2/PAM16/SEC61G/ZFAND2B/SGTA/CDK5/SCP2/OXA1L/RPS3/GDAP1/VTI1A/ZDHHC14/RPL41/RPL18A/IDE/RPL36/RN7SL2/RPS3A/HSD17B4/HRAS/RPL36A/RPL23/SPCS2/CDC37/PMM2/RPL4/SRP68/PEX26/RPL14/SEC61B/MIPEP/ASNA1/GOSR2/…
GO_RNA_CATABOLIC_PROCESS	GO_RNA_CATABOLIC_PROCESS	360	-0.609363	-2.7888	0.000155015	0.00204668	0.00136094	4079	tags=50%, list=12%, signal=45%	SERBP1/CNOT8/RPL39/RPS28/AKT1/DDX6/PKP3/PABPC1/MTOR/CSDE1/PSMD9/RNASEH2B/DIS3L/SSB/RPL15/TARDBP/UBB/AGO2/NAF1/RPL28/RNH1/EXOSC3/NCBP2/POLR2D/NUP214/RPS3/MAPKAPK2/PABPC4/PSMD7/RPL41/RPL18A/CNOT7/PSMB5/RPL36/EIF3E/RPS3A/PSMD12/RPL36A/RPL23/POP1/EIF4G1/RPL4/RPL14/NCBP1/MAGOHB/PKP1/PDE12/EXOSC1/AGO1/HNRNPD/RPL30/PSMF1/MTPAP/RPL31/LSM1/ZHX2/RPS27/FASTKD1/PPP2R1A/EXOSC9/PELO/EXOSC8/RPL19/NT5C3B/RPL26/P…
GO_GENE_SILENCING_BY_RNA	GO_GENE_SILENCING_BY_RNA	369	-0.400737	-1.83794	0.000155135	0.00204668	0.00136094	5335	tags=25%, list=16%, signal=21%	NUP50/DHX9/NUP107/MIR181A1/ERI1/SND1/MIR181B1/XPO5/NUP210/MIR147B/DGCR8/MIR25/NUP205/POLR2K/MIR558/HIST4H4/H3F3B/CNOT8/PABPC1/NUP54/PPARG/AGO2/CELF1/AAAS/NCBP2/POLR2D/NUP214/CNOT7/SEC13/EIF4G1/HNRNPA2B1/NCBP1/TARBP2/AGO1/SEH1L/NUP85/BCDIN3D/FAM172A/ELAVL1/POLR2E/MAP2K2/NUP35/MAP2K1/PPP1R8/HIST1H4J/TSN/HIST2H4B/NUP155/HIST1H4K/RAN/POLR2I/NUP188/POLR2H/PRKRA/POLR2L/MRPL44/CLP1/METTL3/TP53/HIST2H3D/…
GO_SMALL_MOLECULE_CATABOLIC_PROCESS	GO_SMALL_MOLECULE_CATABOLIC_PROCESS	358	-0.336744	-1.54048	0.000155352	0.00204668	0.00136094	6650	tags=35%, list=20%, signal=28%	MTHFS/DLST/AFMID/ECI2/ALDH3B2/TAT/BCAT1/DLD/HADHB/AMACR/NT5C3A/HSD3B7/SLC25A17/MECR/PNKD/GPD2/GK5/NUDT19/BAD/NT5E/CDADC1/ECHDC1/SLC27A2/NT5C/FUT4/FUT10/MTMR2/OAT/XYLB/AKR1C3/CPT2/HACL1/ACOX1/ACOT4/BDH1/AKR1A1/NUDT3/HADHA/ACOX3/GALK1/AIG1/ADA/AASS/SLC27A4/RPE/ADO/ABCD3/AKT1/DCXR/ENTPD1/PADI4/MTOR/SHMT2/PGM1/PGM2/TDH/NUDT18/ACADSB/PCCB/PPAT/OGDH/ETFA/ACOX2/ENTPD7/NUDT5/ALDH5A1/CRYL1/ESD/SCP2/MCEE/A…
GO_MYELOID_CELL_DIFFERENTIATION	GO_MYELOID_CELL_DIFFERENTIATION	350	-0.340813	-1.55524	0.000155739	0.00204668	0.00136094	4536	tags=25%, list=14%, signal=21%	PTBP3/WASF2/IL34/FARP2/HMGB2/HIST4H4/TIRAP/H3F3B/THRA/SNX10/CREB1/MTOR/PRDX3/HDAC1/CD109/BPGM/PPARG/JMJD6/TSPAN2/RNF41/IRF4/PABPC4/MFHAS1/G6PD/THBS1/LEO1/PTPN2/PRMT6/THOC5/AGO1/HSPA9/TFRC/CEBPA/LILRB3/DPY30/WDR61/ANXA2/ANKRD54/HIST1H4J/CUL4A/NCAPG2/HIST2H4B/SMAP1/HIST1H4K/SLC25A38/HAX1/PAF1/IL20/JAGN1/TESC/HIST2H3D/PARP1/HIST2H3A/CDKN2B/HIST2H3C/HIST1H3D/MMP9/HIST1H3A/PRMT1/PPARGC1B/EIF6/RPS14/HI…
GO_PEPTIDYL_LYSINE_MODIFICATION	GO_PEPTIDYL_LYSINE_MODIFICATION	354	-0.412277	-1.88348	0.000155763	0.00204668	0.00136094	5792	tags=37%, list=18%, signal=31%	HCFC1/RNF113A/RBBP5/NUP88/TADA1/NUP160/TGM2/NSMCE2/DPF3/PIH1D1/KAT8/EED/NUP133/SNAI2/SETD7/NUP37/HMG20B/RELA/TAF6L/USPL1/PLOD1/TADA2A/PLOD2/MBD3/NUP50/NUP107/TAF5/TAF9B/USP22/CXXC1/SNW1/SUMO1/SUV39H2/EHMT1/NUP210/TAF10/BRPF1/NUP205/BRCA1/DOHH/KAT7/KANSL2/RANGAP1/BRCA2/DPF2/TADA3/HDAC4/TAF9/NUP54/JMJD6/KANSL3/KAT2A/LOXL3/IRF4/PHF20/AAAS/PYGO2/NUP214/HAT1/CTBP1/BLOC1S1/SIRT5/SMYD3/UBE2I/ACTL6A/TRIM…
GO_POSITIVE_REGULATION_OF_CELL_CYCLE	GO_POSITIVE_REGULATION_OF_CELL_CYCLE	351	-0.393361	-1.79536	0.000155788	0.00204668	0.00136094	5061	tags=33%, list=15%, signal=28%	CHEK2/FOXE3/USP22/STAT5B/RAD23A/CEP120/PSMD10/FOXA1/APEX1/KIF14/BRCA1/CDC25B/C6orf89/RHNO1/BRCA2/MSX1/RECQL4/DYNLT3/CNOT8/CCNE2/MEPCE/AKT1/DTL/MAP10/GPER1/DDX39B/GEN1/CIT/MIF/CDK1/CCND3/MYBBP1A/ANAPC11/RRP8/RACGAP1/CNOT7/RDX/RPL23/E2F4/SPAG5/CASP2/THOC5/EIF4G1/CENPJ/CCNY/PAGR1/RCC2/STXBP4/DBF4B/EZH2/PLK4/H2AFY/RPL26/PPP1R10/CKS2/SFN/FBXO5/NDC80/TFAP4/DYNC1LI1/PHB2/CDK4/EIF4EBP1/CDT1/AURKA/WNT10B/…
GO_REGULATION_OF_PROTEIN_CATABOLIC_PROCESS	GO_REGULATION_OF_PROTEIN_CATABOLIC_PROCESS	343	-0.346428	-1.57699	0.000155909	0.00204668	0.00136094	6980	tags=40%, list=21%, signal=32%	DDRGK1/TRIM32/PRKACA/WDR91/YOD1/FAM192A/SERPINE2/EGLN1/ARAF/UBE2J1/BANP/GBA/RAD23B/CYP51A1/SMAD7/FBXL5/UBE2K/RCHY1/UBQLN4/ALAD/USP7/EDEM2/AZIN1/RELA/NKD1/LPCAT1/UBQLN2/TRIB3/EPHA4/PIN1/CLEC16A/ATG4B/HECW1/UBE2G2/GCLC/NDUFA13/ASB9/CAV3/UBXN2A/PSMC6/CHEK2/MIR181B1/PACSIN3/RAD23A/SUMO1/PSMD10/SCO1/SNX3/SVIP/SUFU/ZFAND2A/HSP90AA1/VPS35/CD81/OAZ2/GPLD1/BBS7/ARIH2/AKT1/DTL/AMER1/CTSC/TIMP1/TAF9/BAG5/UB…
GO_NCRNA_PROCESSING	GO_NCRNA_PROCESSING	349	-0.710088	-3.23788	0.000155933	0.00204668	0.00136094	6194	tags=70%, list=19%, signal=57%	NSUN5P2/FCF1/WDR18/RRP7A/PIH1D1/NOL9/RPP25/TRMT10C/UTP3/NGDN/GTPBP4/THADA/TRMT6/MTO1/EXOSC4/RPS2/MPHOSPH10/PARN/TP53RK/DDX21/TRNT1/ALKBH1/INTS10/UTP18/IMP3/TRMT11/DDX51/ERI1/TRMT5/TYW1/RPL7L1/DPH3/GAR1/WDR43/RPF1/DGCR8/ADAT2/SBDS/GEMIN4/TRMT61A/MRM1/BMS1/WDR4/TYW1B/INTS7/KRI1/PUS7/NSUN4/NOL6/RPF2/AARS2/DUS3L/NOP58/TYW3/BOP1/TRMU/WDR36/RPS28/NOL12/UTP20/THUMPD3/ELP4/CTU2/RSL1D1/ANKRD16/TFB2M/POP4/…
GO_RESPONSE_TO_OXYGEN_LEVELS	GO_RESPONSE_TO_OXYGEN_LEVELS	348	-0.361768	-1.64883	0.000155958	0.00204668	0.00136094	5602	tags=31%, list=17%, signal=26%	TLR2/LONP1/XRCC1/PLOD1/MIR106B/PLOD2/BRIP1/RAF1/TGFB3/PSMC6/SRF/PSMD10/SLC2A4/SUV39H2/UCP2/CBL/PSMA3/HMOX2/PDLIM1/ADA/PSEN2/NOX1/AKT1/CREB1/MTOR/PSMD9/CYB5R4/PPARG/UBB/BMP7/CAV1/GNGT1/APOLD1/PSMD7/ATP6V0D1/PSMB5/ATG7/PSMD12/THBS1/SCAP/EEF2K/CYBB/TMBIM6/PSMF1/STUB1/TXN2/HIF1AN/PSMA6/PHB2/PSMD1/CDK4/ALKBH5/EIF4EBP1/PKM/DNMT3B/KCNK2/PSMA1/CCNA2/RHOA/FIS1/SLC29A1/ENDOG/PSMC2/TP53/PSMD6/PGK1/SUV39H1/P…
GO_RNA_SPLICING_VIA_TRANSESTERIFICATION_REACTIONS	GO_RNA_SPLICING_VIA_TRANSESTERIFICATION_REACTIONS	345	-0.640386	-2.91544	0.000156079	0.00204668	0.00136094	4335	tags=48%, list=13%, signal=42%	POLR2K/UPF3B/SF3A1/HNRNPM/HNRNPK/TXNL4B/TRA2B/CWC27/SRPK1/PABPC1/CWC15/DDX39B/U2AF2/PRPF31/PRPF19/DDX46/PTBP1/JMJD6/LUC7L2/FRG1/ZMAT2/GTF2F1/RNU6-2/BCAS2/CELF1/NCBP2/POLR2D/CD2BP2/HTATSF1/DNAJC8/SRSF2/HNRNPH3/SART1/SNRNP200/PRPF8/RBM42/SF3B2/TFIP11/HNRNPA2B1/GTF2F2/NCBP1/MAGOHB/SRSF9/RSRC1/PRPF3/RBMX/DHX35/KHDRBS3/SMN2/HNRNPD/SRSF8/RBM4B/LSM1/HNRNPF/SNRPD3/RNU6-8/SNRPB2/RNU5B-1/GEMIN5/DAZAP1/RNVU…
GO_POST_TRANSLATIONAL_PROTEIN_MODIFICATION	GO_POST_TRANSLATIONAL_PROTEIN_MODIFICATION	327	-0.400531	-1.81424	0.000156937	0.00204668	0.00136094	5360	tags=32%, list=16%, signal=27%	KLHL25/KBTBD13/KBTBD6/ASB9/CUL1/SENP8/FBXO17/CAND1/PSMC6/FEM1A/ESCO2/PSMD10/RAB8A/SOCS2/PRKCSH/GPLD1/PSMA3/KLHL21/COPS7A/FBXO9/KLHL42/DTL/FBXL22/RAB3A/TIMP1/PSMD9/FBXW2/FBXW8/RAB1B/SPARCL1/PDIA6/CCDC22/NEDD8/IGFBP7/PSMD7/PSMB5/FN3KRP/ATG7/PSMD12/SPSB1/GPS1/NAE1/SPSB4/COPS5/CISH/PSMF1/ERCC8/COPS6/COPS4/CUL5/UCHL3/ICMT/PSMA6/PSMD1/FBXW9/ASB13/PTP4A2/FBXO21/UBE2M/SKP2/CUL4A/KEAP1/DDB1/PSMA1/RAB13/FU…
GO_ESTABLISHMENT_OF_PROTEIN_LOCALIZATION_TO_MEMBRANE	GO_ESTABLISHMENT_OF_PROTEIN_LOCALIZATION_TO_MEMBRANE	307	-0.537144	-2.41703	0.000157208	0.00204668	0.00136094	4820	tags=44%, list=15%, signal=38%	ZDHHC6/RAB8A/MIEF1/WRB/HSP90AA1/VPS35/TIMM13/PEX5/REEP1/ZDHHC23/RPL39/RPS28/RN7SL1/GGA2/SSR1/TIMM9/HSPA4/RPL15/RPL28/ZDHHC4/ZFAND2B/SGTA/CDK5/OXA1L/RPS3/ZDHHC14/RPL41/RPL18A/RPL36/RN7SL2/RPS3A/HRAS/RPL36A/RPL23/RPL4/SRP68/PEX26/RPL14/NMT1/SEC61B/ASNA1/ATG4C/YWHAG/VAMP7/RPL30/PEX3/ZDHHC3/RPL31/ZDHHC9/RPS27/CHP1/RPL19/RN7SL3/RPL26/ROMO1/SSR2/SFN/MFF/ICMT/RPL32/KRT18/SNAP47/ATG3/RPL21/RPS21/RPL34/YW…
GO_NEGATIVE_REGULATION_OF_ORGANELLE_ORGANIZATION	GO_NEGATIVE_REGULATION_OF_ORGANELLE_ORGANIZATION	339	-0.453966	-2.06264	0.000157208	0.00204668	0.00136094	6893	tags=38%, list=21%, signal=31%	HNRNPU/MID1IP1/STYXL1/ERCC1/NBN/BBS4/ZW10/FEZ1/TRIAP1/ASF1A/ARRB2/TOP2A/PIH1D1/CHMP4A/TMSB15B/OPA1/H1F0/CAMSAP1/ERCC4/MET/OTUB1/MYADM/CORO1A/XRCC1/USP44/CLEC16A/CAV3/BAG3/TBC1D4/MID1/TBCD/DLC1/SLX4/RBM14/PSMD10/MAD1L1/TMSB10/PRELID1/BRCA1/TMSB15A/CAPZB/EPS8/WASF2/SPDL1/TWF2/CENPF/ZNF207/AKT1/ATAD2/GEN1/BMP7/KAT2A/RNF41/PAM16/APC/CEP97/NEK2/TBC1D30/CTBP1/HIST1H1A/TTK/RDX/PRMT6/XRCC5/MAP4/MAPRE1/TM…
GO_NEGATIVE_REGULATION_OF_CELL_CYCLE_PROCESS	GO_NEGATIVE_REGULATION_OF_CELL_CYCLE_PROCESS	313	-0.520947	-2.34862	0.000157233	0.00204668	0.00136094	4844	tags=42%, list=15%, signal=36%	RBM14/PSMD10/MAD1L1/EHMT1/MSH6/BRCA1/SPDL1/PSMA3/CENPF/ZNF207/CNOT8/DTL/RBL1/GPER1/GEN1/PSMD9/BMP7/BLM/MIF/CDK1/KAT2A/APC/NEK2/PCGF6/BRCC3/UIMC1/PSMD7/TTK/CNOT7/PSMB5/PSMD12/RPL23/E2F4/CASP2/SMC1A/NAE1/BUB1B/PSMF1/EZH2/NME6/L3MBTL2/H2AFY/CDKN2C/RPL26/PPP1R10/CDKN2D/SFN/FBXO5/NDC80/PSMA6/TFAP4/DYNC1LI1/PSMD1/CDK4/BUB3/CDT1/AURKA/UXT/RAD1/CLSPN/BUB1/NUBP1/NPM1/HSP90AB1/NACC2/PSMA1/E2F7/CDC7/PTTG1/D…
GO_REGULATION_OF_CHROMOSOME_ORGANIZATION	GO_REGULATION_OF_CHROMOSOME_ORGANIZATION	312	-0.459698	-2.07206	0.000157282	0.00204668	0.00136094	6352	tags=41%, list=19%, signal=33%	PRKCQ/ASF1A/TOP2A/NSMCE2/TRAPPC12/PIH1D1/CDC23/ANAPC4/USP7/H1F0/PNKP/EED/SNAI2/SETD7/ERCC4/PARN/OTUB1/XRCC1/TADA2A/USP44/WDR70/SNW1/RNF20/SLX4/CDC27/MAD1L1/BRCA1/KAT7/SPDL1/C6orf89/CENPF/ZNF207/TADA3/CENPE/ATAD2/GEN1/NAF1/KAT2A/APC/ANAPC11/NEK2/PYGO2/CTBP1/HIST1H1A/TTK/MAPKAPK5/PKIB/PPHLN1/PRMT6/XRCC5/MKI67/HNRNPA2B1/HNRNPD/BUB1B/GTF2H2/TADA2B/CCT2/CCT8/H2AFY/PPP1R10/FBXO5/NDC80/CCT6A/DYNC1LI1/WD…
GO_CILIUM_ORGANIZATION	GO_CILIUM_ORGANIZATION	321	-0.42305	-1.91165	0.000157356	0.00204668	0.00136094	5032	tags=33%, list=15%, signal=28%	DCTN1/TUBA4A/CEP63/CEP120/RAB8A/CDKL1/IFT57/DNAJB13/TTC30B/HSP90AA1/FAM161A/PARVA/ACTR1A/IFT46/DYNLL1/RABL2B/WDPCP/BBS7/TMEM17/CNTROB/CCDC65/ARL13B/SSX2IP/SNX10/CCDC151/TEKT5/CEP89/NDE1/ACTR3/CEP164/FOPNL/NPHP4/CDK1/DYNC2LI1/CEP97/KIF24/NEK2/SCLT1/RAB23/IFT122/TBC1D30/CCDC113/WRAP73/ATP6V0D1/NPHP1/TCTN2/E2F4/CENPJ/TUBA1A/DNAAF2/DNAL1/KIAA0586/MAP4/MAPRE1/YWHAG/FGFR1OP/B9D1/ARMC9/DCTN2/PLK4/PPP2R1…
GO_NUCLEAR_TRANSPORT	GO_NUCLEAR_TRANSPORT	318	-0.485909	-2.1938	0.000157431	0.00204668	0.00136094	6396	tags=48%, list=19%, signal=39%	UHMK1/NUP160/CTDSPL2/PSIP1/PPP3CA/CABP1/U2AF1L4/THOC3/SDAD1/CPSF2/SNUPN/RANBP6/CASC3/SRRM1/NUP133/NUP37/IPO7/CCHCR1/ANP32B/STRADA/NUP50/DHX9/XPO4/NUP107/ECT2/IPO11/BAG3/SARNP/SNRPD1/XPO5/SRSF7/NUP210/PRKAG1/ENY2/SUFU/TMCO6/GEMIN4/NUP205/KPNA3/XPO6/WDR33/RANGAP1/NXT2/UPF3B/NOL6/HTATIP2/AKT1/LSG1/SLBP/DDX39B/NUP54/U2AF2/SSB/TARDBP/POLDIP3/CSE1L/RPAIN/AAAS/NCBP2/POLR2D/NUP214/CDK5/HEATR3/RAB23/SRSF2…
GO_NUCLEOBASE_CONTAINING_SMALL_MOLECULE_METABOLIC_PROCESS	GO_NUCLEOBASE_CONTAINING_SMALL_MOLECULE_METABOLIC_PROCESS	318	-0.434596	-1.96213	0.000157431	0.00204668	0.00136094	5704	tags=36%, list=17%, signal=30%	BAD/NME7/CNP/NT5E/CDADC1/GNMT/DCTD/NT5C/AK1/OARD1/DCK/NUDT11/MAGI3/ACOT4/ACOT1/NUDT3/TPST2/AMD1/ADA/AK4/NOX1/SLC35A3/FIGNL1/NMNAT3/UGP2/GNAI3/DCXR/ENTPD1/MDH1B/RNASEH2B/NUDT18/PPAT/OGDH/ENTPD7/NUDT5/DPAGT1/ACOT7/NMNAT1/MCEE/RAB23/ATIC/ATP6V1B2/HSD17B4/GPAM/G6PD/SULT2B1/MDH1/NDUFS1/SULT1A3/PRPS2/IDH2/UMPS/SUCLG1/NME6/NUDT15/TK1/SLC25A25/NT5C3B/OLA1/PEMT/NEIL2/TXNRD1/ITPA/IMPDH1/THEM4/KDM1A/RRM1/AC…
GO_REGULATION_OF_WNT_SIGNALING_PATHWAY	GO_REGULATION_OF_WNT_SIGNALING_PATHWAY	316	-0.347253	-1.56647	0.000157456	0.00204668	0.00136094	3957	tags=23%, list=12%, signal=20%	IGFBP2/AMER1/SDHAF2/HDAC1/WNK2/PSMD9/NPHP4/SLC9A3R1/CAV1/APC/CSNK2A1/ZNRF3/TRABD2B/TAX1BP3/SIAH2/PSMD7/PSMB5/PSMD12/PFDN5/CCNY/HHEX/PSMF1/PPP2R1A/FAM53B/CCAR2/PSMA6/PSMD1/TMEM237/WNT10B/EMD/NLE1/PPP1CA/PSMA1/DAAM2/CITED1/GID8/WWOX/PSMC2/PSMD6/PSMA2/PSME3/PSMA4/DKK1/CTHRC1/PSMD14/NRARP/PSMA5/TERT/PSMC1/RUVBL2/JADE1/VCP/RBX1/PSMC5/PSMD11/PSMD13/PSMD4/PSMD2/PSMD3/MAD2L2/PSMD8/PSMB4/PSMB3/PSMB1/PSMB2…
GO_IN_UTERO_EMBRYONIC_DEVELOPMENT	GO_IN_UTERO_EMBRYONIC_DEVELOPMENT	314	-0.356193	-1.60596	0.00015753	0.00204668	0.00136094	5885	tags=31%, list=18%, signal=26%	NECAB1/AR/COPS2/RRN3/ALS2/DNAJB6/ETV2/FGFR2/ALKBH1/STK4/MBD3/TGFB3/PDGFRA/EPB41L5/PHF6/SRF/SOX18/APBA2/CCNB1IP1/RPL7L1/GLI2/C5/SBDS/LMX1B/HEY2/NDUFA2/NR2F2/KRT8/BRCA2/ADA/HEY1/MSX1/GRB2/CMTM3/AKT1/TAB1/TMED2/RNASEH2B/PRPF19/EIF2S2/BMP7/FBXW8/KAT2A/SLC39A1/SLC39A3/NEK2/PYGO2/VASH2/ACTL6A/OVOL2/IHH/NMT1/B9D1/PTPN18/STIL/CCM2/PLK4/CEBPA/PELO/WDR74/PEMT/DAD1/NSDHL/NASP/MAP2K1/MFN2/BMP5/XRCC2/TMEM231/…
GO_METHYLATION	GO_METHYLATION	314	-0.483201	-2.17859	0.00015753	0.00204668	0.00136094	6194	tags=40%, list=19%, signal=33%	NSUN5P2/TYMS/PIH1D1/TRMT10C/ASMTL/THADA/TRMT6/MTO1/SMYD4/EED/SETD7/WTAP/TPMT/GNMT/ETF1/MBD3/TRMT11/TRMT5/CXXC1/SNW1/COQ5/RNF20/SUV39H2/EHMT1/BRCA1/TRMT61A/MRM1/WDR4/PLD6/PCMT1/NSUN4/TYW3/THUMPD3/MEPCE/TFB2M/TRMT1/TRMT61B/TRMT10A/FTSJ1/METTL18/PYGO2/RRP8/NSUN2/SMYD3/GATAD2A/METTL2A/KDM1B/METTL8/PRMT6/KIAA0391/FAM86B2/PRMT3/PAGR1/PRDM11/DIMT1/TRMT1L/SNRPD3/EZH2/BCDIN3D/METTL17/CIAPIN1/H2AFY/SMYD2/D…
GO_REGULATION_OF_SMALL_MOLECULE_METABOLIC_PROCESS	GO_REGULATION_OF_SMALL_MOLECULE_METABOLIC_PROCESS	302	-0.39027	-1.75292	0.00015758	0.00204668	0.00136094	5094	tags=30%, list=15%, signal=26%	PSMC6/AKR1C3/SCD/PGP/PSMD10/PPP1R3D/BRCA1/DUSP12/OAZ2/GPLD1/COX11/PSMA3/ADIPOR1/PHKG2/AKT1/UGT1A8/MTOR/GPER1/PSMD9/PPARG/CAV1/KAT2A/GGPS1/PASK/OAZ3/SIRT5/PSMD7/DYRK2/PSMB5/PSMD12/GPAM/PTPN2/SCAP/ELOVL6/NLN/TYSND1/PSMF1/P2RY6/PSMA6/PSMD1/BMP5/KHK/PPP1CA/PSMA1/RAN/GNB3/ERLIN1/CD320/VDR/PPP1R3F/PSMC2/OAZ1/ADIPOR2/PSMD6/SOD1/PSMA2/PSME3/PSMA4/PSMD14/PDK3/GSTZ1/COQ3/FDPS/PSMA5/BEND3/PSMC1/EIF6/PSMC5/P…
GO_PROTEIN_CONTAINING_COMPLEX_DISASSEMBLY	GO_PROTEIN_CONTAINING_COMPLEX_DISASSEMBLY	300	-0.558374	-2.50653	0.000157878	0.00204668	0.00136094	5430	tags=45%, list=17%, signal=38%	GABARAP/UVRAG/ETF1/SMARCD1/CLEC16A/CHMP1A/SUPT16H/OGFOD1/MID1/MRPS10/MRPL42/MRPL28/APEH/MRPL43/MRPL50/FZD2/CAPZB/EPS8/TWF2/VTA1/ERAL1/MRPS18B/MRPS31/MRPS33/AMER1/MRPL32/MRPS14/DENR/MRPS28/MTIF2/ZFAND1/CAV1/APC/MRPL53/KIF24/EIF2D/MRPS18C/OXA1L/MRPS2/TBC1D25/MTRF1/KIF18A/RDX/ABCE1/MRPL19/RPL23/TFIP11/MRPL13/VPS16/CFL1/SNAPIN/MRPL39/SMARCD2/MRRF/MRPL41/MRPL4/CHCHD10/PELO/SPEF1/KIF18B/MRPL33/MRPL48/C…
GO_NEGATIVE_REGULATION_OF_MITOTIC_CELL_CYCLE	GO_NEGATIVE_REGULATION_OF_MITOTIC_CELL_CYCLE	297	-0.50869	-2.28134	0.000158278	0.00204668	0.00136094	3863	tags=40%, list=12%, signal=36%	PSMD10/MAD1L1/KNTC1/MSH6/TRIM35/BRCA1/SPDL1/PSMA3/CENPF/ZNF207/CNOT8/RBL1/GEN1/PSMD9/BMP7/SLC9A3R1/BLM/CDK1/APC/NEK11/PSMD7/TTK/CNOT7/PSMB5/PSMD12/HRAS/E2F4/CASP2/MAD2L1BP/NAE1/BUB1B/PSMF1/EZH2/NME6/CDKN2C/RPL26/PPP1R10/CDKN2D/SFN/FBXO5/NDC80/PSMA6/DYNC1LI1/PSMD1/CDK4/BUB3/CDT1/AURKA/CLSPN/BUB1/NLE1/NACC2/PSMA1/E2F7/ZWILCH/PTTG1/DONSON/SKP1/NABP2/PINX1/MAD2L1/MDC1/PSMC2/CDC6/TP53/PSMD6/PSMA2/TICR…
GO_DRUG_METABOLIC_PROCESS	GO_DRUG_METABOLIC_PROCESS	289	-0.348242	-1.55711	0.000158303	0.00204668	0.00136094	6144	tags=34%, list=19%, signal=28%	TYMS/NT5C3A/ATP1B1/PNKD/AKR7A2/RNF34/ITGAM/BAD/TLR2/NT5E/MMADHC/TPMT/GNMT/AK1/HBA1/CYP2F1/SLC52A2/AKR1C3/STAT5B/SNCAIP/SRD5A1/BDH1/AKR1A1/DRD4/SRR/AMD1/ADA/DHFRP1/AK4/NOX1/FIGNL1/APIP/SHMT2/PRDX3/TDH/SLC46A1/XPNPEP1/NUDT5/NMNAT1/ESD/RAC1/SLC25A32/IDE/SLC19A1/RFK/ATP6V1B2/MAOB/CYBB/NDUFS1/SULT1A3/ADH5/NUDT15/AKR1C2/CKMT1B/OXCT1/SLC25A25/PRDX5/OLA1/PEMT/PDXK/ENOPH1/UGT1A7/ACAT1/HSPA8/FLAD1/CAD/PRDX…
GO_CANONICAL_WNT_SIGNALING_PATHWAY	GO_CANONICAL_WNT_SIGNALING_PATHWAY	292	-0.357326	-1.59893	0.000158403	0.00204668	0.00136094	5851	tags=29%, list=18%, signal=24%	FZD8/FZD3/CTDNEP1/SNAI2/NKD1/FGFR2/STK4/ROR2/PIN1/HECW1/NFKB1/DIXDC1/JRK/PSMC6/TBL1X/PSMD10/FZD2/VPS35/WNT2B/PSMA3/G3BP1/IGFBP2/AMER1/SDHAF2/HDAC1/WNK2/PSMD9/NPHP4/SLC9A3R1/CAV1/APC/PYGO2/ZNRF3/SIAH2/PSMD7/PSMB5/PSMD12/PFDN5/CCNY/PSMF1/FAM53B/CCAR2/PSMA6/PSMD1/WNT10B/EMD/NLE1/PPP1CA/PSMA1/DAAM2/GID8/PSMC2/PSMD6/PSMA2/PSME3/PSMA4/DKK1/CTHRC1/PSMD14/NRARP/PSMA5/PSMC1/RUVBL2/JADE1/VCP/RBX1/PSMC5/PSM…
GO_PROTEIN_POLYUBIQUITINATION	GO_PROTEIN_POLYUBIQUITINATION	292	-0.355882	-1.59247	0.000158403	0.00204668	0.00136094	5342	tags=36%, list=16%, signal=30%	HECW1/UBE2G2/CUL1/FBXO17/PSMC6/DZIP3/RNF20/PSMD10/UBE2J2/UBE3D/CDC27/TRIM3/BRCA1/CBL/PSMA3/ARIH2/FBXO9/UBE4B/UBOX5/RNF187/KLHL42/DTL/FBXL22/RNF165/ANAPC13/PSMD9/FBXW2/PRPF19/RUSC1/UBB/FBXW8/AREL1/RNF167/RNF41/TRIM6/ANAPC11/RNF5/UBE2R2/SIAH2/PSMD7/PSMB5/PLAA/PSMD12/RNF183/SPSB1/SPSB4/RNF114/PSMF1/ERCC8/STUB1/RNF217/UBE2D4/PSMA6/PSMD1/FBXW9/CDC26/RNF26/FBXO21/UBE2V1/SKP2/RNF4/UBE2N/PSMA1/NHLRC1/ANA…
GO_POSITIVE_REGULATION_OF_CELLULAR_PROTEIN_LOCALIZATION	GO_POSITIVE_REGULATION_OF_CELLULAR_PROTEIN_LOCALIZATION	291	-0.342332	-1.53184	0.000158504	0.00204668	0.00136094	3841	tags=25%, list=12%, signal=23%	MIEF1/AP2B1/KAT7/OAZ2/EPB41L2/ARIH2/AKT1/HPS4/GPER1/CENPQ/TARDBP/ZFAND1/CDK1/APC/CDK5/RDX/HRAS/NMT1/CAMK1/YWHAG/CHP1/PTPN9/CCT2/CCT8/SFN/MFF/BCAP31/NDC80/CCT6A/MAP1A/CDT1/EMD/YWHAE/HSP90AB1/YWHAH/RAN/IPO5/TCP1/TRIM28/CNPY4/FIS1/WRAP53/TP63/PINX1/ITGB1BP1/OAZ1/TP53/RANGRF/PLK1/UBE2L3/PARP1/MCRS1/UBL5/FLNA/TERT/CCT4/CCT3/CCT5/E2F1/GTSE1/TFDP1/KIF20B/CDK5R1/CIB1/TOMM7/YWHAQ/SAE1/NUP62/PDCD5/GNL3L/DK…
GO_DNA_CONFORMATION_CHANGE	GO_DNA_CONFORMATION_CHANGE	277	-0.703571	-3.13281	0.000158957	0.00204668	0.00136094	4296	tags=55%, list=13%, signal=48%	MCM9/HMGB2/HIST4H4/RECQL4/G3BP1/H3F3B/NAP1L6/SMC4/PADI4/SRPK1/TSPYL5/GPER1/CENPQ/GTF2H3/RECQL/UBB/BLM/CDK1/NCAPD3/DHX30/HAT1/CENPH/SMYD3/HIST1H1A/CENPU/XRCC5/NCAPG/HNRNPA2B1/HHEX/UBN1/GTF2H2/ERCC8/H2AFY/TOP1MT/HELLS/CETN2/RAD54L/GTF2H5/CENPK/NASP/WRNIP1/HIST1H4J/CUL4A/NPM1/NAP1L2/DNA2/HMGB1/GINS1/DDB1/NCAPG2/HIST2H4B/HIST1H4K/DFFB/NCAPH2/DDX11/NOC2L/CENPL/MCM6/RAD54B/PAF1/NAP1L1/FANCM/CHD1L/PIF1/…
GO_MITOTIC_NUCLEAR_DIVISION	GO_MITOTIC_NUCLEAR_DIVISION	266	-0.557077	-2.47121	0.000158983	0.00204668	0.00136094	4798	tags=44%, list=15%, signal=38%	CDC27/MAD1L1/KNTC1/KIF14/EPS8/SPDL1/CENPF/ZNF207/MIS12/CCNE2/CENPE/SMC4/NDE1/MAP10/GEN1/BMP7/APC/CCND3/CEP97/NCAPD3/ANAPC11/NEK2/ANLN/RACGAP1/WRAP73/NUF2/KIF11/TTK/NSL1/KIF18A/SPAG5/NCAPG/SMC1A/MKI67/MAD2L1BP/INCENP/SEH1L/BUB1B/NAA50/NME6/BORA/PPP2R1A/DRG1/BCCIP/H2AFY/KIF18B/FBXO5/NDC80/DYNC1LI1/PHB2/RCC1/CDC26/DSN1/BUB3/CDT1/AURKA/KIF4A/NSFL1C/BUB1/KNSTRN/PDXP/RAN/NCAPH2/CCNA2/PTTG1/RHOA/PKMYT1/…
GO_NUCLEIC_ACID_PHOSPHODIESTER_BOND_HYDROLYSIS	GO_NUCLEIC_ACID_PHOSPHODIESTER_BOND_HYDROLYSIS	266	-0.55963	-2.48253	0.000158983	0.00204668	0.00136094	4477	tags=44%, list=14%, signal=39%	TDP1/XPA/PLD6/KRI1/MGME1/HMGB2/G3BP1/BOP1/CNOT8/UTP20/POP4/ZNRD1/GTF2H3/GEN1/RNASEH2B/DIS3L/UBB/AGO2/RNASEK/PAM16/EXOSC3/NMNAT1/NCBP2/ISG20L2/ST20/TATDN1/CNOT7/POP1/TSEN2/ASTE1/TATDN2/TATDN3/RPP21/NCBP1/KIAA0391/PDE12/EXOSC1/AGO1/ENDOD1/ABT1/RPP14/RFC3/GTF2H2/POLD3/EXOSC9/PELO/REXO4/EXOSC8/TSEN34/NUDT21/GTF2H5/POP5/RPP30/ERI2/RPS21/RAD1/USB1/EXOSC6/EXOSC2/PPP1R8/CSTF2T/TSN/CUL4A/DNA2/HMGB1/DDB1/D…
GO_CHROMOSOME_SEGREGATION	GO_CHROMOSOME_SEGREGATION	278	-0.580172	-2.58382	0.000159084	0.00204668	0.00136094	6251	tags=52%, list=19%, signal=42%	MUS81/TOP2A/NSMCE2/TRAPPC12/CHMP4A/CDC23/ANAPC4/ERCC4/NUP37/MSTO1/SMC2/CEP85/UVRAG/USP44/CHMP1A/BRIP1/ECT2/CCNB1IP1/ESCO2/SLX4/CDC27/MAD1L1/SMC6/KIF14/BRCA1/SPDL1/CENPF/ZNF207/RMI1/MIS12/CCNE2/CENPE/SMC4/TEX15/SRPK1/NDE1/ACTR3/MAP10/CENPQ/GEN1/BLM/APC/CIAO1/NCAPD3/ANAPC11/CSNK2A1/NEK2/FANCD2/RPS3/RACGAP1/NUF2/TTK/NSL1/KIF18A/UBE2I/SPAG5/MLH3/NCAPG/SMC1A/MKI67/MCMBP/INCENP/RCC2/RAD18/SEH1L/BUB1B/N…
GO_CELLULAR_AMINO_ACID_METABOLIC_PROCESS	GO_CELLULAR_AMINO_ACID_METABOLIC_PROCESS	270	-0.556587	-2.47261	0.000159261	0.00204668	0.00136094	5725	tags=49%, list=17%, signal=41%	QRSL1/DALRD3/AZIN1/RARS/PLOD1/GNMT/TARS2/WARS2/PLOD2/ACY1/GCLC/MARS/OAT/AASDHPPT/PSMC6/IARS/RARS2/PSMD10/MSRA/GATC/ASNSD1/OAZ2/PSMA3/SRR/TARS/QARS/AIMP1/AARS2/AASS/APIP/PADI4/SHMT2/PSMD9/TDH/PPA1/PPAT/SLC6A6/OGDH/ALDH5A1/SLC25A32/OAZ3/PSMD7/FARSA/PSMB5/SARS2/AADAT/ADI1/SCLY/PSMD12/GARS/PYCR2/QDPR/ALDH7A1/CTH/VARS/NARS2/PSMF1/SEPHS2/ALDH18A1/GCSH/PSMA6/PEMT/PSMD1/ENOPH1/SMS/PHGDH/GART/PSMA1/CAD/PR…
GO_PROTEIN_MODIFICATION_BY_SMALL_PROTEIN_REMOVAL	GO_PROTEIN_MODIFICATION_BY_SMALL_PROTEIN_REMOVAL	270	-0.459275	-2.04031	0.000159261	0.00204668	0.00136094	5878	tags=40%, list=18%, signal=33%	USP7/AR/COPS2/USP1/OTUB1/USPL1/USP44/STAMBP/SENP8/PSMC6/TAF9B/USP22/RAD23A/PSMD10/SNX3/ENY2/INO80C/USP38/TAF10/BRCA1/PSMA3/TFPT/COPS7A/TADA3/ACTB/TAB1/NFRKB/SHMT2/PSMD9/UBB/INO80E/CDK1/STAM/KAT2A/APC/USP10/NEDD8/BRCC3/UIMC1/SIAH2/PSMD7/PSMB5/ACTL6A/OTUD3/KDM1B/PSMD12/TNIP2/SPATA2/GPS1/USP13/COPS5/PSMF1/TADA2B/COPS6/COPS4/ACTR5/UCHL3/UCHL5/PSMA6/JOSD1/PSMD1/USP31/CLSPN/SKP2/KEAP1/PSMA1/CCNA2/RHOA/…
GO_PROTEIN_CONTAINING_COMPLEX_LOCALIZATION	GO_PROTEIN_CONTAINING_COMPLEX_LOCALIZATION	264	-0.484444	-2.14676	0.000159286	0.00204668	0.00136094	6228	tags=44%, list=19%, signal=36%	SMAD7/U2AF1L4/SSNA1/GRASP/THOC3/SDAD1/CPSF2/DNM1/IFT172/DLG3/CASC3/SRRM1/IFT81/NUP133/EFNB2/TRAF3IP1/NUP37/DAG1/NUP50/NUP107/EPS15/SARNP/GPHN/SRSF7/CNIH2/GPC6/RAB8A/NUP210/IFT57/ENY2/TTC30B/NUP205/VPS35/AP2B1/DRD4/WDR33/IFT46/DYNLL1/KLHL21/RABL2B/UPF3B/NOL6/SSX2IP/SLBP/DDX39B/NUP54/U2AF2/SSB/DYNC2LI1/POLDIP3/AAAS/NCBP2/POLR2D/NUP214/IFT122/SRSF2/SEC13/HRAS/ABCE1/NXF1/THOC5/HNRNPA2B1/NCBP1/MAGOHB/…
GO_RIBOSOME_BIOGENESIS	GO_RIBOSOME_BIOGENESIS	263	-0.734476	-3.25296	0.000159566	0.00204668	0.00136094	6194	tags=76%, list=19%, signal=62%	NSUN5P2/FCF1/WDR18/RRP7A/PIH1D1/SDAD1/NOL9/UTP3/NGDN/GTPBP4/EXOSC4/RRN3/CEBPZ/RPS2/MPHOSPH10/FASTKD2/DDX21/UTP18/IMP3/DDX51/ERI1/TRAF7/RPL7L1/GAR1/WDR43/RPF1/SBDS/SURF6/GEMIN4/MRM1/BMS1/EIF2A/KRI1/ERAL1/NSUN4/NOL6/RPF2/NOP58/BOP1/WDR36/RPS28/NOL12/UTP20/RSL1D1/TFB2M/POP4/DDX31/MALSU1/NOC4L/FAM207A/TEX10/UTP14A/NAF1/TRMT61B/GNL2/FRG1/EXOSC3/MYBBP1A/DHX30/RRP8/HEATR3/ISG20L2/MRPS2/NOL11/SART1/ABCE1…
GO_MACROMOLECULE_METHYLATION	GO_MACROMOLECULE_METHYLATION	260	-0.4737	-2.09496	0.000159719	0.00204668	0.00136094	5840	tags=38%, list=18%, signal=31%	THADA/TRMT6/MTO1/EED/SETD7/WTAP/ETF1/MBD3/TRMT11/TRMT5/CXXC1/SNW1/RNF20/SUV39H2/EHMT1/BRCA1/TRMT61A/MRM1/WDR4/PLD6/PCMT1/NSUN4/TYW3/THUMPD3/MEPCE/TFB2M/TRMT1/TRMT61B/TRMT10A/FTSJ1/PYGO2/NSUN2/SMYD3/GATAD2A/METTL2A/KDM1B/METTL8/PRMT6/KIAA0391/PRMT3/PAGR1/DIMT1/TRMT1L/SNRPD3/EZH2/BCDIN3D/H2AFY/SMYD2/DPY30/SETD3/ICMT/WDR61/CAMKMT/KDM1A/NELFE/FDXACB1/FTSJ3/DNMT3B/METTL21A/GSPT1/TRIM28/PAF1/NSUN5/SMAR…
GO_PROTEIN_DNA_COMPLEX_SUBUNIT_ORGANIZATION	GO_PROTEIN_DNA_COMPLEX_SUBUNIT_ORGANIZATION	260	-0.714237	-3.15874	0.000159719	0.00204668	0.00136094	4544	tags=60%, list=14%, signal=52%	ANP32B/SMARCD1/SUPT16H/NAP1L4/CCNH/CAND1/PSMC6/TBPL1/SETSIP/RPA1/HIST1H4G/ITGB3BP/HEY2/TSPYL4/XPA/CENPF/HMGB2/HIST4H4/TAF6/MIS12/ANP32E/H3F3B/THRA/NAP1L6/CENPE/CREB1/PADI4/TSPYL5/TAF7L/CENPQ/GTF2H3/UBB/GTF3C5/HAT1/CENPH/SMYD3/HIST1H1A/SOX12/CENPU/MED6/RPL23/VPS72/SMARCD2/UBN1/GTF2H2/GMNN/H2AFY/HELLS/CETN2/GTF2H5/ORC3/CENPK/NASP/CDT1/WNT10B/RNF4/HIST1H4J/CUL4A/NPM1/NAP1L2/HMGB1/DDB1/HIST2H4B/TAF12…
GO_RIBONUCLEOPROTEIN_COMPLEX_SUBUNIT_ORGANIZATION	GO_RIBONUCLEOPROTEIN_COMPLEX_SUBUNIT_ORGANIZATION	262	-0.664528	-2.94139	0.000159923	0.00204668	0.00136094	4694	tags=56%, list=14%, signal=48%	SBDS/ISY1/GEMIN4/HSP90AA1/EIF4B/EIF2A/PLD6/ERAL1/NSUN4/SF3A1/RPF2/G3BP1/BOP1/RPS28/DDX6/SRPK1/DENR/DDX39B/TAF9/PRPF31/MTIF2/PRPF19/AGO2/NAF1/ZFAND1/LUC7L2/RNU6-2/CELF1/EIF2D/DHX30/POLR2D/CD2BP2/MRPS2/CNOT7/EIF3C/EIF3E/EIF5/SART1/EIF3CL/PPAN/SNRNP200/PRPF8/TFIP11/NCBP1/TARBP2/SRSF9/PRPF3/SHQ1/AGO1/SMN2/MRRF/ABT1/PWP2/SNRPD3/RPS27/RNU6-8/RNU5B-1/PELO/GEMIN5/RNVU1-3/NUDT21/LSM4/GEMIN7/BRIX1/MPV17L2/…
GO_CELL_CYCLE_G2_M_PHASE_TRANSITION	GO_CELL_CYCLE_G2_M_PHASE_TRANSITION	254	-0.590248	-2.60352	0.000160308	0.00204668	0.00136094	5279	tags=50%, list=16%, signal=43%	CCNH/CUL1/CALM2/PSMC6/CHEK2/DCTN1/TUBA4A/CEP63/PSMD10/MSH6/KIF14/BRCA1/HSP90AA1/CDC25B/ACTR1A/PSMA3/DYNLL1/CENPF/RECQL4/DTL/NDE1/PSMD9/CEP164/RNASEH2B/CIT/BLM/CDK1/NEK2/BRCC3/UIMC1/PSMD7/PSMB5/PSMD12/HMMR/CENPJ/TUBA1A/CCNY/NAE1/MAPRE1/RCC2/YWHAG/FGFR1OP/PSMF1/DBF4B/PKIA/BORA/DCTN2/PLK4/PPP2R1A/H2AFY/CETN2/FBXO5/TUBB4B/PSMA6/PSMD1/CDK4/AURKA/WNT10B/CLSPN/SKP2/NES/NPM1/YWHAE/PSMA1/CDC7/CEP41/CCNA2/…
GO_POSITIVE_REGULATION_OF_CELL_CYCLE_PROCESS	GO_POSITIVE_REGULATION_OF_CELL_CYCLE_PROCESS	254	-0.443289	-1.9553	0.000160308	0.00204668	0.00136094	4701	tags=33%, list=14%, signal=29%	APEX1/KIF14/BRCA1/CDC25B/RHNO1/MSX1/RECQL4/CNOT8/MEPCE/AKT1/DTL/MAP10/GEN1/CIT/CDK1/CCND3/MYBBP1A/ANAPC11/RRP8/RACGAP1/CNOT7/RDX/RPL23/E2F4/SPAG5/CASP2/EIF4G1/CENPJ/PAGR1/RCC2/STXBP4/DBF4B/EZH2/PLK4/H2AFY/RPL26/SFN/FBXO5/NDC80/DYNC1LI1/PHB2/CDK4/CDT1/AURKA/WNT10B/NSFL1C/CUL4A/NPM1/E2F7/CDC7/DDX11/PAF1/RHOA/FAM83D/DLGAP5/PEBP1/NUSAP1/MAD2L1/CDC6/TP53/XRCC3/CCNB1/ANAPC5/AURKB/ESPL1/TERT/PRMT1/E2F1/…
GO_DNA_REPLICATION	GO_DNA_REPLICATION	251	-0.608666	-2.68204	0.000160411	0.00204668	0.00136094	5338	tags=50%, list=16%, signal=42%	BRIP1/SUPT16H/DHX9/POLA1/CHEK2/GLI2/ESCO2/SLX4/RBM14/RPA1/MSH6/BRCA1/KAT7/ATF1/NUCKS1/RHNO1/BRCA2/MCM8/MGME1/MCM9/RMI1/RECQL4/CCNE2/DTL/SLBP/GEN1/BLM/CDK1/CINP/RPAIN/RAC1/ORC5/ZNF365/S100A11/ATG7/PRIM2/FAF1/HRAS/LRWD1/SMC1A/MCMBP/RFC3/POLD3/DBF4B/PPP2R1A/GMNN/ORC6/CDK2AP1/TOP1MT/MMS22L/FBXO5/ORC3/NASP/CDT1/RRM1/RAD1/WRNIP1/CLSPN/DNA2/GINS1/E2F7/WDHD1/CDC7/DBF4/DDX11/MCM6/POLE/DNAJA3/CCNA2/NAP1L1/…
GO_REGULATION_OF_DNA_METABOLIC_PROCESS	GO_REGULATION_OF_DNA_METABOLIC_PROCESS	251	-0.493391	-2.17409	0.000160411	0.00204668	0.00136094	6463	tags=47%, list=20%, signal=38%	FBXO4/PPP4C/STOX1/PRKCQ/POLQ/WDR18/MSH2/FIGN/USP7/H1F0/USP1/PNKP/RNF168/ERCC4/DEK/PARN/OTUB1/XRCC1/MBD3/DHX9/WDR70/SLX4/FANCB/ANXA3/MSH6/BRCA1/CLCF1/NUCKS1/KLHL15/FIGNL1/AKT1/TEX15/CBX8/GPER1/NAF1/BLM/EXOSC3/NEK2/BRCC3/RPS3/UIMC1/SPIDR/HIST1H1A/ZNF365/MAPKAPK5/PKIB/KDM1B/EYA3/TFIP11/XRCC5/HNRNPA2B1/HNRNPD/TFRC/CCT2/CCT8/PPP1R10/CCT6A/AUNIP/KDM1A/CDT1/MMS19/FAM168A/UBE2V1/WRNIP1/EXOSC6/IL27RA/CUL4…
GO_SIGNAL_TRANSDUCTION_BY_P53_CLASS_MEDIATOR	GO_SIGNAL_TRANSDUCTION_BY_P53_CLASS_MEDIATOR	251	-0.430206	-1.89567	0.000160411	0.00204668	0.00136094	5789	tags=43%, list=18%, signal=36%	RRN3/RNF34/SNAI2/TP53RK/CNOT11/PIN1/MBD3/BRIP1/SUPT16H/TAF5/CHEK2/TAF9B/SNW1/PSMD10/RPA1/EHMT1/PRKAG1/TAF10/BRPF1/BRCA1/RHNO1/BRCA2/TAF15/MSX1/RMI1/TAF6/RPF2/BOP1/HNRNPK/CNOT8/AKT1/CSNK2B/HDAC1/TAF9/UBB/PYCARD/BLM/MIF/CDK1/MYBBP1A/TAF3/CSNK2A1/PHF20/USP10/RRP8/CDK5/CNOT7/DYRK2/MAPKAPK5/PRMT6/RPL23/E2F4/CASP2/TTC5/RFC3/SMYD2/RPL26/SFN/TFAP4/KDM1A/AURKA/RAD1/DNA2/TAF12/E2F7/TAF11/NOC2L/ZNF385B/ANKR…
GO_NEGATIVE_REGULATION_OF_TRANSFERASE_ACTIVITY	GO_NEGATIVE_REGULATION_OF_TRANSFERASE_ACTIVITY	248	-0.358985	-1.58034	0.000160694	0.00204668	0.00136094	6056	tags=37%, list=18%, signal=30%	ABL1/CSK/FBXO7/AJUBA/PKN1/IPO7/CEP85/PTPN6/TRIB3/USP44/LYN/DUSP7/CAV3/EPHB2/AKT1S1/UBASH3B/MAPK8IP1/DBNDD2/CBL/DUSP19/PAK2/COX11/NR2F2/QARS/CHORDC1/PPM1F/AIDA/AKT1/CAMK2N2/PRDX3/PAQR3/BAG5/PPARG/BMP7/PYCARD/CAV1/APC/DUSP18/SMYD3/PKIB/PTPN2/PKIG/RPL23/PRKAR1B/GPS1/TARBP2/HHEX/YWHAG/FGFR1OP/ADARB1/VPS25/PKIA/PPP2R1A/CHP1/CEBPA/H2AFY/CDKN2C/CDKN2D/SFN/FBXO5/TFAP4/NPM1/BAG2/DUS2/LIMK1/PRKAR2A/IPO5/NF…
GO_REGULATION_OF_PROTEIN_STABILITY	GO_REGULATION_OF_PROTEIN_STABILITY	248	-0.410922	-1.80898	0.000160694	0.00204668	0.00136094	6338	tags=39%, list=19%, signal=32%	PEX19/WIZ/PIM2/GOLGA7/SMAD7/ATP1B1/FBXO7/GTPBP4/PRKDC/USP7/QRSL1/SUGT1/STK4/EPHA4/PIN1/PDCD10/CCNH/ATP1B3/BAG3/CHEK2/TAF9B/RAD23A/TBL1X/SUMO1/NAA15/HSP90AA1/VPS35/CD81/CDC37L1/IFT46/MCM8/COG7/MSX1/ZNF207/NCLN/TADA3/CREB1/HPS4/TAF9/FKBPL/BAG5/PYCARD/KAT2A/ZSWIM7/RNF5/OTUD3/TNIP2/DERL1/RPL23/SWSAP1/CDC37/USP13/HIP1/STXBP4/HSPD1/STUB1/CHP1/PFN2/CCT2/CCT8/CCAR2/CCT6A/PHB2/AURKA/WNT10B/HSP90AB1/BAG2/H…
GO_CELL_CYCLE_G1_S_PHASE_TRANSITION	GO_CELL_CYCLE_G1_S_PHASE_TRANSITION	249	-0.454194	-1.99954	0.000160875	0.00204668	0.00136094	4824	tags=36%, list=15%, signal=31%	RPA1/ECD/APEX1/KIF14/TAF10/MCM8/DHFRP1/CNOT8/CCNE2/MEPCE/AKT1/RBL1/PPAT/CDK1/CCND3/ORC5/CNOT7/PRIM2/RDX/E2F4/CASP2/EIF4G1/PAGR1/STXBP4/EZH2/CUL5/GMNN/ORC6/CDKN2C/RPL26/CDKN2D/SFN/FBXO5/ORC3/PHB2/RCC1/CDK4/EIF4EBP1/NASP/CDT1/AURKA/SKP2/CUL4A/NACC2/E2F7/GSPT1/CDC7/DBF4/MCM6/POLE/PAF1/CCNA2/IQGAP3/FAM83D/CDC6/TP53/PSME3/RPA2/CDKN2B/CCNB1/TMEM14B/MCM10/PRIM1/POLA2/TERT/PRMT1/RFWD3/POLE3/E2F1/RPA3/GTS…
GO_ENERGY_DERIVATION_BY_OXIDATION_OF_ORGANIC_COMPOUNDS	GO_ENERGY_DERIVATION_BY_OXIDATION_OF_ORGANIC_COMPOUNDS	243	-0.633763	-2.784	0.000161238	0.00204668	0.00136094	4676	tags=52%, list=14%, signal=45%	PPP1R3D/PRELID1/NDUFC2-KCTD14/NDUFV1/TBRG4/UQCRC2/FASTKD5/SURF1/NDUFA2/COX7C/NDUFS8/UGP2/PHKG2/SLC25A22/AKT1/MTOR/SHMT2/SDHAF2/UQCR11/PGM1/MDH1B/PGM2/NDUFA5/CDK1/OGDH/ETFA/NDUFA11/COX15/MYBBP1A/NDUFA4/ALDH5A1/COQ10A/IDH3B/PASK/OXA1L/PDHB/BLOC1S1/IDE/DYRK2/NOA1/NDUFV2/NDUFA3/MDH1/NDUFS1/IDH2/PHKA2/SUCLG1/ETFB/ACO2/NDUFC1/FASTKD1/SLC25A23/SLC25A14/SLC25A25/NDUFB7/UQCRC1/NDUFS2/COX10/FXN/CHCHD4/NDUF…
GO_PROTEIN_MATURATION	GO_PROTEIN_MATURATION	236	-0.382264	-1.67342	0.000161342	0.00204668	0.00136094	4716	tags=31%, list=14%, signal=26%	TMEM208/NAA15/DOHH/UQCRC2/FKBP1B/PRKACB/HM13/PSEN2/PITRM1/HSCB/AEBP1/NFU1/PYCARD/METAP2/PLGRKT/SERPINE1/CIAO1/YME1L1/BAK1/CNTN2/THBS1/IHH/CASP2/SPCS2/NAA20/MIPEP/SNAPIN/TYSND1/GLRX3/SEC11C/HSPD1/NAA50/PMPCA/LIAS/STUB1/IFT52/TIMM17A/XPNPEP3/GCSH/SPCS1/FXN/PSENEN/CHCHD4/ANXA2/MMS19/BAG2/PRDX4/BOLA2B/NAA40/LDLRAD3/CISD3/CARD8/TSPAN33/ECE2/TESC/FKBP1A/BCL2L12/PGK1/NAA10/PARP1/AFG3L2/GLRX5/BOLA2/ASRGL…
GO_DNA_RECOMBINATION	GO_DNA_RECOMBINATION	244	-0.569249	-2.50006	0.000161421	0.00204668	0.00136094	6787	tags=54%, list=21%, signal=43%	RNF138/ERCC1/MSH5/NBN/DMC1/RAD51AP1/FAN1/AP5S1/PPP4C/POLQ/LIG3/MUS81/TOP2A/NSMCE2/RPA4/MSH2/FIGN/PRKDC/H1F0/RNF168/ERCC4/RAD51D/XRCC1/BRIP1/SUPV3L1/CCNB1IP1/SLX4/FANCB/RBM14/RPA1/MSH6/SMC6/APEX1/INO80C/BRCA1/NSMCE4A/CLCF1/TFPT/NUCKS1/RHNO1/BRCA2/MCM8/MCM9/HMGB2/RMI1/RECQL4/XRCC4/KLHL15/FIGNL1/NFRKB/TEX15/GEN1/RECQL/INO80E/BLM/EXOSC3/RPAIN/ZSWIM7/SPIDR/HIST1H1A/ZNF365/ACTL6A/NONO/SWSAP1/MLH3/XRCC5…
GO_COENZYME_METABOLIC_PROCESS	GO_COENZYME_METABOLIC_PROCESS	229	-0.467322	-2.03877	0.000161681	0.00204668	0.00136094	5573	tags=41%, list=17%, signal=35%	NT5E/MMADHC/GNMT/DCAKD/COQ4/SLC5A6/AASDHPPT/GPHN/PPT1/SCD/PCBD2/COQ5/ACOT4/ACOT1/AMD1/PDSS2/DHFRP1/NOX1/NMNAT3/APIP/TECR/DCXR/SHMT2/MDH1B/OGDH/PPCDC/SLC46A1/MOCS2/ACOT7/NMNAT1/COQ6/COQ10A/SLC25A32/MCEE/PDHB/ATIC/SLC19A1/MPC1/RFK/HSD17B4/GPAM/G6PD/ELOVL1/CBR3/QDPR/ELOVL6/MDH1/IDH2/SUCLG1/LIAS/PEMT/PDXK/PDZD11/ENOPH1/MPC2/THEM4/ACAT1/GART/FLAD1/DLAT/SPR/KYNU/ACBD6/UBIAD1/PDHA1/ACSL4/NDUFA9/PNPO/MOC…
GO_NEGATIVE_REGULATION_OF_CELL_CYCLE_PHASE_TRANSITION	GO_NEGATIVE_REGULATION_OF_CELL_CYCLE_PHASE_TRANSITION	229	-0.545422	-2.37949	0.000161681	0.00204668	0.00136094	4843	tags=45%, list=15%, signal=38%	PSMD10/MAD1L1/MSH6/BRCA1/SPDL1/PSMA3/CENPF/ZNF207/CNOT8/DTL/RBL1/GEN1/PSMD9/BLM/CDK1/APC/BRCC3/UIMC1/PSMD7/TTK/CNOT7/PSMB5/PSMD12/E2F4/CASP2/NAE1/BUB1B/PSMF1/EZH2/H2AFY/CDKN2C/RPL26/CDKN2D/SFN/FBXO5/NDC80/PSMA6/DYNC1LI1/PSMD1/CDK4/BUB3/CDT1/AURKA/CLSPN/BUB1/NACC2/PSMA1/E2F7/DONSON/SKP1/PINX1/MAD2L1/PSMC2/CDC6/TP53/PSMD6/PSMA2/TICRR/PSME3/PLK1/PSMA4/BABAM1/CHEK1/XRCC3/RPA2/CDKN2B/PSMD14/CCNB1/AURK…
GO_NUCLEAR_CHROMOSOME_SEGREGATION	GO_NUCLEAR_CHROMOSOME_SEGREGATION	228	-0.569859	-2.48545	0.00016176	0.00204668	0.00136094	6251	tags=51%, list=19%, signal=42%	MUS81/TOP2A/NSMCE2/TRAPPC12/CHMP4A/CDC23/ANAPC4/ERCC4/MSTO1/SMC2/USP44/CHMP1A/BRIP1/ECT2/CCNB1IP1/ESCO2/SLX4/CDC27/MAD1L1/KIF14/SPDL1/CENPF/ZNF207/RMI1/MIS12/CCNE2/CENPE/SMC4/TEX15/ACTR3/MAP10/CENPQ/GEN1/BLM/APC/NCAPD3/ANAPC11/NEK2/FANCD2/RACGAP1/NUF2/TTK/NSL1/KIF18A/SPAG5/MLH3/NCAPG/SMC1A/MCMBP/INCENP/RCC2/SEH1L/BUB1B/NAA50/PPP2R1A/H2AFY/KIF18B/FBXO5/NDC80/DYNC1LI1/PHB2/C14orf39/CDC26/DSN1/BUB3/…
GO_PROTEIN_LOCALIZATION_TO_NUCLEUS	GO_PROTEIN_LOCALIZATION_TO_NUCLEUS	228	-0.401752	-1.75225	0.00016176	0.00204668	0.00136094	5943	tags=43%, list=18%, signal=35%	ARL2BP/BANP/BBS4/NVL/NUP88/FBXO4/PPP3CA/CABP1/SNUPN/RANBP6/NUP133/CTDNEP1/IPO7/DNAJB6/PIN1/NUP50/NUP107/ECT2/IPO11/BAG3/SUMO1/SUFU/TMCO6/KPNA3/KAT7/ARL2/RANGAP1/NXT2/XPA/MSX1/RPF2/AKT1/NUP54/TARDBP/BMP7/CDK1/CSE1L/TAF3/RPAIN/NUP214/CDK5/HEATR3/RAB23/IPO13/MFHAS1/PKIG/RPL23/HHEX/RASSF5/TNPO2/NUP85/PKIA/CHCHD10/CHP1/CCT2/CCT8/TNPO3/PPP1R10/CCT6A/PHB2/NUP35/NUTF2/YWHAE/IPO9/NUP155/RAN/NUP188/IPO5/TC…
GO_DNA_TEMPLATED_TRANSCRIPTION_INITIATION	GO_DNA_TEMPLATED_TRANSCRIPTION_INITIATION	234	-0.486438	-2.12684	0.000161838	0.00204668	0.00136094	6890	tags=46%, list=21%, signal=37%	POLR2A/GTF3C1/SMARCA4/NR1H3/ESRRB/TFAM/BCLAF1/MED8/CDK8/POLR2B/NAT14/PIH1D1/THRAP3/AR/RRN3/GTF2H4/TAF6L/TWISTNB/GTF2A1/MED24/CCNH/TAF5/POLR1B/CAND1/TBX5/PSMC6/SRF/TBPL1/TAF9B/SNW1/MED4/TAF10/HEY2/POLR2K/TAF15/HIST4H4/TAF6/GTF2E2/THRA/CREB1/TFB2M/TAF7L/ZNRD1/TAF9/GTF2H3/HNF1A/PPARG/E2F3/CDK1/GTF2F1/TAF3/POLR2D/GTF3C5/SUB1/MED20/TEAD1/MED6/TAF1A/GTF2F2/CRCP/MAZ/GTF2H2/GTF2H5/CDK4/POLR2E/WNT10B/HIST…
GO_NUCLEOBASE_CONTAINING_COMPOUND_TRANSPORT	GO_NUCLEOBASE_CONTAINING_COMPOUND_TRANSPORT	226	-0.487895	-2.12503	0.000162417	0.00204668	0.00136094	7087	tags=49%, list=22%, signal=38%	FLOT1/FIP1L1/SLC35E4/SRSF4/HNRNPU/PHAX/CPSF6/SLC35B2/SLC35D1/NUP88/NUP160/SLC29A2/LRPPRC/KHSRP/EIF5A2/U2AF1L4/THOC3/SDAD1/SLC25A17/CPSF2/SNUPN/CASC3/SRRM1/NUP133/NUP37/NUP50/DHX9/NUP107/SARNP/XPO5/SRSF7/HNRNPA3/NUP210/ENY2/NUP205/WDR33/NXT2/UPF3B/NOL6/SLC35A3/SLBP/DDX39B/NUP54/U2AF2/SSB/DDX19A/POLDIP3/AAAS/NCBP2/POLR2D/NUP214/SLC25A32/SLC35E3/SRSF2/SEC13/ABCE1/NXF1/THOC5/HNRNPA2B1/NCBP1/MAGOHB/SR…
GO_NUCLEOSIDE_PHOSPHATE_BIOSYNTHETIC_PROCESS	GO_NUCLEOSIDE_PHOSPHATE_BIOSYNTHETIC_PROCESS	226	-0.4585	-1.997	0.000162417	0.00204668	0.00136094	3582	tags=32%, list=11%, signal=29%	PPAT/PPCDC/HDDC2/ACOT7/NMNAT1/PDHB/ALDOA/ATIC/MPC1/RFK/GARS/GPAM/ELOVL1/ELOVL6/PRPS2/IDH2/UMPS/SUCLG1/TMSB4X/NME6/CDS2/TK1/LCLAT1/PAPSS1/IMPDH1/MPC2/RRM1/ACAT1/GART/ADK/ADCY4/ADCY3/FLAD1/CAD/DLAT/DGUOK/KYNU/GMPS/PFAS/PDHA1/ACSL4/PARP1/GCDH/PDK3/GSTZ1/AK2/SHMT1/KARS/CYC1/TAMM41/ACLY/MTHFD1/VCP/DHODH/ERH/DTYMK/APRT/UCK2/PAICS/SLC25A12/DUT/PNP/STOML2/HPRT1/RRM2/ADSL/ENO1/PRPS1/NME1/ME1/CTPS1/UPP1/IM…
GO_MITOCHONDRIAL_TRANSPORT	GO_MITOCHONDRIAL_TRANSPORT	218	-0.555208	-2.40867	0.000162628	0.00204668	0.00136094	6521	tags=49%, list=20%, signal=40%	UCP3/GRPEL2/ALKBH7/BLOC1S2/SFXN2/MCU/FBXO7/AGK/ABCB10/UBE2D3/OPA1/BAD/CNP/MTX2/NDUFA13/BAG3/SLC25A13/COX5B/CPT2/UBE2J2/UCP2/HSP90AA1/VPS35/UQCRC2/TIMM13/PSEN2/ARIH2/SLC25A22/HPS4/HEBP2/PITRM1/TIMM9/HSPA4/LETM1/PAM16/MRS2/SLC25A32/OXA1L/BAK1/GDAP1/MPC1/NMT1/MIPEP/YWHAG/TIMM21/HSPD1/PMPCA/CHCHD10/SLC25A23/SLC25A14/ROMO1/TIMM17A/GRPEL1/SFN/MFF/NAIF1/CHCHD4/MPC2/THEM4/TOMM5/TOMM40/SLC25A6/MFN2/SLC25A…
GO_RNA_LOCALIZATION	GO_RNA_LOCALIZATION	218	-0.540456	-2.34467	0.000162628	0.00204668	0.00136094	6248	tags=49%, list=19%, signal=40%	LRPPRC/KHSRP/EIF5A2/U2AF1L4/PIH1D1/THOC3/SDAD1/CPSF2/SNUPN/CASC3/SRRM1/NUP133/NUP37/PARN/NUP50/DHX9/NUP107/SARNP/XPO5/SRSF7/HNRNPA3/NUP210/ENY2/NUP205/WDR33/NXT2/UPF3B/NOL6/NOP58/SLBP/DDX39B/NUP54/U2AF2/SSB/NAF1/DDX19A/POLDIP3/EXOSC3/AAAS/NCBP2/POLR2D/NUP214/SRSF2/SEC13/ABCE1/NXF1/THOC5/HNRNPA2B1/NCBP1/MAGOHB/SRSF9/HHEX/SHQ1/THOC7/SEH1L/NUP85/BCCIP/CCT2/CCT8/LTV1/CCT6A/U2AF1/ALKBH5/NUP35/EXOSC2/N…
GO_DOUBLE_STRAND_BREAK_REPAIR	GO_DOUBLE_STRAND_BREAK_REPAIR	211	-0.568968	-2.4583	0.00016372	0.00204668	0.00136094	6787	tags=59%, list=21%, signal=47%	RNF138/DDX1/ERCC1/NBN/DMC1/RAD51AP1/FAN1/AP5S1/PPP4C/POLQ/DCLRE1A/LIG3/MUS81/NSMCE2/RPA4/MSH2/FIGN/PRKDC/RNF168/ERCC4/DEK/OTUB1/RAD51D/UVRAG/XRCC1/BRIP1/POLA1/WDR70/CHEK2/ESCO2/SUMO1/SLX4/FANCB/RPA1/SMC6/BRCA1/TDP1/PARP2/NUCKS1/BRCA2/MCM8/MCM9/HIST4H4/RMI1/RECQL4/XRCC4/KLHL15/FIGNL1/TEX15/GEN1/RECQL/PRPF19/BLM/ZSWIM7/BRCC3/UIMC1/SPIDR/ZNF365/EYA3/SWSAP1/TFIP11/XRCC5/MMS22L/ACTR5/RAD54L/AUNIP/C14o…
GO_CELLULAR_RESPONSE_TO_OXYGEN_LEVELS	GO_CELLULAR_RESPONSE_TO_OXYGEN_LEVELS	208	-0.457145	-1.9706	0.000163854	0.00204668	0.00136094	3842	tags=33%, list=12%, signal=29%	AKT1/MTOR/PSMD9/PPARG/UBB/BMP7/CAV1/GNGT1/PSMD7/ATP6V0D1/PSMB5/ATG7/PSMD12/EEF2K/CYBB/TMBIM6/PSMF1/STUB1/HIF1AN/PSMA6/PHB2/PSMD1/EIF4EBP1/DNMT3B/KCNK2/PSMA1/CCNA2/SLC29A1/ENDOG/PSMC2/TP53/PSMD6/PGK1/SUV39H1/PSMA2/ATP6V0A2/PSME3/PSMA4/PSMD14/UBA52/CCNB1/PDK3/CHCHD2/AIFM1/PSMA5/TERT/PSMC1/E2F1/RBX1/PSMC5/PSMD11/PSMD13/RPS27A/PSMD4/PSMD2/PSMD3/ACAA2/PSMD8/PSMB4/PSMB3/PSMB1/ENO1/PSMB2/PSMB7/PSMA7/PSM…
GO_MEIOTIC_CELL_CYCLE	GO_MEIOTIC_CELL_CYCLE	206	-0.452302	-1.94697	0.000164312	0.00204668	0.00136094	6840	tags=41%, list=21%, signal=33%	GPR3/CDC25C/ERCC1/MSH5/NBN/DMC1/ZW10/CCNE1/PIM2/MUS81/TOP2A/RPA4/YTHDF2/ERCC4/SMC2/TUBGCP2/RAD51D/BRIP1/CCNB1IP1/SLX4/RPA1/MSH6/CDC25B/PRKACB/PLD6/BRCA2/MSX1/RMI1/OSGIN2/FIGNL1/CCNE2/SMC4/TEX15/ACTR3/UBB/BLM/NCAPD3/NEK2/FANCD2/NSUN2/NUF2/TTK/KIF18A/TUBGCP3/MLH3/SMC1A/BUB1B/PPP2R1A/CKS2/FBXO5/RAD54L/TUBGCP4/C14orf39/BUB3/AURKA/MNS1/RAD1/XRCC2/BUB1/NCAPH2/RAD54B/PTTG1/FANCA/FANCM/PKMYT1/EXO1/METTL3…
GO_POSITIVE_REGULATION_OF_NUCLEOBASE_CONTAINING_COMPOUND_METABOLIC_PROCESS	GO_POSITIVE_REGULATION_OF_NUCLEOBASE_CONTAINING_COMPOUND_METABOLIC_PROCESS	207	-0.463974	-1.99814	0.000164312	0.00204668	0.00136094	5878	tags=45%, list=18%, signal=38%	USP7/THRAP3/PNKP/RNF168/PARN/RELA/XRCC1/NFKB1/DHX9/SNW1/SLX4/STH/FANCB/WDR43/ANXA3/MSH6/BRCA1/CLCF1/HMGB2/AKT1/TRA2B/CBX8/U2AF2/PRPF19/NAF1/BLM/EXOSC3/NCBP2/NEK2/BRCC3/ST20/RPS3/UIMC1/SPIDR/MAPKAPK5/PKIB/EYA3/LEO1/HRAS/XRCC5/HNRNPA2B1/NCBP1/RBMX/UTP15/HNRNPD/DIMT1/TFRC/CCT2/CCT8/DAZAP1/PPP1R10/NUDT21/CCT6A/SF3B4/MMS19/MAP2K2/FAM168A/MAP2K1/EXOSC6/HMGB1/UBE2N/TCP1/DDX11/TRIM28/PAF1/MGMT/WRAP53/NAB…
GO_CELL_CYCLE_CHECKPOINT	GO_CELL_CYCLE_CHECKPOINT	205	-0.531124	-2.28504	0.000164663	0.00204668	0.00136094	4877	tags=42%, list=15%, signal=36%	CEP63/MAD1L1/KNTC1/MSH6/BRCA1/SPDL1/INTS7/RHNO1/CENPF/ZNF207/CNOT8/DTL/DDX39B/GEN1/RNASEH2B/PRPF19/BLM/CDK1/APC/TIPRL/BRCC3/NSUN2/UIMC1/NEK11/TTK/CNOT7/HRAS/E2F4/CASP2/THOC5/MAD2L1BP/NAE1/BUB1B/RPL26/PPP1R10/SFN/CCAR2/NDC80/DYNC1LI1/BUB3/CDT1/AURKA/RAD1/CLSPN/BUB1/CUL4A/DNA2/E2F7/ZWILCH/WDR76/DONSON/NABP2/MAD2L1/MDC1/CDC6/TP53/H2AFX/TICRR/PLK1/BABAM1/CHEK1/XRCC3/RPA2/CDKN2B/CCNB1/AURKB/RPL24/PRMT…
GO_PROTEIN_FOLDING	GO_PROTEIN_FOLDING	204	-0.554713	-2.38469	0.000164962	0.00204668	0.00136094	6510	tags=48%, list=20%, signal=39%	RAD23B/GRPEL2/SNRNP70/PEX19/DNAJA2/EMC3/DNAJC2/DNAJC10/EMC4/ST13P4/DNAJB6/DNAJB8/FUT10/BAG3/TBCE/TBCD/PFDN4/DNAJC7/DNAJB13/HSP90AA1/PRKCSH/GANAB/CDC37L1/HSPH1/FKBP1B/CHORDC1/ST13/PFDN1/TBCA/GNAI3/CSNK2B/CWC27/SACS/BAG5/EMC6/TBCC/PDIA6/CSNK2A1/SGTA/LMAN2L/DERL1/CDC37/PFDN5/HSPA14/HSPA9/HSPD1/FKBP9/CCT2/CCT8/GRPEL1/CCT6A/VBP1/CHCHD4/FKBP4/PDRG1/MKKS/NUDCD3/PPIL3/MLEC/HSP90AB1/BAG2/HSPA8/GNB3/TTC1/T…
GO_REGULATION_OF_CELL_CYCLE_G2_M_PHASE_TRANSITION	GO_REGULATION_OF_CELL_CYCLE_G2_M_PHASE_TRANSITION	201	-0.628563	-2.69896	0.000165071	0.00204668	0.00136094	5094	tags=54%, list=15%, signal=46%	PSMC6/DCTN1/TUBA4A/CEP63/PSMD10/MSH6/KIF14/BRCA1/HSP90AA1/CDC25B/ACTR1A/PSMA3/DYNLL1/CENPF/RECQL4/DTL/NDE1/PSMD9/CEP164/RNASEH2B/BLM/CDK1/NEK2/BRCC3/UIMC1/PSMD7/PSMB5/PSMD12/HMMR/CENPJ/TUBA1A/NAE1/MAPRE1/RCC2/YWHAG/FGFR1OP/PSMF1/DBF4B/PKIA/DCTN2/PLK4/PPP2R1A/H2AFY/CETN2/FBXO5/TUBB4B/PSMA6/PSMD1/CDK4/AURKA/WNT10B/CLSPN/NPM1/YWHAE/PSMA1/CDC7/CEP41/HAUS5/DONSON/SKP1/PINX1/PSMC2/CDC6/TP53/PSMD6/PSMA2…
GO_REGULATION_OF_NUCLEAR_DIVISION	GO_REGULATION_OF_NUCLEAR_DIVISION	195	-0.476092	-2.03942	0.000165071	0.00204668	0.00136094	5418	tags=39%, list=16%, signal=33%	PIN1/USP44/CHMP1A/UBXN2B/CAV2/CDC27/MAD1L1/KNTC1/SPDL1/CENPF/MSX1/ZNF207/CCNE2/CENPE/GEN1/BMP7/APC/CCND3/CEP97/ANAPC11/NEK2/ANLN/KIF11/TTK/SMC1A/MKI67/MAD2L1BP/BUB1B/NME6/BORA/DRG1/H2AFY/FBXO5/NDC80/DYNC1LI1/PHB2/RCC1/CDC26/BUB3/CDT1/AURKA/RAD1/NSFL1C/BUB1/PDXP/CCNA2/PTTG1/PKMYT1/DLGAP5/PEBP1/NUSAP1/MAD2L1/CDC6/CCNF/PLK1/NAA10/CHEK1/XRCC3/CCNB2/CCNB1/ANAPC5/AURKB/ESPL1/PRMT5/AURKAIP1/KIF20B/TRIP1…
GO_RRNA_METABOLIC_PROCESS	GO_RRNA_METABOLIC_PROCESS	194	-0.7379	-3.15912	0.000165125	0.00204668	0.00136094	6194	tags=76%, list=19%, signal=62%	NSUN5P2/FCF1/WDR18/RRP7A/PIH1D1/NOL9/UTP3/NGDN/GTPBP4/EXOSC4/RPS2/MPHOSPH10/DDX21/UTP18/IMP3/DDX51/ERI1/RPL7L1/GAR1/WDR43/RPF1/SBDS/GEMIN4/MRM1/BMS1/NIFK/KRI1/NSUN4/NOL6/RPF2/NOP58/BOP1/WDR36/RPS28/NOL12/UTP20/RSL1D1/TFB2M/POP4/NOC4L/FAM207A/TEX10/UTP14A/NAF1/TRMT61B/FRG1/EXOSC3/RRP8/ISG20L2/NOL11/SART1/RPL14/EXOSC1/SHQ1/DDX47/UTP15/ABT1/DIMT1/PWP2/TSR1/RPS27/URB1/EXOSC9/NOL10/REXO4/EXOSC8/RPL26/…
GO_CELLULAR_PROTEIN_COMPLEX_DISASSEMBLY	GO_CELLULAR_PROTEIN_COMPLEX_DISASSEMBLY	200	-0.653856	-2.80526	0.00016518	0.00204668	0.00136094	5123	tags=52%, list=16%, signal=44%	MID1/MRPS10/MRPL42/MRPL28/APEH/MRPL43/MRPL50/CAPZB/EPS8/TWF2/ERAL1/MRPS18B/MRPS31/MRPS33/MRPL32/MRPS14/MRPS28/APC/MRPL53/KIF24/MRPS18C/OXA1L/MRPS2/MTRF1/KIF18A/RDX/ABCE1/MRPL19/MRPL13/CFL1/MRPL39/MRRF/MRPL41/MRPL4/SPEF1/KIF18B/MRPL33/MRPL48/CHCHD1/MAP1A/MAP6D1/MRPL46/MRPL34/MRPL23/MRPS26/MRPS34/NES/MRPS18A/PDXP/GSPT1/HSPA8/MRPL9/MRPL45/MRPS16/MRPS9/KATNB1/MRPL44/DSTN/GLE1/KIF2C/MRPS11/MRPL1/MRPL4…
GO_REGULATION_OF_MICROTUBULE_BASED_PROCESS	GO_REGULATION_OF_MICROTUBULE_BASED_PROCESS	197	-0.439008	-1.88155	0.00016518	0.00204668	0.00136094	6056	tags=38%, list=18%, signal=31%	ABL1/TRIM36/IGBP1/ATF5/CAMSAP1/MET/TRAF3IP1/CEP85/CHMP1A/DIXDC1/UBXN2B/CAV3/MID1/TBCD/DCTN1/CEP120/CNIH2/RBM14/BRCA1/ARL2/CHORDC1/CCDC65/KLHL42/MAP10/GEN1/KAT2A/DIAPH1/APC/CEP97/NEK2/RAC1/RPS3/KIF11/KIF18A/SPAG5/CENPJ/PHLDB1/SMC1A/MAPRE1/STIL/BORA/PLK4/MAPRE2/DRG1/SPEF1/MAP1A/SKA2/MAP6D1/FKBP4/AURKA/MKKS/NSFL1C/NUBP1/RNF4/NPM1/RHOA/KATNB1/SKA3/CCNF/RANGRF/PLK1/TPX2/CHEK1/XRCC3/STMN1/SKA1/TCTEX1D2…
GO_ANTIGEN_PROCESSING_AND_PRESENTATION	GO_ANTIGEN_PROCESSING_AND_PRESENTATION	202	-0.406122	-1.74453	0.000165344	0.00204668	0.00136094	4596	tags=34%, list=14%, signal=30%	AP2B1/AP1M1/CAPZB/IFI30/ACTR1A/PSMA3/DYNLL1/AP2A1/DCTN5/CENPE/ITGAV/PSMD9/PYCARD/AP1S1/RAB32/RACGAP1/KIF11/PSMD7/PSMB5/KIF18A/AP2S1/HLA-DRB1/PSMD12/SEC13/THBS1/CYBB/PSMF1/DCTN2/KIF15/AP1B1/DYNC1I1/BCAP31/PSMA6/DYNC1LI1/PSMD1/KIF4A/HLA-DRB5/PSMA1/CLTA/PSMC2/PSMD6/PSMA2/PSME3/PSMA4/KIF2C/DCTN3/CTSV/PSMD14/PSMA5/PSMC1/AP1M2/AP2M1/PSMC5/PSMD11/PSMD13/PSMD4/PSMD2/PSMD3/PSMD8/PSMB4/KIF22/PSMB3/PSMB1/PS…
GO_NUCLEAR_TRANSCRIBED_MRNA_CATABOLIC_PROCESS	GO_NUCLEAR_TRANSCRIBED_MRNA_CATABOLIC_PROCESS	191	-0.682056	-2.91396	0.000165399	0.00204668	0.00136094	4071	tags=60%, list=12%, signal=53%	CNOT8/RPL39/RPS28/DDX6/PABPC1/CSDE1/SSB/RPL15/AGO2/RPL28/EXOSC3/NCBP2/POLR2D/RPS3/RPL41/RPL18A/CNOT7/RPL36/EIF3E/RPS3A/RPL36A/RPL23/EIF4G1/RPL4/RPL14/NCBP1/MAGOHB/PDE12/EXOSC1/AGO1/RPL30/MTPAP/RPL31/LSM1/RPS27/PPP2R1A/EXOSC9/PELO/EXOSC8/RPL19/NT5C3B/RPL26/RPL32/WDR61/LSM4/RPL21/RPS21/EXOSC6/EXOSC2/RPL34/RPL35A/RPLP1/RPS16/RPL13A/LSM7/RPS6/GSPT1/LSM3/RPL17/RPS24/RPL37/RPL18/HBS1L/RPL37A/RPS11/LSM6…
GO_COFACTOR_BIOSYNTHETIC_PROCESS	GO_COFACTOR_BIOSYNTHETIC_PROCESS	190	-0.479328	-2.0472	0.000165481	0.00204668	0.00136094	5275	tags=42%, list=16%, signal=36%	GCLC/COQ4/GPHN/PPT1/SCD/PCBD2/CNDP2/COQ5/PDSS2/DHFRP1/MGST2/NMNAT3/TECR/UROD/PPCDC/MOCS2/COX15/ACOT7/NMNAT1/COQ6/COQ10A/PDHB/ATIC/MPC1/RFK/FECH/ELOVL1/MAOB/QDPR/ELOVL6/CYBB/IDH2/LIAS/COX10/ALAS1/FXN/PDXK/ABCB6/MPC2/IBA57/ACAT1/GART/FLAD1/DLAT/SLC25A38/GCLM/SLC25A39/SPR/UROS/MMAB/KYNU/UBIAD1/PDHA1/SOD1/ACSL4/NDUFA9/PNPO/MOCS3/GCDH/PDK3/GSTZ1/COQ2/FPGS/HMBS/COQ3/PCBD1/ACLY/MTHFD1/PDSS1/GGCT/DHFR/GS…
GO_NUCLEAR_EXPORT	GO_NUCLEAR_EXPORT	189	-0.553879	-2.3641	0.000165508	0.00204668	0.00136094	7047	tags=57%, list=21%, signal=45%	FIP1L1/PRKACA/SRSF4/PHAX/CPSF6/ATXN1/NUP88/UHMK1/NUP160/CTDSPL2/U2AF1L4/THOC3/SDAD1/CPSF2/CASC3/SRRM1/NUP133/NUP37/CCHCR1/ANP32B/STRADA/NUP50/DHX9/XPO4/NUP107/BAG3/SARNP/XPO5/SRSF7/NUP210/ENY2/NUP205/XPO6/WDR33/RANGAP1/UPF3B/NOL6/LSG1/SLBP/DDX39B/NUP54/U2AF2/SSB/POLDIP3/CSE1L/AAAS/NCBP2/POLR2D/NUP214/CDK5/SRSF2/SEC13/ABCE1/NXF1/THOC5/HNRNPA2B1/NCBP1/MAGOHB/SRSF9/HHEX/CAMK1/RANBP3/THOC7/SEH1L/NUP8…
GO_DNA_PACKAGING	GO_DNA_PACKAGING	185	-0.7198	-3.06421	0.00016603	0.00204668	0.00136094	4076	tags=57%, list=12%, signal=50%	H3F3B/NAP1L6/SMC4/PADI4/SRPK1/TSPYL5/GPER1/CENPQ/CDK1/NCAPD3/HAT1/CENPH/SMYD3/HIST1H1A/CENPU/NCAPG/UBN1/H2AFY/HELLS/CENPK/NASP/HIST1H4J/NPM1/NAP1L2/NCAPG2/HIST2H4B/HIST1H4K/DFFB/NCAPH2/NOC2L/CENPL/PAF1/NAP1L1/NUSAP1/CENPI/TP53/HIST3H2BB/H2AFX/CENPO/NAA10/HIST2H3D/HIST2H3A/CENPP/HIST2H3C/CENPN/GRWD1/CCNB1/NCAPD2/H2AFY2/HMGA1/ASF1B/AIFM1/HIST1H3D/HIST1H3A/MIS18A/POLE3/H2BFS/CHAF1A/IPO4/HIST2H2BE/HI…
GO_ESTABLISHMENT_OF_RNA_LOCALIZATION	GO_ESTABLISHMENT_OF_RNA_LOCALIZATION	185	-0.491466	-2.09219	0.00016603	0.00204668	0.00136094	7087	tags=50%, list=22%, signal=39%	FLOT1/FIP1L1/SRSF4/HNRNPU/PHAX/CPSF6/NUP88/NUP160/LRPPRC/KHSRP/EIF5A2/U2AF1L4/THOC3/SDAD1/CPSF2/SNUPN/CASC3/SRRM1/NUP133/NUP37/NUP50/DHX9/NUP107/SARNP/XPO5/SRSF7/HNRNPA3/NUP210/ENY2/NUP205/WDR33/NXT2/UPF3B/NOL6/SLBP/DDX39B/NUP54/U2AF2/SSB/DDX19A/POLDIP3/AAAS/NCBP2/POLR2D/NUP214/SRSF2/SEC13/ABCE1/NXF1/THOC5/HNRNPA2B1/NCBP1/MAGOHB/SRSF9/HHEX/THOC7/SEH1L/NUP85/BCCIP/LTV1/U2AF1/ALKBH5/NUP35/NUTF2/NPM…
GO_VIRAL_GENE_EXPRESSION	GO_VIRAL_GENE_EXPRESSION	185	-0.674686	-2.87216	0.00016603	0.00204668	0.00136094	4051	tags=61%, list=12%, signal=54%	RPL39/RPS28/DENR/HDAC1/NUP54/SSB/RPL15/PTBP1/TARDBP/RPL28/GTF2F1/EIF2D/AAAS/POLR2D/NUP214/RPS3/RPL41/RPL18A/RPL36/RPS3A/SEC13/RPL36A/RPL23/NELFCD/RPL4/RPL14/GTF2F2/TARBP2/RPL30/SEH1L/NUP85/RPL31/RPS27/RPL19/RPL26/TFAP4/RPL32/POLR2E/NUP35/NELFE/RPL21/RPS21/EIF3L/RPL34/RPL35A/RPLP1/RPS16/RPL13A/NUP155/RPS6/POLR2I/NUP188/POLR2H/RPL17/RPS24/TAF11/POLR2L/RPL37/RPL18/SMARCB1/RPL37A/RPS11/RPS8/RPL7/EIF3…
GO_NEGATIVE_REGULATION_OF_WNT_SIGNALING_PATHWAY	GO_NEGATIVE_REGULATION_OF_WNT_SIGNALING_PATHWAY	183	-0.409013	-1.73901	0.000166058	0.00204668	0.00136094	3957	tags=30%, list=12%, signal=26%	IGFBP2/AMER1/SDHAF2/HDAC1/PSMD9/NPHP4/SLC9A3R1/CAV1/APC/ZNRF3/TRABD2B/TAX1BP3/SIAH2/PSMD7/PSMB5/PSMD12/PFDN5/PSMF1/PSMA6/PSMD1/EMD/PSMA1/CITED1/WWOX/PSMC2/PSMD6/PSMA2/PSME3/PSMA4/DKK1/CTHRC1/PSMD14/PSMA5/PSMC1/RUVBL2/JADE1/RBX1/PSMC5/PSMD11/PSMD13/PSMD4/PSMD2/PSMD3/MAD2L2/PSMD8/PSMB4/PSMB3/PSMB1/PSMB2/PSMB7/PSMA7/PSMC3/PSMB6/PSMC4
GO_REGULATION_OF_MRNA_CATABOLIC_PROCESS	GO_REGULATION_OF_MRNA_CATABOLIC_PROCESS	183	-0.533468	-2.26816	0.000166058	0.00204668	0.00136094	4906	tags=43%, list=15%, signal=36%	CSDC2/PSMD10/APEX1/TBRG4/PSMA3/TIRAP/HNRNPM/SERBP1/CNOT8/AKT1/PKP3/PABPC1/MTOR/PSMD9/TARDBP/UBB/AGO2/EXOSC3/NUP214/MAPKAPK2/PABPC4/PSMD7/CNOT7/PSMB5/PSMD12/EIF4G1/PKP1/PDE12/EXOSC1/HNRNPD/PSMF1/FASTKD1/EXOSC9/EXOSC8/PSMA6/PSMD1/ALKBH5/ELAVL1/EXOSC6/EXOSC2/NPM1/PSMA1/HSPA8/HNRNPC/METTL3/PSMC2/PSMD6/PSMA2/PSME3/PSMA4/PSMD14/UBA52/YBX3/PSMA5/PSMC1/E2F1/EXOSC5/PSMC5/PSMD11/PSMD13/RPS27A/EXOSC7/PSMD4/…
GO_TRANSLATIONAL_INITIATION	GO_TRANSLATIONAL_INITIATION	183	-0.714918	-3.03963	0.000166058	0.00204668	0.00136094	4399	tags=67%, list=13%, signal=58%	EIF4B/EIF2A/EIF4G2/RPL39/RPS28/DENR/PABPC1/MTOR/MTIF2/RPL15/EIF2S2/AGO2/RPL28/EIF1AX/EIF2D/NCBP2/POLR2D/RPS3/RPL41/RPL18A/EIF3C/EIF2B4/RPL36/EIF3E/RPS3A/EIF5/ABCE1/RPL36A/RPL23/EIF3CL/DHX33/EIF4G1/RPL4/RPS6KB2/RPL14/NCBP1/COPS5/RPL30/RPL31/RPS27/RPL19/RPL26/RPL32/EIF4EBP1/MTFMT/RPL21/RPS21/EIF3L/NPM1/RPL34/RPL35A/RPLP1/RPS16/PPP1CA/RPL13A/RPS6/RPL17/RPS24/EIF2B5/EIF3M/RPL37/RPL18/EIF4E2/RPL37A/RP…
GO_REGULATION_OF_RESPONSE_TO_DNA_DAMAGE_STIMULUS	GO_REGULATION_OF_RESPONSE_TO_DNA_DAMAGE_STIMULUS	187	-0.437593	-1.86431	0.000166362	0.00204668	0.00136094	6754	tags=47%, list=21%, signal=37%	SPRED2/ERCC1/RAD51AP1/BCLAF1/FBXO4/PPP4C/TRIAP1/POLQ/RPA4/ABL1/FIGN/USP1/SNAI2/RNF168/ERCC4/DEK/OTUB1/CRY1/XRCC1/DHX9/WDR70/CHEK2/TAF9B/FANCB/PSMD10/BRCA1/NSMCE4A/MSX1/KLHL15/HNRNPK/FIGNL1/TEX15/CBX8/DDX39B/TAF9/RNASEH2B/BLM/MIF/BRCC3/RPS3/UIMC1/SPIDR/ZNF365/EYA3/THOC5/TFIP11/SMYD2/RPL26/PPP1R10/CDKN2D/FBXO5/CCAR2/AUNIP/KDM1A/MMS19/FAM168A/UBE2V1/WRNIP1/CUL4A/HMGB1/NACC2/UBE2N/NUDT16L1/DDX11/TRIM…
GO_PROTEIN_TARGETING_TO_MEMBRANE	GO_PROTEIN_TARGETING_TO_MEMBRANE	186	-0.660458	-2.81124	0.000166389	0.00204668	0.00136094	4317	tags=55%, list=13%, signal=48%	PEX5/ZDHHC23/RPL39/RPS28/RN7SL1/SSR1/RPL15/RPL28/ZDHHC4/ZFAND2B/SGTA/CDK5/RPS3/ZDHHC14/RPL41/RPL18A/RPL36/RN7SL2/RPS3A/HRAS/RPL36A/RPL23/RPL4/SRP68/PEX26/RPL14/SEC61B/ASNA1/ATG4C/VAMP7/RPL30/PEX3/ZDHHC3/RPL31/ZDHHC9/RPS27/CHP1/RPL19/RN7SL3/RPL26/SSR2/MFF/ICMT/RPL32/ATG3/RPL21/RPS21/RPL34/RPL35A/RPLP1/RPS16/RPL13A/RPS6/RPL17/RPS24/RPL37/TRAM2/RPL18/RPL37A/FIS1/RPS11/RPS8/ITGB1BP1/RPL7/RPS20/ZDHHC1…
GO_TRANSCRIPTION_INITIATION_FROM_RNA_POLYMERASE_II_PROMOTER	GO_TRANSCRIPTION_INITIATION_FROM_RNA_POLYMERASE_II_PROMOTER	178	-0.422238	-1.78804	0.000166472	0.00204668	0.00136094	5873	tags=38%, list=18%, signal=32%	THRAP3/AR/GTF2H4/TAF6L/GTF2A1/MED24/CCNH/TAF5/CAND1/TBX5/PSMC6/SRF/TAF9B/SNW1/MED4/TAF10/HEY2/POLR2K/TAF15/TAF6/GTF2E2/THRA/CREB1/TAF7L/TAF9/GTF2H3/HNF1A/PPARG/E2F3/CDK1/GTF2F1/TAF3/POLR2D/SUB1/MED20/TEAD1/MED6/GTF2F2/MAZ/GTF2H2/GTF2H5/CDK4/POLR2E/WNT10B/HMGB1/TAF12/POLR2I/POLR2H/TAF11/POLR2L/TRIM28/MED27/VDR/PSMC2/TP53/TEAD4/CCNB1/TBP/POLR2J/NR2C2AP/GTF2A2/POLR2F/PSMC5/E2F2/POLR2C/POLR2G/PSMC3/P…
GO_SISTER_CHROMATID_SEGREGATION	GO_SISTER_CHROMATID_SEGREGATION	174	-0.61552	-2.59864	0.000166806	0.00204668	0.00136094	4897	tags=49%, list=15%, signal=42%	ESCO2/CDC27/MAD1L1/KIF14/SPDL1/CENPF/ZNF207/MIS12/CENPE/SMC4/MAP10/GEN1/APC/NCAPD3/ANAPC11/NEK2/RACGAP1/NUF2/TTK/NSL1/KIF18A/SPAG5/NCAPG/SMC1A/MCMBP/INCENP/SEH1L/BUB1B/NAA50/PPP2R1A/H2AFY/KIF18B/FBXO5/NDC80/DYNC1LI1/PHB2/CDC26/DSN1/BUB3/CDT1/KIF4A/BUB1/KNSTRN/RAN/NCAPH2/DDX11/PTTG1/KATNB1/CHMP7/DLGAP5/PINX1/NUSAP1/MAD2L1/CDC6/PLK1/NAA10/KIF2C/PRC1/XRCC3/CCNB1/ANAPC5/NCAPD2/DDX12P/AURKB/RRS1/ESPL1…
GO_POSITIVE_REGULATION_OF_WNT_SIGNALING_PATHWAY	GO_POSITIVE_REGULATION_OF_WNT_SIGNALING_PATHWAY	160	-0.487457	-2.03573	0.000167336	0.00204668	0.00136094	5775	tags=39%, list=18%, signal=33%	CTDNEP1/NKD1/TLR2/FGFR2/ROR2/PIN1/NFKB1/DIXDC1/JRK/PSMC6/TBL1X/PSMD10/VPS35/PSMA3/AMER1/WNK2/PSMD9/CAV1/CSNK2A1/PSMD7/PSMB5/PSMD12/HHEX/PSMF1/FAM53B/CCAR2/PSMA6/PSMD1/WNT10B/NLE1/PSMA1/DAAM2/GID8/PSMC2/PSMD6/PSMA2/PSME3/PSMA4/DKK1/PSMD14/NRARP/PSMA5/TERT/PSMC1/VCP/PSMC5/PSMD11/PSMD13/PSMD4/PSMD2/PSMD3/PSMD8/PSMB4/PSMB3/PSMB1/PSMB2/PSMB7/PSMA7/PSMC3/DEPDC1B/PSMB6/PSMC4/RUVBL1
GO_DNA_DEPENDENT_DNA_REPLICATION	GO_DNA_DEPENDENT_DNA_REPLICATION	136	-0.704916	-2.88857	0.000167364	0.00204668	0.00136094	4364	tags=57%, list=13%, signal=50%	NUCKS1/BRCA2/MGME1/MCM9/CCNE2/SLBP/GEN1/BLM/RPAIN/ORC5/ZNF365/ATG7/PRIM2/LRWD1/SMC1A/MCMBP/RFC3/POLD3/DBF4B/GMNN/ORC6/CDK2AP1/MMS22L/FBXO5/ORC3/CDT1/WRNIP1/DNA2/GINS1/E2F7/WDHD1/CDC7/DDX11/MCM6/POLE/DNAJA3/FANCM/ZRANB3/RFC5/DONSON/CDC6/TICRR/GINS3/POLD2/RPA2/LIG1/RAD51/MCM10/HMGA1/DSCC1/PRIM1/POLA2/RFWD3/POLE3/RPA3/PCNA/E2F8/PRIMPOL/GINS4/MCM3/MCM2/EME1/ALYREF/POLE2/TIPIN/FEN1/SSBP1/MCM7/STOML2/M…
GO_NON_CANONICAL_WNT_SIGNALING_PATHWAY	GO_NON_CANONICAL_WNT_SIGNALING_PATHWAY	137	-0.486543	-1.995	0.000167364	0.00204668	0.00136094	5851	tags=42%, list=18%, signal=35%	FZD8/FZD3/NKD1/AC139530.1/ROR2/PSMC6/VANGL1/PSMD10/GPC6/FZD2/AP2B1/PSMA3/AP2A1/ROR1/PSMD9/AGO2/RAC1/ZNRF3/PSMD7/PSMB5/AP2S1/PSMD12/AGO1/PSMF1/PSMA6/PSMD1/PSMA1/DAAM2/RHOA/ARHGEF19/PSMC2/PSMD6/PSMA2/PSME3/PSMA4/DKK1/CTHRC1/PSMD14/PSMA5/PSMC1/AP2M1/PSMC5/PSMD11/PSMD13/PSMD4/PSMD2/PSMD3/PFN1/PSMD8/PSMB4/PSMB3/PSMB1/PSMB2/PSMB7/PSMA7/PSMC3/PSMB6/PSMC4
GO_PROTEIN_LOCALIZATION_TO_ENDOPLASMIC_RETICULUM	GO_PROTEIN_LOCALIZATION_TO_ENDOPLASMIC_RETICULUM	136	-0.728964	-2.98711	0.000167364	0.00204668	0.00136094	4051	tags=62%, list=12%, signal=55%	RPL39/RPS28/RN7SL1/RPL15/RPL28/SEC61G/ZFAND2B/SGTA/RPS3/RPL41/RPL18A/RPL36/RN7SL2/RPS3A/RPL36A/RPL23/SPCS2/PMM2/RPL4/SRP68/RPL14/SEC61B/ASNA1/RPL30/RPL31/RPS27/RPL19/RN7SL3/RPL26/SPCS1/BCAP31/RPL32/RPL21/RPS21/RPL34/RPL35A/RPLP1/RPS16/RPL13A/RPS6/RPL17/RPS24/RPL37/TRAM2/RPL18/RPL37A/RPS11/RPS8/RPL7/RPS20/RPL10A/RPL22/RPL35/RPL10/RPS23/RPS7/RPL23A/UBA52/RPL13/RPS4X/RPS29/RPL24/RPS9/RPLP0/RPS25/RPL…
GO_PROTEIN_STABILIZATION	GO_PROTEIN_STABILIZATION	156	-0.501977	-2.09148	0.000167364	0.00204668	0.00136094	6338	tags=47%, list=19%, signal=38%	PEX19/WIZ/PIM2/GOLGA7/SMAD7/ATP1B1/GTPBP4/USP7/SUGT1/STK4/EPHA4/PIN1/PDCD10/CCNH/ATP1B3/BAG3/CHEK2/TAF9B/TBL1X/SUMO1/NAA15/HSP90AA1/CDC37L1/IFT46/MCM8/COG7/MSX1/ZNF207/NCLN/CREB1/HPS4/TAF9/FKBPL/BAG5/ZSWIM7/OTUD3/TNIP2/RPL23/SWSAP1/CDC37/USP13/HIP1/STXBP4/HSPD1/CHP1/PFN2/CCT2/CCT8/CCT6A/PHB2/WNT10B/HSP90AB1/BAG2/PRKRA/TCP1/DNLZ/PTGES3/CLU/TESC/RPS7/FLNA/PHB/CCT4/CCT3/CCT5/RPL5/GTSE1/CRTAP/RPL11/P…
GO_RESPONSE_TO_HEAT	GO_RESPONSE_TO_HEAT	156	-0.44429	-1.85113	0.000167364	0.00204668	0.00136094	6467	tags=49%, list=20%, signal=40%	NUP88/NUP160/PSIP1/RBBP7/DNAJA2/DNAJC2/CAMK2G/NUP133/NUP37/DNAJB6/LYN/NUP50/NUP107/GCLC/MICA/BAG3/MICB/AKT1S1/DNAJC7/SUMO1/RPA1/NUP210/NUP205/HSP90AA1/SCARA5/HSPH1/CHORDC1/TRPV3/ASIC3/MLST8/AKT1/MTOR/NUP54/BAG5/AAAS/HSBP1/POLR2D/NUP214/TRPV1/PDCD6/IGFBP7/MAPKAPK2/EIF2B4/SEC13/THBS1/HSF2/HSPA14/HSPA9/SEH1L/NUP85/CD14/STUB1/CCAR2/FKBP4/NUP35/YWHAE/HSP90AB1/NUP155/BAG2/HSPA8/NUP188/EIF2B5/PTGES3/DNA…
GO_NUCLEOSOME_ORGANIZATION	GO_NUCLEOSOME_ORGANIZATION	163	-0.739493	-3.09444	0.000167392	0.00204668	0.00136094	3261	tags=56%, list=10%, signal=51%	HMGB2/HIST4H4/ANP32E/H3F3B/NAP1L6/PADI4/TSPYL5/CENPQ/HAT1/CENPH/SMYD3/HIST1H1A/CENPU/VPS72/SMARCD2/UBN1/H2AFY/CENPK/NASP/HIST1H4J/NPM1/NAP1L2/HIST2H4B/HIST1H4K/CENPL/PAF1/SMARCB1/NAP1L1/CENPI/HIST3H2BB/H2AFX/CENPO/HIST2H3D/HIST2H3A/CENPP/HIST2H3C/CENPN/GRWD1/H2AFY2/HMGA1/ASF1B/HIST1H3D/HIST1H3A/MIS18A/POLE3/PTMA/H2BFS/CHAF1A/IPO4/HIST2H2BE/HIST1H3H/HJURP/CENPA/HIST1H3C/MCM2/OIP5/HIST1H3F/CENPM/HI…
GO_CHROMATIN_REMODELING	GO_CHROMATIN_REMODELING	158	-0.557924	-2.32634	0.000167448	0.00204668	0.00136094	5650	tags=42%, list=17%, signal=35%	TAF6L/CHRAC1/TADA2A/SMARCD1/MBD3/CBX3/SUV39H2/ITGB3BP/FOXA1/INO80C/HMGB2/HIST4H4/ANP32E/ACTB/HDAC4/PADI4/HDAC1/CENPQ/INO80E/KAT2A/NUDT5/CENPH/ACTL6A/CENPU/VPS72/SMARCD2/TADA2B/HELLS/CENPK/NASP/HIST1H4J/NPM1/HMGB1/HIST2H4B/HIST1H4K/CENPL/SMARCB1/CHD1L/HNRNPC/TP63/CENPI/CENPO/CENPP/CENPN/MTA2/HMGA1/MIS18A/POLE3/PTMA/RUVBL2/HJURP/CENPA/CENPV/OIP5/HMGB3/CENPM/CENPW/HIST1H4D/HIST1H4F/HIST1H4A/NPM3/HIS…
GO_ELECTRON_TRANSPORT_CHAIN	GO_ELECTRON_TRANSPORT_CHAIN	158	-0.681897	-2.84326	0.000167448	0.00204668	0.00136094	4987	tags=66%, list=15%, signal=56%	SLC25A13/COX5B/SRD5A1/AKR1A1/NDUFC2-KCTD14/NDUFV1/TXNRD3/UQCRC2/SURF1/COX11/NDUFA2/CYB561/COX7C/NDUFS8/SLC25A22/GPX2/SDHAF2/UQCR11/NDUFA5/CDK1/ETFA/NDUFA11/COX15/MYBBP1A/NDUFA4/ALDH5A1/IDH3B/DEGS1/NDUFV2/MAOB/QDPR/NDUFA3/CYBB/NDUFS1/ADH5/CYB5A/GLRX3/ETFB/PTGES2/NDUFC1/GLRX2/CIAPIN1/NDUFB7/UQCRC1/NDUFS2/COX10/TXNRD1/NDUFB1/SDHA/NDUFC2/PHGDH/NDUFB11/COX7B/CYCS/COX7A2/NDUFS4/DNAJC15/COA6/NDUFAF2/SDH…
GO_SPINDLE_ORGANIZATION	GO_SPINDLE_ORGANIZATION	158	-0.590587	-2.46253	0.000167448	0.00204668	0.00136094	5702	tags=49%, list=17%, signal=41%	MSTO1/TUBGCP2/UVRAG/GOLGA8N/CHMP1A/TBCE/CHEK2/DCTN1/CEP63/CEP120/CCDC69/SBDS/ZNF207/CENPE/MAP10/CEP97/NEK2/RPS3/RACGAP1/WRAP73/NUF2/KIF11/TTK/TUBGCP3/SPAG5/SMC1A/MAP4/MAPRE1/STIL/BORA/DCTN2/PPP2R1A/MAPRE2/DRG1/BCCIP/FBXO5/TUBGCP4/NDC80/AUNIP/RCC1/AURKA/KIF4A/RNF4/KNSTRN/RAN/SPC25/RHOA/SAC3D1/HAUS5/PLK1/NTMT1/TPX2/PRC1/HAUS4/CCNB1/AURKB/ESPL1/FLNA/HAUS8/STMN1/WDR62/HAUS1/VCP/PSRC1/MLH1/HAUS7/TACC3…
GO_ANTIGEN_PROCESSING_AND_PRESENTATION_OF_PEPTIDE_ANTIGEN	GO_ANTIGEN_PROCESSING_AND_PRESENTATION_OF_PEPTIDE_ANTIGEN	172	-0.460504	-1.94056	0.000167504	0.00204668	0.00136094	5094	tags=41%, list=15%, signal=35%	PSMC6/DCTN1/CHUK/PSMD10/AP2B1/AP1M1/CAPZB/IFI30/ACTR1A/PSMA3/DYNLL1/AP2A1/DCTN5/CENPE/ITGAV/PSMD9/PYCARD/AP1S1/RACGAP1/KIF11/PSMD7/PSMB5/KIF18A/AP2S1/HLA-DRB1/PSMD12/SEC13/CYBB/PSMF1/DCTN2/KIF15/AP1B1/DYNC1I1/BCAP31/PSMA6/DYNC1LI1/PSMD1/KIF4A/HLA-DRB5/PSMA1/CLTA/PSMC2/PSMD6/PSMA2/PSME3/PSMA4/KIF2C/DCTN3/CTSV/PSMD14/PSMA5/PSMC1/AP1M2/AP2M1/PSMC5/PSMD11/PSMD13/PSMD4/PSMD2/PSMD3/PSMD8/PSMB4/KIF22/PS…
GO_CHROMATIN_ASSEMBLY_OR_DISASSEMBLY	GO_CHROMATIN_ASSEMBLY_OR_DISASSEMBLY	173	-0.716817	-3.02166	0.000167504	0.00204668	0.00136094	3261	tags=51%, list=10%, signal=46%	HAT1/CENPH/SMYD3/HIST1H1A/CENPU/SMARCD2/UBN1/H2AFY/HELLS/CENPK/NASP/HIST1H4J/NPM1/NAP1L2/HIST2H4B/HIST1H4K/NOC2L/CENPL/PAF1/SMARCB1/NAP1L1/CENPI/TP53/HIST3H2BB/H2AFX/CENPO/HIST2H3D/HIST2H3A/CENPP/HIST2H3C/CENPN/GRWD1/MTA2/H2AFY2/HMGA1/ASF1B/HIST1H3D/HIST1H3A/MIS18A/POLE3/H2BFS/CHAF1A/IPO4/HIST2H2BE/HIST1H3H/HJURP/CENPA/HIRIP3/HIST1H3C/CENPV/MCM2/OIP5/HIST1H3F/CENPM/HIST1H1D/HIST2H2BF/HIST1H2BN/CH…
GO_DNA_BIOSYNTHETIC_PROCESS	GO_DNA_BIOSYNTHETIC_PROCESS	173	-0.47672	-2.00956	0.000167504	0.00204668	0.00136094	3777	tags=38%, list=11%, signal=34%	LIN9/DTL/DDX39B/PPARG/UBB/NAF1/BLM/NEK2/USP10/MAPKAPK5/PKIB/XRCC5/HNRNPA2B1/HNRNPD/RFC3/POLD3/TK1/CCT2/CCT8/CDKN2D/CCT6A/WRNIP1/HSP90AB1/KCNK2/NOP10/TCP1/POLE/PTGES3/PIF1/RFC5/HNRNPC/WRAP53/PINX1/HNRNPA1/TP53/POLD2/RPA2/LIG1/GRHL2/UBA52/AURKB/PHB/DSCC1/POLA2/TERT/CCT4/CCT3/CCT5/POLE3/NHP2/RPA3/TFDP1/PCNA/VCP/PRIMPOL/PPIA/NAT10/RPS27A/GNL3L/POLE2/DKC1/CCT7/MAD2L2/POLE4/RFC2/RFC4
GO_FC_RECEPTOR_SIGNALING_PATHWAY	GO_FC_RECEPTOR_SIGNALING_PATHWAY	172	-0.439409	-1.85167	0.000167504	0.00204668	0.00136094	5381	tags=35%, list=16%, signal=29%	LYN/NFKB1/CUL1/ARPC3/PSMC6/CHUK/PSMD10/ELMO1/HSP90AA1/WASF2/PAK2/PSMA3/GRB2/ACTB/TAB1/ACTR3/PSMD9/ARPC2/MAPK9/RAC1/PSMD7/PSMB5/PSMD12/PSMF1/BAIAP2/ARPC1B/CYFIP1/PSMA6/PSMD1/HSP90AB1/PSMA1/LIMK1/SKP1/PSMC2/PSMD6/PSMA2/PSME3/PSMA4/BRK1/PSMD14/ACTG1/PSMA5/PSMC1/PSMC5/PSMD11/PSMD13/PSMD4/PSMD2/PSMD3/PSMD8/PSMB4/PSMB3/PSMB1/PSMB2/PSMB7/PSMA7/PSMC3/PSMB6/PSMC4/ARPC1A
GO_MITOTIC_CELL_CYCLE_CHECKPOINT	GO_MITOTIC_CELL_CYCLE_CHECKPOINT	157	-0.51145	-2.13129	0.000167504	0.00204668	0.00136094	4796	tags=41%, list=15%, signal=35%	MAD1L1/KNTC1/MSH6/BRCA1/SPDL1/CENPF/ZNF207/CNOT8/GEN1/BLM/CDK1/APC/NEK11/TTK/CNOT7/HRAS/E2F4/CASP2/MAD2L1BP/NAE1/BUB1B/RPL26/PPP1R10/SFN/NDC80/DYNC1LI1/BUB3/CDT1/AURKA/CLSPN/BUB1/E2F7/ZWILCH/DONSON/NABP2/MAD2L1/MDC1/CDC6/TP53/TICRR/PLK1/XRCC3/RPA2/CDKN2B/CCNB1/AURKB/RPL24/PRMT1/RFWD3/E2F1/GTSE1/TFDP1/PCNA/E2F8/VPS4A/TRIP13/DCLRE1B/EME1/ZWINT/TIPIN/MAD2L2/CDC20/ANAPC15/ORC1
GO_POSITIVE_REGULATION_OF_CHROMOSOME_ORGANIZATION	GO_POSITIVE_REGULATION_OF_CHROMOSOME_ORGANIZATION	159	-0.431493	-1.80018	0.000167504	0.00204668	0.00136094	3657	tags=30%, list=11%, signal=27%	NAF1/KAT2A/ANAPC11/NEK2/CTBP1/MAPKAPK5/PKIB/PPHLN1/XRCC5/HNRNPA2B1/HNRNPD/GTF2H2/TADA2B/CCT2/CCT8/H2AFY/PPP1R10/CCT6A/WDR61/RPS6KA4/KDM1A/CDT1/NELFE/NAP1L2/DNMT3B/UBE2N/TCP1/DDX11/TRIM28/PAF1/SMARCB1/DLGAP5/NABP2/HNRNPA1/CCNB1/ANAPC5/AURKB/ESPL1/CCT4/CCT3/CCT5/RUVBL2/DNMT1/DKC1/CCT7/PHF19/FEN1/HIST1H1B
GO_PURINE_CONTAINING_COMPOUND_BIOSYNTHETIC_PROCESS	GO_PURINE_CONTAINING_COMPOUND_BIOSYNTHETIC_PROCESS	159	-0.478613	-1.99676	0.000167504	0.00204668	0.00136094	5671	tags=39%, list=17%, signal=32%	NME7/NT5E/ADORA2B/DCAKD/AK1/PPT1/SCD/DCK/SLC25A13/COX5B/AMD1/ADA/AK4/TECR/PPAT/PPCDC/ACOT7/PDHB/ALDOA/ATIC/MPC1/ELOVL1/ELOVL6/PRPS2/TMSB4X/NME6/PAPSS1/IMPDH1/MPC2/ACAT1/GART/ADK/ADCY4/ADCY3/DLAT/DGUOK/GMPS/PFAS/PDHA1/ACSL4/PARP1/GCDH/PDK3/GSTZ1/AK2/SHMT1/CYC1/ACLY/MTHFD1/VCP/APRT/PAICS/SLC25A12/MTHFD1L/PNP/STOML2/HPRT1/ADSL/ENO1/PRPS1/NME1/IMPDH2
GO_TRNA_METABOLIC_PROCESS	GO_TRNA_METABOLIC_PROCESS	172	-0.708454	-2.98542	0.000167504	0.00204668	0.00136094	6064	tags=69%, list=18%, signal=56%	RPP25/TRMT10C/THADA/TRMT6/MTO1/QRSL1/DALRD3/TP53RK/TRNT1/RARS/ALKBH1/TARS2/WARS2/TRMT11/MARS/IARS/TRMT5/TYW1/RARS2/DPH3/ADAT2/GATC/TRMT61A/WDR4/TARS/TYW1B/QARS/PUS7/AIMP1/AARS2/DUS3L/TYW3/TRMU/THUMPD3/ELP4/CTU2/ANKRD16/POP4/TRMT1/SSB/TRMT61B/PPA1/PTCD1/GRSF1/TRMT10A/FTSJ1/TRPT1/PUS3/TPRKB/NSUN2/ADAT1/FARSA/SARS2/METTL2A/METTL8/GARS/DUS4L/POP1/TSEN2/URM1/QTRT1/RPP21/KIAA0391/RPP14/VARS/NARS2/CDKAL…
GO_CELLULAR_KETONE_METABOLIC_PROCESS	GO_CELLULAR_KETONE_METABOLIC_PROCESS	170	-0.526178	-2.21478	0.000167588	0.00204668	0.00136094	5185	tags=44%, list=16%, signal=37%	GLO1/COQ4/PSMC6/AKR1C3/STAT5B/COQ5/PSMD10/SRD5A1/AKR1A1/OAZ2/PSMA3/PDSS2/AKT1/UGT1A8/MTOR/PSMD9/PPARG/CAV1/COQ6/COQ10A/OAZ3/SIRT5/PSMD7/PSMB5/AADAT/PSMD12/NMT1/TYSND1/PSMF1/AKR1C2/PSMA6/PSMD1/BMP5/PSMA1/DHRS4/PSMC2/OAZ1/PSMD6/UBIAD1/PSMA2/PSME3/PSMA4/NDUFA9/PSMD14/PDK3/GSTZ1/COQ2/COQ3/PSMA5/PSMC1/PDSS1/PSMC5/PSMD11/PSMD13/PSMD4/PSMD2/PSMD3/COQ9/GPI/PSMD8/PSMB4/PSMB3/PARK7/ODC1/PSMB1/PSMB2/PSMB7/G…
GO_PROTEIN_IMPORT	GO_PROTEIN_IMPORT	170	-0.477577	-2.01021	0.000167588	0.00204668	0.00136094	6467	tags=46%, list=20%, signal=37%	NUP88/GRPEL2/PEX19/PPP3CA/CABP1/SNUPN/RANBP6/NUP133/IPO7/NUP50/NUP107/ECT2/IPO11/BAG3/PEX10/SUFU/TMCO6/HSP90AA1/KPNA3/NXT2/PEX5/AKT1/NUP54/HSPA4/TARDBP/PAM16/CSE1L/RPAIN/NUP214/HEATR3/RAB23/IPO13/PKIG/RPL23/PEX26/TNPO2/PEX3/TIMM21/NUP85/HSPD1/PKIA/CHP1/TNPO3/PPP1R10/ROMO1/TIMM17A/GRPEL1/PHB2/CHCHD4/TOMM40/NUP35/NUTF2/IPO9/NUP155/RAN/HSPA8/NUP188/IPO5/DNAJC15/TRIM28/DNLZ/CLU/TIMM17B/FLNA/TIMM44/NO…
GO_CELLULAR_RESPIRATION	GO_CELLULAR_RESPIRATION	169	-0.705227	-2.96598	0.000167645	0.00204668	0.00136094	4653	tags=64%, list=14%, signal=56%	PRELID1/NDUFC2-KCTD14/NDUFV1/TBRG4/UQCRC2/FASTKD5/SURF1/NDUFA2/COX7C/NDUFS8/SLC25A22/SHMT2/SDHAF2/UQCR11/MDH1B/NDUFA5/CDK1/OGDH/ETFA/NDUFA11/COX15/MYBBP1A/NDUFA4/ALDH5A1/COQ10A/IDH3B/OXA1L/PDHB/BLOC1S1/IDE/NOA1/NDUFV2/NDUFA3/MDH1/NDUFS1/IDH2/SUCLG1/ETFB/ACO2/NDUFC1/FASTKD1/SLC25A23/SLC25A14/SLC25A25/NDUFB7/UQCRC1/NDUFS2/COX10/FXN/CHCHD4/NDUFB1/SDHA/NDUFC2/NDUFB11/COX7B/CYCS/NDUFS4/DNAJC15/COA6/ND…
GO_REGULATION_OF_SIGNAL_TRANSDUCTION_BY_P53_CLASS_MEDIATOR	GO_REGULATION_OF_SIGNAL_TRANSDUCTION_BY_P53_CLASS_MEDIATOR	169	-0.502788	-2.11458	0.000167645	0.00204668	0.00136094	5789	tags=47%, list=18%, signal=39%	RRN3/RNF34/SNAI2/TP53RK/PIN1/MBD3/BRIP1/SUPT16H/TAF5/CHEK2/TAF9B/PSMD10/RPA1/EHMT1/PRKAG1/TAF10/BRPF1/BRCA1/RHNO1/TAF15/MSX1/RMI1/TAF6/RPF2/BOP1/HNRNPK/AKT1/CSNK2B/HDAC1/TAF9/UBB/BLM/MIF/TAF3/CSNK2A1/PHF20/CDK5/DYRK2/MAPKAPK5/PRMT6/RPL23/TTC5/RFC3/SMYD2/RPL26/KDM1A/AURKA/RAD1/DNA2/TAF12/TAF11/NOC2L/ANKRD2/SETD9/EXO1/RFC5/TP63/EEF1E1/TP53/BCL2L12/TPX2/CHEK1/RPA2/RPS7/MTA2/TBP/AURKB/RRS1/PAK1IP1/NO…
GO_MEIOTIC_CELL_CYCLE_PROCESS	GO_MEIOTIC_CELL_CYCLE_PROCESS	152	-0.468242	-1.94379	0.00016787	0.00204668	0.00136094	6840	tags=43%, list=21%, signal=35%	GPR3/CDC25C/ERCC1/MSH5/DMC1/CCNE1/PIM2/MUS81/TOP2A/RPA4/YTHDF2/ERCC4/SMC2/RAD51D/BRIP1/CCNB1IP1/SLX4/MSH6/CDC25B/BRCA2/MSX1/RMI1/FIGNL1/CCNE2/SMC4/TEX15/ACTR3/UBB/BLM/NCAPD3/FANCD2/NSUN2/NUF2/TTK/KIF18A/MLH3/BUB1B/PPP2R1A/CKS2/FBXO5/C14orf39/AURKA/RAD1/BUB1/NCAPH2/RAD54B/PTTG1/FANCA/FANCM/PLK1/RPA2/RAD51/NCAPD2/ESPL1/NDC1/MLH1/PSMD13/RAD51C/TRIP13/PSMC3IP/EME1/NCAPH/TUBG1/CDC25A/CDC20/MND1
GO_PROTEIN_METHYLATION	GO_PROTEIN_METHYLATION	152	-0.450734	-1.87111	0.00016787	0.00204668	0.00136094	3379	tags=27%, list=10%, signal=24%	PYGO2/SMYD3/PRMT6/PRMT3/PAGR1/SNRPD3/EZH2/H2AFY/SMYD2/DPY30/SETD3/ICMT/WDR61/CAMKMT/KDM1A/NELFE/DNMT3B/METTL21A/GSPT1/PAF1/SMARCB1/RAB3D/PWP1/SUV39H1/NTMT1/SNRPB/WDR82/TRMT112/PRMT1/BEND3/PRMT5/DNMT1/PHF19/WDR5/HIST1H1D/LCMT2/HIST1H1E/HIST1H1C/COPRS/FBL/HIST1H1B
GO_CARBOHYDRATE_CATABOLIC_PROCESS	GO_CARBOHYDRATE_CATABOLIC_PROCESS	167	-0.460229	-1.93234	0.000167926	0.00204668	0.00136094	5870	tags=41%, list=18%, signal=34%	HEXB/GPD2/PHKA1/GK5/NUP133/NUP37/MAN2B2/BAD/NUP50/PYGB/NUP107/FUT4/FUT10/XYLB/GAPDHS/NUP210/PRKAG1/ECD/PPP1R3D/NUP205/ALDOC/GALK1/RPE/PHKG2/HDAC4/PGM1/NUP54/PGM2/BPGM/HK1/OGDH/NUDT5/AAAS/NUP214/GM2A/NAGA/ALDOA/SEC13/PHKA2/SEH1L/NUP85/NEU3/PKM/NUP35/KHK/PPP1CA/NUP155/NUP188/DHTKD1/PYGL/PGK1/DERA/LDHA/PFKP/PFKM/SORD/NDC1/EIF6/PGAM4/NUP62/PGAM1/SLC25A12/NUP93/GPI/RAE1/GALE/GAPDH/ENO1/TPI1
GO_CELLULAR_RESPONSE_TO_RADIATION	GO_CELLULAR_RESPONSE_TO_RADIATION	167	-0.418724	-1.75807	0.000167926	0.00204668	0.00136094	6750	tags=39%, list=21%, signal=31%	ERCC1/POLD1/RAD51AP1/SAG/FBXO4/RHBDD1/TRIAP1/SNAI2/ERCC4/GRK7/CRY1/AC139530.1/ECT2/FNTB/CHEK2/RDH11/HYAL3/XPA/INTS7/NUCKS1/RHNO1/GRB2/FIGNL1/TSPYL5/NMT2/ELK1/METAP2/BLM/GNGT1/ST20/BAK1/SPIDR/HRAS/XRCC5/NMT1/PBK/RPL26/ACTR5/METAP1/GTF2H5/CAMKMT/KDM1A/RAD1/NPM1/DDB1/EEF1D/NOC2L/TMEM109/PPID/MGMT/XRCC6/METTL3/TP53/H2AFX/C9orf116/EIF2S1/PARP1/CHEK1/SWI5/RAD51/AURKB/POLE3/RUVBL2/PCNA/CDC25A
GO_REGULATION_OF_MORPHOGENESIS_OF_AN_EPITHELIUM	GO_REGULATION_OF_MORPHOGENESIS_OF_AN_EPITHELIUM	167	-0.428974	-1.80111	0.000167926	0.00204668	0.00136094	5864	tags=39%, list=18%, signal=32%	AR/FZD3/SNAI2/NKD1/FGFR2/ROR2/CAV3/PSMC6/VANGL1/PSMD10/GPC6/FZD2/AP2B1/WNT2B/PSMA3/AP2A1/ROR1/MTOR/FKBPL/PSMD9/BMP7/RAC1/ZNRF3/PSMD7/PSMB5/AP2S1/PSMD12/PSMF1/PSMA6/PHB2/PSMD1/PSMA1/SAPCD2/CITED1/RHOA/ARHGEF19/PSMC2/PSMD6/PSMA2/PSME3/PSMA4/ETV5/DKK1/CTHRC1/PSMD14/PSMA5/PSMC1/AP2M1/PSMC5/PSMD11/PSMD13/PSMD4/PSMD2/PSMD3/PFN1/PSMD8/PSMB4/PSMB3/PSMB1/PSMB2/PSMB7/PSMA7/PSMC3/PSMB6/PSMC4
GO_NEGATIVE_REGULATION_OF_CHROMOSOME_ORGANIZATION	GO_NEGATIVE_REGULATION_OF_CHROMOSOME_ORGANIZATION	133	-0.567357	-2.31664	0.000167983	0.00204668	0.00136094	6893	tags=48%, list=21%, signal=38%	HNRNPU/ERCC1/NBN/ZW10/ASF1A/TOP2A/PIH1D1/H1F0/ERCC4/OTUB1/XRCC1/USP44/SLX4/MAD1L1/BRCA1/SPDL1/CENPF/ZNF207/ATAD2/GEN1/APC/CTBP1/HIST1H1A/TTK/PRMT6/XRCC5/BUB1B/H2AFY/FBXO5/NDC80/DYNC1LI1/BUB3/KDM1A/CDT1/BUB1/DNMT3B/NOC2L/PTTG1/SMARCB1/PIF1/HNRNPC/PINX1/HNRNPA1/MAD2L1/PLK1/NAA10/PARP1/XRCC3/CCNB1/HMGA1/AURKB/ESPL1/DNMT1/NAT10/TRIP13/MCM2/GNL3L/MAD2L2/HIST1H1D/CDC20/ANAPC15/HIST1H1E/HIST1H1C/HIST1H1B
GO_RNA_3_END_PROCESSING	GO_RNA_3_END_PROCESSING	133	-0.641175	-2.61806	0.000167983	0.00204668	0.00136094	6198	tags=55%, list=19%, signal=45%	U2AF1L4/THOC3/TRMT10C/CPSF2/RPRD2/CASC3/EXOSC4/SRRM1/PARN/TRNT1/SARNP/ERI1/SUPV3L1/RNF20/SRSF7/WDR33/INTS7/UPF3B/PABPC1/SLBP/DDX39B/U2AF2/SSB/PTCD1/GRSF1/POLDIP3/EXOSC3/NCBP2/POLR2D/SRSF2/INTS8/LEO1/THOC5/INTS2/NCBP1/MAGOHB/SRSF9/THOC7/MTPAP/EXOSC9/EXOSC8/NUDT21/U2AF1/ZNF473/NELFE/RPS21/USB1/EXOSC6/EXOSC2/CSTF2T/CPSF3/PAF1/DHX38/CLP1/SSU72/DDX39A/CCNB1/MAGOH/EXOSC5/RBM8A/ELAC2/EIF4A3/EXOSC7/ALYRE…
GO_PROTEIN_TETRAMERIZATION	GO_PROTEIN_TETRAMERIZATION	147	-0.601662	-2.4858	0.000168011	0.00204668	0.00136094	4464	tags=46%, list=14%, signal=40%	SRR/ST13/HM13/PEX5/PDSS2/HIST4H4/AASS/APIP/DCXR/SHMT2/NUP54/PPAT/ALDH5A1/TRPV1/OXA1L/ALDOA/IDE/FARSA/KRT10/CTH/TK1/CRTC3/NUDT21/RCC1/ANXA2/PKM/RRM1/HIST1H4J/HIST2H4B/SOD2/HIST1H4K/THG1L/GPX3/TP63/XRCC6/DHRS4/TP53/HIST1H3D/FARSB/HIST1H3A/SHMT1/PCBD1/ACOT13/CUTC/HIST1H3H/PDSS1/HIST1H3C/DCTPP1/HIST1H3F/HSD17B10/HIST1H3E/HPRT1/RRM2/ADSL/HIST1H3I/HIST1H3J/HIST1H4D/HIST1H3G/HIST1H4F/ME1/HIST1H4A/HIST1H…
GO_MEMBRANE_DOCKING	GO_MEMBRANE_DOCKING	168	-0.487754	-2.04954	0.000168067	0.00204668	0.00136094	5186	tags=35%, list=16%, signal=30%	CAV2/DCTN1/TUBA4A/CEP63/RAB8A/SNX3/HSP90AA1/CPLX2/ACTR1A/DYNLL1/CTBP2/PSEN2/CEP89/RAB3A/NDE1/CEP164/NPHP4/CDK1/CEP97/KIF24/NEK2/SCLT1/NPHP1/TCTN2/CENPJ/TUBA1A/MAPRE1/YWHAG/FGFR1OP/B9D1/NDRG4/DCTN2/PLK4/PPP2R1A/CHP1/CETN2/TUBB4B/B9D2/YWHAE/VPS33B/YKT6/STX2/CEP41/TMEM216/HAUS5/RAB3D/PLK1/HAUS4/DCTN3/HAUS8/HAUS1/HAUS7/STX8/TUBG1/TCTN3/TUBB/SCFD2/ODF2/RABEPK
GO_TELOMERE_ORGANIZATION	GO_TELOMERE_ORGANIZATION	168	-0.639675	-2.6879	0.000168067	0.00204668	0.00136094	4869	tags=54%, list=15%, signal=46%	GAR1/SLX4/RPA1/SMC6/APEX1/HSP90AA1/BRCA2/HIST4H4/RECQL4/H3F3B/CCNE2/NAF1/BLM/NEK2/ZNF365/MAPKAPK5/PKIB/PRIM2/TFIP11/XRCC5/HNRNPA2B1/HNRNPD/RFC3/POLD3/CCT2/CCT8/PPP1R10/CCT6A/HIST1H4J/DNA2/HSP90AB1/HIST2H4B/HIST1H4K/NOP10/TCP1/POLE/PTGES3/EXO1/PIF1/RFC5/HNRNPC/WRAP53/NABP2/PINX1/HNRNPA1/XRCC6/POLD2/PARP1/XRCC3/RPA2/RAD51/AURKB/HIST1H3D/HIST1H3A/PRIM1/POLA2/TERT/CCT4/CCT3/CCT5/POLE3/NHP2/RPA3/PCNA/…
GO_TRANSLATIONAL_ELONGATION	GO_TRANSLATIONAL_ELONGATION	128	-0.730804	-2.96553	0.000168067	0.00204668	0.00136094	5117	tags=75%, list=16%, signal=64%	MRPS10/EEF1A1/MRPL42/MRPL28/DPH6/DPH3/MRPL43/GFM1/MRPL50/ERAL1/MRPS18B/MRPS31/MRPS33/EEF1A2/MRPL32/MRPS14/MRPS28/EEFSEC/MRPL53/EEF1A1P5/MRPS18C/EEF2/OXA1L/MRPS2/MRPL19/EEF2K/TSFM/MRPL13/MRPL39/MRPL41/MRPL4/DPH1/MRPL33/MRPL48/CHCHD1/DPH3P1/MRPL46/MRPL34/MRPL23/MRPS26/MRPS34/MRPS18A/DPH5/RPLP1/EEF1D/MRPL9/HBS1L/TUFM/MRPL45/MRPS16/MRPS9/MRPL44/MRPS11/MRPL1/MRPL47/MRPL14/DPH2/DAP3/MRPS21/MRPL17/MRPS1…
GO_MITOCHONDRIAL_GENE_EXPRESSION	GO_MITOCHONDRIAL_GENE_EXPRESSION	151	-0.763244	-3.16335	0.000168124	0.00204668	0.00136094	6248	tags=84%, list=19%, signal=68%	LRPPRC/MRPS25/MRPS5/TRMT10C/MRPS36/MTO1/QRSL1/FASTKD2/TRNT1/ALKBH1/TARS2/WARS2/NDUFA7/MRPS10/MRPL42/MRPL28/SUPV3L1/TRMT5/RARS2/MRPL43/GFM1/RMND1/GATC/MRPL50/TBRG4/FASTKD5/ERAL1/NSUN4/UQCC1/MRPS18B/MRPS31/AARS2/MRPS33/MRPL32/MRPS14/TFB2M/SHMT2/MALSU1/MRPS28/MTIF2/TRMT61B/MRPL53/MRPS18C/OXA1L/MRPS2/MTRF1/NOA1/GARS/MRPL19/TSFM/MRPL13/KIAA0391/MRPL39/MRRF/TRUB2/MRPL41/MRPL4/CHCHD10/MRPL33/MRPL48/CHCH…
GO_MITOCHONDRIAL_TRANSLATION	GO_MITOCHONDRIAL_TRANSLATION	129	-0.777414	-3.15747	0.00016818	0.00204668	0.00136094	6248	tags=87%, list=19%, signal=71%	LRPPRC/MRPS25/MRPS5/TRMT10C/MRPS36/QRSL1/FASTKD2/ALKBH1/TARS2/WARS2/NDUFA7/MRPS10/MRPL42/MRPL28/RARS2/MRPL43/GFM1/RMND1/GATC/MRPL50/ERAL1/NSUN4/UQCC1/MRPS18B/MRPS31/AARS2/MRPS33/MRPL32/MRPS14/SHMT2/MALSU1/MRPS28/MTIF2/MRPL53/MRPS18C/OXA1L/MRPS2/MTRF1/NOA1/GARS/MRPL19/TSFM/MRPL13/MRPL39/MRRF/TRUB2/MRPL41/MRPL4/MRPL33/MRPL48/CHCHD1/MRPL46/MRPL34/MRPL23/MPV17L2/MRPS26/MRPS34/MRPS18A/MRPL9/LARS2/RPUS…
GO_MORPHOGENESIS_OF_A_POLARIZED_EPITHELIUM	GO_MORPHOGENESIS_OF_A_POLARIZED_EPITHELIUM	129	-0.517092	-2.10017	0.00016818	0.00204668	0.00136094	5830	tags=47%, list=18%, signal=38%	DLG3/FZD3/TRAF3IP1/NKD1/ROR2/PSMC6/VANGL1/PSMD10/GPC6/FZD2/AP2B1/PSMA3/AP2A1/ROR1/PSMD9/SYNE4/SLC9A3R1/RAC1/ZNRF3/PSMD7/PSMB5/AP2S1/PSMD12/PSMF1/PSMA6/PSMD1/PSMA1/SAPCD2/RHOA/TP63/ARHGEF19/PSMC2/PSMD6/PSMA2/PSME3/PSMA4/DKK1/CTHRC1/PSMD14/PSMA5/PSMC1/AP2M1/PSMC5/WDR1/PSMD11/PSMD13/PSMD4/PSMD2/PSMD3/PFN1/PSMD8/PSMB4/PSMB3/PSMB1/PSMB2/PSMB7/PSMA7/PSMC3/PSMB6/PSMC4
GO_DNA_INTEGRITY_CHECKPOINT	GO_DNA_INTEGRITY_CHECKPOINT	148	-0.484205	-2.00166	0.000168209	0.00204668	0.00136094	6463	tags=46%, list=20%, signal=37%	FBXO4/TRIAP1/MUS81/TOP2A/RPA4/MSH2/PRKDC/CNOT11/CRY1/BRIP1/CHEK2/CEP63/MSH6/BRCA1/INTS7/RHNO1/CNOT8/DTL/DDX39B/RNASEH2B/PRPF19/BLM/CDK1/TIPRL/BRCC3/UIMC1/NEK11/CNOT7/E2F4/CASP2/THOC5/NAE1/RPL26/PPP1R10/SFN/CCAR2/CDT1/AURKA/RAD1/CLSPN/CUL4A/DNA2/E2F7/WDR76/DONSON/MDC1/CDC6/TP53/H2AFX/TICRR/PLK1/BABAM1/CHEK1/RPA2/CCNB1/PRMT1/RFWD3/E2F1/GTSE1/TFDP1/PCNA/E2F8/EME1/TIPIN/ATRIP/TIMELESS/ORC1/CDC45
GO_RNA_MODIFICATION	GO_RNA_MODIFICATION	148	-0.63779	-2.63656	0.000168209	0.00204668	0.00136094	5840	tags=57%, list=18%, signal=47%	THADA/TRMT6/MTO1/PARN/WTAP/ALKBH1/TRMT11/TRMT5/DPH3/GAR1/ADAT2/TRMT61A/MRM1/WDR4/PUS7/NSUN4/AARS2/DUS3L/TYW3/TRMU/THUMPD3/MEPCE/ELP4/CTU2/ANKRD16/TFB2M/TRMT1/SSB/JMJD6/NAF1/TRMT61B/TRMT10A/FTSJ1/PUS3/TPRKB/NSUN2/METTL2A/METTL8/DUS4L/URM1/QTRT1/KIAA0391/ADARB1/TRUB2/DIMT1/CDKAL1/SEPHS2/TRMT1L/ALKBH3/BCDIN3D/RPUSD1/DPH3P1/TSR3/ALKBH5/MTFMT/FDXACB1/FTSJ3/DUS2/ELP6/NOP10/THG1L/RPUSD3/NSUN5/METTL1/RBM…
GO_POSITIVE_REGULATION_OF_CANONICAL_WNT_SIGNALING_PATHWAY	GO_POSITIVE_REGULATION_OF_CANONICAL_WNT_SIGNALING_PATHWAY	131	-0.52502	-2.13788	0.000168237	0.00204668	0.00136094	5551	tags=41%, list=17%, signal=34%	FGFR2/ROR2/PIN1/NFKB1/JRK/PSMC6/TBL1X/PSMD10/VPS35/PSMA3/AMER1/WNK2/PSMD9/CAV1/PSMD7/PSMB5/PSMD12/PSMF1/FAM53B/CCAR2/PSMA6/PSMD1/WNT10B/NLE1/PSMA1/DAAM2/GID8/PSMC2/PSMD6/PSMA2/PSME3/PSMA4/PSMD14/NRARP/PSMA5/PSMC1/VCP/PSMC5/PSMD11/PSMD13/PSMD4/PSMD2/PSMD3/PSMD8/PSMB4/PSMB3/PSMB1/PSMB2/PSMB7/PSMA7/PSMC3/PSMB6/PSMC4/RUVBL1
GO_POSITIVE_REGULATION_OF_CELLULAR_AMIDE_METABOLIC_PROCESS	GO_POSITIVE_REGULATION_OF_CELLULAR_AMIDE_METABOLIC_PROCESS	131	-0.471115	-1.91838	0.000168237	0.00204668	0.00136094	6416	tags=47%, list=20%, signal=38%	LARP1/UHMK1/LARP4/HABP4/EIF5A2/TRMT10C/YTHDF2/FASTKD2/EPHA4/DHX9/SMPD2/NSMAF/RMND1/YTHDF1/UPF3B/NSUN4/UQCC1/PABPC1/MTOR/DDX39B/POLDIP3/POLR2D/PASK/EEF2/EIF3C/EIF3E/THBS1/RPS6KB2/TARBP2/HNRNPD/TRUB2/RPL26/CDK4/ELAVL1/MPV17L2/NPM1/EIF2B5/RPUSD3/RHOA/NGRN/CLU/CDC123/UQCC2/EIF3D/METTL3/KHDRBS1/RBM3/CDK5RAP1/RPS4X/YBX3/MRPS27/RPUSD4/RPS9/RPL5/EIF6/COA3/NAT10/EIF4A3/EIF5A/EIF5AL1/POLR2G/C1QBP
GO_RNA_EXPORT_FROM_NUCLEUS	GO_RNA_EXPORT_FROM_NUCLEUS	131	-0.636265	-2.59086	0.000168237	0.00204668	0.00136094	7047	tags=61%, list=21%, signal=48%	FIP1L1/SRSF4/PHAX/CPSF6/NUP88/NUP160/U2AF1L4/THOC3/SDAD1/CPSF2/CASC3/SRRM1/NUP133/NUP37/NUP50/DHX9/NUP107/SARNP/XPO5/SRSF7/NUP210/ENY2/NUP205/WDR33/UPF3B/NOL6/SLBP/DDX39B/NUP54/U2AF2/SSB/POLDIP3/AAAS/NCBP2/POLR2D/NUP214/SRSF2/SEC13/ABCE1/NXF1/THOC5/HNRNPA2B1/NCBP1/MAGOHB/SRSF9/HHEX/THOC7/SEH1L/NUP85/BCCIP/LTV1/U2AF1/ALKBH5/NUP35/NPM1/NUP155/RAN/NUP188/CPSF3/DHX38/RBM15B/HNRNPA1/KHDRBS1/GLE1/ZNF59…
GO_POSITIVE_REGULATION_OF_MITOTIC_CELL_CYCLE	GO_POSITIVE_REGULATION_OF_MITOTIC_CELL_CYCLE	142	-0.508172	-2.09169	0.000168294	0.00204668	0.00136094	5012	tags=37%, list=15%, signal=32%	USP22/STAT5B/FOXA1/APEX1/CDC25B/BRCA2/RECQL4/DYNLT3/MEPCE/AKT1/DTL/GEN1/CDK1/CCND3/ANAPC11/RDX/EIF4G1/RCC2/DBF4B/H2AFY/PPP1R10/FBXO5/NDC80/DYNC1LI1/PHB2/CDK4/EIF4EBP1/CDT1/AURKA/WNT10B/NSFL1C/CUL4A/CDC7/DLGAP5/PEBP1/NUSAP1/MAD2L1/CDC6/XRCC3/CCNB1/ANAPC5/ESPL1/TERT/KIF20B/RAD51C/UBE2C/LSM10/NUP62/CDC25A/RANBP1/POLDIP2/CDCA5/CDC45
GO_PROTEIN_LOCALIZATION_TO_MITOCHONDRION	GO_PROTEIN_LOCALIZATION_TO_MITOCHONDRION	132	-0.562966	-2.29405	0.000168294	0.00204668	0.00136094	4613	tags=45%, list=14%, signal=39%	HSP90AA1/UQCRC2/TIMM13/ARIH2/AKT1/HPS4/PITRM1/TIMM9/HSPA4/HK1/PAM16/OXA1L/GDAP1/NMT1/MIPEP/YWHAG/TIMM21/HSPD1/PMPCA/ROMO1/TIMM17A/GRPEL1/SFN/MFF/CHCHD4/TOMM5/TOMM40/SLC25A6/MFN2/YWHAE/YWHAH/DNAJC15/DNLZ/HAX1/FIS1/TP63/TIMM17B/TP53/COX18/UBE2L3/UBL5/CALM3/TIMM44/PARL/E2F1/TIMM22/SAMM50/TFDP1/TIMM23B/MTCH2/TOMM7/YWHAQ/SAE1/PDCD5/TIMM10/IMMP1L/TOMM40L/TIMM50/TOMM22
GO_REGULATION_OF_GENE_SILENCING	GO_REGULATION_OF_GENE_SILENCING	142	-0.671794	-2.76518	0.000168294	0.00204668	0.00136094	4335	tags=50%, list=13%, signal=44%	POLR2K/HIST4H4/H3F3B/ATAD2/NUP54/PPARG/AGO2/AAAS/POLR2D/NUP214/HIST1H1A/PPHLN1/SEC13/EIF4G1/TARBP2/AGO1/SEH1L/NUP85/BCDIN3D/ELAVL1/POLR2E/MAP2K2/NUP35/MAP2K1/HIST1H4J/HIST2H4B/NUP155/HIST1H4K/POLR2I/NUP188/POLR2H/POLR2L/TRIM28/NAA40/TP53/HIST2H3D/HIST2H3A/HIST2H3C/HMGA1/POLR2J/HIST1H3D/HIST1H3A/TERT/POLR2F/NDC1/DNMT1/HIST1H3H/HIST1H3C/NUP62/HIST1H3F/NUP93/RAE1/HIST1H1D/HIST1H3E/POLR2C/HIST1H3I/HI…
GO_REGULATION_OF_GENERATION_OF_PRECURSOR_METABOLITES_AND_ENERGY	GO_REGULATION_OF_GENERATION_OF_PRECURSOR_METABOLITES_AND_ENERGY	132	-0.497337	-2.02662	0.000168294	0.00204668	0.00136094	5335	tags=42%, list=16%, signal=35%	NUP50/NUP107/GAPDHS/NUP210/PRKAG1/ECD/PPP1R3D/PRELID1/NUP205/PHKG2/AKT1/HDAC4/MTOR/SHMT2/NUP54/CDK1/AAAS/NUP214/PASK/IDE/DYRK2/NOA1/SEC13/PDE12/SEH1L/NUP85/CHCHD10/SLC25A23/CHCHD4/NUP35/KHK/PPP1CA/NUP155/COX7A2/NUP188/DNAJC15/RHOA/PPP1R3F/UQCC2/PGK1/CCNB1/SLC25A33/PPIF/TRAP1/NDC1/EIF6/VCP/NUP62/PGAM1/SLC25A12/NUP93/RAE1/CISD1/PARK7/COX17
GO_RNA_PHOSPHODIESTER_BOND_HYDROLYSIS	GO_RNA_PHOSPHODIESTER_BOND_HYDROLYSIS	132	-0.581217	-2.36843	0.000168294	0.00204668	0.00136094	4118	tags=48%, list=13%, signal=43%	BOP1/CNOT8/UTP20/POP4/ZNRD1/RNASEH2B/DIS3L/AGO2/RNASEK/EXOSC3/NCBP2/ISG20L2/CNOT7/POP1/TSEN2/RPP21/NCBP1/KIAA0391/PDE12/EXOSC1/AGO1/ABT1/RPP14/EXOSC9/EXOSC8/TSEN34/NUDT21/POP5/RPP30/ERI2/RPS21/USB1/EXOSC6/EXOSC2/PPP1R8/CSTF2T/TSN/DBR1/POLR2I/CPSF3/POP7/EXO1/MRPL44/RCL1/ENDOG/RRS1/TSEN15/NOB1/NHP2/EXOSC5/ELAC2/EXOSC7/RPP40/ERI3/TOE1/RRP36/FEN1/NOP14/DCPS/POLR3K/RNASEH2A/CSTF2/RNASEH1/RPSA
GO_TUMOR_NECROSIS_FACTOR_MEDIATED_SIGNALING_PATHWAY	GO_TUMOR_NECROSIS_FACTOR_MEDIATED_SIGNALING_PATHWAY	142	-0.487412	-2.00624	0.000168294	0.00204668	0.00136094	3746	tags=33%, list=11%, signal=29%	PSMD9/PYCARD/MAP3K14/PSMD7/PSMB5/PSMD12/PTPN2/SPATA2/LIMS1/TMSB4X/PSMF1/PSMA6/PSMD1/KRT18/PSMA1/CARD8/PSMC2/PSMD6/COMMD7/PSMA2/PSME3/PSMA4/PSMD14/CPNE1/PSMA5/PSMC1/KARS/PSMC5/PSMD11/PSMD13/PSMD4/GPS2/PSMD2/PSMD3/PSMD8/TXNDC17/PSMB4/PSMB3/TRAIP/PSMB1/PSMB2/PSMB7/PSMA7/PSMC3/PSMB6/HIST1H2BJ/PSMC4
GO_MITOTIC_SISTER_CHROMATID_SEGREGATION	GO_MITOTIC_SISTER_CHROMATID_SEGREGATION	143	-0.665867	-2.74232	0.00016835	0.00204668	0.00136094	4798	tags=55%, list=15%, signal=47%	CDC27/MAD1L1/KIF14/SPDL1/CENPF/ZNF207/MIS12/CENPE/SMC4/MAP10/GEN1/APC/NCAPD3/ANAPC11/NEK2/RACGAP1/NUF2/TTK/NSL1/KIF18A/SPAG5/NCAPG/SMC1A/INCENP/SEH1L/BUB1B/NAA50/PPP2R1A/H2AFY/KIF18B/FBXO5/NDC80/DYNC1LI1/CDC26/DSN1/BUB3/CDT1/KIF4A/BUB1/KNSTRN/RAN/NCAPH2/PTTG1/KATNB1/CHMP7/DLGAP5/PINX1/NUSAP1/MAD2L1/CDC6/PLK1/NAA10/KIF2C/PRC1/XRCC3/CCNB1/ANAPC5/NCAPD2/AURKB/RRS1/ESPL1/DSCC1/VPS4A/PSRC1/TRIP13/TACC…
GO_COENZYME_BIOSYNTHETIC_PROCESS	GO_COENZYME_BIOSYNTHETIC_PROCESS	130	-0.479935	-1.95136	0.000168492	0.00204668	0.00136094	5164	tags=44%, list=16%, signal=37%	MMADHC/DCAKD/COQ4/GPHN/PPT1/SCD/PCBD2/COQ5/PDSS2/DHFRP1/NMNAT3/TECR/PPCDC/MOCS2/ACOT7/NMNAT1/COQ6/COQ10A/PDHB/ATIC/MPC1/RFK/ELOVL1/QDPR/ELOVL6/IDH2/LIAS/PDXK/MPC2/ACAT1/GART/FLAD1/DLAT/SPR/KYNU/UBIAD1/PDHA1/ACSL4/NDUFA9/PNPO/MOCS3/GCDH/PDK3/GSTZ1/COQ2/FPGS/COQ3/PCBD1/ACLY/MTHFD1/PDSS1/DHFR/COQ9/MTHFD1L/PNP/MOCOS/ME1
GO_MRNA_TRANSPORT	GO_MRNA_TRANSPORT	141	-0.509775	-2.09655	0.000168492	0.00204668	0.00136094	6467	tags=49%, list=20%, signal=39%	NUP88/NUP160/LRPPRC/KHSRP/EIF5A2/U2AF1L4/THOC3/CPSF2/CASC3/SRRM1/NUP133/NUP37/NUP50/DHX9/NUP107/SARNP/SRSF7/HNRNPA3/NUP210/ENY2/NUP205/WDR33/NXT2/UPF3B/SLBP/DDX39B/NUP54/U2AF2/DDX19A/POLDIP3/AAAS/NCBP2/POLR2D/NUP214/SRSF2/SEC13/NXF1/THOC5/HNRNPA2B1/NCBP1/MAGOHB/SRSF9/HHEX/THOC7/SEH1L/NUP85/U2AF1/ALKBH5/NUP35/NUTF2/NUP155/NUP188/CPSF3/DHX38/RBM15B/HNRNPA1/GLE1/DDX39A/MAGOH/NDC1/RBM8A/NUP62/EIF4A3/…
GO_CHROMATIN_ASSEMBLY	GO_CHROMATIN_ASSEMBLY	149	-0.748767	-3.09698	0.000168549	0.00204668	0.00136094	2261	tags=52%, list=7%, signal=49%	H2AFY/HELLS/CENPK/NASP/HIST1H4J/NPM1/NAP1L2/HIST2H4B/HIST1H4K/NOC2L/CENPL/PAF1/NAP1L1/CENPI/TP53/HIST3H2BB/H2AFX/CENPO/HIST2H3D/HIST2H3A/CENPP/HIST2H3C/CENPN/GRWD1/H2AFY2/HMGA1/ASF1B/HIST1H3D/HIST1H3A/MIS18A/POLE3/H2BFS/CHAF1A/IPO4/HIST2H2BE/HIST1H3H/HJURP/CENPA/HIST1H3C/CENPV/MCM2/OIP5/HIST1H3F/CENPM/HIST1H1D/HIST2H2BF/HIST1H2BN/CHAF1B/HIST1H3E/HIST1H2BO/CENPW/HIST1H3I/HIST1H3J/HIST1H2BH/HIST1H2…
GO_HEMATOPOIETIC_PROGENITOR_CELL_DIFFERENTIATION	GO_HEMATOPOIETIC_PROGENITOR_CELL_DIFFERENTIATION	149	-0.433392	-1.79256	0.000168549	0.00204668	0.00136094	3320	tags=36%, list=10%, signal=33%	PDGFRA/PSMC6/SRF/CSF1R/ESCO2/PSMD10/MLF1/PSMA3/PUS7/DPF2/PSMD9/ANLN/EEF2/PSMD7/PSMB5/PSMD12/XRCC5/PSMF1/STON2/LMO1/C12orf29/NUDT21/PSMA6/PSMD1/PSMA1/DHTKD1/METTL3/PSMC2/PSMD6/PSMA2/PSME3/PSMA4/ARMC6/PSMD14/RRS1/PSMA5/PSMC1/PSMC5/PSMD11/PSMD13/PSMD4/PSMD2/PSMD3/PDCD2/PSMD8/PSMB4/PSMB3/PSMB1/PSMB2/PSMB7/PSMA7/PSMC3/PSMB6/PSMC4
GO_REGULATION_OF_MRNA_PROCESSING	GO_REGULATION_OF_MRNA_PROCESSING	127	-0.471319	-1.90944	0.000168549	0.00204668	0.00136094	7282	tags=46%, list=22%, signal=36%	SMU1/SFSWAP/CELF2/RBM15/SRSF4/HNRNPU/CPSF6/SNRNP70/RBM17/RBM10/THRAP3/NSRP1/WTAP/DHX9/SNW1/SAP18/RNF20/SRSF7/STH/HNRNPK/TRA2B/SRPK1/U2AF2/PRPF19/PTBP1/JMJD6/CELF1/NCBP2/SRSF2/LEO1/RBM42/HNRNPA2B1/NCBP1/SRSF9/RBMX/KHDRBS3/SRSF8/RBM4B/DAZAP1/PTCD2/NUDT21/FAM172A/MBNL3/SF3B4/NELFE/PAF1/RBM19/RBM15B/HNRNPA1/KHDRBS1/RBM3/CCNB1/MAGOH/C9orf78/RBM8A/SNRPA/PRDX6/C1QBP
GO_NIK_NF_KAPPAB_SIGNALING	GO_NIK_NF_KAPPAB_SIGNALING	150	-0.445954	-1.84564	0.000168577	0.00204668	0.00136094	4475	tags=33%, list=14%, signal=29%	PSMA3/ADIPOR1/TIRAP/AKT1/PSMD9/BMP7/MAP3K14/IL18/RPS3/PSMD7/PSMB5/PSMD12/LIMS1/AGO1/TMSB4X/PSMF1/CD14/PSMA6/PSMD1/IKBKE/HMGB1/PSMA1/RHOA/SKP1/PSMC2/PSMD6/PSMA2/PSME3/PSMA4/PSMD14/CPNE1/PSMA5/PSMC1/PSMC5/PSMD11/PSMD13/PSMD4/PSMD2/PSMD3/PSMD8/PSMB4/PSMB3/PSMB1/PSMB2/PSMB7/PRDX1/PSMA7/PSMC3/PSMB6/PSMC4
GO_RIBOSE_PHOSPHATE_BIOSYNTHETIC_PROCESS	GO_RIBOSE_PHOSPHATE_BIOSYNTHETIC_PROCESS	150	-0.541755	-2.24212	0.000168577	0.00204668	0.00136094	3582	tags=35%, list=11%, signal=31%	PPAT/PPCDC/ACOT7/PDHB/ALDOA/ATIC/MPC1/RFK/G6PD/ELOVL1/ELOVL6/PRPS2/UMPS/TMSB4X/NME6/PAPSS1/IMPDH1/MPC2/ACAT1/GART/ADK/ADCY4/ADCY3/CAD/DLAT/PYGL/GMPS/PFAS/PDHA1/ACSL4/PARP1/GCDH/PDK3/GSTZ1/AK2/CYC1/ACLY/VCP/DHODH/APRT/UCK2/PAICS/SLC25A12/STOML2/HPRT1/ADSL/ENO1/PRPS1/NME1/CTPS1/UPP1/IMPDH2
GO_IMPORT_INTO_NUCLEUS	GO_IMPORT_INTO_NUCLEUS	140	-0.469031	-1.92712	0.000168748	0.00204668	0.00136094	5943	tags=44%, list=18%, signal=36%	SNUPN/RANBP6/NUP133/IPO7/NUP50/NUP107/ECT2/IPO11/BAG3/SNRPD1/PRKAG1/SUFU/TMCO6/GEMIN4/KPNA3/NXT2/HTATIP2/AKT1/NUP54/TARDBP/CSE1L/RPAIN/NUP214/HEATR3/RAB23/IPO13/PKIG/RPL23/TNPO2/SMN2/NUP85/SNRPD3/PKIA/CHP1/GEMIN5/TNPO3/PPP1R10/PHB2/GEMIN7/NUP35/NUTF2/IPO9/NUP155/GEMIN6/RAN/NUP188/IPO5/TRIM28/HNRNPA1/SNRPD2/SNRPE/SNRPB/FLNA/NOLC1/IPO4/GEMIN2/NUP62/NXT1/NUP93/SNRPG/KPNA2/SNRPF
GO_NEGATIVE_REGULATION_OF_NUCLEOBASE_CONTAINING_COMPOUND_METABOLIC_PROCESS	GO_NEGATIVE_REGULATION_OF_NUCLEOBASE_CONTAINING_COMPOUND_METABOLIC_PROCESS	140	-0.513115	-2.10825	0.000168748	0.00204668	0.00136094	6920	tags=46%, list=21%, signal=36%	SRSF4/HNRNPU/ERCC1/NBN/POLQ/PPP3CA/RBM10/MSH2/H1F0/ERCC4/OTUB1/XRCC1/SAP18/RNF20/SRSF7/SLX4/FANCB/MSH6/PTBP3/KLHL15/HNRNPK/GPER1/U2AF2/PTBP1/BLM/PAM16/NMNAT1/RPS3/HIST1H1A/ABCE1/RBM42/TFIP11/XRCC5/HNRNPA2B1/SRSF9/RBMX/TMBIM6/SHQ1/BCDIN3D/AUNIP/NELFE/NUDT16L1/TRIM28/PIF1/ZRANB3/HNRNPC/PINX1/HNRNPA1/OGG1/DFFA/PARP1/PARPBP/TERT/RPS13/MLH1/NAT10/GNL3L/MAD2L2/HIST1H1D/HIST1H1E/HIST1H1C/C1QBP/RPS26/HIS…
GO_POSITIVE_REGULATION_OF_DNA_METABOLIC_PROCESS	GO_POSITIVE_REGULATION_OF_DNA_METABOLIC_PROCESS	140	-0.457569	-1.88003	0.000168748	0.00204668	0.00136094	4855	tags=41%, list=15%, signal=35%	SLX4/FANCB/ANXA3/MSH6/BRCA1/CLCF1/AKT1/CBX8/NAF1/BLM/EXOSC3/NEK2/BRCC3/RPS3/UIMC1/SPIDR/MAPKAPK5/PKIB/EYA3/XRCC5/HNRNPA2B1/HNRNPD/TFRC/CCT2/CCT8/PPP1R10/CCT6A/MMS19/FAM168A/EXOSC6/HMGB1/UBE2N/TCP1/DDX11/TRIM28/MGMT/WRAP53/NABP2/HNRNPA1/H2AFX/PARP1/EYA2/BABAM1/RAD51/AURKB/CCT4/CCT3/CCT5/FOXM1/PCNA/MLH1/UBE2V2/UNG/DKC1/CCT7/MAD2L2/TIMELESS
GO_TRNA_PROCESSING	GO_TRNA_PROCESSING	125	-0.712172	-2.87717	0.000169147	0.00204668	0.00136094	6064	tags=69%, list=18%, signal=56%	RPP25/TRMT10C/THADA/TRMT6/MTO1/TP53RK/TRNT1/ALKBH1/TRMT11/TRMT5/TYW1/DPH3/ADAT2/TRMT61A/WDR4/TYW1B/PUS7/AARS2/DUS3L/TYW3/TRMU/THUMPD3/ELP4/CTU2/ANKRD16/POP4/TRMT1/SSB/TRMT61B/PTCD1/GRSF1/TRMT10A/FTSJ1/TRPT1/PUS3/TPRKB/NSUN2/ADAT1/METTL2A/METTL8/DUS4L/POP1/TSEN2/URM1/QTRT1/RPP21/KIAA0391/RPP14/CDKAL1/SEPHS2/TRMT1L/BCDIN3D/TSEN34/POP5/DPH3P1/RPP30/MTFMT/ZBTB8OS/DUS2/ELP6/POP7/THG1L/LSM6/METTL1/CLP1…
GO_NUCLEAR_TRANSCRIBED_MRNA_CATABOLIC_PROCESS_NONSENSE_MEDIATED_DECAY	GO_NUCLEAR_TRANSCRIBED_MRNA_CATABOLIC_PROCESS_NONSENSE_MEDIATED_DECAY	116	-0.74899	-2.99379	0.000169377	0.00204668	0.00136094	4051	tags=71%, list=12%, signal=62%	RPL39/RPS28/PABPC1/RPL15/RPL28/NCBP2/RPS3/RPL41/RPL18A/RPL36/EIF3E/RPS3A/RPL36A/RPL23/EIF4G1/RPL4/RPL14/NCBP1/MAGOHB/RPL30/RPL31/RPS27/PPP2R1A/RPL19/RPL26/RPL32/RPL21/RPS21/RPL34/RPL35A/RPLP1/RPS16/RPL13A/RPS6/GSPT1/RPL17/RPS24/RPL37/RPL18/RPL37A/RPS11/RPS8/RPL7/RPS20/RPL10A/RPL22/RPL35/RPL10/RPS23/RPS7/RPL23A/UBA52/RPL13/RPS4X/MAGOH/RPS29/RPL24/RPS9/RPLP0/RPS25/RPL5/RPL7A/RPS14/RBM8A/RPS13/RPL8/…
GO_FC_EPSILON_RECEPTOR_SIGNALING_PATHWAY	GO_FC_EPSILON_RECEPTOR_SIGNALING_PATHWAY	108	-0.501246	-1.98672	0.000169463	0.00204668	0.00136094	6352	tags=47%, list=19%, signal=38%	PRKCQ/PPP3CA/IKBKG/LILRA4/FCER1G/RELA/LYN/NFKB1/CUL1/PSMC6/CHUK/PSMD10/PAK2/PSMA3/GRB2/TAB1/PSMD9/MAPK9/RAC1/PSMD7/PSMB5/PSMD12/PSMF1/PSMA6/PSMD1/PSMA1/SKP1/PSMC2/PSMD6/PSMA2/PSME3/PSMA4/PSMD14/PSMA5/PSMC1/PSMC5/PSMD11/PSMD13/PSMD4/PSMD2/PSMD3/PSMD8/PSMB4/PSMB3/PSMB1/PSMB2/PSMB7/PSMA7/PSMC3/PSMB6/PSMC4
GO_RECOMBINATIONAL_REPAIR	GO_RECOMBINATIONAL_REPAIR	115	-0.596859	-2.38278	0.000169492	0.00204668	0.00136094	6787	tags=60%, list=21%, signal=48%	RNF138/NBN/DMC1/RAD51AP1/FAN1/AP5S1/PPP4C/POLQ/LIG3/MUS81/NSMCE2/RPA4/FIGN/ERCC4/RAD51D/XRCC1/SLX4/FANCB/RPA1/SMC6/BRCA1/NUCKS1/RHNO1/BRCA2/MCM8/MCM9/RMI1/RECQL4/KLHL15/FIGNL1/TEX15/GEN1/RECQL/BLM/ZSWIM7/SPIDR/ZNF365/SWSAP1/MMS22L/RAD54L/AUNIP/KDM1A/MMS19/XRCC2/UBE2N/CDC7/RAD54B/WRAP53/NABP2/H2AFX/PARP1/CHEK1/SWI5/XRCC3/RPA2/PARPBP/PSMD14/RAD51/SFR1/NSMCE1/RFWD3/RPA3/RAD51C/GINS4/FEN1/MAD2L2/GINS…
GO_MICROTUBULE_ORGANIZING_CENTER_ORGANIZATION	GO_MICROTUBULE_ORGANIZING_CENTER_ORGANIZATION	124	-0.511262	-2.06295	0.00016952	0.00204668	0.00136094	5610	tags=48%, list=17%, signal=40%	CHMP2A/HAUS6/PARD6A/MCIDAS/CEP192/CLASP1/PLK2/BBS4/CHMP3/CEP152/ATF5/CEP85/UVRAG/CHMP1A/UBXN2B/SASS6/DCTN1/CEP63/CEP120/RBM14/BRCA1/ARL2/CHORDC1/BRCA2/CNTROB/SSX2IP/SLC16A1/NDE1/GEN1/CDK1/KAT2A/NEK2/KIF11/E2F4/CENPJ/STIL/PLK4/CETN2/AURKA/UXT/NSFL1C/XRCC2/NUBP1/NPM1/SAC3D1/PARD6G/HAUS5/CCNF/PLK1/HAUS4/CHEK1/XRCC3/HAUS8/WDR62/HAUS1/HAUS7/NUP62/RANBP1/ODF2/POC1A
GO_CHROMATIN_ORGANIZATION_INVOLVED_IN_REGULATION_OF_TRANSCRIPTION	GO_CHROMATIN_ORGANIZATION_INVOLVED_IN_REGULATION_OF_TRANSCRIPTION	112	-0.649124	-2.58285	0.000169607	0.00204668	0.00136094	3309	tags=43%, list=10%, signal=39%	RRP8/HAT1/CTBP1/SIRT5/HIST1H1A/PPHLN1/MSL3P1/EZH2/HELLS/FAM172A/HIST1H4J/HMGB1/HIST2H4B/HIST1H4K/TRIM28/NAA40/SUV39H1/HIST2H3D/HIST2H3A/CHEK1/HIST2H3C/HMGA1/HIST1H3D/HIST1H3A/BEND3/POLE3/ELOF1/DNMT1/HIST1H3H/HIST1H3C/HIST1H3F/HIST1H1D/HIST1H3E/HIST1H3I/HIST1H3J/HIST1H1E/HIST1H4D/HIST1H3G/HIST1H4F/HIST1H1C/HIST1H4A/HIST1H3B/HIST1H4E/CDC45/HIST1H4B/HIST1H1B/HIST1H4H/HIST1H4C
GO_AMINE_METABOLIC_PROCESS	GO_AMINE_METABOLIC_PROCESS	118	-0.523663	-2.09856	0.000169635	0.00204668	0.00136094	3290	tags=38%, list=10%, signal=34%	OAZ3/PSMD7/PSMB5/AADAT/PSMD12/MAOB/ALDH7A1/PSMF1/PSMA6/PSMD1/SMS/PSMA1/KYNU/PEBP1/SRM/PSMC2/OAZ1/PSMD6/PSMA2/PSME3/PSMA4/PSMD14/GCDH/PSMA5/PSMC1/PSMC5/PSMD11/PSMD13/PSMD4/PSMD2/PSMD3/PSMD8/HPRT1/PSMB4/PSMB3/ODC1/PSMB1/PSMB2/PSMB7/PSMA7/AGMAT/PSMC3/PSMB6/PSMC4/NQO1
GO_MICROTUBULE_CYTOSKELETON_ORGANIZATION_INVOLVED_IN_MITOSIS	GO_MICROTUBULE_CYTOSKELETON_ORGANIZATION_INVOLVED_IN_MITOSIS	118	-0.595173	-2.38513	0.000169635	0.00204668	0.00136094	5385	tags=48%, list=16%, signal=41%	CHMP1A/UBXN2B/TBCE/CHEK2/DCTN1/DYNLT1/SBDS/SPDL1/ZNF207/CENPE/NDE1/MAP10/CEP97/NEK2/RACGAP1/WRAP73/NUF2/KIF11/TTK/SMC1A/MAP4/STIL/BORA/DCTN2/DRG1/BCCIP/NDC80/RCC1/AURKA/KIF4A/NSFL1C/RAN/SAPCD2/SPC25/RHOA/NUSAP1/PLK1/TPX2/PRC1/CCNB1/AURKB/ESPL1/FLNA/STMN1/WDR62/VCP/CENPA/PSRC1/TACC3/NUP62/KIFC1/TUBG1/RAE1/MYBL2/CDC20/BIRC5/POC1A
GO_REGULATION_OF_DNA_TEMPLATED_TRANSCRIPTION_IN_RESPONSE_TO_STRESS	GO_REGULATION_OF_DNA_TEMPLATED_TRANSCRIPTION_IN_RESPONSE_TO_STRESS	114	-0.507163	-2.02273	0.000169779	0.00204668	0.00136094	3148	tags=35%, list=10%, signal=32%	PSMD7/PSMB5/PSMD12/HSF2/TMBIM6/PSMF1/HIF1AN/PSMA6/PSMD1/PSMA1/ANKRD2/PSMC2/TP53/PSMD6/PSMA2/PSME3/PSMA4/CHEK1/PSMD14/UBA52/PSMA5/PSMC1/RBX1/PSMC5/PSMD11/PSMD13/RPS27A/PSMD4/PSMD2/PSMD3/PSMD8/PSMB4/PSMB3/PSMB1/PSMB2/PSMB7/PSMA7/PSMC3/PSMB6/PSMC4
GO_APOPTOTIC_MITOCHONDRIAL_CHANGES	GO_APOPTOTIC_MITOCHONDRIAL_CHANGES	109	-0.462713	-1.83508	0.000169837	0.00204668	0.00136094	4843	tags=40%, list=15%, signal=35%	PSMD10/PRELID1/APOPT1/VPS35/AKT1/GPER1/PYCARD/PAM16/BAK1/ATP2A1/NDUFS1/NMT1/YWHAG/HSPD1/CHCHD10/SFN/MFF/NAIF1/CCAR2/FXN/THEM4/ATG3/YWHAE/YWHAH/SOD2/GCLM/FIS1/CLU/TP63/SLC25A4/TP53/EYA2/PPIF/MMP9/E2F1/TFDP1/AIFM2/GGCT/YWHAQ/PDCD5/ACAA2/TMEM14A/TIMM50/SLC25A5
GO_ESTABLISHMENT_OF_PROTEIN_LOCALIZATION_TO_ENDOPLASMIC_RETICULUM	GO_ESTABLISHMENT_OF_PROTEIN_LOCALIZATION_TO_ENDOPLASMIC_RETICULUM	113	-0.795835	-3.16889	0.000169837	0.00204668	0.00136094	4051	tags=74%, list=12%, signal=65%	RPL39/RPS28/RN7SL1/RPL15/RPL28/SEC61G/ZFAND2B/SGTA/RPS3/RPL41/RPL18A/RPL36/RN7SL2/RPS3A/RPL36A/RPL23/SPCS2/PMM2/RPL4/SRP68/RPL14/SEC61B/ASNA1/RPL30/RPL31/RPS27/RPL19/RN7SL3/RPL26/SPCS1/RPL32/RPL21/RPS21/RPL34/RPL35A/RPLP1/RPS16/RPL13A/RPS6/RPL17/RPS24/RPL37/TRAM2/RPL18/RPL37A/RPS11/RPS8/RPL7/RPS20/RPL10A/RPL22/RPL35/RPL10/RPS23/RPS7/RPL23A/UBA52/RPL13/RPS4X/RPS29/RPL24/RPS9/RPLP0/RPS25/RPL5/RPL7A…
GO_REGULATION_OF_POSTTRANSCRIPTIONAL_GENE_SILENCING	GO_REGULATION_OF_POSTTRANSCRIPTIONAL_GENE_SILENCING	111	-0.677938	-2.69329	0.000169895	0.00204668	0.00136094	6467	tags=66%, list=20%, signal=53%	NUP88/NUP160/POLR2B/PPP3CA/LIMD1/AJUBA/NUP133/NUP37/NUP50/DHX9/NUP107/XPO5/NUP210/NUP205/POLR2K/HIST4H4/H3F3B/NUP54/PPARG/AGO2/AAAS/POLR2D/NUP214/SEC13/EIF4G1/TARBP2/AGO1/SEH1L/NUP85/BCDIN3D/ELAVL1/POLR2E/MAP2K2/NUP35/MAP2K1/HIST1H4J/HIST2H4B/NUP155/HIST1H4K/POLR2I/NUP188/POLR2H/POLR2L/TP53/HIST2H3D/HIST2H3A/HIST2H3C/POLR2J/HIST1H3D/HIST1H3A/TERT/POLR2F/NDC1/HIST1H3H/HIST1H3C/NUP62/HIST1H3F/NUP93…
GO_REGULATION_OF_CELLULAR_KETONE_METABOLIC_PROCESS	GO_REGULATION_OF_CELLULAR_KETONE_METABOLIC_PROCESS	121	-0.535002	-2.15142	0.000170039	0.00204668	0.00136094	3988	tags=39%, list=12%, signal=34%	AKT1/UGT1A8/MTOR/PSMD9/PPARG/CAV1/OAZ3/SIRT5/PSMD7/PSMB5/PSMD12/TYSND1/PSMF1/PSMA6/PSMD1/BMP5/PSMA1/PSMC2/OAZ1/PSMD6/PSMA2/PSME3/PSMA4/PSMD14/PDK3/GSTZ1/COQ3/PSMA5/PSMC1/PSMC5/PSMD11/PSMD13/PSMD4/PSMD2/PSMD3/PSMD8/PSMB4/PSMB3/ODC1/PSMB1/PSMB2/PSMB7/PSMA7/PSMC3/PSMB6/PSMC4/NQO1
GO_NEGATIVE_REGULATION_OF_GENE_EXPRESSION_EPIGENETIC	GO_NEGATIVE_REGULATION_OF_GENE_EXPRESSION_EPIGENETIC	119	-0.645987	-2.59081	0.000170242	0.00204668	0.00136094	3309	tags=42%, list=10%, signal=38%	RRP8/HAT1/CTBP1/SIRT5/HIST1H1A/PPHLN1/MSL3P1/EZH2/H2AFY/HELLS/FAM172A/HIST1H4J/HMGB1/DNMT3B/HIST2H4B/HIST1H4K/TRIM28/NAA40/SUV39H1/HIST2H3D/HIST2H3A/HIST2H3C/H2AFY2/HMGA1/HIST1H3D/HIST1H3A/BEND3/POLE3/DNMT1/HIST1H3H/HIST1H3C/HIST1H3F/PHF19/HIST1H1D/HIST1H3E/HIST1H3I/HIST1H3J/HIST1H1E/HIST1H4D/HIST1H3G/HIST1H4F/HIST1H1C/HIST1H4A/HIST1H3B/HIST1H4E/CDC45/HIST1H4B/HIST1H1B/HIST1H4H/HIST1H4C
GO_PROTEIN_HETEROOLIGOMERIZATION	GO_PROTEIN_HETEROOLIGOMERIZATION	119	-0.558856	-2.24136	0.000170242	0.00204668	0.00136094	4271	tags=38%, list=13%, signal=33%	PDSS2/HIST4H4/GRB2/SEPT11/ITPR3/GCHFR/NUP54/IDE/FARSA/HRAS/KRT10/LIMS1/NUDT21/RCC1/ANXA2/RRM1/HIST1H4J/CHRNB4/HIST2H4B/HIST1H4K/XRCC6/HIST1H3D/FARSB/HIST1H3A/CTNNA1/PCBD1/HIST1H3H/PDSS1/HIST1H3C/NUP62/HIST1H3F/HIST1H3E/RRM2/HIST1H3I/HIST1H3J/HIST1H4D/HIST1H3G/HIST1H4F/HIST1H4A/HIST1H3B/HIST1H4E/HIST1H4B/S100A10/HIST1H4H/HIST1H4C
GO_NUCLEOTIDE_EXCISION_REPAIR	GO_NUCLEOTIDE_EXCISION_REPAIR	107	-0.68333	-2.70198	0.000170358	0.00204668	0.00136094	6890	tags=70%, list=21%, signal=56%	POLR2A/ERCC1/RFC1/POLD1/RAD23B/FAN1/POLR2B/LIG3/RPA4/USP7/COPS2/PNKP/ERCC4/GTF2H4/HMGN1/XRCC1/BRIP1/CCNH/SLC30A9/RAD23A/SLX4/RPA1/ISY1/XPA/BRCA2/POLR2K/COPS7A/GTF2H3/PRPF19/UBB/POLR2D/NEIL3/GPS1/GTF2H2C/COPS5/RFC3/GTF2H2/POLD3/ERCC8/FANCC/COPS6/COPS4/CETN2/GTF2H5/NEIL2/POLR2E/MMS19/CUL4A/DDB1/POLR2I/POLR2H/POLR2L/POLE/CHD1L/NTHL1/RFC5/TP53/COPS3/OGG1/POLD2/PARP1/RPA2/LIG1/UBA52/POLR2J/PPIE/RPA3/P…
GO_REGULATION_OF_STEM_CELL_DIFFERENTIATION	GO_REGULATION_OF_STEM_CELL_DIFFERENTIATION	107	-0.510521	-2.01867	0.000170358	0.00204668	0.00136094	3746	tags=37%, list=11%, signal=33%	PSMD9/BMP7/TRIM6/PSMD7/PSMB5/PSMD12/PSMF1/LMO1/NUDT21/PSMA6/PSMD1/PSMA1/METTL3/PSMC2/PWP1/PSMD6/PSMA2/PSME3/PSMA4/LBH/PSMD14/PSMA5/PSMC1/TGFB2/PSMC5/PSMD11/PSMD13/PSMD4/PSMD2/PSMD3/PSMD8/PSMB4/PSMB3/PSMB1/PSMB2/PSMB7/PSMA7/PSMC3/PSMB6/PSMC4
GO_DNA_TEMPLATED_TRANSCRIPTION_ELONGATION	GO_DNA_TEMPLATED_TRANSCRIPTION_ELONGATION	104	-0.591275	-2.32548	0.00017138	0.00204668	0.00136094	6325	tags=51%, list=19%, signal=41%	POLR2B/EAPP/CCNK/RNF168/GTF2H4/HMGN1/TWISTNB/SUPT16H/CCNH/POLR1B/ENY2/POLR2K/ELP4/EAF1/ZNRD1/DDX39B/GTF2H3/GTF2F1/NCBP2/POLR2D/HTATSF1/LEO1/NELFCD/THOC5/TSFM/TAF1A/GTF2F2/NCBP1/GTF2H2/EZH2/CCAR2/GTF2H5/WDR61/POLR2E/NELFE/POLR2I/POLR2H/POLR2L/PAF1/ADRM1/POLR1A/POLR1C/TBP/POLR2J/POLR2F/ELOF1/UBTF/ALYREF/CD3EAP/POLR2C/POLR2G/POLR1E/SSRP1
GO_MRNA_EXPORT_FROM_NUCLEUS	GO_MRNA_EXPORT_FROM_NUCLEUS	105	-0.629282	-2.478	0.000171497	0.00204668	0.00136094	6467	tags=56%, list=20%, signal=45%	NUP88/NUP160/U2AF1L4/THOC3/CPSF2/CASC3/SRRM1/NUP133/NUP37/NUP50/NUP107/SARNP/SRSF7/NUP210/ENY2/NUP205/WDR33/UPF3B/SLBP/DDX39B/NUP54/U2AF2/POLDIP3/AAAS/NCBP2/POLR2D/NUP214/SRSF2/SEC13/NXF1/THOC5/HNRNPA2B1/NCBP1/MAGOHB/SRSF9/HHEX/THOC7/SEH1L/NUP85/U2AF1/ALKBH5/NUP35/NUP155/NUP188/CPSF3/DHX38/RBM15B/GLE1/DDX39A/MAGOH/NDC1/RBM8A/NUP62/EIF4A3/ALYREF/NXT1/EIF5A/NUP93/RAE1
GO_OXIDATIVE_PHOSPHORYLATION	GO_OXIDATIVE_PHOSPHORYLATION	102	-0.757986	-2.97556	0.000171615	0.00204668	0.00136094	4639	tags=75%, list=14%, signal=65%	NDUFC2-KCTD14/NDUFV1/UQCRC2/SURF1/NDUFA2/COX7C/NDUFS8/SHMT2/SDHAF2/UQCR11/NDUFA5/CDK1/NDUFA11/COX15/NDUFA4/NDUFV2/NDUFA3/NDUFS1/PDE12/NDUFC1/CHCHD10/SLC25A23/NDUFB7/UQCRC1/NDUFS2/COX10/FXN/NDUFB1/SDHA/NDUFC2/NDUFB11/COX7B/CYCS/COX7A2/NDUFS4/DNAJC15/COA6/SDHD/RHOA/SDHC/UQCC2/NDUFA1/NDUFA10/PGK1/NDUFA8/NDUFA9/NDUFAF1/COX8A/UQCRQ/NDUFB4/CCNB1/SLC25A33/PPIF/NDUFB9/NDUFB6/NDUFA12/NDUFV3/NDUFB8/NDUFB3/…
GO_REGULATION_OF_DNA_REPAIR	GO_REGULATION_OF_DNA_REPAIR	102	-0.497601	-1.95339	0.000171615	0.00204668	0.00136094	5938	tags=49%, list=18%, signal=40%	FIGN/USP1/RNF168/DEK/OTUB1/XRCC1/DHX9/WDR70/FANCB/BRCA1/KLHL15/FIGNL1/TEX15/CBX8/BLM/BRCC3/RPS3/UIMC1/SPIDR/ZNF365/EYA3/TFIP11/AUNIP/KDM1A/MMS19/FAM168A/UBE2V1/WRNIP1/CUL4A/HMGB1/UBE2N/NUDT16L1/DDX11/TRIM28/MGMT/WRAP53/H2AFX/OGG1/PARP1/EYA2/BABAM1/CHEK1/RPA2/PARPBP/RAD51/FOXM1/PCNA/UBE2V2/MAD2L2/TIMELESS
GO_REGULATION_OF_ESTABLISHMENT_OF_PLANAR_POLARITY	GO_REGULATION_OF_ESTABLISHMENT_OF_PLANAR_POLARITY	102	-0.562398	-2.20776	0.000171615	0.00204668	0.00136094	5094	tags=50%, list=15%, signal=42%	PSMC6/VANGL1/PSMD10/GPC6/FZD2/AP2B1/PSMA3/AP2A1/ROR1/PSMD9/RAC1/ZNRF3/PSMD7/PSMB5/AP2S1/PSMD12/PSMF1/PSMA6/PSMD1/PSMA1/SAPCD2/RHOA/ARHGEF19/PSMC2/PSMD6/PSMA2/PSME3/PSMA4/DKK1/CTHRC1/PSMD14/PSMA5/PSMC1/AP2M1/PSMC5/PSMD11/PSMD13/PSMD4/PSMD2/PSMD3/PFN1/PSMD8/PSMB4/PSMB3/PSMB1/PSMB2/PSMB7/PSMA7/PSMC3/PSMB6/PSMC4
GO_SPINDLE_ASSEMBLY	GO_SPINDLE_ASSEMBLY	101	-0.5837	-2.28875	0.000171674	0.00204668	0.00136094	5702	tags=47%, list=17%, signal=39%	MSTO1/TUBGCP2/GOLGA8N/CHMP1A/CHEK2/CEP63/CCDC69/ZNF207/MAP10/CEP97/NEK2/RPS3/RACGAP1/WRAP73/KIF11/TUBGCP3/SPAG5/SMC1A/MAPRE1/MAPRE2/DRG1/BCCIP/FBXO5/TUBGCP4/RCC1/AURKA/KIF4A/RNF4/RHOA/SAC3D1/HAUS5/PLK1/TPX2/HAUS4/AURKB/FLNA/HAUS8/HAUS1/MLH1/HAUS7/NEK6/KIFC1/TUBB/MYBL2/CDC20/CENPW/BIRC5
GO_TRANSLATIONAL_TERMINATION	GO_TRANSLATIONAL_TERMINATION	101	-0.786848	-3.08531	0.000171674	0.00204668	0.00136094	5252	tags=80%, list=16%, signal=68%	OGFOD1/MRPS10/MRPL42/MRPL28/APEH/MRPL43/MRPL50/ERAL1/MRPS18B/MRPS31/MRPS33/MRPL32/MRPS14/MRPS28/MRPL53/MRPS18C/OXA1L/MRPS2/MTRF1/ABCE1/MRPL19/MRPL13/MRPL39/MRRF/MRPL41/MRPL4/MRPL33/MRPL48/CHCHD1/MRPL46/MRPL34/MRPL23/MRPS26/MRPS34/MRPS18A/GSPT1/MRPL9/MRPL45/MRPS16/MRPS9/MRPL44/GLE1/MRPS11/MRPL1/MRPL47/MRPL14/DAP3/MRPS21/MRPL17/MRPS12/MRPS27/TRMT112/MRPL2/MRPL36/MRPS7/MRPL54/MRPL52/MRPS35/AURKAIP1/…
GO_COTRANSLATIONAL_PROTEIN_TARGETING_TO_MEMBRANE	GO_COTRANSLATIONAL_PROTEIN_TARGETING_TO_MEMBRANE	100	-0.822981	-3.22162	0.000171821	0.00204668	0.00136094	4051	tags=80%, list=12%, signal=70%	RPL39/RPS28/RN7SL1/SSR1/RPL15/RPL28/ZFAND2B/RPS3/RPL41/RPL18A/RPL36/RN7SL2/RPS3A/RPL36A/RPL23/RPL4/SRP68/RPL14/SEC61B/RPL30/RPL31/RPS27/RPL19/RN7SL3/RPL26/SSR2/RPL32/RPL21/RPS21/RPL34/RPL35A/RPLP1/RPS16/RPL13A/RPS6/RPL17/RPS24/RPL37/TRAM2/RPL18/RPL37A/RPS11/RPS8/RPL7/RPS20/RPL10A/RPL22/RPL35/RPL10/RPS23/RPS7/RPL23A/UBA52/RPL13/RPS4X/RPS29/RPL24/RPS9/RPLP0/RPS25/RPL5/RPL7A/RPS14/RPS13/RPL8/RPL27A/…
GO_CYTOSKELETON_DEPENDENT_CYTOKINESIS	GO_CYTOSKELETON_DEPENDENT_CYTOKINESIS	93	-0.459704	-1.78046	0.000172563	0.00204668	0.00136094	6591	tags=45%, list=20%, signal=36%	BBS4/SEPT7/CHMP3/ARF1/CHMP4A/TRIM36/CHMP1A/STAMBP/ECT2/MITD1/BRCA2/ALKBH4/CNTROB/SEPT11/ACTR3/CIT/APC/RHOC/ANLN/RACGAP1/BIN3/INCENP/CFL1/ARL3/CDT1/KIF4A/RHOA/SEPT8/CHMP7/CEP55/NUSAP1/KIF20A/PLK1/DCTN3/AURKB/ESPL1/STMN1/KIF20B/VPS4A/CENPA/NUP62/JTB
GO_CILIARY_BASAL_BODY_PLASMA_MEMBRANE_DOCKING	GO_CILIARY_BASAL_BODY_PLASMA_MEMBRANE_DOCKING	92	-0.601511	-2.32583	0.000172921	0.00204668	0.00136094	5032	tags=47%, list=15%, signal=40%	DCTN1/TUBA4A/CEP63/HSP90AA1/ACTR1A/DYNLL1/CEP89/NDE1/CEP164/NPHP4/CDK1/CEP97/KIF24/NEK2/SCLT1/NPHP1/TCTN2/CENPJ/TUBA1A/MAPRE1/YWHAG/FGFR1OP/B9D1/DCTN2/PLK4/PPP2R1A/CETN2/TUBB4B/B9D2/YWHAE/CEP41/TMEM216/HAUS5/PLK1/HAUS4/DCTN3/HAUS8/HAUS1/HAUS7/TUBG1/TCTN3/TUBB/ODF2
GO_CYTOPLASMIC_TRANSLATION	GO_CYTOPLASMIC_TRANSLATION	92	-0.725051	-2.80352	0.000172921	0.00204668	0.00136094	4051	tags=72%, list=12%, signal=63%	DPH6/RPL9/DPH3/EIF4B/RPL39/RPS28/DENR/MTOR/ZC3H15/RWDD1/RPL15/FTSJ1/EIF2D/EEF2/RPL41/RPL18A/EIF3C/RPL36/EIF3E/EIF5/RPL36A/EIF3CL/EIF4G1/HSPA14/RPL30/RPL31/DPH1/DRG1/RPL19/RPL26/DRG2/RPL32/DPH3P1/EIF4EBP1/RPS21/EIF3L/DPH5/RPL35A/RPLP1/RPL13A/GSPT1/RPL17/EIF3M/RPL18/EIF3D/METTL3/EIF3B/TICRR/RPL10A/RPL26L1/MCTS1/RPS23/DPH2/YBX3/RPS29/RPL24/RPLP0/RPL8/RPL11/RPL38/TMA7/EIF4H/RPLP0P6/EIF3I/RPS26/EIF3K
GO_PROTEIN_TARGETING_TO_MITOCHONDRION	GO_PROTEIN_TARGETING_TO_MITOCHONDRION	92	-0.617914	-2.38926	0.000172921	0.00204668	0.00136094	5257	tags=52%, list=16%, signal=44%	NDUFA13/BAG3/UBE2J2/HSP90AA1/UQCRC2/TIMM13/ARIH2/HPS4/PITRM1/TIMM9/HSPA4/PAM16/OXA1L/GDAP1/MIPEP/TIMM21/HSPD1/PMPCA/ROMO1/TIMM17A/GRPEL1/MFF/CHCHD4/TOMM5/TOMM40/SLC25A6/MFN2/DNAJC15/DNLZ/HAX1/FIS1/TIMM17B/COX18/UBE2L3/UBL5/TIMM44/PARL/TIMM22/SAMM50/TIMM23B/TOMM7/SAE1/PDCD5/TIMM10/IMMP1L/TOMM40L/TIMM50/TOMM22
GO_REGULATION_OF_REACTIVE_OXYGEN_SPECIES_METABOLIC_PROCESS	GO_REGULATION_OF_REACTIVE_OXYGEN_SPECIES_METABOLIC_PROCESS	92	-0.458308	-1.77212	0.000172921	0.00204668	0.00136094	5767	tags=33%, list=18%, signal=27%	MPV17/ITGAM/ARF4/AKR1C3/BRCA1/DHFRP1/GRB2/GNAI3/BMP7/RNF41/RAC1/SIRT5/G6PD/THBS1/ROMO1/TUSC2/CYP1B1/BCR/AATF/PRDX2/TP53/SOD1/PDK3/PARL/FOXM1/EIF6/DHFR/VDAC1/PARK7/NQO2
GO_GLYCOLYTIC_PROCESS	GO_GLYCOLYTIC_PROCESS	99	-0.508442	-1.98462	0.00017301	0.00204668	0.00136094	6687	tags=48%, list=20%, signal=39%	FBP1/ESRRB/NUP88/JMJD8/NUP160/NUP133/NUP37/NUP50/NUP107/GAPDHS/NUP210/PRKAG1/ECD/NUP205/ALDOC/GALK1/HDAC4/PGM1/NUP54/BPGM/HK1/OGDH/AAAS/NUP214/ALDOA/SEC13/SEH1L/NUP85/PKM/NUP35/NUP155/NUP188/DHTKD1/PGK1/LDHA/PFKP/PFKM/NDC1/EIF6/PGAM4/NUP62/PGAM1/NUP93/GPI/RAE1/GAPDH/ENO1/TPI1
GO_MICROTUBULE_POLYMERIZATION_OR_DEPOLYMERIZATION	GO_MICROTUBULE_POLYMERIZATION_OR_DEPOLYMERIZATION	99	-0.503784	-1.96644	0.00017301	0.00204668	0.00136094	7371	tags=47%, list=22%, signal=37%	MAP7D3/CEP192/CLASP1/STMN3/TUBGCP5/MID1IP1/KIF2A/MZT1/ABL1/CAMSAP1/MET/TUBGCP2/CAV3/MID1/TBCD/DCTN1/ARL2/ZNF207/NDE1/APC/KIF24/RAC1/RPS3/KIF18A/TUBGCP3/CENPJ/MAPRE1/MAPRE2/DRG1/SPEF1/KIF18B/FBXO5/TUBGCP4/MAP1A/SKA2/MAP6D1/FKBP4/KATNB1/SKA3/RANGRF/KIF2C/STMN1/SKA1/PSRC1/CDK5R1/CIB1/TUBG1
GO_MITOCHONDRIAL_MEMBRANE_ORGANIZATION	GO_MITOCHONDRIAL_MEMBRANE_ORGANIZATION	99	-0.581906	-2.27138	0.00017301	0.00204668	0.00136094	3833	tags=39%, list=12%, signal=35%	HEBP2/TIMM9/HSPA4/LETM1/OXA1L/BAK1/NMT1/YWHAG/CHCHD10/ROMO1/SFN/NAIF1/THEM4/MFN2/YWHAE/YWHAH/DNAJC11/TP63/TP53/COX18/AFG3L2/EYA2/PPIF/CALM3/E2F1/TIMM22/SAMM50/TFDP1/YWHAQ/PDCD5/ACAA2/CHCHD6/TIMM10/APOO/TMEM14A/TIMM50/TOMM22/CHCHD3/SLC25A5
GO_MEIOSIS_I_CELL_CYCLE_PROCESS	GO_MEIOSIS_I_CELL_CYCLE_PROCESS	98	-0.477442	-1.86182	0.0001731	0.00204668	0.00136094	6767	tags=44%, list=21%, signal=35%	CDC25C/ERCC1/MSH5/DMC1/CCNE1/MUS81/TOP2A/RPA4/ERCC4/RAD51D/BRIP1/CCNB1IP1/SLX4/MSH6/CDC25B/BRCA2/RMI1/CCNE2/TEX15/UBB/BLM/FANCD2/MLH3/CKS2/FBXO5/C14orf39/AURKA/RAD54B/PTTG1/FANCM/PLK1/RPA2/RAD51/ESPL1/NDC1/MLH1/PSMD13/RAD51C/TRIP13/PSMC3IP/EME1/CDC25A/MND1
GO_MITOTIC_SPINDLE_ORGANIZATION	GO_MITOTIC_SPINDLE_ORGANIZATION	98	-0.598192	-2.33269	0.0001731	0.00204668	0.00136094	5385	tags=49%, list=16%, signal=41%	CHMP1A/TBCE/CHEK2/DCTN1/SBDS/ZNF207/CENPE/MAP10/CEP97/NEK2/RACGAP1/WRAP73/NUF2/KIF11/TTK/SMC1A/MAP4/STIL/BORA/DCTN2/DRG1/BCCIP/NDC80/RCC1/AURKA/KIF4A/RAN/SPC25/RHOA/PLK1/TPX2/PRC1/CCNB1/AURKB/FLNA/STMN1/WDR62/VCP/PSRC1/TACC3/NUP62/KIFC1/TUBG1/RAE1/MYBL2/CDC20/BIRC5/POC1A
GO_ANTIGEN_PROCESSING_AND_PRESENTATION_OF_PEPTIDE_ANTIGEN_VIA_MHC_CLASS_I	GO_ANTIGEN_PROCESSING_AND_PRESENTATION_OF_PEPTIDE_ANTIGEN_VIA_MHC_CLASS_I	91	-0.474018	-1.82903	0.00017316	0.00204668	0.00136094	3148	tags=37%, list=10%, signal=34%	PSMD7/PSMB5/PSMD12/SEC13/CYBB/PSMF1/BCAP31/PSMA6/PSMD1/PSMA1/PSMC2/PSMD6/PSMA2/PSME3/PSMA4/PSMD14/PSMA5/PSMC1/PSMC5/PSMD11/PSMD13/PSMD4/PSMD2/PSMD3/PSMD8/PSMB4/PSMB3/PSMB1/PSMB2/PSMB7/PSMA7/PSMC3/PSMB6/PSMC4
GO_DNA_GEOMETRIC_CHANGE	GO_DNA_GEOMETRIC_CHANGE	91	-0.681349	-2.62903	0.00017316	0.00204668	0.00136094	5338	tags=58%, list=16%, signal=49%	BRIP1/DHX9/SUPV3L1/RPA1/XPA/MCM9/HMGB2/RECQL4/G3BP1/GTF2H3/RECQL/UBB/BLM/DHX30/XRCC5/HNRNPA2B1/GTF2H2/ERCC8/CETN2/RAD54L/GTF2H5/WRNIP1/CUL4A/DNA2/HMGB1/GINS1/DDB1/DDX11/MCM6/RAD54B/FANCM/CHD1L/PIF1/ZRANB3/XRCC6/TP53/PARP1/RPA2/RAD51/UBA52/HMGA1/DDX12P/RUVBL2/RBX1/GINS4/MCM2/RPS27A/HMGB3/MCM7/GINS2/MCM4/CDC45/RUVBL1
GO_DETOXIFICATION	GO_DETOXIFICATION	97	-0.494752	-1.92582	0.00017322	0.00204668	0.00136094	4679	tags=39%, list=14%, signal=34%	AKR1A1/TXNRD3/ALOX5AP/RDH11/DHFRP1/MGST2/GPX2/PRDX3/BMP7/ESD/MT1X/ADH5/FANCC/PRDX5/TXNRD1/SOD2/GPX4/PRDX4/MT1F/GPX3/MGST3/PRDX2/GSTO1/GSR/UBIAD1/SOD1/GSTZ1/MARC1/TXN/GSTO2/DHFR/GSTA1/PRDX6/TXNDC17/PARK7/SRXN1/PRDX1/NQO1
GO_REGULATION_OF_DNA_BIOSYNTHETIC_PROCESS	GO_REGULATION_OF_DNA_BIOSYNTHETIC_PROCESS	97	-0.525509	-2.04554	0.00017322	0.00204668	0.00136094	3777	tags=38%, list=11%, signal=34%	DDX39B/PPARG/NAF1/NEK2/MAPKAPK5/PKIB/XRCC5/HNRNPA2B1/HNRNPD/RFC3/CCT2/CCT8/CCT6A/HSP90AB1/KCNK2/TCP1/PTGES3/PIF1/RFC5/HNRNPC/WRAP53/PINX1/HNRNPA1/TP53/GRHL2/AURKB/DSCC1/CCT4/CCT3/CCT5/TFDP1/NAT10/GNL3L/DKC1/CCT7/RFC2/RFC4
GO_INNATE_IMMUNE_RESPONSE_ACTIVATING_CELL_SURFACE_RECEPTOR_SIGNALING_PATHWAY	GO_INNATE_IMMUNE_RESPONSE_ACTIVATING_CELL_SURFACE_RECEPTOR_SIGNALING_PATHWAY	96	-0.482653	-1.87537	0.00017328	0.00204668	0.00136094	5381	tags=48%, list=16%, signal=40%	LYN/NFKB1/RAF1/CUL1/PSMC6/CHUK/PSMD10/PAK2/PSMA3/PRKACB/TAB1/PSMD9/PSMD7/PSMB5/PSMD12/HRAS/ICAM3/PSMF1/PSMA6/PSMD1/PSMA1/SKP1/PSMC2/PSMD6/PSMA2/PSME3/PSMA4/PSMD14/PSMA5/PSMC1/PSMC5/PSMD11/PSMD13/PSMD4/PSMD2/PSMD3/PSMD8/PSMB4/PSMB3/PSMB1/PSMB2/PSMB7/PSMA7/PSMC3/PSMB6/PSMC4
GO_INTERLEUKIN_1_MEDIATED_SIGNALING_PATHWAY	GO_INTERLEUKIN_1_MEDIATED_SIGNALING_PATHWAY	96	-0.575127	-2.23468	0.00017328	0.00204668	0.00136094	5326	tags=52%, list=16%, signal=44%	NFKB1/CUL1/PSMC6/CHUK/PSMD10/VRK2/IRAK4/PSMA3/TAB1/PSMD9/UBB/PSMD7/PSMB5/PSMD12/TNIP2/PSMF1/PSMA6/RPS6KA4/PSMD1/UBE2V1/UBE2N/PSMA1/SKP1/PSMC2/PSMD6/PSMA2/PSME3/PSMA4/PSMD14/UBA52/PSMA5/PSMC1/RBX1/PSMC5/PSMD11/PSMD13/RPS27A/PSMD4/PSMD2/PSMD3/PSMD8/PSMB4/PSMB3/PSMB1/PSMB2/PSMB7/PSMA7/PSMC3/PSMB6/PSMC4
GO_MRNA_3_END_PROCESSING	GO_MRNA_3_END_PROCESSING	96	-0.571305	-2.21983	0.00017328	0.00204668	0.00136094	6198	tags=51%, list=19%, signal=42%	CSTF1/FIP1L1/SRSF4/CPSF6/U2AF1L4/THOC3/CPSF2/RPRD2/CASC3/SRRM1/SARNP/RNF20/SRSF7/WDR33/UPF3B/PABPC1/SLBP/DDX39B/U2AF2/GRSF1/POLDIP3/NCBP2/POLR2D/SRSF2/LEO1/THOC5/NCBP1/MAGOHB/SRSF9/THOC7/MTPAP/NUDT21/U2AF1/ZNF473/NELFE/CSTF2T/CPSF3/PAF1/DHX38/CLP1/SSU72/DDX39A/CCNB1/MAGOH/RBM8A/EIF4A3/ALYREF/SNRPA/CSTF2
GO_REGULATION_OF_CHROMOSOME_SEGREGATION	GO_REGULATION_OF_CHROMOSOME_SEGREGATION	96	-0.636467	-2.47302	0.00017328	0.00204668	0.00136094	4798	tags=51%, list=15%, signal=44%	CDC27/MAD1L1/SMC6/SPDL1/CENPF/ZNF207/CENPE/GEN1/APC/ANAPC11/CSNK2A1/NEK2/RACGAP1/TTK/SPAG5/MKI67/RCC2/RAD18/BUB1B/H2AFY/FBXO5/NDC80/DYNC1LI1/CDC26/BUB3/CDT1/BUB1/KNSTRN/DDX11/PTTG1/DLGAP5/MAD2L1/CDC6/PLK1/NAA10/KIF2C/XRCC3/CCNB1/ANAPC5/AURKB/ESPL1/TRIP13/TACC3/NEK6/FEN1/MAD2L2/CDC20/ANAPC15/CDCA5
GO_RESPIRATORY_ELECTRON_TRANSPORT_CHAIN	GO_RESPIRATORY_ELECTRON_TRANSPORT_CHAIN	96	-0.761377	-2.95836	0.00017328	0.00204668	0.00136094	5469	tags=80%, list=17%, signal=67%	COX6A1/NDUFA7/NDUFA13/SLC25A13/COX5B/NDUFC2-KCTD14/NDUFV1/UQCRC2/NDUFA2/COX7C/NDUFS8/SLC25A22/SDHAF2/UQCR11/NDUFA5/CDK1/ETFA/NDUFA11/COX15/MYBBP1A/NDUFA4/ALDH5A1/NDUFV2/NDUFA3/NDUFS1/ETFB/NDUFC1/NDUFB7/UQCRC1/NDUFS2/COX10/NDUFB1/SDHA/NDUFC2/NDUFB11/COX7B/CYCS/NDUFS4/DNAJC15/COA6/NDUFAF2/SDHD/SDHC/NDUFA1/NDUFA10/NDUFA8/NDUFA9/NDUFAF1/COX8A/UQCRQ/NDUFB4/CCNB1/NDUFB9/NDUFB6/NDUFA12/NDUFV3/NDUFB8/NDU…
GO_NCRNA_TRANSCRIPTION	GO_NCRNA_TRANSCRIPTION	95	-0.642277	-2.49348	0.00017343	0.00204668	0.00136094	7158	tags=68%, list=22%, signal=54%	SIRT7/INTS12/POLR2A/ZNF143/PHAX/GTF3C1/SMARCA4/INTS4/RPAP2/POLR2B/PIH1D1/ANG/CCNK/RPRD2/USPL1/GTF2A1/INTS10/TAF5/POLR1B/MARS/NIFK/INTS7/POLR2K/TAF6/GTF2E2/IPPK/MTOR/TAF9/GTF2F1/NCBP2/POLR2D/GTF3C5/ZC3H8/INTS8/NOL11/INTS2/GTF2F2/NCBP1/SNAPC2/H2AFY/INTS5/POLR2E/SNAPC5/GTF3C2/NCL/POLR2I/POLR2H/TAF11/POLR2L/DDX11/SMARCB1/NABP2/PWP1/TBP/H2AFY2/POLR2J/GTF2A2/POLR2F/CD3EAP/GTF3A/INTS9/POLR2C/GTF3C6/POLR…
GO_NUCLEOBASE_CONTAINING_SMALL_MOLECULE_BIOSYNTHETIC_PROCESS	GO_NUCLEOBASE_CONTAINING_SMALL_MOLECULE_BIOSYNTHETIC_PROCESS	95	-0.521517	-2.02466	0.00017343	0.00204668	0.00136094	5671	tags=42%, list=17%, signal=35%	NME7/CNP/NT5E/NT5C/DCK/NUDT11/NUDT3/AMD1/ADA/NUDT18/NUDT5/ACOT7/UMPS/NME6/NUDT15/TK1/NEIL2/ITPA/IMPDH1/ACAT1/ADK/CAD/NTHL1/HINT1/GMPS/OGG1/DERA/VCP/DHODH/APRT/UCK2/DCTPP1/UNG/DUT/PNP/HPRT1/NUDT1/NME1/UPP1/IMPDH2
GO_NEGATIVE_REGULATION_OF_CELL_CYCLE_G2_M_PHASE_TRANSITION	GO_NEGATIVE_REGULATION_OF_CELL_CYCLE_G2_M_PHASE_TRANSITION	94	-0.667149	-2.58461	0.000173461	0.00204668	0.00136094	3962	tags=63%, list=12%, signal=55%	CUL1/PSMC6/PSMD10/MSH6/BRCA1/PSMA3/DTL/PSMD9/BLM/CDK1/BRCC3/UIMC1/PSMD7/PSMB5/PSMD12/NAE1/PSMF1/H2AFY/PSMA6/PSMD1/AURKA/CLSPN/PSMA1/DONSON/SKP1/PINX1/PSMC2/CDC6/PSMD6/PSMA2/TICRR/PSME3/PLK1/PSMA4/BABAM1/CHEK1/PSMD14/AURKB/PSMA5/PSMC1/VPS4A/RBX1/PSMC5/PSMD11/PSMD13/PSMD4/PSMD2/PSMD3/PSMD8/PSMB4/PSMB3/PSMB1/PSMB2/PSMB7/PSMA7/ORC1/PSMC3/PSMB6/PSMC4
GO_REGULATION_OF_DNA_REPLICATION	GO_REGULATION_OF_DNA_REPLICATION	94	-0.574886	-2.22717	0.000173461	0.00204668	0.00136094	6334	tags=52%, list=19%, signal=42%	WIZ/GLI1/LIG3/WDR18/GTPBP4/DHX9/CHEK2/GLI2/ESCO2/MSH6/ATF1/NUCKS1/BRCA2/RECQL4/BLM/CDK1/RAC1/ZNF365/S100A11/ATG7/FAF1/HRAS/SMC1A/RFC3/DBF4B/PPP2R1A/GMNN/FBXO5/CDT1/WRNIP1/DNA2/E2F7/CDC7/DBF4/CCNA2/CACYBP/ZRANB3/RFC5/DONSON/CDC6/TICRR/DSCC1/PCNA/E2F8/TIPIN/STOML2/RFC2/TIMELESS/RFC4
GO_CELLULAR_DETOXIFICATION	GO_CELLULAR_DETOXIFICATION	90	-0.485424	-1.86855	0.000173611	0.00204668	0.00136094	4679	tags=39%, list=14%, signal=33%	AKR1A1/TXNRD3/ALOX5AP/RDH11/DHFRP1/MGST2/GPX2/PRDX3/BMP7/ESD/ADH5/FANCC/PRDX5/TXNRD1/SOD2/GPX4/PRDX4/GPX3/MGST3/PRDX2/GSTO1/GSR/UBIAD1/SOD1/GSTZ1/TXN/GSTO2/DHFR/GSTA1/PRDX6/TXNDC17/PARK7/SRXN1/PRDX1/NQO1
GO_REGULATION_OF_MRNA_SPLICING_VIA_SPLICEOSOME	GO_REGULATION_OF_MRNA_SPLICING_VIA_SPLICEOSOME	90	-0.501685	-1.93114	0.000173611	0.00204668	0.00136094	7282	tags=52%, list=22%, signal=41%	SMU1/SFSWAP/CELF2/RBM15/SRSF4/HNRNPU/SNRNP70/RBM17/RBM10/THRAP3/NSRP1/WTAP/SNW1/SAP18/SRSF7/STH/HNRNPK/TRA2B/SRPK1/U2AF2/PRPF19/PTBP1/JMJD6/CELF1/SRSF2/RBM42/HNRNPA2B1/NCBP1/SRSF9/RBMX/KHDRBS3/SRSF8/RBM4B/DAZAP1/FAM172A/MBNL3/SF3B4/RBM19/RBM15B/HNRNPA1/KHDRBS1/RBM3/MAGOH/C9orf78/RBM8A/PRDX6/C1QBP
GO_MEGAKARYOCYTE_DIFFERENTIATION	GO_MEGAKARYOCYTE_DIFFERENTIATION	89	-0.634302	-2.43599	0.000174064	0.00204668	0.00136094	2978	tags=37%, list=9%, signal=34%	THBS1/PRMT6/AGO1/DPY30/HIST1H4J/HIST2H4B/HIST1H4K/TESC/HIST2H3D/HIST2H3A/CDKN2B/HIST2H3C/HIST1H3D/HIST1H3A/PRMT1/EIF6/HIST1H3H/CIB1/HIST1H3C/HIST1H3F/WDR5/HIST1H3E/HIST1H3I/HIST1H3J/HIST1H4D/HIST1H3G/HIST1H4F/HIST1H4A/HIST1H3B/HIST1H4E/HIST1H4B/HIST1H4H/HIST1H4C
GO_POSITIVE_REGULATION_OF_CELL_CYCLE_PHASE_TRANSITION	GO_POSITIVE_REGULATION_OF_CELL_CYCLE_PHASE_TRANSITION	89	-0.550944	-2.11586	0.000174064	0.00204668	0.00136094	4701	tags=43%, list=14%, signal=37%	APEX1/CDC25B/RECQL4/MEPCE/AKT1/DTL/CDK1/CCND3/ANAPC11/RDX/EIF4G1/PAGR1/RCC2/STXBP4/DBF4B/EZH2/FBXO5/PHB2/CDK4/CDT1/WNT10B/CUL4A/NPM1/CDC7/PAF1/FAM83D/DLGAP5/CDC6/CCNB1/ANAPC5/ESPL1/TERT/RAD51C/UBE2C/LSM10/CDC25A/CDCA5/CDC45
GO_BLASTOCYST_DEVELOPMENT	GO_BLASTOCYST_DEVELOPMENT	87	-0.484291	-1.85471	0.000174186	0.00204668	0.00136094	7208	tags=43%, list=22%, signal=33%	STMN3/AKAP3/NBN/HCFC1/RRP7A/NECAB1/COPS2/ETV2/PHF6/SRF/CCNB1IP1/RPL7L1/SBDS/NDUFA2/BRCA2/ADA/CMTM3/PRPF19/NEK2/ACTL6A/PTPN18/PELO/WDR74/PEMT/DAD1/NASP/MFN2/NLE1/GINS1/NCAPG2/BYSL/ASF1B/GINS4/ZP3/EMG1/PSMC3/PSMC4
GO_MITOCHONDRIAL_TRANSLATIONAL_TERMINATION	GO_MITOCHONDRIAL_TRANSLATIONAL_TERMINATION	87	-0.803349	-3.07661	0.000174186	0.00204668	0.00136094	5117	tags=84%, list=16%, signal=71%	MRPS10/MRPL42/MRPL28/MRPL43/MRPL50/ERAL1/MRPS18B/MRPS31/MRPS33/MRPL32/MRPS14/MRPS28/MRPL53/MRPS18C/OXA1L/MRPS2/MTRF1/MRPL19/MRPL13/MRPL39/MRRF/MRPL41/MRPL4/MRPL33/MRPL48/CHCHD1/MRPL46/MRPL34/MRPL23/MRPS26/MRPS34/MRPS18A/MRPL9/MRPL45/MRPS16/MRPS9/MRPL44/MRPS11/MRPL1/MRPL47/MRPL14/DAP3/MRPS21/MRPL17/MRPS12/MRPS27/MRPL2/MRPL36/MRPS7/MRPL54/MRPL52/MRPS35/AURKAIP1/GADD45GIP1/MRPL12/MRPS23/MRPL35/MRPL5…
GO_NEGATIVE_REGULATION_OF_DNA_METABOLIC_PROCESS	GO_NEGATIVE_REGULATION_OF_DNA_METABOLIC_PROCESS	86	-0.505736	-1.93175	0.000174856	0.00204668	0.00136094	6893	tags=45%, list=21%, signal=36%	HNRNPU/ERCC1/NBN/POLQ/MSH2/H1F0/ERCC4/OTUB1/XRCC1/SLX4/FANCB/MSH6/KLHL15/GPER1/BLM/RPS3/HIST1H1A/TFIP11/XRCC5/AUNIP/NUDT16L1/TRIM28/PIF1/ZRANB3/HNRNPC/PINX1/HNRNPA1/OGG1/DFFA/PARP1/PARPBP/MLH1/NAT10/GNL3L/MAD2L2/HIST1H1D/HIST1H1E/HIST1H1C/HIST1H1B
GO_SCF_DEPENDENT_PROTEASOMAL_UBIQUITIN_DEPENDENT_PROTEIN_CATABOLIC_PROCESS	GO_SCF_DEPENDENT_PROTEASOMAL_UBIQUITIN_DEPENDENT_PROTEIN_CATABOLIC_PROCESS	86	-0.61527	-2.35014	0.000174856	0.00204668	0.00136094	3148	tags=44%, list=10%, signal=40%	PSMD7/PSMB5/PSMD12/PSMF1/CUL5/PSMA6/PSMD1/SKP2/CUL4A/PSMA1/SKP1/PSMC2/CCNF/PSMD6/PSMA2/PSME3/PSMA4/PSMD14/PSMA5/PSMC1/RBX1/PSMC5/PSMD11/PSMD13/PSMD4/PSMD2/PSMD3/PSMD8/RNF7/PSMB4/PSMB3/PSMB1/PSMB2/PSMB7/PSMA7/PSMC3/PSMB6/PSMC4
GO_TRNA_MODIFICATION	GO_TRNA_MODIFICATION	82	-0.697292	-2.6429	0.000175131	0.00204668	0.00136094	7214	tags=73%, list=22%, signal=57%	GTPBP3/SEPHS1/TRUB1/DUS1L/PUSL1/METTL6/TRMT10C/THADA/TRMT6/MTO1/ALKBH1/TRMT11/TRMT5/DPH3/ADAT2/TRMT61A/WDR4/PUS7/AARS2/DUS3L/TYW3/TRMU/THUMPD3/ELP4/CTU2/ANKRD16/TRMT1/SSB/TRMT61B/TRMT10A/FTSJ1/PUS3/TPRKB/NSUN2/METTL2A/METTL8/DUS4L/URM1/QTRT1/KIAA0391/CDKAL1/SEPHS2/TRMT1L/BCDIN3D/DPH3P1/MTFMT/DUS2/ELP6/THG1L/METTL1/CDK5RAP1/MOCS3/TRMT12/PUS1/TRMT112/ELP5/KTI12/NAT10/HSD17B10/LCMT2
GO_MITOCHONDRIAL_RESPIRATORY_CHAIN_COMPLEX_ASSEMBLY	GO_MITOCHONDRIAL_RESPIRATORY_CHAIN_COMPLEX_ASSEMBLY	84	-0.793166	-3.01648	0.000175408	0.00204668	0.00136094	4805	tags=79%, list=15%, signal=67%	SCO1/PET100/NDUFV1/NDUFAF3/SURF1/NDUFA2/UQCC1/SDHAF1/NDUFS8/AARS2/SDHAF2/NDUFA5/NDUFAF6/NDUFA11/NUBPL/OXA1L/SMIM20/NDUFV2/NDUFA3/NDUFS1/ACAD9/TIMM21/NDUFC1/NDUFB7/NDUFS2/TIMMDC1/NDUFB1/NDUFC2/ECSIT/NDUFB11/NDUFS4/NDUFAF2/UQCC2/NDUFA1/NDUFA10/COX20/COX18/NDUFA8/BCS1L/NDUFA9/NDUFAF1/NDUFB4/SLC25A33/NDUFB9/NDUFB6/NDUFA12/NDUFV3/NDUFB8/NDUFB3/SAMM50/COX16/NDUFB10/NDUFAB1/COA3/COX14/NDUFA6/COA4/NDUFAF…
GO_MONOSACCHARIDE_BIOSYNTHETIC_PROCESS	GO_MONOSACCHARIDE_BIOSYNTHETIC_PROCESS	84	-0.49045	-1.86523	0.000175408	0.00204668	0.00136094	5955	tags=42%, list=18%, signal=34%	SOGA1/GPD2/CRY1/GNMT/SLC25A13/PGP/GAPDHS/G6PC3/ALDOC/PGM1/KAT2A/ALDOA/G6PD/SLC37A4/PTPN2/MDH1/NLN/SLC25A10/TALDO1/PGK1/PC/SLC25A11/PGD/SORD/MDH2/PGAM1/WDR5/SLC25A12/GPI/GOT1/GAPDH/ENO1/TKT/GOT2/TPI1
GO_REGULATION_OF_DNA_RECOMBINATION	GO_REGULATION_OF_DNA_RECOMBINATION	84	-0.544022	-2.06896	0.000175408	0.00204668	0.00136094	4848	tags=39%, list=15%, signal=34%	FANCB/MSH6/CLCF1/KLHL15/FIGNL1/TEX15/BLM/EXOSC3/SPIDR/HIST1H1A/ZNF365/TFRC/KDM1A/MMS19/EXOSC6/IL27RA/ZRANB3/WRAP53/PARP1/CHEK1/RPA2/PARPBP/RAD51/MLH1/ALYREF/UNG/MAD2L2/HIST1H1D/KPNA2/HIST1H1E/HIST1H1C/TIMELESS/HIST1H1B
GO_CHROMOSOME_SEPARATION	GO_CHROMOSOME_SEPARATION	85	-0.645449	-2.45763	0.000175623	0.00204668	0.00136094	6251	tags=62%, list=19%, signal=51%	MUS81/TOP2A/NSMCE2/CDC23/ANAPC4/ERCC4/USP44/SLX4/CDC27/MAD1L1/SPDL1/CENPF/ZNF207/RMI1/CENPE/GEN1/BLM/APC/NCAPD3/ANAPC11/CSNK2A1/TTK/BUB1B/PPP2R1A/FBXO5/NDC80/DYNC1LI1/CDC26/BUB3/CDT1/BUB1/NCAPH2/PTTG1/FANCM/DLGAP5/MAD2L1/CDC6/PLK1/XRCC3/CCNB1/ANAPC5/NCAPD2/AURKB/ESPL1/MLH1/TRIP13/TACC3/EME1/NCAPH/NEK6/MAD2L2/CDC20/ANAPC15
GO_ANAPHASE_PROMOTING_COMPLEX_DEPENDENT_CATABOLIC_PROCESS	GO_ANAPHASE_PROMOTING_COMPLEX_DEPENDENT_CATABOLIC_PROCESS	80	-0.741171	-2.7945	0.000175716	0.00204668	0.00136094	3746	tags=66%, list=11%, signal=59%	PSMD9/UBB/CDK1/ANAPC11/PSMD7/PSMB5/PSMD12/BUB1B/PSMF1/FBXO5/PSMA6/PSMD1/CDC26/BUB3/AURKA/PSMA1/PTTG1/ANAPC7/MAD2L1/PSMC2/PSMD6/PSMA2/PSME3/PLK1/PSMA4/UBE2S/PSMD14/UBA52/CCNB1/ANAPC5/AURKB/PSMA5/PSMC1/PSMC5/PSMD11/PSMD13/RPS27A/UBE2C/PSMD4/PSMD2/PSMD3/PSMD8/PSMB4/CDC20/PSMB3/ANAPC15/PSMB1/PSMB2/PSMB7/PSMA7/PSMC3/PSMB6/PSMC4
GO_REGULATION_OF_HEMATOPOIETIC_PROGENITOR_CELL_DIFFERENTIATION	GO_REGULATION_OF_HEMATOPOIETIC_PROGENITOR_CELL_DIFFERENTIATION	80	-0.590378	-2.22595	0.000175716	0.00204668	0.00136094	3148	tags=44%, list=10%, signal=40%	PSMD7/PSMB5/PSMD12/PSMF1/LMO1/NUDT21/PSMA6/PSMD1/PSMA1/METTL3/PSMC2/PSMD6/PSMA2/PSME3/PSMA4/PSMD14/PSMA5/PSMC1/PSMC5/PSMD11/PSMD13/PSMD4/PSMD2/PSMD3/PDCD2/PSMD8/PSMB4/PSMB3/PSMB1/PSMB2/PSMB7/PSMA7/PSMC3/PSMB6/PSMC4
GO_NON_RECOMBINATIONAL_REPAIR	GO_NON_RECOMBINATIONAL_REPAIR	83	-0.581736	-2.20653	0.000175809	0.00204668	0.00136094	6787	tags=60%, list=21%, signal=48%	RNF138/ERCC1/NBN/POLQ/DCLRE1A/LIG3/PRKDC/RNF168/ERCC4/DEK/UVRAG/XRCC1/POLA1/SUMO1/SLX4/BRCA1/HIST4H4/XRCC4/PRPF19/BLM/BRCC3/UIMC1/TFIP11/XRCC5/REXO4/AUNIP/HIST1H4J/HIST2H4B/UBE2N/HIST1H4K/NUDT16L1/WRAP53/XRCC6/MDC1/H2AFX/OGG1/BABAM1/PSMD14/NHEJ1/MLH1/UBE2V2/DCLRE1B/MAD2L2/HIST1H4D/HIST1H4F/HIST1H4A/HIST1H4E/HIST1H4B/HIST1H4H/HIST1H4C
GO_AEROBIC_RESPIRATION	GO_AEROBIC_RESPIRATION	76	-0.699172	-2.61604	0.000175871	0.00204668	0.00136094	4537	tags=61%, list=14%, signal=52%	UQCRC2/SURF1/COX7C/NDUFS8/SHMT2/SDHAF2/MDH1B/OGDH/COX15/NDUFA4/IDH3B/OXA1L/PDHB/BLOC1S1/IDE/MDH1/IDH2/SUCLG1/ACO2/SLC25A14/UQCRC1/COX10/FXN/SDHA/COX7B/CYCS/DHTKD1/DLAT/SDHD/FH/SDHC/COX20/PDHA1/IDH3A/COX8A/SDHB/VCP/MDH2/COX5A/UQCRH/COX6B1/UQCR10/COX4I1/MTFR2/CS/ADSL
GO_PROTEIN_SUMOYLATION	GO_PROTEIN_SUMOYLATION	76	-0.502793	-1.88126	0.000175871	0.00204668	0.00136094	6467	tags=42%, list=20%, signal=34%	NUP88/NUP160/NSMCE2/NUP133/NUP37/HMG20B/RELA/NUP50/NUP107/SUMO1/NUP210/NUP205/RANGAP1/HDAC4/NUP54/AAAS/NUP214/UBE2I/SEH1L/NUP85/SUMO3/NUP35/NUP155/NUP188/TRIM28/NDC1/SAE1/NUP62/GNL3L/NUP93/RAE1/PARK7
GO_REGULATION_OF_CELLULAR_RESPONSE_TO_HEAT	GO_REGULATION_OF_CELLULAR_RESPONSE_TO_HEAT	76	-0.555126	-2.07707	0.000175871	0.00204668	0.00136094	6467	tags=59%, list=20%, signal=48%	NUP88/NUP160/DNAJC2/CAMK2G/NUP133/NUP37/DNAJB6/NUP50/NUP107/BAG3/AKT1S1/DNAJC7/RPA1/NUP210/NUP205/HSP90AA1/HSPH1/CHORDC1/MLST8/MTOR/NUP54/BAG5/AAAS/HSBP1/NUP214/MAPKAPK2/SEC13/SEH1L/NUP85/CCAR2/FKBP4/NUP35/YWHAE/HSP90AB1/NUP155/BAG2/HSPA8/NUP188/PTGES3/RPA2/RPA3/NDC1/NUP62/NUP93/RAE1
GO_REGULATION_OF_MEGAKARYOCYTE_DIFFERENTIATION	GO_REGULATION_OF_MEGAKARYOCYTE_DIFFERENTIATION	76	-0.671101	-2.51101	0.000175871	0.00204668	0.00136094	2978	tags=42%, list=9%, signal=38%	THBS1/PRMT6/AGO1/DPY30/HIST1H4J/HIST2H4B/HIST1H4K/TESC/HIST2H3D/HIST2H3A/HIST2H3C/HIST1H3D/HIST1H3A/PRMT1/EIF6/HIST1H3H/CIB1/HIST1H3C/HIST1H3F/WDR5/HIST1H3E/HIST1H3I/HIST1H3J/HIST1H4D/HIST1H3G/HIST1H4F/HIST1H4A/HIST1H3B/HIST1H4E/HIST1H4B/HIST1H4H/HIST1H4C
GO_REGULATION_OF_SISTER_CHROMATID_SEGREGATION	GO_REGULATION_OF_SISTER_CHROMATID_SEGREGATION	76	-0.653181	-2.44396	0.000175871	0.00204668	0.00136094	4798	tags=51%, list=15%, signal=44%	CDC27/MAD1L1/SPDL1/CENPF/ZNF207/CENPE/GEN1/APC/ANAPC11/TTK/BUB1B/H2AFY/FBXO5/NDC80/DYNC1LI1/CDC26/BUB3/CDT1/BUB1/DDX11/PTTG1/DLGAP5/MAD2L1/CDC6/PLK1/NAA10/XRCC3/CCNB1/ANAPC5/AURKB/ESPL1/TRIP13/TACC3/NEK6/FEN1/MAD2L2/CDC20/ANAPC15/CDCA5
GO_ATP_SYNTHESIS_COUPLED_ELECTRON_TRANSPORT	GO_ATP_SYNTHESIS_COUPLED_ELECTRON_TRANSPORT	78	-0.791426	-2.97534	0.000176056	0.00204668	0.00136094	5469	tags=86%, list=17%, signal=72%	COX6A1/NDUFA7/NDUFA13/COX5B/NDUFC2-KCTD14/NDUFV1/UQCRC2/NDUFA2/COX7C/NDUFS8/SDHAF2/UQCR11/NDUFA5/CDK1/NDUFA11/COX15/NDUFA4/NDUFV2/NDUFA3/NDUFS1/NDUFC1/NDUFB7/UQCRC1/NDUFS2/COX10/NDUFB1/SDHA/NDUFC2/NDUFB11/COX7B/CYCS/NDUFS4/DNAJC15/COA6/SDHD/SDHC/NDUFA1/NDUFA10/NDUFA8/NDUFA9/NDUFAF1/COX8A/UQCRQ/NDUFB4/CCNB1/NDUFB9/NDUFB6/NDUFA12/NDUFV3/NDUFB8/NDUFB3/CYC1/NDUFB10/COX5A/NDUFAB1/NDUFA6/UQCRH/COX6B1/U…
GO_TELOMERE_MAINTENANCE_VIA_TELOMERE_LENGTHENING	GO_TELOMERE_MAINTENANCE_VIA_TELOMERE_LENGTHENING	78	-0.577421	-2.1708	0.000176056	0.00204668	0.00136094	6613	tags=55%, list=20%, signal=44%	RFC1/FBXO4/PRKCQ/RPA4/PNKP/ERCC4/PARN/GAR1/SLX4/RPA1/HSP90AA1/NAF1/NEK2/MAPKAPK5/PKIB/XRCC5/HNRNPA2B1/CCT2/CCT8/CCT6A/HSP90AB1/NOP10/TCP1/PTGES3/PIF1/HNRNPC/WRAP53/PINX1/HNRNPA1/PARP1/RPA2/RAD51/AURKB/TERT/CCT4/CCT3/CCT5/NHP2/NAT10/DCLRE1B/GNL3L/DKC1/CCT7
GO_TRANSCRIPTION_ELONGATION_FROM_RNA_POLYMERASE_II_PROMOTER	GO_TRANSCRIPTION_ELONGATION_FROM_RNA_POLYMERASE_II_PROMOTER	78	-0.552759	-2.07808	0.000176056	0.00204668	0.00136094	7949	tags=56%, list=24%, signal=43%	MLLT3/MNAT1/EAF2/RNF8/ELP3/SUPT4H1/HNRNPU/POLR2A/POLR2B/EAPP/CCNK/RNF168/GTF2H4/SUPT16H/CCNH/ENY2/POLR2K/ELP4/EAF1/GTF2H3/GTF2F1/NCBP2/POLR2D/LEO1/NELFCD/GTF2F2/NCBP1/GTF2H2/EZH2/GTF2H5/WDR61/POLR2E/NELFE/POLR2I/POLR2H/POLR2L/PAF1/ADRM1/POLR2J/POLR2F/ELOF1/POLR2C/POLR2G/SSRP1
GO_REGULATION_OF_TRANSLATIONAL_INITIATION	GO_REGULATION_OF_TRANSLATIONAL_INITIATION	72	-0.491443	-1.82473	0.000176367	0.00204668	0.00136094	7301	tags=57%, list=22%, signal=44%	PAIP1/IMPACT/EIF2AK1/EIF1B/DDX1/UHMK1/HABP4/EIF3H/YTHDF2/ALKBH1/C8orf88/KLHL25/PAIP2B/YTHDF1/EIF4B/EIF4G2/MTOR/MTIF2/AGO2/NCBP2/POLR2D/EIF3E/EIF5/EIF4G1/RPS6KB2/NCBP1/EIF4EBP1/NPM1/PPP1CA/RPL13A/EIF2B5/CDC123/METTL3/KHDRBS1/EIF3B/EIF2S1/GLE1/EIF4EBP2/EIF4H/POLR2G/EIF3K
GO_RNA_METHYLATION	GO_RNA_METHYLATION	72	-0.664241	-2.46633	0.000176367	0.00204668	0.00136094	6619	tags=61%, list=20%, signal=49%	METTL6/TGS1/NSUN5P2/TRMT10C/THADA/TRMT6/MTO1/WTAP/TRMT11/TRMT5/TRMT61A/MRM1/WDR4/NSUN4/TYW3/THUMPD3/MEPCE/TFB2M/TRMT1/TRMT61B/TRMT10A/FTSJ1/NSUN2/METTL2A/METTL8/KIAA0391/DIMT1/TRMT1L/BCDIN3D/FDXACB1/FTSJ3/NSUN5/METTL1/RBM15B/METTL3/TRMT12/TRMT2B/TRMT112/HENMT1/NOP2/HSD17B10/LCMT2/EMG1/FBL
GO_ANTIGEN_PROCESSING_AND_PRESENTATION_OF_EXOGENOUS_PEPTIDE_ANTIGEN_VIA_MHC_CLASS_I	GO_ANTIGEN_PROCESSING_AND_PRESENTATION_OF_EXOGENOUS_PEPTIDE_ANTIGEN_VIA_MHC_CLASS_I	75	-0.531814	-1.98722	0.000176554	0.00204668	0.00136094	3148	tags=43%, list=10%, signal=39%	PSMD7/PSMB5/PSMD12/CYBB/PSMF1/PSMA6/PSMD1/PSMA1/PSMC2/PSMD6/PSMA2/PSME3/PSMA4/PSMD14/PSMA5/PSMC1/PSMC5/PSMD11/PSMD13/PSMD4/PSMD2/PSMD3/PSMD8/PSMB4/PSMB3/PSMB1/PSMB2/PSMB7/PSMA7/PSMC3/PSMB6/PSMC4
GO_REGULATION_OF_CELLULAR_AMINE_METABOLIC_PROCESS	GO_REGULATION_OF_CELLULAR_AMINE_METABOLIC_PROCESS	75	-0.627718	-2.34558	0.000176554	0.00204668	0.00136094	3290	tags=51%, list=10%, signal=46%	OAZ3/PSMD7/PSMB5/PSMD12/MAOB/PSMF1/PSMA6/PSMD1/PSMA1/PEBP1/PSMC2/OAZ1/PSMD6/PSMA2/PSME3/PSMA4/PSMD14/PSMA5/PSMC1/PSMC5/PSMD11/PSMD13/PSMD4/PSMD2/PSMD3/PSMD8/HPRT1/PSMB4/PSMB3/ODC1/PSMB1/PSMB2/PSMB7/PSMA7/PSMC3/PSMB6/PSMC4/NQO1
GO_MITOCHONDRIAL_TRANSMEMBRANE_TRANSPORT	GO_MITOCHONDRIAL_TRANSMEMBRANE_TRANSPORT	73	-0.643441	-2.39305	0.000176585	0.00204668	0.00136094	4987	tags=60%, list=15%, signal=51%	MID1IP1/TIMM23/UCP3/GRPEL2/SFXN2/MCU/OPA1/SLC25A13/COX5B/CPT2/UCP2/PSEN2/SLC25A22/LETM1/PAM16/MRS2/SLC25A32/MPC1/TIMM21/HSPD1/SLC25A23/ROMO1/TIMM17A/GRPEL1/CHCHD4/MPC2/TOMM40/DNAJC15/DNLZ/SLC25A38/TIMM17B/AFG3L2/SMDT1/SLC25A33/TIMM44/CYC1/TIMM23B/TOMM7/MRPL18/SLC25A12/STOML2/TOMM40L/TIMM50/SLC25A15
GO_REGULATION_OF_TRANSCRIPTION_FROM_RNA_POLYMERASE_II_PROMOTER_IN_RESPONSE_TO_HYPOXIA	GO_REGULATION_OF_TRANSCRIPTION_FROM_RNA_POLYMERASE_II_PROMOTER_IN_RESPONSE_TO_HYPOXIA	73	-0.646315	-2.40374	0.000176585	0.00204668	0.00136094	3746	tags=51%, list=11%, signal=45%	PSMD9/UBB/PSMD7/PSMB5/PSMD12/PSMF1/HIF1AN/PSMA6/PSMD1/PSMA1/PSMC2/PSMD6/PSMA2/PSME3/PSMA4/PSMD14/UBA52/PSMA5/PSMC1/RBX1/PSMC5/PSMD11/PSMD13/RPS27A/PSMD4/PSMD2/PSMD3/PSMD8/PSMB4/PSMB3/PSMB1/PSMB2/PSMB7/PSMA7/PSMC3/PSMB6/PSMC4
GO_TRANSCRIPTION_COUPLED_NUCLEOTIDE_EXCISION_REPAIR	GO_TRANSCRIPTION_COUPLED_NUCLEOTIDE_EXCISION_REPAIR	73	-0.711006	-2.64433	0.000176585	0.00204668	0.00136094	6890	tags=74%, list=21%, signal=59%	POLR2A/ERCC1/RFC1/POLD1/POLR2B/LIG3/USP7/COPS2/ERCC4/GTF2H4/HMGN1/XRCC1/CCNH/RPA1/ISY1/XPA/POLR2K/COPS7A/GTF2H3/PRPF19/UBB/POLR2D/GPS1/COPS5/RFC3/GTF2H2/POLD3/ERCC8/COPS6/COPS4/GTF2H5/POLR2E/CUL4A/DDB1/POLR2I/POLR2H/POLR2L/RFC5/COPS3/POLD2/RPA2/LIG1/UBA52/POLR2J/PPIE/RPA3/POLR2F/PCNA/RBX1/RPS27A/POLR2C/RFC2/POLR2G/RFC4
GO_ATP_DEPENDENT_CHROMATIN_REMODELING	GO_ATP_DEPENDENT_CHROMATIN_REMODELING	74	-0.711884	-2.65164	0.000176772	0.00204668	0.00136094	4266	tags=54%, list=13%, signal=47%	HIST4H4/ANP32E/ACTB/HDAC1/CENPQ/CENPH/ACTL6A/CENPU/VPS72/SMARCD2/CENPK/NASP/HIST1H4J/NPM1/HIST2H4B/HIST1H4K/CENPL/SMARCB1/HNRNPC/CENPI/CENPO/CENPP/CENPN/MTA2/MIS18A/POLE3/PTMA/HJURP/CENPA/OIP5/CENPM/CENPW/HIST1H4D/HIST1H4F/HIST1H4A/HIST1H4E/RUVBL1/HIST1H4B/HIST1H4H/HIST1H4C
GO_CHROMOSOME_LOCALIZATION	GO_CHROMOSOME_LOCALIZATION	67	-0.627136	-2.2996	0.000176772	0.00204668	0.00136094	6893	tags=58%, list=21%, signal=46%	HNRNPU/KPNB1/ZW10/TRAPPC12/CHMP4A/CDC23/CHMP1A/MAD1L1/KIF14/SPDL1/CENPF/MIS12/CENPE/NDE1/ACTR3/CENPQ/NUF2/KIF18A/SPAG5/SEH1L/NDC80/CDT1/KATNB1/CHMP7/FAM83D/DLGAP5/PINX1/KIF2C/CCNB1/RRS1/VPS4A/PSRC1/MLH1/NUP62/CHAMP1/KIFC1/CDCA8/KIF22/CDCA5
GO_HEMATOPOIETIC_STEM_CELL_DIFFERENTIATION	GO_HEMATOPOIETIC_STEM_CELL_DIFFERENTIATION	74	-0.595072	-2.21653	0.000176772	0.00204668	0.00136094	3148	tags=46%, list=10%, signal=42%	PSMD7/PSMB5/PSMD12/XRCC5/PSMF1/LMO1/PSMA6/PSMD1/PSMA1/METTL3/PSMC2/PSMD6/PSMA2/PSME3/PSMA4/PSMD14/PSMA5/PSMC1/PSMC5/PSMD11/PSMD13/PSMD4/PSMD2/PSMD3/PSMD8/PSMB4/PSMB3/PSMB1/PSMB2/PSMB7/PSMA7/PSMC3/PSMB6/PSMC4
GO_NEGATIVE_REGULATION_OF_MYELOID_CELL_DIFFERENTIATION	GO_NEGATIVE_REGULATION_OF_MYELOID_CELL_DIFFERENTIATION	74	-0.498722	-1.85765	0.000176772	0.00204668	0.00136094	2977	tags=28%, list=9%, signal=26%	LEO1/PTPN2/HSPA9/LILRB3/WDR61/HIST1H4J/CUL4A/NCAPG2/HIST2H4B/HIST1H4K/PAF1/PRMT1/CIB1/HIST1H4D/HIST1H4F/NME1/HIST1H4A/HIST1H4E/HIST1H4B/HIST1H4H/HIST1H4C
GO_NUCLEAR_TRANSCRIBED_MRNA_CATABOLIC_PROCESS_DEADENYLATION_DEPENDENT_DECAY	GO_NUCLEAR_TRANSCRIBED_MRNA_CATABOLIC_PROCESS_DEADENYLATION_DEPENDENT_DECAY	67	-0.49665	-1.82113	0.000176772	0.00204668	0.00136094	4071	tags=48%, list=12%, signal=42%	EXOSC4/PARN/CNOT11/PATL1/SKIV2L/CNOT8/DDX6/PABPC1/AGO2/EXOSC3/POLR2D/CNOT7/PDE12/EXOSC1/LSM1/EXOSC9/EXOSC8/NT5C3B/WDR61/LSM4/EXOSC6/EXOSC2/LSM7/LSM3/HBS1L/LSM6/LSM5/EXOSC5/MLH1/EXOSC7/DCPS/POLR2G
GO_PROTEIN_LOCALIZATION_TO_CHROMOSOME	GO_PROTEIN_LOCALIZATION_TO_CHROMOSOME	74	-0.686054	-2.55543	0.000176772	0.00204668	0.00136094	4897	tags=61%, list=15%, signal=52%	ESCO2/RPA1/SPDL1/BRCA2/MCM8/MCM9/MIS12/CENPQ/CDK1/SPIDR/TTK/PPHLN1/LRWD1/XRCC5/RCC2/BUB1B/EZH2/CCT2/CCT8/H2AFY/NDC80/CCT6A/BUB3/CDT1/TCP1/CHMP7/WRAP53/NABP2/PINX1/PLK1/RPA2/H2AFY2/AURKB/TERT/CCT4/CCT3/CCT5/RUVBL2/CENPA/CHAMP1/GNL3L/DKC1/CCT7/CDCA5/HIST1H1B
GO_RNA_PHOSPHODIESTER_BOND_HYDROLYSIS_ENDONUCLEOLYTIC	GO_RNA_PHOSPHODIESTER_BOND_HYDROLYSIS_ENDONUCLEOLYTIC	67	-0.676186	-2.47946	0.000176772	0.00204668	0.00136094	5020	tags=58%, list=15%, signal=49%	SND1/DGCR8/APEX1/KRI1/BOP1/UTP20/POP4/RNASEH2B/AGO2/RNASEK/POP1/TSEN2/RPP21/KIAA0391/AGO1/ABT1/RPP14/TSEN34/POP5/RPP30/RPS21/TSN/DBR1/CPSF3/POP7/EXO1/MRPL44/RCL1/ENDOG/RRS1/TSEN15/NOB1/ELAC2/RPP40/FEN1/NOP14/RNASEH2A/RNASEH1/RPSA
GO_POSITIVE_REGULATION_OF_DNA_BIOSYNTHETIC_PROCESS	GO_POSITIVE_REGULATION_OF_DNA_BIOSYNTHETIC_PROCESS	63	-0.569712	-2.06699	0.000176803	0.00204668	0.00136094	3777	tags=44%, list=11%, signal=39%	DDX39B/NAF1/NEK2/MAPKAPK5/PKIB/XRCC5/HNRNPA2B1/HNRNPD/RFC3/CCT2/CCT8/CCT6A/HSP90AB1/TCP1/PTGES3/RFC5/WRAP53/HNRNPA1/GRHL2/AURKB/DSCC1/CCT4/CCT3/CCT5/DKC1/CCT7/RFC2/RFC4
GO_DNA_TEMPLATED_TRANSCRIPTION_TERMINATION	GO_DNA_TEMPLATED_TRANSCRIPTION_TERMINATION	71	-0.71703	-2.652	0.000176835	0.00204668	0.00136094	5969	tags=63%, list=18%, signal=52%	CPSF2/GTF2H4/TWISTNB/DHX9/MED18/CCNH/POLR1B/WDR33/POLR2K/TTF2/SLBP/ZNRD1/GTF2H3/NCBP2/TAF1A/NCBP1/MAZ/SMN2/GTF2H2/SNRPD3/NUDT21/GTF2H5/POLR2E/ZNF473/CSTF2T/POLR2H/CPSF3/POLR2L/CLP1/POLR1A/SNRPE/SNRPB/SSU72/POLR1C/TBP/PRMT5/POLR2F/UBTF/LSM10/CD3EAP/SNRPG/POLR3K/CSTF2/POLR1E/SNRPF
GO_RIBOSOMAL_SMALL_SUBUNIT_BIOGENESIS	GO_RIBOSOMAL_SMALL_SUBUNIT_BIOGENESIS	60	-0.764751	-2.75553	0.000176991	0.00204668	0.00136094	4667	tags=75%, list=14%, signal=64%	SURF6/BMS1/KRI1/ERAL1/RPS28/UTP20/FAM207A/NOL11/ABT1/PWP2/TSR1/RPS27/NOL10/LTV1/TSR3/RPS21/NPM1/RPS16/RPS6/TSR2/BYSL/RPS24/MRPS9/DHX37/LSM6/WDR46/RPS8/RCL1/DCAF13/MRPS11/RPS7/RRS1/NOB1/MRPS7/RPS14/NAT10/RPS15/RPS5/RPS10/RRP36/RPL38/NOP14/RPS17/EMG1/RPSA
GO_TRANSCRIPTION_BY_RNA_POLYMERASE_I	GO_TRANSCRIPTION_BY_RNA_POLYMERASE_I	60	-0.617944	-2.22655	0.000176991	0.00204668	0.00136094	6120	tags=60%, list=19%, signal=49%	PIH1D1/RRN3/GTF2H4/TWISTNB/CCNH/POLR1B/MARS/WDR43/POLR2K/IPPK/MTOR/ZNRD1/GTF2H3/NOL11/DHX33/TAF1A/UTP15/GTF2H2/H2AFY/GTF2H5/POLR2E/NCL/POLR2H/POLR2L/DDX11/SMARCB1/POLR1A/PWP1/POLR1C/TBP/H2AFY2/FLNA/POLR2F/UBTF/CD3EAP/POLR1E
GO_CELLULAR_RESPONSE_TO_IONIZING_RADIATION	GO_CELLULAR_RESPONSE_TO_IONIZING_RADIATION	66	-0.52907	-1.93447	0.000177022	0.00204668	0.00136094	5251	tags=44%, list=16%, signal=37%	RAD51AP1/FBXO4/SNAI2/ECT2/CHEK2/INTS7/NUCKS1/RHNO1/GRB2/FIGNL1/TSPYL5/ELK1/BLM/SPIDR/HRAS/XRCC5/RPL26/GTF2H5/KDM1A/RAD1/EEF1D/TMEM109/MGMT/XRCC6/TP53/H2AFX/SWI5/RAD51/POLE3
GO_PIGMENT_METABOLIC_PROCESS	GO_PIGMENT_METABOLIC_PROCESS	66	-0.626607	-2.29111	0.000177022	0.00204668	0.00136094	4441	tags=47%, list=14%, signal=41%	HMOX2/ADA/UGT1A8/UROD/PPAT/COX15/GPR143/FECH/COX10/ALAS1/FXN/UGT1A7/IBA57/GART/BLVRA/CITED1/SLC25A38/SLC25A39/UROS/GMPS/HMBS/UGT1A4/SHMT1/MTHFD1/APRT/PAICS/TMEM14C/MTHFD1L/HPRT1/PRPS1/UGT1A1
GO_SNRNA_TRANSCRIPTION	GO_SNRNA_TRANSCRIPTION	66	-0.622803	-2.2772	0.000177022	0.00204668	0.00136094	7062	tags=64%, list=21%, signal=50%	INTS12/POLR2A/ZNF143/PHAX/INTS4/RPAP2/POLR2B/CCNK/RPRD2/USPL1/GTF2A1/INTS10/TAF5/INTS7/POLR2K/TAF6/GTF2E2/TAF9/GTF2F1/NCBP2/POLR2D/ZC3H8/INTS8/INTS2/GTF2F2/NCBP1/SNAPC2/INTS5/POLR2E/SNAPC5/POLR2I/POLR2H/TAF11/POLR2L/NABP2/TBP/POLR2J/GTF2A2/POLR2F/INTS9/POLR2C/POLR2G
GO_MEIOTIC_CHROMOSOME_SEGREGATION	GO_MEIOTIC_CHROMOSOME_SEGREGATION	65	-0.513859	-1.87427	0.000177054	0.00204668	0.00136094	6748	tags=54%, list=21%, signal=43%	MSH5/DMC1/CCNE1/MUS81/TOP2A/ERCC4/SMC2/BRIP1/CCNB1IP1/SLX4/RMI1/CCNE2/SMC4/TEX15/ACTR3/BLM/FANCD2/NUF2/TTK/MLH3/BUB1B/PPP2R1A/C14orf39/BUB1/NCAPH2/PTTG1/FANCM/PLK1/ESPL1/NDC1/MLH1/RAD51C/TRIP13/EME1/NCAPH
GO_RIBOSOMAL_LARGE_SUBUNIT_BIOGENESIS	GO_RIBOSOMAL_LARGE_SUBUNIT_BIOGENESIS	65	-0.779434	-2.84294	0.000177054	0.00204668	0.00136094	4199	tags=75%, list=13%, signal=66%	RPF2/BOP1/RSL1D1/MALSU1/DHX30/HEATR3/PPAN/RPL14/URB1/RPL26/WDR74/WDR12/BRIX1/NPM1/FTSJ3/NLE1/RPL35A/NOC2L/LAS1L/RPL7/DDX28/RPL10A/RPL35/RPL26L1/RPL10/MRPL1/RPL23A/RRS1/PAK1IP1/RPL24/NOP2/AAMP/RPLP0/RPL5/NHP2/RPL7A/EIF6/RPL11/MRPL11/PES1/RPL38/EBNA1BP2/GTF3A/MRPL20/NOP16/RPL3/RPL12/RPLP0P6/MRTO4
GO_NEGATIVE_REGULATION_OF_NUCLEAR_DIVISION	GO_NEGATIVE_REGULATION_OF_NUCLEAR_DIVISION	57	-0.647649	-2.31654	0.000177211	0.00204668	0.00136094	4796	tags=53%, list=15%, signal=45%	MAD1L1/SPDL1/CENPF/ZNF207/GEN1/BMP7/APC/TTK/BUB1B/NME6/FBXO5/NDC80/DYNC1LI1/BUB3/CDT1/RAD1/BUB1/PTTG1/MAD2L1/PLK1/NAA10/CHEK1/XRCC3/CCNB1/AURKB/AURKAIP1/TRIP13/MAD2L2/CDC20/ANAPC15
GO_POSITIVE_REGULATION_OF_GENE_EXPRESSION_EPIGENETIC	GO_POSITIVE_REGULATION_OF_GENE_EXPRESSION_EPIGENETIC	57	-0.658784	-2.35637	0.000177211	0.00204668	0.00136094	5854	tags=54%, list=18%, signal=45%	H1F0/DEK/DDX21/TWISTNB/SMARCD1/POLR1B/POLR2K/ACTB/ATAD2/ZNRD1/KAT2A/MYBBP1A/HIST1H1A/TAF1A/H2AFY/POLR2E/POLR2H/POLR2L/POLR1A/CHEK1/POLR1C/TBP/HMGA1/POLR2F/ELOF1/CD3EAP/HIST1H1D/HIST1H1E/HIST1H1C/POLR1E/HIST1H1B
GO_MITOTIC_CYTOKINESIS	GO_MITOTIC_CYTOKINESIS	69	-0.537694	-1.97819	0.000177431	0.00204668	0.00136094	6591	tags=49%, list=20%, signal=39%	BBS4/CHMP3/ARF1/CHMP4A/TRIM36/CHMP1A/STAMBP/ECT2/MITD1/BRCA2/CNTROB/CIT/APC/RHOC/ANLN/RACGAP1/INCENP/CFL1/ARL3/CDT1/KIF4A/RHOA/CHMP7/CEP55/NUSAP1/KIF20A/PLK1/ESPL1/STMN1/KIF20B/VPS4A/CENPA/NUP62/JTB
GO_RNA_DEPENDENT_DNA_BIOSYNTHETIC_PROCESS	GO_RNA_DEPENDENT_DNA_BIOSYNTHETIC_PROCESS	69	-0.572446	-2.10605	0.000177431	0.00204668	0.00136094	3657	tags=55%, list=11%, signal=49%	RFC1/FBXO4/PRKCQ/RPA4/PNKP/PARN/GAR1/RPA1/HSP90AA1/NAF1/NEK2/MAPKAPK5/PKIB/XRCC5/CCT2/CCT8/CCT6A/HSP90AB1/NOP10/TCP1/PTGES3/PIF1/HNRNPC/WRAP53/PINX1/HNRNPA1/RPA2/AURKB/TERT/CCT4/CCT3/CCT5/NHP2/PPIA/NAT10/GNL3L/DKC1/CCT7
GO_SPLICEOSOMAL_COMPLEX_ASSEMBLY	GO_SPLICEOSOMAL_COMPLEX_ASSEMBLY	70	-0.613638	-2.26326	0.000177431	0.00204668	0.00136094	3875	tags=47%, list=12%, signal=42%	SRPK1/DDX39B/PRPF19/LUC7L2/CELF1/SNRNP200/NCBP1/SRSF9/SMN2/RNVU1-3/GEMIN6/RNU12/RNU1-3/RNU1-1/RNU1-2/TXNL4A/SNRPD2/SNRPE/RNU1-4/DDX23/RNVU1-15/RNVU1-18/RNU4ATAC/GEMIN2/SF3A3/RNVU1-6/USP39/PRPF6/RNU11/RNVU1-7/SNRPC/SNRPG/RNVU1-14
GO_METAPHASE_ANAPHASE_TRANSITION_OF_CELL_CYCLE	GO_METAPHASE_ANAPHASE_TRANSITION_OF_CELL_CYCLE	55	-0.683239	-2.4279	0.000177651	0.00204668	0.00136094	4798	tags=67%, list=15%, signal=58%	NSMCE2/CDC23/ANAPC4/USP44/CDC27/MAD1L1/SPDL1/CENPF/ZNF207/CENPE/GEN1/APC/ANAPC11/TTK/BUB1B/FBXO5/NDC80/DYNC1LI1/CDC26/BUB3/CDT1/BUB1/DLGAP5/MAD2L1/CDC6/PLK1/XRCC3/CCNB1/ANAPC5/AURKB/ESPL1/TRIP13/TACC3/NEK6/MAD2L2/CDC20/ANAPC15
GO_METAPHASE_PLATE_CONGRESSION	GO_METAPHASE_PLATE_CONGRESSION	55	-0.639774	-2.27345	0.000177651	0.00204668	0.00136094	6893	tags=64%, list=21%, signal=50%	HNRNPU/KPNB1/ZW10/TRAPPC12/CHMP4A/CDC23/CHMP1A/MAD1L1/KIF14/SPDL1/CENPF/MIS12/CENPE/CENPQ/NUF2/KIF18A/SPAG5/SEH1L/NDC80/CDT1/CHMP7/FAM83D/PINX1/KIF2C/CCNB1/RRS1/VPS4A/PSRC1/MLH1/NUP62/CHAMP1/KIFC1/CDCA8/KIF22/CDCA5
GO_NADH_DEHYDROGENASE_COMPLEX_ASSEMBLY	GO_NADH_DEHYDROGENASE_COMPLEX_ASSEMBLY	55	-0.812771	-2.8882	0.000177651	0.00204668	0.00136094	4637	tags=85%, list=14%, signal=74%	NDUFV1/NDUFAF3/NDUFA2/NDUFS8/NDUFA5/NDUFAF6/NDUFA11/NUBPL/OXA1L/NDUFV2/NDUFA3/NDUFS1/ACAD9/TIMM21/NDUFC1/NDUFB7/NDUFS2/TIMMDC1/NDUFB1/NDUFC2/ECSIT/NDUFB11/NDUFS4/NDUFAF2/NDUFA1/NDUFA10/NDUFA8/BCS1L/NDUFA9/NDUFAF1/NDUFB4/NDUFB9/NDUFB6/NDUFA12/NDUFV3/NDUFB8/NDUFB3/NDUFB10/NDUFAB1/NDUFA6/NDUFAF4/NDUFS5/FOXRED1/NDUFB2/NDUFS6/COA1/NDUFS3
GO_REGULATION_OF_CELLULAR_AMINO_ACID_METABOLIC_PROCESS	GO_REGULATION_OF_CELLULAR_AMINO_ACID_METABOLIC_PROCESS	59	-0.690145	-2.47941	0.000177651	0.00204668	0.00136094	3290	tags=59%, list=10%, signal=53%	OAZ3/PSMD7/PSMB5/PSMD12/PSMF1/PSMA6/PSMD1/PSMA1/PSMC2/OAZ1/PSMD6/PSMA2/PSME3/PSMA4/PSMD14/PSMA5/PSMC1/PSMC5/PSMD11/PSMD13/PSMD4/PSMD2/PSMD3/PSMD8/PSMB4/PSMB3/ODC1/PSMB1/PSMB2/PSMB7/PSMA7/PSMC3/PSMB6/PSMC4/NQO1
GO_REGULATION_OF_TELOMERE_MAINTENANCE_VIA_TELOMERE_LENGTHENING	GO_REGULATION_OF_TELOMERE_MAINTENANCE_VIA_TELOMERE_LENGTHENING	59	-0.543974	-1.95428	0.000177651	0.00204668	0.00136094	3657	tags=39%, list=11%, signal=35%	NAF1/NEK2/MAPKAPK5/PKIB/XRCC5/HNRNPA2B1/CCT2/CCT8/CCT6A/TCP1/PIF1/HNRNPC/PINX1/HNRNPA1/PARP1/AURKB/CCT4/CCT3/CCT5/NAT10/GNL3L/DKC1/CCT7
GO_RIBOSOME_ASSEMBLY	GO_RIBOSOME_ASSEMBLY	55	-0.779734	-2.7708	0.000177651	0.00204668	0.00136094	4371	tags=78%, list=13%, signal=68%	SBDS/EIF2A/ERAL1/NSUN4/RPF2/BOP1/RPS28/DHX30/MRPS2/PPAN/ABT1/PWP2/RPS27/BRIX1/MPV17L2/NPM1/NLE1/DDX28/RPL10/MRPS11/RPL23A/RRS1/RPL24/NOP2/MRPS7/RPLP0/RPL5/EIF6/RPS14/RPL11/MRPL11/RPS15/RPS5/MRPL22/RPS10/RPL38/MRPL20/RPL3/RPL12/RPLP0P6/C1QBP/RPSA/MRTO4
GO_CELL_CYCLE_DNA_REPLICATION	GO_CELL_CYCLE_DNA_REPLICATION	61	-0.736752	-2.65966	0.000177715	0.00204668	0.00136094	5166	tags=64%, list=16%, signal=54%	POLA1/CHEK2/RPA1/MSH6/BRCA2/SLBP/PRIM2/SMC1A/RFC3/POLD3/DBF4B/GMNN/FBXO5/ORC3/CDT1/DNA2/GINS1/E2F7/CDC7/POLE/RFC5/DONSON/POLD2/RPA2/LIG1/RAD51/PRIM1/POLA2/POLE3/RPA3/PCNA/E2F8/POLE2/TIPIN/FEN1/POLE4/RFC2/CDC45/RFC4
GO_PROTEIN_TRANSMEMBRANE_TRANSPORT	GO_PROTEIN_TRANSMEMBRANE_TRANSPORT	61	-0.624599	-2.25479	0.000177715	0.00204668	0.00136094	3517	tags=43%, list=11%, signal=38%	PAM16/SEC61G/ZFAND2B/PEX26/SEC61B/TIMM21/HSPD1/ROMO1/TIMM17A/GRPEL1/CHCHD4/TOMM40/HSPA8/DNAJC15/BCR/TRAM2/DNLZ/CLU/TIMM17B/TIMM44/TIMM22/TIMM23B/TOMM7/TOMM40L/TIMM50/TOMM22
GO_REGULATION_OF_CHROMOSOME_SEPARATION	GO_REGULATION_OF_CHROMOSOME_SEPARATION	61	-0.67521	-2.4375	0.000177715	0.00204668	0.00136094	4798	tags=64%, list=15%, signal=55%	NSMCE2/CDC23/ANAPC4/USP44/CDC27/MAD1L1/SPDL1/CENPF/ZNF207/CENPE/GEN1/APC/ANAPC11/CSNK2A1/TTK/BUB1B/FBXO5/NDC80/DYNC1LI1/CDC26/BUB3/CDT1/BUB1/PTTG1/DLGAP5/MAD2L1/CDC6/PLK1/XRCC3/CCNB1/ANAPC5/AURKB/ESPL1/TRIP13/TACC3/NEK6/MAD2L2/CDC20/ANAPC15
GO_NUCLEAR_DNA_REPLICATION	GO_NUCLEAR_DNA_REPLICATION	53	-0.748641	-2.63921	0.000178412	0.00204668	0.00136094	3014	tags=64%, list=9%, signal=58%	POLA1/CHEK2/RPA1/BRCA2/SLBP/PRIM2/RFC3/POLD3/DBF4B/GMNN/ORC3/CDT1/DNA2/GINS1/CDC7/POLE/RFC5/DONSON/POLD2/RPA2/LIG1/RAD51/PRIM1/POLA2/POLE3/RPA3/PCNA/POLE2/TIPIN/FEN1/POLE4/RFC2/CDC45/RFC4
GO_RESPONSE_TO_CADMIUM_ION	GO_RESPONSE_TO_CADMIUM_ION	53	-0.554057	-1.95323	0.000178412	0.00204668	0.00136094	5987	tags=47%, list=18%, signal=39%	ALAD/UBE2D3/GCLC/AKR1C3/CHUK/SUMO1/MTF1/AKT1/CDK1/MAPK9/MT1X/CYBB/CYB5A/MT1F/SOD1/OGG1/MMP9/TERT/SORD/PCNA/DTYMK/GSS/GPI/GOT1/NUDT1
GO_SPLICEOSOMAL_SNRNP_ASSEMBLY	GO_SPLICEOSOMAL_SNRNP_ASSEMBLY	53	-0.759574	-2.67775	0.000178412	0.00204668	0.00136094	3747	tags=62%, list=11%, signal=55%	PRPF31/PRPF19/RNU6-2/CD2BP2/SART1/PRPF8/PRPF3/SMN2/SNRPD3/RNU6-8/RNU5B-1/GEMIN5/LSM4/GEMIN7/GEMIN6/RNU5A-1/SNRPD2/SNRPE/AAR2/SNRPB/RNU4-2/STRAP/RNU5F-1/PRMT5/RNU4ATAC/GEMIN2/WDR77/PRPF6/RNU4-1/SNRPC/RNU5D-1/SNRPG/SNRPF
GO_REGULATION_OF_CENTROSOME_CYCLE	GO_REGULATION_OF_CENTROSOME_CYCLE	54	-0.569365	-2.01447	0.000178444	0.00204668	0.00136094	5833	tags=46%, list=18%, signal=38%	ATF5/CEP85/CHMP1A/UBXN2B/CEP120/RBM14/BRCA1/CHORDC1/GEN1/KAT2A/NEK2/KIF11/CENPJ/STIL/PLK4/AURKA/NSFL1C/NUBP1/NPM1/CCNF/CHEK1/XRCC3/NUP62/RANBP1/POC1A
GO_REGULATION_OF_DNA_DEPENDENT_DNA_REPLICATION	GO_REGULATION_OF_DNA_DEPENDENT_DNA_REPLICATION	47	-0.686128	-2.35893	0.000178827	0.00204668	0.00136094	5061	tags=62%, list=15%, signal=52%	WIZ/LIG3/WDR18/CHEK2/MSH6/BRCA2/BLM/ZNF365/ATG7/SMC1A/RFC3/DBF4B/GMNN/FBXO5/CDT1/WRNIP1/E2F7/CDC7/ZRANB3/RFC5/DONSON/TICRR/DSCC1/E2F8/TIPIN/STOML2/RFC2/TIMELESS/RFC4
GO_CENTROMERE_COMPLEX_ASSEMBLY	GO_CENTROMERE_COMPLEX_ASSEMBLY	50	-0.809736	-2.82078	0.000178859	0.00204668	0.00136094	4302	tags=72%, list=13%, signal=63%	CENPF/HIST4H4/MIS12/CENPE/CENPQ/CENPH/CENPU/HELLS/CENPK/NASP/RNF4/HIST1H4J/NPM1/HIST2H4B/HIST1H4K/CENPL/CENPI/CENPO/CENPP/CENPN/MIS18A/POLE3/HJURP/CENPA/CENPV/OIP5/CENPM/CENPW/HIST1H4D/HIST1H4F/HIST1H4A/HIST1H4E/RUVBL1/HIST1H4B/HIST1H4H/HIST1H4C
GO_PROTEIN_HETEROTETRAMERIZATION	GO_PROTEIN_HETEROTETRAMERIZATION	50	-0.783361	-2.7289	0.000178859	0.00204668	0.00136094	2116	tags=58%, list=6%, signal=54%	NUDT21/RCC1/ANXA2/RRM1/HIST1H4J/HIST2H4B/HIST1H4K/XRCC6/HIST1H3D/FARSB/HIST1H3A/HIST1H3H/PDSS1/HIST1H3C/HIST1H3F/HIST1H3E/RRM2/HIST1H3I/HIST1H3J/HIST1H4D/HIST1H3G/HIST1H4F/HIST1H4A/HIST1H3B/HIST1H4E/HIST1H4B/S100A10/HIST1H4H/HIST1H4C
GO_INTRACELLULAR_PROTEIN_TRANSMEMBRANE_TRANSPORT	GO_INTRACELLULAR_PROTEIN_TRANSMEMBRANE_TRANSPORT	52	-0.63293	-2.22212	0.000179115	0.00204668	0.00136094	3517	tags=40%, list=11%, signal=36%	PAM16/ZFAND2B/PEX26/SEC61B/TIMM21/HSPD1/ROMO1/TIMM17A/GRPEL1/CHCHD4/TOMM40/DNAJC15/BCR/TRAM2/DNLZ/TIMM17B/TIMM44/TIMM23B/TOMM7/TOMM40L/TIMM50
GO_AMINO_ACID_ACTIVATION	GO_AMINO_ACID_ACTIVATION	48	-0.732978	-2.52803	0.000179244	0.00204668	0.00136094	6631	tags=75%, list=20%, signal=60%	YARS/IARS2/PARS2/QRSL1/DALRD3/RARS/TARS2/WARS2/MARS/IARS/RARS2/GATC/TARS/QARS/AIMP1/AARS2/PPA1/FARSA/SARS2/GARS/VARS/NARS2/LARS2/EEF1E1/CARS2/YARS2/EARS2/PPA2/FARSB/KARS/MARS2/DARS2/FARS2/HARS/AIMP2/HARS2
GO_ASPARTATE_FAMILY_AMINO_ACID_METABOLIC_PROCESS	GO_ASPARTATE_FAMILY_AMINO_ACID_METABOLIC_PROCESS	48	-0.622936	-2.1485	0.000179244	0.00204668	0.00136094	5507	tags=52%, list=17%, signal=43%	PLOD1/GNMT/PLOD2/AASDHPPT/MSRA/ASNSD1/AASS/APIP/TDH/OGDH/AADAT/ADI1/ALDH7A1/ENOPH1/SMS/PHGDH/SLC25A21/GCAT/GCDH/NIT2/ASRGL1/MTHFD1/GOT1/HYKK/GOT2
GO_INTERSTRAND_CROSS_LINK_REPAIR	GO_INTERSTRAND_CROSS_LINK_REPAIR	48	-0.748248	-2.58069	0.000179244	0.00204668	0.00136094	6750	tags=81%, list=21%, signal=65%	ERCC1/RAD51AP1/FAN1/DCLRE1A/MUS81/USP1/RNF168/ERCC4/RAD51D/EXO5/FANCI/SLX4/FANCB/RPA1/MSH6/XPA/NUCKS1/MCM8/MCM9/UBB/FANCD2/FANCF/FANCC/FANCL/FANCA/FANCM/FANCE/XRCC3/RPA2/RAD51/UBA52/RFWD3/FANCG/RPA3/RPS27A/DCLRE1B/EME1/ATRIP/UBE2T
GO_NEGATIVE_REGULATION_OF_RNA_METABOLIC_PROCESS	GO_NEGATIVE_REGULATION_OF_RNA_METABOLIC_PROCESS	48	-0.585228	-2.01844	0.000179244	0.00204668	0.00136094	4960	tags=42%, list=15%, signal=35%	SAP18/RNF20/SRSF7/PTBP3/HNRNPK/U2AF2/PTBP1/ABCE1/RBM42/HNRNPA2B1/SRSF9/RBMX/TMBIM6/SHQ1/BCDIN3D/NELFE/TERT/RPS13/C1QBP/RPS26
GO_MRNA_CIS_SPLICING_VIA_SPLICEOSOME	GO_MRNA_CIS_SPLICING_VIA_SPLICEOSOME	46	-0.69369	-2.37267	0.000179533	0.00204668	0.00136094	3802	tags=57%, list=12%, signal=50%	CWC15/NCBP2/SRSF2/SART1/SNRNP200/NCBP1/SRSF9/SRSF8/RBM4B/RNVU1-3/WBP11/RBM19/RNU1-3/RNU1-1/RNU1-2/RNU1-4/DDX23/RNVU1-15/RNVU1-18/RNU4ATAC/RNVU1-6/RNU11/RNVU1-7/SNRPC/DCPS/RNVU1-14
GO_DNA_REPLICATION_INDEPENDENT_NUCLEOSOME_ORGANIZATION	GO_DNA_REPLICATION_INDEPENDENT_NUCLEOSOME_ORGANIZATION	51	-0.789506	-2.75905	0.000179662	0.00204668	0.00136094	4266	tags=69%, list=13%, signal=60%	HIST4H4/H3F3B/CENPQ/HAT1/CENPH/CENPU/UBN1/CENPK/NASP/HIST1H4J/NPM1/HIST2H4B/HIST1H4K/CENPL/CENPI/CENPO/CENPP/CENPN/ASF1B/MIS18A/POLE3/IPO4/HJURP/CENPA/OIP5/CENPM/CENPW/HIST1H4D/HIST1H4F/HIST1H4A/HIST1H4E/RUVBL1/HIST1H4B/HIST1H4H/HIST1H4C
GO_HISTONE_EXCHANGE	GO_HISTONE_EXCHANGE	51	-0.784489	-2.74152	0.000179662	0.00204668	0.00136094	4266	tags=65%, list=13%, signal=56%	HIST4H4/ANP32E/CENPQ/CENPH/CENPU/VPS72/CENPK/NASP/HIST1H4J/NPM1/HIST2H4B/HIST1H4K/CENPL/CENPI/CENPO/CENPP/CENPN/MIS18A/POLE3/PTMA/HJURP/CENPA/OIP5/CENPM/CENPW/HIST1H4D/HIST1H4F/HIST1H4A/HIST1H4E/RUVBL1/HIST1H4B/HIST1H4H/HIST1H4C
GO_MITOTIC_SPINDLE_ASSEMBLY	GO_MITOTIC_SPINDLE_ASSEMBLY	51	-0.589718	-2.06086	0.000179662	0.00204668	0.00136094	7606	tags=59%, list=23%, signal=45%	CHMP2A/CEP192/CLASP1/HNRNPU/KPNB1/KIF2A/MZT1/MSTO1/CHMP1A/CHEK2/ZNF207/MAP10/CEP97/NEK2/RACGAP1/WRAP73/KIF11/SMC1A/DRG1/BCCIP/KIF4A/RHOA/PLK1/TPX2/AURKB/FLNA/KIFC1/MYBL2/CDC20/BIRC5
GO_PIGMENT_BIOSYNTHETIC_PROCESS	GO_PIGMENT_BIOSYNTHETIC_PROCESS	51	-0.680763	-2.37903	0.000179662	0.00204668	0.00136094	3644	tags=47%, list=11%, signal=42%	UROD/PPAT/COX15/GPR143/FECH/COX10/ALAS1/FXN/IBA57/GART/CITED1/SLC25A38/SLC25A39/UROS/GMPS/HMBS/SHMT1/MTHFD1/APRT/PAICS/TMEM14C/MTHFD1L/HPRT1/PRPS1
GO_PROTEIN_LOCALIZATION_TO_CYTOSKELETON	GO_PROTEIN_LOCALIZATION_TO_CYTOSKELETON	51	-0.566896	-1.98111	0.000179662	0.00204668	0.00136094	8582	tags=57%, list=26%, signal=42%	MCPH1/NEDD1/CEP72/PARD6A/CEP192/HNRNPU/BBS4/ABHD17B/UBXN2B/MID1/KLHL21/SNX10/DIAPH1/APC/ANLN/TTK/SPAG5/MAPRE1/STIL/DCTN2/MAPRE2/MAP1A/AURKA/NSFL1C/NUDCD3/FAM83D/KIF20B/NUP62/CHAMP1
GO_SISTER_CHROMATID_COHESION	GO_SISTER_CHROMATID_COHESION	51	-0.593484	-2.07402	0.000179662	0.00204668	0.00136094	2808	tags=37%, list=9%, signal=34%	SMC1A/MCMBP/BUB1B/NAA50/PPP2R1A/H2AFY/PHB2/BUB1/DDX11/PLK1/NAA10/DDX12P/ESPL1/DSCC1/RAD51C/FEN1/KIF22/CDC20/CDCA5
GO_TELOMERE_CAPPING	GO_TELOMERE_CAPPING	51	-0.596994	-2.08629	0.000179662	0.00204668	0.00136094	6750	tags=55%, list=21%, signal=44%	ERCC1/NBN/PRKCQ/DCLRE1A/PRKDC/USP7/PNKP/ERCC4/XRCC1/HIST4H4/NEK2/MAPKAPK5/PKIB/TFIP11/HNRNPD/HIST1H4J/HIST2H4B/HIST1H4K/NABP2/AURKB/DCLRE1B/HIST1H4D/HIST1H4F/HIST1H4A/HIST1H4E/HIST1H4B/HIST1H4H/HIST1H4C
GO_TRANSCRIPTION_BY_RNA_POLYMERASE_III	GO_TRANSCRIPTION_BY_RNA_POLYMERASE_III	51	-0.625096	-2.18449	0.000179662	0.00204668	0.00136094	7997	tags=65%, list=24%, signal=49%	BRF1/POLR3E/POLR3H/POLR3B/ZNF143/GTF3C1/POLR3C/POLR3D/AR/TBPL1/BRCA1/POLR2K/MTOR/POLR3GL/GTF3C5/ZC3H8/SNAPC2/CRCP/CEBPA/PRDX5/POLR2E/SNAPC5/GTF3C2/POLR2H/POLR2L/BRF2/POLR3G/POLR1C/TBP/POLR2F/GTF3A/POLR3K/GTF3C6
GO_MITOCHONDRIAL_ELECTRON_TRANSPORT_NADH_TO_UBIQUINONE	GO_MITOCHONDRIAL_ELECTRON_TRANSPORT_NADH_TO_UBIQUINONE	45	-0.800715	-2.72348	0.000180701	0.00204668	0.00136094	5317	tags=91%, list=16%, signal=76%	NDUFA7/NDUFA13/NDUFC2-KCTD14/NDUFV1/NDUFA2/NDUFS8/NDUFA5/NDUFA11/NDUFA4/NDUFV2/NDUFA3/NDUFS1/NDUFC1/NDUFB7/NDUFS2/NDUFB1/NDUFC2/NDUFB11/NDUFS4/DNAJC15/NDUFA1/NDUFA10/NDUFA8/NDUFA9/NDUFAF1/NDUFB4/NDUFB9/NDUFB6/NDUFA12/NDUFV3/NDUFB8/NDUFB3/NDUFB10/NDUFAB1/NDUFA6/NDUFS5/COQ9/NDUFB2/NDUFS6/PARK7/NDUFS3
GO_RESPONSE_TO_INTERLEUKIN_12	GO_RESPONSE_TO_INTERLEUKIN_12	45	-0.649762	-2.21004	0.000180701	0.00204668	0.00136094	6498	tags=58%, list=20%, signal=46%	IL12RB2/ARF1/RIPK2/PITPNA/RALA/PAK2/MIF/GSTA2/CNN2/HNRNPA2B1/CFL1/HSPA9/HNRNPF/SIRPA/ANXA2/TALDO1/SOD2/TCP1/BOLA2B/LMNB1/GSTO1/SOD1/BOLA2/RPLP0/PPIA/SNRPA1
GO_MITOTIC_METAPHASE_PLATE_CONGRESSION	GO_MITOTIC_METAPHASE_PLATE_CONGRESSION	44	-0.682693	-2.30992	0.000180963	0.00204668	0.00136094	6893	tags=66%, list=21%, signal=52%	HNRNPU/KPNB1/ZW10/CHMP4A/CDC23/CHMP1A/MAD1L1/KIF14/SPDL1/MIS12/CENPE/NUF2/KIF18A/SEH1L/NDC80/CDT1/CHMP7/PINX1/KIF2C/CCNB1/RRS1/VPS4A/PSRC1/NUP62/CHAMP1/KIFC1/CDCA8/KIF22/CDCA5
GO_PEPTIDYL_PROLINE_MODIFICATION	GO_PEPTIDYL_PROLINE_MODIFICATION	44	-0.582338	-1.97037	0.000180963	0.00204668	0.00136094	5418	tags=45%, list=16%, signal=38%	PIN1/OGFOD1/FKBP11/FKBP1B/CWC27/FKBP7/PIN4/FKBP9/FKBP4/PPIL3/PPID/FKBP1A/NTMT1/PPIF/PPIE/FKBP5/CRTAP/PPIH/PPIA/PPIL1
GO_PYRIMIDINE_NUCLEOTIDE_BIOSYNTHETIC_PROCESS	GO_PYRIMIDINE_NUCLEOTIDE_BIOSYNTHETIC_PROCESS	44	-0.597027	-2.02007	0.000180963	0.00204668	0.00136094	3466	tags=41%, list=11%, signal=37%	HDDC2/GPAM/UMPS/NME6/CDS2/LCLAT1/CAD/SHMT1/TAMM41/DHODH/ERH/DTYMK/UCK2/DUT/PRPS1/NME1/CTPS1/UPP1
GO_CHROMATIN_SILENCING_AT_RDNA	GO_CHROMATIN_SILENCING_AT_RDNA	39	-0.872146	-2.87602	0.000181094	0.00204668	0.00136094	1799	tags=67%, list=5%, signal=63%	HIST1H4J/HIST2H4B/HIST1H4K/NAA40/SUV39H1/HIST2H3D/HIST2H3A/HIST2H3C/HIST1H3D/HIST1H3A/BEND3/HIST1H3H/HIST1H3C/HIST1H3F/HIST1H3E/HIST1H3I/HIST1H3J/HIST1H4D/HIST1H3G/HIST1H4F/HIST1H4A/HIST1H3B/HIST1H4E/HIST1H4B/HIST1H4H/HIST1H4C
GO_GLYCOSYL_COMPOUND_BIOSYNTHETIC_PROCESS	GO_GLYCOSYL_COMPOUND_BIOSYNTHETIC_PROCESS	39	-0.647707	-2.1359	0.000181094	0.00204668	0.00136094	5671	tags=67%, list=17%, signal=55%	UCKL1/PRTFDC1/NME4/TK2/NME7/NT5E/DCK/AMD1/ADA/TYW3/UMPS/NME6/TK1/IMPDH1/ADK/CAD/GMPS/TRMT12/DHODH/APRT/UCK2/HPRT1/LCMT2/NME1/UPP1/IMPDH2
GO_NUCLEOTIDE_EXCISION_REPAIR_DNA_INCISION	GO_NUCLEOTIDE_EXCISION_REPAIR_DNA_INCISION	39	-0.732829	-2.4166	0.000181094	0.00204668	0.00136094	6750	tags=77%, list=21%, signal=61%	ERCC1/RFC1/POLD1/FAN1/ERCC4/GTF2H4/RPA1/XPA/GTF2H3/UBB/RFC3/GTF2H2/POLD3/GTF2H5/CUL4A/DDB1/CHD1L/NTHL1/RFC5/OGG1/POLD2/PARP1/RPA2/UBA52/RPA3/PCNA/RBX1/RPS27A/RFC2/RFC4
GO_RIBONUCLEOSIDE_TRIPHOSPHATE_BIOSYNTHETIC_PROCESS	GO_RIBONUCLEOSIDE_TRIPHOSPHATE_BIOSYNTHETIC_PROCESS	39	-0.607815	-2.00435	0.000181094	0.00204668	0.00136094	3166	tags=38%, list=10%, signal=35%	ALDOA/TMSB4X/NME6/IMPDH1/CAD/PARP1/CYC1/VCP/UCK2/SLC25A12/STOML2/ENO1/NME1/CTPS1/IMPDH2
GO_POSITIVE_REGULATION_OF_VIRAL_TRANSCRIPTION	GO_POSITIVE_REGULATION_OF_VIRAL_TRANSCRIPTION	40	-0.610822	-2.02443	0.000181258	0.00204668	0.00136094	6981	tags=62%, list=21%, signal=49%	SUPT4H1/POLR2A/SMARCA4/POLR2B/DHX9/SNW1/NUCKS1/POLR2K/GTF2F1/POLR2D/NELFCD/GTF2F2/TFAP4/POLR2E/NELFE/POLR2I/POLR2H/TAF11/POLR2L/SMARCB1/POLR2J/POLR2F/RRP1B/POLR2C/POLR2G
GO_TRANSCRIPTION_PREINITIATION_COMPLEX_ASSEMBLY	GO_TRANSCRIPTION_PREINITIATION_COMPLEX_ASSEMBLY	41	-0.693034	-2.3083	0.000181291	0.00204668	0.00136094	6120	tags=66%, list=19%, signal=54%	PIH1D1/RRN3/TAF6L/CAND1/PSMC6/TBPL1/TAF6/THRA/CREB1/TAF7L/GTF3C5/MED6/WNT10B/HMGB1/TAF12/TAF11/SMARCB1/PSMC2/TP53/BRF2/TBP/GTF2A2/UBTF/PSMC5/PSMC3/POLR1E/PSMC4
GO_NEGATIVE_REGULATION_OF_CHROMOSOME_SEGREGATION	GO_NEGATIVE_REGULATION_OF_CHROMOSOME_SEGREGATION	43	-0.711171	-2.39153	0.00018162	0.00204668	0.00136094	4796	tags=60%, list=15%, signal=52%	MAD1L1/SPDL1/CENPF/ZNF207/GEN1/APC/TTK/BUB1B/FBXO5/NDC80/DYNC1LI1/BUB3/CDT1/BUB1/PTTG1/MAD2L1/PLK1/NAA10/XRCC3/CCNB1/AURKB/ESPL1/TRIP13/MAD2L2/CDC20/ANAPC15
GO_NUCLEOSIDE_MONOPHOSPHATE_BIOSYNTHETIC_PROCESS	GO_NUCLEOSIDE_MONOPHOSPHATE_BIOSYNTHETIC_PROCESS	43	-0.710485	-2.38922	0.00018162	0.00204668	0.00136094	5629	tags=70%, list=17%, signal=58%	LHPP/CDADC1/DCTD/DCK/ADA/PPAT/HDDC2/ATIC/RFK/PRPS2/UMPS/TK1/IMPDH1/GART/ADK/CAD/DGUOK/GMPS/PFAS/SHMT1/DHODH/APRT/UCK2/PAICS/DUT/HPRT1/ADSL/PRPS1/UPP1/IMPDH2
GO_DNA_REPLICATION_INITIATION	GO_DNA_REPLICATION_INITIATION	36	-0.780656	-2.52797	0.000182216	0.00204668	0.00136094	3273	tags=67%, list=10%, signal=60%	ORC5/PRIM2/LRWD1/ORC6/ORC3/CDT1/WRNIP1/MCM6/POLE/CDC6/TICRR/MCM10/PRIM1/POLA2/POLE3/MCM3/MCM2/POLE2/MCM7/MCM5/POLE4/MCM4/ORC1/CDC45
GO_NEGATIVE_REGULATION_OF_METAPHASE_ANAPHASE_TRANSITION_OF_CELL_CYCLE	GO_NEGATIVE_REGULATION_OF_METAPHASE_ANAPHASE_TRANSITION_OF_CELL_CYCLE	36	-0.714432	-2.31352	0.000182216	0.00204668	0.00136094	4796	tags=67%, list=15%, signal=57%	USP44/MAD1L1/SPDL1/CENPF/ZNF207/GEN1/APC/TTK/BUB1B/FBXO5/NDC80/DYNC1LI1/BUB3/CDT1/BUB1/MAD2L1/PLK1/XRCC3/CCNB1/AURKB/TRIP13/MAD2L2/CDC20/ANAPC15
GO_BASE_EXCISION_REPAIR	GO_BASE_EXCISION_REPAIR	42	-0.685072	-2.29179	0.000182282	0.00204668	0.00136094	6883	tags=69%, list=21%, signal=55%	POLG/POLD1/POLQ/LIG3/RPA4/MPG/XRCC1/RPA1/APEX1/PARP2/XPA/RECQL4/RPS3/PRMT6/NEIL3/NEIL2/FAM168A/DNA2/POLE/NTHL1/TP53/OGG1/RPA2/LIG1/HMGA1/APEX2/RPA3/UNG/FEN1
GO_CHROMATIN_REMODELING_AT_CENTROMERE	GO_CHROMATIN_REMODELING_AT_CENTROMERE	42	-0.833368	-2.78788	0.000182282	0.00204668	0.00136094	2173	tags=71%, list=7%, signal=67%	CENPH/CENPU/HELLS/CENPK/NASP/HIST1H4J/NPM1/HIST2H4B/HIST1H4K/CENPL/CENPI/CENPO/CENPP/CENPN/MIS18A/POLE3/HJURP/CENPA/CENPV/OIP5/CENPM/CENPW/HIST1H4D/HIST1H4F/HIST1H4A/HIST1H4E/RUVBL1/HIST1H4B/HIST1H4H/HIST1H4C
GO_MATURATION_OF_SSU_RRNA	GO_MATURATION_OF_SSU_RRNA	42	-0.753291	-2.52	0.000182282	0.00204668	0.00136094	4518	tags=71%, list=14%, signal=62%	BMS1/KRI1/RPS28/UTP20/FAM207A/NOL11/ABT1/PWP2/TSR1/NOL10/TSR3/RPS21/RPS16/TSR2/BYSL/MRPS9/DHX37/LSM6/WDR46/RPS8/RCL1/DCAF13/MRPS11/RRS1/NOB1/RPS14/NAT10/RRP36/NOP14/RPSA
GO_CHROMOSOME_CONDENSATION	GO_CHROMOSOME_CONDENSATION	37	-0.670108	-2.18441	0.000182448	0.00204668	0.00136094	3924	tags=51%, list=12%, signal=45%	SMC4/GPER1/CDK1/NCAPD3/HIST1H1A/NCAPG/NCAPG2/DFFB/NCAPH2/NUSAP1/CCNB1/NCAPD2/AIFM1/NCAPH/HIST1H1D/CDCA5/HIST1H1E/HIST1H1C/HIST1H1B
GO_DNA_DEPENDENT_DNA_REPLICATION_MAINTENANCE_OF_FIDELITY	GO_DNA_DEPENDENT_DNA_REPLICATION_MAINTENANCE_OF_FIDELITY	37	-0.663632	-2.16329	0.000182448	0.00204668	0.00136094	4757	tags=59%, list=14%, signal=51%	MSH6/NUCKS1/BRCA2/MCM9/GEN1/BLM/ZNF365/MMS22L/DNA2/DDX11/POLE/FANCM/ZRANB3/DONSON/RAD51/RFWD3/PCNA/PRIMPOL/EME1/ALYREF/TIPIN/TIMELESS
GO_REGULATION_OF_DOUBLE_STRAND_BREAK_REPAIR_VIA_HOMOLOGOUS_RECOMBINATION	GO_REGULATION_OF_DOUBLE_STRAND_BREAK_REPAIR_VIA_HOMOLOGOUS_RECOMBINATION	37	-0.635386	-2.07122	0.000182448	0.00204668	0.00136094	6569	tags=57%, list=20%, signal=45%	RAD51AP1/PPP4C/POLQ/FIGN/FANCB/KLHL15/FIGNL1/TEX15/BLM/SPIDR/ZNF365/KDM1A/MMS19/WRAP53/PARP1/CHEK1/RPA2/PARPBP/RAD51/MAD2L2/TIMELESS
GO_RESPONSE_TO_INTERLEUKIN_7	GO_RESPONSE_TO_INTERLEUKIN_7	37	-0.60427	-1.96979	0.000182448	0.00204668	0.00136094	3128	tags=46%, list=10%, signal=42%	ATIC/CISH/STIP1/HIST2H3D/HIST2H3A/HIST2H3C/HIST1H3D/HIST1H3A/HIST1H3H/HIST1H3C/HDGF/HIST1H3F/HIST1H3E/HIST1H3I/HIST1H3J/HIST1H3G/HIST1H3B
GO_RNA_PHOSPHODIESTER_BOND_HYDROLYSIS_EXONUCLEOLYTIC	GO_RNA_PHOSPHODIESTER_BOND_HYDROLYSIS_EXONUCLEOLYTIC	37	-0.59951	-1.95427	0.000182448	0.00204668	0.00136094	5806	tags=57%, list=18%, signal=47%	EXOSC4/PARN/ERI1/CNOT8/DIS3L/EXOSC3/ISG20L2/CNOT7/PDE12/EXOSC1/EXOSC9/EXOSC8/ERI2/USB1/EXOSC6/EXOSC2/EXOSC5/EXOSC7/ERI3/TOE1/DCPS
GO_TRNA_METHYLATION	GO_TRNA_METHYLATION	37	-0.69574	-2.26796	0.000182448	0.00204668	0.00136094	6619	tags=70%, list=20%, signal=56%	METTL6/TRMT10C/THADA/TRMT6/MTO1/TRMT11/TRMT5/TRMT61A/WDR4/TYW3/THUMPD3/TRMT1/TRMT61B/TRMT10A/FTSJ1/NSUN2/METTL2A/METTL8/KIAA0391/TRMT1L/BCDIN3D/METTL1/TRMT12/TRMT112/HSD17B10/LCMT2
GO_CENTRIOLE_ASSEMBLY	GO_CENTRIOLE_ASSEMBLY	35	-0.605591	-1.9503	0.000182482	0.00204668	0.00136094	9330	tags=66%, list=28%, signal=47%	TRIM37/CEP76/MDM1/CEP72/CHMP2A/MCIDAS/PLK2/CEP152/SASS6/CEP63/CEP120/RBM14/BRCA1/CNTROB/KAT2A/E2F4/CENPJ/STIL/PLK4/CETN2/NPM1/WDR62/NUP62
GO_NCRNA_3_END_PROCESSING	GO_NCRNA_3_END_PROCESSING	35	-0.763595	-2.45914	0.000182482	0.00204668	0.00136094	6047	tags=77%, list=18%, signal=63%	TRMT10C/EXOSC4/PARN/TRNT1/ERI1/INTS7/SSB/PTCD1/EXOSC3/INTS8/INTS2/EXOSC9/EXOSC8/RPS21/USB1/EXOSC6/EXOSC2/EXOSC5/ELAC2/EXOSC7/ERI3/DKC1/TOE1/HSD17B10/POLR3K/RPSA/FBL
GO_NUCLEAR_TRANSCRIBED_MRNA_CATABOLIC_PROCESS_EXONUCLEOLYTIC	GO_NUCLEAR_TRANSCRIBED_MRNA_CATABOLIC_PROCESS_EXONUCLEOLYTIC	35	-0.740799	-2.38573	0.000182482	0.00204668	0.00136094	4071	tags=71%, list=12%, signal=63%	EXOSC4/PATL1/SKIV2L/CNOT8/DDX6/EXOSC3/CNOT7/EXOSC1/LSM1/EXOSC9/EXOSC8/NT5C3B/WDR61/LSM4/EXOSC6/EXOSC2/LSM7/LSM3/HBS1L/LSM6/LSM5/EXOSC5/EXOSC7/DCPS/POLR2G
GO_TRANSCRIPTION_INITIATION_FROM_RNA_POLYMERASE_I_PROMOTER	GO_TRANSCRIPTION_INITIATION_FROM_RNA_POLYMERASE_I_PROMOTER	35	-0.647863	-2.08643	0.000182482	0.00204668	0.00136094	6120	tags=66%, list=19%, signal=54%	PIH1D1/RRN3/GTF2H4/TWISTNB/CCNH/POLR1B/POLR2K/ZNRD1/GTF2H3/TAF1A/GTF2H2/GTF2H5/POLR2E/POLR2H/POLR2L/SMARCB1/POLR1A/POLR1C/TBP/POLR2F/UBTF/CD3EAP/POLR1E
GO_TRNA_TRANSPORT	GO_TRNA_TRANSPORT	35	-0.695313	-2.23924	0.000182482	0.00204668	0.00136094	7909	tags=77%, list=24%, signal=59%	POM121/POM121C/TOMM20/NUP88/NUP160/NUP133/NUP37/NUP50/NUP107/NUP210/NUP205/NOL6/NUP54/SSB/AAAS/NUP214/SEC13/SEH1L/NUP85/NUP35/NUP155/RAN/NUP188/NDC1/NUP62/NUP93/RAE1
GO_PROTEIN_TRANSMEMBRANE_IMPORT_INTO_INTRACELLULAR_ORGANELLE	GO_PROTEIN_TRANSMEMBRANE_IMPORT_INTO_INTRACELLULAR_ORGANELLE	34	-0.696237	-2.22993	0.000182882	0.00204668	0.00136094	5008	tags=56%, list=15%, signal=47%	PEX10/PEX5/PAM16/PEX26/TIMM21/HSPD1/ROMO1/TIMM17A/GRPEL1/CHCHD4/TOMM40/DNAJC15/DNLZ/TIMM17B/TIMM44/TIMM23B/TOMM7/TOMM40L/TIMM50
GO_TERMINATION_OF_RNA_POLYMERASE_II_TRANSCRIPTION	GO_TERMINATION_OF_RNA_POLYMERASE_II_TRANSCRIPTION	34	-0.728071	-2.33189	0.000182882	0.00204668	0.00136094	4521	tags=56%, list=14%, signal=48%	WDR33/TTF2/SLBP/NCBP2/NCBP1/MAZ/SNRPD3/NUDT21/ZNF473/CSTF2T/CPSF3/CLP1/SNRPE/SNRPB/SSU72/LSM10/SNRPG/CSTF2/SNRPF
GO_DNA_DAMAGE_RESPONSE_DETECTION_OF_DNA_DAMAGE	GO_DNA_DAMAGE_RESPONSE_DETECTION_OF_DNA_DAMAGE	38	-0.755146	-2.47083	0.000183016	0.00204668	0.00136094	3962	tags=76%, list=12%, signal=67%	DNAJA1/RFC1/POLD1/USP1/PNKP/RPA1/DTL/UBB/RPS3/RAD18/RFC3/POLD3/MRPS26/CUL4A/DDB1/MRPS9/RFC5/POLD2/PARP1/MRPS11/RPA2/UBA52/MRPS35/RPA3/PCNA/RBX1/RPS27A/RFC2/RFC4
GO_MISMATCH_REPAIR	GO_MISMATCH_REPAIR	38	-0.628636	-2.05689	0.000183016	0.00204668	0.00136094	6750	tags=61%, list=21%, signal=48%	ERCC1/MSH5/POLD1/RPA4/MSH2/ABL1/RPA1/MSH6/MCM9/PMS1/PMS2P5/MLH3/POLD3/PMS2P1/HMGB1/EXO1/POLD2/RPA2/LIG1/RPA3/PCNA/MLH1/RNASEH2A
GO_NCRNA_EXPORT_FROM_NUCLEUS	GO_NCRNA_EXPORT_FROM_NUCLEUS	38	-0.687337	-2.24896	0.000183016	0.00204668	0.00136094	6869	tags=74%, list=21%, signal=58%	PHAX/NUP88/NUP160/NUP133/NUP37/NUP50/NUP107/NUP210/NUP205/NOL6/NUP54/SSB/AAAS/NCBP2/NUP214/SEC13/SEH1L/NUP85/NUP35/NPM1/NUP155/RAN/NUP188/NDC1/NUP62/NUP93/RAE1/RPSA
GO_CYTOCHROME_COMPLEX_ASSEMBLY	GO_CYTOCHROME_COMPLEX_ASSEMBLY	33	-0.77644	-2.47305	0.000183184	0.00204668	0.00136094	5190	tags=79%, list=16%, signal=66%	UQCRB/SCO2/HCCS/SCO1/PET100/SURF1/COX11/UQCC1/COX15/OXA1L/SMIM20/TIMM21/COX10/COA6/UQCC2/COX20/COX18/BCS1L/SLC25A33/COX16/COA3/COX14/COA4/UQCR10/COA1/COX17
GO_POSITIVE_REGULATION_OF_DNA_REPLICATION	GO_POSITIVE_REGULATION_OF_DNA_REPLICATION	33	-0.631837	-2.01247	0.000183184	0.00204668	0.00136094	6334	tags=61%, list=19%, signal=49%	WIZ/GLI1/DHX9/GLI2/ATF1/RECQL4/CDK1/RAC1/FAF1/HRAS/DBF4B/CDT1/DNA2/E2F7/CDC7/DBF4/CACYBP/PCNA/E2F8/STOML2
GO_PROTEIN_PEPTIDYL_PROLYL_ISOMERIZATION	GO_PROTEIN_PEPTIDYL_PROLYL_ISOMERIZATION	33	-0.620721	-1.97707	0.000183184	0.00204668	0.00136094	5418	tags=52%, list=16%, signal=43%	PIN1/FKBP11/FKBP1B/CWC27/FKBP7/PIN4/FKBP9/FKBP4/PPIL3/PPID/FKBP1A/PPIF/PPIE/FKBP5/PPIH/PPIA/PPIL1
GO_TRICARBOXYLIC_ACID_CYCLE	GO_TRICARBOXYLIC_ACID_CYCLE	33	-0.700428	-2.23094	0.000183184	0.00204668	0.00136094	3815	tags=61%, list=12%, signal=54%	SDHAF2/MDH1B/OGDH/IDH3B/PDHB/MDH1/IDH2/SUCLG1/ACO2/SDHA/DHTKD1/DLAT/SDHD/FH/SDHC/PDHA1/IDH3A/SDHB/MDH2/CS
GO_MATURATION_OF_SSU_RRNA_FROM_TRICISTRONIC_RRNA_TRANSCRIPT_SSU_RRNA_5_8S_RRNA_LSU_RRNA_	GO_MATURATION_OF_SSU_RRNA_FROM_TRICISTRONIC_RRNA_TRANSCRIPT_SSU_RRNA_5_8S_RRNA_LSU_RRNA_	32	-0.774904	-2.44975	0.000183352	0.00204668	0.00136094	4518	tags=75%, list=14%, signal=65%	BMS1/KRI1/UTP20/FAM207A/ABT1/PWP2/TSR1/NOL10/RPS21/RPS16/TSR2/BYSL/MRPS9/DHX37/WDR46/RPS8/RCL1/DCAF13/MRPS11/RRS1/RPS14/RRP36/NOP14/RPSA
GO_REGULATION_OF_CELL_CYCLE_CHECKPOINT	GO_REGULATION_OF_CELL_CYCLE_CHECKPOINT	32	-0.700024	-2.21303	0.000183352	0.00204668	0.00136094	6463	tags=69%, list=20%, signal=55%	FBXO4/RPA4/CRY1/USP44/CHEK2/DDX39B/GEN1/RNASEH2B/THOC5/PPP1R10/CCAR2/NDC80/DYNC1LI1/CDT1/CUL4A/WDR76/MAD2L1/XRCC3/RPA2/CCNB1/RFWD3/ANAPC15
GO_RIBONUCLEOSIDE_MONOPHOSPHATE_BIOSYNTHETIC_PROCESS	GO_RIBONUCLEOSIDE_MONOPHOSPHATE_BIOSYNTHETIC_PROCESS	32	-0.786887	-2.48764	0.000183352	0.00204668	0.00136094	3582	tags=66%, list=11%, signal=59%	ADA/PPAT/ATIC/RFK/PRPS2/UMPS/IMPDH1/GART/ADK/CAD/GMPS/PFAS/DHODH/APRT/UCK2/PAICS/HPRT1/ADSL/PRPS1/UPP1/IMPDH2
GO_RNA_CAPPING	GO_RNA_CAPPING	32	-0.709325	-2.24244	0.000183352	0.00204668	0.00136094	6890	tags=72%, list=21%, signal=57%	POLR2A/TGS1/POLR2B/GTF2H4/CCNH/POLR2K/RNGTT/GTF2H3/GTF2F1/NCBP2/POLR2D/GTF2F2/NCBP1/GTF2H2/GTF2H5/POLR2E/POLR2I/POLR2H/POLR2L/POLR2J/POLR2F/POLR2C/POLR2G
GO_DNA_REPLICATION_DEPENDENT_NUCLEOSOME_ORGANIZATION	GO_DNA_REPLICATION_DEPENDENT_NUCLEOSOME_ORGANIZATION	31	-0.889895	-2.79215	0.00018406	0.00204668	0.00136094	1949	tags=81%, list=6%, signal=76%	NASP/HIST1H4J/HIST2H4B/HIST1H4K/ASF1B/HIST1H3D/HIST1H3A/CHAF1A/IPO4/HIST1H3H/HIST1H3C/HIST1H3F/CHAF1B/HIST1H3E/HIST1H3I/HIST1H3J/HIST1H4D/HIST1H3G/HIST1H4F/HIST1H4A/HIST1H3B/HIST1H4E/HIST1H4B/HIST1H4H/HIST1H4C
GO_NEGATIVE_REGULATION_OF_GENE_SILENCING	GO_NEGATIVE_REGULATION_OF_GENE_SILENCING	31	-0.642436	-2.01572	0.00018406	0.00204668	0.00136094	3919	tags=45%, list=12%, signal=40%	ASF1A/PPP3CA/H1F0/ATAD2/PPARG/HIST1H1A/BCDIN3D/ELAVL1/HMGA1/TERT/HIST1H1D/HIST1H1E/HIST1H1C/HIST1H1B
GO_RRNA_MODIFICATION	GO_RRNA_MODIFICATION	31	-0.761534	-2.3894	0.00018406	0.00204668	0.00136094	4869	tags=65%, list=15%, signal=55%	GAR1/MRM1/NSUN4/TFB2M/NAF1/TRMT61B/DIMT1/TSR3/FDXACB1/FTSJ3/NOP10/NSUN5/RPUSD2/TRMT112/NOP2/NHP2/NAT10/DKC1/EMG1/FBL
GO_CYTOPLASMIC_TRANSLATIONAL_INITIATION	GO_CYTOPLASMIC_TRANSLATIONAL_INITIATION	30	-0.768726	-2.38964	0.000185839	0.00204668	0.00136094	6777	tags=87%, list=21%, signal=69%	EIF2S3/EIF3F/EIF3G/EIF3H/YTHDF2/EIF4B/DENR/MTOR/EIF2D/EIF3C/EIF3E/EIF5/EIF3CL/EIF4G1/EIF4EBP1/EIF3L/RPL13A/EIF3M/EIF3D/METTL3/EIF3B/TICRR/MCTS1/EIF4H/EIF3I/EIF3K
GO_REGULATION_OF_CHROMATIN_SILENCING	GO_REGULATION_OF_CHROMATIN_SILENCING	30	-0.678365	-2.10875	0.000185839	0.00204668	0.00136094	3919	tags=40%, list=12%, signal=35%	ATAD2/HIST1H1A/PPHLN1/TRIM28/NAA40/HMGA1/DNMT1/HIST1H1D/HIST1H1E/HIST1H1C/CDC45/HIST1H1B
GO_TERMINATION_OF_RNA_POLYMERASE_I_TRANSCRIPTION	GO_TERMINATION_OF_RNA_POLYMERASE_I_TRANSCRIPTION	30	-0.729275	-2.26701	0.000185839	0.00204668	0.00136094	5717	tags=67%, list=17%, signal=55%	GTF2H4/TWISTNB/CCNH/POLR1B/POLR2K/ZNRD1/GTF2H3/TAF1A/GTF2H2/GTF2H5/POLR2E/POLR2H/POLR2L/POLR1A/POLR1C/TBP/POLR2F/UBTF/CD3EAP/POLR1E
GO_ESTABLISHMENT_OF_PROTEIN_LOCALIZATION_TO_CHROMOSOME	GO_ESTABLISHMENT_OF_PROTEIN_LOCALIZATION_TO_CHROMOSOME	26	-0.807008	-2.43407	0.00018622	0.00204668	0.00136094	3200	tags=69%, list=10%, signal=63%	SPIDR/LRWD1/CCT2/CCT8/H2AFY/CCT6A/TCP1/WRAP53/NABP2/H2AFY2/TERT/CCT4/CCT3/CCT5/RUVBL2/DKC1/CCT7/HIST1H1B
GO_MATURATION_OF_5_8S_RRNA	GO_MATURATION_OF_5_8S_RRNA	26	-0.797003	-2.40389	0.00018622	0.00204668	0.00136094	6091	tags=92%, list=19%, signal=75%	NOL9/EXOSC4/ERI1/KRI1/BOP1/UTP20/EXOSC3/ABT1/URB1/EXOSC9/EXOSC8/WDR12/RPS21/EXOSC2/FTSJ3/LAS1L/RCL1/MPHOSPH6/RRS1/EXOSC7/ERI3/PES1/NOP14/RPSA
GO_RNA_POLYMERASE_II_PREINITIATION_COMPLEX_ASSEMBLY	GO_RNA_POLYMERASE_II_PREINITIATION_COMPLEX_ASSEMBLY	26	-0.750839	-2.26465	0.00018622	0.00204668	0.00136094	5650	tags=73%, list=17%, signal=61%	TAF6L/CAND1/PSMC6/TAF6/THRA/CREB1/TAF7L/MED6/WNT10B/HMGB1/TAF12/TAF11/PSMC2/TP53/TBP/GTF2A2/PSMC5/PSMC3/PSMC4
GO_SNRNA_PROCESSING	GO_SNRNA_PROCESSING	26	-0.718886	-2.16828	0.00018622	0.00204668	0.00136094	7062	tags=73%, list=21%, signal=57%	INTS12/CT45A1/INTS4/EXOSC4/INTS10/INTS7/EXOSC3/INTS8/INTS2/EXOSC9/EXOSC8/INTS5/USB1/EXOSC6/EXOSC2/EXOSC5/EXOSC7/TOE1/INTS9
GO_SPLICEOSOMAL_TRI_SNRNP_COMPLEX_ASSEMBLY	GO_SPLICEOSOMAL_TRI_SNRNP_COMPLEX_ASSEMBLY	26	-0.776906	-2.34327	0.00018622	0.00204668	0.00136094	3747	tags=62%, list=11%, signal=55%	PRPF31/PRPF19/RNU6-2/CD2BP2/PRPF8/PRPF3/RNU6-8/RNU5B-1/RNU5A-1/AAR2/RNU4-2/RNU5F-1/RNU4ATAC/PRPF6/RNU4-1/RNU5D-1
GO_TETRAPYRROLE_BIOSYNTHETIC_PROCESS	GO_TETRAPYRROLE_BIOSYNTHETIC_PROCESS	26	-0.745298	-2.24794	0.00018622	0.00204668	0.00136094	3644	tags=58%, list=11%, signal=51%	UROD/COX15/FECH/COX10/ALAS1/FXN/ABCB6/IBA57/SLC25A38/SLC25A39/UROS/MMAB/HMBS/TMEM14C/MMACHC
GO_NUCLEOTIDE_EXCISION_REPAIR_PREINCISION_COMPLEX_ASSEMBLY	GO_NUCLEOTIDE_EXCISION_REPAIR_PREINCISION_COMPLEX_ASSEMBLY	29	-0.673356	-2.07356	0.000186359	0.00204668	0.00136094	5717	tags=62%, list=17%, signal=51%	GTF2H4/CCNH/RPA1/XPA/GTF2H3/UBB/GTF2H2/CETN2/GTF2H5/CUL4A/DDB1/CHD1L/PARP1/RPA2/UBA52/RPA3/RBX1/RPS27A
GO_TRANSCRIPTION_ELONGATION_FROM_RNA_POLYMERASE_I_PROMOTER	GO_TRANSCRIPTION_ELONGATION_FROM_RNA_POLYMERASE_I_PROMOTER	29	-0.737086	-2.26981	0.000186359	0.00204668	0.00136094	5717	tags=69%, list=17%, signal=57%	GTF2H4/TWISTNB/CCNH/POLR1B/POLR2K/ZNRD1/GTF2H3/TAF1A/GTF2H2/GTF2H5/POLR2E/POLR2H/POLR2L/POLR1A/POLR1C/TBP/POLR2F/UBTF/CD3EAP/POLR1E
GO_ATTACHMENT_OF_SPINDLE_MICROTUBULES_TO_KINETOCHORE	GO_ATTACHMENT_OF_SPINDLE_MICROTUBULES_TO_KINETOCHORE	28	-0.742504	-2.27134	0.000186532	0.00204668	0.00136094	5251	tags=71%, list=16%, signal=60%	ECT2/MAD1L1/ZNF207/MIS12/CENPE/APC/NEK2/RACGAP1/NUF2/SPAG5/RCC2/SEH1L/NDC80/BUB3/CDT1/KNSTRN/KIF2C/CCNB1/AURKB/CHAMP1
GO_INTERLEUKIN_7_MEDIATED_SIGNALING_PATHWAY	GO_INTERLEUKIN_7_MEDIATED_SIGNALING_PATHWAY	28	-0.655009	-2.00369	0.000186532	0.00204668	0.00136094	1097	tags=46%, list=3%, signal=45%	HIST2H3D/HIST2H3A/HIST2H3C/HIST1H3D/HIST1H3A/HIST1H3H/HIST1H3C/HIST1H3F/HIST1H3E/HIST1H3I/HIST1H3J/HIST1H3G/HIST1H3B
GO_PROTEIN_LOCALIZATION_TO_CHROMOSOME_TELOMERIC_REGION	GO_PROTEIN_LOCALIZATION_TO_CHROMOSOME_TELOMERIC_REGION	28	-0.773568	-2.36637	0.000186532	0.00204668	0.00136094	2848	tags=57%, list=9%, signal=52%	XRCC5/CCT2/CCT8/H2AFY/CCT6A/TCP1/WRAP53/NABP2/PINX1/TERT/CCT4/CCT3/CCT5/GNL3L/DKC1/CCT7
GO_REGULATION_OF_TRANSCRIPTION_INVOLVED_IN_G1_S_TRANSITION_OF_MITOTIC_CELL_CYCLE	GO_REGULATION_OF_TRANSCRIPTION_INVOLVED_IN_G1_S_TRANSITION_OF_MITOTIC_CELL_CYCLE	28	-0.6646	-2.03303	0.000186532	0.00204668	0.00136094	2919	tags=61%, list=9%, signal=55%	ESRRB/CCNE1/TYMS/POLA1/DHFRP1/E2F4/FBXO5/CDT1/E2F7/CDC6/E2F1/TFDP1/PCNA/DHFR/RRM2/ORC1/CDC45
GO_RIBOSOMAL_LARGE_SUBUNIT_ASSEMBLY	GO_RIBOSOMAL_LARGE_SUBUNIT_ASSEMBLY	28	-0.794991	-2.4319	0.000186532	0.00204668	0.00136094	4199	tags=79%, list=13%, signal=69%	RPF2/BOP1/DHX30/PPAN/BRIX1/NLE1/DDX28/RPL10/RPL23A/RRS1/RPL24/NOP2/RPLP0/RPL5/RPL11/MRPL11/RPL38/MRPL20/RPL3/RPL12/RPLP0P6/MRTO4
GO_RRNA_TRANSCRIPTION	GO_RRNA_TRANSCRIPTION	28	-0.748334	-2.28917	0.000186532	0.00204668	0.00136094	7999	tags=89%, list=24%, signal=68%	TAF1B/BRF1/SIRT7/GTF3C1/SMARCA4/PIH1D1/ANG/POLR1B/MARS/NIFK/IPPK/MTOR/GTF3C5/NOL11/H2AFY/GTF3C2/NCL/DDX11/SMARCB1/PWP1/H2AFY2/CD3EAP/GTF3A/GTF3C6/NPM3
GO_TELOMERE_MAINTENANCE_VIA_SEMI_CONSERVATIVE_REPLICATION	GO_TELOMERE_MAINTENANCE_VIA_SEMI_CONSERVATIVE_REPLICATION	28	-0.805535	-2.46416	0.000186532	0.00204668	0.00136094	3014	tags=64%, list=9%, signal=58%	PRIM2/RFC3/POLD3/DNA2/POLE/RFC5/POLD2/RPA2/PRIM1/POLA2/POLE3/RPA3/PCNA/POLE2/FEN1/POLE4/RFC2/RFC4
GO_INNER_MITOCHONDRIAL_MEMBRANE_ORGANIZATION	GO_INNER_MITOCHONDRIAL_MEMBRANE_ORGANIZATION	24	-0.752003	-2.22228	0.000186846	0.00204668	0.00136094	5951	tags=79%, list=18%, signal=65%	AGK/OPA1/TMEM11/NDUFA13/TIMM13/TIMM9/LETM1/OXA1L/CHCHD10/ROMO1/DNAJC11/COX18/AFG3L2/TIMM22/SAMM50/CHCHD6/TIMM10/APOO/CHCHD3
GO_REGULATION_OF_MITOCHONDRIAL_TRANSLATION	GO_REGULATION_OF_MITOCHONDRIAL_TRANSLATION	24	-0.756183	-2.23463	0.000186846	0.00204668	0.00136094	7230	tags=92%, list=22%, signal=72%	MTG2/MTG1/LRPPRC/TRMT10C/FASTKD2/ALKBH1/RMND1/NSUN4/UQCC1/SHMT2/MALSU1/TSFM/TRUB2/MPV17L2/RPUSD3/NGRN/UQCC2/CDK5RAP1/MRPS27/RPUSD4/COA3/C1QBP
GO_RESPIRATORY_CHAIN_COMPLEX_IV_ASSEMBLY	GO_RESPIRATORY_CHAIN_COMPLEX_IV_ASSEMBLY	24	-0.803257	-2.37374	0.000186846	0.00204668	0.00136094	4805	tags=79%, list=15%, signal=68%	SCO1/PET100/SURF1/COX11/COX15/OXA1L/SMIM20/TIMM21/COX10/COA6/COX20/COX18/BCS1L/COX16/COA3/COX14/COA4/COA1/COX17
GO_MITOCHONDRIAL_RNA_METABOLIC_PROCESS	GO_MITOCHONDRIAL_RNA_METABOLIC_PROCESS	23	-0.797477	-2.32964	0.000187021	0.00204668	0.00136094	6047	tags=91%, list=18%, signal=75%	TRMT10C/MTO1/TRNT1/TARS2/WARS2/SUPV3L1/TRMT5/TBRG4/FASTKD5/AARS2/TRMT61B/GARS/KIAA0391/FASTKD1/YARS2/CDK5RAP1/EARS2/PUS1/ELAC2/DARS2/HSD17B10
GO_NUCLEOTIDE_EXCISION_REPAIR_DNA_DAMAGE_RECOGNITION	GO_NUCLEOTIDE_EXCISION_REPAIR_DNA_DAMAGE_RECOGNITION	23	-0.731724	-2.13756	0.000187021	0.00204668	0.00136094	4393	tags=65%, list=13%, signal=57%	XPA/COPS7A/UBB/GPS1/COPS5/COPS6/COPS4/CETN2/CUL4A/DDB1/COPS3/PARP1/UBA52/RBX1/RPS27A
GO_NUCLEOTIDE_EXCISION_REPAIR_DNA_GAP_FILLING	GO_NUCLEOTIDE_EXCISION_REPAIR_DNA_GAP_FILLING	23	-0.784813	-2.29265	0.000187021	0.00204668	0.00136094	6613	tags=83%, list=20%, signal=66%	RFC1/POLD1/LIG3/XRCC1/RPA1/UBB/RFC3/POLD3/POLE/RFC5/POLD2/RPA2/LIG1/UBA52/RPA3/PCNA/RPS27A/RFC2/RFC4
GO_HISTONE_MRNA_METABOLIC_PROCESS	GO_HISTONE_MRNA_METABOLIC_PROCESS	22	-0.747719	-2.15406	0.000188573	0.00204668	0.00136094	3791	tags=64%, list=12%, signal=56%	SLBP/SSB/NCBP2/NCBP1/MTPAP/LSM1/SNRPD3/ZNF473/CPSF3/SNRPE/SNRPB/LSM10/SNRPG/SNRPF
GO_MRNA_5_SPLICE_SITE_RECOGNITION	GO_MRNA_5_SPLICE_SITE_RECOGNITION	22	-0.799514	-2.30327	0.000188573	0.00204668	0.00136094	2166	tags=59%, list=7%, signal=55%	RNVU1-3/RNU1-3/RNU1-1/RNU1-2/RNU1-4/RNVU1-15/RNVU1-18/RNU4ATAC/RNVU1-6/RNU11/RNVU1-7/SNRPC/RNVU1-14
GO_CLEAVAGE_INVOLVED_IN_RRNA_PROCESSING	GO_CLEAVAGE_INVOLVED_IN_RRNA_PROCESSING	21	-0.813891	-2.31772	0.000188857	0.00204668	0.00136094	4333	tags=90%, list=13%, signal=79%	ERI1/KRI1/BOP1/UTP20/EXOSC3/ABT1/EXOSC9/EXOSC8/RPS21/EXOSC2/RCL1/RRS1/NOB1/NHP2/EXOSC7/ERI3/RRP36/NOP14/RPSA
GO_MATURATION_OF_5_8S_RRNA_FROM_TRICISTRONIC_RRNA_TRANSCRIPT_SSU_RRNA_5_8S_RRNA_LSU_RRNA_	GO_MATURATION_OF_5_8S_RRNA_FROM_TRICISTRONIC_RRNA_TRANSCRIPT_SSU_RRNA_5_8S_RRNA_LSU_RRNA_	21	-0.826025	-2.35227	0.000188857	0.00204668	0.00136094	4333	tags=95%, list=13%, signal=83%	ERI1/KRI1/BOP1/UTP20/EXOSC3/ABT1/URB1/EXOSC9/EXOSC8/WDR12/RPS21/EXOSC2/FTSJ3/RCL1/RRS1/EXOSC7/ERI3/PES1/NOP14/RPSA
GO_RNA_5_END_PROCESSING	GO_RNA_5_END_PROCESSING	21	-0.784772	-2.2348	0.000188857	0.00204668	0.00136094	4008	tags=81%, list=12%, signal=71%	RPP25/TRMT10C/UTP20/POP4/SSB/POP1/RPP21/KIAA0391/ABT1/RPP14/POP5/RPP30/POP7/THG1L/RPP40/HSD17B10/NOP14
GO_DNA_STRAND_ELONGATION	GO_DNA_STRAND_ELONGATION	20	-0.816414	-2.29876	0.000189394	0.00204668	0.00136094	2493	tags=70%, list=8%, signal=65%	RFC3/WRNIP1/DNA2/GINS1/POLE/GINS3/POLD2/LIG1/TERT/PCNA/GINS4/DCLRE1B/GINS2/RFC4
GO_ERROR_PRONE_TRANSLESION_SYNTHESIS	GO_ERROR_PRONE_TRANSLESION_SYNTHESIS	20	-0.767365	-2.16065	0.000189394	0.00204668	0.00136094	2493	tags=60%, list=8%, signal=55%	UBB/RFC3/RFC5/RPA2/UBA52/RPA3/PCNA/RPS27A/POLE2/MAD2L2/RFC2/RFC4
GO_HEME_BIOSYNTHETIC_PROCESS	GO_HEME_BIOSYNTHETIC_PROCESS	20	-0.762345	-2.14652	0.000189394	0.00204668	0.00136094	3644	tags=60%, list=11%, signal=53%	UROD/COX15/FECH/COX10/ALAS1/FXN/IBA57/SLC25A38/SLC25A39/UROS/HMBS/TMEM14C
GO_MITOCHONDRIAL_RESPIRATORY_CHAIN_COMPLEX_IV_ASSEMBLY	GO_MITOCHONDRIAL_RESPIRATORY_CHAIN_COMPLEX_IV_ASSEMBLY	20	-0.794157	-2.23609	0.000189394	0.00204668	0.00136094	4805	tags=75%, list=15%, signal=64%	SCO1/PET100/SURF1/OXA1L/SMIM20/TIMM21/COX20/COX18/BCS1L/COX16/COA3/COX14/COA4/COA1/COX17
GO_PROTEIN_LOCALIZATION_TO_CHROMOSOME_CENTROMERIC_REGION	GO_PROTEIN_LOCALIZATION_TO_CHROMOSOME_CENTROMERIC_REGION	20	-0.738619	-2.07971	0.000189394	0.00204668	0.00136094	4478	tags=75%, list=14%, signal=65%	ZW10/TRAPPC12/SPDL1/MIS12/CENPQ/CDK1/TTK/RCC2/BUB1B/NDC80/BUB3/CDT1/AURKB/CENPA/CHAMP1
GO_PURINE_NUCLEOSIDE_MONOPHOSPHATE_BIOSYNTHETIC_PROCESS	GO_PURINE_NUCLEOSIDE_MONOPHOSPHATE_BIOSYNTHETIC_PROCESS	20	-0.79474	-2.23773	0.000189394	0.00204668	0.00136094	4299	tags=70%, list=13%, signal=61%	ADA/PPAT/ATIC/PRPS2/IMPDH1/GART/ADK/GMPS/PFAS/APRT/PAICS/HPRT1/ADSL/IMPDH2
GO_REGULATION_OF_UBIQUITIN_PROTEIN_LIGASE_ACTIVITY	GO_REGULATION_OF_UBIQUITIN_PROTEIN_LIGASE_ACTIVITY	20	-0.770159	-2.16852	0.000189394	0.00204668	0.00136094	2932	tags=60%, list=9%, signal=55%	RPL23/FBXO5/BAG2/MAD2L1/PLK1/UBE2S/RPS7/RPL5/RPL11/UBE2C/MAD2L2/CDC20
GO_ERROR_FREE_TRANSLESION_SYNTHESIS	GO_ERROR_FREE_TRANSLESION_SYNTHESIS	18	-0.787667	-2.17153	0.000189609	0.00204668	0.00136094	3664	tags=78%, list=11%, signal=69%	RFC1/RCHY1/RPA1/UBB/RFC3/RFC5/RPA2/UBA52/RPA3/PCNA/VCP/RPS27A/RFC2/RFC4
GO_ESTABLISHMENT_OF_PROTEIN_LOCALIZATION_TO_TELOMERE	GO_ESTABLISHMENT_OF_PROTEIN_LOCALIZATION_TO_TELOMERE	18	-0.834263	-2.29999	0.000189609	0.00204668	0.00136094	2280	tags=67%, list=7%, signal=62%	CCT2/CCT8/CCT6A/TCP1/WRAP53/NABP2/TERT/CCT4/CCT3/CCT5/DKC1/CCT7
GO_REGULATION_OF_TRANSLATIONAL_FIDELITY	GO_REGULATION_OF_TRANSLATIONAL_FIDELITY	18	-0.734012	-2.02361	0.000189609	0.00204668	0.00136094	5440	tags=67%, list=17%, signal=56%	TARS2/IARS/GATC/HSPA14/VARS/DTD2/LARS2/YRDC/CDK5RAP1/RPS9/RPS5/DTD1
GO_IRON_SULFUR_CLUSTER_ASSEMBLY	GO_IRON_SULFUR_CLUSTER_ASSEMBLY	19	-0.747878	-2.08067	0.000190078	0.00204668	0.00136094	3752	tags=79%, list=11%, signal=70%	ISCA2/ISCU/HSCB/NFU1/CIAO1/NUBPL/HSPA9/GLRX3/CIAPIN1/FXN/IBA57/MMS19/NUBP1/BOLA2B/BOLA2
GO_KINETOCHORE_ORGANIZATION	GO_KINETOCHORE_ORGANIZATION	19	-0.771102	-2.14528	0.000190078	0.00204668	0.00136094	6173	tags=79%, list=19%, signal=64%	TRAPPC12/SMC2/CENPF/MIS12/CENPE/SMC4/CENPH/NUF2/NDC80/CENPK/CDT1/RNF4/CENPN/CENPA/CENPW
GO_MATURATION_OF_LSU_RRNA	GO_MATURATION_OF_LSU_RRNA	19	-0.7834	-2.1795	0.000190078	0.00204668	0.00136094	6091	tags=89%, list=19%, signal=73%	NOL9/GTPBP4/RPL7L1/RPF2/BOP1/RSL1D1/URB1/WDR12/FTSJ3/LAS1L/RPL7/RPL10A/RPL35/MRPL1/NHP2/RPL7A/PES1
GO_NUCLEOBASE_BIOSYNTHETIC_PROCESS	GO_NUCLEOBASE_BIOSYNTHETIC_PROCESS	19	-0.829961	-2.30903	0.000190078	0.00204668	0.00136094	4299	tags=84%, list=13%, signal=73%	ADA/MTOR/PPAT/UMPS/GART/CAD/GMPS/SHMT1/MTHFD1/DHODH/APRT/PAICS/MTHFD1L/HPRT1/PRPS1/CTPS1
GO_PROTEIN_IMPORT_INTO_MITOCHONDRIAL_MATRIX	GO_PROTEIN_IMPORT_INTO_MITOCHONDRIAL_MATRIX	19	-0.806466	-2.24367	0.000190078	0.00204668	0.00136094	3517	tags=74%, list=11%, signal=66%	PAM16/TIMM21/ROMO1/TIMM17A/GRPEL1/TOMM40/DNAJC15/DNLZ/TIMM17B/TIMM44/TIMM23B/TOMM7/TOMM40L/TIMM50
GO_SNRNA_3_END_PROCESSING	GO_SNRNA_3_END_PROCESSING	19	-0.757572	-2.10764	0.000190078	0.00204668	0.00136094	4392	tags=74%, list=13%, signal=64%	CT45A1/EXOSC4/INTS7/EXOSC3/INTS8/INTS2/EXOSC9/EXOSC8/USB1/EXOSC6/EXOSC2/EXOSC5/EXOSC7/TOE1
GO_TELOMERASE_RNA_LOCALIZATION	GO_TELOMERASE_RNA_LOCALIZATION	19	-0.839328	-2.33509	0.000190078	0.00204668	0.00136094	3657	tags=84%, list=11%, signal=75%	NAF1/SHQ1/CCT2/CCT8/CCT6A/NOP10/TCP1/WRAP53/CCT4/CCT3/CCT5/NHP2/RUVBL2/DKC1/CCT7/RUVBL1
GO_PSEUDOURIDINE_SYNTHESIS	GO_PSEUDOURIDINE_SYNTHESIS	17	-0.763134	-2.07511	0.000190876	0.00204668	0.00136094	4869	tags=76%, list=15%, signal=65%	GAR1/PUS7/NAF1/PUS3/TRUB2/RPUSD1/NOP10/RPUSD3/PUS1/RPUSD2/RPUSD4/NHP2/DKC1
GO_FORMATION_OF_QUADRUPLE_SL_U4_U5_U6_SNRNP	GO_FORMATION_OF_QUADRUPLE_SL_U4_U5_U6_SNRNP	12	-0.858744	-2.13675	0.000191388	0.00204668	0.00136094	3469	tags=67%, list=11%, signal=60%	RNU6-2/RNU6-8/RNU5B-1/RNU5A-1/RNU4-2/RNU5F-1/RNU4-1/RNU5D-1
GO_MITOCHONDRIAL_ELECTRON_TRANSPORT_UBIQUINOL_TO_CYTOCHROME_C	GO_MITOCHONDRIAL_ELECTRON_TRANSPORT_UBIQUINOL_TO_CYTOCHROME_C	12	-0.778582	-1.93729	0.000191388	0.00204668	0.00136094	4537	tags=75%, list=14%, signal=65%	UQCRC2/UQCR11/UQCRC1/CYCS/UQCRQ/CYC1/UQCRH/UQCR10/UQCRFS1
GO_REGULATION_OF_ESTABLISHMENT_OF_PROTEIN_LOCALIZATION_TO_CHROMOSOME	GO_REGULATION_OF_ESTABLISHMENT_OF_PROTEIN_LOCALIZATION_TO_CHROMOSOME	12	-0.88804	-2.20965	0.000191388	0.00204668	0.00136094	3200	tags=92%, list=10%, signal=83%	SPIDR/CCT2/CCT8/CCT6A/TCP1/WRAP53/CCT4/CCT3/CCT5/DKC1/CCT7
GO_TRNA_5_LEADER_REMOVAL	GO_TRNA_5_LEADER_REMOVAL	12	-0.81622	-2.03094	0.000191388	0.00204668	0.00136094	3855	tags=83%, list=12%, signal=74%	POP4/SSB/POP1/RPP21/KIAA0391/RPP14/POP5/RPP30/POP7/RPP40
GO_DNA_REPLICATION_CHECKPOINT	GO_DNA_REPLICATION_CHECKPOINT	16	-0.838969	-2.24882	0.000191608	0.00204668	0.00136094	2700	tags=62%, list=8%, signal=57%	NAE1/CDT1/CLSPN/DNA2/CDC6/TICRR/TIPIN/TIMELESS/ORC1/CDC45
GO_ESTABLISHMENT_OF_PROTEIN_LOCALIZATION_TO_MITOCHONDRIAL_MEMBRANE	GO_ESTABLISHMENT_OF_PROTEIN_LOCALIZATION_TO_MITOCHONDRIAL_MEMBRANE	16	-0.80335	-2.15335	0.000191608	0.00204668	0.00136094	5951	tags=94%, list=18%, signal=77%	AGK/NDUFA13/HSP90AA1/TIMM13/TIMM9/HSPA4/OXA1L/ROMO1/COX18/CALM3/TIMM22/SAMM50/PDCD5/TIMM10/TOMM22
GO_NEGATIVE_REGULATION_OF_CHROMATIN_SILENCING	GO_NEGATIVE_REGULATION_OF_CHROMATIN_SILENCING	16	-0.745455	-1.99816	0.000191608	0.00204668	0.00136094	3919	tags=56%, list=12%, signal=50%	ASF1A/H1F0/ATAD2/HIST1H1A/HMGA1/HIST1H1D/HIST1H1E/HIST1H1C/HIST1H1B
GO_NEGATIVE_REGULATION_OF_MEGAKARYOCYTE_DIFFERENTIATION	GO_NEGATIVE_REGULATION_OF_MEGAKARYOCYTE_DIFFERENTIATION	16	-0.89595	-2.40156	0.000191608	0.00204668	0.00136094	1799	tags=75%, list=5%, signal=71%	HIST1H4J/HIST2H4B/HIST1H4K/PRMT1/CIB1/HIST1H4D/HIST1H4F/HIST1H4A/HIST1H4E/HIST1H4B/HIST1H4H/HIST1H4C
GO_POSITIVE_REGULATION_OF_MITOCHONDRIAL_TRANSLATION	GO_POSITIVE_REGULATION_OF_MITOCHONDRIAL_TRANSLATION	16	-0.804526	-2.1565	0.000191608	0.00204668	0.00136094	6047	tags=94%, list=18%, signal=77%	TRMT10C/FASTKD2/RMND1/NSUN4/UQCC1/TRUB2/MPV17L2/RPUSD3/NGRN/UQCC2/CDK5RAP1/MRPS27/RPUSD4/COA3/C1QBP
GO_PYRIMIDINE_NUCLEOSIDE_MONOPHOSPHATE_BIOSYNTHETIC_PROCESS	GO_PYRIMIDINE_NUCLEOSIDE_MONOPHOSPHATE_BIOSYNTHETIC_PROCESS	16	-0.745819	-1.99914	0.000191608	0.00204668	0.00136094	7229	tags=81%, list=22%, signal=63%	UCKL1/UPRT/TYMS/CDADC1/DCTD/HDDC2/UMPS/CAD/SHMT1/DHODH/UCK2/DUT/UPP1
GO_RIBOSOMAL_SMALL_SUBUNIT_ASSEMBLY	GO_RIBOSOMAL_SMALL_SUBUNIT_ASSEMBLY	16	-0.791821	-2.12244	0.000191608	0.00204668	0.00136094	4326	tags=81%, list=13%, signal=71%	ERAL1/RPS28/ABT1/PWP2/RPS27/MRPS11/MRPS7/RPS14/RPS15/RPS5/RPS10/RPL38/RPSA
GO_RNA_INTERFERENCE	GO_RNA_INTERFERENCE	16	-0.76493	-2.05036	0.000191608	0.00204668	0.00136094	5322	tags=69%, list=16%, signal=58%	DHX9/XPO5/AGO2/CELF1/TARBP2/TSN/PRKRA/MRPL44/CLP1/HENMT1/TERT
GO_RRNA_CONTAINING_RIBONUCLEOPROTEIN_COMPLEX_EXPORT_FROM_NUCLEUS	GO_RRNA_CONTAINING_RIBONUCLEOPROTEIN_COMPLEX_EXPORT_FROM_NUCLEUS	16	-0.741075	-1.98642	0.000191608	0.00204668	0.00136094	2951	tags=62%, list=9%, signal=57%	ABCE1/BCCIP/LTV1/NPM1/RAN/ZNF593/RRS1/EIF6/RPS15/RPSA
GO_TRNA_5_END_PROCESSING	GO_TRNA_5_END_PROCESSING	16	-0.796946	-2.13618	0.000191608	0.00204668	0.00136094	6064	tags=88%, list=18%, signal=71%	RPP25/TRMT10C/POP4/SSB/POP1/RPP21/KIAA0391/RPP14/POP5/RPP30/POP7/THG1L/RPP40/HSD17B10
GO_TRNA_WOBBLE_URIDINE_MODIFICATION	GO_TRNA_WOBBLE_URIDINE_MODIFICATION	16	-0.735447	-1.97133	0.000191608	0.00204668	0.00136094	7592	tags=81%, list=23%, signal=63%	ELP3/GTPBP3/MTO1/DPH3/TRMU/ELP4/CTU2/URM1/DPH3P1/ELP6/MOCS3/ELP5/KTI12
GO_CENTROSOME_SEPARATION	GO_CENTROSOME_SEPARATION	15	-0.781158	-2.0582	0.000191755	0.00204668	0.00136094	5610	tags=73%, list=17%, signal=61%	CEP85/UBXN2B/CNTROB/NDE1/NEK2/KIF11/AURKA/NSFL1C/CHEK1/NUP62/RANBP1
GO_INNATE_IMMUNE_RESPONSE_IN_MUCOSA	GO_INNATE_IMMUNE_RESPONSE_IN_MUCOSA	15	-0.781132	-2.05813	0.000191755	0.00204668	0.00136094	691	tags=60%, list=2%, signal=59%	H2BFS/HIST2H2BE/HIST1H2BE/HIST1H2BF/HIST1H2BK/HIST1H2BJ/HIST1H2BC/HIST1H2BG/HIST1H2BI
GO_MITOCHONDRIAL_RNA_PROCESSING	GO_MITOCHONDRIAL_RNA_PROCESSING	15	-0.784777	-2.06773	0.000191755	0.00204668	0.00136094	6047	tags=87%, list=18%, signal=71%	TRMT10C/MTO1/TRNT1/SUPV3L1/TRMT5/TBRG4/FASTKD5/TRMT61B/KIAA0391/CDK5RAP1/PUS1/ELAC2/HSD17B10
GO_POSITIVE_REGULATION_OF_TELOMERASE_RNA_LOCALIZATION_TO_CAJAL_BODY	GO_POSITIVE_REGULATION_OF_TELOMERASE_RNA_LOCALIZATION_TO_CAJAL_BODY	15	-0.889247	-2.34299	0.000191755	0.00204668	0.00136094	3657	tags=100%, list=11%, signal=89%	SHQ1/CCT2/CCT8/CCT6A/NOP10/TCP1/CCT4/CCT3/CCT5/NHP2/RUVBL2/DKC1/CCT7/RUVBL1
GO_PROTEIN_LOCALIZATION_TO_KINETOCHORE	GO_PROTEIN_LOCALIZATION_TO_KINETOCHORE	15	-0.784866	-2.06797	0.000191755	0.00204668	0.00136094	6543	tags=87%, list=20%, signal=69%	ZW10/TRAPPC12/SPDL1/MIS12/CENPQ/CDK1/TTK/RCC2/NDC80/BUB3/CDT1/AURKB/CHAMP1
GO_REGULATION_OF_RNA_POLYMERASE_II_TRANSCRIPTIONAL_PREINITIATION_COMPLEX_ASSEMBLY	GO_REGULATION_OF_RNA_POLYMERASE_II_TRANSCRIPTIONAL_PREINITIATION_COMPLEX_ASSEMBLY	15	-0.782737	-2.06236	0.000191755	0.00204668	0.00136094	5150	tags=73%, list=16%, signal=62%	CAND1/PSMC6/THRA/CREB1/WNT10B/HMGB1/PSMC2/TP53/PSMC5/PSMC3/PSMC4
GO_RIBONUCLEOPROTEIN_COMPLEX_DISASSEMBLY	GO_RIBONUCLEOPROTEIN_COMPLEX_DISASSEMBLY	15	-0.800421	-2.10895	0.000191755	0.00204668	0.00136094	3854	tags=60%, list=12%, signal=53%	DENR/MTIF2/ZFAND1/EIF2D/TFIP11/MRRF/PELO/MCTS1/VCP
GO_RNA_SPLICING_VIA_ENDONUCLEOLYTIC_CLEAVAGE_AND_LIGATION	GO_RNA_SPLICING_VIA_ENDONUCLEOLYTIC_CLEAVAGE_AND_LIGATION	15	-0.731566	-1.92753	0.000191755	0.00204668	0.00136094	3436	tags=53%, list=10%, signal=48%	TRPT1/TSEN2/TSEN34/ZBTB8OS/CLP1/TSEN15/RTCB/CSTF2
GO_PROTEIN_LOCALIZATION_TO_NUCLEOPLASM	GO_PROTEIN_LOCALIZATION_TO_NUCLEOPLASM	11	-0.92126	-2.23741	0.000192049	0.00204668	0.00136094	2280	tags=91%, list=7%, signal=85%	CCT2/CCT8/CCT6A/TCP1/WRAP53/CCT4/CCT3/CCT5/DKC1/CCT7
GO_PURINE_NUCLEOBASE_BIOSYNTHETIC_PROCESS	GO_PURINE_NUCLEOBASE_BIOSYNTHETIC_PROCESS	11	-0.869613	-2.11198	0.000192049	0.00204668	0.00136094	4299	tags=100%, list=13%, signal=87%	PPAT/GART/GMPS/SHMT1/MTHFD1/APRT/PAICS/MTHFD1L/HPRT1/PRPS1
GO_CRISTAE_FORMATION	GO_CRISTAE_FORMATION	13	-0.774396	-1.96515	0.00019305	0.00204668	0.00136094	3653	tags=62%, list=11%, signal=55%	LETM1/CHCHD10/DNAJC11/AFG3L2/SAMM50/CHCHD6/APOO/CHCHD3
GO_MATURATION_OF_LSU_RRNA_FROM_TRICISTRONIC_RRNA_TRANSCRIPT_SSU_RRNA_5_8S_RRNA_LSU_RRNA_	GO_MATURATION_OF_LSU_RRNA_FROM_TRICISTRONIC_RRNA_TRANSCRIPT_SSU_RRNA_5_8S_RRNA_LSU_RRNA_	13	-0.761867	-1.93335	0.00019305	0.00204668	0.00136094	7225	tags=92%, list=22%, signal=72%	ZNHIT3/NOL9/GTPBP4/RPL7L1/RPF2/BOP1/URB1/WDR12/FTSJ3/RPL7/RPL35/PES1
GO_NUCLEOLAR_LARGE_RRNA_TRANSCRIPTION_BY_RNA_POLYMERASE_I	GO_NUCLEOLAR_LARGE_RRNA_TRANSCRIPTION_BY_RNA_POLYMERASE_I	13	-0.765742	-1.94319	0.00019305	0.00204668	0.00136094	6724	tags=92%, list=20%, signal=73%	SMARCA4/PIH1D1/MARS/IPPK/MTOR/NOL11/H2AFY/NCL/DDX11/SMARCB1/PWP1/H2AFY2
GO_PENTOSE_PHOSPHATE_SHUNT	GO_PENTOSE_PHOSPHATE_SHUNT	13	-0.832529	-2.11267	0.00019305	0.00204668	0.00136094	4150	tags=77%, list=13%, signal=67%	RPE/PGM2/SHPK/G6PD/RPIA/TALDO1/DERA/PGD/PGAM1/TKT
GO_POSITIVE_REGULATION_OF_PROTEIN_DEPOLYMERIZATION	GO_POSITIVE_REGULATION_OF_PROTEIN_DEPOLYMERIZATION	13	-0.802544	-2.03658	0.00019305	0.00204668	0.00136094	2747	tags=54%, list=8%, signal=49%	CFL1/NES/PDXP/KATNB1/DSTN/WDR1/VIL1
GO_TRNA_THREONYLCARBAMOYLADENOSINE_METABOLIC_PROCESS	GO_TRNA_THREONYLCARBAMOYLADENOSINE_METABOLIC_PROCESS	13	-0.77242	-1.96013	0.00019305	0.00204668	0.00136094	6047	tags=77%, list=18%, signal=63%	TRMT10C/MTO1/TP53RK/TRMT5/TRMT61B/TPRKB/KIAA0391/CDK5RAP1/PUS1/HSD17B10
GO_DNA_UNWINDING_INVOLVED_IN_DNA_REPLICATION	GO_DNA_UNWINDING_INVOLVED_IN_DNA_REPLICATION	10	-0.819347	-1.94312	0.000193162	0.00204668	0.00136094	1528	tags=70%, list=5%, signal=67%	MCM6/RPA2/RAD51/HMGA1/MCM2/MCM7/MCM4
GO_IMP_BIOSYNTHETIC_PROCESS	GO_IMP_BIOSYNTHETIC_PROCESS	10	-0.813521	-1.9293	0.000193162	0.00204668	0.00136094	3582	tags=70%, list=11%, signal=62%	PPAT/ATIC/GART/PFAS/PAICS/HPRT1/ADSL
GO_POSITIVE_REGULATION_OF_ESTABLISHMENT_OF_PROTEIN_LOCALIZATION_TO_TELOMERE	GO_POSITIVE_REGULATION_OF_ESTABLISHMENT_OF_PROTEIN_LOCALIZATION_TO_TELOMERE	10	-0.930991	-2.20789	0.000193162	0.00204668	0.00136094	2280	tags=100%, list=7%, signal=93%	CCT8/CCT6A/TCP1/WRAP53/CCT4/CCT3/CCT5/DKC1/CCT7
GO_AEROBIC_ELECTRON_TRANSPORT_CHAIN	GO_AEROBIC_ELECTRON_TRANSPORT_CHAIN	14	-0.812538	-2.09837	0.000193611	0.00204668	0.00136094	5469	tags=86%, list=17%, signal=71%	COX6A1/COX5B/COX7C/COX15/NDUFA4/COX10/COX7B/CYCS/COX8A/COX5A/COX6B1/COX4I1
GO_DNA_STRAND_ELONGATION_INVOLVED_IN_DNA_REPLICATION	GO_DNA_STRAND_ELONGATION_INVOLVED_IN_DNA_REPLICATION	14	-0.869474	-2.2454	0.000193611	0.00204668	0.00136094	2493	tags=86%, list=8%, signal=79%	RFC3/WRNIP1/DNA2/GINS1/POLE/GINS3/POLD2/LIG1/PCNA/GINS4/GINS2/RFC4
GO_FORMATION_OF_CYTOPLASMIC_TRANSLATION_INITIATION_COMPLEX	GO_FORMATION_OF_CYTOPLASMIC_TRANSLATION_INITIATION_COMPLEX	14	-0.791957	-2.04522	0.000193611	0.00204668	0.00136094	3108	tags=86%, list=9%, signal=78%	EIF3F/EIF3G/EIF3H/EIF3C/EIF3E/EIF3CL/EIF3L/EIF3M/EIF3D/EIF3B/EIF3I/EIF3K
GO_GUANOSINE_CONTAINING_COMPOUND_BIOSYNTHETIC_PROCESS	GO_GUANOSINE_CONTAINING_COMPOUND_BIOSYNTHETIC_PROCESS	14	-0.769291	-1.98668	0.000193611	0.00204668	0.00136094	2429	tags=43%, list=7%, signal=40%	NME6/IMPDH1/GMPS/HPRT1/NME1/IMPDH2
GO_KINETOCHORE_ASSEMBLY	GO_KINETOCHORE_ASSEMBLY	14	-0.770915	-1.99088	0.000193611	0.00204668	0.00136094	4302	tags=71%, list=13%, signal=62%	TRAPPC12/CENPF/MIS12/CENPE/CENPH/CENPK/RNF4/CENPN/CENPA/CENPW
GO_NUCLEOSOME_POSITIONING	GO_NUCLEOSOME_POSITIONING	14	-0.758524	-1.95887	0.000193611	0.00204668	0.00136094	3155	tags=43%, list=10%, signal=39%	HIST1H1A/PAF1/HIST1H1D/HIST1H1E/HIST1H1C/HIST1H1B
GO_PROTEIN_NEDDYLATION	GO_PROTEIN_NEDDYLATION	14	-0.775011	-2.00145	0.000193611	0.00204668	0.00136094	3342	tags=57%, list=10%, signal=51%	NEDD8/NAE1/UBE2M/DCUN1D5/RPL5/RBX1/RPL11/RNF7
GO_PTERIDINE_CONTAINING_COMPOUND_BIOSYNTHETIC_PROCESS	GO_PTERIDINE_CONTAINING_COMPOUND_BIOSYNTHETIC_PROCESS	14	-0.776763	-2.00598	0.000193611	0.00204668	0.00136094	4952	tags=93%, list=15%, signal=79%	GCH1/MTHFS/PCBD2/DHFRP1/ATIC/QDPR/GART/SPR/FPGS/PCBD1/MTHFD1/DHFR/MTHFD1L
GO_QUINONE_BIOSYNTHETIC_PROCESS	GO_QUINONE_BIOSYNTHETIC_PROCESS	14	-0.802956	-2.07362	0.000193611	0.00204668	0.00136094	5164	tags=79%, list=16%, signal=66%	COQ4/COQ5/PDSS2/COQ6/COQ10A/UBIAD1/NDUFA9/COQ2/COQ3/PDSS1/COQ9
GO_REGULATION_OF_PROTEIN_LOCALIZATION_TO_CHROMOSOME_TELOMERIC_REGION	GO_REGULATION_OF_PROTEIN_LOCALIZATION_TO_CHROMOSOME_TELOMERIC_REGION	14	-0.916066	-2.36573	0.000193611	0.00204668	0.00136094	2280	tags=86%, list=7%, signal=80%	CCT2/CCT8/H2AFY/CCT6A/TCP1/WRAP53/CCT4/CCT3/CCT5/GNL3L/DKC1/CCT7
GO_ANTIGEN_PROCESSING_AND_PRESENTATION_OF_ENDOGENOUS_PEPTIDE_ANTIGEN	GO_ANTIGEN_PROCESSING_AND_PRESENTATION_OF_ENDOGENOUS_PEPTIDE_ANTIGEN	11	0.915118	2.24651	0.000208551	0.00219972	0.0014627	732	tags=73%, list=2%, signal=71%	TAP2/ERAP2/HLA-F/HLA-E/ERAP1/TAP1/TAPBP/B2M
GO_ANTIGEN_PROCESSING_AND_PRESENTATION_OF_ENDOGENOUS_ANTIGEN	GO_ANTIGEN_PROCESSING_AND_PRESENTATION_OF_ENDOGENOUS_ANTIGEN	16	0.852315	2.32955	0.000209074	0.00220036	0.00146313	732	tags=50%, list=2%, signal=49%	TAP2/ERAP2/HLA-F/HLA-E/ERAP1/TAP1/TAPBP/B2M
GO_RESPONSE_TO_INTERFERON_ALPHA	GO_RESPONSE_TO_INTERFERON_ALPHA	19	0.845967	2.42209	0.000210926	0.00221496	0.00147283	1193	tags=53%, list=4%, signal=51%	MX2/BST2/IFIT3/IFIT2/LAMP3/IFITM3/IFITM1/EIF2AK2/ADAR/AXL
GO_REGULATION_OF_VIRAL_ENTRY_INTO_HOST_CELL	GO_REGULATION_OF_VIRAL_ENTRY_INTO_HOST_CELL	24	0.761634	2.30022	0.000215054	0.0022453	0.001493	4701	tags=50%, list=14%, signal=43%	LGALS9/TRIM21/IFITM3/IFITM1/TMPRSS2/TRIM38/TRIM25/TRIM5/HS3ST5/TRIM31/CD74/IFITM2
GO_RESPONSE_TO_INTERFERON_BETA	GO_RESPONSE_TO_INTERFERON_BETA	24	0.785902	2.37352	0.000215054	0.0022453	0.001493	963	tags=42%, list=3%, signal=40%	XAF1/BST2/IFITM3/IFITM1/IRF1/STAT1/PLSCR1/IFNB1/TMEM173/TLR3
GO_NEGATIVE_REGULATION_OF_LYMPHOCYTE_MEDIATED_IMMUNITY	GO_NEGATIVE_REGULATION_OF_LYMPHOCYTE_MEDIATED_IMMUNITY	28	0.699255	2.19156	0.000215471	0.0022453	0.001493	982	tags=25%, list=3%, signal=24%	LGALS9/CEACAM1/IFNB1/PARP3/HLA-F/HLA-E/BCL6
GO_PROTEIN_ADP_RIBOSYLATION	GO_PROTEIN_ADP_RIBOSYLATION	29	0.675509	2.13371	0.000215703	0.0022453	0.001493	1186	tags=24%, list=4%, signal=23%	PARP12/PARP10/PARP14/PARP9/PARP3/PARP8/PARP6
GO_LIPOPROTEIN_METABOLIC_PROCESS	GO_LIPOPROTEIN_METABOLIC_PROCESS	25	0.766946	2.33422	0.00021631	0.00224669	0.00149393	1746	tags=40%, list=5%, signal=38%	APOL3/APOL6/APOL1/APOD/APOL2/NPC1L1/LRP1/APOE/LIPG/PPARA
GO_NEGATIVE_REGULATION_OF_LEUKOCYTE_MEDIATED_IMMUNITY	GO_NEGATIVE_REGULATION_OF_LEUKOCYTE_MEDIATED_IMMUNITY	34	0.704627	2.30485	0.000220556	0.00227776	0.00151459	982	tags=26%, list=3%, signal=26%	LGALS9/BST2/CEACAM1/IFNB1/PARP3/HLA-F/HLA-E/JAK3/BCL6
GO_POSITIVE_REGULATION_OF_RESPONSE_TO_BIOTIC_STIMULUS	GO_POSITIVE_REGULATION_OF_RESPONSE_TO_BIOTIC_STIMULUS	37	0.662682	2.20441	0.00022119	0.00227776	0.00151459	2487	tags=27%, list=8%, signal=25%	DHX58/DDX60/OPTN/CD274/MAPK3/KLK7/GRN/LRSAM1/KLK5/PUM2
GO_CELLULAR_RESPONSE_TO_VIRUS	GO_CELLULAR_RESPONSE_TO_VIRUS	43	0.635159	2.18704	0.00022242	0.00227776	0.00151459	2487	tags=30%, list=8%, signal=28%	DHX58/LGALS9/DDX60/IRF7/DDX58/IFIH1/IFI6/BCL2L11/TMEM173/MAPK11/FMR1/NLRX1/PUM2
GO_NEGATIVE_REGULATION_OF_INNATE_IMMUNE_RESPONSE	GO_NEGATIVE_REGULATION_OF_INNATE_IMMUNE_RESPONSE	41	0.713941	2.43165	0.000222916	0.00227776	0.00151459	1079	tags=29%, list=3%, signal=28%	DHX58/NLRC5/LGALS9/PARP14/CEACAM1/DUSP10/SAMHD1/HLA-F/TNFAIP3/HLA-E/NMI/GRN
GO_NEGATIVE_REGULATION_OF_TYPE_I_INTERFERON_PRODUCTION	GO_NEGATIVE_REGULATION_OF_TYPE_I_INTERFERON_PRODUCTION	41	0.711698	2.42401	0.000222916	0.00227776	0.00151459	1229	tags=29%, list=4%, signal=28%	UBE2L6/DHX58/NLRC5/UBA7/ISG15/DDX58/IFIH1/HERC5/TNFAIP3/NMI/TRIM25/OTUD5
GO_REGULATION_OF_AXON_GUIDANCE	GO_REGULATION_OF_AXON_GUIDANCE	41	0.606156	2.06454	0.000222916	0.00227776	0.00151459	7908	tags=63%, list=24%, signal=48%	PLXNA3/ZSWIM8/SEMA6C/WNT3A/SEMA3B/DSCAM/VEGFA/SEMA3A/ZSWIM6/CXCL12/SEMA6D/MYCBP2/MEGF8/TBR1/PLXNA4/SEMA4A/BMPR2/SEMA4D/SEMA6A/TUBB2B/SEMA4C/PTPRO/SEMA7A/SLIT2/RYK/ZSWIM4
GO_NEGATIVE_REGULATION_OF_VIRAL_GENOME_REPLICATION	GO_NEGATIVE_REGULATION_OF_VIRAL_GENOME_REPLICATION	46	0.835845	2.91498	0.000225632	0.00227776	0.00151459	621	tags=41%, list=2%, signal=41%	MX1/OAS3/C19orf66/PARP10/IFIT1/OASL/BST2/RSAD2/IFNL3/ISG15/CCL5/IFITM3/IFITM1/PLSCR1/IFNB1/EIF2AK2/ISG20/ZC3HAV1/IFIT5
GO_POSITIVE_REGULATION_OF_TYROSINE_PHOSPHORYLATION_OF_STAT_PROTEIN	GO_POSITIVE_REGULATION_OF_TYROSINE_PHOSPHORYLATION_OF_STAT_PROTEIN	46	0.553846	1.93152	0.000225632	0.00227776	0.00151459	3453	tags=26%, list=10%, signal=23%	PARP14/CCL5/PARP9/IFNL1/IL15/PTK6/LIF/HCLS1/KIT/IL23A/IL13/HES5
GO_SENSORY_PERCEPTION_OF_TASTE	GO_SENSORY_PERCEPTION_OF_TASTE	46	0.545414	1.90211	0.000225632	0.00227776	0.00151459	758	tags=15%, list=2%, signal=15%	P2RX2/SCNN1G/RTP4/AZGP1/CST2/SCNN1B/SCNN1D
GO_POSITIVE_REGULATION_OF_RESPONSE_TO_CYTOKINE_STIMULUS	GO_POSITIVE_REGULATION_OF_RESPONSE_TO_CYTOKINE_STIMULUS	48	0.61046	2.14876	0.000226091	0.00227776	0.00151459	1193	tags=23%, list=4%, signal=22%	NLRC5/IRF7/PARP14/DDX58/IFIH1/PARP9/ZBP1/CREBRF/IL1R1/CD300LF/AXL
GO_REGULATION_OF_DEFENSE_RESPONSE_TO_VIRUS	GO_REGULATION_OF_DEFENSE_RESPONSE_TO_VIRUS	59	0.585412	2.1469	0.000228676	0.00227776	0.00151459	912	tags=20%, list=3%, signal=20%	DHX58/IFIT1/DDX60/DDX58/HERC5/PARP9/STAT1/DTX3L/TNFAIP3/TRIM38/IL15/TMEM173
GO_REGULATION_OF_CYTOKINE_PRODUCTION_INVOLVED_IN_IMMUNE_RESPONSE	GO_REGULATION_OF_CYTOKINE_PRODUCTION_INVOLVED_IN_IMMUNE_RESPONSE	69	0.524809	1.98852	0.000229043	0.00227776	0.00151459	1632	tags=22%, list=5%, signal=21%	BST2/RSAD2/DDX58/IFNB1/HLA-F/MAPK3/HLA-E/IL1R1/JAK3/B2M/NOD2/TLR3/BCL6/SASH3/BTK
GO_LYMPHOCYTE_MIGRATION	GO_LYMPHOCYTE_MIGRATION	71	0.539273	2.05308	0.000230044	0.00227776	0.00151459	3750	tags=30%, list=11%, signal=26%	APOD/CCL5/CCL22/CX3CL1/ICAM1/CXCL10/CCL17/PADI2/CCR7/ECM1/GCSAM/CCL26/CH25H/MIA3/CXCL12/PIK3CD/CXCL11/CXCR3/APP/CD200R1/ADAM10
GO_ENDOCHONDRAL_BONE_MORPHOGENESIS	GO_ENDOCHONDRAL_BONE_MORPHOGENESIS	67	0.496258	1.86706	0.00023015	0.00227776	0.00151459	5188	tags=37%, list=16%, signal=31%	COL6A1/MMP13/COL6A2/COL27A1/THBS3/COL21A1/COL6A3/RUNX2/SMPD3/FOXC1/COL7A1/SOX9/COL20A1/COL1A1/NAB1/COL2A1/COL13A1/ANXA6/VWA1/MEF2D/STC1/FGF18/COL12A1/BMPR2/BMP4
GO_RESPONSE_TO_CHEMOKINE	GO_RESPONSE_TO_CHEMOKINE	67	0.536172	2.01723	0.00023015	0.00227776	0.00151459	5538	tags=37%, list=17%, signal=31%	CCL5/CCL22/CX3CL1/ACKR2/CXCL10/CCL17/PADI2/CXCR4/CCR7/CCRL2/CXCL1/CCR1/FOXC1/CCL26/CXCL12/CXCL11/CXCR3/ACKR3/CXCR6/EDN1/CCR8/DUSP1/CCR3/CCR10/CXCL2
GO_T_CELL_ACTIVATION_INVOLVED_IN_IMMUNE_RESPONSE	GO_T_CELL_ACTIVATION_INVOLVED_IN_IMMUNE_RESPONSE	73	0.494056	1.89027	0.000230468	0.00227776	0.00151459	5758	tags=29%, list=18%, signal=24%	LGALS9/CEACAM1/RORC/IFNL1/IFNB1/ICAM1/JAK3/STAT6/BCL6/TSC1/SLC11A1/RC3H1/IL23A/ZBTB7B/TNFSF4/GPR183/SEMA4A/NFKBIZ/HLA-DMB/ATP7A/STAT3
GO_AMINE_TRANSPORT	GO_AMINE_TRANSPORT	75	0.477576	1.83872	0.000230521	0.00227776	0.00151459	8049	tags=43%, list=24%, signal=32%	KMO/AQP9/SYT10/TH/SYT15/NTSR1/RAB3B/SYT8/CHGA/CHRNB2/CXCL12/SYT7/PINK1/SLC38A3/CRH/P2RX7/ADORA1/NPY5R/ACE2/SYT17/SNCG/ADRA2A/SLC18A2/SYT5/CHRNA4/GDNF/ABAT/LEP/SYT1/ADRA2B/SYT13/SV2A
GO_INTERFERON_GAMMA_MEDIATED_SIGNALING_PATHWAY	GO_INTERFERON_GAMMA_MEDIATED_SIGNALING_PATHWAY	77	0.705885	2.7348	0.000231374	0.00227776	0.00151459	1151	tags=30%, list=3%, signal=29%	OAS3/OAS2/NLRC5/OASL/IRF7/TRIM21/PARP14/IRF9/PARP9/PML/SP100/IRF1/STAT1/TRIM22/HLA-F/HLA-E/TRIM38/NMI/ICAM1/GBP1/B2M/TRIM25/CAMK2B
GO_RESPONSE_TO_TYPE_I_INTERFERON	GO_RESPONSE_TO_TYPE_I_INTERFERON	78	0.834393	3.23606	0.000231374	0.00227776	0.00151459	470	tags=45%, list=1%, signal=44%	MX1/OAS3/C19orf66/XAF1/MX2/OAS2/NLRC5/IFIT1/OASL/BST2/IFI35/RSAD2/IRF7/STAT2/IFIT3/TRIM56/ISG15/IRF9/IFIT2/SP100/IFITM3/USP18/IFITM1/IRF1/IFI27/STAT1/IFI6/IFNB1/ZBP1/PSMB8/SAMHD1/HLA-F/HLA-E/ADAR/ISG20
GO_NEGATIVE_REGULATION_OF_VIRAL_PROCESS	GO_NEGATIVE_REGULATION_OF_VIRAL_PROCESS	76	0.758117	2.92861	0.000231696	0.00227776	0.00151459	884	tags=32%, list=3%, signal=31%	MX1/OAS3/C19orf66/PARP10/IFIT1/OASL/BST2/RSAD2/TRIM21/IFNL3/ISG15/CCL5/PML/IFITM3/IFITM1/STAT1/PLSCR1/IFNB1/EIF2AK2/TRIM14/ISG20/ZC3HAV1/IFIT5/TRIM25
GO_T_CELL_MEDIATED_IMMUNITY	GO_T_CELL_MEDIATED_IMMUNITY	85	0.476004	1.8767	0.000232126	0.00227776	0.00151459	3414	tags=24%, list=10%, signal=21%	RSAD2/CEACAM1/BTN3A2/RFTN1/BTN3A3/IFNB1/HLA-F/HLA-E/RAET1L/ICAM1/IL1R1/B2M/SASH3/ULBP2/ULBP1/SLC11A1/CD55/IL23A/CTSH/P2RX7
GO_REGULATION_OF_VIRAL_GENOME_REPLICATION	GO_REGULATION_OF_VIRAL_GENOME_REPLICATION	79	0.683271	2.65649	0.00023245	0.00227776	0.00151459	621	tags=28%, list=2%, signal=27%	MX1/OAS3/C19orf66/PARP10/IFIT1/OASL/BST2/RSAD2/IFNL3/ISG15/CCL5/IFITM3/IFITM1/IFI27/PLSCR1/IFNB1/EIF2AK2/TRIM38/ADAR/ISG20/ZC3HAV1/IFIT5
GO_MYOTUBE_DIFFERENTIATION	GO_MYOTUBE_DIFFERENTIATION	84	0.457709	1.79787	0.000232504	0.00227776	0.00151459	2320	tags=25%, list=7%, signal=23%	P2RX2/GDF15/DYRK1B/HDAC5/CXCL10/MIR1-2/DNER/BHLHA15/HDAC9/FLT3LG/ADAM12/CACNA1H/BHLHE41/TBX1/EHD2/CEACAM5/RYR1/RBM24/BDNF/NOTCH1/SHH
GO_CYTOKINE_PRODUCTION_INVOLVED_IN_IMMUNE_RESPONSE	GO_CYTOKINE_PRODUCTION_INVOLVED_IN_IMMUNE_RESPONSE	81	0.493259	1.92398	0.000232937	0.00227776	0.00151459	2615	tags=23%, list=8%, signal=22%	BST2/RSAD2/DDX58/IFNB1/HLA-F/MAPK3/HLA-E/IL1R1/JAK3/B2M/NOD2/TLR3/BCL6/SASH3/BTK/SLC11A1/CHGA/CD55/KIT
GO_KIDNEY_MORPHOGENESIS	GO_KIDNEY_MORPHOGENESIS	86	0.448715	1.76863	0.000233481	0.00227776	0.00151459	6578	tags=31%, list=20%, signal=25%	STAT1/PGF/SOX8/KLHL3/FGF2/HOXD11/VANGL2/LIF/VEGFA/FMN1/GCNT4/SOX9/SHH/TACSTD2/PBX1/HES5/AHI1/PTCH1/SIX1/CALB1/PKD1/BMP4/GCNT3/SMAD4/MAGED1/WNT4/WNT6
GO_RENAL_TUBULE_DEVELOPMENT	GO_RENAL_TUBULE_DEVELOPMENT	87	0.448624	1.77039	0.000234687	0.00227776	0.00151459	7361	tags=37%, list=22%, signal=29%	STAT1/PGF/SOX8/KLHL3/FGF2/HOXD11/LIF/VEGFA/FMN1/SOX9/NOTCH1/SHH/TACSTD2/PBX1/HES5/DLL1/AHI1/COL4A1/PTCH1/SIX1/CALB1/PKD1/TFAP2B/BMP4/SMAD4/MAGED1/WNT4/WNT6/YAP1/GDNF/LGR5/FGF1
GO_NEGATIVE_REGULATION_OF_IMMUNE_EFFECTOR_PROCESS	GO_NEGATIVE_REGULATION_OF_IMMUNE_EFFECTOR_PROCESS	90	0.483482	1.92237	0.000235738	0.00227776	0.00151459	2837	tags=22%, list=9%, signal=20%	DHX58/LGALS9/BST2/CEACAM1/IFNL1/IFNB1/DUSP10/PARP3/HLA-F/HLA-E/TRIM38/JAK3/BCL6/GRN/CD22/CD55/NLRX1/RC3H1/SERPINB9/ENPP3
GO_ACID_SECRETION	GO_ACID_SECRETION	94	0.490427	1.96258	0.000236016	0.00227776	0.00151459	4215	tags=30%, list=13%, signal=26%	PLA2G2F/SGK1/SLC1A1/KMO/SLC6A9/PLA2G6/ACE/AQP9/AGXT/SLC1A2/PPFIA3/CPLX1/CYP4A11/NTSR1/SLC38A2/KCNQ1/PPFIA4/NOS2/SLC1A3/PPFIA2/P2RX7/ADORA1/SLC9A4/PLA2G4F/SLC26A7/EDN1/NPY5R/UNC13B
GO_BONE_MORPHOGENESIS	GO_BONE_MORPHOGENESIS	96	0.450113	1.80607	0.000236351	0.00227776	0.00151459	5752	tags=34%, list=17%, signal=28%	COL6A1/MMP13/COL6A2/COL27A1/THBS3/COL21A1/COL6A3/RUNX2/SMPD3/FOXC1/FREM1/COL7A1/SOX9/INSIG2/COL20A1/COL1A1/NAB1/COL2A1/COL13A1/ANXA6/VWA1/MSX2/MEF2D/STC1/MEGF8/FGF18/COL12A1/SP5/BMPR2/BMP4/CYP26B1/SKI/COL14A1
GO_NEPHRON_EPITHELIUM_DEVELOPMENT	GO_NEPHRON_EPITHELIUM_DEVELOPMENT	97	0.491883	1.97646	0.000236463	0.00227776	0.00151459	7000	tags=36%, list=21%, signal=28%	PODXL/STAT1/PGF/LAMB2/SOX8/KLHL3/FGF2/HOXD11/LIF/VEGFA/FMN1/FOXC1/MAGI2/SOX9/NOTCH1/SHH/TACSTD2/PBX1/MYO1E/HES5/DLL1/AHI1/PTCH1/SIX1/CALB1/PKD1/TFAP2B/BMP4/SMAD4/PTPRO/MAGED1/WNT4/WNT6/YAP1/GDNF
GO_GRANULOCYTE_MIGRATION	GO_GRANULOCYTE_MIGRATION	99	0.418527	1.68781	0.000236855	0.00227776	0.00151459	6977	tags=41%, list=21%, signal=33%	CCL5/CCL22/CX3CL1/MAPK3/IL1R1/IL1RN/CXCL10/S100A9/CCL17/CD177/CCR7/CXCL1/ITGA9/IL17RC/LBP/S100A8/CCL26/CXCL17/PIK3CD/DYSF/CXCL11/ITGB2/ITGA1/IL23A/MSTN/CD74/EDN1/VAV1/CSF1/IL36RN/MAPK14/CXCL2/CSF3R/PREX1/CXADR/MOSPD2/HRH1/CAMK1D/THBS4/DAPK2/SLIT2
GO_NEGATIVE_REGULATION_OF_LEUKOCYTE_CELL_CELL_ADHESION	GO_NEGATIVE_REGULATION_OF_LEUKOCYTE_CELL_CELL_ADHESION	99	0.469163	1.89201	0.000236855	0.00227776	0.00151459	5188	tags=28%, list=16%, signal=24%	LGALS9/CEACAM1/PLA2G2F/IFNL1/IRF1/IFNB1/CD274/GPNMB/VTCN1/JAK3/BTN2A2/BCL6/PTPN22/PPARA/MIA3/CXCL12/SHH/RC3H1/KLF4/MIR141/ERBB2/ZBTB7B/CD74/SOCS1/CEBPB/TNFSF4/PRKAR1A/BMP4
GO_INTERLEUKIN_6_PRODUCTION	GO_INTERLEUKIN_6_PRODUCTION	100	0.427663	1.7246	0.00023912	0.00227776	0.00151459	3414	tags=22%, list=10%, signal=20%	LGALS9/DDX58/IFIH1/KLF2/TNFAIP3/CX3CL1/IL1RN/PAEP/NOD2/TLR3/IL17RC/LBP/PTPN22/C1QTNF3/ARRB1/NLRX1/NOS2/F2R/APP/PTAFR/CD200R1/P2RX7
GO_VIRAL_GENOME_REPLICATION	GO_VIRAL_GENOME_REPLICATION	102	0.610868	2.47095	0.000239521	0.00227776	0.00151459	621	tags=22%, list=2%, signal=21%	MX1/OAS3/C19orf66/PARP10/IFIT1/OASL/BST2/RSAD2/IFNL3/ISG15/CCL5/IFITM3/IFITM1/IFI27/PLSCR1/IFNB1/EIF2AK2/TRIM38/ADAR/ISG20/ZC3HAV1/IFIT5
GO_POSITIVE_REGULATION_OF_AUTOPHAGY	GO_POSITIVE_REGULATION_OF_AUTOPHAGY	106	0.492288	2.00589	0.000240848	0.00227776	0.00151459	3524	tags=31%, list=11%, signal=28%	TRIM21/HSPB8/OPTN/SMURF1/TRIM22/MAPK3/TP53INP1/BCL2L11/SESN2/SESN3/RUFY4/TMEM59/WAC/TP53INP2/TFEB/TSC1/DAPK1/RNF152/ULK1/KIAA1324/LRSAM1/PLK3/GPSM1/PRKD1/TPCN1/PINK1/FYCO1/VPS13D/FLCN/VPS13C/CALCOCO2/HDAC6/SESN1
GO_RECEPTOR_SIGNALING_PATHWAY_VIA_STAT	GO_RECEPTOR_SIGNALING_PATHWAY_VIA_STAT	111	0.441188	1.81063	0.000242954	0.00227776	0.00151459	1362	tags=15%, list=4%, signal=15%	STAT2/PARP14/IFNL3/CCL5/PARP9/IFNL1/STAT1/IFNB1/IFNL2/NMI/IL15/JAK3/PTK6/STAT5A/PTPRT/LIF/HCLS1
GO_REGULATION_OF_RESPONSE_TO_BIOTIC_STIMULUS	GO_REGULATION_OF_RESPONSE_TO_BIOTIC_STIMULUS	111	0.540683	2.21896	0.000242954	0.00227776	0.00151459	2487	tags=23%, list=8%, signal=22%	DHX58/IFIT1/DDX60/CEACAM1/DDX58/HERC5/PARP9/STAT1/DTX3L/OPTN/CD274/TNFAIP3/CX3CL1/MAPK3/TRIM38/IL15/KLK7/TMEM173/GRN/LRSAM1/KLK5/SIGLEC11/TRIM5/CD55/NLRX1/PUM2
GO_REGULATION_OF_VIRAL_LIFE_CYCLE	GO_REGULATION_OF_VIRAL_LIFE_CYCLE	120	0.634303	2.63992	0.000243427	0.00227776	0.00151459	884	tags=23%, list=3%, signal=23%	MX1/OAS3/C19orf66/PARP10/LGALS9/IFIT1/OASL/BST2/RSAD2/TRIM21/IFNL3/ISG15/CCL5/PML/LAMP3/IFITM3/IFITM1/IFI27/PLSCR1/TMPRSS2/IFNB1/EIF2AK2/TRIM38/ADAR/ISG20/ZC3HAV1/IFIT5/TRIM25
GO_TYPE_I_INTERFERON_PRODUCTION	GO_TYPE_I_INTERFERON_PRODUCTION	112	0.509315	2.09448	0.000243546	0.00227776	0.00151459	1229	tags=20%, list=4%, signal=19%	UBE2L6/DHX58/NLRC5/UBA7/IRF7/TRIM21/TRIM56/ISG15/DDX58/IFIH1/HERC5/IRF1/STAT1/ZBP1/TNFAIP3/TRIM38/NMI/STAT6/TRIM25/TMEM173/TLR3/OTUD5
GO_PHOSPHATIDYLINOSITOL_3_KINASE_SIGNALING	GO_PHOSPHATIDYLINOSITOL_3_KINASE_SIGNALING	124	0.397532	1.66244	0.000243724	0.00227776	0.00151459	4201	tags=26%, list=13%, signal=23%	CEACAM1/CCL5/MAPK3/PEAR1/INSR/PPP2R5B/GAB1/IRS2/RELN/BTN2A2/PIK3AP1/RASGRP1/ERBB3/NKX3-1/HCLS1/PIK3IP1/SOX9/PIK3CD/PIP5K1B/NYAP2/F2R/KLF4/KIT/MYOC/ERBB2/IRS1/FGR/CSF3/EGFR/EDN1/NYAP1/PIK3C2G
GO_NEGATIVE_REGULATION_OF_IMMUNE_RESPONSE	GO_NEGATIVE_REGULATION_OF_IMMUNE_RESPONSE	108	0.53231	2.17183	0.000243843	0.00227776	0.00151459	1079	tags=18%, list=3%, signal=17%	DHX58/NLRC5/LGALS9/BST2/PARP14/CEACAM1/IFNL1/IFNB1/DUSP10/SAMHD1/PARP3/HLA-F/TNFAIP3/HLA-E/NMI/JAK3/STAT6/BCL6/GRN
GO_NEGATIVE_REGULATION_OF_LYMPHOCYTE_ACTIVATION	GO_NEGATIVE_REGULATION_OF_LYMPHOCYTE_ACTIVATION	117	0.470874	1.95097	0.000244141	0.00227776	0.00151459	1632	tags=18%, list=5%, signal=17%	LGALS9/CEACAM1/PLA2G2F/IFNL1/IRF1/IFNB1/CD274/PARP3/INHBA/HLA-F/GPNMB/TNFAIP3/VTCN1/JAK3/INHA/BTN2A2/BCL6/AXL/MERTK/PTPN22/BTK
GO_KIDNEY_EPITHELIUM_DEVELOPMENT	GO_KIDNEY_EPITHELIUM_DEVELOPMENT	125	0.416635	1.74337	0.000244499	0.00227776	0.00151459	7000	tags=31%, list=21%, signal=25%	PODXL/STAT1/PGF/LAMB2/SOX8/KLHL3/FGF2/HOXD11/LIF/VEGFA/BMPER/FMN1/FOXC1/MAGI2/SOX9/NOTCH1/SHH/TACSTD2/PBX1/MYO1E/HES5/DLL1/AHI1/PTCH1/SIX1/CALB1/PKD1/TFAP2B/BMP4/SMAD4/RET/PTPRO/MAGED1/WNT4/WNT6/SMAD3/YAP1/SLIT2/GDNF
GO_NEPHRON_DEVELOPMENT	GO_NEPHRON_DEVELOPMENT	125	0.429717	1.79812	0.000244499	0.00227776	0.00151459	7055	tags=33%, list=21%, signal=26%	PODXL/STAT1/PGF/LAMB2/SOX8/KLHL3/FGF2/HOXD11/VANGL2/LIF/VEGFA/FMN1/FOXC1/ACTA2/MAGI2/SOX9/NOTCH1/SHH/TACSTD2/PBX1/MYO1E/HES5/SULF2/DLL1/AHI1/PTCH1/SIX1/ITGA3/CALB1/PKD1/TFAP2B/BMP4/SMAD4/RET/PTPRO/MAGED1/WNT4/WNT6/YAP1/GDNF/CFLAR
GO_REGULATION_OF_RESPONSE_TO_CYTOKINE_STIMULUS	GO_REGULATION_OF_RESPONSE_TO_CYTOKINE_STIMULUS	149	0.421705	1.81103	0.000245761	0.00227776	0.00151459	1193	tags=13%, list=4%, signal=13%	NLRC5/IRF7/PARP14/DDX58/CCL5/IFIH1/PARP9/USP18/STAT1/ZBP1/SAMHD1/PALM3/CREBRF/TNFAIP3/IL1R1/CD300LF/IL1RN/PADI2/ECM1/AXL
GO_NEGATIVE_REGULATION_OF_CELL_CELL_ADHESION	GO_NEGATIVE_REGULATION_OF_CELL_CELL_ADHESION	141	0.397435	1.69007	0.000245881	0.00227776	0.00151459	3062	tags=18%, list=9%, signal=17%	LGALS9/PODXL/CEACAM1/PLA2G2F/IFNL1/IRF1/IFNB1/CD274/GPNMB/VTCN1/IL1RN/JAK3/BTN2A2/BCL6/CDH1/PTPN22/PPARA/MIA3/CXCL12/SWAP70/SHH/RC3H1/C1QTNF1/KLF4/MIR141/ERBB2
GO_TISSUE_REMODELING	GO_TISSUE_REMODELING	132	0.427702	1.80261	0.000246305	0.00227776	0.00151459	4115	tags=27%, list=13%, signal=24%	CEACAM1/NOS3/PDK4/TPP1/GPNMB/TNFAIP3/GJA1/ACE/TMBIM1/IL15/SIGLEC15/RASSF2/LIF/ELF3/AXL/MERTK/FOXC1/ACVRL1/PTH1R/CTSK/SYT7/EPHA2/F2R/ACVR2B/DBH/BGN/IL23A/IGFBP5/PLEKHM1/P2RX7/EPAS1/MITF/IL20RA/EGFR/ROCK2/ADRB2
GO_NEGATIVE_REGULATION_OF_MULTI_ORGANISM_PROCESS	GO_NEGATIVE_REGULATION_OF_MULTI_ORGANISM_PROCESS	139	0.60274	2.55731	0.000246488	0.00227776	0.00151459	884	tags=20%, list=3%, signal=20%	MX1/OAS3/C19orf66/DHX58/PARP10/IFIT1/OASL/BST2/RSAD2/TRIM21/IFNL3/ISG15/CCL5/PML/IFITM3/IFITM1/STAT1/PLSCR1/IFNB1/EIF2AK2/TNFAIP3/TRIM38/TRIM14/ISG20/ZC3HAV1/IFIT5/PAEP/TRIM25
GO_REGULATION_OF_LEUKOCYTE_MIGRATION	GO_REGULATION_OF_LEUKOCYTE_MIGRATION	147	0.383081	1.64039	0.000246914	0.00227776	0.00151459	4577	tags=27%, list=14%, signal=23%	LGALS9/APOD/CCL5/MAPK3/PGF/ICAM1/IL1R1/CXCL10/PADI2/BDKRB1/CCR7/MST1/SMPD3/ECM1/CCR1/GCSAM/VEGFA/LBP/MIR24-2/MIA3/CXCL12/CXCL17/SWAP70/DYSF/CXCR3/IL23A/APP/F7/PTAFR/CD200R1/ADORA1/ADAM10/PLVAP/MSTN/CD74/EDN1/ITGA2/CSF1/DUSP1
GO_MONOVALENT_INORGANIC_CATION_HOMEOSTASIS	GO_MONOVALENT_INORGANIC_CATION_HOMEOSTASIS	133	0.450307	1.89774	0.000246975	0.00227776	0.00151459	3692	tags=25%, list=11%, signal=22%	UPK3A/SCNN1G/PDK4/SLC12A7/NPR1/SLC4A5/SLC12A4/MAPK3/TMEM165/NEDD4L/SCNN1B/SLC12A6/SLC4A1/ATP6V0A4/GRN/SLC4A3/SLC4A4/CYP4F12/ATP6V0D2/CYP4A11/PDK2/SLC11A1/ATP1A4/SCNN1A/ATP6V1B1/SLC4A10/TMPRSS3/ADORA1/SLC9A4/CLN3/SLC4A11/ATP6V1G1/ATP12A
GO_REGULATION_OF_LEUKOCYTE_MEDIATED_IMMUNITY	GO_REGULATION_OF_LEUKOCYTE_MEDIATED_IMMUNITY	154	0.403732	1.7412	0.000247219	0.00227776	0.00151459	3606	tags=21%, list=11%, signal=19%	LGALS9/BST2/RSAD2/CEACAM1/DDX58/IFNB1/PARP3/HLA-F/HLA-E/RAET1L/IL1R1/JAK3/B2M/CD177/STAT6/NOD2/TLR3/BCL6/SASH3/RASGRP1/ULBP2/BTK/ULBP1/TNFSF13/ITGB2/SERPINB9/GAB2/IL23A/PTAFR/IL13/P2RX7/PAXIP1/FGR
GO_LEUKOCYTE_CHEMOTAXIS	GO_LEUKOCYTE_CHEMOTAXIS	164	0.430252	1.86997	0.000248016	0.00227776	0.00151459	7304	tags=41%, list=22%, signal=32%	LGALS9/CCL5/CCL22/CX3CL1/MAPK3/PGF/IL1RN/CXCL10/S100A9/TRPM2/CCL17/PADI2/CXCR4/CCR7/MST1/CXCL1/ITGA9/CCR1/VEGFA/IL17RC/LBP/S100A8/CCL26/LYST/CHGA/CH25H/CXCL12/CXCL17/SWAP70/PIK3CD/DYSF/CXCL11/ITGB2/CXCR3/ITGA1/KIT/IL23A/F7/ADAM10/MSTN/CD74/EDN1/VAV1/CSF1/DUSP1/IL36RN/GPR183/MST1L/MAPK14/CXCL2/SFTPD/TRPM4/CSF3R/PREX1/PTPRO/CXADR/MOSPD2/VEGFB/CXCL16/HRH1/CAMK1D/THBS4/DAPK2/SLIT2/CXCR5/RPS19/GAS6/GP…
GO_NEGATIVE_REGULATION_OF_SECRETION	GO_NEGATIVE_REGULATION_OF_SECRETION	172	0.406702	1.77906	0.000248016	0.00227776	0.00151459	4155	tags=23%, list=13%, signal=20%	LGALS9/RSAD2/CEACAM1/PML/INHBA/HLA-F/TNFAIP3/CX3CL1/SRCIN1/GBP1/EZR/INHA/HDAC9/RAB11FIP1/BTN2A2/LIF/KCNJ11/ERBB3/CD22/RHBDF1/PTPN22/C1QTNF3/INHBB/FMR1/RAB11FIP5/MIR24-2/CHGA/NOTCH1/F2R/FN1/CRH/ABCC8/STXBP6/CD200R1/ADORA1/IRS1/BRAF/CD74/EDN1/NPY5R
GO_RESPONSE_TO_INTERFERON_GAMMA	GO_RESPONSE_TO_INTERFERON_GAMMA	157	0.60714	2.62349	0.000248016	0.00227776	0.00151459	2547	tags=27%, list=8%, signal=25%	OAS3/C19orf66/OAS2/NLRC5/LGALS9/OASL/BST2/IRF7/TRIM21/PARP14/IRF9/CCL5/PARP9/PML/SP100/IFITM3/IFITM1/IRF1/CCL22/STAT1/GBP4/TRIM22/HLA-F/CX3CL1/HLA-E/TRIM38/NMI/ICAM1/GBP1/CCL17/B2M/TRIM25/TLR3/CAMK2B/DAPK1/CCL26/HLA-DQA1/SLC11A1/EVL/TRIM5/FCGR1A/NOS2/DAPK3
GO_CELLULAR_RESPONSE_TO_STARVATION	GO_CELLULAR_RESPONSE_TO_STARVATION	136	0.402658	1.70118	0.000248324	0.00227776	0.00151459	3543	tags=26%, list=11%, signal=23%	PDK4/PMAIP1/ZFYVE1/WIPI1/EIF2AK2/MAP1LC3B/MAPK3/RRAGD/SESN2/RRAGC/PCK1/SESN3/BHLHA15/GABARAPL1/FAS/CPEB4/MTMR3/MAP1LC3B2/ATF3/EIF2AK3/NIM1K/WDR59/RNF152/INHBB/SLC38A2/KIAA1324/PRKD1/WDR45/DSC2/JUN/SLC38A3/FNIP1/SESN1/WIPI2/PIK3C3
GO_NEGATIVE_REGULATION_OF_CELL_ACTIVATION	GO_NEGATIVE_REGULATION_OF_CELL_ACTIVATION	156	0.444794	1.91956	0.000248324	0.00227776	0.00151459	1632	tags=17%, list=5%, signal=16%	LGALS9/CEACAM1/PLA2G2F/IFNL1/NOS3/IRF1/IFNB1/CD274/PARP3/INHBA/HLA-F/GPNMB/TNFAIP3/CX3CL1/VTCN1/CD300LF/JAK3/INHA/BTN2A2/BCL6/GRN/AXL/APOE/MERTK/PTPN22/BTK
GO_REGULATION_OF_BLOOD_PRESSURE	GO_REGULATION_OF_BLOOD_PRESSURE	136	0.447908	1.89235	0.000248324	0.00227776	0.00151459	4161	tags=28%, list=13%, signal=25%	P2RX2/SGK1/CACNA1B/NOS3/NPY1R/ERAP2/NPR1/SLC4A5/ERAP1/ACE/MME/ADM2/BDKRB1/REN/CES1/CYP4F12/ACTA2/CYP4A11/ACVRL1/NTSR1/PPARA/RENBP/CHGA/NISCH/NOS2/F2R/CRH/NCALD/GLP1R/PTAFR/ADORA1/GPR37L1/DLL1/KCNK6/NAV2/ADRB2/EDN1/ACE2
GO_RESPONSE_TO_BMP	GO_RESPONSE_TO_BMP	137	0.403656	1.70719	0.000248324	0.00227776	0.00151459	6449	tags=32%, list=20%, signal=26%	GDF15/SMURF1/ZNF423/MAPK3/RUNX2/SKOR1/SPINT1/SMPD3/ENG/GATA4/BMPER/TGFBR3/ACVRL1/SOX9/FBN1/NOTCH1/RYR2/SLC33A1/GATA6/COL2A1/ACVR2B/RGMA/HES5/LRP2/TRIM33/SKIL/ZCCHC12/ITGA3/MSX2/FSTL1/HIPK2/MEGF8/FBXL15/TFAP2B/BMPR2/BMP4/SMAD4/SKI/DDX5/GATA5/UBE2D1/VWC2L/MIR26A2/GDF7
GO_CYTOKINE_SECRETION	GO_CYTOKINE_SECRETION	161	0.435333	1.88823	0.000248509	0.00227776	0.00151459	3827	tags=24%, list=12%, signal=22%	LGALS9/DDX58/IFIH1/BTN3A2/PML/ABCA1/LRP1/CD274/BTN3A1/TNFAIP3/CX3CL1/MAPK3/VTCN1/GBP1/EZR/PAEP/HDAC9/NOD2/CCR7/CHI3L1/BTN2A2/MAPK11/RASGRP1/IL17RC/PTPN22/C1QTNF3/MIR24-2/DYSF/NOTCH1/NOS2/F2R/NLRP1/FN1/CD200R1/P2RX7/NLRC4/FGR/NLRP2/ZBTB7B
GO_HOMOPHILIC_CELL_ADHESION_VIA_PLASMA_MEMBRANE_ADHESION_MOLECULES	GO_HOMOPHILIC_CELL_ADHESION_VIA_PLASMA_MEMBRANE_ADHESION_MOLECULES	145	0.394874	1.68531	0.000248509	0.00227776	0.00151459	4754	tags=25%, list=14%, signal=21%	CEACAM1/CDH4/CELSR3/CEACAM6/SDK2/PTPRT/DSCAM/PCDHB7/CDH1/PCDHB11/CEACAM5/CDH5/PLXNB3/CELSR1/CDH11/PCDH19/NEXN/CDH18/PLXNB2/MYPN/PCDHB9/CDH15/DSC2/PCDHA4/PCDHB10/PCDHB12/PCDHGA10/PCDHAC1/PCDHB15/PCDHGB1/CDH20/PKD1/DSG1/PCDHGB7/CELSR2/ROBO3
GO_NEGATIVE_REGULATION_OF_DEFENSE_RESPONSE	GO_NEGATIVE_REGULATION_OF_DEFENSE_RESPONSE	161	0.397592	1.72453	0.000248509	0.00227776	0.00151459	3532	tags=20%, list=11%, signal=18%	DHX58/NLRC5/LGALS9/PARP14/APOD/CEACAM1/DUSP10/SAMHD1/HLA-F/TNFAIP3/CX3CL1/HLA-E/TRIM38/NMI/ABCD1/GRN/APOE/CDH5/C1QTNF3/PPARA/CXCL17/SIGLEC11/NLRX1/SERPINF1/KLF4/SERPINB9/ENPP3/MIR141/APPL2/CD200R1/ADORA1/SERPING1
GO_CELLULAR_RESPONSE_TO_BIOTIC_STIMULUS	GO_CELLULAR_RESPONSE_TO_BIOTIC_STIMULUS	179	0.383142	1.68751	0.000249314	0.00227864	0.00151518	2456	tags=17%, list=7%, signal=16%	CMPK2/CCL5/NOS3/KMO/ABCA1/CD274/PPARGC1A/TNFAIP3/CX3CL1/MAPK3/ICAM1/CD68/TXNIP/HDAC5/IL1RN/CXCL10/BCL2L11/LCN2/NOD2/DDIT3/CXCL1/PLSCR4/AXL/EIF2AK3/LBP/PTPN22/BTK/TRIM5/CXCL11/CD55/NOS2
GO_REGULATION_OF_CHEMOTAXIS	GO_REGULATION_OF_CHEMOTAXIS	174	0.403784	1.7687	0.000249563	0.00227864	0.00151518	7463	tags=39%, list=23%, signal=30%	LGALS9/CCL5/PLXNA3/MAPK3/ZSWIM8/PGF/SEMA6C/CXCL10/FGF2/WNT3A/PADI2/SEMA3B/DSCAM/CXCR4/CCR7/MST1/CCR1/VEGFA/LBP/SEMA3A/ZSWIM6/CCL26/CXCL12/CXCL17/SWAP70/DYSF/NOTCH1/PRKD1/SEMA6D/IL23A/MYCBP2/F7/ADAM10/MSTN/CD74/EDN1/MEGF8/ITGA2/CSF1/DUSP1/FGF18/TBR1/PLXNA4/GPR183/SEMA4A/BMPR2/SEMA4D/MST1L/MAPK14/SEMA6A/TUBB2B/SEMA4C/PTPRO/SEMA7A/MOSPD2/VEGFB/GSTP1/CAMK1D/THBS4/SMAD3/DAPK2/PRKD2/SLIT2/GAS6/GPR18/FG…
GO_SODIUM_ION_TRANSPORT	GO_SODIUM_ION_TRANSPORT	186	0.367191	1.62655	0.000250501	0.00228282	0.00151796	4771	tags=26%, list=15%, signal=22%	SCNN1G/SGK1/NOS3/ATP2B4/SLC4A5/ASIC4/PRSS8/SLC8A3/NEDD4L/TRPM2/KLHL3/SCNN1B/SCNN1D/SLC10A5/FXYD6/SLC4A4/MAGED2/SLC10A1/SLC5A8/STOM/ATP1A4/SLC38A2/KLHL24/SLC38A4/SCNN1A/SLC34A2/HCN3/SLC38A7/ATP6V1B1/SLC38A3/BPIFA1/SCN4A/SLC24A1/SLC24A3/SLC4A10/P2RX7/SLC9A4/SLC4A11/ATP12A/AHCYL1/ADRB2/CNKSR3/SCN8A/KCNK1/GLRX/SLC24A2/SLC9A3/FXYD5
GO_DEFENSE_RESPONSE_TO_VIRUS	GO_DEFENSE_RESPONSE_TO_VIRUS	189	0.680878	3.02119	0.000252525	0.00229306	0.00152477	1039	tags=30%, list=3%, signal=29%	MX1/OAS3/C19orf66/DHX58/MX2/OAS2/NLRC5/IFIT1/OASL/DDX60/BST2/RSAD2/IRF7/STAT2/IFIT3/TRIM56/IFNL3/ISG15/IRF9/IFIT2/DDX58/IFIH1/HERC5/PARP9/PML/IFITM3/IFNL1/IFITM1/IRF1/IFI27/RTP4/STAT1/DTX3L/PMAIP1/IFI6/GBP3/PLSCR1/IFNB1/IFNL2/SAMHD1/TRIM22/EIF2AK2/TNFAIP3/TRIM38/ADAR/ISG20/ZC3HAV1/IL15/GBP1/CXCL10/IFIT5/IFI44L/TRIM25/TMEM173/TLR3/DDIT4
GO_REGULATION_OF_SYMBIOSIS_ENCOMPASSING_MUTUALISM_THROUGH_PARASITISM	GO_REGULATION_OF_SYMBIOSIS_ENCOMPASSING_MUTUALISM_THROUGH_PARASITISM	192	0.483169	2.1456	0.000252589	0.00229306	0.00152477	621	tags=16%, list=2%, signal=16%	MX1/OAS3/C19orf66/PARP10/LGALS9/IFIT1/OASL/BST2/RSAD2/TRIM21/IFNL3/ISG15/CCL5/PML/LAMP3/IFITM3/IFITM1/IFI27/STAT1/PLSCR1/TMPRSS2/IFNB1/EIF2AK2/TRIM38/ADAR/TRIM14/ISG20/ZC3HAV1/HPN/BCL2L11/IFIT5
GO_NEGATIVE_REGULATION_OF_CYTOKINE_PRODUCTION	GO_NEGATIVE_REGULATION_OF_CYTOKINE_PRODUCTION	219	0.526897	2.38138	0.000259	0.00234679	0.00156049	3395	tags=26%, list=10%, signal=23%	UBE2L6/DHX58/NLRC5/LGALS9/UBA7/BST2/APOD/ISG15/CEACAM1/DDX58/IFIH1/HERC5/PML/IFNL1/KLF2/IFNB1/CD274/INHBA/HLA-F/GPNMB/TNFAIP3/CX3CL1/NMI/GBP1/EZR/JAK3/INHA/HDAC9/TRIM25/BTN2A2/ABCD1/BCL6/AXL/OTUD5/TRIB2/MERTK/LBP/PTPN22/BTK/C1QTNF3/ARRB1/INHBB/SLC11A1/MIR24-2/NLRX1/EPHA2/KLF4/FURIN/GATA6/CYLD/IL23A/FN1/APPL2/PGLYRP4/CD200R1/IL13
GO_CELL_CELL_ADHESION_VIA_PLASMA_MEMBRANE_ADHESION_MOLECULES	GO_CELL_CELL_ADHESION_VIA_PLASMA_MEMBRANE_ADHESION_MOLECULES	227	0.371366	1.68695	0.000261233	0.00236	0.00156928	4771	tags=24%, list=15%, signal=20%	CEACAM1/CDH4/MDGA1/CX3CL1/CELSR3/CEACAM6/ICAM1/SDK2/IL1RN/CD177/PTPRT/DSCAM/PCDHB7/CDH1/PCDHB11/CD164/CEACAM5/CDH5/PLXNB3/CELSR1/CDH11/PCDH19/NEXN/CDH18/PLXNB2/ALCAM/MYPN/PCDHB9/ITGB2/TENM1/CDH15/KLF4/DSC2/PCDHA4/SELL/PCDHB10/TENM2/PCDHB12/CLDN22/PCDHGA10/PCDHAC1/PCDHB15/PCDHGB1/CDH20/LGALS7B/ITGA5/MAG/PKD1/DSG1/PCDHGB7/CELSR2/ROBO3/CLDN19/FXYD5
GO_CELL_CHEMOTAXIS	GO_CELL_CHEMOTAXIS	231	0.409825	1.86531	0.000262055	0.00236	0.00156928	7361	tags=39%, list=22%, signal=31%	LGALS9/CCL5/CCL22/CX3CL1/MAPK3/PGF/EGR3/ACKR2/IL1RN/CXCL10/GAB1/S100A9/TRPM2/FGF2/CCL17/PADI2/CXCR4/CCR7/MST1/CCRL2/CXCL1/ITGA9/CCR1/VEGFA/IL17RC/PLXNB3/LBP/S100A8/CCL26/LYST/CHGA/CH25H/CXCL12/CXCL17/SWAP70/PIK3CD/DYSF/CXCL11/NOTCH1/PRKD1/EPHA2/ITGB2/CXCR3/ITGA1/KIT/PLEKHG5/IL23A/ACKR3/F7/CXCR6/ADAM10/MSTN/CD74/EDN1/CCR8/VAV1/CSF1/DUSP1/FGF18/IL36RN/GPR183/CCR3/MST1L/MAPK14/CCR10/CXCL2/SFTPD/TRPM…
GO_NEURON_PROJECTION_GUIDANCE	GO_NEURON_PROJECTION_GUIDANCE	244	0.383469	1.75648	0.000262674	0.00236	0.00156928	7328	tags=39%, list=22%, signal=30%	CDH4/LRP1/PLXNA3/MAPK3/CELSR3/NTN4/ZSWIM8/LAMB2/SEMA6C/EZR/GAB1/IRS2/OPHN1/WNT3A/SEMA3B/DSCAM/RELN/VANGL2/CXCR4/GRB10/VEGFA/PLXNB3/SEMA3A/ZSWIM6/NEXN/PLXNB2/ALCAM/BDNF/MYPN/EPHA3/CXCL12/EVL/GRB7/PIK3CD/SHH/EPHA2/ARHGAP35/SEMA6D/GAB2/KLF7/MYCBP2/ERBB2/APP/DOK4/LAMA2/VLDLR/NTN1/PTCH1/HOXA2/NKX2-1/MEGF8/UNC5B/TBR1/PLXNA4/ROBO3/NR4A3/SEMA4A/BMPR2/CYFIP2/EFNB3/EPHA6/SEMA4D/NFASC/SHANK3/FYN/SMAD4/SPON2…
GO_CONNECTIVE_TISSUE_DEVELOPMENT	GO_CONNECTIVE_TISSUE_DEVELOPMENT	230	0.356691	1.62211	0.000263089	0.00236	0.00156928	7055	tags=34%, list=21%, signal=27%	RORC/COL6A1/MMP13/PPARGC1A/COL6A2/MAPK3/COL27A1/THBS3/COL21A1/COL6A3/DYRK1B/HOXB3/RUNX2/MAF/SOX8/FGF2/ID4/CHI3L1/SMPD3/ECM1/TGFBI/EIF2AK3/SCIN/ACTA2/PKDCC/ACVRL1/COL7A1/PTH1R/SOX9/CRIP1/CTSK/SLC39A13/COL20A1/NOTCH1/COL1A1/COL2A1/WNT9A/ZNF516/KLF7/CHST11/COL11A2/FRZB/LUM/HES5/PAXIP1/ANXA6/VWA1/SULF2/NKX3-2/MSX2/TBL1XR1/EDN1/MEF2D/STC1/PKD1/CSF1/FGF18/COL12A1/BMPR2/BMP4/HYAL1/MAPK14/TRPM4/ATP7A/COL…
GO_NEGATIVE_REGULATION_OF_CELL_ADHESION	GO_NEGATIVE_REGULATION_OF_CELL_ADHESION	230	0.409502	1.86228	0.000263089	0.00236	0.00156928	3062	tags=20%, list=9%, signal=19%	LGALS9/PODXL/APOD/CEACAM1/PLA2G2F/IFNL1/IRF1/IFNB1/LRP1/CD274/ACER2/GPNMB/RND1/CX3CL1/PLXNA3/VTCN1/GBP1/IL1RN/JAK3/DSCAM/BTN2A2/BCL6/CDH1/TGFBI/ERBB3/CD164/PLXNB3/PTPN22/ACVRL1/PPARA/PLXNB2/PLET1/JAM2/MIA3/CXCL12/SIPA1/SWAP70/NOTCH1/COL1A1/SHH/RC3H1/C1QTNF1/KLF4/TACSTD2/MIR141/MYOC/ERBB2
GO_POSITIVE_REGULATION_OF_RESPONSE_TO_EXTERNAL_STIMULUS	GO_POSITIVE_REGULATION_OF_RESPONSE_TO_EXTERNAL_STIMULUS	238	0.384071	1.75302	0.000263435	0.00236	0.00156928	6977	tags=33%, list=21%, signal=26%	DHX58/LGALS9/DDX60/CCL5/OPTN/LRP1/CX3CL1/MAPK3/HLA-E/PGF/OSMR/IL15/CXCL10/S100A9/KLK7/FGF2/DSCAM/NOD2/CCR7/TLR3/GRN/CCR1/VEGFA/IL17RC/C2CD4A/LBP/S100A8/BTK/CCL26/LRSAM1/CXCL12/KLK5/CXCL17/SWAP70/DYSF/PRKD1/ITGB2/PUM2/IL23A/APP/F7/CDK19/BRAF/ADAM10/MSTN/EGFR/SASH1/CD74/EDN1/NPY5R/UNC13B/MEGF8/ITGA2/CSF1/CEBPB/FGF18/TNFSF4/NFKBIZ/BMPR2/PGC/NFKBIA/MAPK14/CD47/TTBK1/TUBB2B/USF1/IL1RL1/PDE2A/JAK2/MOSP…
GO_ERK1_AND_ERK2_CASCADE	GO_ERK1_AND_ERK2_CASCADE	245	0.370185	1.69493	0.000263992	0.00236054	0.00156964	5811	tags=30%, list=18%, signal=25%	LGALS9/PSCA/CEACAM1/CCL5/TIMP3/CCL22/DUSP10/LRP1/GPNMB/CX3CL1/MAPK3/ICAM1/GBP1/EZR/PKHD1/FGF2/CCL17/NOD2/CCR7/CHI3L1/BTN2A2/LIF/RASGRP1/CCR1/ATF3/BMPER/APOE/PTPN22/CCL26/ARRB1/SOX9/MIR24-2/SPRY2/HTR2C/DUSP4/NOTCH1/EPHA2/F2R/KLF4/KIT/JUN/FN1/ERBB2/CTSH/FLCN/RPS6KA6/ACKR3/APP/GCNT2/CAMK2N1/RGS14/BRAF/RAPGEF2/FBXW7/EGFR/CD74/NPY5R/NECAB2/CNKSR3/SPRY4/DUSP1/FGF18/FBLN1/GPR183/CHRNA7/BMP4/TBC1D10C/SMA…
GO_NEGATIVE_REGULATION_OF_CELL_MOTILITY	GO_NEGATIVE_REGULATION_OF_CELL_MOTILITY	251	0.361659	1.65892	0.000265393	0.00236862	0.00157501	4578	tags=25%, list=14%, signal=21%	BST2/APOD/SP100/IFITM1/DUSP10/LRP1/PPARGC1A/CX3CL1/FOXO3/IGFBP3/TP53INP1/HDAC5/PIP5KL1/FGF2/PADI2/MIR29A/PTPRT/CDH1/MAPK15/ENG/GCSAM/APOE/PLXNB3/SEMA3A/ACVRL1/ANGPT4/MAGI2/FRMD5/MIR24-2/ADAMTS9/MIA3/CXCL12/EVL/NOTCH1/NISCH/SHH/DPEP1/SERPINF1/KLF4/TACSTD2/TIE1/SEMA6D/SRGAP3/PBLD/COL3A1/ABCC8/FLCN/PTPRU/IGFBP5/MIR200B/CD200R1/ADORA1/BRAF/MITF/MIR10A/NKX2-1/ADORA3/MIR2355/STC1/FUZ/DUSP1/SRGAP1
GO_RESPONSE_TO_VIRUS	GO_RESPONSE_TO_VIRUS	262	0.606238	2.79795	0.000266738	0.00237616	0.00158003	1039	tags=25%, list=3%, signal=24%	MX1/OAS3/C19orf66/DHX58/MX2/OAS2/NLRC5/LGALS9/IFIT1/OASL/DDX60/BST2/RSAD2/IFI44/IRF7/STAT2/IFIT3/TRIM56/IFNL3/ISG15/IRF9/IFIT2/DDX58/CCL5/IFIH1/HERC5/PARP9/PML/IFITM3/IFNL1/IFITM1/IRF1/IFI27/RTP4/CCL22/STAT1/DTX3L/PMAIP1/IFI6/GBP3/PLSCR1/IFNB1/IFNL2/SAMHD1/TRIM22/EIF2AK2/TNFAIP3/TRIM38/ADAR/DUOX2/ISG20/ZC3HAV1/IL15/GBP1/CXCL10/BCL2L11/IFIT5/LCN2/IFI44L/TRIM25/TMEM173/CXCR4/TLR3/MAPK11/DDIT4
GO_RESPONSE_TO_MOLECULE_OF_BACTERIAL_ORIGIN	GO_RESPONSE_TO_MOLECULE_OF_BACTERIAL_ORIGIN	268	0.369865	1.71015	0.000267881	0.00238189	0.00158383	3559	tags=20%, list=11%, signal=18%	LGALS9/CMPK2/CCL5/NOS3/KMO/ABCA1/DUSP10/CD274/PALM3/PPARGC1A/TNFAIP3/CX3CL1/MAPK3/ICAM1/CD68/GGT1/HDAC5/IL1RN/CXCL10/LCN2/PCK1/B2M/BDKRB1/NOD2/CCR7/CXCL1/PLSCR4/REN/AXL/OTUD5/LBP/PTPN22/TH/S100A8/PLCG2/SLC11A1/TRIM5/CXCL11/NOTCH1/CD55/PTGES/NOS2/F2R/CPS1/JUN/ABCC8/KCNJ8/CDK19/PTAFR/IL13/P2RX7/ADAMTS13/ZFP36
GO_VIRAL_LIFE_CYCLE	GO_VIRAL_LIFE_CYCLE	281	0.401688	1.86831	0.000269833	0.00239426	0.00159206	2378	tags=16%, list=7%, signal=15%	MX1/OAS3/C19orf66/PARP10/LGALS9/IFIT1/OASL/BST2/RSAD2/TRIM21/IFNL3/ISG15/CCL5/PML/LAMP3/ANPEP/IFITM3/IFITM1/IFI27/PLSCR1/TMPRSS2/IFNB1/EIF2AK2/TRIM38/ADAR/ICAM1/ISG20/ZC3HAV1/IFIT5/NEDD4L/TRIM25/CXCR4/AXL/APOBEC3H/APOE/SLC52A1/SLC10A1/VPS37D/FMR1/STOM/LRSAM1/TRIM5/NOTCH1/CD55/EPHA2
GO_NEGATIVE_REGULATION_OF_LOCOMOTION	GO_NEGATIVE_REGULATION_OF_LOCOMOTION	295	0.371249	1.73771	0.000270783	0.00239426	0.00159206	4578	tags=24%, list=14%, signal=21%	BST2/TRIM21/APOD/PML/SP100/IFITM1/DUSP10/LRP1/PPARGC1A/CX3CL1/PLXNA3/SEMA6C/FOXO3/IGFBP3/TP53INP1/HDAC5/PIP5KL1/FGF2/WNT3A/PADI2/MIR29A/SEMA3B/PTPRT/TRIM25/CDH1/MAPK15/ENG/GCSAM/APOE/PLXNB3/SEMA3A/ACVRL1/ANGPT4/MAGI2/FRMD5/MIR24-2/ADAMTS9/MIA3/CXCL12/EVL/TRIM5/NOTCH1/NISCH/SHH/DPEP1/SERPINF1/KLF4/TACSTD2/TIE1/SEMA6D/SRGAP3/PBLD/COL3A1/ABCC8/FLCN/PTPRU/IGFBP5/MIR200B/CD200R1/ADORA1/BRAF/MITF/MIR10…
GO_REGULATION_OF_VASCULATURE_DEVELOPMENT	GO_REGULATION_OF_VASCULATURE_DEVELOPMENT	295	0.356668	1.66946	0.000270783	0.00239426	0.00159206	7506	tags=37%, list=23%, signal=29%	CEACAM1/PML/SP100/NOS3/STAT1/KLF2/NPR1/GPNMB/TNFAIP3/CX3CL1/FOXO4/PGF/ERAP1/CREB3L1/HDAC5/CXCL10/ADM2/GAB1/MIR1-2/FGF2/MIR29A/HDAC9/CHI3L1/TLR3/ADAM12/GRN/ECM1/ENG/GATA4/VEGFA/BMPER/FOXC1/CDH5/ANGPTL4/ACVRL1/ANGPT4/MIR24-2/ADAMTS9/SPRY2/NOTCH1/PRKD1/EPHA2/ITGB2/SERPINF1/KLF4/KIT/TIE1/GATA6/ABCC8/ERBB2/CTSH/AMOT/MIR200B/HIPK1/HSPG2/DLL1/RAPGEF2/FBXW7/MIR10A/PTGIS/SASH1/ROCK2/ITGA5/MIR2355/HIPK2/FG…
GO_REGULATION_OF_IMMUNE_EFFECTOR_PROCESS	GO_REGULATION_OF_IMMUNE_EFFECTOR_PROCESS	312	0.382687	1.80046	0.000274424	0.00241813	0.00160793	3606	tags=20%, list=11%, signal=18%	DHX58/LGALS9/IFIT1/DDX60/BST2/RSAD2/CEACAM1/DDX58/HERC5/PARP9/IFNL1/STAT1/DTX3L/IFNB1/DUSP10/PARP3/HLA-F/TNFAIP3/MAPK3/HLA-E/TRIM38/RAET1L/IL1R1/IL15/JAK3/KLK7/B2M/CD177/STAT6/NOD2/TMEM173/TLR3/BCL6/SASH3/GRN/RASGRP1/ULBP2/CD22/LBP/BTK/ULBP1/IGHG1/KLK5/CD55/TNFSF13/NLRX1/ITGB2/RC3H1/PUM2/SERPINB9/ENPP3/GAB2/IL23A/APPL2/PGLYRP4/PTAFR/IL13/P2RX7/SERPING1/PAXIP1/FGR
GO_ADAPTIVE_IMMUNE_RESPONSE	GO_ADAPTIVE_IMMUNE_RESPONSE	303	0.390385	1.83124	0.000274499	0.00241813	0.00160793	5411	tags=26%, list=16%, signal=22%	RSAD2/IRF7/CEACAM1/RORC/BTN3A2/LAMP3/TAP2/IRF1/RFTN1/BTN3A3/ERAP2/IFNB1/DUSP10/CD274/BTN3A1/PARP3/IGHE/HLA-F/PRDM1/TNFAIP3/HLA-E/RAET1L/ERAP1/ICAM1/TAP1/IL1R1/VTCN1/JAK3/B2M/STAT6/BCL6/SASH3/ULBP2/LAT/TFEB/TSC1/MARCH8/BTK/ULBP1/ALCAM/SLC11A1/IGHG1/C1RL/SWAP70/SKAP1/PIK3CD/CD55/IGHM/TNFSF13/RC3H1/IL23A/MCOLN1/TRBV6-8/CTSH/P2RX7/SERPING1/PAXIP1/CTSL/ZBTB7B/C4A/CD74/CAMK4/POU2F2/ICOSLG/IGLV1-51/RNF1…
GO_DEFENSE_RESPONSE_TO_OTHER_ORGANISM	GO_DEFENSE_RESPONSE_TO_OTHER_ORGANISM	347	0.525833	2.50196	0.000276625	0.00242787	0.00161441	2559	tags=25%, list=8%, signal=23%	MX1/OAS3/C19orf66/DHX58/MX2/OAS2/NLRC5/IFIT1/OASL/DDX60/BST2/RSAD2/IRF7/STAT2/BATF2/IFIT3/TRIM56/IFNL3/ISG15/IRF9/IFIT2/DDX58/IFIH1/HERC5/PARP9/PML/IFITM3/IFNL1/IFITM1/IRF1/IFI27/RTP4/STAT1/DTX3L/PMAIP1/OPTN/IFI6/GBP3/PLSCR1/IFNB1/IFNL2/SAMHD1/IGHE/TRIM22/EIF2AK2/TNFAIP3/MAPK3/HLA-E/PLA2G6/TRIM38/ADAR/ISG20/ZC3HAV1/IL15/GBP1/CXCL10/IFIT5/S100A9/KLK7/LCN2/IFI44L/TRIM25/NOD2/TMEM173/TLR3/DDIT4/GRN/…
GO_REGULATION_OF_MULTI_ORGANISM_PROCESS	GO_REGULATION_OF_MULTI_ORGANISM_PROCESS	333	0.448966	2.12534	0.000276625	0.00242787	0.00161441	2487	tags=20%, list=8%, signal=18%	MX1/OAS3/C19orf66/DHX58/PARP10/LGALS9/IFIT1/OASL/DDX60/BST2/RSAD2/TRIM21/IFNL3/ISG15/DDX58/CCL5/HERC5/PARP9/PML/LAMP3/IFITM3/IFITM1/IFI27/STAT1/DTX3L/OPTN/PLSCR1/TMPRSS2/IFNB1/EIF2AK2/INHBA/TNFAIP3/CX3CL1/MAPK3/TRIM38/ADAR/TRIM14/ISG20/ZC3HAV1/HPN/IL15/BCL2L11/IFIT5/KLK7/PAEP/TRIM25/TMEM173/CACNA1H/GRN/APOBEC3H/APOE/LBP/INHBB/FMR1/STOM/LRSAM1/KLK5/SIGLEC11/TRIM5/NOTCH1/CD55/LHFPL2/NLRX1/NOS2/PUM2
GO_LIPID_LOCALIZATION	GO_LIPID_LOCALIZATION	335	0.370113	1.75289	0.000277393	0.00243012	0.0016159	4138	tags=24%, list=13%, signal=21%	APOL3/APOL6/APOL1/APOD/CEACAM1/PLA2G2F/APOL2/NPC1L1/PLSCR1/ABCA1/LRP1/INHBA/PLA2G6/LCAT/ACE/PNPLA2/OSBPL2/AQP9/IRS2/ATP11A/FITM1/ABCA12/KDM5B/ABCD1/PLSCR4/APOBR/ATP8B2/GULP1/APOF/REN/NKX3-1/PLIN5/CES1/ABCG1/PITPNM2/OSBPL10/APOE/LBP/CETP/CYP4A11/STRA6/TTC39B/ANO7/SLC10A1/NTSR1/LIPG/ABCG4/SLC5A8/AKR1C1/PPARA/ACSL1/SLC27A1/XKR6/ABCA6/CPT1B/DYSF/SHH/SYT7/ABCA10/ANO9/NOS2/C1QTNF1/PLTP/SORL1/CRH/LRAT/C…
GO_LEUKOCYTE_MIGRATION	GO_LEUKOCYTE_MIGRATION	342	0.353771	1.67776	0.000277932	0.00243037	0.00161607	7304	tags=34%, list=22%, signal=27%	LGALS9/APOD/CEACAM1/CCL5/CCL22/CX3CL1/MAPK3/PGF/CEACAM6/ICAM1/IL1R1/IL1RN/CXCL10/S100A9/TRPM2/CCL17/PADI2/CD177/BDKRB1/CXCR4/CCR7/MST1/SMPD3/CXCL1/ITGA9/ECM1/CCR1/GCSAM/CEACAM5/VEGFA/IL17RC/MERTK/LBP/ANGPT4/S100A8/CCL26/LYST/MIR24-2/CHGA/JAM2/CH25H/MIA3/CXCL12/CXCL17/SWAP70/GRB7/PIK3CD/DYSF/CXCL11/COL1A1/IGHM/ITGB2/CXCR3/ITGA1/KIT/DBH/IL23A/FN1/SELL/SLC7A5/TNFRSF10B/SLC16A3/APP/F7/PTAFR/CD200R1/A…
GO_EXTRACELLULAR_STRUCTURE_ORGANIZATION	GO_EXTRACELLULAR_STRUCTURE_ORGANIZATION	355	0.36606	1.74441	0.000279174	0.00243675	0.00162031	4814	tags=28%, list=15%, signal=24%	COL6A1/MMP13/ABCA1/LRP1/LOXL4/COL6A2/ADAMTSL4/COL27A1/COL28A1/COL6A3/LCAT/LAMB2/CREB3L1/ICAM1/THSD4/HPN/SPINT1/KLK7/FGF2/WNT3A/SMPD3/TIMP2/COL16A1/ITGA9/ADAM12/CDH1/SH3PXD2A/ENG/ELF3/TGFBI/ABCG1/PRSS1/APOE/FOXC1/CETP/LIPG/COL7A1/ICAM5/SOX9/KAZALD1/COL17A1/ADAMTS9/MMP21/FMOD/CTSK/JAM2/LAMC1/FBN1/KLK5/ICAM4/NOTCH1/COL5A2/COL1A1/AGRN/BCAN/ITGB2/OTOL1/ITGB4/ITGA1/FURIN/PLTP/COL2A1/ITGA10/BGN/MYO1E/FN…
GO_REGULATION_OF_INNATE_IMMUNE_RESPONSE	GO_REGULATION_OF_INNATE_IMMUNE_RESPONSE	365	0.347341	1.65995	0.000280034	0.00243978	0.00162233	2389	tags=18%, list=7%, signal=17%	DHX58/NLRC5/LGALS9/DDX60/RSAD2/IRF7/PARP14/CEACAM1/DDX58/CCL5/BPIFB1/IFIH1/PARP9/USP18/IRF1/STAT1/RFTN1/PLSCR1/IFNB1/MUCL1/MUC5B/ZBP1/DUSP10/PSMB8/MUC3A/SAMHD1/HLA-F/TNFAIP3/HLA-E/MUC20/RAET1L/ERAP1/NMI/CD300LF/PSMB9/MUC4/S100A9/MUC5AC/NOD2/TMEM173/TLR3/PIK3AP1/PSME1/GRN/MUC2/RASGRP1/HEXIM1/ULBP2/APOE/LBP/MUC6/PTPN22/S100A8/BTK/ULBP1/CLEC7A/PLCG2/MUC19/CTSK/TRIM5/KRAS/CREBBP/PSMB10/NLRX1/ITGB2
GO_REGULATION_OF_SIGNALING_RECEPTOR_ACTIVITY	GO_REGULATION_OF_SIGNALING_RECEPTOR_ACTIVITY	399	0.35233	1.69944	0.000282965	0.00246082	0.00163632	6536	tags=30%, list=20%, signal=25%	SECTM1/IFNL3/PSCA/CCL5/GDF15/IFNL1/CCL22/IFNB1/MAPK8IP2/IFNL2/PPARGC1A/INHBA/GPNMB/CX3CL1/TNFSF15/PGF/TYMP/IL15/IL1RN/CXCL10/PPP2R5B/MUC4/ADM2/TG/NTF4/FGF2/INHA/WNT3A/CCL17/DLG4/RELN/FLT3LG/TNFSF10/LIF/NLGN2/CXCL1/AGRP/CACNG8/GRN/CBLB/VEGFA/NLGN3/DAPK1/FAM3B/CCL26/CGA/NEURL1/INHBB/MDK/BDNF/KLHL24/FBRS/FBN1/CXCL12/PLAU/CXCL11/SHH/TNFSF13/PINK1/CDNF/WNT9A/GPHA2/DLG2/IL23A/CRH/STC2/APP/IL13/ADORA1/H…
GO_CIRCULATORY_SYSTEM_PROCESS	GO_CIRCULATORY_SYSTEM_PROCESS	441	0.357301	1.73743	0.00029163	0.00253154	0.00168334	6880	tags=32%, list=21%, signal=25%	P2RX2/CEACAM1/SGK1/CACNA1B/NOS3/STAT1/NPY1R/SLC1A1/ATP2B4/ERAP2/NPR1/KCNK3/SLC4A5/SMTNL1/GJA1/PLA2G6/ERAP1/ACE/ICAM1/ADCY6/NOS1AP/MME/SLC8A3/SGCG/CXCL10/ADM2/NEDD4L/MIR1-2/HRC/BDKRB1/KCNJ11/FXYD6/RCAN1/CACNA1H/CACNG8/REN/CES1/GATA4/TNNT2/C2CD4A/APOE/FOXC1/CYP4F12/RYR1/SEMA3A/KCNJ4/ACTA2/CYP4A11/ACVRL1/TH/KCNE4/NTSR1/PPARA/RENBP/ATP1A4/CHGA/KCNQ1/CXCL12/TTN/CACNG1/NISCH/RYR2/NOS2/F2R/ARHGAP35/ITGA…
GO_RESPONSE_TO_BACTERIUM	GO_RESPONSE_TO_BACTERIUM	448	0.372541	1.81262	0.000293686	0.00254474	0.00169212	3606	tags=21%, list=11%, signal=19%	DHX58/OAS2/NLRC5/LGALS9/CMPK2/IFI44/HERC6/ISG15/CCL5/NOS3/OPTN/KMO/ABCA1/DUSP10/CD274/PALM3/IGHE/PPARGC1A/FER1L6/TNFAIP3/CX3CL1/MAPK3/HLA-E/PLA2G6/ERAP1/ICAM1/CD68/GGT1/HDAC5/IL1RN/CXCL10/S100A9/C15orf48/KLK7/LCN2/PCK1/B2M/BDKRB1/NOD2/CCR7/TLR3/CXCL1/PLSCR4/GRN/TMEM255A/REN/AXL/IL22RA1/OTUD5/SLC17A5/LBP/NEXN/PTPN22/TH/S100A8/PLCG2/SLC11A1/LYST/IGHG1/ADAMTS9/CHGA/CA5B/KLK5/SIGLEC11/TRIM5/FAM20A/CX…
GO_BLOOD_VESSEL_MORPHOGENESIS	GO_BLOOD_VESSEL_MORPHOGENESIS	520	0.323933	1.59772	0.000298954	0.00257782	0.00171411	7506	tags=33%, list=23%, signal=26%	APOD/CEACAM1/PML/SP100/ANPEP/NOS3/STAT1/KLF2/NPR1/LRP1/TBX4/PRDM1/GPNMB/TNFAIP3/SAT1/CX3CL1/FOXO4/PGF/EGR3/ERAP1/CREB3L1/HOXB3/TYMP/ANGPTL6/HDAC5/CXCL10/ADM2/NFATC4/GAB1/MIR1-2/FGF2/MIR29A/SLC12A6/HDAC9/CHI3L1/TLR3/ADAM12/GRN/ECM1/ENG/TGFBI/TBX1/VEZF1/EIF2AK3/GATA4/CUL7/VEGFA/BMPER/KLF5/APOE/FOXC1/CDH5/ANGPTL4/TGFBR3/STRA6/ACVRL1/ANGPT4/ARHGAP24/MIR24-2/ADAMTS9/RAMP1/MIA3/SPRY2/CXCL17/DYSF/NOTCH1…
GO_REGULATION_OF_SYSTEM_PROCESS	GO_REGULATION_OF_SYSTEM_PROCESS	481	0.309609	1.51593	0.000299133	0.00257782	0.00171411	5745	tags=26%, list=17%, signal=22%	SGK1/CACNA1B/NOS3/SLC1A1/ATP2B4/NPR1/KCNK3/SMTNL1/PPARGC1A/FBXO32/INHBA/GJA1/ACE/ICAM1/TYMP/KLK8/NOS1AP/SLC8A3/MIR1-2/MYBPH/INHA/DLG4/HRC/RELN/RAB11FIP1/ZFHX2/NLGN2/KCNJ11/FXYD6/CACNA1H/CACNG8/CAMK2B/REN/NKX3-1/EIF2AK3/GATA4/TNNT2/RYR1/NLGN3/SEMA3A/KCNJ4/TH/KCNE4/NTSR1/C1QTNF3/PPARA/INHBB/FMR1/ATP1A4/RAB11FIP5/CHGA/ACPP/HTR2C/KCNQ1/CACNG1/NOTCH1/RYR2/F2R/C1QTNF1/KLF4/DAPK3/KIT/DES/DSC2/KCNK15/CUX…
GO_TAXIS	GO_TAXIS	525	0.365731	1.80544	0.000299312	0.00257782	0.00171411	7361	tags=36%, list=22%, signal=29%	LGALS9/CCL5/CCL22/CDH4/LRP1/GPNMB/CX3CL1/PLXNA3/MAPK3/CELSR3/PLA2G6/NTN4/ZSWIM8/PGF/EGR3/LAMB2/TYMP/ACKR2/SEMA6C/IL1RN/CXCL10/EZR/GAB1/S100A9/IRS2/OPHN1/TRPM2/FGF2/WNT3A/CCL17/PADI2/SEMA3B/DSCAM/RELN/VANGL2/CXCR4/CCR7/MST1/CCRL2/CXCL1/ITGA9/CCR1/GRB10/VEGFA/IL17RC/PLXNB3/LBP/SEMA3A/ZSWIM6/NEXN/S100A8/CCL26/COLEC10/PLXNB2/ALCAM/BDNF/LYST/CHGA/CH25H/MYPN/EPHA3/CXCL12/PLAU/EVL/CXCL17/SWAP70/GRB7/PIK…
GO_PEPTIDE_SECRETION	GO_PEPTIDE_SECRETION	482	0.327178	1.6018	0.00029967	0.00257782	0.00171411	3606	tags=19%, list=11%, signal=17%	LGALS9/RSAD2/PTPRN2/DDX58/CCL5/IFIH1/BTN3A2/PML/ABCA1/LRP1/CD274/BAIAP3/BTN3A1/ACHE/TNFAIP3/CX3CL1/MAPK3/HLA-E/PLA2G6/SRCIN1/GHRHR/NR0B2/VTCN1/GIPR/GBP1/IL1RN/EZR/LTBP2/IRS2/SSTR5/CTAGE8/PAEP/CTAGE9/CTAGE4/HDAC9/WLS/RAB11FIP1/NOD2/ARFGAP3/CCR7/CHI3L1/BTN2A2/NLGN2/SMPD3/MAPK11/KCNJ11/RASGRP1/CD22/RHBDF1/IL17RC/CPLX1/PTPN22/FAM3B/S100A8/MYRIP/TVP23C/C1QTNF3/ARRB1/INHBB/RAB3B/RAB11FIP5/MIR24-2/LTBP4…
GO_INFLAMMATORY_RESPONSE	GO_INFLAMMATORY_RESPONSE	553	0.331285	1.64214	0.000304321	0.00260839	0.00173444	5796	tags=26%, list=18%, signal=22%	APOL3/LGALS9/NUPR1/APOD/CCL5/APOL2/USP18/CCL22/PLSCR1/ALOX5/DUSP10/LRP1/TNFAIP3/THEMIS2/CX3CL1/HLA-E/NMI/ICAM1/BLNK/CHST1/ACKR2/CD68/GGT1/IL1R1/HDAC5/OSMR/IL15/IL1RN/CXCL10/GGT5/PLA2G4C/NFATC4/S100A9/CCL17/HDAC9/BDKRB1/NOD2/TMEM173/CXCR4/CCR7/CHI3L1/IL17RE/TLR3/CCRL2/CXCL1/ABCD1/BCL6/PIK3AP1/GRN/ECM1/LY75/ELF3/RASGRP1/CCR1/CYP4F11/AXL/LAT/IL17RC/C2CD4A/APOE/CDH5/LBP/S100A8/BTK/CLEC7A/C1QTNF3/CCL2…
GO_METAL_ION_HOMEOSTASIS	GO_METAL_ION_HOMEOSTASIS	529	0.295575	1.45839	0.000304321	0.00260839	0.00173444	3692	tags=18%, list=11%, signal=17%	P2RX2/UPK3A/CCL5/SCNN1G/PML/SLC12A7/STEAP4/ATP2B4/NPR1/KCNK3/LRP1/CYBRD1/SLC12A4/CX3CL1/PLA2G6/ACKR2/GIPR/TMEM165/SLC8A3/CXCL10/NEDD4L/S100A9/MIR1-2/LCN2/TRPM2/PKHD1/ABL2/FGF2/SCNN1B/B2M/SLC12A6/SLC25A28/DLG4/HRC/BDKRB1/GPR20/CXCR4/CCR7/ATP13A4/DDIT3/CCRL2/TMEM178A/HERPUD1/CCR1/GNA15/SFXN3/TRPV6/APOE/CYP4F12/RYR1/CYP4A11/S100A8/NTSR1/HAP1/PLCG2/PTH1R/SLC11A1/ATP1A4/SLC25A27/SLC39A13/HTR2C/CXCL12/…
GO_REGULATION_OF_ION_TRANSPORT	GO_REGULATION_OF_ION_TRANSPORT	534	0.293097	1.44677	0.000305064	0.00261005	0.00173555	6283	tags=27%, list=19%, signal=22%	P2RX2/CCL5/PML/CACNA1B/NOS3/ATP2B4/MAPK8IP2/KMO/PPARGC1A/PDZK1/CX3CL1/PLA2G6/GEM/ICAM1/PRSS8/NOS1AP/CXCL10/NEDD4L/MIR1-2/CLIC5/IRS2/B2M/DLG4/HRC/RELN/BDKRB1/CACNA1I/CLIC6/NLGN2/KCNJ11/FXYD6/CACNA1H/CACNG8/CCR1/CAMK2B/GRIN3B/SYT10/APOE/NLGN3/KCNJ4/CYP4A11/DAPK1/SYT15/KCNE4/NTSR1/KCNU1/HAP1/PLCG2/FMR1/SNX16/RAB3B/STOM/SYT8/KLHL24/CHRNB2/CACNA1E/KCNQ1/CXCL12/GJC2/CACNG1/DYSF/CXCL11/RYR2/SYT7/HCN3/AN…
GO_REGULATION_OF_CELL_ADHESION	GO_REGULATION_OF_CELL_ADHESION	563	0.316749	1.57169	0.000306091	0.00261025	0.00173568	5677	tags=25%, list=17%, signal=21%	LGALS9/PODXL/APOD/CEACAM1/CCL5/PLA2G2F/PML/IFNL1/IRF1/MDGA1/IFNB1/DUSP10/LRP1/CD274/ACER2/GPNMB/RND1/CX3CL1/PLXNA3/HLA-E/EGR3/CEACAM6/ICAM1/VTCN1/IL15/GBP1/IL1RN/JAK3/ABL2/WNT3A/DSCAM/RASAL3/NOD2/CXCR4/CCR7/BTN2A2/BCL6/COL16A1/SASH3/CDH1/TGFBI/RASGRP1/ERBB3/RREB1/CD164/MYO10/VEGFA/FMN1/C2CD4A/MAP3K8/TSC1/PLXNB3/PTPN22/ACVRL1/CYTH1/PPARA/PLXNB2/SOX9/FRMD5/PLET1/JAM2/MIA3/EPHA3/CXCL12/PLAU/SIPA1/SW…
GO_LYMPHOCYTE_ACTIVATION	GO_LYMPHOCYTE_ACTIVATION	539	0.293924	1.45183	0.000306185	0.00261025	0.00173568	6109	tags=26%, list=19%, signal=21%	LGALS9/BST2/RSAD2/CEACAM1/CCL5/RORC/PLA2G2F/IFNL1/IRF1/IFNB1/DUSP10/CD274/BTN3A1/PARP3/IGHE/INHBA/HLA-F/PRDM1/GPNMB/TNFAIP3/HLA-E/EGR3/RAET1L/ICAM1/KIF13B/BLNK/RUNX2/HDAC5/VTCN1/IL15/JAK3/IRS2/INHA/WNT3A/B2M/DNAJB9/STAT6/HDAC9/RASAL3/FLT3LG/NOD2/CCR7/BTN2A2/BCL6/KLF6/SASH3/RASGRP1/AXL/ULBP2/CD22/LAT/IRF2BP2/MAP3K8/TSC1/MERTK/SATB1/PTPN22/BTK/ULBP1/CLEC7A/PLCG2/SLC11A1/IGHG1/CHRNB2/SWAP70/PIK3CD/C…
GO_DEPHOSPHORYLATION	GO_DEPHOSPHORYLATION	406	-0.316206	-1.46244	0.000307409	0.002616	0.0017395	7729	tags=35%, list=23%, signal=27%	LGALS3/MYOZ1/BCL2/PHOSPHO1/TPTE2/PTEN/GPATCH2/PTPN11/ACP6/PPP2R1B/CEP192/HDHD2/PPP2CA/PPP2R5A/PPP6R1/NT5M/SYNJ2/STYXL1/FKBP15/CDC25C/MGAT5/FBP1/PPP4R1/GBA/SAG/RPAP2/PPP2R5C/PPP4C/PPP1R35/CTDSPL2/PPP3CA/PPP2R5E/PTP4A3/NT5C3A/IGBP1/DLG3/PNKP/CAMK2G/CTDNEP1/MPHOSPH10/LHPP/NT5E/PTPN6/PTPDC1/PIN1/NT5C/DUSP7/PPP1R11/MTMR2/CALM2/SLC39A10/PPM1J/PGP/PPP1R7/NANP/DLC1/PPM1L/UBASH3B/APEX1/G6PC3/PPP1R3D/DUSP1…
GO_DEVELOPMENTAL_GROWTH	GO_DEVELOPMENTAL_GROWTH	574	0.299086	1.48459	0.000311236	0.00264384	0.00175801	5782	tags=26%, list=18%, signal=21%	APOD/GDF15/COL6A1/KLF2/NPY1R/CDH4/MMP13/SMURF1/KLK6/DUSP10/LRP1/COL6A2/PLXNA3/MESP1/COL27A1/THBS3/COL21A1/COL6A3/DUOX2/LAMB2/GHRHR/INSR/SEMA6C/FOXO3/EZR/BCL2L11/NEDD4L/MIR1-2/SLC6A3/LGR6/SLC1A2/FGF2/WNT3A/SEMA3B/STAT5A/DSCAM/VANGL2/KDM5B/SMPD3/MAPK11/SASH3/ECM1/WDTC1/SALL4/GATA4/VEGFA/FMN1/APOE/FOXC1/NLGN3/SEMA3A/PKDCC/TGFBR3/STRA6/ULK1/COL7A1/PPARA/MAGI2/ALCAM/SOX9/BDNF/MIR24-2/SPRY2/AUTS2/ULK2/…
GO_EPITHELIAL_CELL_DIFFERENTIATION	GO_EPITHELIAL_CELL_DIFFERENTIATION	577	0.278656	1.38364	0.000312891	0.00265316	0.00176421	4670	tags=23%, list=14%, signal=20%	PODXL/UPK3A/CEACAM1/STAT1/KLF2/SLC4A5/TPP1/ATOH8/PRDM1/MESP1/ADAMTSL4/IVL/LAMB2/UPK2/ICAM1/TDRD7/TXNIP/CNN3/ASCL1/PRSS8/EZR/KRT15/MAF/MIR1-2/SOX8/OPHN1/PCK1/BARX1/PTK6/ABCA12/KRTAP5-7/KDM5B/LIF/ID3/ENG/ELF3/EHF/TBX1/AQP3/VEZF1/CES1/GATA4/GRHL1/MYO7A/VEGFA/KLF5/KRTAP5-10/FOXC1/CDH5/ACTA2/HRNR/ACVRL1/MIR181A2/ACADVL/KRT40/ARID4B/FLG/AKR1C1/KRT12/MAGI2/ARID4A/SOX9/KLK12/CTSK/ELF5/KRT37/KLK5/BDH2/NOT…
GO_POSITIVE_REGULATION_OF_PROTEIN_COMPLEX_ASSEMBLY	GO_POSITIVE_REGULATION_OF_PROTEIN_COMPLEX_ASSEMBLY	217	-0.377207	-1.63525	0.000325733	0.00275714	0.00183335	5876	tags=35%, list=18%, signal=29%	AJUBA/CDC42EP5/ERCC4/MET/GTF2H4/CORO1A/RAC3/CAV3/ARPC3/CAND1/PSMC6/DCTN1/SUMO1/RPA1/HSP90AA1/ARL2/ACTR3C/CDH17/XPA/GRB2/CREB1/FCHSD2/ACTR3/MTOR/GTF2H3/PYCARD/ARPC2/MAPK9/ACTR3B/RAC1/RHOC/BAIAP2L2/TRABD2B/RPS3/SPIDR/FSCN1/IDE/FAF1/DHX33/EIF4G1/ABI2/MAPRE1/RHOBTB2/GTF2H2/BAIAP2/STUB1/PFN2/DRG1/ARPC1B/CYFIP1/GTF2H5/CDT1/CDC42EP2/WNT10B/CUL4A/DDB1/RHOA/CHD1L/CLU/PSMC2/TP53/PARP1/RPA2/BRK1/RPA3/ARPC5L…
GO_REGULATION_OF_MYELOID_CELL_DIFFERENTIATION	GO_REGULATION_OF_MYELOID_CELL_DIFFERENTIATION	209	-0.391944	-1.68998	0.000328569	0.00277174	0.00184306	2978	tags=22%, list=9%, signal=21%	THBS1/LEO1/PTPN2/PRMT6/AGO1/HSPA9/LILRB3/DPY30/WDR61/ANKRD54/HIST1H4J/CUL4A/NCAPG2/HIST2H4B/SMAP1/HIST1H4K/HAX1/PAF1/IL20/TESC/HIST2H3D/HIST2H3A/HIST2H3C/HIST1H3D/HIST1H3A/PRMT1/PPARGC1B/EIF6/HIST1H3H/CIB1/HIST1H3C/FADD/HIST1H3F/WDR5/HIST1H3E/HIST1H3I/HIST1H3J/HIST1H4D/HIST1H3G/HIST1H4F/NME1/HIST1H4A/HIST1H3B/HIST1H4E/HIST1H4B/HIST1H4H/HIST1H4C
GO_REGULATION_OF_RNA_METABOLIC_PROCESS	GO_REGULATION_OF_RNA_METABOLIC_PROCESS	207	-0.373885	-1.61016	0.000328623	0.00277174	0.00184306	7282	tags=43%, list=22%, signal=33%	SMU1/RBM22/SFSWAP/CELF2/RBM15/SRSF4/HNRNPU/POLR2A/CPSF6/RIOK1/SNRNP70/RBM17/PPP3CA/HABP4/KHSRP/RBM10/THRAP3/NSRP1/RELA/WTAP/NFKB1/DHX9/SNW1/SAP18/RNF20/SRSF7/STH/WDR43/PTBP3/HNRNPK/TRA2B/SRPK1/U2AF2/PRPF19/PTBP1/JMJD6/CELF1/NCBP2/SRSF2/LEO1/HRAS/ABCE1/RBM42/HNRNPA2B1/NCBP1/TARBP2/SRSF9/RBMX/TMBIM6/SHQ1/KHDRBS3/UTP15/SRSF8/RBM4B/DIMT1/HNRNPF/BCDIN3D/DAZAP1/AHNAK2/PTCD2/NUDT21/FAM172A/MBNL3/SF3B4/M…
GO_REGULATION_OF_PROTEIN_MODIFICATION_BY_SMALL_PROTEIN_CONJUGATION_OR_REMOVAL	GO_REGULATION_OF_PROTEIN_MODIFICATION_BY_SMALL_PROTEIN_CONJUGATION_OR_REMOVAL	204	-0.379319	-1.63068	0.000329924	0.0027718	0.0018431	6228	tags=38%, list=19%, signal=31%	SMAD7/ARRB2/RCHY1/ABL1/GTPBP4/RPS2/RIPK2/OTUB1/HMG20B/RELA/CRY1/TRIB3/PIN1/USP44/PRR7/GCLC/PEF1/WDR70/UBXN2A/FEM1A/FANCI/RNF20/PSMD10/BRCA1/HSP90AA1/AKT1/HDAC4/AMER1/TSPYL5/MTOR/U2AF2/BAG5/UBB/CAV1/MAPK9/CDK5/PDCD6/RPS3/SIAH2/UBE2I/PLAA/DERL1/RPL23/RASSF5/PRMT3/SPSB4/STUB1/CHP1/FBXO5/KDM1A/SKP2/HSP90AB1/UBE2N/BAG2/LIMK1/TBC1D7/HSPBP1/DCUN1D5/NHLRC1/FANCM/PINX1/MAD2L1/FKBP1A/PLK1/UBE2L3/UBE2S/RPS7…
GO_POSITIVE_REGULATION_OF_CYTOSKELETON_ORGANIZATION	GO_POSITIVE_REGULATION_OF_CYTOSKELETON_ORGANIZATION	201	-0.380598	-1.63423	0.000330142	0.0027718	0.0018431	5306	tags=32%, list=16%, signal=27%	UBXN2B/RAC3/TGFB3/CAV3/ARPC3/NRP1/DCTN1/CEP120/ARL2/ACTR3C/PPM1F/GRB2/FHOD1/FCHSD2/ACTR3/MTOR/PYCARD/ARPC2/ACTR3B/RAC1/RHOC/BAIAP2L2/CDK5/RPS3/PXN/HRAS/SPAG5/CENPJ/SYNPO2/CFL1/ABI2/MAPRE1/RHOBTB2/BAIAP2/PLK4/PFN2/DRG1/ARPC1B/CYFIP1/SH3PXD2B/CDC42EP2/NSFL1C/NES/PDXP/LIMK1/NF2/HAX1/RHOA/KATNB1/DSTN/ITGB1BP1/BRK1/FLNA/ARPC5L/PSRC1/CDK5R1/WDR1/PFDN2/NUP62/PFN1/RANBP1/VIL1/POC1A/ARPC1A/S100A10
GO_NEGATIVE_REGULATION_OF_APOPTOTIC_SIGNALING_PATHWAY	GO_NEGATIVE_REGULATION_OF_APOPTOTIC_SIGNALING_PATHWAY	202	-0.372678	-1.60087	0.000330688	0.0027718	0.0018431	6227	tags=36%, list=19%, signal=29%	ARRB2/PIH1D1/TRAF2/ITGA6/OPA1/AR/RRN3/RNF34/SNAI2/SH3RF1/RELA/RTKN2/RAF1/GCLC/NDUFA13/NRP1/TAF9B/PSMD10/MAPK8IP1/PRELID1/BRCA1/QARS/HMGB2/FIGNL1/GNAI3/AKT1/ITGAV/HDAC1/TAF9/BAG5/MIF/PAM16/SERPINE1/CSNK2A1/SIAH2/NONO/EYA3/THBS1/TMBIM6/CTH/MAZ/CDKN2D/CCAR2/FXN/KDM1A/BMP5/VDAC2/NLE1/SOD2/TXNDC12/PTPN1/NOC2L/GCLM/CLU/PRDX2/BCL2L12/PSME3/EYA2/PPIF/YBX3/MMP9/CTNNA1/TERT/TRAP1/FADD/ACAA2/PARK7/ENO1/TMEM…
GO_NUCLEOSIDE_PHOSPHATE_METABOLIC_PROCESS	GO_NUCLEOSIDE_PHOSPHATE_METABOLIC_PROCESS	192	-0.391482	-1.67292	0.000330961	0.0027718	0.0018431	6623	tags=36%, list=20%, signal=29%	DLST/ACSM5/MYH7/SUCLA2/TYMS/NT5C3A/ATP1B1/OPA1/PNKP/BAD/NME7/NT5E/DCTD/AK1/DCK/MAGI3/ACOT4/ACOT1/TPST2/AK4/NOX1/FIGNL1/NMNAT3/GNAI3/DCXR/MDH1B/RNASEH2B/OGDH/NUDT5/ACOT7/NMNAT1/MCEE/RAB23/ATP6V1B2/HSD17B4/GPAM/G6PD/SULT2B1/MDH1/NDUFS1/SULT1A3/IDH2/SUCLG1/NME6/SLC25A25/NT5C3B/OLA1/THEM4/ACAT1/RAN/HSPA8/DGUOK/RHOA/ACBD6/PARP1/TP53I3/LDHA/AK2/DBI/BEND3/ACLY/ACOT13/VCP/MDH2/DTYMK/PMVK/HPRT1/PARK7/NME1…
GO_CYTOKINESIS	GO_CYTOKINESIS	153	-0.423651	-1.75901	0.000336134	0.00281018	0.00186862	6591	tags=39%, list=20%, signal=32%	BBS4/SEPT7/CHMP3/FSD1/ARF1/CHMP4A/TRIM36/UVRAG/PIN1/CHMP1A/STAMBP/ECT2/MITD1/CALM2/KIF14/CDC25B/KLHL21/BRCA2/ALKBH4/CNTROB/SEPT11/ACTR3/MAP10/CIT/APC/RHOC/ANLN/RACGAP1/BIN3/INCENP/CFL1/CETN2/ARL3/CDT1/AURKA/KIF4A/PDXP/E2F7/RHOA/SEPT8/CHMP7/CEP55/NUSAP1/CDC6/KIF20A/PLK1/PRC1/DCTN3/CALM3/AURKB/ESPL1/STMN1/MYO19/E2F8/KIF20B/VPS4A/CENPA/CENPV/NUP62/JTB
GO_REGULATION_OF_RNA_SPLICING	GO_REGULATION_OF_RNA_SPLICING	125	-0.465212	-1.87945	0.000338295	0.00282328	0.00187733	7282	tags=46%, list=22%, signal=36%	SMU1/RBM22/SFSWAP/CELF2/RBM15/SRSF4/HNRNPU/POLR2A/SNRNP70/RBM17/HABP4/RBM10/THRAP3/NSRP1/WTAP/SNW1/SAP18/SRSF7/STH/PTBP3/HNRNPK/TRA2B/SRPK1/U2AF2/PRPF19/PTBP1/JMJD6/CELF1/SRSF2/RBM42/HNRNPA2B1/NCBP1/SRSF9/RBMX/TMBIM6/KHDRBS3/SRSF8/RBM4B/HNRNPF/DAZAP1/AHNAK2/FAM172A/MBNL3/SF3B4/RBM19/RBM15B/HNRNPA1/KHDRBS1/RBM3/MAGOH/C9orf78/RBM8A/RPS13/PRDX6/PQBP1/RRP1B/C1QBP/RPS26
GO_HISTONE_METHYLATION	GO_HISTONE_METHYLATION	123	-0.451096	-1.81685	0.000340426	0.00283608	0.00188585	3379	tags=26%, list=10%, signal=23%	PYGO2/SMYD3/PRMT6/PRMT3/PAGR1/EZH2/H2AFY/SMYD2/DPY30/SETD3/WDR61/KDM1A/NELFE/DNMT3B/PAF1/SMARCB1/PWP1/SUV39H1/NTMT1/WDR82/PRMT1/BEND3/PRMT5/DNMT1/PHF19/WDR5/HIST1H1D/HIST1H1E/HIST1H1C/COPRS/FBL/HIST1H1B
GO_DNA_MODIFICATION	GO_DNA_MODIFICATION	100	-0.442058	-1.73046	0.000343643	0.00285788	0.00190034	6092	tags=36%, list=19%, signal=29%	MPG/USP7/EXOSC4/CDADC1/ALKBH1/MBD3/EHMT1/APEX1/BRCA1/PARP2/PLD6/ASCC1/EXOSC3/ASCC2/GATAD2A/KDM1B/ALKBH3/EZH2/NEIL2/ALKBH5/EXOSC6/DNMT3B/TRIM28/NTHL1/MGMT/OGG1/PARP1/GRHL2/MTA2/MIS18A/BEND3/PRMT5/ALKBH2/EXOSC5/DNMT1/UNG
GO_REGULATION_OF_TELOMERE_MAINTENANCE	GO_REGULATION_OF_TELOMERE_MAINTENANCE	76	-0.4913	-1.83826	0.000351741	0.00291812	0.0019404	6893	tags=50%, list=21%, signal=40%	HNRNPU/HDAC8/ERCC1/NBN/FBXO4/PRKCQ/USP7/PNKP/ERCC4/PARN/XRCC1/SLX4/NAF1/NEK2/MAPKAPK5/PKIB/XRCC5/HNRNPA2B1/HNRNPD/CCT2/CCT8/PPP1R10/CCT6A/TCP1/PIF1/HNRNPC/NABP2/PINX1/HNRNPA1/PARP1/AURKB/CCT4/CCT3/CCT5/NAT10/GNL3L/DKC1/CCT7
GO_WATER_SOLUBLE_VITAMIN_METABOLIC_PROCESS	GO_WATER_SOLUBLE_VITAMIN_METABOLIC_PROCESS	78	-0.472257	-1.77544	0.000352113	0.00291812	0.0019404	5532	tags=42%, list=17%, signal=35%	MMADHC/GCLC/SLC5A6/SLC52A2/AASDHPPT/CYB5R3/AKR1A1/DHFRP1/SHMT2/BTD/PCCB/SLC46A1/SLC25A32/SLC19A1/RFK/CYB5A/HLCS/PDXK/PDZD11/FLAD1/CD320/MMAB/GSTO1/PNPO/PC/FPGS/SHMT1/SLC25A19/MTHFD1/GSTO2/DHFR/MTHFD1L/MMACHC
GO_PROTEIN_HOMOTETRAMERIZATION	GO_PROTEIN_HOMOTETRAMERIZATION	74	-0.490085	-1.82548	0.000353544	0.00292489	0.0019449	4464	tags=38%, list=14%, signal=33%	SRR/ST13/HM13/PEX5/APIP/DCXR/SHMT2/PPAT/ALDH5A1/TRPV1/ALDOA/IDE/CTH/TK1/CRTC3/PKM/SOD2/THG1L/GPX3/TP63/TP53/SHMT1/PCBD1/ACOT13/DCTPP1/HSD17B10/HPRT1/IMPDH2
GO_NEGATIVE_REGULATION_OF_RESPONSE_TO_DNA_DAMAGE_STIMULUS	GO_NEGATIVE_REGULATION_OF_RESPONSE_TO_DNA_DAMAGE_STIMULUS	69	-0.493339	-1.81501	0.000354862	0.00292561	0.00194538	6975	tags=46%, list=21%, signal=37%	TRIM32/ERCC1/TRIAP1/POLQ/SNAI2/ERCC4/OTUB1/XRCC1/CHEK2/TAF9B/FANCB/PSMD10/KLHL15/DDX39B/TAF9/BLM/MIF/RPS3/THOC5/TFIP11/PPP1R10/CDKN2D/FBXO5/CCAR2/AUNIP/KDM1A/NUDT16L1/CLU/BCL2L12/OGG1/PARPBP/MAD2L2
GO_REGULATION_OF_MICROTUBULE_POLYMERIZATION_OR_DEPOLYMERIZATION	GO_REGULATION_OF_MICROTUBULE_POLYMERIZATION_OR_DEPOLYMERIZATION	69	-0.492632	-1.81241	0.000354862	0.00292561	0.00194538	6056	tags=51%, list=18%, signal=41%	CKAP2/STMND1/TRPV4/ANKRD53/MAP2/CLASP1/STMN3/MID1IP1/ABL1/CAMSAP1/MET/CAV3/MID1/TBCD/DCTN1/ARL2/APC/RAC1/RPS3/MAPRE1/MAPRE2/DRG1/SPEF1/MAP1A/SKA2/MAP6D1/FKBP4/KATNB1/SKA3/RANGRF/STMN1/SKA1/PSRC1/CDK5R1/CIB1
GO_TRANSPORT_OF_VIRUS	GO_TRANSPORT_OF_VIRUS	54	-0.533089	-1.88612	0.000356888	0.00293722	0.0019531	6467	tags=61%, list=20%, signal=49%	NUP88/NUP160/VPS37C/NUP133/NUP37/NUP50/NUP107/CAV2/EPS15/DYNLT1/NUP210/NUP205/KPNA3/MVB12A/NUP54/NMT2/UBB/CAV1/AAAS/NUP214/SEC13/SEH1L/NUP85/NUP35/NUP155/RAN/NUP188/UBA52/NDC1/RPS27A/NUP62/NUP93/RAE1
GO_NUCLEOSIDE_TRIPHOSPHATE_METABOLIC_PROCESS	GO_NUCLEOSIDE_TRIPHOSPHATE_METABOLIC_PROCESS	48	-0.554052	-1.91092	0.000358487	0.00294529	0.00195847	6421	tags=48%, list=20%, signal=39%	MYH7/ATP1B1/OPA1/BAD/AK1/AK4/FIGNL1/GNAI3/NUDT5/NMNAT1/RAB23/ATP6V1B2/NDUFS1/SLC25A25/OLA1/RAN/HSPA8/DGUOK/RHOA/PARP1/AK2/BEND3/VCP
GO_PROTEIN_INSERTION_INTO_MITOCHONDRIAL_MEMBRANE	GO_PROTEIN_INSERTION_INTO_MITOCHONDRIAL_MEMBRANE	44	-0.572363	-1.93661	0.000361925	0.00296841	0.00197384	4613	tags=57%, list=14%, signal=49%	AGK/BAD/NDUFA13/HSP90AA1/TIMM13/TIMM9/HSPA4/OXA1L/NMT1/YWHAG/ROMO1/SFN/YWHAE/YWHAH/TP63/TP53/COX18/E2F1/TIMM22/SAMM50/TFDP1/YWHAQ/PDCD5/TIMM10/TOMM22
GO_MRNA_SPLICE_SITE_SELECTION	GO_MRNA_SPLICE_SITE_SELECTION	43	-0.579296	-1.94806	0.00036324	0.00297407	0.0019776	4681	tags=44%, list=14%, signal=38%	ISY1/SF3A1/LUC7L2/CELF1/SRSF9/RNVU1-3/RNU1-3/RNU1-1/RNU1-2/RNU1-4/RNVU1-15/RNVU1-18/RNU4ATAC/SF3A3/RNVU1-6/RNU11/RNVU1-7/SNRPC/RNVU1-14
GO_GLYCOLYTIC_PROCESS_THROUGH_FRUCTOSE_6_PHOSPHATE	GO_GLYCOLYTIC_PROCESS_THROUGH_FRUCTOSE_6_PHOSPHATE	25	-0.710457	-2.123	0.000371816	0.00303372	0.00201727	4954	tags=60%, list=15%, signal=51%	GAPDHS/ALDOC/GALK1/BPGM/HK1/ALDOA/PKM/PGK1/PFKP/PFKM/PGAM1/GPI/GAPDH/ENO1/TPI1
GO_GLOBAL_GENOME_NUCLEOTIDE_EXCISION_REPAIR	GO_GLOBAL_GENOME_NUCLEOTIDE_EXCISION_REPAIR	26	-0.653521	-1.97113	0.000372439	0.00303372	0.00201727	6750	tags=65%, list=21%, signal=52%	ERCC1/RAD23B/ERCC4/GTF2H4/XPA/GTF2H3/UBB/GTF2H2/CETN2/GTF2H5/CUL4A/DDB1/CHD1L/PARP1/UBA52/RBX1/RPS27A
GO_REGULATION_OF_TRANSCRIPTION_INITIATION_FROM_RNA_POLYMERASE_II_PROMOTER	GO_REGULATION_OF_TRANSCRIPTION_INITIATION_FROM_RNA_POLYMERASE_II_PROMOTER	27	-0.659357	-2.0012	0.000372439	0.00303372	0.00201727	5150	tags=56%, list=16%, signal=47%	CAND1/PSMC6/SRF/HEY2/THRA/CREB1/HNF1A/SUB1/WNT10B/HMGB1/PSMC2/TP53/PSMC5/PSMC3/PSMC4
GO_RRNA_METHYLATION	GO_RRNA_METHYLATION	22	-0.721481	-2.07847	0.000377145	0.0030668	0.00203926	4527	tags=55%, list=14%, signal=47%	MRM1/NSUN4/TFB2M/TRMT61B/DIMT1/FDXACB1/FTSJ3/NSUN5/TRMT112/NOP2/EMG1/FBL
GO_OLIGOSACCHARIDE_LIPID_INTERMEDIATE_BIOSYNTHETIC_PROCESS	GO_OLIGOSACCHARIDE_LIPID_INTERMEDIATE_BIOSYNTHETIC_PROCESS	20	-0.694508	-1.95551	0.000378788	0.00307316	0.00204349	3673	tags=55%, list=11%, signal=49%	DHDDS/DPAGT1/ALG9/SRD5A3/DOLPP1/ALG1/ALG6/DOLK/ALG3/MPDU1/ALG8
GO_REGULATION_OF_DNA_DAMAGE_CHECKPOINT	GO_REGULATION_OF_DNA_DAMAGE_CHECKPOINT	18	-0.726248	-2.00221	0.000379219	0.00307316	0.00204349	6463	tags=72%, list=20%, signal=58%	FBXO4/RPA4/CRY1/CHEK2/DDX39B/RNASEH2B/THOC5/PPP1R10/CCAR2/CUL4A/WDR76/RPA2/RFWD3
GO_ENDONUCLEOLYTIC_CLEAVAGE_INVOLVED_IN_RRNA_PROCESSING	GO_ENDONUCLEOLYTIC_CLEAVAGE_INVOLVED_IN_RRNA_PROCESSING	11	-0.802492	-1.94897	0.000384098	0.00309163	0.00205578	4333	tags=91%, list=13%, signal=79%	NOL9/KRI1/BOP1/UTP20/ABT1/RPS21/RCL1/RRS1/NOP14/RPSA
GO_POSITIVE_REGULATION_OF_DNA_DEPENDENT_DNA_REPLICATION	GO_POSITIVE_REGULATION_OF_DNA_DEPENDENT_DNA_REPLICATION	11	-0.808761	-1.96419	0.000384098	0.00309163	0.00205578	2451	tags=55%, list=7%, signal=50%	DBF4B/CDT1/E2F7/CDC7/E2F8/STOML2
GO_PRODUCTION_OF_SIRNA_INVOLVED_IN_RNA_INTERFERENCE	GO_PRODUCTION_OF_SIRNA_INVOLVED_IN_RNA_INTERFERENCE	11	-0.818373	-1.98754	0.000384098	0.00309163	0.00205578	3662	tags=64%, list=11%, signal=57%	AGO2/TARBP2/TSN/PRKRA/MRPL44/HENMT1/TERT
GO_PROTEIN_COFACTOR_LINKAGE	GO_PROTEIN_COFACTOR_LINKAGE	11	-0.801927	-1.94759	0.000384098	0.00309163	0.00205578	3815	tags=73%, list=12%, signal=64%	SDHAF2/CTH/LIAS/GCSH/GLRX5/HMBS/LIPT2/NDUFAB1
GO_VIRAL_TRANSLATION	GO_VIRAL_TRANSLATION	14	-0.754524	-1.94855	0.000387222	0.00311151	0.00206899	6658	tags=79%, list=20%, signal=63%	EIF3F/EIF3G/DHX9/DENR/SSB/PTBP1/EIF2D/EIF3L/EIF3D/EIF3B/MCTS1
GO_INTERFERON_GAMMA_SECRETION	GO_INTERFERON_GAMMA_SECRETION	14	0.819579	2.16296	0.000413479	0.0033169	0.00220557	1885	tags=50%, list=6%, signal=47%	LGALS9/BTN3A2/BTN3A1/VTCN1/RASGRP1/PTPN22/MIR24-2
GO_POSITIVE_REGULATION_OF_TUMOR_NECROSIS_FACTOR_SECRETION	GO_POSITIVE_REGULATION_OF_TUMOR_NECROSIS_FACTOR_SECRETION	10	0.859752	2.06019	0.000414508	0.00331955	0.00220733	75	tags=30%, list=0%, signal=30%	LGALS9/DDX58/IFIH1
GO_REGULATION_OF_NATURAL_KILLER_CELL_MEDIATED_IMMUNITY	GO_REGULATION_OF_NATURAL_KILLER_CELL_MEDIATED_IMMUNITY	31	0.634367	2.03414	0.000437733	0.00349965	0.00232709	1637	tags=26%, list=5%, signal=25%	LGALS9/CEACAM1/HLA-F/HLA-E/RAET1L/RASGRP1/ULBP2/ULBP1
GO_LYMPHOCYTE_CHEMOTAXIS	GO_LYMPHOCYTE_CHEMOTAXIS	38	0.605893	2.03071	0.000440723	0.0035015	0.00232832	2460	tags=29%, list=7%, signal=27%	CCL5/CCL22/CX3CL1/CXCL10/CCL17/PADI2/CCL26/CH25H/PIK3CD/CXCL11/CXCR3
GO_SODIUM_ION_HOMEOSTASIS	GO_SODIUM_ION_HOMEOSTASIS	38	0.58423	1.95811	0.000440723	0.0035015	0.00232832	4138	tags=37%, list=13%, signal=32%	UPK3A/SCNN1G/NPR1/NEDD4L/SCNN1B/CYP4F12/CYP4A11/ATP1A4/SCNN1A/ATP6V1B1/TMPRSS3/ADORA1/ATP12A/EDN1
GO_BLOOD_VESSEL_REMODELING	GO_BLOOD_VESSEL_REMODELING	35	0.601968	1.97978	0.000442282	0.0035015	0.00232832	5703	tags=46%, list=17%, signal=38%	CEACAM1/NOS3/ACE/TMBIM1/LIF/AXL/FOXC1/ACVRL1/ACVR2B/DBH/BGN/EPAS1/BAX/MDM2/BMPR2/ATP7A
GO_GLUTAMATE_SECRETION	GO_GLUTAMATE_SECRETION	35	0.606135	1.99348	0.000442282	0.0035015	0.00232832	5794	tags=46%, list=18%, signal=38%	SLC1A1/KMO/SLC1A2/PPFIA3/CPLX1/NTSR1/SLC38A2/PPFIA4/SLC1A3/PPFIA2/P2RX7/ADORA1/NPY5R/UNC13B/GRM2/VAMP2
GO_NEURON_PROJECTION_EXTENSION_INVOLVED_IN_NEURON_PROJECTION_GUIDANCE	GO_NEURON_PROJECTION_EXTENSION_INVOLVED_IN_NEURON_PROJECTION_GUIDANCE	37	0.597605	1.98793	0.00044238	0.0035015	0.00232832	7655	tags=57%, list=23%, signal=44%	PLXNA3/SEMA6C/WNT3A/SEMA3B/DSCAM/VEGFA/SEMA3A/ALCAM/CXCL12/SEMA6D/MEGF8/PLXNA4/SEMA4A/BMPR2/SEMA4D/SEMA6A/SEMA4C/SEMA7A/SLIT2/SLIT1/RYK
GO_RESPONSE_TO_DSRNA	GO_RESPONSE_TO_DSRNA	37	0.585634	1.94811	0.00044238	0.0035015	0.00232832	963	tags=24%, list=3%, signal=24%	IFIT1/DDX58/IFIH1/PMAIP1/RFTN1/IFNB1/MAPK3/TMEM173/TLR3
GO_APOPTOTIC_SIGNALING_PATHWAY	GO_APOPTOTIC_SIGNALING_PATHWAY	533	-0.309493	-1.46429	0.000446163	0.00352558	0.00234433	6227	tags=35%, list=19%, signal=28%	ARRB2/UBE2K/P2RX4/PIH1D1/TRAF2/FAM162A/MSH2/ABL1/ITGA6/PRKDC/OPA1/AR/DNAJC10/PAWR/DEDD2/RRN3/RNF34/SNAI2/SH3RF1/ITGAM/BAD/RELA/GABARAP/TRIB3/STK4/RTKN2/IL6R/PDCD10/PRR7/RAF1/GCLC/NDUFA13/CUL1/BAG3/NRP1/CHEK2/TAF9B/TRAF7/SNW1/TNFRSF12A/PSMD10/MAPK8IP1/MSH6/PRELID1/APOPT1/BRCA1/PAK2/PARP2/XPA/QARS/TFPT/KRT8/BRCA2/HMGB2/DPF2/MSX1/NOX1/PPM1F/HNRNPK/FIGNL1/UBE4B/GNAI3/AKT1/CTSC/ITGAV/GPER1/HDAC1/TAF9/…
GO_POSITIVE_REGULATION_OF_MACROAUTOPHAGY	GO_POSITIVE_REGULATION_OF_MACROAUTOPHAGY	63	0.499606	1.85411	0.000460193	0.00363041	0.00241404	3524	tags=32%, list=11%, signal=28%	HSPB8/OPTN/SMURF1/MAPK3/SESN2/SESN3/RUFY4/WAC/TSC1/ULK1/KIAA1324/LRSAM1/GPSM1/PINK1/FYCO1/VPS13D/VPS13C/CALCOCO2/HDAC6/SESN1
GO_INTERFERON_GAMMA_PRODUCTION	GO_INTERFERON_GAMMA_PRODUCTION	83	0.463991	1.81982	0.000463607	0.00365129	0.00242792	1885	tags=22%, list=6%, signal=20%	LGALS9/ISG15/BTN3A2/IFNL1/CD274/BTN3A1/INHBA/IL1R1/VTCN1/INHA/CCR7/TLR3/SASH3/RASGRP1/AXL/PTPN22/SLC11A1/MIR24-2
GO_REGULATION_OF_APOPTOTIC_SIGNALING_PATHWAY	GO_REGULATION_OF_APOPTOTIC_SIGNALING_PATHWAY	363	-0.328749	-1.50475	0.000466636	0.00366907	0.00243974	6120	tags=35%, list=19%, signal=29%	PIH1D1/TRAF2/FAM162A/ITGA6/OPA1/AR/DEDD2/RRN3/RNF34/SNAI2/SH3RF1/BAD/RELA/STK4/RTKN2/PRR7/RAF1/GCLC/NDUFA13/NRP1/TAF9B/TRAF7/TNFRSF12A/PSMD10/MAPK8IP1/PRELID1/APOPT1/BRCA1/PAK2/QARS/HMGB2/MSX1/NOX1/HNRNPK/FIGNL1/GNAI3/AKT1/CTSC/ITGAV/GPER1/HDAC1/TAF9/BAG5/UBB/PLAGL2/PYCARD/SLC9A3R1/CAV1/MIF/PAM16/SERPINE1/MAPK9/CSNK2A1/BAK1/RPS3/SIAH2/NONO/EYA3/FAF1/THBS1/RNF183/PTPN2/CASP2/NMT1/TMBIM6/CTH/MAZ/YW…
GO_PROTEIN_O_LINKED_GLYCOSYLATION	GO_PROTEIN_O_LINKED_GLYCOSYLATION	90	0.425028	1.68995	0.000471476	0.00370101	0.00246098	1860	tags=22%, list=6%, signal=21%	ST6GAL1/MUCL1/MUC5B/MUC3A/MUC20/ST6GALNAC4/GALNT5/IL15/MUC4/ST3GAL4/MUC5AC/RFNG/POFUT2/MUC2/B3GNT7/OGT/MUC6/TRAK1/GCNT4/MUC19
GO_ENDOCRINE_SYSTEM_DEVELOPMENT	GO_ENDOCRINE_SYSTEM_DEVELOPMENT	106	0.413554	1.68508	0.000481696	0.003775	0.00251018	4436	tags=25%, list=13%, signal=22%	ALDH1A2/MAPK3/DUOX2/HOXB3/GHRHR/INSR/GIPR/ASCL1/TG/SLC6A3/CDH1/TBX1/EIF2AK3/STRA6/SOX9/MDK/SHH/GCM2/PBX1/GATA6/CRH/BRAF/DLL1/SOX3/SIX1/NKX2-1/NR5A1
GO_PROTEIN_ACYLATION	GO_PROTEIN_ACYLATION	224	-0.363991	-1.58388	0.000486934	0.00380978	0.0025333	6740	tags=41%, list=20%, signal=33%	ING3/FOXO1/CPA4/ING5/ZDHHC20/NAA60/PORCN/MAP3K7/HDAC2/NAA25/DLST/HCFC1/TADA1/MBOAT4/GOLGA7/DLD/DPF3/PIH1D1/ABHD17B/KAT8/SNAI2/TAF6L/TADA2A/ZDHHC24/MBD3/TAF5/ZDHHC16/TAF9B/USP22/ESCO2/ZDHHC6/NAA15/TAF10/BRPF1/BRCA1/FAM161A/KAT7/KANSL2/BRCA2/DPF2/ZDHHC23/TADA3/ZDHHC5/TAF9/NMT2/KANSL3/ZDHHC4/OGDH/KAT2A/IRF4/PHF20/PYGO2/HAT1/CTBP1/ZDHHC14/BLOC1S1/ACTL6A/TRIM16/MSL3P1/NAA20/NMT1/CAMK1/TAF5L/ZDHHC3/NAA…
GO_RESPONSE_TO_TEMPERATURE_STIMULUS	GO_RESPONSE_TO_TEMPERATURE_STIMULUS	212	-0.365158	-1.57872	0.000490517	0.00383151	0.00254775	6521	tags=42%, list=20%, signal=33%	UCP3/NUP88/NUP160/PSIP1/RBBP7/DNAJA2/ARRB2/DNAJC2/CAMK2G/NUP133/RNF34/NUP37/DNAJB6/LYN/NUP50/NUP107/GCLC/MICA/BAG3/MICB/AKT1S1/DNAJC7/SUMO1/RPA1/NUP210/UCP2/NUP205/HSP90AA1/SCARA5/HSPH1/CHORDC1/TRPV3/ASIC3/MLST8/THRA/AKT1/MTOR/NUP54/BAG5/PPARG/AAAS/HSBP1/POLR2D/NUP214/TRPV1/PDCD6/IGFBP7/MAPKAPK2/LXN/EIF2B4/SEC13/THBS1/HSF2/HSPA14/HSPA9/SEH1L/NUP85/CD14/HSPD1/STUB1/GLRX2/CCAR2/FKBP4/NUP35/YWHAE/HS…
GO_REGULATION_OF_ADAPTIVE_IMMUNE_RESPONSE	GO_REGULATION_OF_ADAPTIVE_IMMUNE_RESPONSE	127	0.403337	1.6913	0.000491521	0.00383306	0.00254879	2406	tags=17%, list=7%, signal=16%	RSAD2/IRF7/CEACAM1/IRF1/IFNB1/DUSP10/CD274/PARP3/HLA-F/TNFAIP3/HLA-E/IL1R1/JAK3/B2M/STAT6/BCL6/SASH3/BTK/SLC11A1/SKAP1/TNFSF13/RC3H1
GO_POSITIVE_REGULATION_OF_ERK1_AND_ERK2_CASCADE	GO_POSITIVE_REGULATION_OF_ERK1_AND_ERK2_CASCADE	153	0.388793	1.6755	0.000493583	0.00383504	0.0025501	4223	tags=24%, list=13%, signal=21%	LGALS9/CCL5/CCL22/LRP1/GPNMB/CX3CL1/MAPK3/ICAM1/FGF2/CCL17/NOD2/CCR7/CHI3L1/RASGRP1/CCR1/BMPER/APOE/PTPN22/CCL26/ARRB1/MIR24-2/SPRY2/HTR2C/NOTCH1/F2R/KIT/JUN/ACKR3/APP/GCNT2/BRAF/RAPGEF2/FBXW7/EGFR/CD74/NPY5R/NECAB2
GO_REGULATION_OF_RHO_PROTEIN_SIGNAL_TRANSDUCTION	GO_REGULATION_OF_RHO_PROTEIN_SIGNAL_TRANSDUCTION	128	0.394656	1.65603	0.000493583	0.00383504	0.0025501	4553	tags=27%, list=14%, signal=23%	OBSCN/ABCA1/FGD3/MCF2L2/OPHN1/ABL2/SPATA13/PLEKHG4/FGD2/GPR20/BCL6/EPS8L3/ARHGEF10L/ARHGEF10/APOE/TIAM2/ARRB1/ARHGEF40/MCF2/ARHGEF37/F2R/ARHGAP35/PLEKHG5/HEG1/MYOC/COL3A1/ARHGEF38/FLCN/PLEKHG1/ITGA3/EPS8L1/FGD5/SOS2/VAV1
GO_ORGAN_GROWTH	GO_ORGAN_GROWTH	167	0.375801	1.63742	0.000494193	0.00383504	0.0025501	5476	tags=29%, list=17%, signal=24%	COL6A1/MMP13/COL6A2/MESP1/COL27A1/THBS3/COL21A1/COL6A3/BCL2L11/MIR1-2/FGF2/SMPD3/MAPK11/SASH3/ECM1/GATA4/FOXC1/TGFBR3/COL7A1/PPARA/SOX9/MIR24-2/SPRY2/COL20A1/NOTCH1/PSAPL1/SHH/GATA6/ACVR2B/WWC1/HEG1/MIR200B/LATS2/ANXA6/VWA1/DLL1/SLC6A4/MSX2/EDN1/SORBS2/TP73/STC1/PSAP/COL12A1/SERP1/PRKAR1A/MAPK14/IL7
GO_POSITIVE_REGULATION_OF_IMMUNE_EFFECTOR_PROCESS	GO_POSITIVE_REGULATION_OF_IMMUNE_EFFECTOR_PROCESS	171	0.374923	1.63818	0.000496771	0.00384876	0.00255923	5606	tags=27%, list=17%, signal=23%	DHX58/LGALS9/DDX60/RSAD2/DDX58/HLA-F/MAPK3/HLA-E/RAET1L/IL1R1/KLK7/B2M/CD177/STAT6/NOD2/SASH3/RASGRP1/ULBP2/LBP/BTK/ULBP1/KLK5/TNFSF13/ITGB2/PUM2/ENPP3/GAB2/IL23A/APPL2/PTAFR/IL13/P2RX7/PAXIP1/FGR/MZB1/CD74/VAV1/TNFSF4/UNC13D/NR4A3/NFKBIZ/PGC/GATA2/HLA-B/MAPK14/HLA-DMB/SPON2
GO_RESPONSE_TO_IONIZING_RADIATION	GO_RESPONSE_TO_IONIZING_RADIATION	134	-0.456626	-1.86734	0.000502176	0.00388431	0.00258287	6883	tags=45%, list=21%, signal=36%	POLG/TOPBP1/ERCC1/RAD51AP1/THBD/FBXO4/LZIC/MSH2/ALAD/PRKDC/SNAI2/RNF168/ECT2/CHEK2/BRCA1/CBL/INTS7/NUCKS1/RHNO1/BRCA2/XRCC4/GRB2/FIGNL1/TSPYL5/ELK1/BLM/INIP/BRCC3/FANCD2/BAK1/UIMC1/SPIDR/EYA3/HRAS/XRCC5/ERCC8/RPL26/RAD54L/GTF2H5/KDM1A/RRM1/RAD1/XRCC2/DNMT3B/EEF1D/TMEM109/MGMT/NABP2/XRCC6/TP53/H2AFX/TICRR/PARP1/BABAM1/SWI5/RAD51/RFWD3/POLE3/KARS/NHEJ1
GO_ADAPTIVE_IMMUNE_RESPONSE_BASED_ON_SOMATIC_RECOMBINATION_OF_IMMUNE_RECEPTORS_BUILT_FROM_IMMUNOGLOBULIN_SUPERFAMILY_DOMAINS	GO_ADAPTIVE_IMMUNE_RESPONSE_BASED_ON_SOMATIC_RECOMBINATION_OF_IMMUNE_RECEPTORS_BUILT_FROM_IMMUNOGLOBULIN_SUPERFAMILY_DOMAINS	203	0.368489	1.64928	0.000507743	0.00391726	0.00260477	5330	tags=26%, list=16%, signal=22%	RSAD2/IRF7/CEACAM1/RORC/BTN3A2/RFTN1/BTN3A3/IFNB1/CD274/PARP3/IGHE/HLA-F/TNFAIP3/HLA-E/RAET1L/ICAM1/IL1R1/JAK3/B2M/STAT6/BCL6/SASH3/ULBP2/BTK/ULBP1/SLC11A1/IGHG1/C1RL/SWAP70/CD55/IGHM/TNFSF13/RC3H1/IL23A/CTSH/P2RX7/SERPING1/PAXIP1/ZBTB7B/C4A/CD74/POU2F2/IGLV1-51/TNFSF4/GZMM/UNC13D/NFKB2/SEMA4A/NFKBIZ/HLA-B/GCNT3/IL7R/TNFRSF1B
GO_REGULATION_OF_PROTEASOMAL_UBIQUITIN_DEPENDENT_PROTEIN_CATABOLIC_PROCESS	GO_REGULATION_OF_PROTEASOMAL_UBIQUITIN_DEPENDENT_PROTEIN_CATABOLIC_PROCESS	112	-0.435188	-1.73161	0.00050882	0.00391726	0.00260477	6621	tags=43%, list=20%, signal=34%	ARAF/GBA/RAD23B/SMAD7/UBE2K/RCHY1/UBQLN4/USP7/UBQLN2/TRIB3/CLEC16A/GCLC/RAD23A/SUMO1/PSMD10/SVIP/ZFAND2A/BBS7/ARIH2/AKT1/TAF9/BAG5/FBXW8/CAV1/MAPK9/SGTA/STUB1/RNF217/CEBPA/PBK/BCAP31/CCAR2/UCHL5/MAP1A/AURKA/WNT10B/KEAP1/HSP90AB1/HSPBP1/CLU/PLK1/VCP/USP5/RBX1/RPL11/UBE2V2/COMMD1/PARK7
GO_POSITIVE_REGULATION_OF_PROTEIN_MODIFICATION_BY_SMALL_PROTEIN_CONJUGATION_OR_REMOVAL	GO_POSITIVE_REGULATION_OF_PROTEIN_MODIFICATION_BY_SMALL_PROTEIN_CONJUGATION_OR_REMOVAL	118	-0.426542	-1.70935	0.000508906	0.00391726	0.00260477	6463	tags=36%, list=20%, signal=29%	FBXO4/DCUN1D2/SMAD7/ARRB2/RCHY1/RPS2/RIPK2/TRIB3/PIN1/PEF1/FANCI/RNF20/PSMD10/BRCA1/HDAC4/AMER1/TSPYL5/UBB/CAV1/MAPK9/PDCD6/UBE2I/DERL1/RASSF5/SPSB4/STUB1/KDM1A/SKP2/UBE2N/TBC1D7/HSPBP1/DCUN1D5/NHLRC1/FANCM/FKBP1A/PLK1/UBE2L3/UBE2S/VCP/UBE2C/COMMD1/CDC20/AIMP2
GO_CELLULAR_RESPONSE_TO_HEAT	GO_CELLULAR_RESPONSE_TO_HEAT	121	-0.447055	-1.79776	0.000510117	0.00392024	0.00260676	6467	tags=50%, list=20%, signal=40%	NUP88/NUP160/RBBP7/DNAJC2/CAMK2G/NUP133/NUP37/DNAJB6/LYN/NUP50/NUP107/BAG3/AKT1S1/DNAJC7/SUMO1/RPA1/NUP210/NUP205/HSP90AA1/SCARA5/HSPH1/CHORDC1/MLST8/MTOR/NUP54/BAG5/AAAS/HSBP1/POLR2D/NUP214/TRPV1/PDCD6/MAPKAPK2/SEC13/THBS1/HSF2/HSPA14/HSPA9/SEH1L/NUP85/STUB1/CCAR2/FKBP4/NUP35/YWHAE/HSP90AB1/NUP155/BAG2/HSPA8/NUP188/PTGES3/EIF2S1/CLPB/RPA2/RPA3/NDC1/VCP/NUP62/NUP93/RAE1
GO_ANTIGEN_PROCESSING_AND_PRESENTATION_OF_PEPTIDE_OR_POLYSACCHARIDE_ANTIGEN_VIA_MHC_CLASS_II	GO_ANTIGEN_PROCESSING_AND_PRESENTATION_OF_PEPTIDE_OR_POLYSACCHARIDE_ANTIGEN_VIA_MHC_CLASS_II	92	-0.45111	-1.74429	0.000518762	0.00398024	0.00264665	4596	tags=35%, list=14%, signal=30%	AP2B1/AP1M1/CAPZB/IFI30/ACTR1A/DYNLL1/AP2A1/DCTN5/CENPE/PYCARD/AP1S1/RACGAP1/KIF11/KIF18A/AP2S1/HLA-DRB1/SEC13/THBS1/DCTN2/KIF15/AP1B1/DYNC1I1/DYNC1LI1/KIF4A/HLA-DRB5/CLTA/KIF2C/DCTN3/CTSV/AP1M2/AP2M1/KIF22
GO_PROTEIN_INSERTION_INTO_MEMBRANE	GO_PROTEIN_INSERTION_INTO_MEMBRANE	57	-0.509921	-1.82391	0.000531632	0.00407242	0.00270795	5257	tags=54%, list=16%, signal=46%	AGK/BAD/NDUFA13/UBL4A/WRB/HSP90AA1/TIMM13/REEP1/TIMM9/HSPA4/SGTA/OXA1L/NMT1/ASNA1/YWHAG/ROMO1/SFN/YWHAE/YWHAH/TRAM2/TP63/TP53/COX18/E2F1/TIMM22/SAMM50/TFDP1/YWHAQ/PDCD5/TIMM10/TOMM22
GO_LEUKOCYTE_CELL_CELL_ADHESION	GO_LEUKOCYTE_CELL_CELL_ADHESION	260	0.350161	1.61364	0.000534616	0.0040887	0.00271877	5589	tags=25%, list=17%, signal=21%	LGALS9/CEACAM1/CCL5/PLA2G2F/IFNL1/IRF1/IFNB1/DUSP10/CD274/GPNMB/HLA-E/EGR3/ICAM1/VTCN1/IL15/EZR/S100A9/JAK3/CD177/RASAL3/NOD2/CCR7/BTN2A2/BCL6/SASH3/RASGRP1/MAP3K8/PTPN22/S100A8/PPARA/MIA3/CXCL12/SKAP1/CD55/SHH/ITGB2/RC3H1/KLF4/CYLD/MIR141/IL23A/SELL/ERBB2/PTAFR/ZBTB7B/CD74/ITGA5/SOCS1/ICOSLG/VAV1/IGF2/CEBPB/TNFSF4/CERCAM/NR4A3/NFKBIZ/PRKAR1A/EFNB3/BMP4/SEMA4D/IL7R/FYN/IL7/HLA-DMB/CD47/SFTPD
GO_HOMOLOGOUS_RECOMBINATION	GO_HOMOLOGOUS_RECOMBINATION	47	-0.560652	-1.92754	0.000536481	0.00408984	0.00271953	6748	tags=51%, list=21%, signal=41%	MSH5/DMC1/MUS81/TOP2A/RPA4/ERCC4/RAD51D/BRIP1/CCNB1IP1/SLX4/RMI1/BLM/MLH3/C14orf39/RAD54B/FANCM/RPA2/RAD51/MLH1/RAD51C/TRIP13/PSMC3IP/EME1/MND1
GO_REGULATION_OF_UBIQUITIN_PROTEIN_TRANSFERASE_ACTIVITY	GO_REGULATION_OF_UBIQUITIN_PROTEIN_TRANSFERASE_ACTIVITY	50	-0.543516	-1.89338	0.000536577	0.00408984	0.00271953	6435	tags=54%, list=20%, signal=44%	DCUN1D2/SMAD7/ABL1/RPS2/TRIB3/PIN1/USP44/FEM1A/BAG5/RPL23/STUB1/FBXO5/UBE2N/BAG2/LIMK1/DCUN1D5/MAD2L1/PLK1/UBE2L3/UBE2S/RPS7/RPL5/RPL11/UBE2C/MAD2L2/CDC20/PARK7
GO_PYRIMIDINE_CONTAINING_COMPOUND_BIOSYNTHETIC_PROCESS	GO_PYRIMIDINE_CONTAINING_COMPOUND_BIOSYNTHETIC_PROCESS	52	-0.532415	-1.86923	0.000537346	0.00408984	0.00271953	7504	tags=62%, list=23%, signal=48%	TPK1/AGPAT5/UCKL1/UPRT/NME4/TK2/TYMS/NME7/CDADC1/DCTD/TBPL1/DCK/MTOR/HDDC2/GPAM/UMPS/NME6/CDS2/TK1/LCLAT1/CAD/SHMT1/TAMM41/DHODH/ERH/DTYMK/UCK2/DUT/PRPS1/NME1/CTPS1/UPP1
GO_LYMPHOCYTE_DIFFERENTIATION	GO_LYMPHOCYTE_DIFFERENTIATION	279	0.339842	1.57936	0.000540979	0.00410548	0.00272993	5769	tags=27%, list=18%, signal=22%	LGALS9/RSAD2/RORC/IFNL1/IRF1/IFNB1/DUSP10/INHBA/PRDM1/EGR3/BLNK/RUNX2/HDAC5/IL15/JAK3/INHA/B2M/DNAJB9/STAT6/HDAC9/FLT3LG/CCR7/BTN2A2/BCL6/KLF6/SASH3/RASGRP1/AXL/IRF2BP2/TSC1/MERTK/SATB1/PTPN22/BTK/PLCG2/PIK3CD/SHH/RC3H1/KIT/CYLD/IL23A/ERBB2/FNIP1/PGLYRP4/MAFB/BRAF/DLL1/ZBTB7B/EP300/DOCK10/CD74/CAMK4/POU2F2/SOCS1/POLM/BAX/VAV1/STK11/TNFSF4/GON4L/GPR183/SEMA4A/NFKBIZ/PGLYRP2/SLC46A2/BMP4/IL7R/CYP26…
GO_REGULATION_OF_CYTOSOLIC_CALCIUM_ION_CONCENTRATION	GO_REGULATION_OF_CYTOSOLIC_CALCIUM_ION_CONCENTRATION	280	0.339831	1.58025	0.000541126	0.00410548	0.00272993	7304	tags=33%, list=22%, signal=26%	P2RX2/PML/ATP2B4/KCNK3/LRP1/CX3CL1/PLA2G6/ACKR2/GIPR/SLC8A3/CXCL10/MIR1-2/TRPM2/ABL2/FGF2/DLG4/HRC/BDKRB1/GPR20/CXCR4/CCR7/DDIT3/CCRL2/TMEM178A/CCR1/GNA15/TRPV6/RYR1/NTSR1/HAP1/PLCG2/PTH1R/HTR2C/SWAP70/CXCL11/CD55/RYR2/CXCR3/TPCN1/F2R/C1QTNF1/TPCN2/MCOLN1/CALB2/GLP1R/ACKR3/JPH3/SYNPO/IL13/P2RX7/CXCR6/ADORA1/CLN3/EDN1/CALB1/ATP2B2/CCR8/BAX/ANK2/PKD1/GRIN2C/ADCY5/PLN/ITPR1/GATA2/CCR3/PDE6A/FYN/CCR1…
GO_ANTIMICROBIAL_HUMORAL_IMMUNE_RESPONSE_MEDIATED_BY_ANTIMICROBIAL_PEPTIDE	GO_ANTIMICROBIAL_HUMORAL_IMMUNE_RESPONSE_MEDIATED_BY_ANTIMICROBIAL_PEPTIDE	41	-0.570139	-1.89897	0.000543872	0.00411975	0.00273942	694	tags=32%, list=2%, signal=31%	RPL30/ROMO1/HMGN2/H2BFS/HIST2H2BE/GAPDH/HIST1H2BE/HIST1H2BF/HIST1H2BK/HIST1H2BJ/HIST1H2BC/HIST1H2BG/HIST1H2BI
GO_REGULATION_OF_MITOCHONDRIAL_OUTER_MEMBRANE_PERMEABILIZATION_INVOLVED_IN_APOPTOTIC_SIGNALING_PATHWAY	GO_REGULATION_OF_MITOCHONDRIAL_OUTER_MEMBRANE_PERMEABILIZATION_INVOLVED_IN_APOPTOTIC_SIGNALING_PATHWAY	42	-0.566103	-1.8938	0.000546847	0.00413289	0.00274816	3244	tags=36%, list=10%, signal=32%	BAK1/NMT1/YWHAG/CHCHD10/SFN/YWHAE/YWHAH/TP63/TP53/E2F1/TFDP1/YWHAQ/ACAA2/TMEM14A/SLC25A5
GO_REGULATION_OF_CELL_CELL_ADHESION	GO_REGULATION_OF_CELL_CELL_ADHESION	314	0.32264	1.5199	0.000547345	0.00413289	0.00274816	5589	tags=23%, list=17%, signal=19%	LGALS9/PODXL/CEACAM1/CCL5/PLA2G2F/IFNL1/IRF1/MDGA1/IFNB1/DUSP10/CD274/GPNMB/CX3CL1/HLA-E/EGR3/CEACAM6/ICAM1/VTCN1/IL15/IL1RN/JAK3/WNT3A/RASAL3/NOD2/CCR7/BTN2A2/BCL6/SASH3/CDH1/RASGRP1/MYO10/MAP3K8/PTPN22/PPARA/MIA3/CXCL12/SWAP70/SKAP1/CD55/SHH/RC3H1/C1QTNF1/KLF4/CYLD/MIR141/IL23A/ERBB2/PTPRU/PTAFR/GCNT2/ZBTB7B/CD74/SOCS1/ICOSLG/VAV1/IGF2/CEBPB/TNFSF4/CELSR2/FXYD5/NR4A3/NFKBIZ/PRKAR1A/EFNB3/BMP4/I…
GO_SECOND_MESSENGER_MEDIATED_SIGNALING	GO_SECOND_MESSENGER_MEDIATED_SIGNALING	327	0.311434	1.47222	0.000550964	0.00415362	0.00276194	6236	tags=28%, list=19%, signal=23%	P2RX2/NOS3/ATP2B4/NPR1/ABCA1/KSR1/GHRHR/ACKR2/GIPR/ADCY6/GBP1/NOS1AP/CXCL10/ADM2/NFATC4/MIR1-2/TRPM2/BHLHA15/HRC/RASD1/CXCR4/CCR7/CCRL2/RCAN1/CCR1/ERBB3/CD22/EIF2AK3/LAT/VEGFA/APOE/BTK/PDK2/HAP1/PLCG2/PTH1R/SOX9/CHGA/RAMP1/HTR2C/CXCL11/RYR2/NOS2/CXCR3/ADCY9/TPCN2/RUNDC3A/GPHA2/MCOLN1/CRH/NCALD/HPCA/GLP1R/ACKR3/JPH3/P2RX7/CXCR6/PDE11A/SAMD14/RAPGEF2/EGFR/ADRB2/EDN1/ACTN3/CCR8/ANK2/NR5A1/GRIN2C/ADR…
GO_POSITIVE_REGULATION_OF_SECRETION	GO_POSITIVE_REGULATION_OF_SECRETION	332	0.324928	1.5377	0.00055371	0.00416772	0.00277132	4285	tags=21%, list=13%, signal=18%	LGALS9/DDX58/IFIH1/NPR1/KMO/LRP1/CD274/BAIAP3/ACHE/INHBA/HLA-F/MAPK3/HLA-E/PLA2G6/GHRHR/NR0B2/VTCN1/GIPR/EZR/IRS2/INHA/PAEP/CD177/WLS/NOD2/CACNA1I/NLGN2/SMPD3/MAPK11/CACNA1H/RASGRP1/NKX3-1/SCIN/SYT10/IL17RC/CYP4A11/PTPN22/S100A8/NTSR1/MYRIP/C1QTNF3/ARRB1/INHBB/CHRNB2/CXCL12/TTN/SYT7/ITGB2/F2R/C1QTNF1/PINK1/NLRP1/GAB2/CRH/PTAFR/IL13/ALOX12B/P2RX7/ADORA1/FGR/SYTL2/SLC6A4/NLRP2/TSG101/EGFR/EDN1/UNC1…
GO_POSITIVE_REGULATION_OF_CYTOKINE_PRODUCTION	GO_POSITIVE_REGULATION_OF_CYTOKINE_PRODUCTION	344	0.331645	1.57486	0.000557258	0.0041878	0.00278467	3648	tags=17%, list=11%, signal=16%	DHX58/LGALS9/DDX60/RSAD2/IRF7/DDX58/IFIH1/IFNL1/IRF1/STAT1/ZBP1/LRP1/CD274/EIF2AK2/HLA-F/CX3CL1/MAPK3/HLA-E/IL1R1/VTCN1/IL15/IL1RN/NFATC4/PAEP/WNT3A/B2M/STAT6/NOD2/TMEM173/CCR7/DDIT3/TLR3/MAPK11/SASH3/RASGRP1/EIF2AK3/GATA4/IL17RC/LBP/PTPN22/C1QTNF3/PLCG2/SLC11A1/CXCL17/CREBBP/NLRX1/F2R/PUM2/NLRP1/FURIN/HEG1/IL23A/ABCC8/APP/PTAFR/IL13/P2RX7/LUM/FGR/SULF2
GO_NEGATIVE_REGULATION_OF_IMMUNE_SYSTEM_PROCESS	GO_NEGATIVE_REGULATION_OF_IMMUNE_SYSTEM_PROCESS	365	0.327336	1.56435	0.000560067	0.00419811	0.00279152	2406	tags=15%, list=7%, signal=14%	DHX58/NLRC5/LGALS9/BST2/PARP14/APOD/CEACAM1/BPIFB1/PLA2G2F/IFNL1/IRF1/IFNB1/DUSP10/CD274/SAMHD1/PARP3/INHBA/HLA-F/GPNMB/TNFAIP3/CX3CL1/HLA-E/TRIM38/NMI/CD68/VTCN1/CD300LF/GBP1/EZR/JAK3/INHA/PADI2/STAT6/BTN2A2/TLR3/BCL6/GRN/TMEM178A/AXL/CD22/GCSAM/TAPBPL/MERTK/PTPN22/BTK/SOX9/MIR24-2/MIA3/FBN1/CXCL12/NOTCH1/CD55/SHH/NLRX1/RC3H1
GO_ASPARTATE_FAMILY_AMINO_ACID_CATABOLIC_PROCESS	GO_ASPARTATE_FAMILY_AMINO_ACID_CATABOLIC_PROCESS	22	-0.665172	-1.91625	0.000565718	0.00419811	0.00279152	4164	tags=55%, list=13%, signal=48%	AASS/TDH/OGDH/AADAT/ALDH7A1/SLC25A21/GCAT/GCDH/ASRGL1/GOT1/HYKK/GOT2
GO_NUCLEOTIDE_EXCISION_REPAIR_DNA_DUPLEX_UNWINDING	GO_NUCLEOTIDE_EXCISION_REPAIR_DNA_DUPLEX_UNWINDING	22	-0.698554	-2.01242	0.000565718	0.00419811	0.00279152	4393	tags=68%, list=13%, signal=59%	RAD23B/GTF2H4/XPA/GTF2H3/UBB/GTF2H2/CETN2/GTF2H5/CUL4A/DDB1/CHD1L/PARP1/UBA52/RBX1/RPS27A
GO_PROTEASOMAL_UBIQUITIN_INDEPENDENT_PROTEIN_CATABOLIC_PROCESS	GO_PROTEASOMAL_UBIQUITIN_INDEPENDENT_PROTEIN_CATABOLIC_PROCESS	22	-0.690983	-1.99061	0.000565718	0.00419811	0.00279152	2100	tags=64%, list=6%, signal=60%	PSMB5/PSMA6/KEAP1/PSMA1/PSMA2/PSMA4/PSMA5/PSMB4/PSMB3/PSMB1/PSMB2/PSMB7/PSMA7/PSMB6
GO_PURINE_NUCLEOSIDE_BIOSYNTHETIC_PROCESS	GO_PURINE_NUCLEOSIDE_BIOSYNTHETIC_PROCESS	22	-0.705165	-2.03147	0.000565718	0.00419811	0.00279152	7081	tags=64%, list=22%, signal=50%	PRTFDC1/NME4/NME7/NT5E/AMD1/ADA/NME6/IMPDH1/ADK/GMPS/APRT/HPRT1/NME1/IMPDH2
GO_PYRIMIDINE_RIBONUCLEOTIDE_BIOSYNTHETIC_PROCESS	GO_PYRIMIDINE_RIBONUCLEOTIDE_BIOSYNTHETIC_PROCESS	22	-0.692895	-1.99612	0.000565718	0.00419811	0.00279152	2603	tags=36%, list=8%, signal=34%	UMPS/NME6/CAD/DHODH/UCK2/NME1/CTPS1/UPP1
GO_DIVALENT_INORGANIC_CATION_HOMEOSTASIS	GO_DIVALENT_INORGANIC_CATION_HOMEOSTASIS	399	0.312457	1.50711	0.000565931	0.00419811	0.00279152	6043	tags=27%, list=18%, signal=23%	P2RX2/CCL5/PML/ATP2B4/KCNK3/LRP1/CX3CL1/PLA2G6/ACKR2/GIPR/TMEM165/SLC8A3/CXCL10/S100A9/MIR1-2/TRPM2/PKHD1/ABL2/FGF2/DLG4/HRC/BDKRB1/GPR20/CXCR4/CCR7/ATP13A4/DDIT3/CCRL2/TMEM178A/HERPUD1/CCR1/GNA15/TRPV6/APOE/RYR1/S100A8/NTSR1/HAP1/PLCG2/PTH1R/SLC11A1/SLC25A27/SLC39A13/HTR2C/CXCL12/SWAP70/FAM20A/CXCL11/CD55/RYR2/CXCR3/TPCN1/F2R/C1QTNF1/TPCN2/GCM2/ATP6V1B1/TMC8/MCOLN1/STC2/SLC24A1/CALB2/SLC24A3/GLP…
GO_ASPARTATE_FAMILY_AMINO_ACID_BIOSYNTHETIC_PROCESS	GO_ASPARTATE_FAMILY_AMINO_ACID_BIOSYNTHETIC_PROCESS	21	-0.663357	-1.88904	0.000566572	0.00419811	0.00279152	5507	tags=52%, list=17%, signal=44%	PLOD1/PLOD2/AASDHPPT/ASNSD1/AASS/APIP/ADI1/ENOPH1/MTHFD1/GOT1/GOT2
GO_NUCLEOTIDE_EXCISION_REPAIR_PREINCISION_COMPLEX_STABILIZATION	GO_NUCLEOTIDE_EXCISION_REPAIR_PREINCISION_COMPLEX_STABILIZATION	21	-0.684665	-1.94972	0.000566572	0.00419811	0.00279152	5759	tags=71%, list=18%, signal=59%	ERCC1/ERCC4/GTF2H4/RPA1/XPA/GTF2H3/GTF2H2/GTF2H5/CUL4A/DDB1/CHD1L/PARP1/RPA2/RPA3/RBX1
GO_POSITIVE_REGULATION_OF_DEFENSE_RESPONSE	GO_POSITIVE_REGULATION_OF_DEFENSE_RESPONSE	403	0.31124	1.50194	0.000570939	0.00422301	0.00280808	2389	tags=16%, list=7%, signal=15%	DHX58/NLRC5/DDX60/RSAD2/IRF7/DDX58/CCL5/BPIFB1/IFIH1/PARP9/IRF1/OPTN/RFTN1/PLSCR1/IFNB1/MUCL1/MUC5B/ZBP1/PSMB8/MUC3A/HLA-F/TNFAIP3/CX3CL1/MAPK3/HLA-E/MUC20/RAET1L/CD300LF/OSMR/IL15/PSMB9/MUC4/S100A9/KLK7/MUC5AC/NOD2/TMEM173/CCR7/TLR3/PIK3AP1/PSME1/GRN/MUC2/RASGRP1/HEXIM1/ULBP2/IL17RC/C2CD4A/LBP/MUC6/PTPN22/S100A8/BTK/ULBP1/CLEC7A/PLCG2/MUC19/CTSK/LRSAM1/KLK5/TRIM5/KRAS/CREBBP/PSMB10/NLRX1/ITGB2
GO_REGULATION_OF_PEPTIDE_SECRETION	GO_REGULATION_OF_PEPTIDE_SECRETION	376	0.316905	1.51759	0.00057241	0.00422301	0.00280808	3606	tags=18%, list=11%, signal=16%	LGALS9/RSAD2/DDX58/CCL5/IFIH1/PML/LRP1/CD274/BAIAP3/ACHE/TNFAIP3/CX3CL1/MAPK3/HLA-E/PLA2G6/SRCIN1/GHRHR/NR0B2/VTCN1/GIPR/GBP1/EZR/IRS2/SSTR5/PAEP/HDAC9/WLS/RAB11FIP1/NOD2/CCR7/BTN2A2/NLGN2/MAPK11/KCNJ11/RASGRP1/CD22/RHBDF1/IL17RC/PTPN22/S100A8/MYRIP/C1QTNF3/ARRB1/INHBB/RAB11FIP5/MIR24-2/CHGA/CACNA1E/HTR2C/TTN/SYT7/NOS2/F2R/NLRP1/ICA1/KLF7/FN1/CRH/ABCC8/GLP1R/CD200R1/IL13/P2RX7/ADORA1/IRS1/PIK3C3/…
GO_LEUKOCYTE_DIFFERENTIATION	GO_LEUKOCYTE_DIFFERENTIATION	407	0.315961	1.52448	0.000574548	0.00422301	0.00280808	5769	tags=25%, list=18%, signal=21%	LGALS9/RSAD2/IRF7/BATF2/CEACAM1/RORC/IFNL1/IRF1/IFNB1/DUSP10/DHRS2/INHBA/PRDM1/EGR3/BLNK/RUNX2/HDAC5/IL15/JAK3/TRPM2/INHA/B2M/DNAJB9/STAT6/HDAC9/SIGLEC15/RASSF2/FLT3LG/CCR7/BTN2A2/LIF/TLR3/BCL6/KLF6/SASH3/SH3PXD2A/TMEM178A/RASGRP1/CCR1/AXL/VEGFA/IRF2BP2/HCLS1/TSC1/GAB3/MERTK/SATB1/PTPN22/BTK/PLCG2/FBN1/PIK3CD/SHH/EPHA2/RC3H1/KIT/JUN/CYLD/GAB2/IL23A/ERBB2/FNIP1/APP/PGLYRP4/MAFB/BRAF/DLL1/ZBTB7B/MI…
GO_MULTICELLULAR_ORGANISMAL_HOMEOSTASIS	GO_MULTICELLULAR_ORGANISMAL_HOMEOSTASIS	408	0.308677	1.48974	0.00057554	0.00422301	0.00280808	5229	tags=27%, list=16%, signal=23%	SCNN1G/NOS3/PDK4/ZNF423/ACHE/TPP1/PPARGC1A/TNFAIP3/GJA1/AZGP1/IL15/ADCY6/MUC4/LCN2/TRPM2/SCNN1B/B2M/STAT6/SIGLEC15/FLT3LG/NOD2/ABCA12/CXCR4/DDIT3/SASH3/MUC2/AQP3/TP53INP2/OGT/GRB10/GRHL1/VEGFA/FOXC1/CYP4F12/MUC6/CYP4A11/HRNR/GADD45G/NTSR1/ACADVL/FLG/PTH1R/ACSL1/SOX9/SLC11A1/SLC27A1/CROCC/CTSK/SLC35D3/MLXIPL/KRAS/NOTCH1/NOVA2/SCNN1A/KDM3A/F2R/NOVA1/ADCY9/POTEE/ANKRD11/ATP6V1B1/POTEF/USH1C/COL2A1/Z…
GO_MITOCHONDRIAL_TRNA_PROCESSING	GO_MITOCHONDRIAL_TRNA_PROCESSING	11	-0.793584	-1.92733	0.000576147	0.00422301	0.00280808	6047	tags=91%, list=18%, signal=74%	TRMT10C/MTO1/TRNT1/TRMT5/TRMT61B/KIAA0391/CDK5RAP1/PUS1/ELAC2/HSD17B10
GO_POSITIVE_REGULATION_OF_RNA_POLYMERASE_II_TRANSCRIPTIONAL_PREINITIATION_COMPLEX_ASSEMBLY	GO_POSITIVE_REGULATION_OF_RNA_POLYMERASE_II_TRANSCRIPTIONAL_PREINITIATION_COMPLEX_ASSEMBLY	11	-0.801486	-1.94652	0.000576147	0.00422301	0.00280808	5150	tags=82%, list=16%, signal=69%	CAND1/PSMC6/CREB1/WNT10B/PSMC2/TP53/PSMC5/PSMC3/PSMC4
GO_PROTEIN_MATURATION_BY_IRON_SULFUR_CLUSTER_TRANSFER	GO_PROTEIN_MATURATION_BY_IRON_SULFUR_CLUSTER_TRANSFER	11	-0.793704	-1.92762	0.000576147	0.00422301	0.00280808	3752	tags=82%, list=11%, signal=73%	ISCA2/HSCB/NFU1/CIAO1/GLRX3/MMS19/BOLA2B/CISD3/BOLA2
GO_POSITIVE_REGULATION_OF_MAPK_CASCADE	GO_POSITIVE_REGULATION_OF_MAPK_CASCADE	433	0.308153	1.49786	0.000578871	0.00423645	0.00281702	4692	tags=22%, list=14%, signal=19%	LGALS9/CCL5/GDF15/CCL22/MAPK8IP2/LRP1/EDA2R/EIF2AK2/GPNMB/CX3CL1/MAPK3/MUC20/KSR1/GADD45B/ICAM1/INSR/TNIK/IGFBP3/IL1RN/FGF2/CCL17/FGD2/VANGL2/RASSF2/NOD2/CXCR4/CCR7/CHI3L1/GADD45A/LIF/TLR3/MAPK11/TIMP2/TBX1/RASGRP1/CCR1/SHC2/GPR37/VEGFA/BMPER/MAP3K8/APOE/SEMA3A/PTPN22/GADD45G/MIR181A2/CCL26/ARRB1/MIR24-2/MST1R/SPRY2/HTR2C/CXCL17/TRIM5/KRAS/NOTCH1/TENM1/F2R/C1QTNF1/ITGA1/KIT/ANKRD6/JUN/WWC1/ERN2/T…
GO_ENDOCYTOSIS	GO_ENDOCYTOSIS	489	0.293045	1.43664	0.000600962	0.00439136	0.00292002	5717	tags=26%, list=17%, signal=22%	APOL1/CEACAM1/LGALS3BP/TMPRSS2/ABCA1/LRP1/ACHE/TSPAN1/IGHE/LOXL4/MAPK3/PEAR1/TNK2/TINAGL1/ACKR2/INSR/RHOU/EZR/NEDD4L/OPHN1/ABL2/WNT3A/DNER/B2M/CD177/DLG4/NLGN2/CLTCL1/ARHGAP27/APOBR/CACNG8/LY75/GULP1/EHD2/AXL/CD22/PROM2/VEGFA/APOE/NLGN3/AC034102.1/HHIPL1/CLEC7A/TOM1/ARRB1/MAGI2/PLCG2/FMR1/RAB31/IGHG1/SYT8/WIPF2/XKR6/RAMP1/LRSAM1/IGF2R/ANKRD13A/EPHA3/RHOQ/FCGR1A/SHH/SYT7/IGHM/PRKD1/ITGB2/NUMB/CYTH…
GO_REGULATION_OF_CYTOSKELETON_ORGANIZATION	GO_REGULATION_OF_CYTOSKELETON_ORGANIZATION	473	-0.307133	-1.43949	0.000603227	0.00440115	0.00292654	6069	tags=30%, list=18%, signal=24%	ARHGAP40/ABL1/TMSB15B/TRIM36/CDC42EP5/KATNBL1/ATF5/CAMSAP1/MET/TRAF3IP1/MYADM/CEP85/CORO1A/CHMP1A/DIXDC1/UBXN2B/RAC3/TGFB3/ECT2/PDGFRA/CAV3/ARPC3/NRP1/MID1/TBCD/DCTN1/CSF1R/DLC1/CEP120/RBM14/TMSB10/BRCA1/TMSB15A/CAPZB/EPS8/F11R/WASF2/ARL2/TWF2/ACTR3C/CHORDC1/MLST8/PPM1F/GRB2/FHOD1/FCHSD2/ACTR3/MTOR/GEN1/PYCARD/ARPC2/CIT/KAT2A/DIAPH1/APC/CEP97/ACTR3B/NEK2/RAC1/RHOC/BAIAP2L2/CDK5/RPS3/FSCN1/KIF11/K…
GO_REGULATION_OF_CELL_PROJECTION_ORGANIZATION	GO_REGULATION_OF_CELL_PROJECTION_ORGANIZATION	584	0.27356	1.35946	0.000626566	0.00456444	0.00303511	5798	tags=26%, list=18%, signal=22%	PODXL/CDH4/SMURF1/KLK6/LRP1/CX3CL1/PLXNA3/ZSWIM8/MYLIP/CDC42EP3/ICAM1/KIF13B/SRCIN1/KLK8/CPEB3/SEMA6C/TNIK/ADCY6/EZR/PPP2R5B/NFATC4/NEDD4L/S100A9/LCN2/TRPM2/ABL2/WNT3A/B2M/SEMA3B/PTK6/DLG4/DSCAM/RELN/BRSK1/CCR7/AVIL/GRN/MAPK15/CAMK2B/EPS8L3/PARP6/RREB1/PROM2/MYO10/CUL7/VEGFA/KLF5/TSC1/APOE/NLGN3/PLXNB3/SEMA3A/ZSWIM6/ENC1/TRAK1/TBX6/UST/NEURL1/MOV10/PLXNB2/MAGI2/HAP1/FMR1/PLK5/BDNF/MCF2/CROCC/CHRN…
GO_TUMOR_NECROSIS_FACTOR_SECRETION	GO_TUMOR_NECROSIS_FACTOR_SECRETION	17	0.731575	2.02803	0.000629855	0.00458138	0.00304638	289	tags=24%, list=1%, signal=23%	LGALS9/DDX58/IFIH1/CX3CL1
GO_CYTOPLASMIC_PATTERN_RECOGNITION_RECEPTOR_SIGNALING_PATHWAY_IN_RESPONSE_TO_VIRUS	GO_CYTOPLASMIC_PATTERN_RECOGNITION_RECEPTOR_SIGNALING_PATHWAY_IN_RESPONSE_TO_VIRUS	23	0.702054	2.101	0.000644468	0.00468051	0.0031123	2487	tags=35%, list=8%, signal=32%	DHX58/DDX60/IRF7/DDX58/IFIH1/TMEM173/NLRX1/PUM2
GO_CARBOHYDRATE_BIOSYNTHETIC_PROCESS	GO_CARBOHYDRATE_BIOSYNTHETIC_PROCESS	184	-0.374111	-1.59169	0.00066368	0.00481269	0.00320019	5136	tags=32%, list=16%, signal=27%	CRY1/GNMT/NFKB1/CHST8/SLC25A13/PGP/GAPDHS/G6PC3/PPP1R3D/ALDOC/AP2A1/UGP2/PHKG2/AKT1/MTOR/CHST14/GPER1/PGM1/PGM2/KAT2A/PASK/ALDOA/DYRK2/G6PD/SLC37A4/PTPN2/IMPA2/MDH1/NLN/P2RY6/MGAT2/SLC25A10/TALDO1/PPP1CA/EXT2/GYG2/NHLRC1/PPP1R3F/GYG1/PGK1/NANS/PC/SLC25A11/CHST10/PGD/SORD/MPDU1/MDH2/PGAM1/WDR5/SLC25A12/GPI/GOT1/GAPDH/ENO1/TKT/GOT2/TPI1
GO_SULFUR_COMPOUND_METABOLIC_PROCESS	GO_SULFUR_COMPOUND_METABOLIC_PROCESS	178	-0.386098	-1.635	0.00066589	0.00482137	0.00320596	5185	tags=33%, list=16%, signal=28%	GLO1/CHST8/STAT5B/ACOT4/ACOT1/TPST2/AMD1/APIP/SUOX/HSCB/NFU1/GAL3ST4/OGDH/ACOT7/CIAO1/ALDH5A1/NUBPL/MCEE/GSTA4/HSD17B4/GSTA2/GPAM/G6PD/SULT2B1/CHST7/SULT1A3/HSPA9/CTH/SUCLG1/GLRX3/GLRX2/PAPSS1/CIAPIN1/PEMT/FXN/ENOPH1/THEM4/IBA57/MMS19/PHGDH/SLC25A10/NUBP1/GPX4/BOLA2B/ACBD6/GSR/SOD1/GSTZ1/BOLA2/DBI/SLC25A19/MTHFD1/ACOT13/GSTA1/PMVK/PARK7/MMACHC/AHCY
GO_MULTI_ORGANISM_CELLULAR_PROCESS	GO_MULTI_ORGANISM_CELLULAR_PROCESS	41	0.571513	1.94654	0.000668747	0.0048347	0.00321482	3352	tags=29%, list=10%, signal=26%	DHX58/DDX60/IRF7/DDX58/IFIH1/TMEM173/CXCR4/NLRX1/PUM2/BPIFA1/FCHSD1/PGLYRP4
GO_T_CELL_RECEPTOR_SIGNALING_PATHWAY	GO_T_CELL_RECEPTOR_SIGNALING_PATHWAY	167	-0.388302	-1.63034	0.000671704	0.00484871	0.00322414	3232	tags=26%, list=10%, signal=23%	RPS3/PSMD7/PSMB5/EIF2B4/HLA-DRB1/PSMD12/HRAS/PTPN2/PSMF1/PSMA6/PSMD1/HLA-DRB5/UBE2N/PSMA1/EIF2B5/SKP1/PSMC2/PSMD6/PSMA2/PSME3/PSMA4/PSMD14/PSMA5/PSMC1/PSMC5/PSMD11/PSMD13/PSMD4/PSMD2/PSMD3/EIF2B1/PSMD8/STOML2/PSMB4/PSMB3/EIF2B3/PSMB1/PSMB2/PSMB7/PSMA7/PSMC3/PSMB6/PSMC4
GO_PURINE_CONTAINING_COMPOUND_METABOLIC_PROCESS	GO_PURINE_CONTAINING_COMPOUND_METABOLIC_PROCESS	141	-0.411511	-1.69242	0.000673968	0.00485768	0.0032301	6623	tags=37%, list=20%, signal=30%	DLST/ACSM5/MYH7/SUCLA2/NT5C3A/ATP1B1/OPA1/BAD/GNMT/AK1/OARD1/MAGI3/ACOT4/ACOT1/TPST2/AK4/FIGNL1/GNAI3/OGDH/NUDT5/ACOT7/NMNAT1/MCEE/RAB23/ATP6V1B2/HSD17B4/GPAM/SULT2B1/NDUFS1/SULT1A3/SUCLG1/SLC25A25/OLA1/PEMT/THEM4/KDM1A/ACAT1/RAN/HSPA8/DGUOK/RHOA/ACBD6/PARP1/AK2/DBI/BEND3/ACLY/ACOT13/VCP/PMVK/HPRT1/PRPS1
GO_INTERFERON_BETA_PRODUCTION	GO_INTERFERON_BETA_PRODUCTION	46	0.528299	1.84243	0.000676895	0.00487139	0.00323922	963	tags=20%, list=3%, signal=19%	IRF7/TRIM56/DDX58/IFIH1/IRF1/TRIM38/NMI/TMEM173/TLR3
GO_REGULATION_OF_GLUTAMATE_RECEPTOR_SIGNALING_PATHWAY	GO_REGULATION_OF_GLUTAMATE_RECEPTOR_SIGNALING_PATHWAY	48	0.522822	1.84028	0.000678273	0.00487393	0.00324091	6152	tags=44%, list=19%, signal=36%	MAPK8IP2/PPARGC1A/CX3CL1/DLG4/RELN/NLGN2/CACNG8/NLGN3/DAPK1/KLHL24/PINK1/DLG2/CRH/APP/ADRB2/NECAB2/GRIA3/SHANK3/FYN/SHANK2/RGS9
GO_RESPONSE_TO_ETHANOL	GO_RESPONSE_TO_ETHANOL	102	-0.429828	-1.68734	0.00068646	0.00492532	0.00327508	6699	tags=37%, list=20%, signal=30%	HDAC2/GLRA1/CLDN1/TYMS/ALAD/GRIN1/SETD7/BAD/FGFR2/SLC2A4/EPS8/DRD4/CBL/RGS19/TBXA2R/CDK1/EEF2/BAK1/FECH/G6PD/MAOB/CYBB/CD14/OXCT1/PEMT/EIF4EBP1/TUFM/RHOA/MGMT/PEBP1/SOD1/RPL10A/OGG1/PSMD14/GGH/GOT2/UGT1A1/NQO1
GO_REGULATION_OF_CELL_KILLING	GO_REGULATION_OF_CELL_KILLING	63	0.485905	1.80326	0.00069029	0.00494535	0.0032884	3414	tags=27%, list=10%, signal=24%	LGALS9/CEACAM1/HLA-F/HLA-E/RAET1L/ICAM1/BCL2L11/B2M/RASGRP1/ULBP2/ULBP1/NOS2/SERPINB9/IL23A/PGLYRP4/IL13/P2RX7
GO_REGULATION_OF_CYTOKINESIS	GO_REGULATION_OF_CYTOKINESIS	77	-0.468445	-1.75592	0.000704225	0.00503759	0.00334974	5542	tags=38%, list=17%, signal=31%	UVRAG/PIN1/ECT2/CALM2/KIF14/CDC25B/KLHL21/BRCA2/MAP10/CIT/RACGAP1/INCENP/CETN2/AURKA/PDXP/E2F7/RHOA/CDC6/KIF20A/PLK1/PRC1/CALM3/AURKB/MYO19/E2F8/KIF20B/VPS4A/CENPV/NUP62
GO_POSITIVE_REGULATION_OF_DNA_REPAIR	GO_POSITIVE_REGULATION_OF_DNA_REPAIR	55	-0.5103	-1.81336	0.000710606	0.0050756	0.00337501	5766	tags=53%, list=18%, signal=44%	RNF168/XRCC1/DHX9/FANCB/BRCA1/CBX8/BLM/BRCC3/RPS3/UIMC1/SPIDR/EYA3/MMS19/FAM168A/HMGB1/UBE2N/DDX11/TRIM28/MGMT/WRAP53/H2AFX/PARP1/EYA2/BABAM1/FOXM1/PCNA/UBE2V2/MAD2L2/TIMELESS
GO_TUMOR_NECROSIS_FACTOR_SUPERFAMILY_CYTOKINE_PRODUCTION	GO_TUMOR_NECROSIS_FACTOR_SUPERFAMILY_CYTOKINE_PRODUCTION	109	0.410948	1.6807	0.000729217	0.00520073	0.00345822	1551	tags=15%, list=5%, signal=14%	LGALS9/DDX58/IFIH1/CD274/GPNMB/TNFAIP3/CX3CL1/HLA-E/NFATC4/NOD2/TLR3/SASH3/RASGRP1/AXL/LBP/PTPN22
GO_MYELOID_LEUKOCYTE_MIGRATION	GO_MYELOID_LEUKOCYTE_MIGRATION	151	0.379249	1.63097	0.00074001	0.00526425	0.00350045	6977	tags=38%, list=21%, signal=30%	CCL5/CCL22/CX3CL1/MAPK3/PGF/IL1R1/IL1RN/CXCL10/S100A9/CCL17/CD177/CCR7/MST1/CXCL1/ITGA9/CCR1/VEGFA/IL17RC/LBP/S100A8/CCL26/MIR24-2/CHGA/CXCL12/CXCL17/SWAP70/PIK3CD/DYSF/CXCL11/ITGB2/ITGA1/KIT/IL23A/CD200R1/MSTN/CD74/EDN1/VAV1/CSF1/DUSP1/IL36RN/MST1L/MAPK14/CXCL2/CD47/SFTPD/CSF3R/PREX1/PTPRO/CXADR/MOSPD2/VEGFB/HRH1/CAMK1D/THBS4/DAPK2/CX3CR1/SLIT2
GO_CELL_SURFACE_RECEPTOR_SIGNALING_PATHWAY_INVOLVED_IN_CELL_CELL_SIGNALING	GO_CELL_SURFACE_RECEPTOR_SIGNALING_PATHWAY_INVOLVED_IN_CELL_CELL_SIGNALING	543	-0.291684	-1.38202	0.00074206	0.00526425	0.00350045	5851	tags=27%, list=18%, signal=22%	FZD8/FZD3/CTDNEP1/SNAI2/MET/ITGAM/NKD1/ETV2/TLR2/FGFR2/STK4/AC139530.1/NDRG2/ROR2/PIN1/HECW1/NFKB1/DIXDC1/CUL1/GHRL/MTMR2/JRK/PSMC6/VANGL1/GLI2/TBL1X/PSMD10/GPC6/SNX3/FZD2/VPS35/AP2B1/WNT2B/DRD4/BCL7B/PSMA3/AP2A1/G3BP1/FERMT2/AKT1/C12orf43/ROR1/IGFBP2/CSNK2B/AMER1/SDHAF2/HDAC1/WNK2/PSMD9/GLRA3/NPHP4/UBB/AGO2/SLC9A3R1/CAV1/APC/CSNK2A1/PYGO2/RAC1/ZNRF3/TRPV1/CDK5/TRABD2B/TAX1BP3/SIAH2/P2RX5/PSMD7/P…
GO_NEGATIVE_REGULATION_OF_RNA_SPLICING	GO_NEGATIVE_REGULATION_OF_RNA_SPLICING	25	-0.653346	-1.95235	0.000743633	0.00526425	0.00350045	7199	tags=68%, list=22%, signal=53%	SFSWAP/SRSF4/RBM10/SAP18/SRSF7/PTBP3/HNRNPK/U2AF2/PTBP1/RBM42/HNRNPA2B1/SRSF9/RBMX/TMBIM6/RPS13/C1QBP/RPS26
GO_INOSITOL_LIPID_MEDIATED_SIGNALING	GO_INOSITOL_LIPID_MEDIATED_SIGNALING	158	0.37414	1.61843	0.000744417	0.00526425	0.00350045	4201	tags=25%, list=13%, signal=22%	CEACAM1/CCL5/MAPK3/PEAR1/INSR/EZR/PPP2R5B/GAB1/IRS2/MUC5AC/RELN/BTN2A2/PIK3AP1/RASGRP1/ERBB3/NKX3-1/OGT/PITPNM2/HCLS1/PIK3IP1/PLCG2/SOX9/PIK3CD/PIP5K1B/NYAP2/F2R/KLF4/KIT/GAB2/MYOC/ERBB2/PTAFR/IRS1/PIK3C3/FGR/CSF3/EGFR/EDN1/NYAP1/PIK3C2G
GO_CELLULAR_RESPONSE_TO_GAMMA_RADIATION	GO_CELLULAR_RESPONSE_TO_GAMMA_RADIATION	27	-0.64552	-1.9592	0.000744879	0.00526425	0.00350045	3869	tags=48%, list=12%, signal=43%	CHEK2/TSPYL5/ELK1/HRAS/XRCC5/RPL26/GTF2H5/KDM1A/TMEM109/XRCC6/TP53/H2AFX/POLE3
GO_ORGAN_OR_TISSUE_SPECIFIC_IMMUNE_RESPONSE	GO_ORGAN_OR_TISSUE_SPECIFIC_IMMUNE_RESPONSE	27	-0.646369	-1.96178	0.000744879	0.00526425	0.00350045	691	tags=33%, list=2%, signal=33%	H2BFS/HIST2H2BE/HIST1H2BE/HIST1H2BF/HIST1H2BK/HIST1H2BJ/HIST1H2BC/HIST1H2BG/HIST1H2BI
GO_REPLICATION_FORK_PROCESSING	GO_REPLICATION_FORK_PROCESSING	28	-0.638736	-1.95391	0.000746129	0.00526425	0.00350045	4364	tags=57%, list=13%, signal=50%	NUCKS1/BRCA2/GEN1/BLM/ZNF365/MMS22L/DNA2/DDX11/FANCM/ZRANB3/RAD51/RFWD3/PCNA/PRIMPOL/EME1/ALYREF
GO_PROTEIN_LOCALIZATION_TO_CHROMATIN	GO_PROTEIN_LOCALIZATION_TO_CHROMATIN	24	-0.661734	-1.95552	0.000747384	0.00526425	0.00350045	6120	tags=67%, list=19%, signal=54%	HDAC8/PIH1D1/MSH2/ESCO2/MCM8/MCM9/PPHLN1/LRWD1/EZH2/H2AFY/CHMP7/PLK1/H2AFY2/RUVBL2/CDCA5/HIST1H1B
GO_MITOTIC_RECOMBINATION	GO_MITOTIC_RECOMBINATION	23	-0.662554	-1.9355	0.000748083	0.00526425	0.00350045	6750	tags=70%, list=21%, signal=55%	ERCC1/DMC1/NSMCE2/RPA4/ERCC4/XRCC1/SMC6/BRCA2/GEN1/BLM/RAD54B/XRCC3/RPA2/RAD51/MLH1/RAD51C
GO_TRNA_WOBBLE_BASE_MODIFICATION	GO_TRNA_WOBBLE_BASE_MODIFICATION	20	-0.669079	-1.88391	0.000757576	0.00530323	0.00352637	5815	tags=75%, list=18%, signal=62%	ELP3/GTPBP3/MTO1/ALKBH1/DPH3/ADAT2/TRMU/ELP4/CTU2/URM1/DPH3P1/ELP6/MOCS3/ELP5/KTI12
GO_ORGANIC_HYDROXY_COMPOUND_TRANSPORT	GO_ORGANIC_HYDROXY_COMPOUND_TRANSPORT	200	0.363464	1.62377	0.000759878	0.00530323	0.00352637	4114	tags=25%, list=13%, signal=22%	CEACAM1/NPC1L1/ABCA1/LRP1/LCAT/OSBPL2/AQP9/SLC6A3/ABCA12/KDM5B/MAPK15/AQP3/REN/CES1/ABCG1/OSBPL10/SYT10/APOE/CETP/STRA6/TTC39B/SLC10A1/SYT15/LIPG/ABCG4/SLC5A8/AKR1C1/RAB3B/SYT8/CHGA/CHRNB2/CXCL12/NISCH/SHH/SYT7/C1QTNF1/PINK1/SLC2A13/PLTP/PGAP1/SLC22A1/CRH/AQP7/SLC16A3/CEL/ABCA5/SLC6A4/GRAMD1C/PTCH1/APOC2
GO_FOLIC_ACID_METABOLIC_PROCESS	GO_FOLIC_ACID_METABOLIC_PROCESS	19	-0.683254	-1.90088	0.000760312	0.00530323	0.00352637	4247	tags=53%, list=13%, signal=46%	DHFRP1/SHMT2/SLC46A1/SLC25A32/SLC19A1/FPGS/SHMT1/MTHFD1/DHFR/MTHFD1L
GO_MITOCHONDRIAL_FUSION	GO_MITOCHONDRIAL_FUSION	19	-0.680888	-1.8943	0.000760312	0.00530323	0.00352637	4370	tags=74%, list=13%, signal=64%	BNIP3/PID1/MUL1/USP30/OPA1/PLD6/BAK1/GDAP1/MFF/MFN2/FIS1/AFG3L2/STOML2/CHCHD3
GO_POSITIVE_REGULATION_OF_TRANSCRIPTION_INITIATION_FROM_RNA_POLYMERASE_II_PROMOTER	GO_POSITIVE_REGULATION_OF_TRANSCRIPTION_INITIATION_FROM_RNA_POLYMERASE_II_PROMOTER	19	-0.688365	-1.9151	0.000760312	0.00530323	0.00352637	5150	tags=63%, list=16%, signal=53%	CAND1/PSMC6/SRF/CREB1/HNF1A/SUB1/WNT10B/PSMC2/TP53/PSMC5/PSMC3/PSMC4
GO_REGULATION_OF_SISTER_CHROMATID_COHESION	GO_REGULATION_OF_SISTER_CHROMATID_COHESION	19	-0.676716	-1.88269	0.000760312	0.00530323	0.00352637	2261	tags=37%, list=7%, signal=34%	H2AFY/BUB1/DDX11/NAA10/ESPL1/FEN1/CDCA5
GO_MITOCHONDRIAL_PROTEIN_PROCESSING	GO_MITOCHONDRIAL_PROTEIN_PROCESSING	11	-0.79006	-1.91877	0.000768197	0.00534256	0.00355253	4537	tags=64%, list=14%, signal=55%	UQCRC2/YME1L1/MIPEP/PMPCA/AFG3L2/IMMP1L/STOML2
GO_PEPTIDYL_HISTIDINE_MODIFICATION	GO_PEPTIDYL_HISTIDINE_MODIFICATION	11	-0.791407	-1.92204	0.000768197	0.00534256	0.00355253	4968	tags=73%, list=15%, signal=62%	DPH6/DPH3/DPH1/HIF1AN/SETD3/DPH3P1/DPH5/DPH2
GO_ATTACHMENT_OF_MITOTIC_SPINDLE_MICROTUBULES_TO_KINETOCHORE	GO_ATTACHMENT_OF_MITOTIC_SPINDLE_MICROTUBULES_TO_KINETOCHORE	13	-0.747862	-1.89781	0.000772201	0.00535785	0.00356269	4796	tags=69%, list=15%, signal=59%	MAD1L1/MIS12/CENPE/NUF2/SEH1L/NDC80/CDT1/KIF2C/CHAMP1
GO_NUCLEAR_TRANSCRIBED_MRNA_CATABOLIC_PROCESS_EXONUCLEOLYTIC_3_5_	GO_NUCLEAR_TRANSCRIBED_MRNA_CATABOLIC_PROCESS_EXONUCLEOLYTIC_3_5_	10	-0.803837	-1.90634	0.000772648	0.00535785	0.00356269	5806	tags=90%, list=18%, signal=74%	EXOSC4/SKIV2L/EXOSC3/EXOSC9/EXOSC8/EXOSC6/EXOSC2/EXOSC5/EXOSC7
GO_REGULATION_OF_PROTEASOMAL_PROTEIN_CATABOLIC_PROCESS	GO_REGULATION_OF_PROTEASOMAL_PROTEIN_CATABOLIC_PROCESS	172	-0.380098	-1.60173	0.000837521	0.00579925	0.0038562	6980	tags=42%, list=21%, signal=33%	DDRGK1/PRKACA/YOD1/FAM192A/ARAF/UBE2J1/GBA/RAD23B/SMAD7/UBE2K/RCHY1/UBQLN4/ALAD/USP7/EDEM2/UBQLN2/TRIB3/CLEC16A/UBE2G2/GCLC/PSMC6/RAD23A/SUMO1/PSMD10/SCO1/SVIP/ZFAND2A/BBS7/ARIH2/AKT1/TAF9/BAG5/UBB/FBXW8/CAV1/MAPK9/SGTA/AC003665.1/USP13/PSMF1/STUB1/NUDT15/RNF217/CEBPA/PBK/BCAP31/CCAR2/UCHL5/MAP1A/AURKA/WNT10B/KEAP1/HSP90AB1/BAG2/HSPBP1/CLU/PSMC2/PSME3/PLK1/HSP90AB3P/PSMD14/PSMC1/VCP/USP5/RBX1/PSM…
GO_REGULATION_OF_INTRINSIC_APOPTOTIC_SIGNALING_PATHWAY	GO_REGULATION_OF_INTRINSIC_APOPTOTIC_SIGNALING_PATHWAY	148	-0.412476	-1.70514	0.000841043	0.00581518	0.00386679	4253	tags=32%, list=13%, signal=28%	MSX1/NOX1/HNRNPK/FIGNL1/AKT1/HDAC1/TAF9/BAG5/UBB/PLAGL2/PYCARD/SLC9A3R1/CAV1/MIF/RPS3/NONO/RNF183/PTPN2/TMBIM6/RPL26/CDKN2D/BCAP31/CCAR2/KDM1A/VDAC2/NACC2/SOD2/TXNDC12/PRKRA/PTPN1/NOC2L/ANKRD2/FIS1/CLU/TP53/BCL2L12/SOD1/PARP1/RPS7/PPIF/YBX3/MMP9/TRAP1/RPL11/PTPMT1/PARK7/ENO1/NDUFS3
GO_ALPHA_AMINO_ACID_METABOLIC_PROCESS	GO_ALPHA_AMINO_ACID_METABOLIC_PROCESS	150	-0.402668	-1.6665	0.000842886	0.00581946	0.00386964	5507	tags=35%, list=17%, signal=29%	PLOD1/GNMT/PLOD2/GCLC/OAT/AASDHPPT/MSRA/ASNSD1/SRR/AASS/APIP/PADI4/SHMT2/TDH/PPAT/OGDH/ALDH5A1/SLC25A32/AADAT/ADI1/PYCR2/ALDH7A1/CTH/SEPHS2/ALDH18A1/GCSH/PEMT/ENOPH1/SMS/PHGDH/GART/CAD/PRDX4/GCLM/SLC25A21/KYNU/GMPS/PFAS/GCAT/GCDH/NIT2/ASRGL1/FPGS/SHMT1/MTHFD1/PSPH/SLC25A12/GOT1/HYKK/GOT2/CTPS1/FAH
GO_TOLERANCE_INDUCTION	GO_TOLERANCE_INDUCTION	18	0.725126	2.03757	0.000846024	0.00583266	0.00387842	301	tags=22%, list=1%, signal=22%	LGALS9/CD274/TNFAIP3/HLA-E
GO_REGULATION_OF_PROTEIN_LOCALIZATION_TO_NUCLEUS	GO_REGULATION_OF_PROTEIN_LOCALIZATION_TO_NUCLEUS	100	-0.430742	-1.68617	0.000859107	0.00591336	0.00393208	3988	tags=34%, list=12%, signal=30%	AKT1/NUP54/TARDBP/CDK1/RAB23/MFHAS1/PKIG/RASSF5/PKIA/CHP1/CCT2/CCT8/CCT6A/RAN/IPO5/TCP1/NF2/TRIM28/PINX1/POLR1A/PLK1/PARP1/MCRS1/FLNA/NOLC1/TERT/CCT4/CCT3/CCT5/GTSE1/NUP62/DKC1/CCT7/PARK7
GO_REGULATION_OF_TYPE_2_IMMUNE_RESPONSE	GO_REGULATION_OF_TYPE_2_IMMUNE_RESPONSE	24	0.659628	1.99215	0.000860215	0.00591336	0.00393208	1090	tags=29%, list=3%, signal=28%	RSAD2/IFNL1/IFNB1/STAT6/NOD2/BCL6/ECM1
GO_PEPTIDE_CATABOLIC_PROCESS	GO_PEPTIDE_CATABOLIC_PROCESS	25	0.645378	1.96422	0.000865239	0.00593931	0.00394933	3419	tags=52%, list=10%, signal=47%	ANPEP/ERAP2/TPP1/ERAP1/ACE/GGT1/GGT5/CHAC1/GGT7/NPEPPS/CTSH/CPQ/ADAMTS13
GO_NEGATIVE_REGULATION_OF_INTRINSIC_APOPTOTIC_SIGNALING_PATHWAY	GO_NEGATIVE_REGULATION_OF_INTRINSIC_APOPTOTIC_SIGNALING_PATHWAY	88	-0.442603	-1.69827	0.000866701	0.00594078	0.00395031	5896	tags=36%, list=18%, signal=30%	OPA1/RRN3/SNAI2/RTKN2/NDUFA13/TAF9B/MAPK8IP1/FIGNL1/AKT1/HDAC1/TAF9/BAG5/MIF/NONO/TMBIM6/CDKN2D/CCAR2/KDM1A/VDAC2/SOD2/TXNDC12/PTPN1/NOC2L/CLU/BCL2L12/PPIF/YBX3/MMP9/TRAP1/PARK7/ENO1/NDUFS3
GO_EPHRIN_RECEPTOR_SIGNALING_PATHWAY	GO_EPHRIN_RECEPTOR_SIGNALING_PATHWAY	82	-0.446843	-1.69364	0.000875657	0.00599352	0.00398538	6001	tags=34%, list=18%, signal=28%	KALRN/GRIN1/DNM1/EFNB2/EFNA3/EPHA4/LYN/ARPC3/EPHB2/EPHA8/AP2B1/AP2A1/PSEN2/ACTB/ACTR3/ARPC2/RAC1/AP2S1/HRAS/ARPC1B/PSENEN/RHOA/CHN1/MMP9/ACTG1/AP2M1/CDK5R1/ARPC1A
GO_REGULATION_OF_MEMBRANE_PERMEABILITY	GO_REGULATION_OF_MEMBRANE_PERMEABILITY	72	-0.470767	-1.74796	0.000881834	0.00599461	0.0039861	3842	tags=31%, list=12%, signal=27%	MTOR/HEBP2/BAK1/NMT1/YWHAG/CHCHD10/SFN/NAIF1/LAPTM4B/THEM4/YWHAE/YWHAH/TP63/TP53/EYA2/PPIF/E2F1/TFDP1/YWHAQ/ACAA2/TMEM14A/SLC25A5
GO_AXON_DEVELOPMENT	GO_AXON_DEVELOPMENT	450	0.294143	1.43134	0.000882094	0.00599461	0.0039861	6627	tags=28%, list=20%, signal=23%	APOD/CDH4/LRP1/PLXNA3/MAPK3/CELSR3/NTN4/ZSWIM8/LAMB2/KIF13B/KLK8/SEMA6C/EZR/GAB1/IRS2/OPHN1/WNT3A/SEMA3B/DSCAM/RELN/VANGL2/BRSK1/CXCR4/GRN/GRB10/VEGFA/APOE/NLGN3/PLXNB3/SEMA3A/ZSWIM6/CDH11/NEXN/TRAK1/UST/ULK1/PLXNB2/ALCAM/BDNF/MCF2/CHRNB2/AUTS2/MYPN/EPHA3/ULK2/CXCL12/EVL/GRB7/PIK3CD/NOTCH1/SHH/EPHA2/NUMB/ARHGAP35/KLF4/SEMA6D/JUN/GAB2/KLF7/FN1/MYCBP2/ERBB2/TRIM46/APP/DOK4/RGMA/HDAC6/MAPK8IP3/LAMA2…
GO_MICROTUBULE_POLYMERIZATION	GO_MICROTUBULE_POLYMERIZATION	64	-0.486133	-1.77002	0.000882145	0.00599461	0.0039861	8109	tags=50%, list=25%, signal=38%	TRPV4/ANKRD53/MAP2/MAP7D3/CEP192/CLASP1/TUBGCP5/MZT1/ABL1/CAMSAP1/MET/TUBGCP2/CAV3/TBCD/DCTN1/ARL2/ZNF207/NDE1/RAC1/RPS3/TUBGCP3/CENPJ/MAPRE1/DRG1/FBXO5/TUBGCP4/FKBP4/RANGRF/STMN1/PSRC1/CDK5R1/TUBG1
GO_CELL_REDOX_HOMEOSTASIS	GO_CELL_REDOX_HOMEOSTASIS	66	-0.485271	-1.77433	0.000885112	0.00599461	0.0039861	6286	tags=45%, list=19%, signal=37%	DLD/NHLRC2/SCO2/DNAJC10/GCLC/QSOX2/TXNDC9/APEX1/TXNRD3/PRDX3/PDIA6/TMX2/CYBB/GLRX3/PTGES2/GLRX2/TXN2/PRDX5/TXNRD1/TXNDC12/TMX4/PRDX4/SH3BGRL3/TXNL1/PRDX2/GSR/GLRX5/TXN/PRDX6/PRDX1
GO_NUCLEOSIDE_PHOSPHATE_CATABOLIC_PROCESS	GO_NUCLEOSIDE_PHOSPHATE_CATABOLIC_PROCESS	65	-0.48047	-1.75249	0.000885269	0.00599461	0.0039861	5590	tags=38%, list=17%, signal=32%	CNP/NT5E/NT5C/NUDT11/NUDT3/ADA/NUDT18/NUDT5/ACOT7/NUDT15/NEIL2/ITPA/ACAT1/NTHL1/HINT1/OGG1/DERA/VCP/DCTPP1/UNG/DUT/PNP/HPRT1/NUDT1/UPP1
GO_CHONDROCYTE_DEVELOPMENT	GO_CHONDROCYTE_DEVELOPMENT	42	0.552773	1.89353	0.00088574	0.00599461	0.0039861	5987	tags=50%, list=18%, signal=41%	COL6A1/COL6A2/COL27A1/COL21A1/COL6A3/RUNX2/SMPD3/ECM1/EIF2AK3/COL7A1/SOX9/COL20A1/CHST11/VWA1/SULF2/MSX2/FGF18/COL12A1/BMPR2/COL14A1/PTHLH
GO_NEGATIVE_REGULATION_OF_TUMOR_NECROSIS_FACTOR_SUPERFAMILY_CYTOKINE_PRODUCTION	GO_NEGATIVE_REGULATION_OF_TUMOR_NECROSIS_FACTOR_SUPERFAMILY_CYTOKINE_PRODUCTION	42	0.557965	1.91132	0.00088574	0.00599461	0.0039861	1551	tags=19%, list=5%, signal=18%	LGALS9/CD274/GPNMB/TNFAIP3/CX3CL1/AXL/LBP/PTPN22
GO_REGULATION_OF_MITOCHONDRIAL_MEMBRANE_PERMEABILITY_INVOLVED_IN_APOPTOTIC_PROCESS	GO_REGULATION_OF_MITOCHONDRIAL_MEMBRANE_PERMEABILITY_INVOLVED_IN_APOPTOTIC_PROCESS	56	-0.509916	-1.81984	0.000885897	0.00599461	0.0039861	3244	tags=32%, list=10%, signal=29%	BAK1/NMT1/YWHAG/CHCHD10/SFN/NAIF1/THEM4/YWHAE/YWHAH/TP63/TP53/EYA2/E2F1/TFDP1/YWHAQ/ACAA2/TMEM14A/SLC25A5
GO_POSITIVE_REGULATION_OF_LOCOMOTION	GO_POSITIVE_REGULATION_OF_LOCOMOTION	477	0.292087	1.42976	0.000893655	0.00603852	0.0040153	6977	tags=32%, list=21%, signal=25%	LGALS9/PODXL/CCL5/NOS3/LRP1/CD274/ATOH8/GPNMB/MAPK3/FOXO4/PTP4A1/PGF/DUOX2/CEACAM6/ICAM1/INSR/SEMA6C/IL1R1/CXCL10/GAB1/IRS2/LGR6/MALAT1/FGF2/MIR29A/SEMA3B/STAT5A/HDAC9/DSCAM/RELN/BDKRB1/CCR7/GRN/ZNF609/CCR1/RREB1/VEGFA/LBP/SEMA3A/ANGPT4/MIR200A/MIR181A2/CCL26/CGA/SOX9/PLET1/FAM110C/MIA3/SPRY2/CXCL12/PLAU/CXCL17/SWAP70/GRB7/PIK3CD/DYSF/NOTCH1/NEDD9/COL1A1/PRKD1/NUMB/DAB2/F2R/DAPK3/KIT/SEMA6D/JUN/I…
GO_MITOCHONDRIAL_OUTER_MEMBRANE_PERMEABILIZATION	GO_MITOCHONDRIAL_OUTER_MEMBRANE_PERMEABILIZATION	51	-0.519268	-1.81466	0.000898311	0.00605279	0.00402479	3244	tags=31%, list=10%, signal=28%	BAK1/NMT1/YWHAG/CHCHD10/SFN/YWHAE/YWHAH/TP63/TP53/EYA2/E2F1/TFDP1/YWHAQ/ACAA2/TMEM14A/SLC25A5
GO_NUCLEOSIDE_TRIPHOSPHATE_BIOSYNTHETIC_PROCESS	GO_NUCLEOSIDE_TRIPHOSPHATE_BIOSYNTHETIC_PROCESS	51	-0.517691	-1.80915	0.000898311	0.00605279	0.00402479	2564	tags=47%, list=8%, signal=43%	NME7/AK1/TBPL1/SLC25A13/COX5B/AK4/ALDOA/SUCLG1/TMSB4X/NME6/IMPDH1/ADK/CAD/PARP1/CYC1/VCP/DTYMK/UCK2/SLC25A12/STOML2/ENO1/NME1/CTPS1/IMPDH2
GO_POSITIVE_CHEMOTAXIS	GO_POSITIVE_CHEMOTAXIS	50	0.511375	1.81683	0.000906824	0.0061015	0.00405718	2105	tags=22%, list=6%, signal=21%	CCL5/LRP1/GPNMB/CX3CL1/PGF/CXCL10/FGF2/VEGFA/PLXNB3/COLEC10/CXCL12
GO_ATP_METABOLIC_PROCESS	GO_ATP_METABOLIC_PROCESS	37	-0.575988	-1.8776	0.000912242	0.00612929	0.00407566	6421	tags=46%, list=20%, signal=37%	MYH7/ATP1B1/BAD/AK1/AK4/FIGNL1/NUDT5/NMNAT1/ATP6V1B2/NDUFS1/SLC25A25/OLA1/HSPA8/PARP1/AK2/BEND3/VCP
GO_MUSCLE_STRUCTURE_DEVELOPMENT	GO_MUSCLE_STRUCTURE_DEVELOPMENT	541	0.286729	1.416	0.000923077	0.00619334	0.00411825	4461	tags=21%, list=14%, signal=18%	P2RX2/NUPR1/GDF15/OBSCN/SVIL/ACHE/ALPK3/MESP1/FOXO4/COL6A3/EGR3/DYRK1B/IGFBP3/HDAC5/BTG2/SGCG/CXCL10/HOXD10/VAMP5/NFATC4/MIR1-2/SOX8/FBXO40/FGF2/WNT3A/CCL17/DNER/BHLHA15/FOXP2/HDAC9/VANGL2/FLT3LG/SRPK3/ZBTB18/LIF/DDIT3/ID3/MAPK11/ADAM12/CACNA1H/ZNF609/BHLHE41/ENG/TBX1/EHD2/ERBB3/ATF3/MYH14/CD164/GATA4/CEACAM5/VEGFA/KLF5/HIRA/TNNT2/TSC1/FOXC1/RYR1/TGFBR3/CHD2/RBM24/STRA6/LMOD1/PPARA/NEURL1/GPCPD1/…
GO_NEUTROPHIL_MIGRATION	GO_NEUTROPHIL_MIGRATION	80	0.449279	1.75169	0.000927859	0.00621666	0.00413375	6977	tags=42%, list=21%, signal=34%	CCL5/CCL22/CX3CL1/IL1R1/IL1RN/CXCL10/S100A9/CCL17/CD177/CCR7/CXCL1/ITGA9/LBP/S100A8/CCL26/PIK3CD/DYSF/CXCL11/ITGB2/ITGA1/IL23A/CD74/EDN1/VAV1/IL36RN/CXCL2/CSF3R/PREX1/CXADR/MOSPD2/CAMK1D/THBS4/DAPK2/SLIT2
GO_REGULATION_OF_TRANSCRIPTION_BY_RNA_POLYMERASE_I	GO_REGULATION_OF_TRANSCRIPTION_BY_RNA_POLYMERASE_I	30	-0.61443	-1.91	0.000929195	0.00621685	0.00413388	5178	tags=57%, list=16%, signal=48%	MARS/WDR43/POLR2K/IPPK/MTOR/NOL11/DHX33/UTP15/H2AFY/NCL/POLR2L/DDX11/SMARCB1/PWP1/H2AFY2/FLNA/UBTF
GO_REGULATION_OF_PHOSPHATIDYLINOSITOL_3_KINASE_SIGNALING	GO_REGULATION_OF_PHOSPHATIDYLINOSITOL_3_KINASE_SIGNALING	103	0.409075	1.65843	0.000961076	0.00642112	0.00426971	4071	tags=24%, list=12%, signal=21%	CEACAM1/CCL5/MAPK3/INSR/PPP2R5B/GAB1/IRS2/RELN/BTN2A2/PIK3AP1/RASGRP1/ERBB3/NKX3-1/HCLS1/PIK3IP1/SOX9/PIK3CD/PIP5K1B/F2R/KLF4/KIT/MYOC/FGR/CSF3/EGFR
GO_DEOXYRIBONUCLEOSIDE_MONOPHOSPHATE_BIOSYNTHETIC_PROCESS	GO_DEOXYRIBONUCLEOSIDE_MONOPHOSPHATE_BIOSYNTHETIC_PROCESS	10	-0.798753	-1.89428	0.00096581	0.0064437	0.00428473	6628	tags=100%, list=20%, signal=80%	TYMS/CDADC1/DCTD/DCK/HDDC2/TK1/DGUOK/SHMT1/DUT
GO_CELL_CYCLE_ARREST	GO_CELL_CYCLE_ARREST	223	-0.350023	-1.52196	0.000973868	0.00648836	0.00431442	4765	tags=30%, list=14%, signal=26%	MAP2K6/PRKAG1/MLF1/BRCA1/TBRG4/EIF4G2/MLST8/RHEB/CNOT8/PPP2R3B/APBB2/MTOR/GPER1/RRAGA/MIF/CDK1/APC/MYBBP1A/RRP8/LAMTOR1/CDK5/CNOT7/THBS1/HRAS/RPL23/E2F4/CASP2/LAMTOR4/CUL5/CDKN2C/RPL26/CDKN2D/SFN/TFAP4/CDK4/AURKA/MAP2K1/WNT10B/CUL4A/LAMTOR2/HSP90AB1/E2F7/CGREF1/CDC123/DHCR24/PRR11/KHDRBS1/TP53/CDKN2B/LAMTOR5/CCNB1/SLC25A33/PPM1G/PRMT1/TGFB2/E2F1/GTSE1/TFDP1/GADD45GIP1/FOXM1/PCNA/E2F8/KIF20B/CDK5R…
GO_MULTICELLULAR_ORGANISMAL_SIGNALING	GO_MULTICELLULAR_ORGANISMAL_SIGNALING	167	0.364655	1.58885	0.000988386	0.0065667	0.00436651	6602	tags=34%, list=20%, signal=27%	ATP2B4/NPR1/KCNK3/GJA1/TYMP/SLC8A3/MIR1-2/HRC/CACNA1I/KCNJ11/FXYD6/CACNA1H/CACNG8/MYH14/RYR1/KCNJ4/KCNE4/FMR1/ATP1A4/KCNQ1/CACNG1/RYR2/DSC2/KCNK15/SCN4A/CACNG6/EHD3/CHRNA1/CNTNAP1/KCNMB3/KCNK6/AKAP9/AHCYL1/ATP2B2/ACE2/SCN8A/MAG/ANK2/KCNK1/KCNMB4/ITGA2/CLDN19/PLN/ITPR1/KCND3/NFASC/SCN2B/KCND1/TRPM4/RYR3/ATP2A3/SCN3A/CACNB2/KCNH2/CXADR/NRCAM
GO_REGULATION_OF_AXONOGENESIS	GO_REGULATION_OF_AXONOGENESIS	167	0.363814	1.58519	0.000988386	0.0065667	0.00436651	6743	tags=35%, list=21%, signal=28%	CDH4/LRP1/PLXNA3/ZSWIM8/KIF13B/SEMA6C/WNT3A/SEMA3B/DSCAM/BRSK1/VEGFA/APOE/PLXNB3/SEMA3A/ZSWIM6/TRAK1/UST/PLXNB2/BDNF/MCF2/ULK2/CXCL12/ARHGAP35/SEMA6D/FN1/MYCBP2/TRIM46/BRAF/NTN1/FSTL4/CDKL3/SKIL/MAG/MACF1/MEGF8/STK11/RND2/TBR1/PLXNA4/SIPA1L1/BRSK2/SEMA4A/BMPR2/EFNB3/SEMA4D/CDKL5/ARHGAP4/SEMA6A/DRAXIN/TUBB2B/RET/SEMA4C/MAP6/PTPRO/SEMA7A/NRCAM/IST1/L1CAM
GO_PATTERN_RECOGNITION_RECEPTOR_SIGNALING_PATHWAY	GO_PATTERN_RECOGNITION_RECEPTOR_SIGNALING_PATHWAY	164	0.370344	1.60959	0.000992063	0.00658193	0.00437664	3748	tags=20%, list=11%, signal=18%	DHX58/DDX60/RSAD2/IRF7/DDX58/BPIFB1/IFIH1/IRF1/RFTN1/TNFAIP3/CD300LF/S100A9/NOD2/TMEM173/TLR3/PIK3AP1/LBP/PTPN22/S100A8/BTK/CLEC7A/CTSK/TRIM5/NLRX1/ITGB2/PUM2/CYLD/TAB2/APPL2/PGLYRP4/PIK3C3/CTSL/PJA2
GO_POSITIVE_REGULATION_OF_I_KAPPAB_KINASE_NF_KAPPAB_SIGNALING	GO_POSITIVE_REGULATION_OF_I_KAPPAB_KINASE_NF_KAPPAB_SIGNALING	161	0.375815	1.63007	0.000994036	0.00658583	0.00437924	2621	tags=16%, list=8%, signal=15%	APOL3/LGALS9/BST2/SECTM1/EDA2R/TRIM22/CX3CL1/GJA1/TRIM38/CASP10/IL1RN/IFIT5/WLS/TRIM25/NOD2/TNFSF10/CCR7/TLR3/ECM1/MIB2/SHISA5/TRIM5/PRKD1/F2R/PINK1/PLEKHG5
GO_LYMPHOCYTE_MEDIATED_IMMUNITY	GO_LYMPHOCYTE_MEDIATED_IMMUNITY	187	0.357871	1.58661	0.00100226	0.00663105	0.00440931	2367	tags=17%, list=7%, signal=15%	LGALS9/RSAD2/IRF7/CEACAM1/BTN3A2/RFTN1/BTN3A3/IFNB1/PARP3/IGHE/HLA-F/HLA-E/RAET1L/ICAM1/IL1R1/B2M/STAT6/BCL6/SASH3/RASGRP1/ULBP2/BTK/ULBP1/SLC11A1/LYST/IGHG1/C1RL/SWAP70/CD55/IGHM/TNFSF13
GO_REGULATION_OF_UBIQUITIN_DEPENDENT_PROTEIN_CATABOLIC_PROCESS	GO_REGULATION_OF_UBIQUITIN_DEPENDENT_PROTEIN_CATABOLIC_PROCESS	136	-0.401378	-1.64475	0.00100418	0.00663459	0.00441166	6621	tags=41%, list=20%, signal=33%	ARAF/GBA/RAD23B/SMAD7/UBE2K/RCHY1/UBQLN4/USP7/UBQLN2/TRIB3/CLEC16A/GCLC/CAV3/RAD23A/SUMO1/PSMD10/SVIP/SUFU/ZFAND2A/BBS7/ARIH2/AKT1/TAF9/BAG5/FBXW8/CAV1/MAPK9/CSNK2A1/CCDC22/SGTA/RPL23/STUB1/RNF217/CEBPA/PBK/BCAP31/CCAR2/UCHL5/MAP1A/AURKA/WNT10B/KEAP1/HSP90AB1/HSPBP1/CLU/PLK1/PDCL3/RPS7/RPL5/VCP/USP5/RBX1/RPL11/UBE2V2/COMMD1/PARK7
GO_MITOTIC_DNA_INTEGRITY_CHECKPOINT	GO_MITOTIC_DNA_INTEGRITY_CHECKPOINT	100	-0.425748	-1.66662	0.00103093	0.00680184	0.00452287	3599	tags=30%, list=11%, signal=27%	BLM/CDK1/NEK11/CNOT7/E2F4/CASP2/NAE1/RPL26/PPP1R10/SFN/AURKA/CLSPN/E2F7/DONSON/MDC1/CDC6/TP53/TICRR/RPA2/CCNB1/PRMT1/RFWD3/E2F1/GTSE1/TFDP1/PCNA/E2F8/EME1/TIPIN/ORC1
GO_EMBRYO_DEVELOPMENT_ENDING_IN_BIRTH_OR_EGG_HATCHING	GO_EMBRYO_DEVELOPMENT_ENDING_IN_BIRTH_OR_EGG_HATCHING	559	-0.287471	-1.36379	0.00103811	0.00683976	0.00454808	5911	tags=26%, list=18%, signal=22%	PRKDC/NECAB1/AR/IFT172/FZD3/COPS2/RRN3/NUP133/TRAF3IP1/ALS2/DNAJB6/NKD1/ETV2/FGFR2/ALKBH1/STK4/ROR2/MBD3/TGFB3/PEF1/PDGFRA/EPB41L5/PHF6/LHX2/SRF/KDM2B/SOX18/USP22/APBA2/CCNB1IP1/RPL7L1/GLI2/LMO4/DLC1/RALA/IFT57/FOXA1/C5/SBDS/SUFU/LMX1B/FZD2/BRCA1/HEY2/NDUFA2/NR2F2/PRKACB/KRT8/BRCA2/ADA/HEY1/MSX1/GRB2/ARL13B/CMTM3/AKT1/TAB1/TMED2/RNASEH2B/PRPF19/EIF2S2/BMP7/FBXW8/KAT2A/SLC39A1/SLC39A3/CELF1/NEK2/P…
GO_ALTERNATIVE_MRNA_SPLICING_VIA_SPLICEOSOME	GO_ALTERNATIVE_MRNA_SPLICING_VIA_SPLICEOSOME	71	-0.465266	-1.72083	0.00106101	0.0069787	0.00464047	7282	tags=49%, list=22%, signal=38%	SMU1/SFSWAP/CELF2/RBM15/SRSF4/HNRNPU/RBM17/RBM10/THRAP3/NSRP1/WTAP/DHX9/SAP18/SRSF7/HNRNPM/TRA2B/PTBP1/CELF1/SRSF2/SRSF9/RSRC1/RBMX/SRSF8/RBM4B/FAM172A/MBNL3/KDM1A/RBM19/RBM15B/HNRNPA1/KHDRBS1/MAGOH/SCNM1/RBM8A/PQBP1
GO_MULTI_ORGANISM_LOCALIZATION	GO_MULTI_ORGANISM_LOCALIZATION	66	-0.481582	-1.76084	0.00106213	0.0069787	0.00464047	6467	tags=59%, list=20%, signal=48%	NUP88/NUP160/THOC3/VPS37C/NUP133/NUP37/NUP50/NUP107/CAV2/EPS15/DYNLT1/NUP210/NUP205/KPNA3/MVB12A/DDX39B/NUP54/NMT2/UBB/CAV1/AAAS/NUP214/SEC13/THOC5/THOC7/SEH1L/NUP85/NUP35/NUP155/RAN/NUP188/TCP1/UBA52/NDC1/RPS27A/NUP62/ALYREF/NUP93/RAE1
GO_NEGATIVE_REGULATION_OF_CHROMATIN_ORGANIZATION	GO_NEGATIVE_REGULATION_OF_CHROMATIN_ORGANIZATION	55	-0.500562	-1.77876	0.00106591	0.00699383	0.00465053	6312	tags=36%, list=19%, signal=29%	ASF1A/PIH1D1/H1F0/OTUB1/BRCA1/ATAD2/CTBP1/HIST1H1A/PRMT6/H2AFY/KDM1A/DNMT3B/NOC2L/SMARCB1/HMGA1/DNMT1/HIST1H1D/HIST1H1E/HIST1H1C/HIST1H1B
GO_MALE_GAMETE_GENERATION	GO_MALE_GAMETE_GENERATION	419	-0.302956	-1.40503	0.00106985	0.00700446	0.0046576	5056	tags=23%, list=15%, signal=20%	TBPL1/RIMBP3C/KDM2B/CCNB1IP1/KATNAL1/ACOX1/PRKAG1/KLHL10/TXNRD3/CREM/RIMBP3/ADIG/WDR33/ACTR1A/DYNLL1/PLD6/BRCA2/MCM8/HMGB2/FIGNL1/DDX6/TCFL5/TEX15/SRPK1/SPINK2/TAF7L/UBB/SPATA5/PYGO2/OAZ3/NSUN2/RACGAP1/PHC2/HIST1H1A/NPHP1/KIF18A/SPATA2/HSF2/MLH3/FANCF/TARBP2/RNF114/DIAPH3/NDRG3/MAST2/DAZAP1/MYCBP/DEDD/IQCG/CETN2/BCAP31/HSPB11/C14orf39/ALKBH5/MNS1/MKKS/GPX4/PRDX4/TYRO3/PTTG1/FANCA/CREB3L4/PEBP1/TP…
GO_HISTONE_H3_K4_METHYLATION	GO_HISTONE_H3_K4_METHYLATION	53	-0.514865	-1.81507	0.00107047	0.00700446	0.0046576	4971	tags=38%, list=15%, signal=32%	CXXC1/SNW1/BRCA1/PYGO2/PRMT6/PAGR1/H2AFY/DPY30/SETD3/WDR61/KDM1A/NELFE/DNMT3B/WDR82/BEND3/DNMT1/WDR5/HIST1H1D/HIST1H1E/HIST1H1C
GO_POSITIVE_REGULATION_OF_MITOTIC_NUCLEAR_DIVISION	GO_POSITIVE_REGULATION_OF_MITOTIC_NUCLEAR_DIVISION	47	-0.54333	-1.86799	0.00107296	0.0070111	0.00466201	2261	tags=30%, list=7%, signal=28%	H2AFY/PHB2/CDT1/AURKA/NSFL1C/DLGAP5/PEBP1/NUSAP1/ANAPC5/ESPL1/UBE2C/NUP62/RANBP1/CDCA5
GO_INTERLEUKIN_6_SECRETION	GO_INTERLEUKIN_6_SECRETION	27	0.627429	1.94767	0.00107945	0.00703415	0.00467735	3365	tags=37%, list=10%, signal=33%	LGALS9/DDX58/IFIH1/PAEP/IL17RC/PTPN22/C1QTNF3/NOS2/F2R/CD200R1
GO_TYPE_2_IMMUNE_RESPONSE	GO_TYPE_2_IMMUNE_RESPONSE	27	0.646574	2.0071	0.00107945	0.00703415	0.00467735	1090	tags=26%, list=3%, signal=25%	RSAD2/IFNL1/IFNB1/STAT6/NOD2/BCL6/ECM1
GO_DENDRITIC_CELL_DIFFERENTIATION	GO_DENDRITIC_CELL_DIFFERENTIATION	30	0.602996	1.92005	0.00108202	0.00704125	0.00468207	1193	tags=20%, list=4%, signal=19%	LGALS9/BATF2/DHRS2/TRPM2/CCR7/AXL
GO_T_CELL_CYTOKINE_PRODUCTION	GO_T_CELL_CYTOKINE_PRODUCTION	31	0.594573	1.90654	0.00109433	0.00711166	0.00472888	2272	tags=26%, list=7%, signal=24%	RSAD2/IFNB1/HLA-F/IL1R1/B2M/SASH3/SLC11A1/CD55
GO_POSITIVE_REGULATION_OF_GTPASE_ACTIVITY	GO_POSITIVE_REGULATION_OF_GTPASE_ACTIVITY	355	0.295415	1.40776	0.00111669	0.00724709	0.00481894	6271	tags=28%, list=19%, signal=23%	CCL5/RGS11/CCL22/TBC1D3F/CX3CL1/RASGRP3/ARHGAP30/ICAM1/TBC1D3/ACAP1/VPS9D1/OPHN1/CCL17/PLEKHG4/RASAL3/ARFGAP3/CCR7/ARHGAP27/RASGRP2/RASGRP1/RGL3/ARHGEF10L/ARHGEF10/ARHGAP31/TBC1D2B/ALS2CL/TSC1/RALGAPA2/ARHGAP24/TIAM2/CCL26/ARRB1/RGS6/CHN2/TBC1D26/TBC1D3G/SIPA1/NEDD9/AGRN/EPHA2/RGPD5/TBC1D8B/F2R/ARHGAP35/TBC1D3C/ARHGAP36/RGPD1/TBC1D9/JUN/SGSM1/TBC1D5/TBC1D3H/SRGAP3/AGAP6/ERBB2/RGPD2/RASA4/AGAP9/RG…
GO_NUCLEOBASE_CONTAINING_SMALL_MOLECULE_INTERCONVERSION	GO_NUCLEOBASE_CONTAINING_SMALL_MOLECULE_INTERCONVERSION	28	-0.620193	-1.89719	0.00111919	0.00725342	0.00482314	2067	tags=54%, list=6%, signal=50%	AK8/NME4/TYMS/DCTD/AK1/AK4/TXNRD1/RRM1/GSR/AK2/DTYMK/DUT/RRM2/NME1/CTPS1
GO_REGULATION_OF_OXIDATIVE_PHOSPHORYLATION	GO_REGULATION_OF_OXIDATIVE_PHOSPHORYLATION	24	-0.645307	-1.90698	0.00112108	0.00725573	0.00482468	3840	tags=58%, list=12%, signal=52%	SHMT2/CDK1/PDE12/SLC25A23/COX7A2/DNAJC15/RHOA/UQCC2/PGK1/CCNB1/SLC25A33/PPIF/VCP/PARK7
GO_REGULATION_OF_TRANS_SYNAPTIC_SIGNALING	GO_REGULATION_OF_TRANS_SYNAPTIC_SIGNALING	364	0.296193	1.41506	0.00112296	0.00725807	0.00482624	5811	tags=27%, list=18%, signal=22%	CACNA1B/MAPK8IP2/KMO/BAIAP3/ACHE/SLC6A9/CX3CL1/PLA2G6/FBXL20/PLAT/CPEB3/MME/SLC8A3/NFATC4/OPHN1/NTF4/WNT3A/DLG4/PPFIA3/RELN/BRSK1/NLGN2/CDH1/CACNG8/CAMK2B/APOE/CPLX1/NLGN3/CDH11/GRID2IP/NTSR1/NEURL1/HAP1/FMR1/RAB3B/BDNF/CHRNB2/GRM3/KRAS/NISCH/SYT7/F2R/PINK1/KIT/PLEKHG5/NSG1/CUX2/RAPSN/CRH/GRM6/SLC24A1/CALB2/RAB26/SLC1A3/PPFIA2/JPH3/APP/CEL/SYNPO/ADORA1/LAMA2/RGS14/DGKI/BRAF/RNF19A/SLC6A4/AKAP9/RA…
GO_REGULATION_OF_CELLULAR_PROTEIN_CATABOLIC_PROCESS	GO_REGULATION_OF_CELLULAR_PROTEIN_CATABOLIC_PROCESS	230	-0.349204	-1.52505	0.00112885	0.00728621	0.00484495	6980	tags=41%, list=21%, signal=32%	DDRGK1/PRKACA/WDR91/YOD1/FAM192A/ARAF/UBE2J1/GBA/RAD23B/SMAD7/FBXL5/UBE2K/RCHY1/UBQLN4/ALAD/USP7/EDEM2/UBQLN2/TRIB3/EPHA4/CLEC16A/UBE2G2/GCLC/CAV3/PSMC6/RAD23A/SUMO1/PSMD10/SCO1/SVIP/SUFU/ZFAND2A/HSP90AA1/VPS35/CD81/BBS7/ARIH2/AKT1/AMER1/CTSC/TAF9/BAG5/UBB/FBXW8/CAV1/MAPK9/CSNK2A1/CCDC22/SGTA/FAF1/AC003665.1/RDX/RPL23/USP13/PSMF1/STUB1/NUDT15/RNF217/CEBPA/PBK/BCAP31/CCAR2/UCHL5/MAP1A/LAPTM4B/ANXA…
GO_POSITIVE_REGULATION_OF_RECEPTOR_SIGNALING_PATHWAY_VIA_STAT	GO_POSITIVE_REGULATION_OF_RECEPTOR_SIGNALING_PATHWAY_VIA_STAT	62	0.48077	1.77789	0.00114443	0.00737674	0.00490515	6463	tags=35%, list=20%, signal=29%	PARP14/CCL5/PARP9/IFNL1/IL15/PTK6/LIF/HCLS1/NOTCH1/F2R/KIT/IL23A/IL13/HES5/SOCS1/IL7R/IL10RA/FYN/STAT3/PRLR/FGFR3/JAK2
GO_REGULATION_OF_CELL_ACTIVATION	GO_REGULATION_OF_CELL_ACTIVATION	433	0.295525	1.43648	0.00115774	0.00744026	0.00494739	5589	tags=23%, list=17%, signal=19%	LGALS9/CEACAM1/CCL5/PLA2G2F/IFNL1/NOS3/IRF1/PLSCR1/IFNB1/DUSP10/CD274/PARP3/IGHE/INHBA/HLA-F/PRDM1/GPNMB/TNFAIP3/CX3CL1/HLA-E/EGR3/VTCN1/CD300LF/IL15/JAK3/IRS2/INHA/WNT3A/CD177/STAT6/RASAL3/FLT3LG/NOD2/CCR7/BTN2A2/BCL6/SASH3/GRN/RASGRP1/AXL/CD22/LAT/MAP3K8/APOE/MERTK/LBP/PTPN22/BTK/IGHG1/CHRNB2/CD55/SHH/IGHM/TNFSF13/ITGB2/RC3H1/C1QTNF1/CYLD/ENPP3/GAB2/IL23A/ERBB2/APP/PGLYRP4/PTAFR/IL13/PAXIP1/FGR…
GO_DNA_DEALKYLATION_INVOLVED_IN_DNA_REPAIR	GO_DNA_DEALKYLATION_INVOLVED_IN_DNA_REPAIR	10	-0.798014	-1.89253	0.00115897	0.00744026	0.00494739	6092	tags=80%, list=19%, signal=65%	MPG/ALKBH1/ASCC1/ASCC2/ALKBH3/ALKBH5/MGMT/ALKBH2
GO_XENOBIOTIC_GLUCURONIDATION	GO_XENOBIOTIC_GLUCURONIDATION	10	-0.798359	-1.89335	0.00115897	0.00744026	0.00494739	4674	tags=60%, list=14%, signal=51%	UGT1A5/UGT1A8/UGT1A7/UGT1A4/UGT1A6/UGT1A1
GO_REGULATION_OF_GTPASE_ACTIVITY	GO_REGULATION_OF_GTPASE_ACTIVITY	424	0.290133	1.40608	0.00116178	0.00744822	0.00495268	6271	tags=27%, list=19%, signal=22%	PTPRN2/CCL5/RGS11/CCL22/FGD3/TBC1D3F/CX3CL1/RASGRP3/PLXNA3/TNK2/ARHGAP30/ICAM1/TBC1D3/ACAP1/VPS9D1/OPHN1/CCL17/PLEKHG4/FGD2/RASAL3/ARFGAP3/CCR7/ARHGAP27/BCL6/RASGRP2/RASGRP1/RGL3/ARHGEF10L/PROM2/ARHGEF10/ARHGAP31/TBC1D2B/ALS2CL/TSC1/PLXNB3/RALGAPA2/ARHGAP24/TIAM2/CCL26/ARRB1/PLXNB2/RGS6/CHN2/TBC1D26/SPRY2/TBC1D3G/EPHA3/SIPA1/NEDD9/GPSM1/AGRN/EPHA2/RGPD5/TBC1D8B/F2R/ARHGAP35/TBC1D3C/ARHGAP36/RGPD1…
GO_IMMUNE_RESPONSE_REGULATING_SIGNALING_PATHWAY	GO_IMMUNE_RESPONSE_REGULATING_SIGNALING_PATHWAY	470	0.284397	1.38964	0.00118589	0.00757667	0.00503809	2487	tags=15%, list=8%, signal=14%	DHX58/DDX60/RSAD2/IRF7/CEACAM1/DDX58/BPIFB1/IFIH1/BTN3A2/IRF1/RFTN1/BTN3A3/PLSCR1/MUCL1/MUC5B/PSMB8/BTN3A1/MUC3A/IGHE/TNFAIP3/THEMIS2/MAPK3/MUC20/PLA2G6/VTCN1/CD300LF/GBP1/PSMB9/EZR/MUC4/S100A9/BTN2A3P/MUC5AC/NOD2/TMEM173/CCR7/BTN2A2/TLR3/PIK3AP1/PSME1/MUC2/CD22/LAT/MYO10/GCSAM/LBP/MUC6/FCGR2A/PTPN22/S100A8/BTK/CLEC7A/HLA-DQA1/PLCG2/MUC19/IGHG1/WIPF2/CTSK/BTNL9/TRIM5/SKAP1/KRAS/CREBBP/PIK3CD/FCGR…
GO_PEPTIDYL_LYSINE_METHYLATION	GO_PEPTIDYL_LYSINE_METHYLATION	108	-0.423396	-1.67816	0.00118624	0.00757667	0.00503809	3379	tags=25%, list=10%, signal=23%	PYGO2/SMYD3/PRMT6/PAGR1/EZH2/H2AFY/SMYD2/DPY30/SETD3/WDR61/CAMKMT/KDM1A/NELFE/DNMT3B/METTL21A/SMARCB1/PWP1/SUV39H1/WDR82/BEND3/DNMT1/PHF19/WDR5/HIST1H1D/HIST1H1E/HIST1H1C/HIST1H1B
GO_BEHAVIOR	GO_BEHAVIOR	473	0.278424	1.36125	0.00118659	0.00757667	0.00503809	5758	tags=27%, list=18%, signal=22%	P2RX2/GDF15/SGK1/CACNA1B/NPY1R/MAPK8IP2/CREBRF/PLA2G6/FBXL20/GHRHR/KLK8/CPEB3/INSR/ASIC4/BTG2/MME/SLC8A3/HOXD10/ADM2/NFATC4/DNAH11/SLC6A3/SLC1A2/NTF4/ABL2/FOXP2/DLG4/DSCAM/RELN/BRSK1/ZFHX2/NLGN2/AGRP/TBX1/NHLH2/REN/MYH14/GPR37/TSC1/APOE/NLGN3/CELSR1/STRA6/MYO15A/TH/NTSR1/GCNT4/PPARA/FUOM/MDK/BDNF/CHRNB2/HTR2C/AUTS2/CXCL12/KRAS/SERPINF1/NOVA1/GNG7/KIT/ATP6V1B1/JUN/GJB4/CUX2/DBH/CRH/ABCC8/SLC4A10/S…
GO_MYELOID_LEUKOCYTE_MEDIATED_IMMUNITY	GO_MYELOID_LEUKOCYTE_MEDIATED_IMMUNITY	481	-0.299244	-1.4045	0.00120138	0.00766082	0.00509405	5662	tags=30%, list=17%, signal=25%	CYSTM1/CAP1/DDX21/LPCAT1/TLR2/ADORA2B/PTPN6/SLC27A2/OSTF1/LYN/CANT1/PYGB/NFKB1/PRAM1/CAND1/EEF1A1/GLA/PGLYRP1/APEH/CYB5R3/DYNLT1/ANXA3/SVIP/CD53/HSP90AA1/AP1M1/CPLX2/IRAK4/ALDOC/CBL/DYNLL1/HMOX2/PGRMC1/STK11IP/COMMD9/CSNK2B/GCA/RAB3A/CTSC/CPPED1/ITGAV/HEBP2/CD63/PGM1/SURF4/PGM2/PYCARD/MIF/FTL/DIAPH1/CREG1/S100A13/RAC1/GM2A/DEGS1/LAMTOR1/EEF2/ALDOA/PSMD7/S100A11/ATG7/SERPINB6/PSMD12/CNN2/XRCC5/CYB…
GO_ANION_TRANSPORT	GO_ANION_TRANSPORT	495	0.28694	1.40817	0.00120518	0.00767477	0.00510332	4215	tags=20%, list=13%, signal=18%	APOL1/CEACAM1/PLA2G2F/SLC12A7/SLC1A1/PLSCR1/KMO/ABCA1/SLC4A5/SLC6A9/PDZK1/SLC12A4/PLA2G6/ACE/AQP9/AGXT/TG/CLIC5/IRS2/SLC1A2/ATP11A/SLC12A6/SLC26A11/PPFIA3/CLCA2/ABCA12/CLCN7/SLC4A1/CLIC6/ABCD1/SLC16A5/PLSCR4/ATP8B2/SLC4A3/SLC4A4/ABCG1/PITPNM2/OSBPL10/SLC17A5/APOE/CPLX1/CETP/CYP4A11/SLC52A1/STRA6/ANO7/SLC10A1/NTSR1/SLC5A8/AKR1C1/PPARA/SLC52A3/ACSL1/SLC11A1/SLC7A13/SLC27A1/SLC38A2/SLC38A4/XKR6/CA5B…
GO_CELLULAR_RESPONSE_TO_NITROGEN_COMPOUND	GO_CELLULAR_RESPONSE_TO_NITROGEN_COMPOUND	546	0.278934	1.37901	0.00122399	0.00778412	0.00517604	4138	tags=20%, list=13%, signal=18%	IFIT1/CEACAM1/DDX58/IFIH1/GDF15/COL6A1/PDK4/STAT1/KLF2/ATP2B4/IFNB1/LRP1/PPARGC1A/MAPK3/FOXO4/ICAM1/GHRHR/CPEB3/INSR/RRAGD/FOXO3/HDAC5/AQP9/KLF11/ADCY6/SLC8A3/EZR/SESN2/RRAGC/GAB1/JAK3/IRS2/TRPM2/RECQL5/PCK1/SESN3/STAT6/STAT5A/HDAC9/CPEB4/NOD2/TMEM173/ATP6V0A4/TLR3/SMPD3/COL16A1/GLP2R/CDH1/WDTC1/GNA15/OGT/GRB10/KLF5/TSC1/RYR1/ATP6V0D2/PTPN22/MIR200A/TH/PDK2/NEURL1/INHBB/FMR1/RAB31/SOX9/CHRNB2/KCN…
GO_REGULATION_OF_NEURON_DIFFERENTIATION	GO_REGULATION_OF_NEURON_DIFFERENTIATION	560	0.273978	1.3582	0.0012285	0.00780238	0.00518818	6119	tags=27%, list=19%, signal=22%	CDH4/SMURF1/KLK6/LRP1/CX3CL1/PLXNA3/ZSWIM8/MYLIP/KIF13B/SRCIN1/KLK8/CPEB3/SEMA6C/FOXO3/TNIK/ASCL1/ADCY6/PPP2R5B/NFATC4/NEDD4L/S100A9/SOX8/NTF4/ABL2/WNT3A/B2M/GDPD5/SEMA3B/PTK6/DLG4/DSCAM/RELN/BRSK1/ID4/ID3/BCL6/AVIL/TIMP2/GRN/CAMK2B/PARP6/CUL7/VEGFA/TSC1/APOE/NLGN3/PLXNB3/SEMA3A/ZSWIM6/ENC1/TRAK1/TBX6/UST/NEURL1/MOV10/PLXNB2/MAGI2/FMR1/PLK5/SOX9/FUOM/BDNF/MCF2/MMD2/CHRNB2/EPHA3/ULK2/CXCL12/NOTCH1…
GO_SYNAPTIC_SIGNALING	GO_SYNAPTIC_SIGNALING	569	0.267391	1.32738	0.00123457	0.00783045	0.00520684	5811	tags=25%, list=18%, signal=21%	P2RX2/PTPRN2/CACNA1B/SLC12A7/SLC1A1/KCNK3/MAPK8IP2/KMO/BAIAP3/ACHE/SLC6A9/SLC12A4/CX3CL1/PLA2G6/EGR3/FBXL20/PLAT/CPEB3/MME/SLC8A3/NFATC4/OPHN1/SLC1A2/NTF4/WNT3A/SLC12A6/DLG4/PPFIA3/RELN/BRSK1/NLGN2/CDH1/CACNG8/PCDHB11/CAMK2B/SYT10/APOE/CPLX1/PDE7B/NLGN3/CDH11/GRID2IP/TH/NTSR1/NEURL1/HAP1/FMR1/RAB3B/BDNF/SYT8/CHRNB2/CACNA1E/HTR2C/GABRR2/GRM3/KRAS/NISCH/PPFIA4/SYT7/PCDHB9/F2R/NOVA1/PINK1/KIT/PLEKHG…
GO_NEGATIVE_REGULATION_OF_NATURAL_KILLER_CELL_MEDIATED_IMMUNITY	GO_NEGATIVE_REGULATION_OF_NATURAL_KILLER_CELL_MEDIATED_IMMUNITY	10	0.821928	1.96956	0.00124352	0.00786931	0.00523268	301	tags=40%, list=1%, signal=40%	LGALS9/CEACAM1/HLA-F/HLA-E
GO_CENTROSOME_DUPLICATION	GO_CENTROSOME_DUPLICATION	61	-0.480817	-1.73574	0.001244	0.00786931	0.00523268	5385	tags=39%, list=16%, signal=33%	CHMP1A/SASS6/CEP63/CEP120/RBM14/BRCA1/CHORDC1/BRCA2/CNTROB/NDE1/GEN1/KAT2A/CENPJ/STIL/PLK4/CETN2/NUBP1/NPM1/SAC3D1/CCNF/XRCC3/WDR62/NUP62/POC1A
GO_CELLULAR_RESPONSE_TO_EXOGENOUS_DSRNA	GO_CELLULAR_RESPONSE_TO_EXOGENOUS_DSRNA	16	0.729585	1.99411	0.00125444	0.00792481	0.00526959	963	tags=38%, list=3%, signal=36%	IFIT1/DDX58/IFIH1/IFNB1/TMEM173/TLR3
GO_PEPTIDYL_LYSINE_TRIMETHYLATION	GO_PEPTIDYL_LYSINE_TRIMETHYLATION	36	-0.567304	-1.83708	0.00127551	0.00804722	0.00535098	2134	tags=28%, list=6%, signal=26%	SETD3/WDR61/SMARCB1/PWP1/SUV39H1/WDR82/BEND3/HIST1H1D/HIST1H1E/HIST1H1C
GO_POSITIVE_REGULATION_OF_DNA_RECOMBINATION	GO_POSITIVE_REGULATION_OF_DNA_RECOMBINATION	33	-0.582799	-1.85628	0.00128229	0.00807925	0.00537228	4848	tags=42%, list=15%, signal=36%	FANCB/MSH6/CLCF1/BLM/EXOSC3/TFRC/MMS19/EXOSC6/WRAP53/PARP1/MLH1/UNG/MAD2L2/TIMELESS
GO_REGULATION_OF_RAS_PROTEIN_SIGNAL_TRANSDUCTION	GO_REGULATION_OF_RAS_PROTEIN_SIGNAL_TRANSDUCTION	219	0.342024	1.54582	0.001295	0.00814853	0.00541835	4557	tags=25%, list=14%, signal=22%	OBSCN/ABCA1/FGD3/MCF2L2/IRS2/OPHN1/ABL2/SPATA13/PLEKHG4/FGD2/RASAL3/GPR20/BCL6/TIMP2/PSD2/RASGRP1/EPS8L3/ARHGEF10L/OGT/ARHGEF10/APOE/CYTH1/TIAM2/ARRB1/ARHGEF40/IQSEC3/MCF2/MMD2/SPRY2/AUTS2/KRAS/NOTCH1/ARHGEF37/CYTH2/F2R/ARHGAP35/PLEKHG5/HEG1/MYOC/COL3A1/ARHGEF38/FLCN/RASA4/DGKI/SGSM3/PLEKHG1/ITGA3/EPS8L1/FGD5/SOS2/SPRY4/RASGEF1A/PSD/VAV1/CSF1
GO_LONG_TERM_MEMORY	GO_LONG_TERM_MEMORY	30	0.585751	1.86514	0.00129842	0.00814853	0.00541835	4140	tags=33%, list=13%, signal=29%	SGK1/CPEB3/NFATC4/NTF4/RELN/APOE/RGS14/PJA2/CAMK4/CALB1
GO_REGULATION_OF_DEFENSE_RESPONSE_TO_VIRUS_BY_HOST	GO_REGULATION_OF_DEFENSE_RESPONSE_TO_VIRUS_BY_HOST	30	0.589905	1.87836	0.00129842	0.00814853	0.00541835	912	tags=23%, list=3%, signal=23%	DDX58/PARP9/STAT1/DTX3L/TNFAIP3/IL15/TMEM173
GO_ANTIBACTERIAL_HUMORAL_RESPONSE	GO_ANTIBACTERIAL_HUMORAL_RESPONSE	28	-0.616736	-1.88661	0.00130573	0.00818359	0.00544166	691	tags=32%, list=2%, signal=31%	H2BFS/HIST2H2BE/HIST1H2BE/HIST1H2BF/HIST1H2BK/HIST1H2BJ/HIST1H2BC/HIST1H2BG/HIST1H2BI
GO_NCRNA_CATABOLIC_PROCESS	GO_NCRNA_CATABOLIC_PROCESS	24	-0.635396	-1.87769	0.00130792	0.00818656	0.00544364	5820	tags=58%, list=18%, signal=48%	DEDD2/EXOSC4/PARN/SND1/DIS3L/EXOSC3/POP1/EXOSC9/PELO/EXOSC8/EXOSC6/EXOSC2/EXOSC5/EXOSC7
GO_MITOCHONDRION_MORPHOGENESIS	GO_MITOCHONDRION_MORPHOGENESIS	20	-0.657387	-1.85099	0.00132576	0.00828729	0.00551062	3416	tags=50%, list=10%, signal=45%	OPA1/SUPV3L1/NUBPL/MFF/FIS1/OPA3/SSBP1/NDUFS6/POLDIP2/SLIRP
GO_RENAL_SYSTEM_DEVELOPMENT	GO_RENAL_SYSTEM_DEVELOPMENT	261	0.321612	1.4835	0.00133404	0.00832815	0.00553779	4507	tags=21%, list=14%, signal=18%	PODXL/UPK3A/STAT1/ALDH1A2/PGF/LAMB2/ACE/MME/BCL2L11/SOX8/PKHD1/KLHL3/FGF2/HOXD11/VANGL2/LIF/ID3/REN/NKX3-1/VEGFA/BMPER/FMN1/TSC1/FOXC1/ACTA2/STRA6/GCNT4/MAGI2/SOX9/FBN1/NOTCH1/SHH/SERPINF1/ITGB4/TACSTD2/PBX1/ACVR2B/MYO1E/CTSH/FLCN/KCNJ8/HES5/OVOL1/SULF2/DLL1/AHI1/COL4A1/PTCH1/SIX1/ITGA3/PYGO1/CALB1/BAX/TP73/PKD1
GO_PROTEIN_LOCALIZATION_TO_NUCLEOLUS	GO_PROTEIN_LOCALIZATION_TO_NUCLEOLUS	11	-0.767886	-1.86492	0.00134434	0.00838145	0.00557323	1683	tags=82%, list=5%, signal=78%	NMD3/NVL/RPF2/RAN/PINX1/POLR1A/MCRS1/RRS1/TERT
GO_NUCLEOTIDE_SALVAGE	GO_NUCLEOTIDE_SALVAGE	13	-0.732661	-1.85924	0.00135135	0.00840619	0.00558968	4299	tags=54%, list=13%, signal=47%	ADA/HDDC2/ADK/APRT/UCK2/HPRT1/UPP1
GO_NEGATIVE_REGULATION_OF_T_CELL_PROLIFERATION	GO_NEGATIVE_REGULATION_OF_T_CELL_PROLIFERATION	46	0.52028	1.81446	0.00135379	0.00840619	0.00558968	5838	tags=33%, list=18%, signal=27%	LGALS9/PLA2G2F/CD274/GPNMB/VTCN1/BTN2A2/SHH/RC3H1/ERBB2/ZBTB7B/CEBPB/PRKAR1A/BMP4/SFTPD/TNFRSF14
GO_REGULATION_OF_MYOTUBE_DIFFERENTIATION	GO_REGULATION_OF_MYOTUBE_DIFFERENTIATION	46	0.509925	1.77835	0.00135379	0.00840619	0.00558968	2242	tags=30%, list=7%, signal=28%	GDF15/HDAC5/CXCL10/MIR1-2/BHLHA15/HDAC9/FLT3LG/BHLHE41/TBX1/EHD2/CEACAM5/RBM24/BDNF/NOTCH1
GO_REGULATION_OF_DEVELOPMENTAL_GROWTH	GO_REGULATION_OF_DEVELOPMENTAL_GROWTH	292	0.316139	1.47811	0.00135538	0.00840619	0.00558968	5758	tags=27%, list=18%, signal=22%	GDF15/NPY1R/CDH4/SMURF1/DUSP10/LRP1/PLXNA3/GHRHR/INSR/SEMA6C/EZR/BCL2L11/NEDD4L/MIR1-2/SLC6A3/FGF2/WNT3A/SEMA3B/STAT5A/DSCAM/MAPK11/SASH3/VEGFA/APOE/FOXC1/SEMA3A/TGFBR3/PPARA/BDNF/ULK2/CXCL12/NOTCH1/AGRN/CPNE5/SEMA6D/GATA6/WWC1/FN1/STC2/TRIM46/MIR200B/APP/LATS2/DLL1/SLC6A4/NTN1/FSTL4/TNKS2/CDKL3/PTCH1/SIX1/MSTN/MBD5/ADRB2/EDN1/ACTN3/MAG/TP73/SYT17/MACF1/MEGF8/CSF1/IGF2/RND2/PLXNA4/ADRB1/SERP1/SEM…
GO_O_GLYCAN_PROCESSING	GO_O_GLYCAN_PROCESSING	52	0.503864	1.80461	0.00135777	0.00841006	0.00559225	1860	tags=29%, list=6%, signal=27%	ST6GAL1/MUCL1/MUC5B/MUC3A/MUC20/ST6GALNAC4/GALNT5/MUC4/ST3GAL4/MUC5AC/MUC2/B3GNT7/MUC6/GCNT4/MUC19
GO_POSITIVE_REGULATION_OF_CYTOKINE_PRODUCTION_INVOLVED_IN_IMMUNE_RESPONSE	GO_POSITIVE_REGULATION_OF_CYTOKINE_PRODUCTION_INVOLVED_IN_IMMUNE_RESPONSE	47	0.507901	1.77893	0.00136054	0.00841627	0.00559638	1043	tags=19%, list=3%, signal=19%	RSAD2/DDX58/HLA-F/MAPK3/HLA-E/IL1R1/B2M/NOD2/SASH3
GO_CYTOPLASMIC_PATTERN_RECOGNITION_RECEPTOR_SIGNALING_PATHWAY	GO_CYTOPLASMIC_PATTERN_RECOGNITION_RECEPTOR_SIGNALING_PATHWAY	54	0.495705	1.7867	0.00136426	0.00842827	0.00560436	2998	tags=24%, list=9%, signal=22%	DHX58/DDX60/IRF7/DDX58/IFIH1/TNFAIP3/NOD2/TMEM173/PTPN22/NLRX1/PUM2/CYLD/TAB2
GO_PEPTIDYL_TYROSINE_MODIFICATION	GO_PEPTIDYL_TYROSINE_MODIFICATION	302	0.320476	1.50402	0.00136761	0.00843174	0.00560667	6637	tags=28%, list=20%, signal=23%	PARP14/CCL5/PARP9/IFNL1/MVP/EIF2AK2/MAPK3/TNK2/DYRK1B/ACE/ICAM1/SRCIN1/INSR/IL15/PPP2R5B/JAK3/ABL2/WNT3A/PTK6/DLG4/RELN/LIF/TESK2/CBLB/ERBB3/AXL/VEGFA/HCLS1/MERTK/PKDCC/ANGPT4/BTK/NEURL1/BDNF/MST1R/SRMS/EPHA3/TTN/NEDD9/EPHA2/ITGB2/KIT/CLK1/TIE1/IL23A/ERBB2/APP/IL13/HES5/ADORA1/FGR/TSG101/FBXW7/CSF3/EGFR/CD74/ITGA5/CLK2/SOCS1/GGNBP2/IGF2/DOCK3/ADRA2A/STYK1/EPHA6/SEMA4D/FYN/CLK4/IL7/ERRFI1/TTBK1/ST…
GO_REGULATION_OF_SMALL_GTPASE_MEDIATED_SIGNAL_TRANSDUCTION	GO_REGULATION_OF_SMALL_GTPASE_MEDIATED_SIGNAL_TRANSDUCTION	314	0.313818	1.47834	0.00136836	0.00843174	0.00560667	7686	tags=35%, list=23%, signal=27%	OBSCN/ABCA1/FGD3/CGNL1/ARHGAP30/MCF2L2/RHOU/IRS2/OPHN1/ABL2/SPATA13/PLEKHG4/FGD2/RELN/RASAL3/GPR20/BCL6/TIMP2/PSD2/RASGRP1/EPS8L3/ARHGEF10L/OGT/ARHGEF10/ARHGAP31/APOE/CYTH1/RALGAPA2/ARHGAP24/TIAM2/ARRB1/ARHGEF40/IQSEC3/MCF2/MMD2/CHN2/SPRY2/AUTS2/RHOQ/SIPA1/KRAS/NOTCH1/ARHGEF37/CYTH2/F2R/ARHGAP35/ARHGAP36/PLEKHG5/HEG1/SRGAP3/MYOC/COL3A1/ARHGEF38/FLCN/AMOT/RASA4/DGKI/MYO9A/SGSM3/PLEKHG1/ITGA3/ARHGA…
GO_OSSIFICATION	GO_OSSIFICATION	325	0.298157	1.40881	0.00137438	0.00845787	0.00562404	4686	tags=22%, list=14%, signal=19%	ISG15/SMOC1/IFITM1/COL6A1/MMP13/SMURF1/ACHE/GPNMB/CYP24A1/MAPK3/THBS3/DUOX2/CREB3L1/RUNX2/IGFBP3/SOX8/WNT3A/MN1/RASSF2/ID4/ATP6V0A4/ID3/SMPD3/ECM1/CCR1/TP53INP2/EIF2AK3/BCOR/HIRA/FOXC1/RYR1/PKDCC/CDH11/RRBP1/PTH1R/SOX9/KAZALD1/CTSK/NOTCH1/COL5A2/COL1A1/SHH/PRKD1/EPHA2/NAB1/ATP6V1B1/PBX1/COL2A1/ACVR2B/MYOC/IGFBP5/COL13A1/NBR1/P2RX7/FGR/DNAJC13/PTCH1/MSX2/HOXA2/EGFR/ADRB2/IBSP/FBN2/MEF2D/STC1/CSF1/…
GO_REGULATION_OF_LYMPHOCYTE_ACTIVATION	GO_REGULATION_OF_LYMPHOCYTE_ACTIVATION	340	0.302384	1.43431	0.00138236	0.00849598	0.00564939	2406	tags=14%, list=7%, signal=13%	LGALS9/CEACAM1/CCL5/PLA2G2F/IFNL1/IRF1/IFNB1/DUSP10/CD274/PARP3/IGHE/INHBA/HLA-F/PRDM1/GPNMB/TNFAIP3/HLA-E/EGR3/VTCN1/IL15/JAK3/IRS2/INHA/WNT3A/STAT6/RASAL3/FLT3LG/NOD2/CCR7/BTN2A2/BCL6/SASH3/RASGRP1/AXL/CD22/LAT/MAP3K8/MERTK/PTPN22/BTK/IGHG1/CHRNB2/CD55/SHH/IGHM/TNFSF13/RC3H1
GO_T_CELL_ACTIVATION	GO_T_CELL_ACTIVATION	366	0.292789	1.39995	0.00139938	0.00858951	0.00571158	6181	tags=23%, list=19%, signal=19%	LGALS9/RSAD2/CEACAM1/CCL5/RORC/PLA2G2F/IFNL1/IRF1/IFNB1/DUSP10/CD274/BTN3A1/PRDM1/GPNMB/HLA-E/EGR3/ICAM1/KIF13B/RUNX2/VTCN1/IL15/JAK3/B2M/STAT6/RASAL3/NOD2/CCR7/BTN2A2/BCL6/SASH3/RASGRP1/LAT/MAP3K8/TSC1/SATB1/PTPN22/CLEC7A/SLC11A1/PIK3CD/CD55/SHH/PSMB10/RC3H1/KIT/CYLD/IL23A/ERBB2/P2RX7/MAFB/BRAF/ZBTB7B/CD74/CAMK4/SOCS1/ICOSLG/BAX/VAV1/IGF2/CEBPB/STK11/TNFSF4/GPR183/SEMA4A/NFKBIZ/SLC46A2/PRKAR1A/E…
GO_RESPONSE_TO_ANTIBIOTIC	GO_RESPONSE_TO_ANTIBIOTIC	274	-0.334436	-1.48844	0.00142993	0.00876017	0.00582506	6419	tags=32%, list=20%, signal=26%	ZNF277/LARP1/CLDN1/TYMS/ABL1/ALAD/GRIN1/OPA1/PAWR/SETD7/MET/BAD/RELA/FGFR2/PDCD10/HBA1/ECT2/CHUK/AOC3/SLC2A4/SRD5A1/EHMT1/APEX1/HSP90AA1/EPS8/HYAL3/KAT7/DRD4/CBL/FKBP1B/ADA/RGS19/CBX8/PRDX3/CYB5R4/TBXA2R/CDK1/EEF2/ZC3H8/BAK1/RPS3/FECH/G6PD/RPL23/MAOB/CYBB/RSRC1/HNRNPD/CD14/EZH2/GLRX2/OXCT1/SIRPA/PEMT/AREG/FXN/EIF4EBP1/KDM1A/CYP1B1/ADCY3/DDX11/TUFM/RHOA/JAGN1/CLU/MGMT/PEBP1/HNRNPA1/ENDOG/TP53/FDX1…
GO_INTRACILIARY_TRANSPORT	GO_INTRACILIARY_TRANSPORT	50	-0.510468	-1.77826	0.00143087	0.00876017	0.00582506	9298	tags=56%, list=28%, signal=40%	WDR35/IFT80/TTC21A/IFT74/KIFAP3/LCA5L/ICK/TTC30A/SSNA1/IFT172/IFT81/TRAF3IP1/IFT57/TTC30B/IFT46/DYNLL1/RABL2B/SSX2IP/DYNC2LI1/IFT122/IFT52/WDR34/ARL3/HSPB11/IFT43/DYNLRB1/IFT27/TCTEX1D2
GO_POSITIVE_REGULATION_OF_TELOMERE_MAINTENANCE_VIA_TELOMERE_LENGTHENING	GO_POSITIVE_REGULATION_OF_TELOMERE_MAINTENANCE_VIA_TELOMERE_LENGTHENING	37	-0.560643	-1.82757	0.00145959	0.00888375	0.00590723	3657	tags=46%, list=11%, signal=41%	NAF1/NEK2/MAPKAPK5/PKIB/XRCC5/HNRNPA2B1/CCT2/CCT8/CCT6A/TCP1/HNRNPA1/AURKB/CCT4/CCT3/CCT5/DKC1/CCT7
GO_ANTIGEN_PROCESSING_AND_PRESENTATION_VIA_MHC_CLASS_IB	GO_ANTIGEN_PROCESSING_AND_PRESENTATION_VIA_MHC_CLASS_IB	11	0.801325	1.96716	0.00145985	0.00888375	0.00590723	732	tags=36%, list=2%, signal=36%	TAP2/HLA-F/HLA-E/B2M
GO_DENDRITIC_CELL_CYTOKINE_PRODUCTION	GO_DENDRITIC_CELL_CYTOKINE_PRODUCTION	11	0.804186	1.97418	0.00145985	0.00888375	0.00590723	2615	tags=55%, list=8%, signal=50%	BST2/DDX58/JAK3/NOD2/TLR3/KIT
GO_STEM_CELL_DIFFERENTIATION	GO_STEM_CELL_DIFFERENTIATION	223	-0.344869	-1.49954	0.0014608	0.00888375	0.00590723	5250	tags=29%, list=16%, signal=25%	PEF1/PDGFRA/NRP1/TBX5/PSMC6/SRF/SOX18/PSMD10/FOXA1/PSMA3/PUS7/EPCAM/MSX1/PSMD9/A2M/BMP7/TRIM6/PDCD6/PSMD7/PSMB5/PSMD12/OVOL2/XRCC5/CFL1/SEMA5B/PSMF1/LMO1/NUDT21/PSMA6/PSMD1/FAM172A/PSMA1/PHACTR4/TP63/METTL3/PSMC2/PWP1/PSMD6/TCOF1/PSMA2/PSME3/PSMA4/CORO1C/LBH/PSMD14/NOLC1/PSMA5/PSMC1/TGFB2/PSMC5/PSMD11/PSMD13/PSMD4/PSMD2/PSMD3/PSMD8/PSMB4/PSMB3/PSMB1/PSMB2/PSMB7/PSMA7/PSMC3/PSMB6/PSMC4
GO_ALPHA_BETA_T_CELL_ACTIVATION	GO_ALPHA_BETA_T_CELL_ACTIVATION	115	0.385783	1.59324	0.0014627	0.00888375	0.00590723	2406	tags=15%, list=7%, signal=14%	LGALS9/RSAD2/RORC/IRF1/CD274/PRDM1/HLA-E/IL15/JAK3/STAT6/RASAL3/BCL6/SASH3/SATB1/CD55/SHH/RC3H1
GO_SKELETAL_SYSTEM_DEVELOPMENT	GO_SKELETAL_SYSTEM_DEVELOPMENT	438	0.283822	1.37933	0.00146284	0.00888375	0.00590723	6005	tags=27%, list=18%, signal=23%	COL6A1/KIAA1217/MMP13/TBX4/COL6A2/MAPK3/GJA1/TTC9/COL27A1/THBS3/COL21A1/COL6A3/PRELP/HOXB3/RUNX2/HOXD10/MAF/HHIP/FGF2/INHA/SIGLEC15/RASSF2/CHI3L1/SMPD3/ECM1/ENG/TGFBI/TBX1/EIF2AK3/SCIN/FMN1/FOXC1/RYR1/FREM1/PKDCC/CDH11/ACVRL1/HOXC6/COL7A1/PTH1R/SOX9/CTSK/INSIG2/AUTS2/FBN1/CHAD/COL20A1/COL5A2/HOXA4/COL1A1/BCAN/SHH/EPHA2/NAB1/KIT/ANKRD11/PBX1/COL2A1/WNT9A/ACVR2B/MYOC/COL3A1/CHST11/IGFBP4/COL11A2/FR…
GO_INTRACILIARY_TRANSPORT_INVOLVED_IN_CILIUM_ASSEMBLY	GO_INTRACILIARY_TRANSPORT_INVOLVED_IN_CILIUM_ASSEMBLY	38	-0.561615	-1.8376	0.00146413	0.00888375	0.00590723	5846	tags=42%, list=18%, signal=35%	IFT172/IFT81/TRAF3IP1/IFT57/TTC30B/IFT46/DYNLL1/SSX2IP/DYNC2LI1/IFT122/IFT52/WDR34/HSPB11/IFT43/DYNLRB1/IFT27
GO_PROCESS_UTILIZING_AUTOPHAGIC_MECHANISM	GO_PROCESS_UTILIZING_AUTOPHAGIC_MECHANISM	444	0.284858	1.38474	0.00147145	0.00891682	0.00592922	4173	tags=21%, list=13%, signal=19%	TRIM21/HSPB8/LAMP3/OPTN/SPATA18/SMURF1/ACER2/ZFYVE1/ATG9B/TRIM22/PPARGC1A/WIPI1/MAP1LC3B/MAPK3/NRBP2/RRAGD/TP53INP1/TMEM150A/WDFY3/BCL2L11/SESN2/RRAGC/S100A9/ABL2/KLHL3/SESN3/CTSA/TRIM17/GABARAPL1/RUFY4/TMEM59/ATG2A/MTMR3/MAP1LC3B2/WAC/MAPK15/TP53INP2/TFEB/GATA4/TSC1/ATP6V0D2/DAPK1/PTPN22/RNF152/S100A8/ULK1/VPS37D/HAP1/CTSK/KIAA1324/LRSAM1/ULK2/TRIM5/PLK3/GPSM1/PRKD1/TPCN1/WDR45/GOLGA2/PINK1/DAPK…
GO_SENSORY_PERCEPTION	GO_SENSORY_PERCEPTION	457	0.281099	1.37037	0.00147536	0.00892913	0.00593741	6304	tags=27%, list=19%, signal=22%	P2RX2/SCNN1G/TIMP3/RTP4/NPY1R/MAPK3/AZGP1/CST2/NR2E3/LAMB2/KIFC3/ICAM1/ESPNL/HPN/TECTA/MME/RPGRIP1/CLIC5/SLC6A3/SCNN1B/SCNN1D/BDKRB1/ZFHX2/EML2/ATP6V0A4/NLGN2/VSX1/TGFBI/TBX1/MYH14/MYO7A/SYT10/CYP4V2/MYO15A/TH/GRK1/NTSR1/KRT12/SLC52A3/CHRNB2/ACPP/SPRY2/GABRR2/KCNQ1/CXCL12/COL1A1/SCNN1A/CABP4/GJC3/PDZD7/PRDM12/F2R/TACSTD2/KIT/ATP6V1B1/OR8D1/GJB4/USH1C/COL2A1/PGAP1/NXNL2/TSPEAR/DLG2/IMPG1/GRM6/LRAT…
GO_POSITIVE_REGULATION_OF_PEPTIDYL_TYROSINE_PHOSPHORYLATION	GO_POSITIVE_REGULATION_OF_PEPTIDYL_TYROSINE_PHOSPHORYLATION	142	0.369906	1.5753	0.00147783	0.00893272	0.00593979	4801	tags=23%, list=15%, signal=20%	PARP14/CCL5/PARP9/IFNL1/TNK2/ACE/ICAM1/SRCIN1/IL15/WNT3A/PTK6/DLG4/RELN/LIF/ERBB3/VEGFA/HCLS1/ANGPT4/NEURL1/BDNF/NEDD9/KIT/IL23A/IL13/HES5/ADORA1/FBXW7/CSF3/CD74/ITGA5/IGF2/DOCK3/ADRA2A
GO_CELLULAR_RESPONSE_TO_TOXIC_SUBSTANCE	GO_CELLULAR_RESPONSE_TO_TOXIC_SUBSTANCE	203	-0.35435	-1.52299	0.00148441	0.00896111	0.00595867	4701	tags=28%, list=14%, signal=24%	APEX1/AKR1A1/TXNRD3/ALOX5AP/RDH11/MSX1/DHFRP1/MGST2/ACTB/GPX2/CBX8/PRDX3/BMP7/CDK1/ESD/RPS3/CYBB/ADH5/EZH2/FANCC/SIRPA/PRDX5/TXNRD1/FXN/CYP1B1/SOD2/GPX4/PRDX4/DDX11/GPX3/MGST3/FIS1/HNRNPA1/ENDOG/PRDX2/GSTO1/GSR/UBIAD1/SOD1/GSTZ1/PPIF/AIFM1/TRAP1/PCNA/TXN/GSTO2/DHFR/GSTA1/PRDX6/TXNDC17/PARK7/SRXN1/PRDX1/TIMELESS/UGT1A1/NQO1
GO_POSITIVE_REGULATION_OF_CHROMOSOME_SEGREGATION	GO_POSITIVE_REGULATION_OF_CHROMOSOME_SEGREGATION	26	-0.621352	-1.8741	0.00148976	0.00898198	0.00597255	3454	tags=62%, list=11%, signal=55%	HNRNPU/NSMCE2/ANAPC4/SMC6/ANAPC11/RCC2/RAD18/H2AFY/CDT1/DDX11/DLGAP5/CDC6/CCNB1/ANAPC5/ESPL1/FEN1
GO_PROTEIN_K11_LINKED_UBIQUITINATION	GO_PROTEIN_K11_LINKED_UBIQUITINATION	28	-0.60673	-1.856	0.00149226	0.00898567	0.005975	6021	tags=61%, list=18%, signal=50%	CDC23/ANAPC4/UBE2D3/CDC27/ANAPC13/ANAPC11/UBE2D4/CDC26/RNF26/RNF4/ANAPC7/UBE2D2/UBE2L3/UBE2S/ANAPC5/UBE2C/UBE2T
GO_CELL_MORPHOGENESIS_INVOLVED_IN_NEURON_DIFFERENTIATION	GO_CELL_MORPHOGENESIS_INVOLVED_IN_NEURON_DIFFERENTIATION	511	0.284685	1.40202	0.0014979	0.00900825	0.00599002	5973	tags=26%, list=18%, signal=22%	CDH4/MAPK8IP2/LRP1/PLXNA3/MAPK3/CELSR3/NTN4/ZSWIM8/LAMB2/KIF13B/SRCIN1/SEMA6C/TNIK/EZR/NFATC4/NEDD4L/GAB1/IRS2/OPHN1/WNT3A/SEMA3B/DLG4/DSCAM/RELN/VANGL2/BRSK1/CXCR4/CAMK2B/PARP6/CUL7/GRB10/MYO7A/VEGFA/APOE/NLGN3/PLXNB3/SEMA3A/ZSWIM6/CDH11/NEXN/TRAK1/UST/ULK1/PLXNB2/ALCAM/FMR1/BDNF/MCF2/CHRNB2/AUTS2/MYPN/EPHA3/ULK2/CXCL12/EVL/GRB7/PIK3CD/NOTCH1/KNDC1/CABP4/SHH/EPHA2/PDZD7/NUMB/ARHGAP35/SEMA6D/CUX2…
GO_CARTILAGE_DEVELOPMENT	GO_CARTILAGE_DEVELOPMENT	178	0.355489	1.56312	0.00150188	0.00901489	0.00599443	7584	tags=37%, list=23%, signal=29%	COL6A1/MMP13/COL6A2/MAPK3/COL27A1/THBS3/COL21A1/COL6A3/HOXB3/RUNX2/MAF/FGF2/CHI3L1/SMPD3/ECM1/TGFBI/EIF2AK3/SCIN/PKDCC/ACVRL1/COL7A1/PTH1R/SOX9/CTSK/COL20A1/COL1A1/COL2A1/WNT9A/CHST11/COL11A2/FRZB/LUM/HES5/ANXA6/VWA1/SULF2/NKX3-2/MSX2/EDN1/MEF2D/STC1/PKD1/FGF18/COL12A1/BMPR2/BMP4/HYAL1/MAPK14/ATP7A/COL14A1/HOXA5/ZNF219/PTHLH/WNT5B/FGFR3/GLG1/SOX6/SMAD3/HOXC4/TRIP11/PRRX1/HMGA2/FGF9/LEP/MATN3/VIT
GO_REGULATION_OF_RESPONSE_TO_INTERFERON_GAMMA	GO_REGULATION_OF_RESPONSE_TO_INTERFERON_GAMMA	23	0.648887	1.94189	0.00150376	0.00901489	0.00599443	112	tags=17%, list=0%, signal=17%	NLRC5/PARP14/PARP9/STAT1
GO_CYTOSKELETON_DEPENDENT_INTRACELLULAR_TRANSPORT	GO_CYTOSKELETON_DEPENDENT_INTRACELLULAR_TRANSPORT	166	-0.37543	-1.57603	0.00150653	0.00901489	0.00599443	6316	tags=30%, list=19%, signal=24%	BLOC1S2/AP3B1/LRPPRC/SSNA1/KIF1C/OPA1/IFT172/IFT81/TRAF3IP1/KIF1B/MYO5A/BAG3/AP3M1/CNIH2/BLOC1S4/IFT57/TTC30B/IFT46/DYNLL1/RABL2B/AP3S1/SSX2IP/NDE1/UBB/DYNC2LI1/IFT122/BLOC1S1/TUBA1A/SNAPIN/VAMP7/IFT52/WDR34/DYNC1I1/MAP1A/ARL3/HSPB11/IFT43/MAP6D1/UXT/KIF4A/DYNLRB1/HSPA8/SOD1/IFT27/UCHL1/MYO19/TCTEX1D2/TUBB/TUBA1B/TUBA1C
GO_CELLULAR_RESPONSE_TO_LIPID	GO_CELLULAR_RESPONSE_TO_LIPID	507	0.277509	1.36534	0.00150739	0.00901489	0.00599443	5647	tags=23%, list=17%, signal=19%	CMPK2/CALCOCO1/CCL5/RORC/NOS3/PDK4/KMO/ABCA1/ALDH1A2/CD274/PPARGC1A/FBXO32/CREBRF/INHBA/TNFAIP3/CYP24A1/CX3CL1/MAPK3/NR2E3/ICAM1/GHRHR/CD68/FOXO3/NR0B2/HDAC5/IL15/ADCY6/IL1RN/CXCL10/BCL2L11/NR2C2/NFATC4/LCN2/PCK1/ABL2/SSTR5/WNT3A/PADI2/PTK6/NOD2/ID3/CXCL1/PAQR7/DDIT4/PLSCR4/TBX1/NKX3-1/AXL/LBP/PTPN22/PPARA/SOX9/EPHA3/TRIM5/CXCL11/CD55/COL1A1/DAB2/NOS2/KDM3A/SERPINF1/KLF4/KLF9/PAQR8/CPS1/WNT9A/CRH…
GO_REGULATION_OF_T_CELL_CYTOKINE_PRODUCTION	GO_REGULATION_OF_T_CELL_CYTOKINE_PRODUCTION	26	0.617272	1.89783	0.00151123	0.00901489	0.00599443	1043	tags=23%, list=3%, signal=22%	RSAD2/IFNB1/HLA-F/IL1R1/B2M/SASH3
GO_ACTIVATION_OF_IMMUNE_RESPONSE	GO_ACTIVATION_OF_IMMUNE_RESPONSE	497	0.279001	1.3691	0.00151286	0.00901489	0.00599443	2406	tags=15%, list=7%, signal=14%	DHX58/DDX60/RSAD2/IRF7/CEACAM1/DDX58/BPIFB1/IFIH1/BTN3A2/IRF1/RFTN1/BTN3A3/PLSCR1/MUCL1/MUC5B/PSMB8/BTN3A1/MUC3A/IGHE/TNFAIP3/THEMIS2/MAPK3/MUC20/PLA2G6/VTCN1/CD300LF/GBP1/PSMB9/EZR/MUC4/S100A9/BTN2A3P/MUC5AC/NOD2/TMEM173/CCR7/BTN2A2/TLR3/PIK3AP1/PSME1/MUC2/HEXIM1/CD22/LAT/MYO10/GCSAM/LBP/MUC6/FCGR2A/PTPN22/S100A8/BTK/CLEC7A/HLA-DQA1/COLEC10/PLCG2/MUC19/IGHG1/WIPF2/CTSK/C1RL/BTNL9/COL20A1/TRIM5/S…
GO_DOPAMINE_SECRETION	GO_DOPAMINE_SECRETION	25	0.613147	1.86612	0.00151417	0.00901489	0.00599443	8721	tags=64%, list=27%, signal=47%	SYT10/SYT15/SYT8/CHRNB2/CXCL12/SYT7/PINK1/SYT17/SNCG/SYT5/CHRNA4/GDNF/ABAT/SYT1/SYT13/SYT11
GO_NEGATIVE_REGULATION_OF_PRODUCTION_OF_MOLECULAR_MEDIATOR_OF_IMMUNE_RESPONSE	GO_NEGATIVE_REGULATION_OF_PRODUCTION_OF_MOLECULAR_MEDIATOR_OF_IMMUNE_RESPONSE	25	0.618781	1.88327	0.00151417	0.00901489	0.00599443	1219	tags=28%, list=4%, signal=27%	BST2/IFNB1/PARP3/HLA-F/JAK3/BCL6/CD22
GO_REGULATION_OF_CALCIUM_ION_TRANSPORT	GO_REGULATION_OF_CALCIUM_ION_TRANSPORT	191	0.34942	1.5516	0.00151668	0.00901858	0.00599689	3414	tags=19%, list=10%, signal=17%	P2RX2/CCL5/PML/CACNA1B/NOS3/CX3CL1/PLA2G6/GEM/ICAM1/NOS1AP/CXCL10/MIR1-2/HRC/BDKRB1/CCR1/CAMK2B/GRIN3B/NTSR1/HAP1/PLCG2/FMR1/CXCL12/GJC2/CACNG1/DYSF/CXCL11/RYR2/F2R/CRH/STC2/GRM6/EHD3/HPCA/JPH3/IL13/P2RX7
GO_IRES_DEPENDENT_VIRAL_TRANSLATIONAL_INITIATION	GO_IRES_DEPENDENT_VIRAL_TRANSLATIONAL_INITIATION	10	-0.793222	-1.88117	0.0015453	0.00915439	0.00608719	3854	tags=80%, list=12%, signal=71%	EIF3F/DENR/SSB/PTBP1/EIF2D/EIF3D/EIF3B/MCTS1
GO_MITOTIC_DNA_REPLICATION_CHECKPOINT	GO_MITOTIC_DNA_REPLICATION_CHECKPOINT	10	-0.793948	-1.88289	0.0015453	0.00915439	0.00608719	2700	tags=50%, list=8%, signal=46%	NAE1/CLSPN/CDC6/TICRR/ORC1
GO_POSITIVE_REGULATION_OF_TRANSCRIPTION_OF_NUCLEOLAR_LARGE_RRNA_BY_RNA_POLYMERASE_I	GO_POSITIVE_REGULATION_OF_TRANSCRIPTION_OF_NUCLEOLAR_LARGE_RRNA_BY_RNA_POLYMERASE_I	10	-0.795833	-1.88736	0.0015453	0.00915439	0.00608719	6724	tags=100%, list=20%, signal=80%	PIH1D1/MARS/IPPK/MTOR/NOL11/NCL/DDX11/SMARCB1/PWP1
GO_T_CELL_MIGRATION	GO_T_CELL_MIGRATION	42	0.523432	1.79302	0.00155004	0.0091711	0.0060983	3750	tags=31%, list=11%, signal=27%	APOD/CCL5/ICAM1/CXCL10/ECM1/CCL26/CXCL12/PIK3CD/CXCL11/CXCR3/APP/CD200R1/ADAM10
GO_CELLULAR_RESPONSE_TO_EXTRACELLULAR_STIMULUS	GO_CELLULAR_RESPONSE_TO_EXTRACELLULAR_STIMULUS	233	0.328096	1.49546	0.00156945	0.00927437	0.00616697	3543	tags=22%, list=11%, signal=20%	PDK4/PMAIP1/ZFYVE1/WIPI1/EIF2AK2/CYP24A1/MAP1LC3B/MAPK3/ICAM1/CD68/RRAGD/IL15/SESN2/RRAGC/LCN2/SLC1A2/PCK1/SESN3/BHLHA15/GABARAPL1/FAS/CPEB4/MTMR3/MAP1LC3B2/AQP3/ATF3/AXL/EIF2AK3/TSC1/NIM1K/WDR59/RNF152/ULK1/PDK2/INHBB/SLC38A2/KIAA1324/SIPA1/COL1A1/PRKD1/ARHGAP35/WDR45/DSC2/JUN/SLC38A3/FNIP1/ASGR1/P2RX7/SESN1/WIPI2/PIK3C3
GO_REGULATION_OF_SUPRAMOLECULAR_FIBER_ORGANIZATION	GO_REGULATION_OF_SUPRAMOLECULAR_FIBER_ORGANIZATION	305	-0.324294	-1.45852	0.00157257	0.00928131	0.00617159	5291	tags=29%, list=16%, signal=24%	ARHGAP40/ABL1/TMSB15B/CDC42EP5/CAMSAP1/MET/MYADM/CORO1A/RAC3/TGFB3/CAV3/ARPC3/NRP1/MID1/TBCD/DCTN1/DLC1/TMSB10/TMSB15A/CAPZB/EPS8/WASF2/ARL2/TWF2/ACTR3C/COLGALT1/PPM1F/GRB2/FHOD1/FCHSD2/ACTR3/MTOR/AEBP1/PYCARD/ARPC2/CIT/APC/ACTR3B/RAC1/RHOC/BAIAP2L2/RPS3/PXN/SSH2/RDX/SYNPO2/CFL1/ABI2/MAPRE1/RHOBTB2/TMSB4X/BAIAP2/PFN2/DRG1/ARPC1B/CYFIP1/SPEF1/SH3PXD2B/MAP1A/MAP6D1/FKBP4/CDC42EP2/MKKS/PDXP/LIMK1/HS…
GO_HEART_PROCESS	GO_HEART_PROCESS	241	0.33256	1.52077	0.00157563	0.00928782	0.00617592	6880	tags=32%, list=21%, signal=25%	CACNA1B/NOS3/SLC1A1/ATP2B4/NPR1/KCNK3/GJA1/ACE/NOS1AP/SLC8A3/SGCG/NEDD4L/MIR1-2/HRC/KCNJ11/FXYD6/CACNA1H/CACNG8/GATA4/TNNT2/RYR1/SEMA3A/KCNJ4/TH/KCNE4/ATP1A4/CHGA/KCNQ1/TTN/CACNG1/RYR2/DES/DSC2/KCNK15/CACNG6/EHD3/GLP1R/KCNJ8/EPAS1/ADORA1/KCNK6/AKAP9/GAA/AHCYL1/EDN1/ADORA3/ATP2B2/ACE2/ANK2/KCNK1/STC1/MDM2/ADRB1/PLN/ITPR1/KCND3/HSPB7/FYN/SCN2B/KCND1/TRPM4/RYR3/RAMP3/ATP2A3/CACNB2/MIR26A2/KCNH2/CXAD…
GO_REGULATION_OF_SYNAPTIC_TRANSMISSION_GLUTAMATERGIC	GO_REGULATION_OF_SYNAPTIC_TRANSMISSION_GLUTAMATERGIC	51	0.490867	1.75136	0.001578	0.00929027	0.00617755	5772	tags=35%, list=18%, signal=29%	MAPK8IP2/KMO/PLA2G6/OPHN1/RELN/NLGN2/CACNG8/NLGN3/GRM3/GRM6/ADORA1/DGKI/EGFR/SHANK3/GRM2/TPRG1L/SHANK2/GRM4
GO_REGULATION_OF_BLOOD_CIRCULATION	GO_REGULATION_OF_BLOOD_CIRCULATION	245	0.335089	1.53424	0.00158395	0.00931378	0.00619318	6488	tags=30%, list=20%, signal=24%	CACNA1B/NOS3/SLC1A1/ATP2B4/NPR1/KCNK3/SMTNL1/GJA1/ACE/ICAM1/NOS1AP/SLC8A3/MIR1-2/HRC/KCNJ11/FXYD6/CACNA1H/CACNG8/GATA4/TNNT2/RYR1/SEMA3A/KCNJ4/TH/KCNE4/ATP1A4/CHGA/KCNQ1/CACNG1/RYR2/F2R/DES/DSC2/KCNK15/DBH/CACNG6/EHD3/GLP1R/PTAFR/EPAS1/ADORA1/KCNK6/AKAP9/GAA/AHCYL1/EGFR/EDN1/ADORA3/ATP2B2/ACE2/ANK2/KCNK1/STC1/KCNMB4/MDM2/ADRA2A/ADRB1/PLN/ITPR1/KCND3/BMPR2/HSPB7/SCN2B/KCND1/TRPM4/BDKRB2/RYR3/ATP2A…
GO_HISTONE_H4_ACETYLATION	GO_HISTONE_H4_ACETYLATION	64	-0.466794	-1.69961	0.00158786	0.00932526	0.00620081	5012	tags=38%, list=15%, signal=32%	USP22/BRCA1/KAT7/KANSL2/BRCA2/TADA3/KANSL3/KAT2A/IRF4/PHF20/HAT1/CTBP1/ACTL6A/TRIM16/MSL3P1/NAA50/NAA40/SMARCB1/MCRS1/BEND3/RUVBL2/JADE1/WDR5/RUVBL1
GO_DEFENSE_RESPONSE_TO_GRAM_POSITIVE_BACTERIUM	GO_DEFENSE_RESPONSE_TO_GRAM_POSITIVE_BACTERIUM	55	-0.491106	-1.74516	0.00159886	0.00937187	0.0062318	2527	tags=35%, list=8%, signal=32%	RIPK2/TLR2/PPP1R11/PGLYRP1/HMGB2/TIRAP/RPL39/SEH1L/ROMO1/IL27RA/H2BFS/HIST2H2BE/HIST1H2BE/HIST1H2BF/HIST1H2BK/HIST1H2BJ/HIST1H2BC/HIST1H2BG/HIST1H2BI
GO_REGULATION_OF_NEUROTRANSMITTER_RECEPTOR_ACTIVITY	GO_REGULATION_OF_NEUROTRANSMITTER_RECEPTOR_ACTIVITY	55	0.489938	1.77448	0.00160073	0.00937187	0.0062318	6152	tags=38%, list=19%, signal=31%	PSCA/MAPK8IP2/PPARGC1A/DLG4/RELN/NLGN2/CACNG8/NLGN3/DAPK1/KLHL24/PINK1/DLG2/CRH/APP/AKAP9/ADRB2/GRIA3/SHANK3/LYNX1/SHANK2/RGS9
GO_RECEPTOR_MEDIATED_ENDOCYTOSIS	GO_RECEPTOR_MEDIATED_ENDOCYTOSIS	259	0.316911	1.46008	0.00160171	0.00937187	0.0062318	4750	tags=25%, list=14%, signal=22%	APOL1/CEACAM1/LGALS3BP/TMPRSS2/LRP1/ACHE/LOXL4/TNK2/TINAGL1/ACKR2/INSR/EZR/OPHN1/WNT3A/B2M/DLG4/CLTCL1/ARHGAP27/APOBR/CACNG8/VEGFA/APOE/NLGN3/HHIPL1/ARRB1/MAGI2/PLCG2/FMR1/RAB31/RAMP1/IGF2R/ANKRD13A/FCGR1A/ITGB2/NUMB/DAB2/TMPRSS13/ENPP3/SORL1/TBC1D5/LMBR1L/ASGR1/TMPRSS3/HPCA/ACKR3/LRP1B/CLN3/LRP2/HSPG2/VLDLR/DLL1/AHI1/DNAJC13/LRP10/AMN/APOC2/ADRB2/NECAB2/SDCBP/PRG4/IGLV1-51/HPR/HIP1R/CD2AP/ANKRD1…
GO_RESPONSE_TO_TUMOR_NECROSIS_FACTOR	GO_RESPONSE_TO_TUMOR_NECROSIS_FACTOR	250	-0.340031	-1.49826	0.00160462	0.00937738	0.00623547	4993	tags=29%, list=15%, signal=25%	MIR181B1/CHUK/TNFRSF12A/PSMD10/SLC2A4/TNFSF9/BRCA1/HYAL3/PSMA3/KRT8/NMNAT3/AKT1/HDAC4/GPER1/PSMD9/PYCARD/KAT2A/MAP3K14/TRPV1/RPS3/PSMD7/PSMB5/PSMD12/THBS1/PTPN2/SPATA2/PRPF8/LIMS1/TMSB4X/PSMF1/CD14/CEBPA/SMPD4/PSMA6/PSMD1/KRT18/PSMA1/CARD8/ENDOG/PSMC2/PSMD6/COMMD7/PSMA2/PSME3/PSMA4/PSMD14/CPNE1/YBX3/PSMA5/PSMC1/KARS/PSMC5/CIB1/PSMD11/PSMD13/PSMD4/GPS2/PSMD2/PSMD3/GSS/PSMD8/TXNDC17/PSMB4/PSMB3/TRA…
GO_RESPONSE_TO_ALCOHOL	GO_RESPONSE_TO_ALCOHOL	193	-0.354003	-1.51472	0.00165098	0.00963647	0.00640775	4819	tags=27%, list=15%, signal=24%	SLC2A4/MAP4K1/BRCA1/EPS8/DRD4/CBL/GPLD1/RGS19/AKT1/PPARG/TBXA2R/BLM/CDK1/EEF2/IGFBP7/BAK1/SPIDR/FECH/G6PD/AC003665.1/MAOB/CYBB/HNRNPD/CD14/P2RY6/AKR1C2/OXCT1/PEMT/PTGER2/CDK4/EIF4EBP1/ADCY3/CAD/TUFM/RHOA/MGMT/PEBP1/FDX1/LRP8/SOD1/RPL10A/OGG1/PARP1/PSMD14/RAD51/CALM3/AIFM1/CTNNA1/PMVK/GGH/GOT2/UGT1A1/NQO1
GO_MUSCLE_TISSUE_DEVELOPMENT	GO_MUSCLE_TISSUE_DEVELOPMENT	340	0.287779	1.36503	0.00165883	0.00967043	0.00643033	4461	tags=21%, list=14%, signal=18%	P2RX2/NUPR1/ALDH1A2/SVIL/PPARGC1A/ALPK3/MESP1/BTG2/SGCG/HOXD10/VAMP5/MIR1-2/SOX8/FGF2/WNT3A/DNER/FOXP2/HDAC9/SRPK3/ZBTB18/MAPK11/ENG/TBX1/ERBB3/ATF3/MYH14/GATA4/VEGFA/KLF5/TNNT2/TSC1/FOXC1/RYR1/TGFBR3/RBM24/STRA6/PPARA/NEURL1/GPCPD1/SOX9/MIR24-2/ADAMTS9/TTN/NOTCH1/RYR2/SHH/GATA6/HEG1/COL3A1/PGM5/FLCN/IGFBP5/CHRNA1/MIR200B/CCNT2/LRP2/DLL1/KDM6B/MAFF/SIX1/MSTN/EP300/TBX3/MYOM2/EDN1/ACTN3/MEF2D/DDX1…
GO_GPI_ANCHOR_BIOSYNTHETIC_PROCESS	GO_GPI_ANCHOR_BIOSYNTHETIC_PROCESS	30	-0.599854	-1.86469	0.00167255	0.00972656	0.00646766	5441	tags=47%, list=17%, signal=39%	PGAP2/PIGB/PYURF/DPM1/PIGZ/PIGT/PIGF/PIGS/PIGK/PIGC/PIGW/PIGM/PIGU/PIGX
GO_POSITIVE_REGULATION_OF_CELL_CYCLE_G2_M_PHASE_TRANSITION	GO_POSITIVE_REGULATION_OF_CELL_CYCLE_G2_M_PHASE_TRANSITION	30	-0.599822	-1.86459	0.00167255	0.00972656	0.00646766	4542	tags=47%, list=14%, signal=40%	CDC25B/RECQL4/DTL/CDK1/RCC2/DBF4B/FBXO5/CDK4/WNT10B/NPM1/CDC7/CCNB1/RAD51C/CDC25A
GO_REGULATION_OF_CELL_DIVISION	GO_REGULATION_OF_CELL_DIVISION	138	-0.385557	-1.58236	0.00167701	0.00974057	0.00647697	5551	tags=31%, list=17%, signal=26%	FGFR2/UVRAG/PIN1/TGFB3/ECT2/CALM2/KIF14/CDC25B/KLHL21/BRCA2/RBL1/MAP10/CIT/BLM/RACGAP1/INCENP/ORC6/KIF18B/CETN2/SFN/AURKA/NAP1L2/PDXP/E2F7/RHOA/TP63/ITGB1BP1/CDC6/KIF20A/PLK1/PRC1/LBH/CALM3/AURKB/MYO19/TGFB2/E2F8/KIF20B/VPS4A/CIB1/CENPV/NUP62/YBX1
GO_NEGATIVE_REGULATION_OF_PEPTIDE_SECRETION	GO_NEGATIVE_REGULATION_OF_PEPTIDE_SECRETION	104	0.400074	1.62543	0.00167987	0.00974527	0.0064801	3474	tags=24%, list=11%, signal=22%	RSAD2/PML/TNFAIP3/CX3CL1/SRCIN1/GBP1/EZR/HDAC9/RAB11FIP1/BTN2A2/KCNJ11/CD22/RHBDF1/PTPN22/C1QTNF3/INHBB/RAB11FIP5/MIR24-2/CHGA/F2R/FN1/CRH/ABCC8/CD200R1/IRS1
GO_GLAND_MORPHOGENESIS	GO_GLAND_MORPHOGENESIS	111	0.39273	1.61176	0.00170068	0.00982927	0.00653595	5188	tags=30%, list=16%, signal=25%	CEACAM1/PML/TNFAIP3/NTN4/DUOX2/HPN/WNT3A/STAT6/ID4/KDM5B/ELF3/NKX3-1/SEMA3A/SOX9/CRIP1/NOTCH1/SHH/EPHA2/IGFBP5/SULF2/PGR/NTN1/PTCH1/TBX3/FBXW7/MSX2/EGFR/BAX/CSF1/CEBPB/BTBD7/EDA/BMP4
GO_NEGATIVE_REGULATION_OF_PROTEIN_SERINE_THREONINE_KINASE_ACTIVITY	GO_NEGATIVE_REGULATION_OF_PROTEIN_SERINE_THREONINE_KINASE_ACTIVITY	122	-0.404732	-1.62856	0.00170097	0.00982927	0.00653595	6056	tags=38%, list=18%, signal=31%	ABL1/FBXO7/IPO7/PTPN6/LYN/DUSP7/CAV3/MAPK8IP1/DUSP19/NR2F2/CHORDC1/AIDA/AKT1/PAQR3/BMP7/PYCARD/CAV1/APC/DUSP18/PKIB/PKIG/PRKAR1B/GPS1/HHEX/YWHAG/PKIA/PPP2R1A/CEBPA/H2AFY/CDKN2C/CDKN2D/SFN/TFAP4/PRKAR2A/IPO5/PTPN1/RGS3/PLK1/CDK5RAP1/DUSP9/CDKN2B/UCHL1/DUSP14/CIB1/NUP62/GPS2
GO_NEGATIVE_REGULATION_OF_VIRAL_TRANSCRIPTION	GO_NEGATIVE_REGULATION_OF_VIRAL_TRANSCRIPTION	22	0.654627	1.9426	0.00170249	0.00982927	0.00653595	3559	tags=36%, list=11%, signal=32%	TRIM21/CCL5/IFITM3/TRIM14/JUN/POU2F3/TRIM31/ZFP36
GO_POSITIVE_REGULATION_OF_CATABOLIC_PROCESS	GO_POSITIVE_REGULATION_OF_CATABOLIC_PROCESS	385	0.287808	1.38316	0.00170261	0.00982927	0.00653595	4233	tags=22%, list=13%, signal=19%	TRIM21/NUPR1/HSPB8/DTX3L/OPTN/SMURF1/LRP1/TRIM22/TNFAIP3/MAPK3/MYLIP/PNPLA2/CPEB3/INSR/TP53INP1/ZC3HAV1/BTG2/EZR/BCL2L11/SESN2/NEDD4L/IRS2/TRIM71/SESN3/RUFY4/TMEM59/ABCD1/GTPBP1/WAC/HERPUD1/TP53INP2/PLIN5/TFEB/TRIB2/TSC1/APOE/ARIH1/DAPK1/RBM24/RNF152/ULK1/PPARA/MOV10/FMR1/SOX9/KIAA1324/LRSAM1/MLXIPL/PLK3/GPSM1/PRKD1/RC3H1/DAB2/SNX33/TPCN1/PINK1/FYCO1/FURIN/VPS13D/RNF144A/SORL1/FLCN/VPS13C/VPS28/C…
GO_INTERFERON_ALPHA_PRODUCTION	GO_INTERFERON_ALPHA_PRODUCTION	24	0.63603	1.92089	0.00172043	0.00990809	0.00658837	963	tags=25%, list=3%, signal=24%	IRF7/DDX58/IFIH1/STAT1/NMI/TLR3
GO_REPLACEMENT_OSSIFICATION	GO_REPLACEMENT_OSSIFICATION	24	0.635906	1.92051	0.00172043	0.00990809	0.00658837	6233	tags=50%, list=19%, signal=41%	MMP13/RUNX2/SMPD3/FOXC1/COL1A1/NAB1/COL2A1/COL13A1/MEF2D/FGF18/BMP4/FGFR3
GO_REGULATION_OF_NATURAL_KILLER_CELL_ACTIVATION	GO_REGULATION_OF_NATURAL_KILLER_CELL_ACTIVATION	28	0.604519	1.89465	0.00172377	0.0099153	0.00659316	3352	tags=36%, list=10%, signal=32%	HLA-F/PRDM1/HLA-E/IL15/FLT3LG/RASGRP1/AXL/PTPN22/IL23A/PGLYRP4
GO_POSITIVE_REGULATION_OF_TRANSCRIPTION_FROM_RNA_POLYMERASE_II_PROMOTER_IN_RESPONSE_TO_STRESS	GO_POSITIVE_REGULATION_OF_TRANSCRIPTION_FROM_RNA_POLYMERASE_II_PROMOTER_IN_RESPONSE_TO_STRESS	26	0.612346	1.88269	0.00172712	0.00992257	0.00659799	4671	tags=50%, list=14%, signal=43%	KLF2/CREB3L1/SESN2/DDIT3/HSF5/ATF3/VEGFA/NOTCH1/HSFX2/HSFX1/CHD6/CEBPB/HSPA5
GO_RESPONSE_TO_STARVATION	GO_RESPONSE_TO_STARVATION	170	0.355373	1.55154	0.00173482	0.00995481	0.00661943	3559	tags=25%, list=11%, signal=22%	PDK4/PMAIP1/ZFYVE1/PPARGC1A/WIPI1/EIF2AK2/MAP1LC3B/MAPK3/RRAGD/SESN2/RRAGC/PCK1/SESN3/BHLHA15/GABARAPL1/FAS/CPEB4/MTMR3/DDIT3/MAP1LC3B2/ATF3/EIF2AK3/NIM1K/WDR59/RNF152/ULK1/INHBB/SLC38A2/KIAA1324/ULK2/PRKD1/WDR45/CPS1/DSC2/JUN/SLC38A3/TBC1D5/FNIP1/SESN1/WIPI2/PIK3C3/ZFP36
GO_RRNA_BASE_METHYLATION	GO_RRNA_BASE_METHYLATION	10	-0.792639	-1.87978	0.00173846	0.00996367	0.00662532	1892	tags=50%, list=6%, signal=47%	FDXACB1/NSUN5/TRMT112/NOP2/EMG1
GO_CELL_MATRIX_ADHESION	GO_CELL_MATRIX_ADHESION	202	0.333505	1.49255	0.00177036	0.0101221	0.00673068	4557	tags=24%, list=14%, signal=21%	APOD/LRP1/ACER2/CX3CL1/THBS3/CEACAM6/TECTA/BCL2L11/MUC4/TMEM8B/CCR7/BCL6/COL16A1/TESK2/BCAM/VEGFA/FMN1/TSC1/FREM1/ACVRL1/COL17A1/ADAMTS9/PLET1/EPHA3/PLAU/SKAP1/ITGB2/SNED1/DAPK3/ITGB4/ITGA1/WHAMM/ITGA10/FN1/MYOC/COL3A1/PPFIA2/COL13A1/ADAMTS13/NID2/STRC/ITGA3/ARHGAP6/ROCK2/ACTN3/PKD1/MACF1/ITGA2/CSF1
GO_DEVELOPMENTAL_GROWTH_INVOLVED_IN_MORPHOGENESIS	GO_DEVELOPMENTAL_GROWTH_INVOLVED_IN_MORPHOGENESIS	202	0.338145	1.51331	0.00177036	0.0101221	0.00673068	7739	tags=36%, list=24%, signal=27%	CDH4/SMURF1/LRP1/PLXNA3/MESP1/LAMB2/SEMA6C/NEDD4L/WNT3A/SEMA3B/DSCAM/VANGL2/KDM5B/VEGFA/FMN1/APOE/NLGN3/SEMA3A/ULK1/MAGI2/ALCAM/SOX9/BDNF/SPRY2/AUTS2/ULK2/CXCL12/NOTCH1/SHH/CPNE5/SEMA6D/FN1/TRIM46/APP/HDAC6/NTN1/FSTL4/CDKL3/SIX1/MAG/SYT17/MACF1/MEGF8/CSF1/STK11/RND2/PLXNA4/SEMA4A/BMPR2/CYFIP2/BMP4/SEMA4D/CDKL5/ARHGAP4/SEMA6A/DRAXIN/SEMA4C/SEMA7A/NRCAM/IST1/PRKCZ/L1CAM/AC016586.1/YAP1/SLIT2/SPG11/…
GO_CELL_FATE_COMMITMENT	GO_CELL_FATE_COMMITMENT	197	0.340377	1.5173	0.00177305	0.0101253	0.00673282	6985	tags=32%, list=21%, signal=25%	RORC/PML/PRDM1/MESP1/RUNX2/ASCL1/HOXD10/MIR1-2/SOX8/NTF4/FGF2/WNT3A/STAT6/TBX1/TBX6/SOX9/SPRY2/ELF5/EVX1/NOTCH1/SHH/KLF4/MCL1/GATA6/CYLD/WNT9A/IL23A/CHD5/EPAS1/HES5/BRAF/DLL1/KDM6B/ZBTB7B/MITF/PTCH1/SIX1/TBX3/HOXA2/NKX2-1/WNT10A/CEBPB/TBR1/APC2/HOXC10/GATA2/ZNF521/BMP4/CYP26B1/IL7/SMAD4/STAT3/PRDM14/WNT5B/POU1F1/GDF7/WNT4/WNT6/WNT16/SOX6/FOXN4/PRRX1/FOXN1
GO_SKELETAL_SYSTEM_MORPHOGENESIS	GO_SKELETAL_SYSTEM_MORPHOGENESIS	204	0.344425	1.54327	0.00177665	0.0101337	0.0067384	5897	tags=30%, list=18%, signal=25%	COL6A1/MMP13/TBX4/COL6A2/COL27A1/THBS3/COL21A1/COL6A3/HOXB3/RUNX2/HOXD10/HHIP/SMPD3/TBX1/FMN1/FOXC1/FREM1/COL7A1/SOX9/INSIG2/AUTS2/CHAD/COL20A1/HOXA4/COL1A1/NAB1/ANKRD11/COL2A1/WNT9A/ACVR2B/CHST11/COL13A1/P2RX7/ANXA6/FGR/VWA1/NKX3-2/HOXB4/SIX1/MSX2/HOXA2/FBN2/MEF2D/STC1/PKD1/FUZ/MEGF8/FGF18/HOXB2/COL12A1/SP5/BMPR2/BMP4/HYAL1/HOXD9/MAPK14/CYP26B1/HOXD8/SKI/COL14A1/NDST1/HOXA5
GO_SELECTIVE_AUTOPHAGY	GO_SELECTIVE_AUTOPHAGY	43	0.523259	1.80174	0.00177936	0.010137	0.00674059	6193	tags=44%, list=19%, signal=36%	HSPB8/OPTN/SMURF1/MAPK3/WDFY3/SESN2/KLHL3/LRSAM1/PINK1/VPS13D/VPS13C/CALCOCO2/HDAC6/WIPI2/ADRB2/ATG14/ATG13/RB1CC1/WDR81
GO_CARTILAGE_DEVELOPMENT_INVOLVED_IN_ENDOCHONDRAL_BONE_MORPHOGENESIS	GO_CARTILAGE_DEVELOPMENT_INVOLVED_IN_ENDOCHONDRAL_BONE_MORPHOGENESIS	45	0.522552	1.81796	0.00179051	0.0101883	0.00677472	4732	tags=38%, list=14%, signal=32%	COL6A1/MMP13/COL6A2/COL27A1/THBS3/COL21A1/COL6A3/SMPD3/COL7A1/SOX9/COL20A1/COL1A1/COL2A1/ANXA6/VWA1/STC1/COL12A1
GO_SUBSTANTIA_NIGRA_DEVELOPMENT	GO_SUBSTANTIA_NIGRA_DEVELOPMENT	39	-0.548677	-1.80934	0.00181094	0.0102923	0.00684383	5590	tags=51%, list=17%, signal=43%	CNP/S100A1/NDRG2/CALM2/DYNLL1/MBP/ACTB/SYPL2/MAPKAP1/G6PD/MAOB/RAD1/YWHAE/YWHAH/RHOA/CALM3/H2BFS/YWHAQ/COX6B1/NDUFS3
GO_REGULATION_OF_SYSTEMIC_ARTERIAL_BLOOD_PRESSURE	GO_REGULATION_OF_SYSTEMIC_ARTERIAL_BLOOD_PRESSURE	69	0.459809	1.74224	0.00183234	0.0104007	0.0069159	4161	tags=29%, list=13%, signal=25%	P2RX2/NOS3/SLC4A5/ACE/MME/REN/CES1/CYP4F12/CYP4A11/NTSR1/F2R/CRH/NCALD/ADORA1/GPR37L1/KCNK6/NAV2/ADRB2/EDN1/ACE2
GO_I_KAPPAB_KINASE_NF_KAPPAB_SIGNALING	GO_I_KAPPAB_KINASE_NF_KAPPAB_SIGNALING	231	0.327375	1.49004	0.00183438	0.0104007	0.0069159	2621	tags=14%, list=8%, signal=13%	APOL3/LGALS9/BST2/SECTM1/STAT1/OPTN/EDA2R/TRIM22/TNFAIP3/CX3CL1/GJA1/TRIM38/CASP10/IL1RN/IFIT5/WLS/TRIM25/NOD2/TNFSF10/CCR7/TLR3/ECM1/MIB2/SHISA5/BTK/TIAF1/TRIM5/PRKD1/NLRX1/F2R/PINK1/PLEKHG5
GO_CHLORIDE_TRANSPORT	GO_CHLORIDE_TRANSPORT	79	0.441848	1.71786	0.0018596	0.0105311	0.00700263	5394	tags=30%, list=16%, signal=25%	APOL1/SLC12A7/SLC1A1/SLC12A4/CLIC5/SLC12A6/CLCA2/CLCN7/SLC4A1/CLIC6/ANO7/GABRR2/ANO9/TTYH1/SLC4A10/SLC1A3/PTAFR/SLC26A10/SLC26A7/CLIC3/CLDN4/SLC26A9/SLC26A5/GABRD
GO_PROTON_TRANSMEMBRANE_TRANSPORT	GO_PROTON_TRANSMEMBRANE_TRANSPORT	120	-0.395079	-1.58751	0.0018663	0.0105565	0.00701952	7053	tags=42%, list=21%, signal=34%	SLC36A1/ATP6V1E2/SLC15A5/SLC30A5/COX7A1/SLC9A2/UCP3/SLC9B2/NDUFS7/SLC9B1/ATP6V1E1/COX6A1/ATP1A3/ATP6V0E2/COX5B/UCP2/DRD4/SURF1/COX11/COX7C/ATP6V1F/SLC9A3R1/SLC46A1/COX15/NDUFA4/ATP2A1/CLCN5/ATP6V0D1/ATP6V1B2/CYB5A/TMSB4X/CHCHD10/CHP1/SLC25A14/COX10/ATP1A1/COX7B/COX7A2/TESC/SLC25A3/ATP6V0A2/SLC15A2/COX8A/PPIF/CYC1/COX5A/COX6B1/COX4I1/STOML2/PARK7/COX17
GO_QUATERNARY_AMMONIUM_GROUP_TRANSPORT	GO_QUATERNARY_AMMONIUM_GROUP_TRANSPORT	11	0.797391	1.9575	0.00187696	0.0105841	0.0070379	2967	tags=55%, list=9%, signal=50%	PDZK1/SLC25A45/SLC38A2/SLC25A47/SLC22A1/SLC25A48
GO_GLOMERULAR_EPITHELIUM_DEVELOPMENT	GO_GLOMERULAR_EPITHELIUM_DEVELOPMENT	15	0.714735	1.91912	0.00188009	0.0105841	0.0070379	2969	tags=33%, list=9%, signal=30%	PODXL/LAMB2/FOXC1/MAGI2/MYO1E
GO_NEGATIVE_REGULATION_OF_CELL_KILLING	GO_NEGATIVE_REGULATION_OF_CELL_KILLING	15	0.717829	1.92743	0.00188009	0.0105841	0.0070379	301	tags=27%, list=1%, signal=26%	LGALS9/CEACAM1/HLA-F/HLA-E
GO_SIALYLATION	GO_SIALYLATION	15	0.713502	1.91581	0.00188009	0.0105841	0.0070379	3588	tags=47%, list=11%, signal=42%	ST6GAL1/ST6GALNAC4/ST3GAL5/ST3GAL4/ST6GALNAC6/ST6GALNAC2/ST8SIA1
GO_REGULATION_OF_EXTENT_OF_CELL_GROWTH	GO_REGULATION_OF_EXTENT_OF_CELL_GROWTH	98	0.403601	1.62421	0.00189349	0.010647	0.00707968	6743	tags=37%, list=21%, signal=29%	CDH4/LRP1/PLXNA3/SEMA6C/WNT3A/SEMA3B/DSCAM/VEGFA/APOE/SEMA3A/BDNF/ULK2/CXCL12/SEMA6D/FN1/TRIM46/NTN1/FSTL4/CDKL3/MAG/MACF1/MEGF8/RND2/PLXNA4/SEMA4A/BMPR2/SEMA4D/CDKL5/ARHGAP4/SEMA6A/DRAXIN/SEMA4C/SEMA7A/NRCAM/IST1/L1CAM
GO_PROTEASOME_ASSEMBLY	GO_PROTEASOME_ASSEMBLY	12	-0.751762	-1.87055	0.00191388	0.0107489	0.00714745	5654	tags=92%, list=17%, signal=76%	PSMD5/OTUD6B/PSMG4/PSMD10/PSMD9/PSMG1/ADRM1/PSMD11/PSMD13/POMP/PSMD4
GO_UMP_BIOSYNTHETIC_PROCESS	GO_UMP_BIOSYNTHETIC_PROCESS	10	-0.783293	-1.85762	0.00193162	0.0108358	0.00720521	2603	tags=50%, list=8%, signal=46%	UMPS/CAD/DHODH/UCK2/UPP1
GO_REGULATION_OF_PRODUCTION_OF_MOLECULAR_MEDIATOR_OF_IMMUNE_RESPONSE	GO_REGULATION_OF_PRODUCTION_OF_MOLECULAR_MEDIATOR_OF_IMMUNE_RESPONSE	113	0.38554	1.58832	0.00194458	0.0108956	0.00724501	1219	tags=16%, list=4%, signal=15%	BST2/RSAD2/DDX58/IFNB1/PARP3/HLA-F/MAPK3/HLA-E/IL1R1/JAK3/KLK7/B2M/STAT6/NOD2/TLR3/BCL6/SASH3/CD22
GO_CHAPERONE_MEDIATED_PROTEIN_FOLDING	GO_CHAPERONE_MEDIATED_PROTEIN_FOLDING	56	-0.489202	-1.74591	0.00194897	0.0109074	0.00725283	4872	tags=45%, list=15%, signal=38%	ST13P4/DNAJB8/DNAJC7/DNAJB13/HSPH1/FKBP1B/CHORDC1/ST13/CSNK2A1/SGTA/HSPA14/HSPA9/CCT2/FKBP4/HSPA8/PTGES3/CLU/PPID/FKBP1A/DFFA/TRAP1/FKBP5/CRTAP/HSPE1/PDCD5
GO_ANTIGEN_RECEPTOR_MEDIATED_SIGNALING_PATHWAY	GO_ANTIGEN_RECEPTOR_MEDIATED_SIGNALING_PATHWAY	210	-0.350421	-1.51312	0.00196625	0.0109911	0.00730852	3232	tags=21%, list=10%, signal=19%	RPS3/PSMD7/PSMB5/EIF2B4/HLA-DRB1/PSMD12/HRAS/PTPN2/PSMF1/PSMA6/PSMD1/HLA-DRB5/SPG21/UBE2N/PSMA1/EIF2B5/SKP1/PSMC2/PSMD6/PSMA2/PSME3/PSMA4/PSMD14/PSMA5/PSMC1/PSMC5/PSMD11/PSMD13/PSMD4/GPS2/PSMD2/PSMD3/EIF2B1/PSMD8/STOML2/PSMB4/PSMB3/EIF2B3/PSMB1/PSMB2/PSMB7/PSMA7/PSMC3/PSMB6/PSMC4
GO_HETEROPHILIC_CELL_CELL_ADHESION_VIA_PLASMA_MEMBRANE_CELL_ADHESION_MOLECULES	GO_HETEROPHILIC_CELL_CELL_ADHESION_VIA_PLASMA_MEMBRANE_CELL_ADHESION_MOLECULES	31	0.579997	1.8598	0.0019698	0.010998	0.00731312	4216	tags=32%, list=13%, signal=28%	CDH4/CEACAM6/ICAM1/CD164/CEACAM5/ALCAM/TENM1/TENM2/LGALS7B/ITGA5
GO_NUCLEAR_ENVELOPE_ORGANIZATION	GO_NUCLEAR_ENVELOPE_ORGANIZATION	49	-0.504047	-1.74555	0.00197806	0.0110312	0.00733519	9229	tags=61%, list=28%, signal=44%	SPAST/TMEM170A/PAFAH1B1/LPIN1/ZMPSTE24/TOR1A/CHMP2A/REEP3/PPP2CA/REEP4/CTDNEP1/UBXN2B/UBXN2A/DCTN1/GPER1/TARDBP/CDK1/BANF1/PPP2R1A/EMD/NSFL1C/NUP155/VRK1/CHMP7/PLK1/CCNB2/CCNB1/VPS4A/NEK6/NUP93
GO_POSITIVE_REGULATION_OF_VASCULATURE_DEVELOPMENT	GO_POSITIVE_REGULATION_OF_VASCULATURE_DEVELOPMENT	172	0.356805	1.56079	0.00198413	0.0110521	0.00734907	7471	tags=36%, list=23%, signal=28%	CEACAM1/NOS3/CX3CL1/PGF/ERAP1/ADM2/GAB1/MIR1-2/FGF2/MIR29A/HDAC9/CHI3L1/TLR3/ADAM12/GRN/ECM1/ENG/GATA4/VEGFA/BMPER/CDH5/ANGPTL4/ACVRL1/ANGPT4/NOTCH1/PRKD1/ITGB2/KLF4/KIT/TIE1/GATA6/CTSH/HIPK1/DLL1/RAPGEF2/MIR10A/PTGIS/SASH1/ITGA5/HIPK2/FGF18/CHRNA7/GATA2/HYAL1/CCR3/MIR99B/STAT3/MIRLET7F1/RAPGEF3/RHOB/SP1/VEGFB/AC016586.1/CX3CR1/PRKD2/CFLAR/HMGA2/FGF1/MIR23A/MIR145/C5AR1/LRG1
GO_SKELETAL_MUSCLE_ORGAN_DEVELOPMENT	GO_SKELETAL_MUSCLE_ORGAN_DEVELOPMENT	145	0.36175	1.54394	0.00198807	0.0110611	0.00735507	5863	tags=32%, list=18%, signal=26%	P2RX2/NUPR1/SVIL/BTG2/HOXD10/VAMP5/MIR1-2/SOX8/WNT3A/DNER/FOXP2/HDAC9/SRPK3/ZBTB18/TBX1/ATF3/MYH14/KLF5/RYR1/RBM24/STRA6/NEURL1/GPCPD1/NOTCH1/SHH/CHRNA1/CCNT2/DLL1/MAFF/SIX1/MSTN/EP300/MYOM2/ACTN3/MEF2D/DDX17/HIVEP3/MYOZ2/HOXD9/MAPK14/CYP26B1/SKI/FAM129B/STAC3/EPHB1/DDX5
GO_ORGANIC_ANION_TRANSPORT	GO_ORGANIC_ANION_TRANSPORT	401	0.285794	1.37854	0.00199601	0.0110923	0.0073758	4215	tags=21%, list=13%, signal=19%	CEACAM1/PLA2G2F/SLC1A1/PLSCR1/KMO/ABCA1/SLC4A5/SLC6A9/PLA2G6/ACE/AQP9/AGXT/IRS2/SLC1A2/ATP11A/PPFIA3/ABCA12/SLC4A1/ABCD1/SLC16A5/PLSCR4/ATP8B2/SLC4A3/SLC4A4/ABCG1/PITPNM2/OSBPL10/SLC17A5/APOE/CPLX1/CETP/CYP4A11/SLC52A1/STRA6/ANO7/SLC10A1/NTSR1/SLC5A8/AKR1C1/PPARA/SLC52A3/ACSL1/SLC11A1/SLC7A13/SLC27A1/SLC38A2/SLC38A4/XKR6/CA5B/SLC7A14/SLC25A42/CPT1B/PPFIA4/SLC33A1/ANO9/NOS2/SLC38A7/PLTP/ABCC11/SLC…
GO_BONE_DEVELOPMENT	GO_BONE_DEVELOPMENT	180	0.353663	1.5582	0.0019995	0.0110984	0.00737989	5992	tags=28%, list=18%, signal=23%	COL6A1/MMP13/COL6A2/GJA1/TTC9/COL27A1/THBS3/COL21A1/COL6A3/RUNX2/SIGLEC15/SMPD3/ENG/FOXC1/RYR1/FREM1/COL7A1/SOX9/INSIG2/FBN1/CHAD/COL20A1/COL1A1/NAB1/KIT/ANKRD11/COL2A1/MYOC/COL13A1/ANXA6/VWA1/SULF2/HOXB4/EP300/FBXW7/MSX2/MEF2D/STC1/MEGF8/FGF18/COL12A1/SP5/BMPR2/BMP4/SEMA4D/CYP26B1/SKI/COL14A1/CTC1/XYLT1/RGN
GO_BONE_GROWTH	GO_BONE_GROWTH	43	0.518223	1.7844	0.00200178	0.0110984	0.00737989	4732	tags=37%, list=14%, signal=32%	COL6A1/MMP13/COL6A2/COL27A1/THBS3/COL21A1/COL6A3/SMPD3/ECM1/COL7A1/COL20A1/ANXA6/VWA1/MSX2/STC1/COL12A1
GO_MAST_CELL_ACTIVATION	GO_MAST_CELL_ACTIVATION	48	0.491192	1.72894	0.00203482	0.0112685	0.00749296	5165	tags=35%, list=16%, signal=30%	LGALS9/PLSCR1/CD300LF/RASGRP1/LAT/BTK/CHGA/NDRG1/PIK3CD/KIT/ENPP3/GAB2/IL13/FGR/UNC13D/NR4A3/GATA2
GO_FEMALE_MEIOTIC_NUCLEAR_DIVISION	GO_FEMALE_MEIOTIC_NUCLEAR_DIVISION	25	-0.617446	-1.84507	0.00204499	0.0113116	0.00752166	4542	tags=52%, list=14%, signal=45%	CDC25B/UBB/TTK/MLH3/PPP2R1A/FBXO5/AURKA/NCAPH2/PLK1/MLH1/RAD51C/TRIP13/NCAPH
GO_EXIT_FROM_MITOSIS	GO_EXIT_FROM_MITOSIS	28	-0.592454	-1.81233	0.00205186	0.0113364	0.00753815	7606	tags=54%, list=23%, signal=41%	CHMP2A/CLASP1/SIRT7/ZW10/CDC23/KNTC1/EPS8/ANLN/MAD2L1BP/PHB2/CHMP7/UBE2S/RPL24/UBE2C/CDCA5
GO_AGING	GO_AGING	273	-0.330943	-1.47225	0.00206677	0.0114056	0.00758414	6750	tags=37%, list=21%, signal=30%	ERCC1/VASH1/MIR590/UCP3/FBXO4/ZNF277/CISD2/PPP3CA/DLD/KRT83/CLDN1/NSMCE2/TYMS/MSH2/ABL1/PRKDC/OPA1/PAWR/RELA/CNP/LONP1/DAG1/MBD3/GCLC/TGFB3/KRT16/SRF/CHEK2/MSH6/SMC6/UCP2/APEX1/SRR/BRCA2/ADA/GRB2/AKT1/RSL1D1/IGFBP2/CREB1/RNF165/CTSC/RBL1/TIMP1/MTOR/RWDD1/MIF/CDK1/SERPINE1/EEF2/BAK1/IDE/MAPKAPK5/ATG7/HRAS/SCAP/PRMT6/CASP2/LIMS1/GLRX2/RPN2/ROMO1/FBXO5/RAD54L/MAP2K1/NPM1/SOD2/GPX4/EIF2B5/TFCP2L1/GCL…
GO_CD4_POSITIVE_ALPHA_BETA_T_CELL_ACTIVATION	GO_CD4_POSITIVE_ALPHA_BETA_T_CELL_ACTIVATION	74	0.447086	1.71739	0.00207135	0.0114066	0.00758482	5758	tags=30%, list=18%, signal=25%	LGALS9/RSAD2/RORC/CD274/JAK3/STAT6/BCL6/SASH3/SATB1/CD55/RC3H1/IL23A/BRAF/ZBTB7B/SOCS1/TNFSF4/GPR183/SEMA4A/NFKBIZ/ATP7A/FUT7/STAT3
GO_POSITIVE_REGULATION_OF_PEPTIDE_SECRETION	GO_POSITIVE_REGULATION_OF_PEPTIDE_SECRETION	215	0.331099	1.49168	0.00207415	0.0114066	0.00758482	1757	tags=13%, list=5%, signal=12%	LGALS9/DDX58/IFIH1/LRP1/CD274/BAIAP3/ACHE/MAPK3/HLA-E/PLA2G6/GHRHR/NR0B2/VTCN1/GIPR/EZR/IRS2/PAEP/WLS/NOD2/NLGN2/MAPK11/RASGRP1/IL17RC/PTPN22/S100A8/MYRIP/C1QTNF3/ARRB1
GO_REGULATION_OF_LEUKOCYTE_DIFFERENTIATION	GO_REGULATION_OF_LEUKOCYTE_DIFFERENTIATION	215	0.330651	1.48966	0.00207415	0.0114066	0.00758482	5476	tags=26%, list=17%, signal=21%	LGALS9/IRF7/CEACAM1/IFNL1/IRF1/IFNB1/DUSP10/INHBA/PRDM1/EGR3/IL15/JAK3/INHA/SIGLEC15/RASSF2/FLT3LG/BTN2A2/LIF/TLR3/BCL6/SASH3/TMEM178A/RASGRP1/CCR1/AXL/HCLS1/BTK/FBN1/SHH/RC3H1/JUN/CYLD/IL23A/ERBB2/PGLYRP4/MAFB/BRAF/ZBTB7B/MITF/FBXW7/CD74/CAMK4/SOCS1/CSF1/CEBPB/TNFSF4/EVI2B/NFKBIZ/PGLYRP2/SLC46A2/GATA2/BMP4/IL7R/CYP26B1/IL7
GO_POSITIVE_REGULATION_OF_MEMBRANE_PERMEABILITY	GO_POSITIVE_REGULATION_OF_MEMBRANE_PERMEABILITY	58	-0.485161	-1.74031	0.00212653	0.0116812	0.00776737	3244	tags=31%, list=10%, signal=28%	HEBP2/BAK1/NMT1/YWHAG/CHCHD10/SFN/YWHAE/YWHAH/TP63/TP53/EYA2/PPIF/E2F1/TFDP1/YWHAQ/ACAA2/TMEM14A/SLC25A5
GO_NEGATIVE_REGULATION_OF_DEVELOPMENTAL_GROWTH	GO_NEGATIVE_REGULATION_OF_DEVELOPMENTAL_GROWTH	101	0.39428	1.59194	0.00215466	0.011822	0.00786104	6465	tags=36%, list=20%, signal=29%	GDF15/DUSP10/PLXNA3/SEMA6C/MIR1-2/WNT3A/SEMA3B/MAPK11/SEMA3A/PPARA/ULK2/SEMA6D/WWC1/STC2/TRIM46/MIR200B/SLC6A4/NTN1/FSTL4/CDKL3/PTCH1/MSTN/ADRB2/MAG/TP73/ADRB1/SEMA4A/BMP4/SEMA4D/ARHGAP4/SEMA6A/DRAXIN/SEMA4C/FGFR3/CXADR/SEMA7A
GO_AXON_EXTENSION	GO_AXON_EXTENSION	111	0.38494	1.57979	0.00218659	0.0119696	0.00795918	7727	tags=39%, list=23%, signal=30%	CDH4/LRP1/PLXNA3/LAMB2/SEMA6C/WNT3A/SEMA3B/DSCAM/VEGFA/APOE/NLGN3/SEMA3A/ULK1/ALCAM/AUTS2/ULK2/CXCL12/SEMA6D/FN1/TRIM46/NTN1/CDKL3/MAG/MACF1/MEGF8/PLXNA4/SEMA4A/BMPR2/SEMA4D/CDKL5/ARHGAP4/SEMA6A/DRAXIN/SEMA4C/SEMA7A/NRCAM/L1CAM/SLIT2/SPG11/SLIT1/GOLGA4/RYK/USP9X
GO_REGULATION_OF_LYMPHOCYTE_MEDIATED_IMMUNITY	GO_REGULATION_OF_LYMPHOCYTE_MEDIATED_IMMUNITY	111	0.385574	1.58239	0.00218659	0.0119696	0.00795918	1637	tags=15%, list=5%, signal=15%	LGALS9/RSAD2/CEACAM1/IFNB1/PARP3/HLA-F/HLA-E/RAET1L/IL1R1/B2M/STAT6/BCL6/SASH3/RASGRP1/ULBP2/BTK/ULBP1
GO_REGULATION_OF_BINDING	GO_REGULATION_OF_BINDING	326	-0.312811	-1.41604	0.00220195	0.0120399	0.00800588	6338	tags=34%, list=19%, signal=28%	PEX19/PIM2/PPP3CA/HABP4/CDON/ARRB2/VTN/TRAF2/ABL1/GTPBP4/CRTAC1/H1F0/ERCC4/MET/RIPK2/TRIB3/STK4/EPHA4/PIN1/DHX9/EPB41L5/MITD1/LHX2/NRP1/CALM2/DPH3/SUMO1/UBASH3B/TAF10/LDOC1/HEY2/CTBP2/NUCKS1/HMGB2/HEY1/MSX1/TIRAP/EBF2/AIDA/ACTB/MEPCE/AKT1/HDAC4/CSNK2B/EDF1/PPARG/SYAP1/CAV1/ZBTB7C/GTF2F1/IRF4/TRIM6/NEK2/PYGO2/CDK5/BAK1/SRI/EIF3C/EIF3E/DERL1/EIF4G1/TFIP11/NCBP1/SNAPIN/CAMK1/TMBIM6/MAPRE1/TMSB4X/STU…
GO_BIOMINERAL_TISSUE_DEVELOPMENT	GO_BIOMINERAL_TISSUE_DEVELOPMENT	127	0.373641	1.56678	0.00221185	0.0120801	0.00803263	7494	tags=35%, list=23%, signal=27%	ISG15/NOS3/MMP13/GPNMB/DUOX2/SMPD3/ECM1/TBX1/CCR1/EIF2AK3/BCOR/PKDCC/PPARA/PTH1R/SOX9/FAM20A/NOTCH1/COL1A1/OTOL1/ACVR2B/NBR1/P2RX7/ANXA6/FGR/MSX2/ROCK2/ADRB2/IBSP/FBN2/CEBPB/FBXL15/BMPR2/BMP4/TRPM4/PTHLH/FGFR3/WNT4/WNT6/SMAD3/AMTN/KLF10/ACVR2A/GAS6/LEP/MINPP1
GO_PEPTIDYL_TYROSINE_AUTOPHOSPHORYLATION	GO_PEPTIDYL_TYROSINE_AUTOPHOSPHORYLATION	36	0.535862	1.77286	0.00221533	0.0120852	0.00803605	1966	tags=25%, list=6%, signal=24%	MAPK3/TNK2/ACE/INSR/ABL2/PTK6/VEGFA/BTK/SRMS
GO_RECEPTOR_METABOLIC_PROCESS	GO_RECEPTOR_METABOLIC_PROCESS	158	0.351085	1.5187	0.00223325	0.0121488	0.0080783	4285	tags=25%, list=13%, signal=22%	CEACAM1/DTX3L/OPTN/SMURF1/LRP1/ACHE/MYLIP/EZR/OPHN1/WNT3A/DLG4/CACNG8/VEGFA/APOE/REP15/PPARA/ARRB1/MAGI2/PLCG2/FMR1/RAB31/RAMP1/ANKRD13A/ITGB2/NUMB/NSG1/FURIN/TBC1D5/EHD3/HPCA/ACKR3/HDAC6/VLDLR/CHMP5/AHI1/EDN1/ACE2/NECAB2/SDCBP/SEC24A
GO_N_TERMINAL_PROTEIN_AMINO_ACID_MODIFICATION	GO_N_TERMINAL_PROTEIN_AMINO_ACID_MODIFICATION	26	-0.601743	-1.81495	0.00223464	0.0121488	0.0080783	4710	tags=50%, list=14%, signal=43%	NAA15/PDF/NMT2/METAP2/NAA20/NMT1/NAA50/METAP1/MAP6D1/NAA40/METAP1D/NTMT1/NAA10
GO_PTERIDINE_CONTAINING_COMPOUND_METABOLIC_PROCESS	GO_PTERIDINE_CONTAINING_COMPOUND_METABOLIC_PROCESS	27	-0.597565	-1.81365	0.00223464	0.0121488	0.0080783	4247	tags=48%, list=13%, signal=42%	DHFRP1/SHMT2/SLC46A1/SLC25A32/ATIC/SLC19A1/QDPR/FPGS/SHMT1/MTHFD1/DHFR/GGH/MTHFD1L
GO_RHO_PROTEIN_SIGNAL_TRANSDUCTION	GO_RHO_PROTEIN_SIGNAL_TRANSDUCTION	185	0.350001	1.54863	0.00226187	0.0122828	0.00816743	4801	tags=25%, list=15%, signal=22%	OBSCN/ABCA1/FGD3/RND1/CDC42EP3/MCF2L2/RHOU/OPHN1/ABL2/SPATA13/PLEKHG4/FGD2/VANGL2/GPR20/BCL6/ROPN1B/EPS8L3/ARHGEF10L/ARHGEF10/APOE/CELSR1/TIAM2/ARRB1/ARHGEF40/MCF2/RHOQ/ARHGEF37/F2R/ARHGAP35/PLEKHG5/CNKSR1/HEG1/MYOC/COL3A1/ARHGEF38/FLCN/NTN1/PLEKHG1/ITGA3/ARHGAP6/EPS8L1/ROCK2/FGD5/SOS2/VAV1/RND2/ADRA2A
GO_SKELETAL_MUSCLE_CELL_PROLIFERATION	GO_SKELETAL_MUSCLE_CELL_PROLIFERATION	14	0.72326	1.90877	0.00227414	0.0123353	0.00820234	7162	tags=71%, list=22%, signal=56%	FGF2/SHH/SIX1/MSTN/STAT3/EPHB1/JAK2/SIX5/CFLAR/MYOG
GO_T_CELL_DIFFERENTIATION	GO_T_CELL_DIFFERENTIATION	194	0.338284	1.50413	0.00228079	0.0123573	0.00821697	5758	tags=25%, list=18%, signal=21%	LGALS9/RSAD2/RORC/IFNL1/IRF1/IFNB1/DUSP10/PRDM1/EGR3/RUNX2/IL15/JAK3/B2M/STAT6/CCR7/BTN2A2/BCL6/SASH3/RASGRP1/TSC1/SATB1/PTPN22/PIK3CD/SHH/RC3H1/KIT/CYLD/IL23A/ERBB2/MAFB/BRAF/ZBTB7B/CD74/CAMK4/SOCS1/VAV1/STK11/TNFSF4/GPR183/SEMA4A/NFKBIZ/SLC46A2/BMP4/IL7R/CYP26B1/IL7/ATP7A/FUT7/STAT3
GO_NEGATIVE_REGULATION_OF_TELOMERE_MAINTENANCE_VIA_TELOMERASE	GO_NEGATIVE_REGULATION_OF_TELOMERE_MAINTENANCE_VIA_TELOMERASE	17	-0.679263	-1.84705	0.00229051	0.0123959	0.00824261	1390	tags=35%, list=4%, signal=34%	PIF1/HNRNPC/PINX1/HNRNPA1/NAT10/GNL3L
GO_PROTEIN_AUTO_ADP_RIBOSYLATION	GO_PROTEIN_AUTO_ADP_RIBOSYLATION	11	0.776019	1.90504	0.00229406	0.0124009	0.00824598	1186	tags=45%, list=4%, signal=44%	PARP12/PARP10/PARP3/PARP8/PARP6
GO_CELLULAR_RESPONSE_TO_INTERFERON_BETA	GO_CELLULAR_RESPONSE_TO_INTERFERON_BETA	16	0.701346	1.91692	0.00229981	0.0124179	0.00825728	963	tags=31%, list=3%, signal=30%	IRF1/STAT1/IFNB1/TMEM173/TLR3
GO_STRIATED_MUSCLE_CELL_DIFFERENTIATION	GO_STRIATED_MUSCLE_CELL_DIFFERENTIATION	240	0.318415	1.45517	0.00236469	0.0127538	0.00848059	5513	tags=26%, list=17%, signal=22%	P2RX2/GDF15/OBSCN/ALPK3/MESP1/DYRK1B/HDAC5/CXCL10/MIR1-2/WNT3A/DNER/BHLHA15/HDAC9/FLT3LG/ADAM12/CACNA1H/BHLHE41/TBX1/EHD2/GATA4/CEACAM5/VEGFA/TNNT2/TSC1/RYR1/RBM24/LMOD1/PPARA/BDNF/MIR24-2/MYPN/KRAS/TTN/DYSF/NOTCH1/SHH/GATA6/PGM5/LMOD2/IGFBP5/MIR200B/FLNC/SPAG9/DLL1/KDM6B/SIX1/TBX3/MYOM2/EDN1/SORBS2/IGF2/TRIM72/RBM38/PRKAR1A/MYOZ2/BMP4/TANC1/TMOD4/MAPK14/CYP26B1/SMAD4/SKI
GO_POSITIVE_REGULATION_OF_CYTOKINE_SECRETION	GO_POSITIVE_REGULATION_OF_CYTOKINE_SECRETION	93	0.404361	1.61227	0.00237699	0.0128056	0.00851506	2559	tags=17%, list=8%, signal=16%	LGALS9/DDX58/IFIH1/LRP1/CD274/MAPK3/VTCN1/PAEP/NOD2/MAPK11/RASGRP1/IL17RC/PTPN22/C1QTNF3/F2R/NLRP1
GO_POSITIVE_REGULATION_OF_SYNAPTIC_TRANSMISSION	GO_POSITIVE_REGULATION_OF_SYNAPTIC_TRANSMISSION	142	0.358603	1.52716	0.00246305	0.0132542	0.00881338	5794	tags=30%, list=18%, signal=25%	KMO/BAIAP3/MME/SLC8A3/NFATC4/DLG4/RELN/NLGN2/CACNG8/APOE/NLGN3/NTSR1/HAP1/FMR1/RAB3B/CHRNB2/SYT7/PINK1/NSG1/CUX2/RAPSN/CRH/SLC24A1/CALB2/SLC1A3/APP/ADORA1/LAMA2/RGS14/BRAF/EGFR/ADRB2/CALB1/UNC13B/SLC24A2/GRIN2C/CHRNA7/SHANK3/FAM107A/GRIN2D/NPTN/SHANK2/VAMP2
GO_EPIDERMIS_DEVELOPMENT	GO_EPIDERMIS_DEVELOPMENT	323	0.291965	1.37835	0.00246643	0.0132574	0.00881549	4656	tags=26%, list=14%, signal=22%	EDA2R/INHBA/IVL/INSR/TXNIP/PRSS8/KRT15/KLK7/NTF4/VANGL2/ABCA12/KRTAP5-7/ZNF750/DCT/ELF3/AQP3/GRHL1/MYO7A/KRTAP5-10/FOXC1/SATB1/CELSR1/HRNR/KRT40/COL7A1/FLG/PPARA/KRT12/SOX9/COL17A1/KLK12/CTSK/UGCG/KRT37/KLK5/STS/NOTCH1/SHH/EPHA2/PDZD7/SPRR3/LCE1F/KLF4/APCDD1/KLK13/NAB1/KRT23/DSC2/FURIN/USH1C/POU2F3/KLF7/LDB2/RPTN/EMP1/IGFBP5/KRTAP5-1/HES5/ZFP36/OVOL1/KRTAP5-9/DLL1/CTSL/MAFF/LAMA3/PTCH1/STRC/TSG10…
GO_EOSINOPHIL_MIGRATION	GO_EOSINOPHIL_MIGRATION	13	0.746064	1.92906	0.00248859	0.0133614	0.00888467	1728	tags=31%, list=5%, signal=29%	CCL5/CCL22/CX3CL1/CCL26
GO_NUCLEAR_PORE_ORGANIZATION	GO_NUCLEAR_PORE_ORGANIZATION	14	-0.708853	-1.8306	0.00251694	0.0134723	0.00895839	5780	tags=57%, list=18%, signal=47%	NUP133/NUP107/NUP205/NUP54/SEH1L/NUP35/NDC1/NUP93
GO_REGULATION_OF_SPINDLE_CHECKPOINT	GO_REGULATION_OF_SPINDLE_CHECKPOINT	14	-0.709912	-1.83334	0.00251694	0.0134723	0.00895839	3766	tags=64%, list=11%, signal=57%	USP44/GEN1/NDC80/DYNC1LI1/CDT1/MAD2L1/XRCC3/CCNB1/ANAPC15
GO_CHLORIDE_TRANSMEMBRANE_TRANSPORT	GO_CHLORIDE_TRANSMEMBRANE_TRANSPORT	62	0.469091	1.7347	0.00251774	0.0134723	0.00895839	6090	tags=35%, list=19%, signal=29%	APOL1/SLC12A7/SLC1A1/SLC12A4/CLIC5/SLC12A6/CLCA2/CLCN7/SLC4A1/CLIC6/GABRR2/TTYH1/SLC1A3/SLC26A10/SLC26A7/CLIC3/CLDN4/SLC26A9/SLC26A5/GABRD/SLC26A2/SLC26A1
GO_REGULATION_OF_TOLL_LIKE_RECEPTOR_SIGNALING_PATHWAY	GO_REGULATION_OF_TOLL_LIKE_RECEPTOR_SIGNALING_PATHWAY	58	0.46701	1.70615	0.00252351	0.013488	0.00896885	1551	tags=16%, list=5%, signal=15%	RSAD2/IRF7/BPIFB1/IRF1/TNFAIP3/CD300LF/TLR3/LBP/PTPN22
GO_NEPHRON_MORPHOGENESIS	GO_NEPHRON_MORPHOGENESIS	72	0.446546	1.70291	0.00253924	0.0135569	0.00901462	7361	tags=35%, list=22%, signal=27%	STAT1/PGF/SOX8/KLHL3/FGF2/HOXD11/LIF/VEGFA/FMN1/SOX9/SHH/TACSTD2/PBX1/HES5/AHI1/PTCH1/SIX1/PKD1/BMP4/SMAD4/MAGED1/WNT4/WNT6/GDNF/FGF1
GO_REGULATION_OF_NMDA_RECEPTOR_ACTIVITY	GO_REGULATION_OF_NMDA_RECEPTOR_ACTIVITY	25	0.597762	1.8193	0.00259572	0.0138429	0.00920478	3292	tags=40%, list=10%, signal=36%	MAPK8IP2/PPARGC1A/DLG4/RELN/NLGN3/DAPK1/PINK1/DLG2/CRH/APP
GO_REGULATION_OF_NEURON_PROJECTION_DEVELOPMENT	GO_REGULATION_OF_NEURON_PROJECTION_DEVELOPMENT	428	0.282868	1.37274	0.00260266	0.0138643	0.00921907	6104	tags=27%, list=19%, signal=22%	CDH4/SMURF1/KLK6/LRP1/CX3CL1/PLXNA3/ZSWIM8/MYLIP/KIF13B/SRCIN1/KLK8/CPEB3/SEMA6C/TNIK/ADCY6/PPP2R5B/NFATC4/NEDD4L/S100A9/ABL2/WNT3A/B2M/SEMA3B/PTK6/DLG4/DSCAM/RELN/BRSK1/AVIL/GRN/CAMK2B/PARP6/CUL7/VEGFA/TSC1/APOE/NLGN3/PLXNB3/SEMA3A/ZSWIM6/ENC1/TRAK1/TBX6/UST/NEURL1/MOV10/PLXNB2/MAGI2/FMR1/PLK5/BDNF/MCF2/CHRNB2/EPHA3/ULK2/CXCL12/KNDC1/CPNE5/PRKD1/SERPINF1/ARHGAP35/KLF4/CSMD3/SEMA6D/CUX2/FN1/MYCBP…
GO_ESTABLISHMENT_OF_MITOTIC_SPINDLE_LOCALIZATION	GO_ESTABLISHMENT_OF_MITOTIC_SPINDLE_LOCALIZATION	26	-0.593449	-1.78994	0.00260708	0.0138672	0.00922094	7243	tags=58%, list=22%, signal=45%	CLASP1/KPNB1/ZW10/UBXN2B/DCTN1/DYNLT1/SPDL1/NDE1/BCCIP/NDC80/NSFL1C/SAPCD2/NUSAP1/ESPL1/CENPA
GO_NEGATIVE_REGULATION_OF_MRNA_PROCESSING	GO_NEGATIVE_REGULATION_OF_MRNA_PROCESSING	29	-0.584118	-1.79876	0.00260902	0.0138672	0.00922094	7199	tags=52%, list=22%, signal=40%	SFSWAP/SRSF4/RBM10/SAP18/RNF20/SRSF7/HNRNPK/U2AF2/PTBP1/RBM42/HNRNPA2B1/SRSF9/RBMX/NELFE/C1QBP
GO_NEGATIVE_REGULATION_OF_ADAPTIVE_IMMUNE_RESPONSE	GO_NEGATIVE_REGULATION_OF_ADAPTIVE_IMMUNE_RESPONSE	34	0.558361	1.82641	0.00264667	0.0140516	0.00934356	7865	tags=47%, list=24%, signal=36%	CEACAM1/IFNB1/PARP3/HLA-F/JAK3/BCL6/RC3H1/ZBTB7B/TNFSF4/IL7R/TNFRSF14/IL1RL1/RC3H2/FCGR2B/TRIM27/IL4R
GO_MITOTIC_SISTER_CHROMATID_COHESION	GO_MITOTIC_SISTER_CHROMATID_COHESION	18	-0.655044	-1.8059	0.00265453	0.0140776	0.00936087	2808	tags=39%, list=9%, signal=36%	SMC1A/NAA50/H2AFY/NAA10/DSCC1/CDC20/CDCA5
GO_RNA_SURVEILLANCE	GO_RNA_SURVEILLANCE	15	-0.699735	-1.84366	0.00268456	0.0141954	0.00943923	5806	tags=67%, list=18%, signal=55%	EXOSC4/SUPV3L1/EXOSC3/EXOSC9/PELO/EXOSC8/EXOSC6/EXOSC2/EXOSC5/EXOSC7
GO_REGULATION_OF_TELOMERASE_ACTIVITY	GO_REGULATION_OF_TELOMERASE_ACTIVITY	48	-0.51054	-1.76084	0.00268865	0.0141954	0.00943923	3671	tags=42%, list=11%, signal=37%	PPARG/NAF1/NEK2/MAPKAPK5/PKIB/XRCC5/HNRNPA2B1/HNRNPD/CCT2/HSP90AB1/TCP1/PTGES3/PIF1/WRAP53/PINX1/TP53/GRHL2/AURKB/CCT4/DKC1
GO_CHAPERONE_MEDIATED_PROTEIN_TRANSPORT	GO_CHAPERONE_MEDIATED_PROTEIN_TRANSPORT	11	-0.754048	-1.83131	0.00268869	0.0141954	0.00943923	6338	tags=73%, list=19%, signal=59%	PEX19/BAG3/TIMM13/TIMM9/HSPA8/CLU/TIMM10/TIMM8A
GO_SNORNA_PROCESSING	GO_SNORNA_PROCESSING	11	-0.754144	-1.83155	0.00268869	0.0141954	0.00943923	6526	tags=82%, list=20%, signal=66%	RNF113A/EXOSC4/PARN/EXOSC3/EXOSC6/EXOSC2/EXOSC5/DKC1/FBL
GO_NEGATIVE_REGULATION_OF_RNA_CATABOLIC_PROCESS	GO_NEGATIVE_REGULATION_OF_RNA_CATABOLIC_PROCESS	46	-0.506862	-1.73365	0.002693	0.0142024	0.00944388	6416	tags=50%, list=20%, signal=40%	LARP1/LRPPRC/RBM10/THRAP3/PARN/SYNCRIP/DHX9/TIRAP/PKP3/PABPC1/MTOR/TARDBP/NAF1/MAPKAPK2/PKP1/HNRNPD/ELAVL1/HNRNPC/YBX3/E2F1/DKC1/SLIRP/YBX1
GO_ANION_HOMEOSTASIS	GO_ANION_HOMEOSTASIS	51	0.484724	1.72944	0.00270514	0.0142507	0.00947595	2676	tags=27%, list=8%, signal=25%	SLC12A7/ABCA1/SLC12A4/SLC12A6/ABCD1/ABCG1/APOE/CETP/LIPG/MLXIPL/SLC34A2/GCM2/CPS1/ATP6V1B1
GO_POSITIVE_REGULATION_OF_NATURAL_KILLER_CELL_ACTIVATION	GO_POSITIVE_REGULATION_OF_NATURAL_KILLER_CELL_ACTIVATION	17	0.668398	1.8529	0.00272937	0.0143435	0.00953766	2983	tags=41%, list=9%, signal=37%	HLA-F/HLA-E/IL15/FLT3LG/RASGRP1/AXL/IL23A
GO_RIG_I_SIGNALING_PATHWAY	GO_RIG_I_SIGNALING_PATHWAY	17	0.671343	1.86106	0.00272937	0.0143435	0.00953766	2487	tags=29%, list=8%, signal=27%	DHX58/DDX60/DDX58/NLRX1/PUM2
GO_NEGATIVE_REGULATION_OF_CATABOLIC_PROCESS	GO_NEGATIVE_REGULATION_OF_CATABOLIC_PROCESS	253	-0.33111	-1.45936	0.0027318	0.0143435	0.00953766	6893	tags=38%, list=21%, signal=31%	HNRNPU/YOD1/FAM192A/SERPINE2/FBP1/UBE2J1/BANP/FEZ1/LARP1/SNRNP70/CYP51A1/LRPPRC/RBM10/UBQLN4/CHMP4A/ALAD/HCAR2/USP7/THRAP3/MET/PARN/AZIN1/RELA/SYNCRIP/EPHA4/PIN1/CLEC16A/DHX9/UBE2G2/MTMR2/SCO1/SNX3/SVIP/SUFU/VPS35/GPLD1/EIF4G2/TIRAP/AKT1/HDAC4/PKP3/TIMP1/PABPC1/MTOR/TAF9/RRAGA/BAG5/TARDBP/NAF1/RNF41/PAM16/NMNAT1/CSNK2A1/DAP/SGTA/MAPKAPK2/RNF5/TBC1D14/ATG7/RPL23/TIMP4/EIF4G1/PKP1/HNRNPD/PSMF1/PBK/…
GO_REGULATION_OF_CYCLIN_DEPENDENT_PROTEIN_KINASE_ACTIVITY	GO_REGULATION_OF_CYCLIN_DEPENDENT_PROTEIN_KINASE_ACTIVITY	100	-0.405938	-1.58907	0.00274914	0.0144186	0.00958761	4525	tags=42%, list=14%, signal=36%	FBXO7/CCNK/GTPBP4/IPO7/CCNH/PSMD10/DIRAS3/NR2F2/ACTB/CCNE2/AKT1/BLM/APC/CCND3/CNPPD1/CDC37/CCNY/HHEX/BCCIP/CEBPA/CDKN2C/CKS2/CDKN2D/SFN/TFAP4/CDK4/HSP90AB1/IPO5/CCNA2/PKMYT1/CDC6/CCNF/PLK1/CKS1B/CDK5RAP1/CDKN2B/CCNB2/CCNB1/PSRC1/CDK5R1/CDC25A/CDKN3
GO_PROTEIN_ACETYLATION	GO_PROTEIN_ACETYLATION	181	-0.356806	-1.51441	0.00282064	0.0147727	0.00982307	6740	tags=36%, list=20%, signal=29%	MAP3K7/HDAC2/NAA25/HCFC1/TADA1/DPF3/PIH1D1/KAT8/SNAI2/TAF6L/TADA2A/MBD3/TAF5/TAF9B/USP22/ESCO2/NAA15/TAF10/BRPF1/BRCA1/FAM161A/KAT7/KANSL2/BRCA2/DPF2/TADA3/TAF9/KANSL3/KAT2A/IRF4/PHF20/PYGO2/HAT1/CTBP1/BLOC1S1/ACTL6A/TRIM16/MSL3P1/NAA20/CAMK1/TAF5L/NAA50/MRGBP/TADA2B/RPS6KA4/NAP1L2/HINT2/TAF12/NOC2L/DPF1/NAA40/SMARCB1/NAA10/MCRS1/CHEK1/DSCC1/BEND3/POLE3/RUVBL2/JADE1/MDH2/WDR5/POLE4/PARK7/RUVBL1
GO_POSITIVE_REGULATION_OF_RNA_METABOLIC_PROCESS	GO_POSITIVE_REGULATION_OF_RNA_METABOLIC_PROCESS	64	-0.459189	-1.67192	0.00282287	0.0147727	0.00982307	6890	tags=56%, list=21%, signal=45%	RBMXL1/HEATR1/WDR75/CPEB1/RBM22/POLR2A/RIOK1/SNRNP70/HABP4/THRAP3/RELA/NFKB1/SNW1/STH/WDR43/TRA2B/U2AF2/PRPF19/NCBP2/LEO1/HRAS/NCBP1/RBMX/UTP15/DIMT1/DAZAP1/NUDT21/SF3B4/MAP2K2/MAP2K1/PAF1/TP53/RBM3/CCNB1/TRMT112/PRDX6
GO_REGULATION_OF_MITOCHONDRION_ORGANIZATION	GO_REGULATION_OF_MITOCHONDRION_ORGANIZATION	162	-0.367425	-1.53711	0.00284328	0.0148632	0.00988325	4843	tags=30%, list=15%, signal=25%	PSMD10/UBE2J2/MIEF1/PRELID1/APOPT1/VPS35/PLD6/ARIH2/AKT1/HPS4/GPER1/PYCARD/RNF41/PAM16/BAK1/CDC37/NMT1/YWHAG/CHCHD10/SFN/MFF/FXN/MFN2/YWHAE/YWHAH/HAX1/FIS1/CLU/TP63/TP53/UBE2L3/UBL5/PPIF/MMP9/PARL/MYO19/E2F1/TFDP1/DHODH/TOMM7/YWHAQ/SAE1/PDCD5/ACAA2/VDAC1/PARK7/TMEM14A/SLC25A5
GO_RESPONSE_TO_INTERLEUKIN_1	GO_RESPONSE_TO_INTERLEUKIN_1	172	-0.356114	-1.50066	0.00284757	0.0148693	0.00988729	5326	tags=34%, list=16%, signal=29%	NFKB1/GCLC/CUL1/PSMC6/CHUK/PSMD10/VRK2/HYAL3/IRAK4/PSMA3/TAB1/HDAC4/TAF9/PSMD9/UBB/PYCARD/USP10/PSMD7/PSMB5/PSMD12/TNIP2/RBMX/PSMF1/SIRPA/PSMA6/RPS6KA4/PSMD1/UBE2V1/UBE2N/PSMA1/CITED1/SKP1/PSMC2/PSMD6/PSMA2/PSME3/PSMA4/PSMD14/UBA52/PSMA5/PSMC1/RBX1/PSMC5/PSMD11/PSMD13/RPS27A/PSMD4/PSMD2/PSMD3/PSMD8/PSMB4/PSMB3/PSMB1/PSMB2/PSMB7/PSMA7/PSMC3/PSMB6/PSMC4
GO_PYRIMIDINE_RIBONUCLEOSIDE_TRIPHOSPHATE_BIOSYNTHETIC_PROCESS	GO_PYRIMIDINE_RIBONUCLEOSIDE_TRIPHOSPHATE_BIOSYNTHETIC_PROCESS	15	-0.697962	-1.83899	0.00287632	0.0150029	0.00997615	2429	tags=53%, list=7%, signal=49%	UCKL1/NME4/NME7/NME6/CAD/UCK2/NME1/CTPS1
GO_NEGATIVE_REGULATION_OF_T_CELL_MEDIATED_IMMUNITY	GO_NEGATIVE_REGULATION_OF_T_CELL_MEDIATED_IMMUNITY	14	0.717299	1.89303	0.00289436	0.0150805	0.0100277	263	tags=21%, list=1%, signal=21%	CEACAM1/IFNB1/HLA-F
GO_RNA_POLYADENYLATION	GO_RNA_POLYADENYLATION	42	-0.518986	-1.73618	0.00291651	0.0151793	0.0100934	4909	tags=48%, list=15%, signal=41%	CSTF3/CPEB1/TUT1/FIP1L1/CPSF6/CPSF2/RNF20/WDR33/PABPC1/GRSF1/LEO1/MTPAP/NUDT21/NELFE/CPSF3/PAF1/CLP1/SSU72/SNRPA/CSTF2
GO_CALCIUM_ION_TRANSMEMBRANE_IMPORT_INTO_CYTOSOL	GO_CALCIUM_ION_TRANSMEMBRANE_IMPORT_INTO_CYTOSOL	116	0.376282	1.55652	0.00292826	0.0152237	0.010123	5928	tags=31%, list=18%, signal=26%	ATP2B4/CX3CL1/SLC8A3/CXCL10/MIR1-2/TRPM2/FGF2/HRC/BDKRB1/CCR7/DDIT3/TRPV6/RYR1/NTSR1/HAP1/PLCG2/HTR2C/CXCL11/RYR2/TPCN1/F2R/TPCN2/MCOLN1/JPH3/IL13/P2RX7/BAX/ANK2/GRIN2C/PLN/ITPR1/FYN/GRIN2D/RYR3/FAM155A/RAMP3
GO_RESPONSE_TO_EXTRACELLULAR_STIMULUS	GO_RESPONSE_TO_EXTRACELLULAR_STIMULUS	444	0.273866	1.33131	0.00294291	0.0152832	0.0101625	3573	tags=20%, list=11%, signal=18%	P2RX2/GDF15/PDK4/STAT1/PMAIP1/ABCA1/ALDH1A2/ZFYVE1/PPARGC1A/WIPI1/EIF2AK2/CYP24A1/MAP1LC3B/MAPK3/FOXO4/ICAM1/CD68/RRAGD/FOXO3/GIPR/ASCL1/IL15/CXCL10/SESN2/RRAGC/LCN2/SLC1A2/PCK1/SESN3/BHLHA15/GABARAPL1/FAS/CPEB4/TRIM25/NOD2/MTMR3/DDIT3/KCNJ11/MAP1LC3B2/AQP3/ATF3/AXL/EIF2AK3/OGT/GATA4/TSC1/APOE/NIM1K/WDR59/RNF152/TH/ULK1/LIPG/PDK2/PPARA/INHBB/ACSL1/SLC38A2/KIAA1324/HTR2C/ULK2/SIPA1/COL1A1/PRKD1/AR…
GO_NEGATIVE_REGULATION_OF_T_CELL_RECEPTOR_SIGNALING_PATHWAY	GO_NEGATIVE_REGULATION_OF_T_CELL_RECEPTOR_SIGNALING_PATHWAY	18	0.662387	1.86127	0.00296108	0.0153608	0.0102141	1551	tags=28%, list=5%, signal=26%	CEACAM1/GBP1/EZR/BTN2A2/PTPN22
GO_TYROSINE_PHOSPHORYLATION_OF_STAT_PROTEIN	GO_TYROSINE_PHOSPHORYLATION_OF_STAT_PROTEIN	57	0.462619	1.68568	0.00298234	0.0154542	0.0102763	4301	tags=26%, list=13%, signal=23%	PARP14/CCL5/PARP9/IFNL1/IL15/JAK3/PTK6/LIF/HCLS1/KIT/IL23A/IL13/HES5/SOCS1/GGNBP2
GO_NEGATIVE_REGULATION_OF_EXOCYTOSIS	GO_NEGATIVE_REGULATION_OF_EXOCYTOSIS	24	0.616586	1.86216	0.00301075	0.01555	0.0103399	3667	tags=29%, list=11%, signal=26%	LGALS9/CEACAM1/HLA-F/FMR1/NOTCH1/STXBP6/BRAF
GO_DICARBOXYLIC_ACID_METABOLIC_PROCESS	GO_DICARBOXYLIC_ACID_METABOLIC_PROCESS	57	-0.478187	-1.7104	0.00301258	0.01555	0.0103399	6650	tags=51%, list=20%, signal=41%	MTHFS/DLST/SUCLA2/TAT/DLD/MRPS36/GCLC/ACOT4/GRHPR/MDH1B/OGDH/ALDH5A1/AADAT/MDH1/IDH2/SUCLG1/ALDH18A1/SDHA/GCLM/FH/NIT2/FPGS/L2HGDH/ACLY/SDHB/MDH2/GOT1/GOT2/ME1
GO_CELL_FATE_DETERMINATION	GO_CELL_FATE_DETERMINATION	28	0.585764	1.83587	0.00301659	0.01555	0.0103399	5473	tags=46%, list=17%, signal=39%	MESP1/ASCL1/NTF4/KLF4/MCL1/GATA6/HES5/DLL1/PTCH1/HOXA2/GATA2/BMP4/CYP26B1
GO_MITOCHONDRIAL_CALCIUM_ION_TRANSMEMBRANE_TRANSPORT	GO_MITOCHONDRIAL_CALCIUM_ION_TRANSMEMBRANE_TRANSPORT	22	-0.620071	-1.78632	0.00301716	0.01555	0.0103399	4226	tags=55%, list=13%, signal=48%	PSEN2/LETM1/YME1L1/PMPCA/SLC25A23/PHB2/AFG3L2/SMDT1/PHB/PARL/VDAC1/STOML2
GO_NEGATIVE_REGULATION_OF_DNA_DEPENDENT_DNA_REPLICATION	GO_NEGATIVE_REGULATION_OF_DNA_DEPENDENT_DNA_REPLICATION	22	-0.621614	-1.79077	0.00301716	0.01555	0.0103399	5061	tags=55%, list=15%, signal=46%	CHEK2/MSH6/BRCA2/BLM/ATG7/SMC1A/GMNN/FBXO5/ZRANB3/DONSON/TIPIN/TIMELESS
GO_INTRINSIC_APOPTOTIC_SIGNALING_PATHWAY	GO_INTRINSIC_APOPTOTIC_SIGNALING_PATHWAY	263	-0.32857	-1.45522	0.00303175	0.0156083	0.0103787	6189	tags=36%, list=19%, signal=30%	UBE2K/TRAF2/MSH2/ABL1/PRKDC/OPA1/DNAJC10/RRN3/SNAI2/BAD/TRIB3/RTKN2/PDCD10/NDUFA13/CUL1/CHEK2/TAF9B/SNW1/MAPK8IP1/MSH6/APOPT1/BRCA1/XPA/BRCA2/MSX1/NOX1/PPM1F/HNRNPK/FIGNL1/AKT1/HDAC1/TAF9/BAG5/UBB/PLAGL2/PYCARD/SLC9A3R1/CAV1/MIF/MYBBP1A/RRP8/BAK1/RPS3/ATP2A1/DYRK2/NONO/RNF183/HRAS/PTPN2/CASP2/TMBIM6/CUL5/RPL26/CDKN2D/SFN/BCAP31/CCAR2/IKBKE/KDM1A/VDAC2/CUL4A/CYP1B1/NACC2/SOD2/TXNDC12/PRKRA/PTPN1/N…
GO_CHROMOSOME_ORGANIZATION_INVOLVED_IN_MEIOTIC_CELL_CYCLE	GO_CHROMOSOME_ORGANIZATION_INVOLVED_IN_MEIOTIC_CELL_CYCLE	46	-0.504311	-1.72493	0.00305206	0.0156959	0.0104369	6748	tags=52%, list=21%, signal=42%	MSH5/DMC1/CCNE1/SMC2/BRIP1/CCNB1IP1/CCNE2/SMC4/TEX15/NCAPD3/FANCD2/MLH3/BUB1B/PPP2R1A/C14orf39/BUB1/NCAPH2/RAD51/NCAPD2/NDC1/MLH1/RAD51C/TRIP13/NCAPH
GO_NUCLEUS_ORGANIZATION	GO_NUCLEUS_ORGANIZATION	114	-0.399973	-1.59522	0.00305603	0.0156993	0.0104392	5789	tags=38%, list=18%, signal=31%	RRN3/NUP133/CTDNEP1/USPL1/CHMP1A/UBXN2B/NUP107/POLR1B/UBXN2A/TBPL1/DCTN1/SUMO1/NUP205/HMGB2/SERBP1/NOL12/WDR73/SRPK1/GPER1/NUP54/TARDBP/CDK1/PYGO2/BANF1/SEH1L/PPP2R1A/NUP35/EMD/NSFL1C/NUP155/VRK1/CHMP7/WRAP53/PLK1/CCNB2/CCNB1/NOLC1/NDC1/VPS4A/NEK6/PES1/NUP93/EMG1
GO_VITAMIN_METABOLIC_PROCESS	GO_VITAMIN_METABOLIC_PROCESS	119	-0.390624	-1.56665	0.00306435	0.0157237	0.0104555	5532	tags=35%, list=17%, signal=29%	MMADHC/NFKB1/GCLC/SLC5A6/SLC52A2/AASDHPPT/RBP1/AKR1C3/CYB5R3/AKR1A1/DHFRP1/SHMT2/BTD/PCCB/SLC46A1/SLC25A32/SLC19A1/RFK/CBR3/CYB5A/HLCS/PDXK/PDZD11/FLAD1/CD320/MMAB/VDR/GSTO1/UBIAD1/PNPO/PC/FPGS/SHMT1/CRABP1/SLC25A19/MTHFD1/GSTO2/VKORC1/DHFR/CBR1/MTHFD1L/MMACHC
GO_CELLULAR_ION_HOMEOSTASIS	GO_CELLULAR_ION_HOMEOSTASIS	544	0.260374	1.28693	0.00306937	0.0157237	0.0104555	5820	tags=23%, list=18%, signal=19%	P2RX2/CCL5/PML/ATP2B4/KCNK3/SLC4A5/LRP1/CYBRD1/CX3CL1/MAPK3/PLA2G6/ACKR2/GIPR/TMEM165/SLC8A3/CXCL10/NEDD4L/S100A9/MIR1-2/LCN2/TRPM2/PKHD1/ABL2/FGF2/DLG4/HRC/BDKRB1/GPR20/CXCR4/CCR7/SLC4A1/ATP13A4/DDIT3/ATP6V0A4/CCRL2/GRN/TMEM178A/HERPUD1/CCR1/GNA15/SLC4A3/SLC4A4/TRPV6/APOE/RYR1/ATP6V0D2/S100A8/NTSR1/HAP1/PLCG2/PTH1R/SLC11A1/ATP1A4/SLC25A27/SLC39A13/HTR2C/CXCL12/SWAP70/CXCL11/CD55/RYR2/SLC34A2/CXC…
GO_MONOCARBOXYLIC_ACID_METABOLIC_PROCESS	GO_MONOCARBOXYLIC_ACID_METABOLIC_PROCESS	412	-0.295612	-1.36826	0.0030722	0.0157237	0.0104555	5523	tags=27%, list=17%, signal=23%	TRIB3/ECHDC1/MYO5A/SLC27A2/CYP2F1/GLO1/SLC5A6/AASDHPPT/RBP1/AKR1C3/SCD/CPT2/HACL1/ACOX1/ACOT4/PRKAG1/UGT1A5/ACOT1/BRCA1/CREM/ALOX5AP/SRR/HADHA/ACOX3/ADIPOR1/DAGLA/SLC27A3/SLC27A4/ABCD3/TECR/AKT1/SLC16A1/GRHPR/UGT1A8/MTOR/PPARG/BTD/ACADSB/CAV1/MIF/PCCB/ETFA/ACOX2/ACOT7/ALDH5A1/SLC27A5/CRYL1/MRS2/DEGS1/SCP2/PDHB/PLAA/HSD17B4/GPAM/AC003665.1/SCAP/ELOVL1/ELOVL6/FADS2/ACAD9/IDH2/LIPC/MCAT/TYSND1/ETFB/…
GO_MEMORY	GO_MEMORY	97	0.396674	1.5939	0.00307401	0.0157237	0.0104555	5288	tags=33%, list=16%, signal=28%	SGK1/PLA2G6/KLK8/CPEB3/INSR/SLC8A3/NFATC4/NTF4/RELN/APOE/TH/MDK/BDNF/CHRNB2/SERPINF1/CUX2/DBH/ABCC8/JPH3/RGS14/VLDLR/SLC6A4/PJA2/ITGA3/CAMK4/CALB1/ITGA5/SLC24A2/CEBPB/CHRNA7/SHANK3/CIC
GO_INSULIN_LIKE_GROWTH_FACTOR_RECEPTOR_SIGNALING_PATHWAY	GO_INSULIN_LIKE_GROWTH_FACTOR_RECEPTOR_SIGNALING_PATHWAY	32	0.553772	1.78872	0.00307828	0.0157286	0.0104587	3474	tags=38%, list=11%, signal=34%	IGFBP6/GHRHR/IGFBP3/MIR1-2/GIGYF1/NKX3-1/EIF2AK3/GRB10/IGF2R/IGFBP4/IGFBP5/IRS1
GO_EOSINOPHIL_CHEMOTAXIS	GO_EOSINOPHIL_CHEMOTAXIS	10	0.782141	1.87422	0.00310881	0.0158676	0.0105511	1728	tags=40%, list=5%, signal=38%	CCL5/CCL22/CX3CL1/CCL26
GO_PLASMA_MEMBRANE_PHOSPHOLIPID_SCRAMBLING	GO_PLASMA_MEMBRANE_PHOSPHOLIPID_SCRAMBLING	12	0.749865	1.88515	0.00314005	0.0160099	0.0106457	3414	tags=50%, list=10%, signal=45%	PLSCR1/PLSCR4/ANO7/XKR6/ANO9/P2RX7
GO_ENTRY_INTO_OTHER_ORGANISM_INVOLVED_IN_SYMBIOTIC_INTERACTION	GO_ENTRY_INTO_OTHER_ORGANISM_INVOLVED_IN_SYMBIOTIC_INTERACTION	111	0.380598	1.56197	0.00315841	0.0160862	0.0106965	5206	tags=27%, list=16%, signal=23%	LGALS9/TRIM21/ANPEP/IFITM3/IFITM1/TMPRSS2/TRIM38/ICAM1/TRIM25/CXCR4/CDH1/AXL/SLC52A1/SLC10A1/TRIM5/CD55/EPHA2/CTNND1/HS3ST5/TRIM31/EXOC7/EGFR/CD74/ACE2/ITGA5/ITGA2/IFITM2/SCARB2/EFNB3/HYAL1
GO_CELLULAR_RESPONSE_TO_OXYGEN_RADICAL	GO_CELLULAR_RESPONSE_TO_OXYGEN_RADICAL	24	-0.61163	-1.80746	0.00317638	0.0161444	0.0107352	4247	tags=46%, list=13%, signal=40%	DHFRP1/BMP7/FANCC/GLRX2/SOD2/PRDX2/SOD1/DHFR/PARK7/PRDX1/NQO1
GO_REGULATORY_T_CELL_DIFFERENTIATION	GO_REGULATORY_T_CELL_DIFFERENTIATION	20	0.641679	1.85774	0.00317662	0.0161444	0.0107352	982	tags=25%, list=3%, signal=24%	LGALS9/IRF1/DUSP10/BTN2A2/BCL6
GO_T_CELL_DIFFERENTIATION_INVOLVED_IN_IMMUNE_RESPONSE	GO_T_CELL_DIFFERENTIATION_INVOLVED_IN_IMMUNE_RESPONSE	56	0.464812	1.68697	0.00321248	0.0163093	0.0108448	5758	tags=29%, list=18%, signal=24%	LGALS9/RORC/IFNL1/JAK3/STAT6/BCL6/TSC1/RC3H1/IL23A/ZBTB7B/TNFSF4/GPR183/SEMA4A/NFKBIZ/ATP7A/STAT3
GO_REGULATION_OF_SYNAPTIC_TRANSMISSION_GABAERGIC	GO_REGULATION_OF_SYNAPTIC_TRANSMISSION_GABAERGIC	24	0.611282	1.84614	0.00322581	0.0163583	0.0108774	4172	tags=33%, list=13%, signal=29%	BAIAP3/NLGN2/HAP1/KRAS/NISCH/ADORA1/NPY5R/PLCL1
GO_PRODUCTION_OF_MOLECULAR_MEDIATOR_OF_IMMUNE_RESPONSE	GO_PRODUCTION_OF_MOLECULAR_MEDIATOR_OF_IMMUNE_RESPONSE	160	0.346799	1.50252	0.00322901	0.0163583	0.0108774	6044	tags=31%, list=18%, signal=25%	BST2/RSAD2/DDX58/IFNB1/SAMHD1/PARP3/HLA-F/MAPK3/HLA-E/IL1R1/JAK3/KLK7/B2M/DNAJB9/STAT6/NOD2/TLR3/BCL6/SASH3/CD22/BTK/SLC11A1/PMS2P3/CHGA/KLK5/SWAP70/CD55/TNFSF13/KIT/IL13/PAXIP1/MZB1/CD74/POU2F2/IGLV1-51/POLM/TNFSF4/NR4A3/PGC/GCNT3/IL7R/TNFRSF1B/MAPK14/ITM2A/SPON2/TRPM4/TNFRSF14/RAET1G/SUPT6H
GO_REGULATION_OF_AUTOPHAGY	GO_REGULATION_OF_AUTOPHAGY	288	0.300193	1.40077	0.00324324	0.0164129	0.0109137	3701	tags=19%, list=11%, signal=17%	TRIM21/HSPB8/LAMP3/OPTN/SMURF1/ACER2/TRIM22/MAPK3/NRBP2/RRAGD/TP53INP1/TMEM150A/BCL2L11/SESN2/RRAGC/ABL2/SESN3/CTSA/RUFY4/TMEM59/MTMR3/WAC/MAPK15/TP53INP2/TFEB/GATA4/TSC1/ATP6V0D2/DAPK1/PTPN22/RNF152/ULK1/KIAA1324/LRSAM1/ULK2/PLK3/GPSM1/PRKD1/TPCN1/GOLGA2/PINK1/DAPK3/FYCO1/MCL1/TPCN2/ATP6V1B1/VPS13D/TAB2/FLCN/VPS13C/CALCOCO2/HDAC6/SESN1/ATP6V1G1/HERC1/EXOC7
GO_SMALL_GTPASE_MEDIATED_SIGNAL_TRANSDUCTION	GO_SMALL_GTPASE_MEDIATED_SIGNAL_TRANSDUCTION	523	0.262959	1.29693	0.00331625	0.0167645	0.0111475	6662	tags=28%, list=20%, signal=23%	RAB37/OBSCN/ABCA1/FGD3/CGNL1/RND1/RASGRP3/KSR1/TNK2/ARHGAP30/CDC42EP3/MCF2L2/RHOU/RRAGC/IRS2/OPHN1/ABL2/FGF2/SPATA13/PLEKHG4/FGD2/RELN/VANGL2/RASAL3/GPR20/BCL6/MAPK11/TIMP2/ROPN1B/PSD2/RASGRP2/RASGRP1/EPS8L3/LAT/RGL3/RREB1/ARHGEF10L/SHC2/OGT/ARHGEF10/RAB19/ARHGAP31/APOE/AC034102.1/CELSR1/RGL4/CYTH1/RAB44/RALGAPA2/ARHGAP24/TIAM2/ARRB1/ARHGEF40/RAB31/RAB3B/IQSEC3/MCF2/MMD2/CHN2/SPRY2/AUTS2/RHOQ/SIP…
GO_POSITIVE_REGULATION_OF_INTERLEUKIN_6_SECRETION	GO_POSITIVE_REGULATION_OF_INTERLEUKIN_6_SECRETION	17	0.664572	1.84229	0.00335923	0.0169637	0.01128	2482	tags=35%, list=8%, signal=33%	LGALS9/DDX58/IFIH1/PAEP/IL17RC/F2R
GO_RESPONSE_TO_UV	GO_RESPONSE_TO_UV	127	-0.379879	-1.53899	0.00337098	0.017005	0.0113075	4757	tags=29%, list=14%, signal=25%	MSH6/HYAL3/XPA/RHNO1/BRCA2/UBE4B/AKT1/DTL/ST20/BAK1/RAD18/GTF2H2/ERCC8/PBK/RPL26/ACTR5/CDKN2D/CCAR2/KDM1A/NPM1/DDB1/NOC2L/ZRANB3/PPID/METTL3/TP53/C9orf116/EIF2S1/PARP1/CHEK1/AURKB/RUVBL2/PCNA/PRIMPOL/TIPIN/FEN1/CDC25A
GO_REGULATION_OF_EXTRINSIC_APOPTOTIC_SIGNALING_PATHWAY_VIA_DEATH_DOMAIN_RECEPTORS	GO_REGULATION_OF_EXTRINSIC_APOPTOTIC_SIGNALING_PATHWAY_VIA_DEATH_DOMAIN_RECEPTORS	48	0.475882	1.67505	0.00339136	0.0170897	0.0113638	1152	tags=21%, list=4%, signal=20%	SP100/TIMP3/NOS3/PMAIP1/TNFAIP3/ICAM1/TMBIM1/FAS/TNFSF10/ATF3
GO_POSITIVE_REGULATION_OF_TELOMERE_MAINTENANCE	GO_POSITIVE_REGULATION_OF_TELOMERE_MAINTENANCE	50	-0.487361	-1.69776	0.00339832	0.0171067	0.011375	3657	tags=54%, list=11%, signal=48%	ERCC1/NBN/FBXO4/PRKCQ/PNKP/PARN/SLX4/NAF1/NEK2/MAPKAPK5/PKIB/XRCC5/HNRNPA2B1/HNRNPD/CCT2/CCT8/PPP1R10/CCT6A/TCP1/NABP2/HNRNPA1/AURKB/CCT4/CCT3/CCT5/DKC1/CCT7
GO_REGULATION_OF_DNA_BINDING	GO_REGULATION_OF_DNA_BINDING	107	-0.39756	-1.572	0.00340716	0.017133	0.0113926	5151	tags=34%, list=16%, signal=28%	LHX2/CALM2/SUMO1/TAF10/HEY2/HMGB2/HEY1/MSX1/CSNK2B/EDF1/PPARG/ZBTB7C/IRF4/TRIM6/NEK2/SRI/TMSB4X/SUMO3/TFAP4/KDM1A/CDT1/HMGB1/TRIM28/PINX1/PARP1/ZNF593/CPNE1/CALM3/MMP9/E2F1/TXN/HJURP/MAD2L2/PARK7/CDCA5/NME1
GO_REGULATION_OF_HORMONE_LEVELS	GO_REGULATION_OF_HORMONE_LEVELS	432	0.278402	1.35235	0.00347524	0.0174569	0.011608	3474	tags=17%, list=11%, signal=15%	PTPRN2/CCL5/KLK6/ALDH1A2/LRP1/BAIAP3/DHRS2/ACHE/PPARGC1A/INHBA/PLA2G6/DUOX2/ACE/GHRHR/NR0B2/GIPR/HPN/MME/IL1RN/TG/SOX8/IRS2/SSTR5/INHA/HSD17B3/RAB11FIP1/KDM5B/LIF/NLGN2/SMPD3/KCNJ11/HSD17B14/CACNA1H/DIO1/REN/NKX3-1/CES1/CPLX1/SULT1A1/FAM3B/BTK/MYRIP/GCNT4/C1QTNF3/CGA/AKR1C1/ARRB1/INHBB/RAB11FIP5/LTBP4/PCSK4/CHGA/CACNA1E/HTR2C/SHH/SYT7/NOS2/C1QTNF1/ICA1/FURIN/ACVR2B/CYP17A1/SLC22A1/KLF7/CRH/ABCC8/…
GO_EPITHELIAL_CELL_DIFFERENTIATION_INVOLVED_IN_KIDNEY_DEVELOPMENT	GO_EPITHELIAL_CELL_DIFFERENTIATION_INVOLVED_IN_KIDNEY_DEVELOPMENT	38	0.516847	1.73227	0.00352578	0.0176921	0.0117644	2969	tags=21%, list=9%, signal=19%	PODXL/STAT1/LAMB2/LIF/ACTA2/MAGI2/NOTCH1/MYO1E
GO_CELLULAR_RESPONSE_TO_ORGANIC_CYCLIC_COMPOUND	GO_CELLULAR_RESPONSE_TO_ORGANIC_CYCLIC_COMPOUND	472	0.269255	1.31632	0.0035482	0.0177826	0.0118245	4954	tags=21%, list=15%, signal=18%	IFIT1/CALCOCO1/DDX58/CCL5/RORC/IFIH1/STAT1/KLF2/ATP2B4/IFNB1/ABCA1/PPARGC1A/FBXO32/CREBRF/INHBA/CYP24A1/MAPK3/NR2E3/ICAM1/GHRHR/FOXO3/NR0B2/AQP9/IL15/ADCY6/SLC8A3/EZR/BCL2L11/NR2C2/NFATC4/TRPM2/RECQL5/PCK1/SSTR5/PADI2/NOD2/TMEM173/ID3/TLR3/PAQR7/DDIT4/CDH1/NKX3-1/KLF5/RYR1/PPARA/KCNQ1/CASP7/COL1A1/RYR2/HCN3/DAB2/KDM3A/SERPINF1/KLF4/KLF9/PAQR8/CPS1/CRH/HNF4G/IGFBP5/APP/PTAFR/P2RX7/EGLN2/HDAC6/ZFP3…
GO_NEGATIVE_REGULATION_OF_VIRAL_ENTRY_INTO_HOST_CELL	GO_NEGATIVE_REGULATION_OF_VIRAL_ENTRY_INTO_HOST_CELL	15	0.685453	1.8405	0.00355128	0.0177826	0.0118245	4701	tags=40%, list=14%, signal=34%	IFITM3/IFITM1/TRIM25/TRIM5/TRIM31/IFITM2
GO_NEGATIVE_REGULATION_OF_CYTOKINE_PRODUCTION_INVOLVED_IN_IMMUNE_RESPONSE	GO_NEGATIVE_REGULATION_OF_CYTOKINE_PRODUCTION_INVOLVED_IN_IMMUNE_RESPONSE	17	0.658636	1.82583	0.00356918	0.0178346	0.0118591	982	tags=29%, list=3%, signal=29%	BST2/IFNB1/HLA-F/JAK3/BCL6
GO_POSITIVE_REGULATION_OF_INTERFERON_ALPHA_PRODUCTION	GO_POSITIVE_REGULATION_OF_INTERFERON_ALPHA_PRODUCTION	17	0.658864	1.82647	0.00356918	0.0178346	0.0118591	963	tags=29%, list=3%, signal=29%	IRF7/DDX58/IFIH1/STAT1/TLR3
GO_GAMETE_GENERATION	GO_GAMETE_GENERATION	529	-0.283893	-1.34219	0.00357356	0.0178378	0.0118612	5056	tags=22%, list=15%, signal=19%	TBPL1/RIMBP3C/KDM2B/CCNB1IP1/KATNAL1/ACOX1/PRKAG1/KLHL10/TXNRD3/CREM/RIMBP3/CDC25B/ADIG/WDR33/ACTR1A/DYNLL1/PLD6/BRCA2/MCM8/MCM9/HMGB2/FIGNL1/AKT1/DDX6/TCFL5/TEX15/SRPK1/MTOR/SPINK2/TAF7L/EIF2S2/UBB/SPATA5/CELF1/PYGO2/OAZ3/FANCD2/NSUN2/RACGAP1/PHC2/HIST1H1A/TTK/NPHP1/KIF18A/KDM1B/SPATA2/IHH/HSF2/MLH3/FANCF/TARBP2/RNF114/DIAPH3/FANCC/NDRG3/PPP2R1A/MAST2/DAZAP1/MYCBP/DEDD/IQCG/CETN2/FBXO5/BCAP31/HS…
GO_DEOXYRIBOSE_PHOSPHATE_CATABOLIC_PROCESS	GO_DEOXYRIBOSE_PHOSPHATE_CATABOLIC_PROCESS	20	-0.634595	-1.78682	0.00359848	0.0179434	0.0119314	4299	tags=60%, list=13%, signal=52%	ADA/PGM2/NUDT18/NUDT15/NEIL2/NTHL1/OGG1/DERA/DCTPP1/UNG/DUT/NUDT1
GO_PROTEIN_KINASE_B_SIGNALING	GO_PROTEIN_KINASE_B_SIGNALING	214	0.319955	1.4409	0.00361664	0.018015	0.011979	4635	tags=24%, list=14%, signal=21%	CCL5/GDF15/CX3CL1/PEAR1/INSR/PPP2R5B/SESN2/GAB1/IRS2/PKHD1/FGF2/SESN3/MIR29A/CCR7/CHI3L1/BTN2A2/DDIT3/SMPD3/PIK3AP1/ENG/ERBB3/NKX3-1/AXL/HCLS1/MERTK/MAGI2/SOX9/MST1R/FAM110C/SPRY2/PLK3/PIK3CD/EPHA2/C1QTNF1/KLF4/PINK1/KIT/MYOC/ERBB2/FLCN/IGFBP5/F7/GCNT2/IRS1/MSTN/PHLDA3/CSF3/EGFR/VAV1/IGF2/FGF18/STK11
GO_REGULATION_OF_DNA_BINDING_TRANSCRIPTION_FACTOR_ACTIVITY	GO_REGULATION_OF_DNA_BINDING_TRANSCRIPTION_FACTOR_ACTIVITY	365	0.283085	1.35287	0.00364044	0.0180962	0.012033	2786	tags=14%, list=8%, signal=13%	NLRC5/PARP10/LGALS9/TRIM21/DDX58/SP100/SGK1/EDA2R/TRIM22/PPARGC1A/EIF2AK2/TNFAIP3/CX3CL1/MAPK3/TRIM38/TRIM14/ICAM1/NR0B2/HDAC5/PPP2R5B/S100A9/MIR1-2/PKHD1/WNT3A/RELN/JMY/TRIM25/NOD2/TMEM173/DDIT3/ID3/TLR3/MAPK11/NHLH2/NKX3-1/VEGFA/HCLS1/TBX6/S100A8/BTK/ARRB1/TRIM5/KRAS/SHH/PRKD1/ITGB2/KLF4/PINK1/KIT/TRAF1/JUN/CYLD
GO_HISTONE_H3_K4_TRIMETHYLATION	GO_HISTONE_H3_K4_TRIMETHYLATION	16	-0.682035	-1.82817	0.00364054	0.0180962	0.012033	2052	tags=38%, list=6%, signal=35%	WDR61/WDR82/BEND3/HIST1H1D/HIST1H1E/HIST1H1C
GO_KETONE_BIOSYNTHETIC_PROCESS	GO_KETONE_BIOSYNTHETIC_PROCESS	37	-0.537807	-1.75313	0.00364897	0.0181192	0.0120483	5164	tags=43%, list=16%, signal=36%	COQ4/AKR1C3/COQ5/PDSS2/COQ6/COQ10A/SIRT5/BMP5/UBIAD1/NDUFA9/COQ2/COQ3/PDSS1/COQ9/GPI/TPI1
GO_POSITIVE_REGULATION_OF_NEURON_PROJECTION_DEVELOPMENT	GO_POSITIVE_REGULATION_OF_NEURON_PROJECTION_DEVELOPMENT	238	0.313567	1.43122	0.00368809	0.0182943	0.0121648	7055	tags=33%, list=21%, signal=26%	CDH4/SMURF1/LRP1/CX3CL1/PLXNA3/CPEB3/PPP2R5B/NEDD4L/S100A9/ABL2/WNT3A/PTK6/DLG4/DSCAM/RELN/AVIL/GRN/CAMK2B/PARP6/CUL7/VEGFA/APOE/PLXNB3/ENC1/TRAK1/NEURL1/PLXNB2/MAGI2/FMR1/PLK5/BDNF/EPHA3/CXCL12/CPNE5/PRKD1/SERPINF1/ARHGAP35/CUX2/FN1/VLDLR/BRAF/NTN1/CDKL3/RAPGEF2/SKIL/EP300/ITGA3/C21orf91/SYT17/MACF1/MEGF8/STK11/RND2/HSPA5/BHLHB9/PLXNA4/APBB1/SCARB2/BMPR2/SEMA4D/CDKL5/SHANK3/FYN/SETX/NPTN/SHANK2/…
GO_REGULATION_OF_ION_TRANSMEMBRANE_TRANSPORT	GO_REGULATION_OF_ION_TRANSMEMBRANE_TRANSPORT	381	0.280226	1.34517	0.00369633	0.0183161	0.0121793	6283	tags=28%, list=19%, signal=23%	CACNA1B/ATP2B4/MAPK8IP2/PPARGC1A/PDZK1/CX3CL1/PLA2G6/GEM/NOS1AP/CXCL10/NEDD4L/MIR1-2/CLIC5/IRS2/DLG4/HRC/RELN/BDKRB1/CACNA1I/CLIC6/NLGN2/KCNJ11/FXYD6/CACNA1H/CACNG8/NLGN3/KCNJ4/DAPK1/KCNE4/NTSR1/KCNU1/HAP1/PLCG2/FMR1/STOM/KLHL24/CACNA1E/KCNQ1/GJC2/CACNG1/DYSF/CXCL11/RYR2/HCN3/ANO9/TPCN1/F2R/PINK1/TPCN2/KCNK15/DLG2/BPIFA1/CRH/ABCC8/SCN4A/KCNK13/CACNG6/EHD3/HPCA/KCNH8/JPH3/APP/KCNJ8/PTAFR/IL13/P2RX…
GO_PROTEIN_LOCALIZATION_TO_MICROTUBULE_ORGANIZING_CENTER	GO_PROTEIN_LOCALIZATION_TO_MICROTUBULE_ORGANIZING_CENTER	29	-0.571368	-1.75949	0.00372717	0.0184497	0.0122681	9186	tags=59%, list=28%, signal=42%	CCDC14/MCPH1/NEDD1/CEP72/PARD6A/CEP192/BBS4/UBXN2B/SNX10/APC/SPAG5/STIL/DCTN2/AURKA/NSFL1C/NUDCD3/NUP62
GO_REGULATION_OF_CATION_CHANNEL_ACTIVITY	GO_REGULATION_OF_CATION_CHANNEL_ACTIVITY	135	0.356292	1.50236	0.00374438	0.0185156	0.0123119	6237	tags=33%, list=19%, signal=27%	MAPK8IP2/PPARGC1A/PLA2G6/GEM/NOS1AP/MIR1-2/DLG4/HRC/RELN/NLGN2/KCNJ11/CACNG8/NLGN3/DAPK1/KCNE4/NTSR1/HAP1/PLCG2/FMR1/STOM/KLHL24/DYSF/PINK1/DLG2/CRH/ABCC8/EHD3/HPCA/JPH3/APP/ADRB2/RRAD/ANK2/KCNS2/GRIA3/PLN/SHANK3/LRRC52/ALG10B/SHANK2/STAC3/VAMP2/RGS9/CACNB2/MIR26A2
GO_TISSUE_HOMEOSTASIS	GO_TISSUE_HOMEOSTASIS	186	0.333225	1.47609	0.00375752	0.0185613	0.0123423	5916	tags=29%, list=18%, signal=24%	NOS3/PDK4/TPP1/TNFAIP3/AZGP1/MUC4/B2M/SIGLEC15/FLT3LG/NOD2/ABCA12/SASH3/MUC2/TP53INP2/VEGFA/FOXC1/MUC6/PTH1R/SOX9/CROCC/CTSK/KRAS/NOTCH1/F2R/POTEE/ANKRD11/POTEF/USH1C/COL2A1/NXNL2/PBLD/LDB2/CTSH/PLEKHM1/GCNT2/P2RX7/EPAS1/MAK/ABCA4/IL20RA/EGFR/ADRB2/BAX/CSF1/STK11/NAPSA/CLRN1/BBS12/GATA2/IL7/SFTPD/TNFRSF11B/CHMP4B/PRDM14
GO_REGULATION_OF_CELL_MORPHOGENESIS	GO_REGULATION_OF_CELL_MORPHOGENESIS	423	0.279809	1.35577	0.00376593	0.0185836	0.0123571	5411	tags=25%, list=16%, signal=21%	CDH4/SMURF1/LRP1/FGD3/RND1/PLXNA3/ZSWIM8/CDC42EP3/ICAM1/KIF13B/SRCIN1/SEMA6C/TNIK/HPN/RHOU/GBP1/EZR/AGO4/NFATC4/NEDD4L/WNT3A/SEMA3B/FGD2/DLG4/DSCAM/RELN/BRSK1/WTIP/CAMK2B/PARP6/MYH14/RREB1/MYO10/CUL7/VEGFA/APOE/NLGN3/PLXNB3/SEMA3A/ZSWIM6/SYNE3/TRAK1/UST/ZMYM5/BRWD3/FMNL1/MOV10/PLXNB2/FMR1/BDNF/MCF2/CHRNB2/ULK2/CXCL12/RHOQ/NEDD9/KNDC1/CPNE5/ITGB2/ARHGAP35/DAPK3/TACSTD2/KIT/SEMA6D/CUX2/FN1/MYOC/MYC…
GO_POSITIVE_REGULATION_OF_LEUKOCYTE_MIGRATION	GO_POSITIVE_REGULATION_OF_LEUKOCYTE_MIGRATION	94	0.393777	1.57581	0.00377626	0.0186152	0.0123781	4557	tags=30%, list=14%, signal=26%	LGALS9/CCL5/MAPK3/PGF/ICAM1/IL1R1/CXCL10/BDKRB1/CCR7/CCR1/VEGFA/LBP/MIA3/CXCL12/CXCL17/SWAP70/DYSF/IL23A/APP/F7/PTAFR/ADAM10/PLVAP/MSTN/CD74/EDN1/ITGA2/CSF1
GO_NEGATIVE_REGULATION_OF_NEURON_DIFFERENTIATION	GO_NEGATIVE_REGULATION_OF_NEURON_DIFFERENTIATION	190	0.328755	1.45918	0.00378884	0.0186579	0.0124065	5382	tags=26%, list=16%, signal=22%	LRP1/PLXNA3/MYLIP/KLK8/SEMA6C/FOXO3/ASCL1/ADCY6/NFATC4/SOX8/WNT3A/B2M/SEMA3B/ID4/ID3/TSC1/APOE/NLGN3/SEMA3A/TBX6/SOX9/FUOM/MCF2/ULK2/NOTCH1/SHH/SEMA6D/PBX1/TRIM46/APP/RGMA/HES5/GPR37L1/DLL1/SLC6A4/NTN1/FSTL4/CDKL3/SOX3/RAPGEF2/HOXA2/MAG/TP73/MDM2/LRIG2/SEMA4A/EFNB3/SEMA4D/ARHGAP4
GO_REGULATION_OF_PEPTIDYL_TYROSINE_PHOSPHORYLATION	GO_REGULATION_OF_PEPTIDYL_TYROSINE_PHOSPHORYLATION	197	0.322461	1.43744	0.00379939	0.0186752	0.0124181	6004	tags=25%, list=18%, signal=21%	PARP14/CCL5/PARP9/IFNL1/MVP/TNK2/ACE/ICAM1/SRCIN1/IL15/PPP2R5B/WNT3A/PTK6/DLG4/RELN/LIF/CBLB/ERBB3/VEGFA/HCLS1/ANGPT4/NEURL1/BDNF/NEDD9/ITGB2/KIT/IL23A/APP/IL13/HES5/ADORA1/TSG101/FBXW7/CSF3/EGFR/CD74/ITGA5/SOCS1/GGNBP2/IGF2/DOCK3/ADRA2A/SEMA4D/FYN/IL7/ERRFI1/STAT3/TNFRSF14/NCK2/TGFA
GO_UROGENITAL_SYSTEM_DEVELOPMENT	GO_UROGENITAL_SYSTEM_DEVELOPMENT	297	0.297762	1.39495	0.00380022	0.0186752	0.0124181	4656	tags=20%, list=14%, signal=18%	PODXL/UPK3A/STAT1/ALDH1A2/PGF/LAMB2/ACE/MME/BCL2L11/SOX8/PKHD1/KLHL3/FGF2/HOXD11/VANGL2/ID4/LIF/ID3/REN/NKX3-1/VEGFA/BMPER/FMN1/TSC1/FOXC1/ACTA2/STRA6/GCNT4/MAGI2/SOX9/CRIP1/FBN1/NOTCH1/PSAPL1/SHH/SERPINF1/ITGB4/TACSTD2/PBX1/ACVR2B/MYO1E/CTSH/FLCN/KCNJ8/HES5/OVOL1/SULF2/DLL1/AHI1/COL4A1/PTCH1/SIX1/ITGA3/PYGO1/CALB1/BAX/TP73/PKD1/STK11/PSAP
GO_PROTEIN_DEPHOSPHORYLATION	GO_PROTEIN_DEPHOSPHORYLATION	283	-0.319569	-1.4262	0.00381558	0.0187314	0.0124554	6790	tags=33%, list=21%, signal=26%	STYXL1/CDC25C/MGAT5/PPP4R1/GBA/SAG/RPAP2/PPP2R5C/PPP4C/PPP1R35/CTDSPL2/PPP3CA/PPP2R5E/PTP4A3/IGBP1/CAMK2G/CTDNEP1/LHPP/PTPN6/PTPDC1/PIN1/DUSP7/PPP1R11/MTMR2/CALM2/SLC39A10/PPM1J/PGP/PPP1R7/DLC1/PPM1L/UBASH3B/PPP1R3D/DUSP12/CDC25B/DUSP19/FKBP1B/PPM1F/PPP2R3B/TAB1/CPPED1/RNGTT/MTOR/SDHAF2/PTBP1/ACP1/TIPRL/DUSP18/MFHAS1/SSH2/EYA3/PTPN2/CDCA2/ILKAP/CAMTA1/PTPN18/PPP2R1A/PPM1H/PTPN9/PPP1R10/PPP2R5D/PT…
GO_MUSCLE_CELL_DIFFERENTIATION	GO_MUSCLE_CELL_DIFFERENTIATION	314	0.291054	1.3711	0.00383142	0.0187897	0.0124942	5513	tags=24%, list=17%, signal=20%	P2RX2/GDF15/OBSCN/ALPK3/MESP1/FOXO4/DYRK1B/HDAC5/CXCL10/NFATC4/MIR1-2/FBXO40/WNT3A/DNER/BHLHA15/HDAC9/FLT3LG/MAPK11/ADAM12/CACNA1H/BHLHE41/ENG/TBX1/EHD2/GATA4/CEACAM5/VEGFA/HIRA/TNNT2/TSC1/RYR1/RBM24/LMOD1/PPARA/SOX9/BDNF/MIR24-2/MYPN/TRIM54/KRAS/TTN/DYSF/NOTCH1/SHH/CDH15/KIT/SPEG/GATA6/SYNE1/PGM5/LMOD2/IGFBP5/MIR200B/FLNC/SPAG9/DLL1/KDM6B/SIX1/TBX3/MYOM2/EDN1/ANK2/SORBS2/IGF2/TRIM72/RBM38/PRKAR1…
GO_POSITIVE_REGULATION_OF_CHEMOTAXIS	GO_POSITIVE_REGULATION_OF_CHEMOTAXIS	105	0.378919	1.54175	0.00383601	0.0187929	0.0124963	6977	tags=36%, list=21%, signal=29%	LGALS9/CCL5/MAPK3/PGF/CXCL10/FGF2/DSCAM/CCR7/CCR1/VEGFA/LBP/CCL26/CXCL12/CXCL17/SWAP70/DYSF/PRKD1/IL23A/F7/ADAM10/MSTN/CD74/EDN1/MEGF8/ITGA2/CSF1/FGF18/BMPR2/MAPK14/TUBB2B/MOSPD2/VEGFB/CAMK1D/THBS4/SMAD3/DAPK2/PRKD2/SLIT2
GO_MUSCLE_ORGAN_DEVELOPMENT	GO_MUSCLE_ORGAN_DEVELOPMENT	332	0.287473	1.36045	0.00387597	0.0189691	0.0126135	4342	tags=20%, list=13%, signal=18%	P2RX2/NUPR1/SVIL/ACHE/FOXO4/COL6A3/EGR3/BTG2/SGCG/CXCL10/HOXD10/VAMP5/MIR1-2/SOX8/FGF2/WNT3A/DNER/FOXP2/HDAC9/VANGL2/SRPK3/ZBTB18/LIF/ID3/MAPK11/CACNA1H/ZNF609/ENG/TBX1/ERBB3/ATF3/MYH14/CD164/KLF5/TNNT2/FOXC1/RYR1/TGFBR3/CHD2/RBM24/STRA6/PPARA/NEURL1/GPCPD1/TTN/NOTCH1/RYR2/SHH/SPEG/GATA6/HEG1/COL3A1/CHRNA1/MIR200B/LAMA2/CCNT2/LRP2/DLL1/MAFF/SIX1/MSTN/EP300/MYOM2/EDN1/ACTN3/MEF2D/DDX17
GO_POSITIVE_REGULATION_OF_NUCLEAR_DIVISION	GO_POSITIVE_REGULATION_OF_NUCLEAR_DIVISION	58	-0.469215	-1.68311	0.00389864	0.0190604	0.0126742	2261	tags=24%, list=7%, signal=23%	H2AFY/PHB2/CDT1/AURKA/NSFL1C/DLGAP5/PEBP1/NUSAP1/ANAPC5/ESPL1/UBE2C/NUP62/RANBP1/CDCA5
GO_POSITIVE_REGULATION_OF_PROTEOLYSIS_INVOLVED_IN_CELLULAR_PROTEIN_CATABOLIC_PROCESS	GO_POSITIVE_REGULATION_OF_PROTEOLYSIS_INVOLVED_IN_CELLULAR_PROTEIN_CATABOLIC_PROCESS	111	-0.392294	-1.55849	0.00390758	0.0190845	0.0126902	5712	tags=36%, list=17%, signal=30%	EDEM2/UBQLN2/TRIB3/GCLC/CAV3/PSMC6/RAD23A/SUMO1/PSMD10/ZFAND2A/BBS7/ARIH2/AKT1/CTSC/FBXW8/CAV1/MAPK9/CCDC22/SGTA/AC003665.1/USP13/STUB1/RNF217/CEBPA/BCAP31/AURKA/KEAP1/BAG2/HSPBP1/CLU/PSMC2/PLK1/PSMC1/VCP/USP5/RBX1/PSMC5/UBE2V2/PSMC3/PSMC4
GO_RESPONSE_TO_INORGANIC_SUBSTANCE	GO_RESPONSE_TO_INORGANIC_SUBSTANCE	474	-0.28649	-1.34291	0.00391684	0.0191102	0.0127073	5288	tags=25%, list=16%, signal=21%	HBA1/GCLC/ECT2/PEF1/CALM2/GPHN/AKR1C3/SLC25A13/CHUK/SUMO1/MTF1/UCP2/APEX1/MIEN1/ALOX5AP/GPLD1/ATF1/FKBP1B/KRT8/ADA/DHFRP1/XRCC4/ARL13B/AKT1/IGFBP2/CREB1/EEF1A2/CBX8/ITPR3/PRDX3/BMP7/ZFAND1/CAV1/BLM/CDK1/SLC40A1/MAPK9/S100A13/MT1X/EEF2/PDCD6/ANXA7/BAK1/RPS3/SPIDR/ATIC/FECH/ATG7/G6PD/THBS1/EEF2K/MAOB/QDPR/CYBB/STIM1/CYB5A/HNRNPD/CD14/EZH2/FANCC/SLC25A23/GLRX2/CEBPA/SIRPA/AREG/FXN/CDK4/S100A16/CPNE2…
GO_GLUTAMATE_RECEPTOR_SIGNALING_PATHWAY	GO_GLUTAMATE_RECEPTOR_SIGNALING_PATHWAY	81	0.422983	1.64986	0.00395993	0.0193006	0.0128339	5772	tags=37%, list=18%, signal=31%	MAPK8IP2/PPARGC1A/CX3CL1/DLG4/RELN/CPEB4/NLGN2/CACNG8/GRIN3B/NLGN3/DAPK1/FMR1/KLHL24/GRM3/PINK1/DLG2/CRH/GRM6/APP/CLN3/ADRB2/NECAB2/GRIN2C/GRIA3/SHANK3/FYN/GRM2/GRIN2D/SHANK2/GRM4
[truncated: 3,781 more rows]
