# Supplementary material for: G-quadruplex binders as cytostatic modulators of innate immune genes in cancer cells
Source: Nucleic Acids Res. 2021 Jun 17;49(12):6673–86. doi: 10.1093/nar/gkab500 (PMC8266585; doi:10.1093/nar/gkab500)
Supplement: gkab500_Supplemental_Files [file gkab500_supplemental_files.zip › SD4.xlsx]

## Sheet: SD4
ID	Description	setSize	enrichmentScore	NES	pvalue	p.adjust	qvalues	rank	leading_edge	core_enrichment
GO_MITOCHONDRION_ORGANIZATION	GO_MITOCHONDRION_ORGANIZATION	452	-0.445838	-2.19758	0.000185254	0.00258094	0.00188924	4437	tags=37%, list=13%, signal=32%	NDUFAF1/CLUH/NDUFA3/CEBPA/COX7A1/TMEM11/ATG3/TMEM70/NDUFA10/BAD/GDAP1/MYO19/TIMM10B/PIM2/SOD2/AGK/FAM162A/LIG3/ATP13A2/PRELID1/CTTN/TIMM23/ESRRA/CLU/COX16/PMPCA/SSBP1/IMMP1L/GCLC/GGCT/AARS2/COA1/PANK2/DNAJC11/RAB32/STOX1/NDUFAF6/BCS1L/NDUFAF2/CHCHD6/PRDX3/NDUFA12/MICALL2/MUL1/ARRB2/NDUFC2/CAMKMT/COX20/MARK2/FANCG/NDUFA8/CALM3/HEBP2/BAG3/CHCHD4/TIMM23B/YME1L1/HAP1/FZD5/YWHAE/GRPEL1/TRIAP1/SCO1/FXN…
GO_RIBONUCLEOPROTEIN_COMPLEX_BIOGENESIS	GO_RIBONUCLEOPROTEIN_COMPLEX_BIOGENESIS	448	-0.62117	-3.05935	0.000185254	0.00258094	0.00188924	5313	tags=50%, list=16%, signal=42%	SMN2/TEX10/ZNHIT3/RPS17/SNRPE/CNOT7/DDX6/EIF3F/DDX1/GEMIN2/FASTKD2/LSM3/RNU6-8/SART3/POLR2D/ERI3/DDX47/NGDN/NIP7/EIF3M/RPLP0P6/GEMIN6/MRPS2/EXOSC4/AGO1/LSM4/WDR55/CHD7/WDR36/EIF3CL/TSR3/SENP3/SNRPD3/PTGES3/SNRPB/DDX51/RPF2/DHX9/ZNF622/GTF3A/AGO3/RC3H1/ABCE1/SHQ1/SURF6/EXOSC7/NOL11/SBDS/GAR1/AAR2/NSUN5/BOP1/DHX30/PATL1/GNL2/NHP2/PPAN/AGO2/DDX20/MCTS1/MALSU1/RRP8/DIMT1/TSR2/NOC4L/WDR74/EXOSC2/NOL12…
GO_SMALL_MOLECULE_BIOSYNTHETIC_PROCESS	GO_SMALL_MOLECULE_BIOSYNTHETIC_PROCESS	588	-0.342597	-1.72546	0.000185357	0.00258094	0.00188924	4668	tags=28%, list=14%, signal=25%	ACOT11/SPTLC1/IMPA2/GAD1/RBP1/MYO5A/UROS/NT5E/ELOVL6/GPD2/DHFR/COQ10A/PLCD4/ENTPD2/PTGES/HMGCR/COQ3/ASAH1/PCBD1/ALDH8A1/SCP2/AMD1/MDH2/NUDT4/ENO2/ADIPOR1/CYB5R3/GCH1/PTGES3/PTGES2/IMPAD1/HSD17B12/ADA/GUK1/DERA/PDE4B/ACOT7/MRI1/RIMKLA/MBTPS2/SLC27A5/PRKAB1/BMP6/LSS/MCAT/MSMO1/FADS1/NLN/PDE4A/NUDT15/ITPA/NTHL1/BDH1/UBIAD1/SOD1/NAALAD2/PRKAG2/ELOVL7/SEPHS2/NANP/ELOVL1/ABHD3/MVD/COQ9/FDFT1/APRT/CYP51…
GO_CELL_CELL_SIGNALING_BY_WNT	GO_CELL_CELL_SIGNALING_BY_WNT	461	-0.354926	-1.75154	0.000185426	0.00258094	0.00188924	5417	tags=29%, list=16%, signal=25%	SPIN1/DACT3/HMGXB4/TMEM170B/CBFB/WDR61/APC/SNX3/NKD2/CCNY/PTPN23/PPP3R1/AC139530.1/BCL9L/DRD2/DVL3/ATP6V1C2/DDB1/SOX9/GRHL3/CTNNB1/AGO1/TNRC6A/BCL7B/AXIN2/CHD8/CSNK2A1/RBX1/MIR145/LGR4/SCYL2/FAM53B/PSMD12/ATP6V0C/AP2S1/TCF7/PSMC6/PPP1CA/GNB1/AGO3/VANGL1/PPP3CA/PSMF1/ATP6AP2/STK4/PAF1/CLTC/FZD8/PSMA2/SLC9A3R1/UBA52/AGO2/ARRB2/EMD/LRRFIP2/MARK2/LIMD1/GNAT2/HECW1/PIN1/NPHP4/FZD5/CDC42/C12orf43/PLCG2…
GO_REGULATION_OF_NUCLEOBASE_CONTAINING_COMPOUND_METABOLIC_PROCESS	GO_REGULATION_OF_NUCLEOBASE_CONTAINING_COMPOUND_METABOLIC_PROCESS	461	-0.379588	-1.87324	0.000185426	0.00258094	0.00188924	7317	tags=39%, list=22%, signal=31%	PPP4R2/PRDX6/FUS/PTBP3/RNPS1/UBE2V1/CDK9/ERCC2/KDM1A/IWS1/OGG1/TERF1/DROSHA/DDX11/AURKB/RIOK1/HNRNPF/SUPT5H/SRC/NELFE/ZBTB7A/CELF2/EYA3/APBB1/BRCC3/RLF/SMG7/PRKCG/RBM10/SRSF6/UNG/MAP2K2/NCBP1/PTBP1/ANXA3/TRMT112/WRAP53/FAM129B/LEO1/MLH1/RIPK1/HIST1H1C/RBM25/XRCC5/BABAM1/RBM15/FANCB/SMG1/MBNL3/USP7/TP53BP1/RIF1/TRIP12/SON/FIGNL1/SART3/SRSF4/ZNF365/RBM17/NUP98/POLH/ME2/UBE2V2/KPNA1/WRNIP1/CTNNB1/MA…
GO_IMMUNE_RESPONSE_REGULATING_SIGNALING_PATHWAY	GO_IMMUNE_RESPONSE_REGULATING_SIGNALING_PATHWAY	470	-0.357057	-1.76412	0.000185667	0.00258094	0.00188924	4217	tags=26%, list=13%, signal=23%	MAPK1/CD79B/ACTR3/BRK1/IRAK2/NFATC3/IRF4/PRKCD/PRKD2/ELMO2/FGB/LGR4/PSMD12/ADA/MAP2K4/PSMC6/PAK2/PDE4B/LGMN/RC3H1/PPP3CA/S100A14/IRF3/MYO1G/SH2B2/IGHE/PSMF1/ACTR2/CYFIP1/ACTB/UBQLN1/PSMA2/CTSH/UBA52/ARRB2/RELB/RELA/EIF2B5/MYD88/IRGM/F2RL1/CDC42/IGHM/PLCG2/MUC4/EIF2B2/CTSS/KCNN4/RAP1A/PSMA3/UBE2D3/TIRAP/EIF2B4/PRKACA/IKBKE/ELMO1/PSMA1/HRAS/BTN2A1/PSMD14/CHUK/PSMD5/PSME4/IKBKG/TNIP2/BAIAP2/MFHAS1/S…
GO_CELL_ACTIVATION_INVOLVED_IN_IMMUNE_RESPONSE	GO_CELL_ACTIVATION_INVOLVED_IN_IMMUNE_RESPONSE	591	-0.334123	-1.68257	0.000185943	0.00258094	0.00188924	4597	tags=26%, list=14%, signal=23%	PGRMC1/ATAD3B/DSN1/UNC13D/LIG4/TREX1/CKAP4/HK3/GGH/TRAPPC1/ANO6/MAPK1/DDOST/DNAJC5/SMAD7/QPCT/ASAH1/IRF4/VAMP7/PRKCD/CYB5R3/PSMD12/RAB7A/PPIE/ATP6V0C/PTGES2/ADA/DERA/MTOR/AP1G1/RC3H1/ARMC8/ATP6AP2/MSH6/RAB5C/BATF/BCR/OSTF1/MAGT1/CTSC/ACTR2/CYFIP1/ITGAV/PSMA2/CTSH/CBL/GSDMD/CPNE3/NDUFC2/RELB/EXO1/GLA/PYGL/CLCF1/AP1M1/APEH/HEBP2/F2RL1/CYBB/LOXL3/HPSE/EXOSC3/STK10/APRT/CNN2/PLCG2/NIT2/CTSS/CD63/CPPE…
GO_REGULATION_OF_CYTOSKELETON_ORGANIZATION	GO_REGULATION_OF_CYTOSKELETON_ORGANIZATION	473	-0.332289	-1.64258	0.000185977	0.00258094	0.00188924	7178	tags=33%, list=22%, signal=26%	APOA1/SKA2/STAP1/DYNC1H1/TAOK1/ECT2/TWF2/TRAF3IP1/ABL2/SYNPO2L/CAMSAP2/CRK/LIMCH1/SLC9A1/FSD1/ARF6/TRIM36/ABI2/FSCN1/BICD1/TMSB15A/GMFG/WIPF3/PRKCE/MAPRE3/KIF11/CDK5/CLIP1/KIF25/ARPC3/ALOX15/RAC3/PDGFA/NRP1/PAFAH1B1/PYCARD/SH3PXD2B/CAV3/APC/WASF2/SMC1A/KATNBL1/CENPJ/ARHGDIA/CCL26/VASP/MCPH1/CAMSAP1/RND3/NSFL1C/GRHL3/SH3BP1/CTNNB1/MAPK1/ACTR3/BRK1/PPM1F/STMN3/PRKCD/TPX2/PICK1/RBM14/CEP85/CTTN/NPHS…
GO_TISSUE_MORPHOGENESIS	GO_TISSUE_MORPHOGENESIS	590	-0.313066	-1.57655	0.000186012	0.00258094	0.00188924	4231	tags=22%, list=13%, signal=20%	GRHL3/SH3BP1/CTNNB1/SMAD7/EXT2/DLL4/MED1/CHD7/PRKD2/MIR145/LGR4/ARID1A/PSMD12/AP2S1/PSMC6/MTOR/EPHA2/PPP1CA/VANGL1/PAX8/MYH7/TWSG1/HBEGF/SOX18/PSMF1/ZFPM2/SRF/STK4/CLTC/SOCS3/GBX2/STOX1/PSMA2/CTSH/SLC9A3R1/EGLN1/CCM2/ARRB2/TPM1/DAG1/NDRG4/FZD5/ETV5/CDC42/FRZB/PSMA3/LHX2/TRIM28/PRKACA/TGM2/CSF1/GZF1/MYBPC3/TOR1A/ZNRF3/PSMA1/SYNE4/CFL1/NF2/NRARP/RHOC/PSMD14/NRP2/RHOA/SOX11/PSMD5/KIF20B/FLNA/MSX1/GR…
GO_ESTABLISHMENT_OF_ORGANELLE_LOCALIZATION	GO_ESTABLISHMENT_OF_ORGANELLE_LOCALIZATION	446	-0.344664	-1.69625	0.000186081	0.00258094	0.00188924	8338	tags=40%, list=25%, signal=30%	GSK3B/GATA2/KIF3A/RPS15/KIF14/STARD3NL/SDAD1/SLC2A4/RIOK2/ARF1/ZW10/KIF3C/NUP88/SEC24B/LYN/MIS12/PPP6R3/SYNJ1/SCFD1/DYNLT1/NEFH/UBB/GRIN3A/MAD1L1/PTK2/DNM3/TTL/COPG1/ACTN4/DYNC1H1/FAM91A1/TGFA/KIF3B/CENPE/TERF1/PPFIA3/MARK1/DLGAP5/SYP/AP3B1/BICD1/BECN1/STX1B/PRKCG/UXT/ESPL1/BACE1/CDK5/KIF25/CADPS/SYT5/MLH1/NR4A3/APBA2/HOOK3/OPA1/PAFAH1B1/STXBP1/BLOC1S4/EZR/C12orf4/RAB1A/MCFD2/CPLX2/STX2/VAMP8/KIF…
GO_LIPID_BIOSYNTHETIC_PROCESS	GO_LIPID_BIOSYNTHETIC_PROCESS	585	-0.31227	-1.57114	0.000186081	0.00258094	0.00188924	6339	tags=31%, list=19%, signal=25%	RAB14/CGA/ETNK1/ACSL1/PI4KB/SC5D/SCCPDH/TNFRSF1A/NR5A1/SGMS2/CTDNEP1/PCTP/CNBP/CREB1/COQ2/DECR2/PHOSPHO1/SEC14L2/SGPP2/INPP5E/ALOX15/PIP5K1A/PDGFA/CERS1/SLC44A2/PPARD/STARD4/ACSS2/BMX/ACAA2/FASN/INPP5F/HSD17B4/SRD5A3/PLEKHA8/PITPNM2/ACSM4/SNAI1/PIGS/SCARB1/GPAM/GBGT1/B4GALT6/SMPD2/ZP3/ACOT11/INPP4A/SPTLC1/MYO5A/MTMR12/TREX1/MTMR2/CCDC3/STARD10/ELOVL6/VAC14/DPM2/PTGES/HMGCR/MED1/ASAH1/PRKCD/ALDH8A…
GO_NCRNA_METABOLIC_PROCESS	GO_NCRNA_METABOLIC_PROCESS	423	-0.584231	-2.86296	0.000186081	0.00258094	0.00188924	6867	tags=55%, list=21%, signal=44%	SSB/DROSHA/TFB2M/ALKBH1/RIOK1/TARSL2/EXOSC5/NIFK/NSUN4/AIMP1/EXOSC9/MRPL44/TRMT2B/RPUSD4/EXOSC8/HENMT1/RPS14/SMAD1/TSEN2/UTP3/RPL14/FTSJ1/CT45A1/NCBP1/ANKRD16/RPP14/TRMT112/TYW3/UTP14A/RCL1/POP5/LAGE3/TEX10/ZNHIT3/RPS17/IARS2/INTS9/DDX1/TRMT1L/PRKRA/THUMPD3/INTS12/ERI3/DDX47/NGDN/DTD2/TRMT1/VARS/DARS2/CARS2/XPO5/EXOSC4/AGO1/INTS7/DUS3L/ELP6/PUSL1/FARSB/WDR55/CHD7/WDR36/FAM98B/POP7/TYW1/PIWIL2/TRN…
GO_CARBOHYDRATE_METABOLIC_PROCESS	GO_CARBOHYDRATE_METABOLIC_PROCESS	492	-0.321993	-1.59698	0.00018615	0.00258094	0.00188924	5078	tags=28%, list=15%, signal=24%	SLC25A1/ECD/NUP214/PHKB/COX11/NUP133/SLC2A8/IL6ST/GYG2/RPE/GBGT1/B4GALT6/RPIA/GYS1/IMPA2/GK5/MLXIP/NUP98/TREX1/B3GNT2/HK3/MTMR2/B3GAT1/LCTL/GPD2/NAGA/POM121/PFKFB4/BAD/EXT2/COQ3/PPP1CC/NEU3/GLB1L2/MDH2/ENO2/ADIPOR1/IMPAD1/MTOR/PPP1CA/GNE/HAS3/FUT8/HYAL3/CLTC/PDGFB/NUP35/BPGM/PPP1R3B/NUP205/ANGPTL3/NLN/GAL3ST4/POM121C/B3GNT4/NUP50/GLA/PYGL/TREH/KLB/NUP153/PRKAG2/ST3GAL4/NANP/PHLDA2/MOGS/LDHC/CRY1/…
GO_CELLULAR_COMPONENT_DISASSEMBLY	GO_CELLULAR_COMPONENT_DISASSEMBLY	483	-0.414716	-2.05314	0.00018615	0.00258094	0.00188924	4933	tags=33%, list=15%, signal=29%	VAMP8/ADAM15/CTSL/MICAL2/MRPL48/MRPS33/CAPNS1/DVL3/MRPL52/MRPS25/CAMSAP1/EIF5A2/LAMC1/MRPS2/KPNA1/SH3BP1/CTNNB1/NDEL1/MRPL28/ATG3/SMARCB1/STMN3/MRPL47/MRPS18A/CTSV/ETF1/MRPS16/SH3GL1/MRPL50/ATP13A2/ARID1A/CTTN/VPS33A/SMCR8/EXOC8/PPP1CA/TFIP11/MAP1B/SMARCD2/MRPL4/ABCE1/DAP3/MTPN/UBQLN1/CHCHD1/MCTS1/NEK6/MUL1/KLC1/MRPS35/UPF1/GLE1/MRPS26/MRPL11/MARK2/MRPS27/MRPS28/ACVR1C/MRPS21/APEH/IRGM/CCNB2/F2RL…
GO_ORGANOPHOSPHATE_BIOSYNTHETIC_PROCESS	GO_ORGANOPHOSPHATE_BIOSYNTHETIC_PROCESS	483	-0.365661	-1.81028	0.00018615	0.00258094	0.00188924	6412	tags=36%, list=19%, signal=29%	AMPD2/DLD/RAB14/ETNK1/ACSL1/PI4KB/ITPKA/DCTD/DNAJC30/SGMS2/SHMT1/ACSL6/PCTP/ADK/PHOSPHO1/INPP5E/ALOX15/PIP5K1A/PDGFA/PRPS2/SLC44A2/PPARD/XYLB/ACSS2/ALDOA/GMPS/BMX/FASN/INPP5F/PDK3/PLCL2/SLC25A1/SRD5A3/ADSL/PLEKHA8/PITPNM2/PIGS/GPAM/ZP3/INPP4A/SPTLC1/GK5/PPAT/MTMR12/MTMR2/STARD10/ELOVL6/MAPK1/PLCD4/VAC14/DPM2/GPHN/SLC35B2/CSNK2A1/AGK/GCH1/SACM1L/HSD17B12/ADA/GUK1/GART/HDDC2/RRM1/PIGK/ACOT7/MOCS3/P…
GO_REGULATION_OF_CELLULAR_PROTEIN_LOCALIZATION	GO_REGULATION_OF_CELLULAR_PROTEIN_LOCALIZATION	477	-0.375492	-1.85696	0.000186254	0.00258094	0.00188924	5597	tags=31%, list=17%, signal=26%	CDK1/GHSR/CSK/ZC3H3/EZR/UBE2J1/UBE2J2/CAV3/SHISA7/APC/PTPN1/HSP90AB2P/NKD2/VAMP8/PPP3R1/CAMK1/DVL3/LYPD1/RAB23/DDRGK1/LYPLA1/ANP32B/NSFL1C/KAT7/RER1/XPO5/CTNNB1/MAPK1/NDEL1/BAD/PPM1F/OTUD7B/VAMP7/PRKCD/ATP13A2/TP53INP2/EPHA2/YOD1/CLTC/PPFIA1/ACTB/OAZ2/KCNB1/IPO5/PTPN11/CEP72/MICALL2/EMD/ARC/DAG1/POLR1A/PIN1/BAG3/CHCHD4/FZD5/GTSE1/MAP1A/YWHAE/CARD10/PTPN9/GRASP/PLK1/RAP1A/UBE2D3/FZD9/UHMK1/RANGAP1…
GO_CELL_DIVISION	GO_CELL_DIVISION	534	-0.404715	-2.02179	0.000186289	0.00258094	0.00188924	6974	tags=38%, list=21%, signal=31%	TGFA/ENSA/ECT2/KIF3B/CENPE/TERF1/SMC4/CKAP5/HELLS/AURKB/CTDP1/PLK3/FSD1/ARL8A/PRPF40A/ARF6/TRIM36/CDK4/NEK4/DCLRE1A/BRCC3/UBE2I/BECN1/EPB41/BUB3/PRKCE/BRCA2/TIAL1/AHCTF1/POU3F2/MAPRE3/ESPL1/KIF11/CDK5/PDGFA/LIG1/RACGAP1/VRK1/CDK1/NUP37/PDS5B/KLHL22/PAFAH1B1/BABAM1/CDK6/TEAD3/EVI2B/APC/MASTL/CCNY/SMC1A/SON/ANAPC7/GNAI3/DRD2/CENPJ/ANAPC10/DSN1/CKS2/LIG4/BUB1B/NUMBL/ZNF207/ACTR3/SDE2/ANAPC4/ANAPC1/M…
GO_REGULATION_OF_CELL_CYCLE_PHASE_TRANSITION	GO_REGULATION_OF_CELL_CYCLE_PHASE_TRANSITION	417	-0.466831	-2.28537	0.000186324	0.00258094	0.00188924	4660	tags=35%, list=14%, signal=30%	DBF4B/NAE1/CENPJ/ANAPC10/DDB1/BUB1B/DDRGK1/ZNF207/RECQL4/ANAPC4/ANAPC1/CNOT4/E2F4/TPX2/RBX1/BUB1/RINT1/PSMD12/PRMT2/CNOT11/PSMC6/DCTN3/CHEK1/PSMF1/MSH6/FBXO5/PAF1/DTL/ATF5/STOX1/RPA2/TMEM14B/PSMA2/CEP72/HUS1B/NEK6/CDC26/HUS1/PLK4/CDC23/E2F7/NPM1/ACTR1A/HAUS8/AURKA/E2F8/CEP78/GTSE1/ANAPC15/YWHAE/RAD51C/CCL2/TRIAP1/ANAPC5/PLK1/CCNB1/PSMA3/ANLN/PRKACA/EIF4G1/CUL4A/DCTN2/PSMA1/PCBP4/DYNC1LI1/DDX3X/PS…
GO_PROTEIN_COMPLEX_OLIGOMERIZATION	GO_PROTEIN_COMPLEX_OLIGOMERIZATION	491	-0.312915	-1.55153	0.000186359	0.00258094	0.00188924	5115	tags=27%, list=16%, signal=23%	APC/HIST1H4E/STX2/PNPT1/TP53BP1/MAT2A/KCNS1/ADSL/TIFA/KRT10/IRAK1/KCNV2/VASP/PPAT/EHD3/KCNA7/MTMR2/TYSND1/RYR3/KCTD14/CD79B/BRK1/KCTD21/HMGCR/KCTD9/KHDRBS3/FARSB/PCBD1/ZBTB1/CHMP4A/HM13/SOD2/EHD1/CTNNA1/GCH1/POLQ/SEPT11/RRM1/GNB1/KCNC3/CLU/TOR1B/USP50/RIPK3/PRKAB1/HIST1H3A/KCNB1/BEND3/GSDMD/KCTD12/HIST1H4B/ARC/DGKH/KCTD4/NPM1/TRMT61B/DERL1/S100A10/KCNC1/YME1L1/KCTD10/TRAF2/UXS1/HIST1H3G/MLKL/MPP2…
GO_RNA_SPLICING	GO_RNA_SPLICING	427	-0.521102	-2.55589	0.000186393	0.00258094	0.00188924	5072	tags=42%, list=15%, signal=36%	BUD13/ZBTB7A/CELF2/DHX15/RALY/TSEN2/RBM10/WBP4/PPP2CA/SRSF6/NCBP1/PTBP1/GTF2F1/PRPF31/CPSF2/PCBP1/RBM25/RBM15/SMN1/SMN2/MBNL3/SNRPE/ECD/DDX1/HNRNPA3/GEMIN2/SCNM1/LSM3/SON/RNU6-8/DDX41/PCBP2/SART3/CWC15/POLR2D/SRSF4/DDX47/SNRNP27/RBM17/NUP98/GEMIN6/ZMAT2/PRPF38A/RP9/PUF60/LSM4/LSM5/RBM42/DHX35/POLR2J/KHDRBS3/GTF2F2/FAM98B/SYNCRIP/SF3B2/SNRPA/RBM28/TTF2/SNRPD3/PPIE/POLR2B/HNRNPM/SNRPB/DHX9/TFIP11/P…
GO_MODIFICATION_DEPENDENT_MACROMOLECULE_CATABOLIC_PROCESS	GO_MODIFICATION_DEPENDENT_MACROMOLECULE_CATABOLIC_PROCESS	578	-0.415805	-2.08933	0.000186428	0.00258094	0.00188924	5237	tags=33%, list=16%, signal=28%	UBXN8/UBE2K/UBE2J2/CAV3/FBXL14/USP7/UBE2G1/HSPA5/PNPT1/NKD2/GNA12/PTPN23/TRIP12/CCDC47/PPP2CB/SPSB1/HECW2/BBS7/PCBP2/ANAPC7/NTAN1/RLIM/ANAPC10/RNF167/SOCS4/PBK/DDB1/BUB1B/RNF19B/DDRGK1/NSFL1C/KLHL25/CEBPA/UBE2V2/CTNNB1/KLHL15/SGTA/RNF34/ANAPC4/KCTD21/ANAPC1/SMAD7/CLOCK/RCHY1/RNF121/OTUD7B/CNOT4/ZFAND2B/CSNK2A1/UHRF1/RBX1/STYX/PSMD12/FAF1/PSMC6/TP53INP2/CLU/YOD1/USP50/ARMC8/GCLC/PSMF1/FBXO5/EXOSC7…
GO_MRNA_METABOLIC_PROCESS	GO_MRNA_METABOLIC_PROCESS	520	-0.476239	-2.37348	0.000186428	0.00258094	0.00188924	7603	tags=44%, list=23%, signal=35%	GEMIN4/ESRP2/RNU6ATAC/POLR2A/PHRF1/SART1/THRAP3/POLDIP3/THOC3/BUD31/PPP4R2/PRDX6/FUS/PTBP3/MAGOHB/POLR2I/RNPS1/WDR33/CDK9/ERCC2/KDM1A/IWS1/RBM27/SSB/HNRNPF/CSTF1/SUPT5H/TGS1/NELFE/PRPF40A/BUD13/ZBTB7A/CELF2/DHX15/RALY/TSEN2/RBM10/WBP4/SRSF6/NCBP1/PTBP1/GTF2F1/PRPF31/CPSF2/PCBP1/LEO1/RBM25/PPARD/ZC3H3/RBM15/SMN1/SMN2/MBNL3/SNRPE/ECD/DDX1/PNPT1/HNRNPA3/GEMIN2/SCNM1/LSM3/SON/RNU6-8/DDX41/PCBP2/SART3…
GO_DNA_REPAIR	GO_DNA_REPAIR	496	-0.43495	-2.1583	0.000186463	0.00258094	0.00188924	7354	tags=43%, list=22%, signal=34%	PDS5A/RMI1/PPP4R2/FUS/POLR2I/WDR33/FANCI/SUPT16H/UBE2V1/CDK9/ERCC2/TONSL/TAOK1/KDM1A/OGG1/HIST1H4F/PALB2/ALKBH1/DDX11/INO80E/ASCC1/ZBTB7A/ALKBH2/DCLRE1A/EYA3/APBB1/BRCC3/PRKCG/RHNO1/UNG/RPA4/CHD1L/BRCA2/SLC30A9/WRAP53/MLH1/LIG1/FANCM/CDK1/PDS5B/XRCC5/BABAM1/NFRKB/NCOA6/NEIL3/FANCB/SMG1/MMS22L/POLN/USP7/HIST1H4E/DDX1/TP53BP1/RIF1/SMC1A/SWSAP1/TRIP12/KIF22/RFC2/FIGNL1/POLR2D/RFC3/ZNF365/RBM17/RFC4/…
GO_MICROTUBULE_CYTOSKELETON_ORGANIZATION	GO_MICROTUBULE_CYTOSKELETON_ORGANIZATION	480	-0.3405	-1.68454	0.000186498	0.00258094	0.00188924	7729	tags=36%, list=23%, signal=28%	STIL/XRCC2/SRGAP2C/PPP2R1A/SPC25/GNAI1/DYNLT1/KNSTRN/CEP192/NEFH/HAUS5/ARL2/DNAH8/PTK2/SKA2/TTL/MZT1/DYNC1H1/TAOK1/KIF3B/CENPE/TRAF3IP1/CKAP5/CAMSAP2/AURKB/RSPH4A/PLK3/FSD1/MARK3/TRIM36/CNTN2/MARK1/DNAAF2/BICD1/UXT/LRRC49/BRCA2/MAPRE3/ESPL1/KIF11/CDK5/CLIP1/KIF25/MLH1/RACGAP1/CDK1/HOOK3/MSTO1/PAFAH1B1/CCDC65/EZR/CAV3/APC/SLC16A1/KATNAL1/SIK3/SMC1A/SON/LRRC61/FIGNL1/TTLL11/CENPJ/MCPH1/CAMSAP1/SSX2…
GO_MORPHOGENESIS_OF_AN_EPITHELIUM	GO_MORPHOGENESIS_OF_AN_EPITHELIUM	481	-0.342619	-1.69526	0.000186498	0.00258094	0.00188924	3721	tags=22%, list=11%, signal=20%	PRKD2/LGR4/ARID1A/PSMD12/AP2S1/PSMC6/MTOR/EPHA2/PPP1CA/VANGL1/PAX8/HBEGF/SOX18/PSMF1/SRF/STK4/CLTC/SOCS3/GBX2/STOX1/PSMA2/CTSH/SLC9A3R1/CCM2/ARRB2/DAG1/NDRG4/FZD5/ETV5/CDC42/FRZB/PSMA3/LHX2/TRIM28/PRKACA/TGM2/CSF1/GZF1/TOR1A/ZNRF3/PSMA1/SYNE4/CFL1/NRARP/RHOC/PSMD14/RHOA/SOX11/PSMD5/KIF20B/FLNA/GRSF1/PSME4/ROR1/CITED1/MTHFD1/ALDH1A2/TIMELESS/EGF/LUZP1/NKD1/WNT11/NKX3-1/RNF207/PLOD3/RDH10/CTSZ/TRIM…
GO_MYELOID_LEUKOCYTE_MEDIATED_IMMUNITY	GO_MYELOID_LEUKOCYTE_MEDIATED_IMMUNITY	481	-0.37566	-1.85875	0.000186498	0.00258094	0.00188924	4655	tags=28%, list=14%, signal=25%	NRAS/PGRMC1/ATAD3B/DSN1/UNC13D/CKAP4/HK3/GGH/TRAPPC1/ANO6/MAPK1/DDOST/DNAJC5/QPCT/ASAH1/VAMP7/PRKCD/CYB5R3/PSMD12/RAB7A/PPIE/ATP6V0C/PTGES2/DERA/ARMC8/ATP6AP2/RAB5C/BCR/SPON2/OSTF1/MAGT1/CTSC/ACTR2/CYFIP1/ITGAV/PSMA2/CTSH/CBL/GSDMD/CPNE3/JAGN1/NDUFC2/GLA/PYGL/AP1M1/APEH/HEBP2/F2RL1/CYBB/HPSE/STK10/APRT/CNN2/NIT2/CTSS/CD63/CPPED1/RAP1A/MMP9/GDI2/IL6/DEGS1/DBNL/SURF4/DIAPH1/KPNB1/PKM/LAMTOR1/CANT1/…
GO_ESTABLISHMENT_OF_PROTEIN_LOCALIZATION_TO_ORGANELLE	GO_ESTABLISHMENT_OF_PROTEIN_LOCALIZATION_TO_ORGANELLE	517	-0.401687	-2.00111	0.000186532	0.00258094	0.00188924	5233	tags=30%, list=16%, signal=26%	ROMO1/UBE2J2/RPS17/KPNA4/RN7SL1/HSPA5/NUP214/HSD17B4/SEC61G/NUP133/PPP3R1/RPL27A/NUP98/LRWD1/RAB23/TYSND1/KPNA1/MAPK1/NUDT19/POM121/SGTA/RN7SL2/BAD/GDAP1/TIMM10B/VAMP7/PRKCD/SCP2/CHMP4A/ZFAND2B/PEX3/RAB8B/RPL8/AGK/RAB7A/TIMM23/CLU/PPP3CA/PMPCA/IMMP1L/SPCS2/SRP19/NUP35/POM121B/IPO5/GOSR2/POM121C/UBA52/MICALL2/ARC/NUP50/PEX19/CSE1L/RPSA/NUP153/CALM3/TNPO3/VPS25/BAG3/CHCHD4/RN7SL3/TIMM23B/FZD5/YWHAE…
GO_PROTEASOMAL_PROTEIN_CATABOLIC_PROCESS	GO_PROTEASOMAL_PROTEIN_CATABOLIC_PROCESS	443	-0.45265	-2.22594	0.000186532	0.00258094	0.00188924	5357	tags=36%, list=16%, signal=31%	GET4/UBE2J1/UBXN8/UBE2K/UBE2J2/FBXL14/USP7/UBE2G1/HSPA5/HSP90AB2P/NKD2/GNA12/CCDC47/PPP2CB/SPSB1/HECW2/BBS7/PCBP2/ANAPC7/ANAPC10/SOCS4/PBK/DDB1/BUB1B/RNF19B/DDRGK1/NSFL1C/CEBPA/UBE2V2/FAM192A/CTNNB1/UGGT1/KLHL15/SGTA/RNF34/ANAPC4/ANAPC1/SMAD7/CLOCK/RCHY1/RNF121/ZFAND2B/HM13/RBX1/STYX/PSMD12/FAF1/PSMC6/CLU/YOD1/ARMC8/GCLC/PSMF1/FBXO5/SPSB4/KLHL42/UBQLN1/PSMA2/NUDT15/UBA52/CDC26/AREL1/ARRB2/UCHL5/E…
GO_GENERATION_OF_PRECURSOR_METABOLITES_AND_ENERGY	GO_GENERATION_OF_PRECURSOR_METABOLITES_AND_ENERGY	424	-0.490043	-2.40151	0.000186602	0.00258094	0.00188924	5955	tags=45%, list=18%, signal=37%	FASTKD1/THTPA/UQCC2/NDUFB3/CBFA2T3/NDUFA1/NDUFA11/NUP160/NR4A3/CDK1/NUP37/PPARD/XYLB/ACSS2/ALDOA/PRLH/COQ10B/ECD/ADH5/PNPT1/NUP214/PHKB/ADSL/COX11/FASTKD2/NUP133/CYB5R4/IL6ST/COX7A2/GYG2/SLC25A23/GYS1/ADH1A/FAHD1/NUP98/TREX1/ME2/HK3/NDUFAF1/GPD2/NDUFA3/CEBPA/COX7A1/COQ10A/POM121/PFKFB4/NDUFA10/ACO2/PPP1CC/FH/COX8A/COX5A/MDH2/AQP7/SLC25A25/ENO2/SDHC/PRELID1/PTGES2/MTOR/PPP1CA/TBRG4/HSD17B6/UQCRC1/…
GO_CELL_CYCLE_PHASE_TRANSITION	GO_CELL_CYCLE_PHASE_TRANSITION	554	-0.48177	-2.4137	0.000186672	0.00258094	0.00188924	4660	tags=36%, list=14%, signal=31%	DBF4B/NAE1/ID4/CENPJ/ANAPC10/PPAT/CKS2/DDB1/BUB1B/DDRGK1/ZNF207/DHFR/EIF4E/RECQL4/ANAPC4/ANAPC1/CNOT4/E2F4/TPX2/PIM2/RBX1/BUB1/RINT1/PSMD12/PRMT2/CNOT11/PSMC6/PPP2R2A/DCTN3/PPP3CA/CHEK1/PSMF1/MSH6/MCM8/FBXO5/PAF1/DTL/MCM6/ATF5/STOX1/RPA2/TMEM14B/GMNN/PSMA2/CEP72/HUS1B/SLBP/NEK6/CDC26/HUS1/PLK4/UPF1/CDC23/PRIM2/MCM3/CALM3/E2F7/NPM1/TYMS/CCNB2/ACTR1A/HAUS8/AURKA/SIRT7/POLE/E2F8/CEP78/NASP/GTSE1/SKP…
GO_CELL_SURFACE_RECEPTOR_SIGNALING_PATHWAY_INVOLVED_IN_CELL_CELL_SIGNALING	GO_CELL_SURFACE_RECEPTOR_SIGNALING_PATHWAY_INVOLVED_IN_CELL_CELL_SIGNALING	543	-0.332877	-1.66461	0.000186741	0.00258094	0.00188924	4231	tags=24%, list=13%, signal=22%	DVL3/ATP6V1C2/DDB1/MTMR2/SOX9/GRHL3/CTNNB1/AGO1/TNRC6A/BCL7B/AXIN2/CHD8/CSNK2A1/SH3GL1/RBX1/MIR145/LGR4/SCYL2/FAM53B/PSMD12/ATP6V0C/AP2S1/TCF7/PSMC6/PPP1CA/GNB1/ADORA2A/AGO3/VANGL1/PPP3CA/PSMF1/ATP6AP2/STK4/PAF1/CLTC/FZD8/PSMA2/SLC9A3R1/UBA52/AGO2/ARRB2/EMD/LRRFIP2/MARK2/LIMD1/GNAT2/HECW1/PIN1/NPHP4/FZD5/CDC42/C12orf43/PLCG2/FRZB/MPP2/PSMA3/MAPK8IP2/FZD9/STX1A/AMER1/ZNRF3/PSMA1/NRARP/DDX3X/PSMD14…
GO_ACTIVATION_OF_IMMUNE_RESPONSE	GO_ACTIVATION_OF_IMMUNE_RESPONSE	497	-0.343285	-1.7034	0.000186811	0.00258094	0.00188924	4217	tags=25%, list=13%, signal=22%	MAPK1/CD79B/ACTR3/BRK1/MATR3/IRAK2/IRF4/PRKCD/PRKD2/RBM14/ELMO2/FGB/LGR4/PSMD12/ADA/PSMC6/PAK2/PDE4B/LGMN/CLU/RC3H1/PQBP1/S100A14/IRF3/MYO1G/SH2B2/IGHE/PSMF1/ACTR2/CYFIP1/ACTB/UBQLN1/PSMA2/UBA52/ARRB2/RELB/RELA/EIF2B5/MYD88/IRGM/HEXIM1/F2RL1/CDC42/IGHM/PLCG2/MUC4/EIF2B2/CTSS/KCNN4/RAP1A/PSMA3/UBE2D3/TIRAP/EIF2B4/PRKACA/IKBKE/ELMO1/PSMA1/HRAS/BTN2A1/PSMD14/CHUK/PSMD5/XRCC6/CD81/PHB/PSME4/IKBKG/TNI…
GO_MYELOID_LEUKOCYTE_ACTIVATION	GO_MYELOID_LEUKOCYTE_ACTIVATION	541	-0.357709	-1.78805	0.000186916	0.00258094	0.00188924	4655	tags=27%, list=14%, signal=24%	NRAS/PGRMC1/ATAD3B/DSN1/UNC13D/TREX1/CKAP4/HK3/GGH/CEBPA/TRAPPC1/ANO6/MAPK1/DDOST/DNAJC5/QPCT/ASAH1/IRF4/VAMP7/PRKCD/CYB5R3/PSMD12/RAB7A/PPIE/ATP6V0C/PTGES2/DERA/CLU/ARMC8/ATP6AP2/RAB5C/BATF/BCR/OSTF1/MAGT1/CTSC/ACTR2/CYFIP1/ITGAV/PSMA2/CTSH/CBL/GSDMD/CPNE3/NDUFC2/RELB/GLA/PYGL/AP1M1/APEH/HEBP2/F2RL1/CYBB/HPSE/STK10/APRT/CNN2/NIT2/CTSS/CD63/CPPED1/RAP1A/MMP9/GDI2/IL6/DEGS1/CSF1/DBNL/SURF4/DIAPH1/…
GO_PROTEIN_TARGETING	GO_PROTEIN_TARGETING	398	-0.37317	-1.81968	0.000186986	0.00258094	0.00188924	4189	tags=25%, list=13%, signal=22%	NUDT19/SGTA/ATG3/AP1M2/RN7SL2/GDAP1/TIMM10B/VAMP7/SCP2/CHMP4A/ZFAND2B/GOLGA7B/PEX3/RAB8B/RPL8/ZDHHC6/AGK/RAB7A/TIMM23/AP1S3/AP4E1/ZDHHC2/CLU/ZDHHC9/PMPCA/IMMP1L/SPCS2/SRP19/KCNB1/GOSR2/UBA52/MICALL2/PEX19/RPSA/GIPC1/BAG3/CHCHD4/RN7SL3/TIMM23B/HAP1/FZD5/YWHAE/GRPEL1/TOMM34/UBE2D3/RPS23/SSR1/SSR3/YWHAB/IDE/CDC37/VTI1A/PDCD5/HRAS/ACOT4/TIMM44/SAE1/AP4B1/TIMM10/PMM2/TOMM5/VPS4A/HSPA4/UBL5/PITRM1/KCNE…
GO_NEGATIVE_REGULATION_OF_CELL_CYCLE	GO_NEGATIVE_REGULATION_OF_CELL_CYCLE	573	-0.428971	-2.15399	0.000187056	0.00258094	0.00188924	3916	tags=30%, list=12%, signal=27%	CNOT4/E2F4/RBX1/RBM14/TERF2/BUB1/MAPK12/RINT1/PSMD12/PRMT2/CNOT11/PSMC6/MTOR/TBRG4/RING1/CGREF1/PRKAB1/CHEK1/PSMF1/MSH6/FBXO5/DTL/H2AFX/ATF5/RPA2/GMNN/IPO5/PSMA2/PTPN11/SLC9A3R1/HUS1B/MLF1/RRP8/HUS1/PPP2R3B/CDC123/TRIM35/E2F7/NPM1/PRKAG2/HEXIM1/AURKA/E2F8/ZWILCH/GTSE1/ANAPC15/CCL2/TRIAP1/CHFR/MDC1/EED/CRY1/CCNF/PLK1/L3MBTL2/CCNB1/PSMA3/FZD9/UHMK1/PRKACA/CUL4A/EIF4G2/PRCC/LAMTOR1/CHMP1A/AURKAIP1/N…
GO_CARBOHYDRATE_DERIVATIVE_BIOSYNTHETIC_PROCESS	GO_CARBOHYDRATE_DERIVATIVE_BIOSYNTHETIC_PROCESS	572	-0.333803	-1.67563	0.000187126	0.00258094	0.00188924	7081	tags=35%, list=22%, signal=28%	DAD1/ST3GAL6/ATIC/NME6/CHSY3/TMTC2/FUT4/MPC1/DPM1/GCDH/OSTC/ACSL5/GATA1/ALG9/ELOVL3/TMTC3/GALNT10/AMPD2/DLD/OST4/ACSL1/DCTD/DNAJC30/HS6ST1/SCCPDH/SHMT1/B3GNT3/ACSL6/ADK/ALG13/TYW3/MAN2A1/PRPS2/SDF2/SDC1/XYLB/ACSS2/ALDOA/GMPS/UBE2J1/FASN/ALG5/PDK3/MCFD2/GPC5/GMPPB/SLC25A1/POMGNT2/SRD5A3/ADSL/PIGS/MGAT1/GBGT1/B4GALT6/GK5/PPAT/TREX1/B3GNT2/EXTL3/NUDT14/B3GAT1/NT5E/ELOVL6/GMDS/B3GALT6/CTNNB1/DDOST/UG…
GO_REGULATION_OF_GENE_EXPRESSION_EPIGENETIC	GO_REGULATION_OF_GENE_EXPRESSION_EPIGENETIC	506	-0.322979	-1.60516	0.000187161	0.00258094	0.00188924	6895	tags=29%, list=21%, signal=23%	HIST1H4F/HIST2H3D/DROSHA/HELLS/MIR582/MIR581/AEBP2/MIR3180-3/NEAT1/MRPL44/EPC1/RBBP7/HDAC1/HENMT1/IPO8/ATAD2/SMAD1/NUP107/MAP2K2/NCBP1/MIR28/CREBZF/NUP160/RIPK1/HIST1H1C/MIR3179-3/NUP37/MIR548AA2/KMT2D/H2AFY2/RBM15/CNOT7/HIST1H4E/MIR34A/PRKRA/NUP214/RIF1/DOT1L/MIR3179-1/NUP133/POLR2D/RLIM/NUP98/MIR3180-4/MIR3179-2/ZC3H7A/XPO5/CTNNB1/POM121/PPHLN1/AGO1/TNRC6A/TWISTNB/MSL3P1/MIR1227/POLR2J/MIR130B/…
GO_POSITIVE_REGULATION_OF_ORGANELLE_ORGANIZATION	GO_POSITIVE_REGULATION_OF_ORGANELLE_ORGANIZATION	562	-0.366016	-1.83495	0.000187266	0.00258094	0.00188924	4308	tags=27%, list=13%, signal=24%	NSFL1C/KAT7/CTNNB1/MAPK1/PPHLN1/ACTR3/BRK1/ANAPC4/BAD/SMARCB1/PPM1F/PIWIL2/PICK1/PRKD2/ING2/FAM162A/CTTN/SMCR8/NPHS1/MTOR/PEBP1/WRAP73/PAF1/PDGFB/ACTR2/CYFIP1/TADA2B/MICALL2/MUL1/PLK4/TPM1/SPAG5/DNMT1/IRGM/F2RL1/S100A10/SLAIN2/AURKA/HAP1/DSTN/ID1/FZD5/CDC42/YWHAE/EED/ANAPC5/MAPKAPK5/FHOD1/NAF1/CCNB1/UBE2D3/MMP9/TRIM28/SURF4/NMT1/YWHAB/PXN/CDC37/PDCD5/HRAS/CFL1/NF2/RHOC/CCT8/TCP1/RUVBL2/RHOA/PARK7…
GO_REGULATION_OF_CELLULAR_AMIDE_METABOLIC_PROCESS	GO_REGULATION_OF_CELLULAR_AMIDE_METABOLIC_PROCESS	395	-0.356129	-1.7355	0.000187477	0.00258094	0.00188924	4738	tags=28%, list=14%, signal=24%	RPS6KB2/SMPD2/POLR2D/NGDN/DIO2/PAIP1/MKNK1/EIF5A2/KLHL25/DHFR/MAPK1/EIF4E/AGO1/TNRC6A/PRKCD/SYNCRIP/PIWIL2/ETF1/LARP1/MIR145/CNOT11/MTOR/DHX9/PPP1CA/AGO3/CLU/RC3H1/NGRN/SAMD4B/LARP4/CYFIP1/MTPN/AGO2/MALSU1/UPF1/GLE1/EIF2B5/CDC123/MRPS27/NPM1/TYMS/DPH3/OGFOD1/HAP1/TOB1/EIF2B2/CELF1/MAPKAPK5/UHMK1/EIF2B4/IL6/YTHDF1/METTL3/EIF4G1/PDP1/EIF4G2/METAP1/NCL/DDX3X/ELAVL1/KHDRBS1/RHOA/YTHDF2/EIF3C/EIF4A3/C…
GO_ORGANIC_CYCLIC_COMPOUND_CATABOLIC_PROCESS	GO_ORGANIC_CYCLIC_COMPOUND_CATABOLIC_PROCESS	548	-0.442169	-2.2119	0.000187582	0.00258094	0.00188924	5143	tags=32%, list=16%, signal=28%	WDR61/CNOT7/DDX6/SULT1A3/PNPT1/SND1/NUP214/LSM3/COMT/SCARB1/RPL27A/MGAT1/POLR2D/ERI3/PAIP1/CSDE1/TREX1/NT5E/KPNA1/ENTPD2/EXOSC4/AGO1/LSM4/LSM5/TNRC6A/MTHFS/AXIN2/CNOT4/PRKCD/ALDH8A1/SYNCRIP/PABPC4/NUDT4/ETF1/LARP1/RPL8/PSMD12/CNOT11/HNRNPM/ADA/PSMC6/DERA/MTOR/PDE4B/PPP2R2A/DHX9/TBRG4/AGO3/HSD17B6/RC3H1/ACOT7/SAMD4B/PSMF1/BLVRB/EXOSC7/PATL1/PSMA2/PDE4A/NUDT15/UBA52/ITPA/STS/TET3/AGO2/NTHL1/EXOSC2/…
GO_REGULATION_OF_INTRACELLULAR_TRANSPORT	GO_REGULATION_OF_INTRACELLULAR_TRANSPORT	381	-0.355424	-1.7258	0.000187617	0.00258094	0.00188924	5533	tags=31%, list=17%, signal=26%	GDI1/BACE1/CDK5/APBA2/ZC3H3/STXBP1/EZR/C12orf4/UBE2J1/INPP5F/UBE2J2/CPLX2/PTPN1/NUP214/SNX3/PTPN23/VAMP8/PCSK9/CAMK1/SNX12/DRD2/UNC13D/CASK/RAB23/MTMR2/RAB21/ANP32B/XPO5/MAPK1/NDEL1/PPP1CC/VAMP7/PRKCD/SCP2/EHD1/RINT1/ATP13A2/DHX9/ADORA2A/MAP1B/VPS18/YOD1/GIT1/OAZ2/KCNB1/IPO5/PTPN11/WWC1/MICALL2/EMD/ARC/SPAG5/NUP153/CALM3/NDRG4/GIPC1/BAG3/CHCHD4/HAP1/FZD5/GTSE1/YWHAE/GRASP/RAP1A/UBE2D3/UHMK1/RANGA…
GO_ORGANELLE_FISSION	GO_ORGANELLE_FISSION	411	-0.384358	-1.87686	0.000188395	0.00258094	0.00188924	6068	tags=36%, list=18%, signal=30%	BNIP3/RPA4/BUB3/BRCA2/ESPL1/PRKAR1A/KIF11/KIF25/MLH1/FANCM/RACGAP1/MTFP1/OPA1/PDS5B/KLHL22/MSTO1/HSPA2/CCNJ/APC/MASTL/SMC1A/KIF22/SLC2A8/FIGNL1/HECW2/DSN1/CKS2/C14orf39/BUB1B/ZNF207/NSFL1C/NDEL1/ACTR3/TEX15/ANAPC4/ANAPC1/GDAP1/MYO19/TPX2/CHMP4A/PIWIL2/PIM2/BUB1/ING2/CEP85/PEBP1/WRAP73/CHEK1/NAA50/FBXO5/PDGFB/ACTR2/MKI67/TEX19/RPA2/FANCA/NEK6/CDC26/MUL1/PEX19/CDC23/SPAG5/RAD54B/CCNB2/PRC1/PIN1/AUR…
GO_NUCLEAR_TRANSPORT	GO_NUCLEAR_TRANSPORT	318	-0.467545	-2.2305	0.000188679	0.00258094	0.00188924	6275	tags=43%, list=19%, signal=35%	RANBP6/IPO8/SMG7/NUP107/CCHCR1/SRSF6/NCBP1/IPO7/CDK5/CPSF2/NUP160/NUP37/ZC3H3/IPO9/SMN1/SMG1/SMN2/PHAX/SNRPE/KPNA4/NUP214/GEMIN2/NUP133/CAMK1/POLR2D/SRSF4/NUP98/RAB23/ANP32B/GEMIN6/KPNA1/XPO5/MAPK1/POM121/EIF4E/PPP1CC/PRKCD/STYX/SNRPD3/SNRPB/DHX9/PPP3CA/LSG1/ABCE1/AGFG1/NUP35/POM121B/NUP205/IPO5/PTPN11/POM121C/SLBP/DDX20/EMD/NUP50/UPF1/GLE1/CSE1L/RPSA/NUP153/RANBP3/NPM1/NOL6/TNPO3/RSRC1/BAG3/CHCH…
GO_NUCLEOBASE_CONTAINING_SMALL_MOLECULE_METABOLIC_PROCESS	GO_NUCLEOBASE_CONTAINING_SMALL_MOLECULE_METABOLIC_PROCESS	318	-0.407379	-1.94347	0.000188679	0.00258094	0.00188924	5063	tags=32%, list=15%, signal=27%	SULT1A3/OLA1/HSD17B4/ACSM4/FIGNL1/GPAM/MGAT1/GNAI3/SULT2B1/ACOT11/PPAT/CASK/ME2/RAB23/NUDT14/NT5E/GMDS/MAPK1/UGGT1/ENTPD2/BAD/HMGCR/AMD1/MDH2/NUDT4/SLC25A25/IMPAD1/ADA/GUK1/DERA/PDE4B/EPHA2/RRM1/GNE/ACOT7/FUT8/MYH7/ATP6V1A/ERH/SUCLG1/PDE4A/NUDT15/BEND3/ITPA/NTHL1/AHCY/TYMS/PRPSAP2/MVD/NT5C3B/AK4/APRT/MVK/MDH1/NUDT1/ENTPD1/BPNT1/UMPS/TSTA3/DHODH/ACOT4/KCNAB2/ACOT13/RHOA/PARK7/SULT1A2/TPST2/IMPDH2/…
GO_NEGATIVE_REGULATION_OF_MITOTIC_CELL_CYCLE	GO_NEGATIVE_REGULATION_OF_MITOTIC_CELL_CYCLE	297	-0.46493	-2.20396	0.000188715	0.00258094	0.00188924	3916	tags=33%, list=12%, signal=30%	CNOT4/E2F4/RBX1/BUB1/RINT1/PSMD12/PRMT2/CNOT11/PSMC6/CHEK1/PSMF1/MSH6/FBXO5/RPA2/PSMA2/SLC9A3R1/HUS1B/HUS1/TRIM35/E2F7/AURKA/E2F8/ZWILCH/GTSE1/ANAPC15/CCL2/TRIAP1/CHFR/MDC1/PLK1/CCNB1/PSMA3/PRCC/AURKAIP1/PTTG1/PSMA1/HRAS/TIPIN/PCBP4/ZWINT/DYNC1LI1/PSMD14/SFN/PSMD5/DCLRE1B/RFWD3/MAD2L2/VPS4A/PPP1R10/CDKN2D/PSME4/NABP2/CLSPN/USP44/E2F1/MAD2L1/PRMT1/TICRR/NACC2/NKX3-1/MAD2L1BP/XRCC3/PCNA/PSMA6/NAA10…
GO_PEPTIDYL_LYSINE_MODIFICATION	GO_PEPTIDYL_LYSINE_MODIFICATION	354	-0.371851	-1.7929	0.000188715	0.00258094	0.00188924	6343	tags=31%, list=19%, signal=25%	RNF212/BAZ1A/CXXC1/APBB1/RLF/UBE2I/NUP107/SET/BRCA2/NUP160/PHF20/HIST1H1C/NUP37/KMT2D/KLF15/TAF5/WDR61/NUP214/RIF1/DOT1L/NUP133/SRCAP/MSL1/KDM4C/NUP98/PRMT6/KAT7/CTNNB1/POM121/SMARCB1/MSL3P1/CLOCK/IRF4/PIWIL2/SENP3/GCSH/TADA1/VPS33B/CHEK1/NAA50/ACTL6A/DR1/BRPF1/TADA2B/NUP35/NUP205/POM121C/BEND3/TET3/MUL1/NUP50/CAMKMT/RELA/TAF12/GTF3C4/DNMT1/NUP153/LOXL3/EED/DPF3/SUMO3/KANSL2/RANGAP1/TRIM28/TGM2/S…
GO_POSITIVE_REGULATION_OF_PROTEOLYSIS	GO_POSITIVE_REGULATION_OF_PROTEOLYSIS	306	-0.356821	-1.69716	0.00018875	0.00258094	0.00188924	4398	tags=25%, list=13%, signal=22%	RNF19B/DDRGK1/ANP32B/CEBPA/UBE2V2/SGTA/BAD/SMAD7/PPM1F/RCHY1/RBX1/MAPK12/FAM162A/PRELID1/PDCD6/PSMC6/LGMN/CLU/USP50/GCLC/CTSC/UBQLN1/CTSH/MUL1/ACVR1C/USP13/AURKA/TRAF2/CHFR/HSPBP1/PLK1/PACSIN3/KEAP1/AIFM1/RCN3/AURKAIP1/MTCH1/PCOLCE2/PDCD5/FOXL2/DDX3X/STUB1/PSMD14/RHOA/FGFR4/BAG2/KARS/PSME4/EGF/MBP/USP5/NKX3-1/GSK3A/SOX7/BCAP31/BAK1/CYCS/HSPD1/CLN6/MAPK9/BID/TIMM17A/FADD/ADRM1/PSMC2/PSMC1/PSMC5/PD…
GO_POSITIVE_REGULATION_OF_CELLULAR_PROTEIN_LOCALIZATION	GO_POSITIVE_REGULATION_OF_CELLULAR_PROTEIN_LOCALIZATION	291	-0.377283	-1.78352	0.000188786	0.00258094	0.00188924	3087	tags=23%, list=9%, signal=21%	OAZ2/KCNB1/IPO5/MICALL2/EMD/BAG3/FZD5/GTSE1/MAP1A/YWHAE/CARD10/PTPN9/PLK1/UBE2D3/TRIM28/PRKACA/NMT1/OAZ1/YWHAB/STX3/PDCD5/HRAS/RANGRF/CCT8/TCP1/PARK7/SFN/SAE1/KIF20B/RAN/FLNA/RHOG/GNL3L/PARP1/CCT6A/UBL5/MCRS1/E2F1/EGF/UBE2L3/GSK3A/YWHAH/CCT3/CCT4/CCT2/BCAP31/YWHAQ/CIB1/TERT/YWHAZ/BID/YWHAG/PINX1/ITGB1BP1/MIEF1/CCT5/NUP62/XPO4/TARDBP/DKC1/CCT7/VIL1/SQSTM1/TFDP1/ITGAM/HSP90AB1/CDK5R1
GO_CANONICAL_WNT_SIGNALING_PATHWAY	GO_CANONICAL_WNT_SIGNALING_PATHWAY	292	-0.415757	-1.9663	0.000188822	0.00258094	0.00188924	4041	tags=26%, list=12%, signal=23%	AXIN2/CHD8/RBX1/MIR145/LGR4/SCYL2/FAM53B/PSMD12/TCF7/PSMC6/PPP1CA/PSMF1/STK4/FZD8/PSMA2/SLC9A3R1/EMD/LIMD1/HECW1/PIN1/NPHP4/FZD5/FRZB/PSMA3/FZD9/AMER1/ZNRF3/PSMA1/NRARP/DDX3X/PSMD14/RUVBL2/PSMD5/SDHAF2/MAD2L2/PSME4/EGF/BAMBI/NKD1/WNT11/GSK3A/SEMA5A/SOX7/CCAR2/PSMA6/PSMB5/PSMD6/KANK1/G3BP1/PSMA4/PSMD4/WNK2/PSMD7/WNT10B/PSMC2/PSMD1/PSMC1/PSMB1/PSMD8/DAAM2/PSMD13/PSMD3/RUVBL1/PSMC5/PSMB3/PSMA5/VCP/P…
GO_PROTEIN_POLYUBIQUITINATION	GO_PROTEIN_POLYUBIQUITINATION	292	-0.429363	-2.03065	0.000188822	0.00258094	0.00188924	5278	tags=34%, list=16%, signal=29%	CBFB/UBE2K/UBE2J2/FBXO41/FBXL14/UBE2G1/TRIP12/SPSB1/HECW2/ANAPC7/RLIM/ANAPC10/RNF167/RNF19B/UBE2V2/CTNNB1/RNF34/ANAPC4/ANAPC1/RNF26/ZFP91/OTUB1/RBX1/PSMD12/PSMC6/RC3H1/PSMF1/DTL/SPSB4/KLHL42/PSMA2/CBL/UBA52/CDC26/AREL1/ERCC8/CDC23/FBXL19/HECW1/TRAF2/SKP2/PLAA/CHFR/UBE3C/ANAPC5/CCNF/PSMA3/UBE2D3/PSMA1/STUB1/PSMD14/UBE2D4/PSMD5/TRIM6/UBE2G2/PSME4/UBE2O/FBXW10/UBE2L3/UBE2S/FBXO21/FBXO9/UBE2T/RNF114/…
GO_NEGATIVE_REGULATION_OF_CELL_CYCLE_PROCESS	GO_NEGATIVE_REGULATION_OF_CELL_CYCLE_PROCESS	313	-0.472829	-2.25145	0.000188893	0.00258094	0.00188924	3916	tags=34%, list=12%, signal=30%	CNOT4/E2F4/RBX1/RBM14/TERF2/BUB1/RINT1/PSMD12/PRMT2/CNOT11/PSMC6/RING1/CHEK1/PSMF1/MSH6/FBXO5/DTL/ATF5/RPA2/PSMA2/HUS1B/HUS1/E2F7/NPM1/AURKA/E2F8/GTSE1/ANAPC15/CCL2/TRIAP1/EED/CCNF/PLK1/L3MBTL2/CCNB1/PSMA3/FZD9/AURKAIP1/PTTG1/PSMA1/PCGF2/PCGF6/PCBP4/DYNC1LI1/PSMD14/SFN/PSMD5/RFWD3/MAD2L2/VPS4A/PPP1R10/NUBP1/CDKN2D/PSME4/CCNK/UIMC1/CLSPN/USP44/E2F1/MAD2L1/PRMT1/TICRR/NACC2/XRCC3/RAD1/PCNA/H2AFY/CA…
GO_REGULATION_OF_CHROMOSOME_ORGANIZATION	GO_REGULATION_OF_CHROMOSOME_ORGANIZATION	312	-0.388975	-1.85148	0.000188893	0.00258094	0.00188924	6963	tags=38%, list=21%, signal=30%	KDM1A/IWS1/CENPE/TERF1/DDX11/AURKB/SRC/NELFE/SHCBP1L/SPTY2D1/DLGAP5/SMG7/ATAD2/BECN1/SET/BUB3/SKI/ESPL1/HIST1H1C/KLHL22/XRCC5/SMG1/WDR61/APC/USP7/RIF1/ZBTB7B/TRIP12/HECW2/SART3/KDM4C/MCPH1/LIG4/BUB1B/PRMT6/ZNF207/KAT7/CTNNB1/MAPK1/PPHLN1/ANAPC4/ANAPC1/SMARCB1/AXIN2/OTUB1/PIWIL2/PRKD2/TERF2/BUB1/ING2/CHEK1/FBXO5/PAF1/MKI67/TADA2B/NEK6/CDC26/UPF1/CDC23/DNMT1/ANAPC15/EED/ANAPC5/MAPKAPK5/PLK1/NAF1/CC…
GO_IN_UTERO_EMBRYONIC_DEVELOPMENT	GO_IN_UTERO_EMBRYONIC_DEVELOPMENT	314	-0.36328	-1.73041	0.000188964	0.00258094	0.00188924	6255	tags=33%, list=19%, signal=27%	ST14/HS6ST1/BMPR1A/PTPN18/GNA13/BRCA2/UBR3/MAN2A1/APBA2/OVOL2/ZMIZ1/TTPA/ARHGDIG/GNA12/GCM1/DNAJB6/SNAI1/MGAT1/ZP3/KDM4C/PPP4R4/LIG4/RIC8A/CEBPA/CTNNB1/MAPK1/NDEL1/BRK1/LPAR6/STMN3/MED1/CHD8/CHD7/SEC24C/ADA/KRT8/FUT8/SOX18/ACTL6A/ZFPM2/SRF/STK4/SOCS3/SBDS/PDGFB/ARNT2/VASH2/SLC39A1/EGLN1/CCM2/WDR74/PLK4/NECAB1/TPM1/E2F7/CCNB2/FOSL1/PHLDA2/SEC24D/MAFG/FZD5/E2F8/ASF1B/NASP/SLC39A3/RPL7L1/ALS2/CCNB1/…
GO_METHYLATION	GO_METHYLATION	314	-0.374387	-1.78332	0.000188964	0.00258094	0.00188924	7403	tags=39%, list=23%, signal=30%	ICMT/MAT1A/CHD5/METTL21C/RBBP5/PRDM11/KDM1A/IWS1/TFB2M/METTL24/MTR/TGS1/NELFE/NSUN4/ASH2L/TRMT2B/CXXC1/RLF/HENMT1/GSTO1/FTSJ1/AS3MT/COMTD1/TRMT112/FAM129B/TYW3/HIST1H1C/KMT2D/RBM15/TPMT/PRDM10/CBLL1/WDR61/TRMT1L/THUMPD3/MAT2A/RIF1/DOT1L/COMT/NDUFAF7/KDM4C/TRMT1/METTL7B/PRMT6/CTNNB1/METTL5/SMARCB1/COQ3/FAM98B/PIWIL2/PICK1/ETF1/PRDM4/SNRPD3/GCSH/PRMT2/SNRPB/TRMT6/GATAD2A/METTL8/CIAPIN1/PAF1/NSUN5/B…
GO_REGULATION_OF_SMALL_MOLECULE_METABOLIC_PROCESS	GO_REGULATION_OF_SMALL_MOLECULE_METABOLIC_PROCESS	302	-0.445935	-2.11817	0.000188964	0.00258094	0.00188924	3752	tags=32%, list=11%, signal=28%	ADIPOR1/PSMD12/PSMC6/MTOR/PPP1CA/MBTPS2/PSMF1/BMP6/PANK2/LSS/PPP1R3B/OAZ2/NLN/PSMA2/BEND3/SOD1/PRKAG2/PHLDA2/MVD/FDFT1/CYP51A1/MVK/CRY1/PSMA3/DUSP12/SLC45A3/OAZ1/PDP1/ERLIN1/IDI1/KPNB1/SOGA1/PSMA1/PSMD14/PGP/FGFR4/PARK7/PSMD5/RAN/FDPS/PSME4/UGT1A8/SCD/CD320/LDLR/AZIN1/GSK3A/CLCN2/HMGCS1/SLC25A12/SQLE/RDH10/INSIG1/SLC35B4/WDR5/KAT2A/PSMA6/PSMB5/PSMD6/KHK/PSMA4/ZMPSTE24/PSMD4/PSMD7/PASK/PHKG2/PDP2/…
GO_PROTEIN_CONTAINING_COMPLEX_DISASSEMBLY	GO_PROTEIN_CONTAINING_COMPLEX_DISASSEMBLY	300	-0.502814	-2.38586	0.000189036	0.00258094	0.00188924	4621	tags=38%, list=14%, signal=33%	MRPS33/DVL3/MRPL52/MRPS25/CAMSAP1/EIF5A2/MRPS2/SH3BP1/CTNNB1/MRPL28/SMARCB1/STMN3/MRPL47/MRPS18A/ETF1/MRPS16/SH3GL1/MRPL50/ARID1A/VPS33A/SMCR8/PPP1CA/TFIP11/MAP1B/SMARCD2/MRPL4/ABCE1/DAP3/MTPN/UBQLN1/CHCHD1/MCTS1/KLC1/MRPS35/UPF1/GLE1/MRPS26/MRPL11/MRPS27/MRPS28/MRPS21/APEH/IRGM/F2RL1/OGFOD1/DSTN/FZD5/MRPL16/MRPL32/MRPL19/MAP1A/NSF/HMGA1/MRPL40/AMER1/CHMP1A/AURKAIP1/KIF2C/CFL1/KIF18B/MRPS34/C12or…
GO_REGULATION_OF_WNT_SIGNALING_PATHWAY	GO_REGULATION_OF_WNT_SIGNALING_PATHWAY	316	-0.394272	-1.8794	0.000189036	0.00258094	0.00188924	4041	tags=26%, list=12%, signal=23%	AXIN2/CHD8/CSNK2A1/RBX1/MIR145/LGR4/SCYL2/FAM53B/PSMD12/ATP6V0C/PSMC6/PPP1CA/PSMF1/ATP6AP2/STK4/PSMA2/SLC9A3R1/EMD/LIMD1/HECW1/PIN1/NPHP4/FRZB/PSMA3/FZD9/AMER1/ZNRF3/PSMA1/NRARP/DDX3X/PSMD14/RUVBL2/PSMD5/SDHAF2/TRABD2B/MAD2L2/TAX1BP3/PSME4/CITED1/HHEX/EGF/BAMBI/NKD1/WNT11/GSK3A/SEMA5A/SOX7/CCAR2/PSMA6/PSMB5/TERT/PSMD6/KANK1/G3BP1/PSMA4/PSMD4/WNK2/PSMD7/WNT10B/PSMC2/DEPDC1B/PSMD1/PSMC1/PSMB1/PSMD8…
GO_IMMUNE_RESPONSE_REGULATING_CELL_SURFACE_RECEPTOR_SIGNALING_PATHWAY	GO_IMMUNE_RESPONSE_REGULATING_CELL_SURFACE_RECEPTOR_SIGNALING_PATHWAY	328	-0.401867	-1.92406	0.000189215	0.00258094	0.00188924	4217	tags=27%, list=13%, signal=24%	MAPK1/CD79B/ACTR3/BRK1/NFATC3/PRKCD/PRKD2/ELMO2/PSMD12/ADA/MAP2K4/PSMC6/PAK2/PDE4B/RC3H1/PPP3CA/MYO1G/SH2B2/IGHE/PSMF1/ACTR2/CYFIP1/ACTB/PSMA2/RELB/RELA/EIF2B5/CDC42/IGHM/PLCG2/MUC4/EIF2B2/KCNN4/RAP1A/PSMA3/EIF2B4/PRKACA/ELMO1/PSMA1/HRAS/BTN2A1/PSMD14/CHUK/PSMD5/PSME4/IKBKG/BAIAP2/STOML2/PSMA6/MUC12/GPS2/PSMB5/MAPK9/PSMD6/ARPC1B/PSMA4/UBE2N/PSMD4/GRB2/PSMD7/LIMK1/ICAM3/ARPC2/PSMC2/PSMD1/PSMC1/PSM…
GO_RNA_CATABOLIC_PROCESS	GO_RNA_CATABOLIC_PROCESS	360	-0.489212	-2.3613	0.000189215	0.00258094	0.00188924	4168	tags=31%, list=13%, signal=27%	EXOSC4/AGO1/LSM4/LSM5/TNRC6A/AXIN2/CNOT4/PRKCD/SYNCRIP/PABPC4/ETF1/LARP1/RPL8/PSMD12/CNOT11/HNRNPM/PSMC6/MTOR/PPP2R2A/DHX9/TBRG4/AGO3/RC3H1/SAMD4B/PSMF1/EXOSC7/PATL1/PSMA2/UBA52/AGO2/EXOSC2/UPF1/RNASEH2A/MYD88/RPSA/NPM1/PRKCA/EXOSC3/NT5C3B/TOB1/PKP3/NAF1/PSMA3/TIRAP/RPS23/METTL3/EIF4G1/YWHAB/DCPS/PSMA1/PCBP4/PSMD14/ELAVL1/YTHDF2/PSMD5/DEDD2/EIF4A3/RBM8A/YBX3/PSME4/FXR2/E2F1/SERBP1/ALKBH5/MAPKAPK2…
GO_DNA_CONFORMATION_CHANGE	GO_DNA_CONFORMATION_CHANGE	277	-0.48228	-2.26712	0.000189394	0.00258094	0.00188924	5676	tags=40%, list=17%, signal=33%	HIST1H1C/CENPH/FANCM/CDK1/PURA/H2AFY2/XRCC5/TSPYL4/HIST1H4E/DDX1/HIST1H2BB/SART3/MCPH1/TREX1/DDB1/ANP32B/SOX9/WRNIP1/RECQL4/HIST1H2BL/CHD8/TSPYL5/GTF2H3/TOP1/RBX1/DHX9/DDX11L8/BRD2/PAF1/PADI4/H2AFX/MCM6/RPA2/HIST1H3A/DHX30/UBA52/HIST1H4B/ERCC8/GTF2H4/RAD54B/NPM1/RAD23B/ASF1B/NASP/CENPL/RPA1/HIST1H3G/CENPA/HIST1H2BI/CCNB1/HMGA1/DFFB/HIST1H3B/AIFM1/NCAPG2/RAD54L/CUL4A/CHMP1A/NCAPH/HIST1H2BM/DAXX/H1…
GO_PROTEIN_DEPHOSPHORYLATION	GO_PROTEIN_DEPHOSPHORYLATION	283	-0.369785	-1.74247	0.000189573	0.00258094	0.00188924	5232	tags=28%, list=16%, signal=24%	PPME1/NSMF/MASTL/PTPN1/PTPN23/PPP3R1/PPP2CB/DUSP13/DRD2/PPP1R35/PPP4R4/MTMR2/ILKAP/RNGTT/PPM1F/PPP1CC/PTPRE/PPP2R1B/ELFN1/PRKCD/ANKLE2/STYX/PPP1R14C/DUSP23/MTOR/PPP2R2A/PALD1/PPP1CA/PPP4R1/PPP3CA/ELFN2/PPP1R3B/MTMR4/PTPN11/PPP2R3B/CALM3/DUSP2/PIN1/SSH2/PPP6R1/YWHAE/PTPN9/MGAT5/CPPED1/CDCA2/DUSP12/PPP5C/SAG/PPEF2/PDP1/YWHAB/PHLPP2/PGP/SDHAF2/CAMTA1/PPP1R10/UBASH3B/PTP4A2/PDGFRB/MFHAS1/RCAN1/DUSP14…
GO_REGULATION_OF_INNATE_IMMUNE_RESPONSE	GO_REGULATION_OF_INNATE_IMMUNE_RESPONSE	365	-0.379656	-1.83468	0.000189573	0.00258094	0.00188924	4036	tags=29%, list=12%, signal=26%	MATR3/IRAK2/MED1/IRF4/PRKCD/RBM14/FGB/LGR4/PSMD12/PSMC6/PAK2/DHX9/LGMN/AP1G1/PQBP1/S100A14/IRF3/ABCE1/PSMF1/SOCS3/UBQLN1/PSMA2/PTPN11/UBA52/MUL1/ARRB2/RELB/RELA/MYD88/IRGM/HEXIM1/F2RL1/PLCG2/MUC4/CTSS/PSMA3/UBE2D3/TIRAP/POLR3D/PRKACA/POLR3G/IKBKE/CDC37/PSMA1/HRAS/PSMD14/CHUK/PSMD5/XRCC6/TRIM6/PSME4/IKBKG/TNIP2/SH2D1B/MFHAS1/MAPKAPK2/HMGB3/IFNAR2/ULBP2/HSPD1/PSMA6/MUC12/GPS2/PSMB5/PSMD6/A2M/UBE2D2…
GO_POSITIVE_REGULATION_OF_CELL_CYCLE	GO_POSITIVE_REGULATION_OF_CELL_CYCLE	351	-0.358965	-1.72865	0.000189681	0.00258094	0.00188924	7146	tags=37%, list=22%, signal=29%	FOXA1/TTL/CDK9/ANKRD17/DYNC1H1/CNOT6/TGFA/ECT2/KIF3B/DDX11/AURKB/PLK3/SRC/DLGAP5/CDK4/BECN1/RHNO1/CDKN1A/PRKCE/BRCA2/MAPRE3/ESPL1/PGGT1B/ZNF268/PLAGL1/NR4A3/RACGAP1/CDK1/PAFAH1B1/HSPA2/CCNJ/EVI2B/CNOT7/MIR34A/CCNY/DRD2/DBF4B/CENPJ/CKS2/DDRGK1/NSFL1C/EIF4E/RECQL4/ANAPC4/MED1/CNOT4/E2F4/PIWIL2/CNOT11/LGMN/PEBP1/CHEK1/FBXO5/PAF1/DTL/PDGFB/STOX1/PTPN11/RRP8/PLK4/SPAG5/TGM1/E2F7/NPM1/CCNB2/FOSL1/PRKCA…
GO_POSITIVE_REGULATION_OF_ESTABLISHMENT_OF_PROTEIN_LOCALIZATION	GO_POSITIVE_REGULATION_OF_ESTABLISHMENT_OF_PROTEIN_LOCALIZATION	369	-0.336572	-1.62843	0.000189681	0.00258094	0.00188924	3906	tags=23%, list=12%, signal=21%	PRKCD/NMU/FGB/ATP13A2/DHX9/ADORA2A/IRF3/USP50/BMP6/OAZ2/KCNB1/IPO5/HCAR2/GSDMD/MICALL2/RPH3AL/EMD/SEC24A/F2RL1/BAG3/FZD5/PPID/GTSE1/YWHAE/AACS/KCNN4/UBE2D3/IL6/TRIM28/PRKACA/MCU/NMT1/OAZ1/YWHAB/PDCD5/HRAS/CCT8/TCP1/CHUK/SFN/GPR27/SAE1/KIF20B/RAN/FLNA/TRIM6/KARS/TRIM16/PANX1/CCT6A/UBL5/HTR2B/E2F1/MBP/UBE2L3/GSK3A/YWHAH/CCT3/CCT4/PAEP/CCT2/BCAP31/PPIA/YWHAQ/CIB1/PANX2/YWHAZ/BID/CSF1R/IL1RL1/YWHAG/I…
GO_CHROMOSOME_SEGREGATION	GO_CHROMOSOME_SEGREGATION	278	-0.463374	-2.17851	0.000189753	0.00258094	0.00188924	7648	tags=45%, list=23%, signal=35%	PPP2R1A/SPC25/KNSTRN/CDC27/PDS5A/RMI1/MAD1L1/SKA2/TTL/ERCC2/DYNC1H1/ECT2/CENPE/TERF1/SMC4/DDX11/AURKB/ARL8A/DLGAP5/RNF212/UBE2I/BECN1/BUB3/ESPL1/KIF25/MLH1/FANCM/RACGAP1/NUP37/PDS5B/KLHL22/MSTO1/APC/SMC1A/KIF22/HECW2/DSN1/C14orf39/BUB1B/ZNF207/CTNNB1/NDEL1/ACTR3/TEX15/ANAPC4/ANAPC1/AXIN2/CHMP4A/CSNK2A1/TOP1/RAD18/BUB1/CEP85/DDX11L8/NAA50/FBXO5/ACTR2/MKI67/NEK6/CDC26/CDC23/SPAG5/PRC1/CDC42/ANAPC15…
GO_RESPONSE_TO_OXYGEN_LEVELS	GO_RESPONSE_TO_OXYGEN_LEVELS	348	-0.396442	-1.90741	0.000189934	0.00258094	0.00188924	3913	tags=26%, list=12%, signal=23%	ANGPT2/PICK1/RBX1/FAM162A/PSMD12/ADA/PSMC6/MTOR/GNB1/PSMF1/SRF/POLG/ATP6V1A/ARNT2/STOX1/UBQLN1/PSMA2/CBL/EGLN1/UBA52/LIMD1/AHCY/CYBB/PDLIM1/GNGT1/CCNB1/PSMA3/P4HB/AIFM1/CHCHD2/ALAS2/PKM/PLOD1/NPPC/PSMA1/STUB1/PSMD14/RHOA/PGK1/PSMD5/PSME4/E2F1/ENDOG/PDGFRB/ALKBH5/NKX3-1/ATP6V0D1/CCNA2/HMOX2/HYOU1/PSMA6/PSMB5/LDHA/TERT/PSMD6/PSMA4/PSMD4/PSMD7/SLC29A1/EPAS1/PSMC2/DNMT3B/PSMD1/PSMC1/PSMB1/HK2/PSMD8/P…
GO_POST_TRANSLATIONAL_PROTEIN_MODIFICATION	GO_POST_TRANSLATIONAL_PROTEIN_MODIFICATION	327	-0.414199	-1.98096	0.000190006	0.00258094	0.00188924	5198	tags=33%, list=16%, signal=28%	FEM1A/FBXO41/FBXL14/RAB1A/DCAF17/QSOX1/PCSK9/SPSB1/NAE1/ASB6/CKAP4/DDB1/COPS6/LAMC1/KLHL25/RABGGTB/RBX1/PSMD12/COPS8/DCAF10/FN3KRP/RAB1B/PSMC6/COPS5/PSMF1/ASB1/DTL/SOCS3/SPSB4/KLHL42/PSMA2/KLHL2/KBTBD6/KLHL21/ERCC8/IRGM/FBXL19/ASB18/TMEM132A/SKP2/DCAF13/GPS1/CCNF/RNF7/PSMA3/P4HB/KEAP1/IL6/CSF1/CUL4A/IGFBP7/GAN/DSCC1/PSMA1/COPS3/PSMD14/PSMD5/DCAF7/ASB7/BTBD6/KBTBD8/PSME4/PTP4A2/FBXW10/FBXO21/FBXO9…
GO_RNA_SPLICING_VIA_TRANSESTERIFICATION_REACTIONS	GO_RNA_SPLICING_VIA_TRANSESTERIFICATION_REACTIONS	345	-0.557956	-2.68247	0.000190042	0.00258094	0.00188924	6432	tags=47%, list=20%, signal=38%	HNRNPF/CSTF1/TGS1/PRPF40A/BUD13/ZBTB7A/CELF2/DHX15/RALY/RBM10/WBP4/SRSF6/NCBP1/PTBP1/GTF2F1/PRPF31/CPSF2/PCBP1/RBM25/RBM15/SMN1/SMN2/MBNL3/SNRPE/DDX1/HNRNPA3/GEMIN2/SCNM1/LSM3/SON/RNU6-8/DDX41/PCBP2/SART3/CWC15/POLR2D/SRSF4/SNRNP27/RBM17/NUP98/GEMIN6/ZMAT2/PRPF38A/PUF60/LSM4/LSM5/RBM42/DHX35/POLR2J/KHDRBS3/GTF2F2/SYNCRIP/SF3B2/SNRPA/SNRPD3/PPIE/POLR2B/HNRNPM/SNRPB/DHX9/TFIP11/PQBP1/DNAJC8/SMU1/AA…
GO_REGULATION_OF_BINDING	GO_REGULATION_OF_BINDING	326	-0.349667	-1.67135	0.00019015	0.00258094	0.00188924	3946	tags=28%, list=12%, signal=25%	PLCL2/HSPA5/DOT1L/ADAM15/PCSK9/PPP2CB/CAMK1/ID4/DDRGK1/FAM192A/CTNNB1/IRF4/PCBD1/PRKCD/PIM2/STYX/DHX9/PPP1CA/TFIP11/PPP3CA/STK4/PDGFB/ACTB/GMNN/EBF2/ARRB2/PEX19/MARK2/CALM3/DPH3/ENHO/DERL1/S100A10/PHLDA2/PIN1/AURKA/ID1/TRAF2/PLK1/MMP9/SUMO3/TIRAP/LHX2/TRIM28/PRKACA/ERCC4/EIF4G1/STUB1/RUVBL2/PARK7/SOX11/EIF3C/EIF4A3/BAG2/MAD2L2/RAN/TRIM6/GNL3L/PARP1/MSX1/ANXA2/UBASH3B/E2F1/EGF/BAMBI/NKX3-1/TXN/CRT…
GO_CELLULAR_AMINO_ACID_METABOLIC_PROCESS	GO_CELLULAR_AMINO_ACID_METABOLIC_PROCESS	270	-0.44967	-2.10647	0.000190186	0.00258094	0.00188924	4062	tags=35%, list=12%, signal=31%	MTHFS/FARSB/MSRA/RARS/GCSH/PSMD12/YARS2/PSMC6/GART/MRI1/ARG2/GCLC/PSMF1/AARS2/SMS/PADI4/EEF1E1/PM20D1/OAZ2/PSMA2/EGLN1/SLC25A21/SCLY/SEPHS2/NARS2/NIT2/PSMA3/P4HB/QDPR/OAZ1/LARS2/GATC/PLOD1/PSMA1/GSS/PSMD14/GCAT/FARSA/SLC6A6/TDH/PSMD5/PRDX4/KARS/HARS2/PSME4/MTHFD1/GOT1/SEPHS1/AZIN1/PLOD3/SLC25A12/EARS2/FARS2/PSMA6/PEPD/HYKK/PSMB5/PSMD6/GOT2/PSMA4/PSMD4/SLC25A32/ENOPH1/PSMD7/MARS2/FPGS/PSMC2/PSMD1/…
GO_NCRNA_PROCESSING	GO_NCRNA_PROCESSING	349	-0.627301	-3.01825	0.000190186	0.00258094	0.00188924	6867	tags=57%, list=21%, signal=46%	SSB/DROSHA/TFB2M/ALKBH1/RIOK1/EXOSC5/NSUN4/EXOSC9/MRPL44/TRMT2B/RPUSD4/EXOSC8/RPS14/SMAD1/TSEN2/UTP3/RPL14/FTSJ1/CT45A1/NCBP1/ANKRD16/RPP14/TRMT112/TYW3/UTP14A/RCL1/POP5/LAGE3/TEX10/ZNHIT3/RPS17/INTS9/DDX1/TRMT1L/PRKRA/THUMPD3/INTS12/ERI3/DDX47/NGDN/TRMT1/EXOSC4/AGO1/INTS7/DUS3L/ELP6/PUSL1/WDR55/CHD7/WDR36/FAM98B/POP7/TYW1/TRNT1/TSR3/SENP3/INTS2/INTS5/DDX51/TRMT6/RPF2/DUS4L/AGO3/ADAT1/SHQ1/ZBTB8O…
GO_NEGATIVE_REGULATION_OF_CATABOLIC_PROCESS	GO_NEGATIVE_REGULATION_OF_CATABOLIC_PROCESS	253	-0.356929	-1.65966	0.000190186	0.00258094	0.00188924	5080	tags=30%, list=15%, signal=26%	USP7/HSP90AB2P/QSOX1/SNX3/SNX12/PAIP1/PBK/MTMR2/DDRGK1/FAM192A/SGTA/HMGCR/AXIN2/SYNCRIP/CHMP4A/CSNK2A1/LARP1/SERPINE2/ATP13A2/STYX/SMCR8/MTOR/DHX9/MIR199A1/YOD1/PSMF1/LAPTM4B/HCAR2/UCHL5/RELA/MYD88/PIN1/GIPC1/TOB1/CYP51A1/PKP3/MAP1A/SCO1/NAF1/TIRAP/EIF4G1/EIF4G2/ELAVL1/PARK7/MTMR9/PHF23/MAD2L2/FLNA/YBX3/UBE2G2/PHB/ANXA2/RILP/SF3B3/HTR2B/E2F1/MAD2L1/AZIN1/GSK3A/PDCL3/SLC25A12/CCAR2/MAPKAPK2/DFFA/U…
GO_PROTEIN_MODIFICATION_BY_SMALL_PROTEIN_REMOVAL	GO_PROTEIN_MODIFICATION_BY_SMALL_PROTEIN_REMOVAL	270	-0.495625	-2.32175	0.000190186	0.00258094	0.00188924	3924	tags=32%, list=12%, signal=28%	OTUB1/OTUD7B/SENP3/STAM/STAMBP/PSMD12/STAMBPL1/COPS8/PSMC6/COPS5/YOD1/USP50/PSMF1/ACTL6A/TADA2B/ACTB/PSMA2/UBA52/ARRB2/UCHL5/USP13/RAD23B/TRAF2/SKP2/GPS1/PSMA3/SPATA2/KEAP1/USP10/TOR1A/PSMA1/COPS3/PSMD14/RHOA/PARK7/PSMD5/ACTR5/PSME4/IKBKG/MCRS1/UIMC1/CLSPN/USP44/USP5/TNIP2/NEDD8/USP38/CCNA2/USP39/KAT2A/KDM1B/PSMA6/PSMB5/PSMD6/PSMA4/PSMD4/PSMD7/TRAF3/ADRM1/USP14/PSMC2/PSMD1/PSMC1/PSMB1/PSMD8/PSMD1…
GO_GOLGI_VESICLE_TRANSPORT	GO_GOLGI_VESICLE_TRANSPORT	347	-0.332544	-1.59939	0.000190223	0.00258094	0.00188924	5226	tags=26%, list=16%, signal=22%	EXOC2/RAB1A/MCFD2/NKD2/SEC22C/NAPG/VAMP8/KDELR2/KIF22/RABEP1/SYS1/SEC23IP/SEC23A/MYO5A/EHD3/LYPLA1/TRAPPC1/RER1/VAMP7/ERGIC3/PICK1/RAB8B/SEC24C/RINT1/PDCD6/RAB1B/DCTN3/AP1G1/KLC2/CTSC/ARFGAP2/KRT18/GOSR2/TFG/RP2/KLC1/SEC24A/LMAN2L/PROZ/GOLGA3/ACTR1A/BNIP1/SCAMP3/C16orf70/SEC24D/PPP6R1/NSF/KIF4A/BICD2/SURF4/PREB/DCTN2/VTI1A/KIF2C/RANGRF/DYNC1LI1/RAB43/TMED3/KDELR3/UVRAG/TRAPPC3/TEX261/DCTN5/DYNLL2…
GO_PROTEIN_MATURATION	GO_PROTEIN_MATURATION	236	-0.352938	-1.62799	0.000190223	0.00258094	0.00188924	5004	tags=30%, list=15%, signal=25%	NKD2/PCSK9/SNX12/AEBP1/RCE1/APH1B/TYSND1/DNAJB11/SDE2/BAD/CTSE/SEC11A/HM13/SERPINE2/FGB/GCSH/LGMN/PCSK7/PMPCA/IMMP1L/SPCS2/NAA50/ATP6AP2/NAA25/CTSH/ISCA2/SERPINH1/CHCHD4/YME1L1/FXN/CTSS/TSPAN33/PRKACA/BCL2L12/PRSS12/CISD3/LIPT2/STUB1/PGK1/BAG2/PRDX4/PARP1/ANXA2/PITRM1/DOHH/SEC11C/NAA15/GLRX5/STOML2/TMEM208/CALR/CTSZ/BAK1/NAA20/CIAO1/HSPD1/TESC/AFG3L2/NAA10/ECE2/ZMPSTE24/BOLA2B/TIMM17A/FADD/GLRX3/…
GO_DNA_RECOMBINATION	GO_DNA_RECOMBINATION	244	-0.433641	-2.00818	0.000190367	0.00258094	0.00188924	6066	tags=37%, list=18%, signal=31%	RHNO1/UNG/RPA4/BRCA2/WRAP53/MLH1/HIST1H1C/FANCM/XRCC5/NFRKB/NCOA6/FANCB/MMS22L/POLN/TCF3/TP53BP1/RIF1/SWSAP1/FIGNL1/ZNF365/TFPT/LIG4/C14orf39/TREX1/KPNA1/WRNIP1/INO80D/KLHL15/RECQL4/RAG1/TEX15/RBM14/TERF2/LIG3/POLQ/TCF7/CHEK1/ACTL6A/MSH6/MCM8/BATF/H2AFX/ACTR2/TEX19/RPA2/HUS1B/HUS1/UCHL5/EXO1/RAD54B/CLCF1/EXOSC3/PARPBP/RAD51C/RPA1/ERCC4/RAD54L/AUNIP/H1FOO/PGBD5/PSMD14/RUVBL2/XRCC6/RFWD3/MAD2L2/PAR…
GO_ENERGY_DERIVATION_BY_OXIDATION_OF_ORGANIC_COMPOUNDS	GO_ENERGY_DERIVATION_BY_OXIDATION_OF_ORGANIC_COMPOUNDS	243	-0.469616	-2.17386	0.000190367	0.00258094	0.00188924	6756	tags=48%, list=21%, signal=39%	NDUFB7/UQCRC2/PHKA1/NDUFB6/DNAJC15/NDUFA5/DLD/PPP1R3D/BNIP3/OXA1L/FASTKD1/NDUFB3/CBFA2T3/NDUFA1/NDUFA11/NR4A3/CDK1/PRLH/COQ10B/PNPT1/PHKB/ADSL/FASTKD2/IL6ST/GYG2/SLC25A23/GYS1/FAHD1/TREX1/ME2/NDUFAF1/GPD2/NDUFA3/COQ10A/NDUFA10/ACO2/PPP1CC/FH/COX8A/COX5A/MDH2/SLC25A25/SDHC/PRELID1/MTOR/PPP1CA/TBRG4/UQCRC1/PANK2/SDHA/IDH3B/COA6/PPP1R3B/NDUFAF2/SUCLG1/NDUFA12/NDUFC2/COX20/PYGL/NDUFA8/PRKAG2/PHLDA2/C…
GO_ORGANIC_HYDROXY_COMPOUND_BIOSYNTHETIC_PROCESS	GO_ORGANIC_HYDROXY_COMPOUND_BIOSYNTHETIC_PROCESS	232	-0.348322	-1.6033	0.000190367	0.00258094	0.00188924	6231	tags=32%, list=19%, signal=26%	ITPKA/SLC45A2/SC5D/CNBP/SEC14L2/ALOX15/STARD4/ACAA2/FASN/PLCL2/HSD17B4/SRD5A3/SNAI1/GPAM/SPTLC1/IMPA2/MYO5A/ELOVL6/DHFR/PLCD4/HMGCR/ASAH1/PCBD1/SCP2/CYB5R3/GCH1/IMPAD1/MBTPS2/SLC27A5/BMP6/LSS/MSMO1/SOD1/PRKAG2/MVD/GIPC1/FDFT1/CYP51A1/PLCH1/MVK/PLCG2/OSBPL3/QDPR/ERLIN1/IDI1/KPNB1/PNPO/PGP/FGFR4/PARK7/CYB5R1/RAN/FDPS/CITED1/SCD/GOT1/DHCR24/CLCN2/HMGCS1/SQLE/ACOX2/INSIG1/NUS1/SPHK1/ACER3/DHDDS/PLCB2…
GO_REGULATION_OF_PROTEIN_STABILITY	GO_REGULATION_OF_PROTEIN_STABILITY	248	-0.426887	-1.97945	0.000190476	0.00258094	0.00188924	5080	tags=31%, list=15%, signal=26%	USP7/PRKRA/NAPG/SWSAP1/DVL3/TREX1/ZNF207/MAPK1/DPM2/ISOC2/SMAD7/PRKCD/PIM2/PTGES3/AAK1/CLU/MCM8/STK4/LSS/CTSH/NCLN/MUL1/PEX19/USP13/IRGM/RASSF2/DERL1/PIN1/GIPC1/BAG3/AURKA/ID1/GTSE1/CHFR/PLK1/CDC37/PPIB/NF2/STUB1/CCT8/TCP1/PARK7/MTMR9/BAG2/CD81/FLNA/GNL3L/MSX1/CCT6A/PHB/HIST1H1B/APTX/TNIP2/NAA15/CCT3/CCT4/DNLZ/CCT2/ATP1B3/CCAR2/CALR/HSPD1/GTPBP4/TESC/KAT2A/TERT/PINX1/WNT10B/CCT5/PFN2/PFN1/GAPDH/H…
GO_DNA_TEMPLATED_TRANSCRIPTION_INITIATION	GO_DNA_TEMPLATED_TRANSCRIPTION_INITIATION	234	-0.416864	-1.92043	0.000190549	0.00258094	0.00188924	7789	tags=44%, list=24%, signal=34%	AR/RRN3/NRBP1/MED8/HNF1A/POLR2A/THRAP3/ZNF451/POLR2I/CAND1/NAT14/CDK9/ERCC2/UBTF/MED17/HIST1H4F/MED24/TFB2M/CDK4/NR5A1/SUB1/CDKN1A/CREB1/GTF2F1/NR4A3/TAF3/CDK1/GTF3C5/PPARD/TAF7L/NCOA6/GTF2E1/TEAD3/CBFB/TAF5/TAF15/HIST1H4E/GTF2A1/GTF3C1/POLR2D/MED20/NR2F1/SOX9/CTNNB1/TWISTNB/TAF4/SMARCB1/POLR2J/MED1/GTF2F2/GTF2H3/POLR2B/ESRRA/PSMC6/NR6A1/TEAD1/SNAPC5/SRF/DR1/MED31/HIST1H4B/TAF1A/TAF12/GTF2H4/GTF3…
GO_CELL_CYCLE_CHECKPOINT	GO_CELL_CYCLE_CHECKPOINT	205	-0.428747	-1.94895	0.000190621	0.00258094	0.00188924	6066	tags=40%, list=18%, signal=32%	RHNO1/RPA4/CDKN1A/BUB3/PLAGL1/CDK1/KLHL22/BABAM1/APC/CNOT7/TP53BP1/DOT1L/NAE1/TREX1/BUB1B/ZNF207/INTS7/CLOCK/CNOT4/E2F4/BUB1/RINT1/CNOT11/CHEK1/MSH6/DTL/H2AFX/RPA2/PTPN11/HUS1B/HUS1/E2F7/AURKA/E2F8/ZWILCH/GTSE1/ANAPC15/TRIAP1/CHFR/MDC1/CRY1/PLK1/CCNB1/CUL4A/PRCC/HRAS/TIPIN/PCBP4/ZWINT/DYNC1LI1/SFN/SOX11/DCLRE1B/RFWD3/MAD2L2/VPS4A/PPP1R10/NABP2/UIMC1/CLSPN/USP44/TIMELESS/E2F1/MAD2L1/PRMT1/TICRR/MA…
GO_RIBOSOME_BIOGENESIS	GO_RIBOSOME_BIOGENESIS	263	-0.677138	-3.15996	0.000190621	0.00258094	0.00188924	4683	tags=51%, list=14%, signal=44%	ERI3/DDX47/NGDN/NIP7/RPLP0P6/MRPS2/EXOSC4/WDR55/CHD7/WDR36/TSR3/SENP3/DDX51/RPF2/ZNF622/GTF3A/ABCE1/SHQ1/SURF6/EXOSC7/NOL11/SBDS/GAR1/NSUN5/BOP1/DHX30/GNL2/NHP2/PPAN/MALSU1/RRP8/DIMT1/TSR2/NOC4L/WDR74/EXOSC2/NOL12/MRPL11/BMS1/RPSA/ABT1/WDR12/NPM1/NOM1/NOL6/TRMT61B/NOP10/ISG20L2/EXOSC3/WDR43/IMP3/URB1/DCAF13/RPUSD2/RPL7L1/UTP20/REXO4/NAF1/NOL9/DDX27/WBP11/POP4/DDX21/DDX3X/MRM1/FBL/BRIX1/NOL10/EIF4…
GO_ACTIVATION_OF_INNATE_IMMUNE_RESPONSE	GO_ACTIVATION_OF_INNATE_IMMUNE_RESPONSE	262	-0.431425	-2.01247	0.000190694	0.00258094	0.00188924	4036	tags=32%, list=12%, signal=28%	MATR3/IRAK2/IRF4/PRKCD/RBM14/FGB/LGR4/PSMD12/PSMC6/PAK2/LGMN/PQBP1/S100A14/IRF3/PSMF1/UBQLN1/PSMA2/UBA52/ARRB2/RELB/RELA/MYD88/IRGM/HEXIM1/F2RL1/PLCG2/MUC4/CTSS/PSMA3/UBE2D3/TIRAP/PRKACA/IKBKE/PSMA1/HRAS/PSMD14/CHUK/PSMD5/XRCC6/PSME4/IKBKG/TNIP2/MFHAS1/MAPKAPK2/HSPD1/PSMA6/MUC12/GPS2/PSMB5/PSMD6/UBE2D2/PSMA4/UBE2N/PSMD4/FADD/PSMD7/TRAF3/ICAM3/PSMC2/PSMD1/PSMC1/PSMB1/CD14/MAPKAPK3/PSMD8/PSMD13/PSM…
GO_RIBONUCLEOPROTEIN_COMPLEX_SUBUNIT_ORGANIZATION	GO_RIBONUCLEOPROTEIN_COMPLEX_SUBUNIT_ORGANIZATION	262	-0.572558	-2.67082	0.000190694	0.00258094	0.00188924	5221	tags=47%, list=16%, signal=39%	SMN1/SMN2/ZNHIT3/SNRPE/CNOT7/DDX6/EIF3F/DDX1/GEMIN2/FASTKD2/LSM3/RNU6-8/SART3/POLR2D/NIP7/EIF3M/RPLP0P6/GEMIN6/MRPS2/AGO1/LSM4/EIF3CL/SNRPD3/PTGES3/SNRPB/RPF2/DHX9/AGO3/RC3H1/TFIP11/SHQ1/SBDS/AAR2/BOP1/DHX30/PATL1/PPAN/AGO2/DDX20/MCTS1/KLC1/MRPL11/LIMD1/RPSA/ABT1/NPM1/OGFOD1/SFSWAP/G3BP2/GEMIN7/CD2BP2/CELF1/NAF1/RNVU1-3/SRSF9/RPS23/DDX3X/NUFIP1/ISY1/RUVBL2/BRIX1/EIF3C/SF3A3/RPL3L/MRPL20/TICRR/RRP…
GO_REGULATION_OF_CELLULAR_PROTEIN_CATABOLIC_PROCESS	GO_REGULATION_OF_CELLULAR_PROTEIN_CATABOLIC_PROCESS	230	-0.403015	-1.85324	0.00019073	0.00258094	0.00188924	5376	tags=33%, list=16%, signal=28%	EZR/UBE2J1/UBE2K/CAV3/USP7/HSP90AB2P/NKD2/GNA12/PCSK9/BBS7/SOCS4/PBK/RNF19B/DDRGK1/CEBPA/UBE2V2/FAM192A/SGTA/SMAD7/RCHY1/CSNK2A1/RBX1/ATP13A2/STYX/FAF1/PSMC6/CLU/YOD1/GCLC/PSMF1/CTSC/LAPTM4B/UBQLN1/NUDT15/UCHL5/USP13/RAD23B/GIPC1/AURKA/MAP1A/CHFR/SCO1/HSPBP1/PLK1/KEAP1/PRKACA/AMER1/STUB1/PSMD14/PARK7/BAG2/CD81/UBE2G2/ANXA2/EGF/USP5/LDLR/GSK3A/PDCL3/CCAR2/BCAP31/COMMD1/UBQLN4/MAPK9/WNT10B/USP14/PS…
GO_CELL_CYCLE_G2_M_PHASE_TRANSITION	GO_CELL_CYCLE_G2_M_PHASE_TRANSITION	254	-0.547701	-2.54707	0.000190767	0.00258094	0.00188924	3878	tags=38%, list=12%, signal=34%	TPX2/RBX1/RINT1/PSMD12/PSMC6/PPP2R2A/DCTN3/CHEK1/PSMF1/MSH6/FBXO5/DTL/ATF5/STOX1/PSMA2/CEP72/HUS1B/HUS1/PLK4/CALM3/NPM1/CCNB2/ACTR1A/HAUS8/AURKA/CEP78/GTSE1/SKP2/YWHAE/RAD51C/PLK1/CCNB1/PSMA3/PRKACA/DCTN2/PSMA1/PSMD14/KHDRBS1/PSMD5/PKMYT1/VPS4A/PSME4/FGFR1OP/UIMC1/CLSPN/HAUS7/CEP41/TUBA4A/TICRR/H2AFY/AKAP8/CCNA2/PSMA6/TPD52L1/PSMB5/PSMD6/MAPRE1/PSMA4/PSMD4/TUBB/YWHAG/PINX1/PSMD7/WNT10B/TUBB4B/NES…
GO_NUCLEAR_CHROMOSOME_SEGREGATION	GO_NUCLEAR_CHROMOSOME_SEGREGATION	228	-0.453375	-2.0838	0.000190767	0.00258094	0.00188924	8265	tags=47%, list=25%, signal=35%	BLM/KIF14/TEX12/RIOK2/ZW10/KIF4B/MIS12/SMC2/PPP2R1A/KNSTRN/CDC27/PDS5A/RMI1/MAD1L1/TTL/DYNC1H1/ECT2/CENPE/TERF1/SMC4/DDX11/AURKB/DLGAP5/RNF212/BECN1/BUB3/ESPL1/KIF25/MLH1/FANCM/RACGAP1/PDS5B/KLHL22/MSTO1/APC/SMC1A/KIF22/HECW2/DSN1/C14orf39/BUB1B/ZNF207/CTNNB1/ACTR3/TEX15/ANAPC4/ANAPC1/AXIN2/CHMP4A/BUB1/DDX11L8/NAA50/FBXO5/ACTR2/NEK6/CDC26/CDC23/SPAG5/PRC1/CDC42/ANAPC15/RAD51C/ANAPC5/PLK1/KIF4A/CC…
GO_POSITIVE_REGULATION_OF_CELL_CYCLE_PROCESS	GO_POSITIVE_REGULATION_OF_CELL_CYCLE_PROCESS	254	-0.374828	-1.74313	0.000190767	0.00258094	0.00188924	4667	tags=28%, list=14%, signal=25%	DRD2/DBF4B/CENPJ/DDRGK1/NSFL1C/RECQL4/ANAPC4/MED1/CNOT4/E2F4/PIWIL2/CNOT11/PEBP1/FBXO5/PAF1/DTL/PDGFB/STOX1/RRP8/PLK4/SPAG5/E2F7/NPM1/GIPC1/AURKA/E2F8/CDC42/GTSE1/RAD51C/TRIAP1/ANAPC5/CCNB1/PRKACA/EIF4G1/CUL4A/PCBP4/DYNC1LI1/DDX3X/RHOA/SFN/KIF20B/MSX1/MYBBP1A/E2F1/MAD2L1/PRMT1/EGF/PDGFRB/LSM10/XRCC3/POC1A/PCNA/H2AFY/MEPCE/SPHK1/CCNE1/TERT/UBE2C/CDC45/WNT10B/CCND3/FEN1/NUP62/FAM83D/RANBP1/CENPV/CD…
GO_PROTEIN_LOCALIZATION_TO_NUCLEUS	GO_PROTEIN_LOCALIZATION_TO_NUCLEUS	228	-0.421707	-1.93825	0.000190767	0.00258094	0.00188924	6275	tags=39%, list=19%, signal=32%	RANBP6/IPO8/NR5A1/NUP107/CTDNEP1/IPO7/CDK5/WRAP53/TAF3/CDK1/IPO9/KPNA4/NUP214/NUP133/DNAJB6/NUP98/RAB23/SOX9/KPNA1/KAT7/MAPK1/POM121/OTUD7B/PRKCD/RPF2/PPP3CA/PAF1/NUP35/POM121B/IPO5/POM121C/NUP50/CSE1L/NUP153/POLR1A/TNPO3/PIN1/BAG3/GTSE1/YWHAE/CARD10/PLK1/TNPO2/RANGAP1/TRIM28/KPNB1/TOR1A/NUTF2/NF2/CCT8/TCP1/PARK7/NXT1/NUP85/KPNA3/RAN/FLNA/PPP1R10/PARP1/MSX1/CCT6A/IPO4/DRD1/IPO13/MCRS1/HHEX/CABP1/…
GO_REGULATION_OF_ANIMAL_ORGAN_MORPHOGENESIS	GO_REGULATION_OF_ANIMAL_ORGAN_MORPHOGENESIS	228	-0.419437	-1.92782	0.000190767	0.00258094	0.00188924	3721	tags=28%, list=11%, signal=25%	LGR4/PSMD12/AP2S1/GNG5/PSMC6/VANGL1/PAX8/PSMF1/CLTC/STOX1/PSMA2/ARRB2/FZD5/ETV5/CDC42/DIO3/PSMA3/CSF1/BASP1/ZNRF3/PSMA1/PSMD14/RHOA/PSMD5/MSX1/PSME4/ROR1/CITED1/NKD1/WNT11/RNF207/SAPCD2/PSMA6/PSMB5/PSMD6/PSMA4/PSMD4/FOXC1/AP2M1/PSMD7/PSMC2/PSMD1/PSMC1/PSMB1/PSMD8/PFN1/PSMD13/PSMD3/PSMC5/PSMB3/PSMA5/PSME3/PSMB4/VDR/PSMB7/AJAP1/PSMB6/PSMB2/PSMC4/PSMA7/PSMD2/PSMC3/PSMD11
GO_CELL_CYCLE_G1_S_PHASE_TRANSITION	GO_CELL_CYCLE_G1_S_PHASE_TRANSITION	249	-0.383052	-1.77682	0.00019084	0.00258094	0.00188924	3916	tags=28%, list=12%, signal=25%	CNOT4/E2F4/PIM2/PRMT2/CNOT11/PPP3CA/MCM8/FBXO5/PAF1/MCM6/RPA2/TMEM14B/GMNN/PRIM2/MCM3/E2F7/TYMS/AURKA/POLE/E2F8/NASP/GTSE1/SKP2/RPA1/CCL2/TRIAP1/CCNB1/ORC6/CCNE2/POLE2/EIF4G1/CUL4A/RCC1/POLE3/PCBP4/DDX3X/SFN/MCM5/RFWD3/POLE4/CDKN2D/E2F1/PRMT1/NACC2/LSM10/MCM7/PCNA/MEPCE/CCNA2/TRIM71/GSPT1/CCNE1/CUL5/TERT/BID/CDC45/POLA2/MCM10/MCM4/CCND3/CDKN3/FAM83D/CDC6/TFDP1/PSME3/ORC1/RRM2/CDC25A/CYP1A1
GO_MEIOTIC_CELL_CYCLE	GO_MEIOTIC_CELL_CYCLE	206	-0.3619	-1.64535	0.00019084	0.00258094	0.00188924	6343	tags=34%, list=19%, signal=28%	RNF212/PRKACB/PPP2CA/RPA4/BUB3/BRCA2/ESPL1/PRKAR1A/MLH1/FANCM/HSPA2/SPIN1/MASTL/SMC1A/SLC2A8/FIGNL1/DUSP13/CKS2/C14orf39/BUB1B/ACTR3/TEX15/PIWIL2/PIM2/BUB1/ING2/PDIK1L/MSH6/FBXO5/H2AFX/ACTR2/TUBGCP3/TEX19/RPA2/FANCA/HUS1B/HUS1/EXO1/RAD54B/AURKA/RAD51C/RPA1/PLK1/CCNE2/ERCC4/RAD54L/METTL3/NCAPH/NPPC/PTTG1/H1FOO/YTHDF2/PKMYT1/MSX1/TUBGCP4/GPR3/RAD1/CALR/RAD51/CCNE1/NDC1/PLD6/NCAPD3/TRIP13/PSMD13/NSU…
GO_REGULATION_OF_PROTEIN_CATABOLIC_PROCESS	GO_REGULATION_OF_PROTEIN_CATABOLIC_PROCESS	343	-0.399312	-1.91821	0.00019084	0.00258094	0.00188924	5394	tags=33%, list=16%, signal=28%	RAB26/EZR/UBE2J1/UBE2K/CAV3/APC/USP7/HSP90AB2P/SNX3/NKD2/GNA12/PCSK9/HECW2/BBS7/SNX12/SOCS4/PBK/DDB1/RNF19B/DDRGK1/SOX9/CEBPA/UBE2V2/FAM192A/SGTA/SMAD7/HMGCR/RCHY1/CSNK2A1/RBX1/SERPINE2/ATP13A2/STYX/RAB7A/FAF1/PSMC6/CLU/YOD1/GCLC/PSMF1/DTL/CTSC/LAPTM4B/OAZ2/UBQLN1/EGLN1/NUDT15/AREL1/UCHL5/RELA/USP13/RAD23B/HECW1/PIN1/GIPC1/AURKA/CYP51A1/MAP1A/CHFR/SCO1/HSPBP1/PLK1/NSF/PACSIN3/KEAP1/PRKACA/OAZ1/ID…
GO_REGULATION_OF_INTRACELLULAR_PROTEIN_TRANSPORT	GO_REGULATION_OF_INTRACELLULAR_PROTEIN_TRANSPORT	213	-0.359989	-1.64181	0.000190913	0.00258094	0.00188924	4445	tags=26%, list=14%, signal=23%	RAB23/ANP32B/XPO5/MAPK1/NDEL1/VAMP7/PRKCD/ATP13A2/YOD1/OAZ2/KCNB1/IPO5/PTPN11/MICALL2/EMD/ARC/BAG3/CHCHD4/FZD5/GTSE1/YWHAE/GRASP/UBE2D3/UHMK1/RANGAP1/TRIM28/PRKACA/OAZ1/PDCD5/HRAS/PARK7/SFN/SAE1/KIF20B/RAN/FLNA/GSG1L/UBE2G2/UBL5/KCNE1/UBE2L3/CABP1/GSK3A/TXN/BCAP31/INSIG1/CIB1/PARL/ITGB1BP1/MIEF1/NUP62/XPO4/TARDBP/NOLC1/ITGAM/CDK5R1
GO_DNA_REPLICATION	GO_DNA_REPLICATION	251	-0.507597	-2.35628	0.000191058	0.00258094	0.00188924	6072	tags=45%, list=18%, signal=37%	PPP2CA/RHNO1/RPA4/SET/BRCA2/REPIN1/ORC5/LIG1/FANCM/CDK1/PURA/NCOA6/MMS22L/POLN/SMC1A/RFC2/RFC3/DBF4B/ZNF365/RFC4/NUP98/LRWD1/LIG4/POLD3/POLH/TREX1/PRIMPOL/KAT7/WRNIP1/RECQL4/SDE2/WDHD1/TOP1/RBM14/TERF2/LIG3/POLQ/FAF1/NFIC/MAP2K4/DHX9/RRM1/SSBP1/CHEK1/MSH6/MCM8/MCIDAS/FBXO5/DTL/POLG/MCM6/RPA2/GMNN/POLD2/SLBP/HUS1/GINS3/EXO1/UPF1/PRIM2/MCM3/RNASEH2A/E2F7/POLE/E2F8/NASP/RPA1/CACYBP/ORC6/HMGA1/CCNE2/…
GO_NEGATIVE_REGULATION_OF_ORGANELLE_ORGANIZATION	GO_NEGATIVE_REGULATION_OF_ORGANELLE_ORGANIZATION	339	-0.341509	-1.63766	0.000191058	0.00258094	0.00188924	6280	tags=31%, list=19%, signal=25%	TMSB15A/ATAD2/BECN1/VAT1/GMFG/BNIP3/SLC35F6/SET/BUB3/SKI/FEZ2/ESPL1/PRKAR1A/KIF25/HIST1H1C/OPA1/KLHL22/XRCC5/ACAA2/CAV3/APC/WASF2/TRIP12/KDM4C/TBC1D4/CAMSAP1/BUB1B/PRMT6/ZNF207/SMARCB1/OTUB1/PRKCD/CHMP4A/PICK1/RBM14/TERF2/BUB1/PRELID1/RAB7A/SMCR8/CLU/CHEK1/FBXO5/PPFIA1/MTPN/MUL1/ARRB2/IQCJ-SCHIP1/DNMT1/NPM1/BAG3/ANAPC15/TRIAP1/FXN/CCNF/PLK1/TBCD/CCNB1/HMGA1/FZD9/DYRK1A/ERCC4/AURKAIP1/PTTG1/H1FOO/…
GO_PROTEIN_CONTAINING_COMPLEX_LOCALIZATION	GO_PROTEIN_CONTAINING_COMPLEX_LOCALIZATION	264	-0.421968	-1.96897	0.000191058	0.00258094	0.00188924	7385	tags=40%, list=22%, signal=31%	POLDIP3/THOC3/MAGOHB/SSNA1/DNM3/RNPS1/WDR33/MZT1/IWS1/KIF3B/LCA5L/TERF1/TRAF3IP1/SSB/SMG7/STX1B/NUP107/EXOC3L4/SRSF6/NCBP1/CPSF2/NUP160/NUP37/GHSR/PURA/ZC3H3/EZR/SMG1/NUP214/NUP133/POLR2D/SRSF4/NUP98/SSX2IP/POM121/EIF4E/SNAP47/SMAD7/GPHN/TERF2/EXOC8/ABCE1/AGFG1/NUP35/NUP205/CEP72/POM121C/SLBP/KLHL21/ARC/NUP50/UPF1/GLE1/DAG1/RPSA/NUP153/NPM1/NOL6/U2AF2/SRSF7/GRASP/RAP1A/RBM15B/SRSF9/SRRM1/STX3/HRA…
GO_REGULATION_OF_DNA_METABOLIC_PROCESS	GO_REGULATION_OF_DNA_METABOLIC_PROCESS	251	-0.412342	-1.9141	0.000191058	0.00258094	0.00188924	7095	tags=41%, list=22%, signal=32%	UBE2V1/CDK9/ERCC2/KDM1A/OGG1/TERF1/DDX11/AURKB/SRC/EYA3/APBB1/BRCC3/RLF/SMG7/PRKCG/UNG/ANXA3/WRAP53/FAM129B/MLH1/HIST1H1C/XRCC5/BABAM1/FANCB/SMG1/USP7/TP53BP1/RIF1/TRIP12/FIGNL1/ZNF365/POLH/UBE2V2/KPNA1/WRNIP1/CTNNB1/MAPK1/KLHL15/TEX15/AXIN2/OTUB1/PRKCD/TERF2/POLQ/DHX9/TFIP11/CHEK1/MSH6/H2AFX/ACTR2/STOX1/RPA2/UPF1/CLCF1/NPM1/EXOSC3/ZNF93/PARPBP/MAPKAPK5/NAF1/TRIM28/ERCC4/CUL4A/AUNIP/H1FOO/CCT8/TC…
GO_PROTEIN_FOLDING	GO_PROTEIN_FOLDING	204	-0.59454	-2.69934	0.000191095	0.00258094	0.00188924	5066	tags=47%, list=15%, signal=40%	HSPA5/HSP90AB2P/DNAJB5/DNAJB6/GNAI3/TBCC/NGLY1/DNAJB8/PDCL/UGGT1/DNAJC5/SGTA/DNAJB11/CSNK2A1/DNAJC25/HSPA9/PPIE/PTGES3/GNB1/CLU/TOR1B/DNAJA2/HSP90B2P/RP2/PEX19/SACS/LMAN2L/GNAT2/PTGES3L/DERL1/RAD23B/NUDCD3/BAG3/EMC1/CHCHD4/PPID/MOGS/GRPEL1/HSPBP1/TBCD/FKBP5/PDRG1/P4HB/GNAZ/GNB4/NPPC/CDC37/PPIH/TOR1A/PDCD5/PPIB/TTC1/CCT8/TCP1/DNAJC2/RUVBL2/BAG2/EMC3/PRDX4/CCT6A/CHORDC1/CCT3/CCT4/PPIL1/DNLZ/CCT2/HS…
GO_REGULATION_OF_PROTEIN_MODIFICATION_BY_SMALL_PROTEIN_CONJUGATION_OR_REMOVAL	GO_REGULATION_OF_PROTEIN_MODIFICATION_BY_SMALL_PROTEIN_CONJUGATION_OR_REMOVAL	204	-0.378912	-1.72034	0.000191095	0.00258094	0.00188924	5198	tags=31%, list=16%, signal=26%	FEM1A/RAB1A/MASTL/HSPA5/TRIP12/SART3/DCUN1D4/CTNNB1/SMAD7/RCHY1/OTUB1/TSPYL5/PDCD6/MTOR/GCLC/FBXO5/SPSB4/UBQLN1/MUL1/ARRB2/RELA/PRMT3/DERL1/PIN1/U2AF2/SKP2/PLAA/CHFR/HSPBP1/CRY1/PLK1/AMER1/DAXX/STUB1/PARK7/PHF23/BAG2/MAD2L2/TBC1D7/GNL3L/USP44/MAD2L1/UBE2L3/DCUN1D5/UBE2S/GSK3A/COMMD1/SPHK1/GTPBP4/RASSF5/GPS2/MAPK9/UBE2C/DNAJA1/UBE2N/PINX1/LIMK1/FKBP1A/HSP90AA1/CDC20/VCP/HSP90AB1/AIMP2
GO_COENZYME_METABOLIC_PROCESS	GO_COENZYME_METABOLIC_PROCESS	229	-0.35992	-1.65414	0.000191131	0.00258094	0.00188924	5147	tags=33%, list=16%, signal=28%	PDK3/SLC25A1/COQ10B/HSD17B4/MAT2A/ACSM4/GPAM/ACOT11/ME2/NT5E/ELOVL6/GGH/DHFR/COQ10A/GPHN/MTHFS/HMGCR/COQ3/PCBD1/AMD1/MDH2/PDZD11/GCH1/HSD17B12/GART/ACOT7/MRI1/MOCS3/PANK2/SUCLG1/UBIAD1/AHCY/ELOVL7/TYMS/ELOVL1/MVD/COQ9/MVK/MDH1/CBR3/QDPR/PDP1/PPT1/PNPO/NFS1/ACOT4/KCNAB2/ACOT13/ACSL4/PDXK/SLC5A6/MTHFD1/SLC25A16/SCD/SLC19A1/RFK/FLAD1/HMGCS1/IDH1/LDHA/NDUFA9/SLC25A32/DBI/ENOPH1/PDHA1/SPR/PDP2/FPGS/G6…
GO_NEGATIVE_REGULATION_OF_CELL_CYCLE_PHASE_TRANSITION	GO_NEGATIVE_REGULATION_OF_CELL_CYCLE_PHASE_TRANSITION	229	-0.49422	-2.27136	0.000191131	0.00258094	0.00188924	3916	tags=37%, list=12%, signal=33%	CNOT4/E2F4/RBX1/BUB1/RINT1/PSMD12/PRMT2/CNOT11/PSMC6/CHEK1/PSMF1/MSH6/FBXO5/DTL/ATF5/RPA2/PSMA2/HUS1B/HUS1/E2F7/AURKA/E2F8/GTSE1/ANAPC15/CCL2/TRIAP1/PLK1/CCNB1/PSMA3/PSMA1/PCBP4/DYNC1LI1/PSMD14/SFN/PSMD5/RFWD3/MAD2L2/VPS4A/CDKN2D/PSME4/UIMC1/CLSPN/USP44/E2F1/MAD2L1/PRMT1/TICRR/NACC2/XRCC3/PCNA/H2AFY/PSMA6/PSMB5/PSMD6/PSMA4/PSMD4/PINX1/PSMD7/TRIP13/DONSON/PSMC2/PSMD1/PSMC1/PSMB1/PSMD8/PSMD13/PSMD3…
GO_RESPONSE_TO_TUMOR_NECROSIS_FACTOR	GO_RESPONSE_TO_TUMOR_NECROSIS_FACTOR	250	-0.425598	-1.97451	0.000191131	0.00258094	0.00188924	3711	tags=26%, list=11%, signal=23%	GCH1/PSMD12/KRT8/PSMC6/DHX9/HYAL3/PSMF1/KRT18/PSMA2/RELA/SMPD4/TNFRSF12A/F2RL1/TRAF2/CCL2/PSMA3/SPATA2/PSMA1/GSS/PSMD14/CHUK/PSMD5/KARS/YBX3/PSME4/IKBKG/COMMD7/ENDOG/TNFSF9/NKX3-1/TRAIP/TXNDC17/SPHK1/KAT2A/CIB1/PSMA6/GPS2/PSMB5/MAP3K14/PSMD6/PSMA4/PSMD4/PSMD7/TRAF3/PSMC2/PSMD1/PSMC1/PSMB1/CD14/PSMD8/PSMD13/PSMD3/PSMC5/PSMB3/PSMA5/PSME3/PSMB4/PSMB7/PSMB6/PSMB2/PSMC4/PSMA7/PSMD2/PSMC3/PSMD11
GO_MACROMOLECULE_METHYLATION	GO_MACROMOLECULE_METHYLATION	260	-0.398526	-1.85719	0.000191168	0.00258094	0.00188924	6648	tags=35%, list=20%, signal=28%	TGS1/NELFE/NSUN4/ASH2L/TRMT2B/CXXC1/RLF/HENMT1/FTSJ1/TRMT112/FAM129B/TYW3/HIST1H1C/KMT2D/RBM15/CBLL1/WDR61/TRMT1L/THUMPD3/RIF1/DOT1L/NDUFAF7/KDM4C/TRMT1/PRMT6/CTNNB1/SMARCB1/FAM98B/PIWIL2/PICK1/ETF1/PRDM4/SNRPD3/PRMT2/SNRPB/TRMT6/GATAD2A/METTL8/PAF1/NSUN5/BEND3/TET3/DIMT1/CAMKMT/PRMT3/DNMT1/KIAA0391/TRMT61B/TRMT61A/EED/RBM15B/TRIM28/METTL3/MTO1/SETD7/H1FOO/MRM1/FBL/WDR82/PCMT1/METTL2A/PARP1/HIST1…
GO_PROTEIN_DNA_COMPLEX_SUBUNIT_ORGANIZATION	GO_PROTEIN_DNA_COMPLEX_SUBUNIT_ORGANIZATION	260	-0.47782	-2.22671	0.000191168	0.00258094	0.00188924	7526	tags=44%, list=23%, signal=34%	HIST1H2BF/HIST1H1E/SMARCD1/UBB/MCM2/CHD5/CAND1/HIST1H2BC/SUPT16H/ERCC2/HIST1H3I/UBTF/CENPE/TERF1/HIST1H4F/HIST2H3D/HELLS/SPTY2D1/RBBP7/HIST1H2BK/HIST1H2BJ/SET/CHD1L/CREB1/ANP32E/HIST1H1C/CENPH/GTF3C5/TAF7L/H2AFY2/GTF2E1/PTMA/TSPYL4/HIST1H4E/SRCAP/HIST1H2BB/SART3/DDB1/ANP32B/SOX9/SMARCB1/HIST1H2BL/TSPYL5/GTF2H3/RBX1/ARID1A/PSMC6/SMARCD2/BRD2/PAF1/DR1/PADI4/H2AFX/RPA2/HIST1H3A/GMNN/UBA52/HIST1H4B/T…
GO_MITOCHONDRIAL_TRANSPORT	GO_MITOCHONDRIAL_TRANSPORT	218	-0.497703	-2.27455	0.000191205	0.00258094	0.00188924	4092	tags=35%, list=12%, signal=31%	BAD/GDAP1/TIMM10B/MRS2/AGK/TIMM23/PMPCA/IMMP1L/MICALL2/MUL1/ABCB10/PRKAG2/HEBP2/BAG3/CHCHD4/TIMM23B/FZD5/YWHAE/GRPEL1/TOMM34/UBE2D3/FZD9/MCU/NMT1/YWHAB/PDCD5/FLVCR1/SFN/TIMM44/SAE1/TIMM10/TOMM5/HSPA4/SLC25A13/UBL5/PITRM1/SLC25A10/E2F1/SLC25A16/SLC25A22/UBE2L3/GSK3A/YWHAH/SAMM50/DNLZ/STOML2/SLC25A12/TMEM14A/CYC1/BAK1/HSPD1/YWHAQ/TOMM40/AFG3L2/TIMM21/PARL/YWHAZ/BID/TIMM22/LETM1/CHCHD10/YWHAG/SLC25A…
GO_MITOTIC_NUCLEAR_DIVISION	GO_MITOTIC_NUCLEAR_DIVISION	266	-0.452031	-2.11136	0.000191205	0.00258094	0.00188924	4533	tags=34%, list=14%, signal=30%	DSN1/BUB1B/ZNF207/NSFL1C/NDEL1/ANAPC4/ANAPC1/TPX2/CHMP4A/BUB1/CEP85/PEBP1/WRAP73/CHEK1/NAA50/FBXO5/PDGFB/MKI67/NEK6/CDC26/CDC23/SPAG5/CCNB2/PRC1/PIN1/AURKA/SIRT7/ANAPC15/ANAPC5/CCNF/PLK1/KIF4A/CCNB1/CCNE2/ANLN/RCC1/KPNB1/KIFC1/CHMP1A/CHAMP1/NCAPH/AURKAIP1/PTTG1/DSCC1/KIF2C/KIF18B/ZWINT/DYNC1LI1/RHOA/PHF23/PKMYT1/KIF20B/MAD2L2/RAN/FLNA/VPS4A/USP44/CHMP7/MAD2L1/EGF/UBE2S/PDGFRB/MAD2L1BP/XRCC3/H2AFY…
GO_NUCLEIC_ACID_PHOSPHODIESTER_BOND_HYDROLYSIS	GO_NUCLEIC_ACID_PHOSPHODIESTER_BOND_HYDROLYSIS	266	-0.450371	-2.1036	0.000191205	0.00258094	0.00188924	5962	tags=38%, list=18%, signal=31%	CHD1L/NCBP1/RPP14/CPSF2/FANCM/RCL1/POP5/AEN/CNOT7/DDX1/PNPT1/SND1/RFC2/RFC3/ERI3/REXO1/RFC4/POLD3/TREX1/DDB1/KPNA1/EXOSC4/AGO1/RAG1/POP7/PIWIL2/GTF2H3/RBX1/AGO3/RNASE4/EXOSC7/POLG/RPA2/BOP1/NHP2/POLD2/UBA52/AGO2/NTHL1/EXOSC2/EXO1/GTF2H4/RNASEH2A/RPSA/ABT1/KIAA0391/ISG20L2/EXOSC3/POLE/RPA1/UTP20/REXO4/TSEN34/DFFB/NOL9/AIFM1/ERCC4/CUL4A/KPNB1/DCPS/POP4/ERI2/FOXL2/TSEN54/PGBD5/DCLRE1B/RPP40/PARP1/ER…
GO_RNA_LOCALIZATION	GO_RNA_LOCALIZATION	218	-0.519633	-2.37477	0.000191205	0.00258094	0.00188924	6290	tags=47%, list=19%, signal=38%	BICD1/SMG7/NUP107/SRSF6/NCBP1/AHCTF1/CPSF2/NUP160/WRAP53/NUP37/PURA/ZC3H3/SMG1/PHAX/ZNHIT3/PNPT1/HNRNPA3/NUP214/NUP133/POLR2D/SRSF4/NUP98/EIF5A2/XPO5/POM121/EIF4E/DDX19A/TERF2/DHX9/ABCE1/AGFG1/SHQ1/NUP35/POM121B/NUP205/NHP2/POM121C/SLBP/ARC/EXOSC2/NUP50/UPF1/GLE1/RPSA/NUP153/NPM1/NOL6/NOP10/EXOSC3/G3BP2/U2AF2/SRSF7/NAF1/RBM15B/SRSF9/BICD2/SRRM1/XPO7/DHX38/NUTF2/CCT8/TCP1/KHDRBS1/FBL/RUVBL2/NXT1/N…
GO_ANTIGEN_RECEPTOR_MEDIATED_SIGNALING_PATHWAY	GO_ANTIGEN_RECEPTOR_MEDIATED_SIGNALING_PATHWAY	210	-0.44598	-2.02955	0.000191278	0.00258094	0.00188924	3800	tags=28%, list=12%, signal=25%	PRKD2/PSMD12/ADA/PSMC6/PAK2/PDE4B/RC3H1/SH2B2/IGHE/PSMF1/PSMA2/RELA/EIF2B5/IGHM/PLCG2/EIF2B2/KCNN4/PSMA3/EIF2B4/PSMA1/HRAS/BTN2A1/PSMD14/CHUK/PSMD5/PSME4/IKBKG/STOML2/PSMA6/GPS2/PSMB5/PSMD6/PSMA4/UBE2N/PSMD4/PSMD7/PSMC2/PSMD1/PSMC1/PSMB1/PSMD8/PSMD13/PSMD3/EIF2B1/PSMC5/PSMB3/PSMA5/PSME3/PSMB4/PSMB7/PSMB6/PSMB2/EIF2B3/PSMC4/PSMA7/PSMD2/PSMC3/PSMD11
GO_PHOSPHOLIPID_BIOSYNTHETIC_PROCESS	GO_PHOSPHOLIPID_BIOSYNTHETIC_PROCESS	214	-0.359646	-1.64082	0.000191278	0.00258094	0.00188924	6339	tags=34%, list=19%, signal=28%	RAB14/ETNK1/PI4KB/SGMS2/PCTP/PHOSPHO1/INPP5E/ALOX15/PIP5K1A/PDGFA/SLC44A2/PPARD/BMX/INPP5F/SRD5A3/PLEKHA8/PITPNM2/PIGS/GPAM/ZP3/INPP4A/SPTLC1/MTMR12/MTMR2/STARD10/VAC14/DPM2/CSNK2A1/AGK/SACM1L/PIGK/PDGFB/PIGH/MTMR4/FADS1/CPNE3/CDS1/ABHD3/MVD/MVK/PLCG2/PIGM/PIGX/CHPT1/FITM2/IDI1/DOLPP1/AGPAT3/TAMM41/LPCAT3/CHKA/MTMR9/AGPAT5/LCLAT1/FDPS/LPIN1/HTR2B/HMGCS1/PIGU/NUS1/IDH1/STARD7/PIGW/PTPMT1/DHDDS/PTD…
GO_RESPONSE_TO_TEMPERATURE_STIMULUS	GO_RESPONSE_TO_TEMPERATURE_STIMULUS	212	-0.486437	-2.21692	0.000191314	0.00258094	0.00188924	5609	tags=41%, list=17%, signal=34%	TRPV1/NUP37/HSPA2/HSPB8/TRH/HSPA5/NUP214/NUP133/DNAJB6/IRAK1/POLR2D/ACOT11/NUP98/MAPK1/POM121/RNF34/HSPA9/PTGES3/PDCD6/MTOR/PEBP1/GCLC/NUP35/RPA2/DNAJA2/NUP205/POM121C/ARRB2/NUP50/SOD1/EIF2B5/HSBP1/NUP153/BAG3/LRP11/YWHAE/RPA1/EIF2B2/EIF2B4/PRKACA/IGFBP7/DAXX/STUB1/DNAJC2/NUP85/BAG2/YBX3/CHORDC1/HTR2B/GLRX2/LXN/ATP2A2/HSPA14/DNAJB1/DNAJA4/CCAR2/MAPKAPK2/SEC13/HSPD1/CAMK2G/HSPH1/NDC1/NUP188/SEH1L/…
GO_POSITIVE_REGULATION_OF_PROTEIN_COMPLEX_ASSEMBLY	GO_POSITIVE_REGULATION_OF_PROTEIN_COMPLEX_ASSEMBLY	217	-0.354285	-1.61762	0.000191424	0.00258094	0.00188924	4123	tags=25%, list=13%, signal=22%	ACTR3/BRK1/PICK1/GTF2H3/RBX1/CTTN/FAF1/NPHS1/PSMC6/MTOR/CLU/USP50/ACTR2/CYFIP1/RPA2/GTF2H4/SLAIN2/RPA1/ERCC4/MMP1/EIF4G1/CUL4A/IDE/STUB1/RHOC/RHOA/TRABD2B/ACTR3C/PARP1/CORO1A/BAIAP2/CDC42EP2/DRG1/MAPK9/BID/ARPC1B/MAPRE1/GRB2/WNT10B/ARPC2/RHOBTB2/PSMC2/BIN1/PFN2/PFN1/HSP90AA1/PSMC5/VIL1/DHX33/ARPC1A/VCP/CDK5R1/PSMC4/ARPC5L/PSMC3
GO_POSITIVE_REGULATION_OF_CYTOSKELETON_ORGANIZATION	GO_POSITIVE_REGULATION_OF_CYTOSKELETON_ORGANIZATION	201	-0.403834	-1.82921	0.000191461	0.00258094	0.00188924	6111	tags=35%, list=19%, signal=29%	GMFG/WIPF3/PRKCE/CDK5/CLIP1/ARPC3/ALOX15/RAC3/NRP1/PYCARD/SH3PXD2B/CAV3/KATNBL1/CENPJ/CCL26/VASP/NSFL1C/ACTR3/BRK1/PPM1F/PICK1/CTTN/NPHS1/MTOR/ACTR2/CYFIP1/PLK4/TPM1/SPAG5/F2RL1/S100A10/SLAIN2/DSTN/ID1/CDC42/FHOD1/PXN/HRAS/CFL1/NF2/RHOC/RHOA/FLNA/ACTR3C/CORO1A/BAIAP2/WNT11/SEMA5A/POC1A/CDC42EP2/DRG1/ARPC1B/MAPRE1/GRB2/LIMK1/ARPC2/RHOBTB2/ITGB1BP1/NES/BIN1/WDR1/NUP62/PFN2/PFN1/RANBP1/PFDN2/PDXP/VI…
GO_REGULATION_OF_CELL_CYCLE_G2_M_PHASE_TRANSITION	GO_REGULATION_OF_CELL_CYCLE_G2_M_PHASE_TRANSITION	201	-0.570021	-2.58196	0.000191461	0.00258094	0.00188924	3878	tags=42%, list=12%, signal=37%	TPX2/RBX1/RINT1/PSMD12/PSMC6/DCTN3/CHEK1/PSMF1/MSH6/FBXO5/DTL/ATF5/STOX1/PSMA2/CEP72/HUS1B/HUS1/PLK4/NPM1/ACTR1A/HAUS8/AURKA/CEP78/GTSE1/YWHAE/RAD51C/PLK1/CCNB1/PSMA3/PRKACA/DCTN2/PSMA1/PSMD14/PSMD5/VPS4A/PSME4/FGFR1OP/UIMC1/CLSPN/HAUS7/CEP41/TUBA4A/TICRR/H2AFY/PSMA6/PSMB5/PSMD6/MAPRE1/PSMA4/PSMD4/TUBB/YWHAG/PINX1/PSMD7/WNT10B/TUBB4B/DONSON/PSMC2/PSMD1/PSMC1/PSMB1/PSMD8/PSMD13/PSMD3/HSP90AA1/CDC6…
GO_ANTIGEN_PROCESSING_AND_PRESENTATION	GO_ANTIGEN_PROCESSING_AND_PRESENTATION	202	-0.525882	-2.38428	0.000191534	0.00258094	0.00188924	4103	tags=40%, list=12%, signal=35%	AP1M2/CTSE/CTSV/RAB8B/SEC24C/PSMD12/RAB7A/AP2S1/AP1S3/PSMC6/DCTN3/LGMN/AP1G1/PSMF1/KLC2/CLTC/RAB32/ITGAV/PSMA2/CTSH/KLC1/RELB/SEC24A/AP1M1/ACTR1A/CYBB/SEC24D/AP1S1/CTSS/KIF4A/PSMA3/RAB35/DCTN2/PSMA1/KIF2C/AP1B1/DYNC1LI1/PSMD14/CHUK/PSMD5/DCTN5/PSME4/IKBKG/DYNLL2/RILP/CAPZB/BCAP31/RAB3B/SEC13/CALR/PSMA6/CLTA/PSMB5/PSMD6/PSMA4/PSMD4/AP2M1/PSMD7/PSMC2/PSMD1/PSMC1/PSMB1/PSMD8/PSMD13/PSMD3/KIF5A/PSMC5…
GO_ENDOPLASMIC_RETICULUM_TO_GOLGI_VESICLE_MEDIATED_TRANSPORT	GO_ENDOPLASMIC_RETICULUM_TO_GOLGI_VESICLE_MEDIATED_TRANSPORT	202	-0.360852	-1.63606	0.000191534	0.00258094	0.00188924	3910	tags=24%, list=12%, signal=22%	VAMP7/ERGIC3/SEC24C/RINT1/PDCD6/RAB1B/DCTN3/CTSC/ARFGAP2/GOSR2/TFG/SEC24A/LMAN2L/PROZ/ACTR1A/SEC24D/PPP6R1/NSF/PREB/DCTN2/VTI1A/RANGRF/DYNC1LI1/RAB43/TMED3/KDELR3/TRAPPC3/TEX261/DCTN5/DYNLL2/SEC22A/CNIH2/CAPZB/CNIH1/BCAP31/SEC13/INSIG1/CTSZ/HYOU1/TMED9/TRAPPC2L/TRAPPC10/TMED5/TMED2/SEC23B/DYNC1I1/YKT6/DYNLL1/VCP
GO_NEGATIVE_REGULATION_OF_APOPTOTIC_SIGNALING_PATHWAY	GO_NEGATIVE_REGULATION_OF_APOPTOTIC_SIGNALING_PATHWAY	202	-0.351812	-1.59507	0.000191534	0.00258094	0.00188924	7959	tags=40%, list=24%, signal=30%	NDUFA13/PAM16/AR/AKT1/RRN3/NANOS3/RFFL/HTRA2/ELL3/PELI3/KDM1A/MARCH7/SH3RF1/TRADD/MAPK7/EPO/SRC/GATA1/HDAC1/EYA3/BAG5/BCL2L2/MAGEA3/SLC35F6/RIPK1/NRP1/OPA1/ACAA2/PTPN1/FIGNL1/SNAI1/GNAI3/ITGA6/CTNNB1/RNF34/CSNK2A1/SOD2/ING2/FGB/CTNNA1/PRELID1/CTTN/PRDX2/CLU/GCLC/ITGAV/ARRB2/RELA/TRAF2/VDAC2/TRIAP1/FXN/MAPK8IP2/MMP9/FZD9/BCL2L12/PCGF2/DDX3X/MAPK8IP1/PARK7/YBX3/CDKN2D/CCAR2/TMEM14A/TRAP1/HYOU1/TERT…
GO_DOUBLE_STRAND_BREAK_REPAIR	GO_DOUBLE_STRAND_BREAK_REPAIR	211	-0.444563	-2.02332	0.000191644	0.00258094	0.00188924	7340	tags=43%, list=22%, signal=33%	RMI1/PPP4R2/FUS/TONSL/KDM1A/OGG1/HIST1H4F/PALB2/DDX11/ZBTB7A/DCLRE1A/EYA3/APBB1/BRCC3/RPA4/BRCA2/WRAP53/MLH1/XRCC5/BABAM1/FANCB/MMS22L/POLN/HIST1H4E/DDX1/TP53BP1/RIF1/SWSAP1/TRIP12/FIGNL1/ZNF365/LIG4/C14orf39/UBE2V2/KLHL15/RECQL4/TEX15/KDM2A/NHEJ1/OTUB1/LIG3/POLQ/TFIP11/CHEK1/MCM8/H2AFX/ACTR2/RPA2/HUS1B/HUS1/HIST1H4B/RAD54B/PARPBP/RAD51C/RPA1/MDC1/ERCC4/RAD54L/AUNIP/PSMD14/UVRAG/DCLRE1B/XRCC6/RFW…
GO_POSITIVE_REGULATION_OF_NUCLEOBASE_CONTAINING_COMPOUND_METABOLIC_PROCESS	GO_POSITIVE_REGULATION_OF_NUCLEOBASE_CONTAINING_COMPOUND_METABOLIC_PROCESS	207	-0.378187	-1.71778	0.000191828	0.00258094	0.00188924	6298	tags=35%, list=19%, signal=28%	EYA3/APBB1/BRCC3/PRKCG/UNG/MAP2K2/NCBP1/ANXA3/TRMT112/WRAP53/LEO1/MLH1/RIPK1/XRCC5/BABAM1/FANCB/USP7/TP53BP1/RIF1/NUP98/UBE2V2/CTNNB1/MAPK1/PRKCD/DHX9/MSH6/PAF1/H2AFX/ACTR2/BEND3/DIMT1/RELA/CLCF1/EXOSC3/U2AF2/WDR43/MAPKAPK5/NAF1/CCNB1/TRIM28/DYRK1A/TRA2B/HRAS/CCT8/TCP1/SF3B4/MAD2L2/PPP1R10/PARP1/CCT6A/UTP15/NABP2/UIMC1/TIMELESS/ENDOG/CCT3/CCT4/CCT2/PCNA/HNRNPA2B1/RAD51/HNRNPD/PRPF19/UBE2N/MAP2K1/…
GO_NUCLEOBASE_CONTAINING_COMPOUND_TRANSPORT	GO_NUCLEOBASE_CONTAINING_COMPOUND_TRANSPORT	226	-0.495326	-2.27222	0.000191865	0.00258094	0.00188924	6234	tags=44%, list=19%, signal=36%	SMG7/NUP107/SRSF6/SLC35A3/NCBP1/AHCTF1/SLC28A2/SLC25A24/CPSF2/NUP160/RIPK1/NUP37/PURA/ZC3H3/SLC35E4/SMG1/PHAX/PNPT1/HNRNPA3/NUP214/NUP133/SLC25A23/POLR2D/SRSF4/SLC29A2/NUP98/EIF5A2/XPO5/POM121/EIF4E/DDX19A/SLC35B2/SLC25A25/TERF2/DHX9/ABCE1/AGFG1/NUP35/POM121B/NUP205/POM121C/SLBP/ARC/NUP50/UPF1/GLE1/RPSA/NUP153/NPM1/NOL6/G3BP2/U2AF2/SRSF7/RBM15B/SRSF9/BICD2/SRRM1/SLC25A17/XPO7/DHX38/NUTF2/KHDRBS1/…
GO_NUCLEOSIDE_PHOSPHATE_BIOSYNTHETIC_PROCESS	GO_NUCLEOSIDE_PHOSPHATE_BIOSYNTHETIC_PROCESS	226	-0.395693	-1.81517	0.000191865	0.00258094	0.00188924	3613	tags=29%, list=11%, signal=26%	HSD17B12/ADA/GUK1/GART/HDDC2/RRM1/ACOT7/PANK2/ADCY5/ERH/SUCLG1/CDS1/PAICS/ADCY3/PRKAG2/ELOVL7/TYMS/ELOVL1/PRPSAP2/AK4/APRT/LDHC/PAPSS1/PDP1/PPT1/UMPS/NPPC/AGPAT3/DHODH/TAMM41/ACSL4/AGPAT5/LCLAT1/IMPDH2/KARS/PARP1/SLC25A13/MTHFD1/SCD/AK2/RFK/FLAD1/STOML2/AK1/SLC25A12/CYC1/IMPDH1/HPRT1/ADORA2B/DTYMK/UPRT/PDHA1/UCK2/PDP2/PRPS1/PAPSS2/DLAT/ACLY/VCP/ENO1/NME1/RRM2/PNP/CTPS1/ME1/UPP1
GO_CHROMATIN_ASSEMBLY	GO_CHROMATIN_ASSEMBLY	149	-0.450984	-1.96298	0.000192049	0.00258094	0.00188924	7526	tags=46%, list=23%, signal=35%	HIST1H2BF/HIST1H1E/MCM2/HIST1H2BC/HIST1H3I/HIST1H4F/HIST2H3D/HELLS/SPTY2D1/RBBP7/HIST1H2BK/HIST1H2BJ/SET/HIST1H1C/CENPH/H2AFY2/TSPYL4/HIST1H4E/HIST1H2BB/SART3/ANP32B/SOX9/HIST1H2BL/TSPYL5/BRD2/PAF1/PADI4/H2AFX/HIST1H3A/HIST1H4B/NPM1/ASF1B/NASP/CENPL/HIST1H3G/CENPA/HIST1H2BI/HMGA1/HIST1H3B/HIST1H2BM/DAXX/H1FOO/POLE3/CENPW/HIST1H4D/CENPI/NAP1L2/IPO4/HIST1H1B/CHAF1A/SETSIP/HIST1H4H/H2AFY/CENPN/CENPM…
GO_HEMATOPOIETIC_PROGENITOR_CELL_DIFFERENTIATION	GO_HEMATOPOIETIC_PROGENITOR_CELL_DIFFERENTIATION	149	-0.560747	-2.44075	0.000192049	0.00258094	0.00188924	3683	tags=36%, list=11%, signal=32%	PSMD12/PSMC6/ZBTB24/PSMF1/SRF/BATF/PSMA2/MLF1/SLC7A6OS/PSMA3/ANLN/METTL3/PSMA1/PSMD14/KCNAB2/YTHDF2/PSMD5/AGPAT5/PUS7/C12orf29/PSME4/JAM3/PDGFRB/ARMC6/PSMA6/PSMB5/PSMD6/PSMA4/CSF1R/PSMD4/FOXC1/PSMD7/PSMC2/PSMD1/PSMC1/PSMB1/RRS1/PSMD8/PSMD13/PSMD3/PSMC5/PDCD2/PSMB3/PSMA5/PSME3/PSMB4/PSMB7/PSMB6/PSMB2/PSMC4/PSMA7/PSMD2/PSMC3/PSMD11
GO_STEM_CELL_DIFFERENTIATION	GO_STEM_CELL_DIFFERENTIATION	223	-0.446548	-2.04574	0.000192049	0.00258094	0.00188924	3683	tags=29%, list=11%, signal=26%	PSMD12/PDCD6/PSMC6/SOX18/PSMF1/CDK12/SRF/BATF/GBX2/PSMA2/FRZB/PSMA3/SEMA7A/METTL3/MSI2/PSMA1/CFL1/H1FOO/PSMD14/NRP2/YTHDF2/SOX11/PSMD5/PUS7/TRIM6/MSX1/KBTBD8/PSME4/HTR2B/ALDH1A2/SEMA5A/RDH10/PSMA6/PSMB5/PSMD6/A2M/PSMA4/PSMD4/FOXC1/TCOF1/PSMD7/PWP1/PSMC2/PSMD1/PSMC1/PSMB1/PSMD8/PSMD13/PSMD3/CORO1C/PSMC5/PSMB3/NOLC1/PSMA5/PSME3/PSMB4/PSMB7/PSMB6/PSMB2/PSMC4/PSMA7/PSMD2/PSMC3/PSMD11
GO_CELLULAR_PROTEIN_COMPLEX_DISASSEMBLY	GO_CELLULAR_PROTEIN_COMPLEX_DISASSEMBLY	200	-0.589924	-2.66824	0.000192123	0.00258094	0.00188924	4853	tags=45%, list=15%, signal=39%	MICAL2/MRPL48/MRPS33/MRPL52/MRPS25/CAMSAP1/EIF5A2/MRPS2/SH3BP1/MRPL28/STMN3/MRPL47/MRPS18A/ETF1/MRPS16/SH3GL1/MRPL50/MAP1B/MRPL4/ABCE1/DAP3/MTPN/CHCHD1/MRPS35/UPF1/GLE1/MRPS26/MRPL11/MRPS27/MRPS28/MRPS21/APEH/F2RL1/OGFOD1/DSTN/MRPL16/MRPL32/MRPL19/MAP1A/NSF/MRPL40/AURKAIP1/KIF2C/CFL1/KIF18B/MRPS34/C12orf65/MRPL39/VPS4A/MRPL41/SPEF1/MRPL35/TMOD1/MRPL20/CAPZB/SEMA5A/MRPL22/MRPL37/MRPL2/MRPL14/GSPT1…
GO_CELLULAR_RESPONSE_TO_OXYGEN_LEVELS	GO_CELLULAR_RESPONSE_TO_OXYGEN_LEVELS	208	-0.488393	-2.21882	0.000192308	0.00258094	0.00188924	3854	tags=33%, list=12%, signal=29%	PICK1/RBX1/FAM162A/PSMD12/PSMC6/MTOR/GNB1/PSMF1/ATP6V1A/STOX1/UBQLN1/PSMA2/CBL/EGLN1/UBA52/LIMD1/CYBB/GNGT1/CCNB1/PSMA3/P4HB/AIFM1/CHCHD2/PSMA1/STUB1/PSMD14/PGK1/PSMD5/PSME4/E2F1/ENDOG/NKX3-1/ATP6V0D1/CCNA2/HYOU1/PSMA6/PSMB5/TERT/PSMD6/PSMA4/PSMD4/PSMD7/SLC29A1/EPAS1/PSMC2/DNMT3B/PSMD1/PSMC1/PSMB1/PSMD8/PSMD13/PSMD3/PSMC5/PSMB3/ATP6V0A2/PSMA5/ENO1/PSME3/PSMB4/HMOX1/PSMB7/PPARG/PSMB6/PSMB2/PSMC4/P…
GO_RNA_MODIFICATION	GO_RNA_MODIFICATION	148	-0.547936	-2.38182	0.000192345	0.00258094	0.00188924	6867	tags=51%, list=21%, signal=40%	SSB/TFB2M/ALKBH1/TGS1/NSUN4/TRMT2B/RPUSD4/APOBEC3A/HENMT1/FTSJ1/ANKRD16/TRMT112/TYW3/RBM47/RBM15/CBLL1/TRMT1L/THUMPD3/TRMT1/DUS3L/ELP6/PUSL1/TSR3/TRMT6/DUS4L/METTL8/AARS2/MOCS3/GAR1/NSUN5/NHP2/DIMT1/KIAA0391/SEPHS2/DPH3/TRMT61B/NOP10/DUS1L/CTU2/TRMT61A/RPUSD2/NAF1/RBM15B/RPUSD1/METTL3/MTO1/TRMU/KTI12/JMJD6/MRM1/FBL/DUS2/PUS7/TRUB1/METTL2A/CDK5RAP1/ALKBH5/SEPHS1/NAT10/METTL1/PUS1/MEPCE/HSD17B10/DP…
GO_NIK_NF_KAPPAB_SIGNALING	GO_NIK_NF_KAPPAB_SIGNALING	150	-0.54186	-2.36037	0.000192419	0.00258094	0.00188924	3752	tags=38%, list=11%, signal=34%	AGO1/ZFP91/ADIPOR1/PSMD12/COPS8/PSMC6/AGO3/RC3H1/RIPK3/PSMF1/PSMA2/RELB/RELA/RASSF2/TRAF2/CARD10/PSMA3/TIRAP/IKBKE/PSMA1/PSMD14/RHOA/CHUK/PSMD5/PSME4/CALR/SPHK1/PSMA6/PSMB5/MAP3K14/PSMD6/PSMA4/PSMD4/PSMD7/PSMC2/PSMD1/PSMC1/PSMB1/CD14/PSMD8/PSMD13/PSMD3/PSMC5/PSMB3/PSMA5/PSME3/PSMB4/TNFRSF10A/PSMB7/PRDX1/PSMB6/PSMB2/PSMC4/PSMA7/PSMD2/PSMC3/PSMD11
GO_RIBOSE_PHOSPHATE_BIOSYNTHETIC_PROCESS	GO_RIBOSE_PHOSPHATE_BIOSYNTHETIC_PROCESS	150	-0.466692	-2.03293	0.000192419	0.00258094	0.00188924	7056	tags=48%, list=21%, signal=38%	ATIC/NME6/MPC1/GCDH/ACSL5/ELOVL3/AMPD2/DLD/ACSL1/DNAJC30/ACSL6/ADK/PRPS2/ACSS2/ALDOA/GMPS/FASN/PDK3/SLC25A1/ADSL/PPAT/ELOVL6/SLC35B2/HSD17B12/GUK1/GART/ACOT7/PANK2/ADCY5/PAICS/PYGL/ADCY3/PRKAG2/ELOVL7/ELOVL1/PRPSAP2/AK4/APRT/LDHC/PAPSS1/PDP1/PPT1/UMPS/NPPC/DHODH/ACSL4/IMPDH2/PARP1/SLC25A13/SCD/AK2/RFK/STOML2/AK1/SLC25A12/CYC1/IMPDH1/HPRT1/UPRT/PDHA1/UCK2/PDP2/G6PD/PRPS1/PAPSS2/DLAT/ACLY/VCP/ENO1/…
GO_MITOCHONDRIAL_GENE_EXPRESSION	GO_MITOCHONDRIAL_GENE_EXPRESSION	151	-0.660668	-2.87921	0.00019253	0.00258094	0.00188924	5153	tags=56%, list=16%, signal=47%	IARS2/PNPT1/FASTKD2/MRPL48/MRPS33/MRPL52/MRPS25/DARS2/MRPS2/GFM1/MRPL28/MRPL47/MRPS18A/TRNT1/MRPS16/MRPL50/YARS2/TBRG4/MRPL4/NGRN/DAP3/AARS2/TUFM/CHCHD1/MALSU1/MRPS35/MRPS26/MRPL11/MRPS27/MRPS28/KIAA0391/MRPS21/TRMT61B/MRPL16/MRPL32/MRPL19/MTO1/MRPL40/LARS2/GATC/AURKAIP1/MRPS34/MRPL39/COA3/MRPL41/CDK5RAP1/MRPL35/MRPL20/PUS1/EARS2/MRPL22/HSD17B10/MRPL37/MRPL2/MRPL14/MRPL51/MPV17L2/MRPS17/UQCC1/MRP…
GO_POSITIVE_REGULATION_OF_PROTEIN_CATABOLIC_PROCESS	GO_POSITIVE_REGULATION_OF_PROTEIN_CATABOLIC_PROCESS	197	-0.37503	-1.69361	0.000192567	0.00258094	0.00188924	5206	tags=30%, list=16%, signal=25%	CAV3/APC/NKD2/PCSK9/HECW2/BBS7/SOCS4/DDB1/RNF19B/DDRGK1/SOX9/CEBPA/UBE2V2/SGTA/SMAD7/RCHY1/CSNK2A1/RBX1/RAB7A/FAF1/PSMC6/CLU/GCLC/DTL/CTSC/OAZ2/UBQLN1/AREL1/USP13/HECW1/AURKA/CHFR/HSPBP1/PLK1/NSF/PACSIN3/KEAP1/OAZ1/IDE/AMER1/STUB1/BAG2/CD81/RILP/EGF/USP5/NKD1/LDLR/GSK3A/BCAP31/MAPK9/PSMC2/PSMC1/HSP90AA1/PSMC5/VCP/ZFAND2A/PSMC4/PSMC3
GO_PURINE_CONTAINING_COMPOUND_BIOSYNTHETIC_PROCESS	GO_PURINE_CONTAINING_COMPOUND_BIOSYNTHETIC_PROCESS	159	-0.411081	-1.80582	0.000192567	0.00258094	0.00188924	7427	tags=46%, list=23%, signal=36%	PANK1/ADCY4/MTHFD1L/ATIC/NME6/MPC1/GCDH/ACSL5/ELOVL3/AMPD2/DLD/ACSL1/DNAJC30/SHMT1/ACSL6/ADK/PRPS2/ACSS2/ALDOA/GMPS/FASN/PDK3/SLC25A1/ADSL/PPAT/NT5E/ELOVL6/SLC35B2/AMD1/HSD17B12/ADA/GUK1/GART/ACOT7/PANK2/ADCY5/PAICS/ADCY3/PRKAG2/ELOVL7/ELOVL1/PRPSAP2/AK4/APRT/LDHC/PAPSS1/PDP1/PPT1/NPPC/ACSL4/IMPDH2/PARP1/SLC25A13/MTHFD1/SCD/AK2/STOML2/AK1/SLC25A12/CYC1/IMPDH1/HPRT1/ADORA2B/PDHA1/PDP2/PRPS1/PAPSS2…
GO_REGULATION_OF_MICROTUBULE_BASED_PROCESS	GO_REGULATION_OF_MICROTUBULE_BASED_PROCESS	197	-0.361718	-1.63349	0.000192567	0.00258094	0.00188924	5882	tags=31%, list=18%, signal=26%	MAPRE3/KIF11/CLIP1/KIF25/PAFAH1B1/CCDC65/CAV3/APC/SMC1A/CENPJ/MCPH1/CAMSAP1/NSFL1C/CTNNB1/STMN3/TPX2/RBM14/CEP85/MAP1B/MEMO1/CHEK1/CLTC/ATF5/KLHL42/PLK4/MARK2/SPAG5/NPM1/SLAIN2/AURKA/HAP1/MAP1A/CCNF/PLK1/TBCD/DYRK1A/BICD2/DIAPH1/CHMP1A/MAPRE2/RANGRF/RHOA/SKA3/NUBP1/SPEF1/CHORDC1/CNIH2/XRCC3/POC1A/RASSF7/KAT2A/DRG1/CIB1/TACC3/MAPRE1/MAP6D1/NUP62/RANBP1/FKBP4/RAE1/CDK5R1
GO_MEIOTIC_CELL_CYCLE_PROCESS	GO_MEIOTIC_CELL_CYCLE_PROCESS	152	-0.396373	-1.72931	0.000192678	0.00258094	0.00188924	6005	tags=34%, list=18%, signal=28%	RPA4/BRCA2/ESPL1/PRKAR1A/MLH1/FANCM/HSPA2/MASTL/SLC2A8/FIGNL1/CKS2/C14orf39/BUB1B/ACTR3/TEX15/PIWIL2/PIM2/BUB1/ING2/MSH6/FBXO5/ACTR2/TEX19/RPA2/FANCA/HUS1B/HUS1/RAD54B/AURKA/RAD51C/PLK1/CCNE2/ERCC4/NCAPH/PTTG1/YTHDF2/MSX1/GPR3/RAD1/CALR/RAD51/CCNE1/NDC1/NCAPD3/TRIP13/PSMD13/NSUN2/TUBG1/PSMC3IP/CDC20/CDC25A
GO_MITOTIC_SPINDLE_ORGANIZATION	GO_MITOTIC_SPINDLE_ORGANIZATION	98	-0.474725	-1.94468	0.000192864	0.00258094	0.00188924	7729	tags=45%, list=23%, signal=34%	STIL/SPC25/GNAI1/CEP192/MZT1/DYNC1H1/KIF3B/CENPE/AURKB/FSD1/KIF11/RACGAP1/MSTO1/SMC1A/ZNF207/TPX2/WRAP73/CLTC/SBDS/PRC1/AURKA/PLK1/KIF4A/CCNB1/RCC1/KPNB1/KIFC1/DCTN2/CHMP1A/RHOA/RAN/FLNA/POC1A/BIRC5/DRG1/BCCIP/TACC3/WDR62/NUP62/TUBG1/CDC20/RAE1/MYBL2/VCP
GO_POSITIVE_REGULATION_OF_MITOTIC_CELL_CYCLE	GO_POSITIVE_REGULATION_OF_MITOTIC_CELL_CYCLE	142	-0.432587	-1.8689	0.000192938	0.00258094	0.00188924	4308	tags=31%, list=13%, signal=27%	NSFL1C/EIF4E/RECQL4/ANAPC4/LGMN/PEBP1/FBXO5/DTL/PDGFB/STOX1/PTPN11/PRKCA/AURKA/RAD51C/ANAPC5/CCNB1/EIF4G1/CUL4A/DYNC1LI1/DDX3X/KIF20B/PPP1R10/MAD2L1/EGF/PDGFRB/NKX3-1/LSM10/XRCC3/H2AFY/MEPCE/SPHK1/CCNE1/TERT/UBE2C/CDC45/WNT10B/CCND3/NUP62/RANBP1/POLDIP2/CDC6/CDCA5/CDC25A/CYP1A1
GO_REGULATION_OF_GENE_SILENCING	GO_REGULATION_OF_GENE_SILENCING	142	-0.521061	-2.25114	0.000192938	0.00258094	0.00188924	6244	tags=46%, list=19%, signal=38%	IPO8/ATAD2/NUP107/MAP2K2/NUP160/RIPK1/HIST1H1C/NUP37/HIST1H4E/NUP214/NUP133/POLR2D/NUP98/XPO5/POM121/PPHLN1/AGO1/TNRC6A/POLR2J/POLR2B/DHX9/PPP3CA/NUP35/HIST1H3A/NUP205/POM121C/AGO2/HIST1H4B/NUP50/LIMD1/DNMT1/NUP153/HIST1H3G/POLR2L/HMGA1/HIST1H3B/TRIM28/EIF4G1/H1FOO/ELAVL1/POLR2H/NUP85/HIST1H4D/HIST1H1B/POLR2E/HIST1H4H/SEC13/POLR2F/TRIM71/NDC1/NUP188/HIST1H3J/SEH1L/TERT/CDC45/ZMPSTE24/NUP155/MAP2K…
GO_TUMOR_NECROSIS_FACTOR_MEDIATED_SIGNALING_PATHWAY	GO_TUMOR_NECROSIS_FACTOR_MEDIATED_SIGNALING_PATHWAY	142	-0.568071	-2.45424	0.000192938	0.00258094	0.00188924	3683	tags=37%, list=11%, signal=33%	PSMD12/KRT8/PSMC6/PSMF1/KRT18/PSMA2/RELA/TNFRSF12A/F2RL1/TRAF2/PSMA3/SPATA2/PSMA1/PSMD14/CHUK/PSMD5/KARS/PSME4/IKBKG/COMMD7/TNFSF9/TRAIP/TXNDC17/SPHK1/PSMA6/GPS2/PSMB5/MAP3K14/PSMD6/PSMA4/PSMD4/PSMD7/TRAF3/PSMC2/PSMD1/PSMC1/PSMB1/PSMD8/PSMD13/PSMD3/PSMC5/PSMB3/PSMA5/PSME3/PSMB4/PSMB7/PSMB6/PSMB2/PSMC4/PSMA7/PSMD2/PSMC3/PSMD11
GO_GLYCOLYTIC_PROCESS	GO_GLYCOLYTIC_PROCESS	99	-0.465626	-1.90846	0.000193125	0.00258094	0.00188924	5809	tags=41%, list=18%, signal=34%	CBFA2T3/NUP160/NUP37/ALDOA/ECD/NUP214/NUP133/NUP98/TREX1/HK3/POM121/PFKFB4/ENO2/NUP35/BPGM/NUP205/POM121C/NUP50/NUP153/PRKAG2/PKM/PGK1/NUP85/SEC13/NDC1/NUP188/SEH1L/LDHA/PFKP/NUP155/PGAM4/NUP62/NUP93/HK2/GAPDH/GPI/PGAM1/RAE1/EIF6/ENO1/TPI1
GO_MITOCHONDRIAL_MEMBRANE_ORGANIZATION	GO_MITOCHONDRIAL_MEMBRANE_ORGANIZATION	99	-0.517734	-2.12203	0.000193125	0.00258094	0.00188924	3194	tags=38%, list=10%, signal=35%	DNAJC11/CHCHD6/MUL1/CALM3/HEBP2/YWHAE/FZD9/NMT1/YWHAB/PDCD5/SFN/TIMM10/HSPA4/E2F1/GSK3A/YWHAH/SAMM50/TMEM14A/APOO/CHCHD3/BAK1/YWHAQ/AFG3L2/YWHAZ/BID/TIMM22/LETM1/CHCHD10/YWHAG/PPIF/HK2/MFN2/HSP90AA1/SLC25A5/TIMM50/TFDP1/CNP/TOMM22
GO_VESICLE_BUDDING_FROM_MEMBRANE	GO_VESICLE_BUDDING_FROM_MEMBRANE	99	-0.438355	-1.79668	0.000193125	0.00258094	0.00188924	5158	tags=37%, list=16%, signal=32%	RAB1A/MCFD2/SNX3/SEC23IP/SEC23A/TRAPPC1/CHMP4A/SEC24C/RAB7A/SNAP91/PDCD6/RAB1B/CTSC/ARFGAP2/GOSR2/TFG/SEC24A/S100A10/SEC24D/PPP6R1/NSF/PREB/TRAPPC3/VPS4A/ANXA2/RILP/CNIH2/CNIH1/SEC13/INSIG1/CTSZ/TMED9/TRAPPC2L/AP2M1/TRAPPC10/TMED2/SEC23B
GO_MITOCHONDRIAL_RESPIRATORY_CHAIN_COMPLEX_ASSEMBLY	GO_MITOCHONDRIAL_RESPIRATORY_CHAIN_COMPLEX_ASSEMBLY	84	-0.62441	-2.4979	0.000193199	0.00258094	0.00188924	6756	tags=60%, list=21%, signal=47%	NDUFB7/NDUFB6/NDUFA5/SDHAF1/OXA1L/UQCC2/NDUFB3/PET117/NDUFA1/NDUFA11/ACAD9/NDUFAF7/NDUFAF1/NDUFA3/NDUFA10/COX16/AARS2/COA1/NDUFAF6/BCS1L/NDUFAF2/NDUFA12/NDUFC2/COX20/NDUFA8/SCO1/COA4/NDUFB8/COX14/SDHAF2/COA3/NDUFS1/NDUFA6/NDUFS6/NDUFAF4/SAMM50/NDUFV3/TIMM21/UQCC1/SCO2/NDUFS5/NDUFB10/NDUFA9/NDUFB2/NDUFAB1/NDUFS3/COX17/FOXRED1/UQCR10/SLC25A33
GO_REGULATION_OF_NUCLEAR_DIVISION	GO_REGULATION_OF_NUCLEAR_DIVISION	195	-0.411113	-1.8537	0.000193199	0.00258094	0.00188924	4415	tags=31%, list=13%, signal=27%	BUB1B/ZNF207/NSFL1C/ANAPC4/ANAPC1/PIWIL2/BUB1/CEP85/PEBP1/CHEK1/FBXO5/PDGFB/MKI67/NEK6/CDC26/CDC23/CCNB2/PIN1/AURKA/ANAPC15/ANAPC5/CCNF/PLK1/CCNB1/CCNE2/ANLN/RCC1/CHMP1A/AURKAIP1/PTTG1/DYNC1LI1/PKMYT1/KIF20B/MAD2L2/MSX1/USP44/MAD2L1/EGF/PDGFRB/GPR3/MAD2L1BP/XRCC3/RAD1/H2AFY/PRMT5/CALR/SPHK1/CCNA2/DRG1/TACC3/CCNE1/NAA10/UBE2C/CCND3/TRIP13/NUP62/RANBP1/CDC6/PDXP/CDCA5/CDC20
GO_NUCLEOSIDE_PHOSPHATE_METABOLIC_PROCESS	GO_NUCLEOSIDE_PHOSPHATE_METABOLIC_PROCESS	192	-0.385606	-1.73508	0.000193237	0.00258094	0.00188924	5063	tags=31%, list=15%, signal=26%	SULT1A3/OLA1/HSD17B4/ACSM4/FIGNL1/GPAM/GNAI3/SULT2B1/ACOT11/CASK/ME2/RAB23/NUDT14/NT5E/BAD/HMGCR/MDH2/SLC25A25/IMPAD1/GUK1/EPHA2/ACOT7/MYH7/ATP6V1A/SUCLG1/BEND3/TYMS/MVD/NT5C3B/AK4/MVK/MDH1/BPNT1/ACOT4/KCNAB2/ACOT13/RHOA/PARK7/SULT1A2/TPST2/NUDT5/RAN/PARP1/ATP6V1B2/NDUFS1/AK2/HMGCS1/AK1/HPRT1/IDH1/DTYMK/LDHA/DBI/G6PD/ACLY/VCP/NME1/HSPA8/ME1
GO_TRNA_PROCESSING	GO_TRNA_PROCESSING	125	-0.620004	-2.633	0.000193237	0.00258094	0.00188924	6404	tags=58%, list=19%, signal=47%	TRMT2B/RPUSD4/TSEN2/FTSJ1/ANKRD16/RPP14/TRMT112/TYW3/POP5/LAGE3/DDX1/TRMT1L/THUMPD3/TRMT1/DUS3L/ELP6/PUSL1/FAM98B/POP7/TYW1/TRNT1/TRMT6/DUS4L/ADAT1/ZBTB8OS/METTL8/AARS2/MOCS3/KIAA0391/SEPHS2/DPH3/TRMT61B/DUS1L/PTCD1/CTU2/TRMT61A/TSEN34/MTO1/RTCB/TRMU/KTI12/POP4/TSEN54/DUS2/RPP40/PUS7/TRUB1/METTL2A/KARS/GRSF1/CDK5RAP1/SEPHS1/NAT10/METTL1/PUS1/HSD17B10/FARS2/DPH3P1/TRMT12/ELP5/WDR4/RPP30/TP53RK/ELA…
GO_CHROMOSOME_SEPARATION	GO_CHROMOSOME_SEPARATION	85	-0.508715	-2.03816	0.000193349	0.00258094	0.00188924	8803	tags=56%, list=27%, signal=41%	NCAPH2/SPDL1/CDT1/CSNK2A2/BLM/RIOK2/ZW10/PPP2R1A/CDC27/RMI1/MAD1L1/CENPE/AURKB/DLGAP5/BUB3/ESPL1/MLH1/FANCM/KLHL22/APC/HECW2/BUB1B/ZNF207/ANAPC4/ANAPC1/CSNK2A1/BUB1/FBXO5/NEK6/CDC26/CDC23/ANAPC15/ANAPC5/PLK1/CCNB1/ERCC4/NCAPH/PTTG1/DYNC1LI1/MAD2L2/USP44/MAD2L1/XRCC3/TACC3/NCAPD3/TRIP13/CDC6/CDC20
GO_IMPORT_INTO_NUCLEUS	GO_IMPORT_INTO_NUCLEUS	140	-0.440429	-1.89826	0.000193349	0.00258094	0.00188924	5505	tags=39%, list=17%, signal=33%	IPO9/SMN1/SMN2/SNRPE/KPNA4/NUP214/GEMIN2/NUP133/NUP98/RAB23/GEMIN6/KPNA1/MAPK1/POM121/PRKCD/SNRPD3/SNRPB/PPP3CA/NUP35/POM121B/IPO5/POM121C/DDX20/NUP50/CSE1L/NUP153/TNPO3/BAG3/GEMIN7/TNPO2/TRIM28/KPNB1/NUTF2/NXT1/NUP85/KPNA3/RAN/FLNA/PPP1R10/IPO4/DRD1/IPO13/CABP1/NUP188/SNRPG/GEMIN5/NUP155/SNRPF/NUP62/NUP93/HEATR3/TARDBP/NOLC1/HTATIP2/KPNA2
GO_REGULATION_OF_DNA_BIOSYNTHETIC_PROCESS	GO_REGULATION_OF_DNA_BIOSYNTHETIC_PROCESS	97	-0.479871	-1.96176	0.000193349	0.00258094	0.00188924	5744	tags=41%, list=17%, signal=34%	WRAP53/FAM129B/CERS1/XRCC5/RFC2/RFC3/RFC4/CTNNB1/MAPK1/PRKD2/TERF2/PTGES3/PDGFB/ARRB2/MAPKAPK5/NAF1/NPPC/DSCC1/CCT8/TCP1/DNAJC2/FGFR4/GNL3L/CCT6A/PDGFRB/NAT10/CCT3/CCT4/RFC5/CCT2/HNRNPA2B1/HNRNPD/PINX1/CCT5/DKC1/HSP90AA1/CCT7/TFDP1/HSP90AB1/PPARG
GO_CELLULAR_RESPONSE_TO_HEAT	GO_CELLULAR_RESPONSE_TO_HEAT	121	-0.581534	-2.45561	0.000193386	0.00258094	0.00188924	6189	tags=51%, list=19%, signal=42%	BAG5/NUP107/CDKN1A/MYOF/NUP160/TRPV1/NUP37/HSPA2/HSPB8/HSPA5/NUP214/NUP133/DNAJB6/IRAK1/POLR2D/NUP98/MAPK1/POM121/HSPA9/PTGES3/PDCD6/MTOR/NUP35/RPA2/NUP205/POM121C/NUP50/HSBP1/NUP153/BAG3/YWHAE/RPA1/PRKACA/DAXX/STUB1/DNAJC2/NUP85/BAG2/CHORDC1/ATP2A2/HSPA14/DNAJB1/CCAR2/MAPKAPK2/SEC13/CAMK2G/HSPH1/NDC1/NUP188/SEH1L/NUP155/CLPB/NUP62/NUP93/HSP90AA1/FKBP4/RAE1/EIF2S1/VCP/HSPA8/HSP90AB1/HMOX1
GO_ELECTRON_TRANSPORT_CHAIN	GO_ELECTRON_TRANSPORT_CHAIN	158	-0.559544	-2.45423	0.000193386	0.00258094	0.00188924	4447	tags=45%, list=14%, signal=39%	ME2/NDUFAF1/GPD2/NDUFA3/COX7A1/NDUFA10/COX8A/COX5A/SDHC/PTGES2/HSD17B6/UQCRC1/CIAPIN1/SDHA/IDH3B/COA6/NDUFAF2/NDUFA12/NDUFC2/NDUFA8/CYBB/COQ9/CCNB1/UQCRH/COX10/QDPR/DEGS1/COX4I1/TSTA3/NDUFB8/PARK7/SDHAF2/UQCRQ/SDHD/MYBBP1A/SLC25A13/NDUFS1/NDUFA6/SLC25A22/NDUFS6/GLRX2/GLRX5/DHRS3/ETFA/GSR/SLC25A12/CYC1/NDUFV3/CYCS/CYB561/BID/SH3BGRL3/NDUFS5/NDUFB10/NDUFA9/COX6B1/GLRX3/NDUFB2/UQCRFS1/SDHB/NDUFAB1/N…
GO_REGULATION_OF_CELLULAR_KETONE_METABOLIC_PROCESS	GO_REGULATION_OF_CELLULAR_KETONE_METABOLIC_PROCESS	121	-0.567355	-2.39573	0.000193386	0.00258094	0.00188924	3683	tags=42%, list=11%, signal=38%	PSMD12/PSMC6/MTOR/PSMF1/BMP6/PANK2/OAZ2/PSMA2/PRKAG2/PSMA3/OAZ1/PDP1/PSMA1/PSMD14/FGFR4/PSMD5/PSME4/UGT1A8/AZIN1/CLCN2/RDH10/PSMA6/PSMB5/PSMD6/PSMA4/PSMD4/PSMD7/PDP2/PSMC2/PSMD1/PSMC1/PSMB1/PSMD8/PSMD13/PSMD3/PSMC5/PSMB3/PSMA5/PSME3/PSMB4/PSMB7/PPARG/PSMB6/PSMB2/PSMC4/PSMA7/PSMD2/PSMC3/PSMD11/ODC1/NQO1
GO_SPINDLE_ORGANIZATION	GO_SPINDLE_ORGANIZATION	158	-0.467855	-2.05207	0.000193386	0.00258094	0.00188924	7729	tags=44%, list=23%, signal=34%	STIL/PPP2R1A/SPC25/GNAI1/KNSTRN/CEP192/HAUS5/MZT1/DYNC1H1/KIF3B/CENPE/CKAP5/AURKB/FSD1/TRIM36/MAPRE3/ESPL1/KIF11/MLH1/RACGAP1/MSTO1/EZR/SMC1A/ZNF207/TPX2/WRAP73/FBXO5/CLTC/SBDS/SAC3D1/TUBGCP3/CEP72/NEK6/SPAG5/PRC1/HAUS8/AURKA/PLK1/KIF4A/CCNB1/RCC1/KPNB1/KIFC1/DCTN2/CHMP1A/MAPRE2/AUNIP/CENPW/RHOA/UVRAG/RAN/FLNA/HAUS7/TUBGCP4/POC1A/TUBB1/BIRC5/DRG1/BCCIP/TACC3/WDR62/MAPRE1/TUBB/NTMT1/NUP62/TUBG1/CD…
GO_POSITIVE_REGULATION_OF_WNT_SIGNALING_PATHWAY	GO_POSITIVE_REGULATION_OF_WNT_SIGNALING_PATHWAY	160	-0.569163	-2.49986	0.000193424	0.00258094	0.00188924	3862	tags=38%, list=12%, signal=34%	AXIN2/CSNK2A1/MIR145/LGR4/FAM53B/PSMD12/ATP6V0C/PSMC6/PSMF1/ATP6AP2/PSMA2/PIN1/PSMA3/FZD9/AMER1/PSMA1/NRARP/DDX3X/PSMD14/PSMD5/PSME4/HHEX/EGF/BAMBI/NKD1/SEMA5A/CCAR2/PSMA6/PSMB5/TERT/PSMD6/KANK1/PSMA4/PSMD4/WNK2/PSMD7/WNT10B/PSMC2/DEPDC1B/PSMD1/PSMC1/PSMB1/PSMD8/DAAM2/PSMD13/PSMD3/RUVBL1/PSMC5/PSMB3/PSMA5/VCP/PSME3/PSMB4/PSMB7/PSMB6/PSMB2/PSMC4/PSMA7/PSMD2/PSMC3/PSMD11
GO_MITOTIC_SISTER_CHROMATID_SEGREGATION	GO_MITOTIC_SISTER_CHROMATID_SEGREGATION	143	-0.544183	-2.35255	0.000193461	0.00258094	0.00188924	8197	tags=56%, list=25%, signal=42%	KIF14/RIOK2/ZW10/KIF4B/MIS12/SMC2/PPP2R1A/KNSTRN/CDC27/PDS5A/MAD1L1/CENPE/SMC4/AURKB/DLGAP5/BECN1/BUB3/ESPL1/KIF25/RACGAP1/PDS5B/KLHL22/MSTO1/APC/SMC1A/KIF22/HECW2/DSN1/BUB1B/ZNF207/ANAPC4/ANAPC1/CHMP4A/BUB1/NAA50/FBXO5/NEK6/CDC26/CDC23/SPAG5/PRC1/ANAPC15/ANAPC5/PLK1/KIF4A/CCNB1/KPNB1/KIFC1/CHMP1A/CHAMP1/NCAPH/PTTG1/DSCC1/KIF2C/KIF18B/ZWINT/DYNC1LI1/PHF23/MAD2L2/RAN/VPS4A/USP44/CHMP7/MAD2L1/XRCC3…
GO_SCF_DEPENDENT_PROTEASOMAL_UBIQUITIN_DEPENDENT_PROTEIN_CATABOLIC_PROCESS	GO_SCF_DEPENDENT_PROTEASOMAL_UBIQUITIN_DEPENDENT_PROTEIN_CATABOLIC_PROCESS	86	-0.681821	-2.73781	0.000193536	0.00258094	0.00188924	3812	tags=50%, list=12%, signal=44%	RBX1/STYX/PSMD12/PSMC6/PSMF1/PSMA2/SKP2/CCNF/RNF7/PSMA3/CUL4A/PSMA1/PSMD14/PSMD5/PSME4/FBXO9/PSMA6/PSMB5/CUL5/PSMD6/PSMA4/PSMD4/PSMD7/PSMC2/PSMD1/PSMC1/PSMB1/PSMD8/PSMD13/PSMD3/PSMC5/PSMB3/PSMA5/PSME3/PSMB4/PSMB7/PSMB6/PSMB2/PSMC4/PSMA7/PSMD2/PSMC3/PSMD11
GO_NON_CANONICAL_WNT_SIGNALING_PATHWAY	GO_NON_CANONICAL_WNT_SIGNALING_PATHWAY	137	-0.597361	-2.56669	0.000193611	0.00258094	0.00188924	4231	tags=45%, list=13%, signal=40%	GRHL3/CTNNB1/AGO1/TNRC6A/PSMD12/AP2S1/PSMC6/GNB1/AGO3/VANGL1/PPP3CA/PSMF1/CLTC/FZD8/PSMA2/AGO2/ARRB2/GNAT2/FZD5/CDC42/FRZB/PSMA3/FZD9/ZNRF3/PSMA1/PSMD14/RHOA/PSMD5/PSME4/ROR1/NKD1/WNT11/PSMA6/PSMB5/PSMD6/PSMA4/PSMD4/AP2M1/PSMD7/PLCB2/PSMC2/PSMD1/PSMC1/PSMB1/PSMD8/PFN1/DAAM2/PSMD13/PSMD3/PSMC5/PSMB3/PSMA5/PSME3/PSMB4/PSMB7/PSMB6/PSMB2/PSMC4/PSMA7/PSMD2/PSMC3/PSMD11
GO_ALCOHOL_BIOSYNTHETIC_PROCESS	GO_ALCOHOL_BIOSYNTHETIC_PROCESS	157	-0.406231	-1.77983	0.000193723	0.00258094	0.00188924	5398	tags=34%, list=16%, signal=29%	ACAA2/FASN/PLCL2/SRD5A3/GPAM/SPTLC1/IMPA2/ELOVL6/DHFR/PLCD4/HMGCR/ASAH1/PCBD1/CYB5R3/GCH1/IMPAD1/MBTPS2/BMP6/LSS/MSMO1/SOD1/MVD/FDFT1/CYP51A1/PLCH1/MVK/PLCG2/QDPR/ERLIN1/IDI1/KPNB1/PGP/RAN/FDPS/SCD/GOT1/DHCR24/CLCN2/HMGCS1/SQLE/INSIG1/NUS1/SPHK1/ACER3/DHDDS/PLCB2/SPR/IPPK/NSDHL/G6PD/ACAT2/ACLY/VDR/P2RY6
GO_DNA_PACKAGING	GO_DNA_PACKAGING	185	-0.474061	-2.12293	0.000193723	0.00258094	0.00188924	3264	tags=31%, list=10%, signal=28%	BRD2/PAF1/PADI4/H2AFX/HIST1H3A/HIST1H4B/NPM1/ASF1B/NASP/CENPL/HIST1H3G/CENPA/HIST1H2BI/CCNB1/HMGA1/DFFB/HIST1H3B/AIFM1/NCAPG2/CHMP1A/NCAPH/HIST1H2BM/DAXX/H1FOO/POLE3/CENPW/PHF23/HIST1H4D/CENPI/NAP1L2/IPO4/PSME4/HIST1H1B/CHAF1A/SETSIP/HIST1H4H/H2AFY/AKAP8/CENPN/CENPM/NAA10/HIST1H3J/CHAF1B/NCAPD3/SRPK1/MIS18A/CENPO/UBN1/OIP5/NOC2L/GRWD1/CENPP/RUVBL1/HJURP/HIST1H4C/CENPV/CDCA5
GO_ESTABLISHMENT_OF_RNA_LOCALIZATION	GO_ESTABLISHMENT_OF_RNA_LOCALIZATION	185	-0.482033	-2.15863	0.000193723	0.00258094	0.00188924	7385	tags=49%, list=22%, signal=38%	POLDIP3/THOC3/MAGOHB/RNPS1/WDR33/IWS1/TERF1/RBM27/SSB/CKAP5/SMG7/NUP107/SRSF6/NCBP1/AHCTF1/CPSF2/NUP160/NUP37/PURA/ZC3H3/SMG1/PHAX/PNPT1/HNRNPA3/NUP214/NUP133/POLR2D/SRSF4/NUP98/EIF5A2/XPO5/POM121/EIF4E/DDX19A/TERF2/DHX9/ABCE1/AGFG1/NUP35/POM121B/NUP205/POM121C/SLBP/ARC/NUP50/UPF1/GLE1/RPSA/NUP153/NPM1/NOL6/G3BP2/U2AF2/SRSF7/RBM15B/SRSF9/BICD2/SRRM1/XPO7/DHX38/NUTF2/KHDRBS1/NXT1/NUP85/EIF4A3/NXF1…
GO_NUCLEAR_EXPORT	GO_NUCLEAR_EXPORT	189	-0.544858	-2.44661	0.000193723	0.00258094	0.00188924	6234	tags=49%, list=19%, signal=40%	SMG7/NUP107/CCHCR1/SRSF6/NCBP1/CDK5/CPSF2/NUP160/NUP37/ZC3H3/SMG1/PHAX/NUP214/NUP133/CAMK1/POLR2D/SRSF4/NUP98/ANP32B/XPO5/POM121/EIF4E/STYX/DHX9/LSG1/ABCE1/AGFG1/NUP35/NUP205/PTPN11/POM121C/SLBP/EMD/NUP50/UPF1/GLE1/CSE1L/RPSA/NUP153/RANBP3/NPM1/NOL6/BAG3/CHCHD4/GTSE1/U2AF2/YWHAE/SRSF7/RBM15B/SRSF9/UHMK1/RANGAP1/PRKACA/SRRM1/XPO7/DHX38/NUTF2/KHDRBS1/PARK7/NXT1/SFN/NUP85/EIF4A3/NXF1/RAN/RBM8A/SRSF2…
GO_RESPONSE_TO_NUTRIENT	GO_RESPONSE_TO_NUTRIENT	185	-0.370299	-1.65826	0.000193723	0.00258094	0.00188924	4322	tags=23%, list=13%, signal=20%	RYR3/CIB2/GDAP1/HMGCR/MED1/ADA/MTOR/GCLC/SRF/SLC6A19/SLC27A4/TBXA2R/RELA/SOD1/AHCY/TYMS/CYBB/AACS/AIFM1/COX4I1/PKM/DHODH/ACSL4/CDKN2D/PANX1/ALDH1A2/HMGCS1/PCNA/LDHA/P2RX5/DNMT3B/PDXP/GCLM/VDR/ALDH3A1/HMOX1/PPARG/P2RY2/ARSB/CYP26A1/UGT1A1/CYP1A1/NQO1
GO_VIRAL_GENE_EXPRESSION	GO_VIRAL_GENE_EXPRESSION	185	-0.388614	-1.74028	0.000193723	0.00258094	0.00188924	7085	tags=35%, list=22%, signal=27%	CDK9/DENR/SSB/TRIM11/CTDP1/SUPT5H/NELFE/HDAC1/RPS14/RPL14/NUP107/NELFB/PTBP1/GTF2F1/NUP160/MON1B/NUP37/RPS17/TRIM62/EIF3F/NUP214/NUP133/PCBP2/RPL27A/POLR2D/NUP98/POM121/SMARCB1/POLR2J/GTF2F2/RPL8/MID2/POLR2B/DHX9/NUP35/NUP205/POM121C/UBA52/MCTS1/NUP50/RPSA/NUP153/POLR2L/RPS23/POLR2H/NUP85/POLR2E/SEC13/POLR2F/TAF11/NDC1/NUP188/SEH1L/NUP155/NUP62/NUP93/POLR2C/POLR2G/TARDBP/EIF3B/RRP1B/RAE1/RPS26/PS…
GO_AMINE_METABOLIC_PROCESS	GO_AMINE_METABOLIC_PROCESS	118	-0.574081	-2.41641	0.000193798	0.00258094	0.00188924	3874	tags=43%, list=12%, signal=38%	AMD1/PSMD12/PSMC6/PEBP1/SMOX/PSMF1/SMS/OAZ2/PSMA2/PSMA3/OAZ1/PSMA1/CHKA/PSMD14/PSMD5/PSME4/DRD1/AZIN1/HPRT1/PSMA6/PSMB5/PSMD6/PSMA4/PSMD4/PSMD7/PSMC2/PSMD1/PSMC1/PSMB1/PSMD8/PSMD13/PSMD3/PSMC5/PSMB3/PSMA5/ITGAM/PSME3/SRM/PSMB4/AGMAT/PSMB7/PSMB6/PSMB2/PSMC4/PSMA7/PSMD2/PSMC3/PSMD11/ODC1/CYP1A1/NQO1
GO_MICROTUBULE_CYTOSKELETON_ORGANIZATION_INVOLVED_IN_MITOSIS	GO_MICROTUBULE_CYTOSKELETON_ORGANIZATION_INVOLVED_IN_MITOSIS	118	-0.467629	-1.96834	0.000193798	0.00258094	0.00188924	8060	tags=46%, list=25%, signal=35%	ZW10/KIF4B/STIL/SPC25/GNAI1/DYNLT1/CEP192/MZT1/DYNC1H1/KIF3B/CENPE/AURKB/FSD1/ESPL1/KIF11/RACGAP1/MSTO1/PAFAH1B1/SMC1A/MCPH1/ZNF207/NSFL1C/NDEL1/TPX2/WRAP73/CLTC/SBDS/PRC1/AURKA/CENPA/PLK1/KIF4A/CCNB1/RCC1/KPNB1/KIFC1/DCTN2/CHMP1A/RHOA/RAN/FLNA/POC1A/BIRC5/DRG1/BCCIP/TACC3/SAPCD2/WDR62/NUP62/TUBG1/CDC20/RAE1/MYBL2/VCP
GO_MRNA_EXPORT_FROM_NUCLEUS	GO_MRNA_EXPORT_FROM_NUCLEUS	105	-0.590766	-2.44329	0.000193798	0.00258094	0.00188924	7385	tags=55%, list=22%, signal=43%	POLDIP3/THOC3/MAGOHB/RNPS1/WDR33/IWS1/SMG7/NUP107/SRSF6/NCBP1/CPSF2/NUP160/NUP37/ZC3H3/SMG1/NUP214/NUP133/POLR2D/SRSF4/NUP98/POM121/EIF4E/AGFG1/NUP35/NUP205/POM121C/SLBP/NUP50/UPF1/GLE1/NUP153/U2AF2/SRSF7/RBM15B/SRSF9/SRRM1/DHX38/NXT1/NUP85/EIF4A3/NXF1/RBM8A/SRSF2/HHEX/ALKBH5/SEC13/U2AF1/HNRNPA2B1/NDC1/NUP188/SEH1L/ALYREF/NUP155/NUP62/NUP93/RAE1/EIF5A/DDX39A
GO_MRNA_TRANSPORT	GO_MRNA_TRANSPORT	141	-0.50126	-2.16291	0.000193798	0.00258094	0.00188924	6234	tags=45%, list=19%, signal=37%	SMG7/NUP107/SRSF6/NCBP1/AHCTF1/CPSF2/NUP160/NUP37/ZC3H3/SMG1/HNRNPA3/NUP214/NUP133/POLR2D/SRSF4/NUP98/EIF5A2/POM121/EIF4E/DDX19A/DHX9/AGFG1/NUP35/POM121B/NUP205/POM121C/SLBP/ARC/NUP50/UPF1/GLE1/NUP153/G3BP2/U2AF2/SRSF7/RBM15B/SRSF9/BICD2/SRRM1/XPO7/DHX38/NUTF2/NXT1/NUP85/EIF4A3/NXF1/RBM8A/SRSF2/HHEX/ALKBH5/SEC13/U2AF1/HNRNPA2B1/NDC1/NUP188/SEH1L/ALYREF/NUP155/NUP62/NUP93/RAE1/EIF5A/EIF5AL1/DDX39A
GO_POSITIVE_REGULATION_OF_PROTEIN_MODIFICATION_BY_SMALL_PROTEIN_CONJUGATION_OR_REMOVAL	GO_POSITIVE_REGULATION_OF_PROTEIN_MODIFICATION_BY_SMALL_PROTEIN_CONJUGATION_OR_REMOVAL	118	-0.434505	-1.82891	0.000193798	0.00258094	0.00188924	5158	tags=31%, list=16%, signal=27%	RAB1A/MASTL/HSPA5/SART3/DCUN1D4/SMAD7/RCHY1/TSPYL5/PDCD6/SPSB4/UBQLN1/MUL1/ARRB2/DERL1/PIN1/SKP2/CHFR/HSPBP1/PLK1/AMER1/STUB1/PHF23/TBC1D7/UBE2L3/DCUN1D5/UBE2S/GSK3A/COMMD1/SPHK1/RASSF5/MAPK9/UBE2C/UBE2N/FKBP1A/CDC20/VCP/AIMP2
GO_MEMBRANE_DOCKING	GO_MEMBRANE_DOCKING	168	-0.418158	-1.84919	0.000193911	0.00258094	0.00188924	7657	tags=39%, list=23%, signal=30%	PSEN2/PPP2R1A/SCFD1/CEP192/HAUS5/VAMP3/SSNA1/DYNC1H1/CKAP5/PPFIA3/STX8/STX1B/PEX16/CDK1/PAFAH1B1/STXBP1/STX16/EZR/CPLX2/STX2/SNX3/VAMP8/CENPJ/STX11/RAB8B/RAB7A/VPS33A/TCTN3/EXOC8/DCTN3/RAB15/VPS33B/VPS18/KCNB1/CEP72/PLK4/NDRG4/ACTR1A/HAUS8/NPHP4/CEP78/YWHAE/PLK1/NSF/PRKACA/STX1A/DCTN2/STX3/FGFR1OP/HAUS7/CEP41/TUBA4A/RAB3B/MAPRE1/TUBB/YWHAG/RAB8A/TUBB4B/HSP90AA1/ODF2/RABEPK/TUBG1/YKT6/DYNLL1/SCFD2
GO_RRNA_METABOLIC_PROCESS	GO_RRNA_METABOLIC_PROCESS	194	-0.663463	-2.98597	0.000193911	0.00258094	0.00188924	3963	tags=46%, list=12%, signal=41%	WDR55/CHD7/WDR36/TSR3/SENP3/DDX51/RPF2/SHQ1/EXOSC7/NOL11/SBDS/GAR1/NSUN5/BOP1/NHP2/RRP8/DIMT1/TSR2/NOC4L/WDR74/EXOSC2/NOL12/BMS1/RPSA/ABT1/WDR12/NOL6/TRMT61B/NOP10/ISG20L2/EXOSC3/WDR43/IMP3/URB1/DCAF13/RPUSD2/RPL7L1/UTP20/REXO4/NAF1/NOL9/DDX27/WBP11/POP4/DDX21/MRM1/FBL/NOL10/EIF4A3/RBFA/UTP15/UTP18/DHX37/MPHOSPH6/ERI1/WDR3/RRP7A/NAT10/DDX49/IMP4/PES1/GTPBP4/PDCD11/RRP1/LAS1L/MRPS11/MRPL1/BYSL/WDR…
GO_TELOMERE_ORGANIZATION	GO_TELOMERE_ORGANIZATION	168	-0.518129	-2.29129	0.000193911	0.00258094	0.00188924	5080	tags=43%, list=15%, signal=36%	USP7/HIST1H4E/RIF1/DOT1L/RFC2/RFC3/ZNF365/RFC4/POLD3/CTNNB1/MAPK1/RECQL4/TERF2/PTGES3/TFIP11/GAR1/RPA2/HIST1H3A/NHP2/POLD2/HUS1B/HUS1/HIST1H4B/EXO1/UPF1/PRIM2/NOP10/POLE/RAD51C/RPA1/HIST1H3G/MAPKAPK5/NAF1/HIST1H3B/CCNE2/POLE2/ERCC4/POLE3/CCT8/TCP1/DCLRE1B/XRCC6/HIST1H4D/PPP1R10/GNL3L/PARP1/POLE4/CCT6A/NABP2/NAT10/CCT3/CCT4/RFC5/CCT2/HIST1H4H/XRCC3/PCNA/HNRNPA2B1/RAD51/CCNE1/HNRNPD/HIST1H3J/TERT/P…
GO_CELLULAR_KETONE_METABOLIC_PROCESS	GO_CELLULAR_KETONE_METABOLIC_PROCESS	170	-0.530855	-2.3505	0.000193949	0.00258094	0.00188924	4466	tags=39%, list=14%, signal=34%	TREX1/TYSND1/GPD2/COQ10A/HMGCR/COQ3/PSMD12/PSMC6/MTOR/PSMF1/BMP6/PANK2/OAZ2/PSMA2/UBIAD1/PRKAG2/COQ9/PSMA3/NMT1/OAZ1/PDP1/PSMA1/PSMD14/FGFR4/PARK7/PSMD5/PSME4/UGT1A8/AZIN1/CLCN2/RDH10/PSMA6/PSMB5/PSMD6/GOT2/PSMA4/NDUFA9/PSMD4/PSMD7/PDP2/PSMC2/PSMD1/PSMC1/PSMB1/PSMD8/PSMD13/PSMD3/GPI/PSMC5/PDSS1/PSMB3/AKR1B10/PSMA5/PSME3/PSMB4/TPI1/PSMB7/PPARG/PSMB6/PSMB2/PSMC4/PSMA7/PSMD2/PSMC3/PSMD11/ODC1/NQO1
GO_PROTEIN_IMPORT	GO_PROTEIN_IMPORT	170	-0.476262	-2.10877	0.000193949	0.00258094	0.00188924	4524	tags=36%, list=14%, signal=31%	NUP98/RAB23/KPNA1/MAPK1/POM121/PRKCD/PEX3/RAB8B/TIMM23/CLU/PPP3CA/NUP35/POM121B/IPO5/POM121C/NUP50/PEX19/CSE1L/NUP153/TNPO3/BAG3/CHCHD4/TIMM23B/GRPEL1/TNPO2/TRIM28/KPNB1/PDCD5/NUTF2/NXT1/TIMM44/NUP85/KPNA3/RAN/FLNA/HSPA4/PPP1R10/IPO4/DRD1/IPO13/CABP1/SAMM50/DNLZ/PEX26/HSPD1/TOMM40/TIMM21/NUP188/NUP155/TIMM17A/NUP62/NUP93/HEATR3/TARDBP/HSP90AA1/TIMM50/NOLC1/KPNA2/HSPA8/TOMM22/TOMM40L
GO_RNA_3_END_PROCESSING	GO_RNA_3_END_PROCESSING	133	-0.504198	-2.15731	0.000193949	0.00258094	0.00188924	7807	tags=48%, list=24%, signal=37%	SSU72/CT45A3/CPSF6/POLDIP3/THOC3/MAGOHB/RNPS1/WDR33/CDK9/SSB/CSTF1/SUPT5H/NELFE/EXOSC5/EXOSC9/EXOSC8/CT45A1/SRSF6/NCBP1/CPSF2/LEO1/ZC3H3/PNPT1/POLR2D/ERI3/SRSF4/EXOSC4/INTS7/TRNT1/SNRPA/INTS2/EXOSC7/PAF1/SLBP/EXOSC2/RPSA/EXOSC3/PTCD1/U2AF2/SRSF7/INTS8/CCNB1/SRSF9/SRRM1/DHX38/FBL/EIF4A3/RBM8A/SRSF2/GRSF1/ZNF473/ERI1/U2AF1/HSD17B10/TOE1/ALYREF/ELAC2/EXOSC6/CLP1/DKC1/CSTF2/USB1/DDX39A/POLR3K
GO_CARBOHYDRATE_CATABOLIC_PROCESS	GO_CARBOHYDRATE_CATABOLIC_PROCESS	167	-0.424483	-1.87465	0.000193986	0.00258094	0.00188924	7116	tags=44%, list=22%, signal=34%	PGK2/JMJD8/OGDH/HEXB/FUT4/PHKA1/TKTL1/ZBTB7A/PPP1R3D/NUP107/CBFA2T3/NUP160/NUP37/XYLB/ALDOA/ECD/NUP214/PHKB/NUP133/RPE/GK5/NUP98/TREX1/HK3/GPD2/NAGA/POM121/PFKFB4/BAD/NEU3/ENO2/DERA/PPP1CA/FUT8/NUP35/BPGM/PPP1R3B/NUP205/POM121C/NUP50/PYGL/TREH/NUP153/PRKAG2/PKM/PGK1/NUP85/NUDT5/GSK3A/SLC25A12/SEC13/NDC1/NUP188/SEH1L/LDHA/KHK/PFKP/NUP155/PHKG2/SORD/PGAM4/PGM2/NUP62/NUP93/HK2/GAPDH/GPI/PGAM1/RAE1/E…
GO_POSITIVE_REGULATION_OF_ESTABLISHMENT_OF_PROTEIN_LOCALIZATION_TO_TELOMERE	GO_POSITIVE_REGULATION_OF_ESTABLISHMENT_OF_PROTEIN_LOCALIZATION_TO_TELOMERE	10	-0.904296	-2.19241	0.000193986	0.00258094	0.00188924	1767	tags=90%, list=5%, signal=85%	CCT8/TCP1/CCT6A/CCT3/CCT4/CCT2/CCT5/DKC1/CCT7
GO_REGULATION_OF_MORPHOGENESIS_OF_AN_EPITHELIUM	GO_REGULATION_OF_MORPHOGENESIS_OF_AN_EPITHELIUM	167	-0.527249	-2.3285	0.000193986	0.00258094	0.00188924	3721	tags=34%, list=11%, signal=30%	LGR4/PSMD12/AP2S1/PSMC6/MTOR/VANGL1/PAX8/PSMF1/CLTC/STOX1/PSMA2/ARRB2/FZD5/ETV5/CDC42/PSMA3/ZNRF3/PSMA1/PSMD14/RHOA/PSMD5/PSME4/ROR1/CITED1/NKD1/WNT11/RNF207/SAPCD2/PSMA6/PSMB5/PSMD6/PSMA4/PSMD4/AP2M1/PSMD7/PSMC2/PSMD1/PSMC1/PSMB1/PSMD8/PFN1/PSMD13/PSMD3/PSMC5/PSMB3/PSMA5/PSME3/PSMB4/PSMB7/AJAP1/PSMB6/PSMB2/PSMC4/PSMA7/PSMD2/PSMC3/PSMD11
GO_T_CELL_RECEPTOR_SIGNALING_PATHWAY	GO_T_CELL_RECEPTOR_SIGNALING_PATHWAY	167	-0.493656	-2.18014	0.000193986	0.00258094	0.00188924	3800	tags=32%, list=12%, signal=29%	PRKD2/PSMD12/ADA/PSMC6/PAK2/PDE4B/RC3H1/PSMF1/PSMA2/RELA/EIF2B5/PLCG2/EIF2B2/KCNN4/PSMA3/EIF2B4/PSMA1/HRAS/BTN2A1/PSMD14/CHUK/PSMD5/PSME4/IKBKG/STOML2/PSMA6/PSMB5/PSMD6/PSMA4/UBE2N/PSMD4/PSMD7/PSMC2/PSMD1/PSMC1/PSMB1/PSMD8/PSMD13/PSMD3/EIF2B1/PSMC5/PSMB3/PSMA5/PSME3/PSMB4/PSMB7/PSMB6/PSMB2/EIF2B3/PSMC4/PSMA7/PSMD2/PSMC3/PSMD11
GO_DNA_DEPENDENT_DNA_REPLICATION	GO_DNA_DEPENDENT_DNA_REPLICATION	136	-0.594538	-2.55113	0.000194062	0.00258094	0.00188924	7085	tags=58%, list=22%, signal=46%	CDK9/TONSL/TERF1/DNAJA3/DDX11/CDC34/BAZ1A/RPA4/BRCA2/ORC5/LIG1/FANCM/PURA/MMS22L/POLN/SMC1A/RFC2/RFC3/DBF4B/ZNF365/RFC4/LRWD1/POLD3/PRIMPOL/WRNIP1/WDHD1/TERF2/LIG3/POLQ/SSBP1/MSH6/FBXO5/POLG/MCM6/RPA2/GMNN/POLD2/SLBP/GINS3/UPF1/PRIM2/MCM3/E2F7/POLE/E2F8/RPA1/ORC6/HMGA1/CCNE2/POLE2/DSCC1/TIPIN/POLE3/CDK2AP1/MCM5/MCMBP/RFWD3/POLE4/TIMELESS/TICRR/MCM7/RFC5/GINS1/STOML2/PCNA/RAD51/GINS2/CCNE1/ALYREF/…
GO_REGULATION_OF_UBIQUITIN_DEPENDENT_PROTEIN_CATABOLIC_PROCESS	GO_REGULATION_OF_UBIQUITIN_DEPENDENT_PROTEIN_CATABOLIC_PROCESS	136	-0.417492	-1.79144	0.000194062	0.00258094	0.00188924	5218	tags=42%, list=16%, signal=35%	MTM1/SUFU/PTK2/TRIM67/RNF14/CLEC16A/RYBP/PLK3/UBQLN2/BAG5/CBFA2T3/UBE2K/CAV3/USP7/NKD2/GNA12/BBS7/SOCS4/PBK/RNF19B/DDRGK1/CEBPA/UBE2V2/SGTA/SMAD7/RCHY1/CSNK2A1/RBX1/STYX/CLU/GCLC/UBQLN1/UCHL5/RAD23B/GIPC1/AURKA/MAP1A/CHFR/HSPBP1/PLK1/KEAP1/STUB1/PARK7/EGF/USP5/GSK3A/PDCL3/CCAR2/BCAP31/COMMD1/UBQLN4/MAPK9/WNT10B/USP14/VCP/HSP90AB1/ZFAND2A
GO_DNA_TEMPLATED_TRANSCRIPTION_ELONGATION	GO_DNA_TEMPLATED_TRANSCRIPTION_ELONGATION	104	-0.470057	-1.941	0.000194099	0.00258094	0.00188924	7235	tags=41%, list=22%, signal=32%	POLR2I/SUPT16H/ELL3/CDK9/ERCC2/IWS1/UBTF/CTDP1/SUPT5H/NELFE/NCBP1/NELFB/GTF2F1/LEO1/WDR61/POLR2D/TWISTNB/POLR2J/GTF2F2/GTF2H3/POLR2B/CDK12/PAF1/TAF1A/GTF2H4/POLR1A/POLR1B/POLR2L/POLR2H/CCNK/EAF1/POLR2E/CCAR2/POLR2F/POLR1E/ALYREF/POLR1C/ELOF1/ADRM1/POLR2C/POLR2G/SSRP1/CD3EAP
GO_TRANSCRIPTION_INITIATION_FROM_RNA_POLYMERASE_II_PROMOTER	GO_TRANSCRIPTION_INITIATION_FROM_RNA_POLYMERASE_II_PROMOTER	178	-0.393195	-1.75116	0.000194099	0.00258094	0.00188924	7789	tags=43%, list=24%, signal=33%	AR/NRBP1/MED8/HNF1A/POLR2A/THRAP3/ZNF451/POLR2I/CAND1/CDK9/ERCC2/MED17/MED24/CDK4/NR5A1/SUB1/CDKN1A/CREB1/GTF2F1/NR4A3/TAF3/CDK1/PPARD/TAF7L/GTF2E1/TEAD3/CBFB/TAF5/TAF15/GTF2A1/POLR2D/MED20/NR2F1/SOX9/TAF4/POLR2J/MED1/GTF2F2/GTF2H3/POLR2B/ESRRA/PSMC6/NR6A1/TEAD1/SRF/DR1/MED31/TAF12/GTF2H4/POLR2L/CCNB1/TRIM28/GTF2E2/MED10/POLR2H/POLR2E/E2F2/POLR2F/NR2C2AP/E2F3/TAF13/TAF11/TEAD4/WNT10B/NR2F6/NR2E3/…
GO_INNATE_IMMUNE_RESPONSE_ACTIVATING_CELL_SURFACE_RECEPTOR_SIGNALING_PATHWAY	GO_INNATE_IMMUNE_RESPONSE_ACTIVATING_CELL_SURFACE_RECEPTOR_SIGNALING_PATHWAY	96	-0.63479	-2.59105	0.000194212	0.00258094	0.00188924	3906	tags=49%, list=12%, signal=43%	PRKCD/PSMD12/PSMC6/PAK2/PSMF1/PSMA2/RELB/RELA/PLCG2/MUC4/PSMA3/PRKACA/PSMA1/HRAS/PSMD14/CHUK/PSMD5/PSME4/IKBKG/PSMA6/MUC12/PSMB5/PSMD6/PSMA4/PSMD4/PSMD7/ICAM3/PSMC2/PSMD1/PSMC1/PSMB1/PSMD8/PSMD13/PSMD3/PSMC5/PSMB3/PSMA5/PSME3/PSMB4/PSMB7/PSMB6/PSMB2/PSMC4/PSMA7/PSMD2/PSMC3/PSMD11
GO_INTERLEUKIN_1_MEDIATED_SIGNALING_PATHWAY	GO_INTERLEUKIN_1_MEDIATED_SIGNALING_PATHWAY	96	-0.65999	-2.6939	0.000194212	0.00258094	0.00188924	4022	tags=49%, list=12%, signal=43%	IRAK2/RBX1/PSMD12/PSMC6/PSMF1/PSMA2/UBA52/RELA/MYD88/PSMA3/IL6/PSMA1/PSMD14/CHUK/PSMD5/PSME4/IKBKG/TNIP2/PSMA6/PSMB5/PSMD6/PSMA4/UBE2N/PSMD4/RPS6KA4/PSMD7/PSMC2/PSMD1/PSMC1/PSMB1/PSMD8/PSMD13/PSMD3/PSMC5/PSMB3/SQSTM1/PSMA5/PSME3/PSMB4/PSMB7/PSMB6/PSMB2/PSMC4/PSMA7/PSMD2/PSMC3/PSMD11
GO_PROTEIN_LOCALIZATION_TO_MITOCHONDRION	GO_PROTEIN_LOCALIZATION_TO_MITOCHONDRION	132	-0.517014	-2.20982	0.000194212	0.00258094	0.00188924	4092	tags=40%, list=12%, signal=35%	BAD/GDAP1/TIMM10B/AGK/TIMM23/PMPCA/IMMP1L/MICALL2/CALM3/BAG3/CHCHD4/TIMM23B/FZD5/YWHAE/GRPEL1/TOMM34/UBE2D3/NMT1/YWHAB/PDCD5/SFN/TIMM44/SAE1/TIMM10/TOMM5/HSPA4/UBL5/PITRM1/E2F1/UBE2L3/GSK3A/YWHAH/SAMM50/DNLZ/HSPD1/YWHAQ/TOMM40/TIMM21/PARL/YWHAZ/BID/DNAJA1/TIMM22/YWHAG/TIMM17A/MTCH2/HK2/MFN2/HSP90AA1/TIMM50/TFDP1/TOMM22/TOMM40L
GO_REGULATION_OF_CHROMOSOME_SEGREGATION	GO_REGULATION_OF_CHROMOSOME_SEGREGATION	96	-0.562045	-2.29412	0.000194212	0.00258094	0.00188924	7567	tags=54%, list=23%, signal=42%	KNSTRN/CDC27/MAD1L1/TTL/DYNC1H1/ECT2/CENPE/DDX11/AURKB/DLGAP5/BECN1/BUB3/ESPL1/RACGAP1/KLHL22/APC/HECW2/BUB1B/ZNF207/CTNNB1/ANAPC4/ANAPC1/AXIN2/CSNK2A1/RAD18/BUB1/FBXO5/MKI67/NEK6/CDC26/CDC23/SPAG5/CDC42/ANAPC15/ANAPC5/PLK1/CCNB1/PTTG1/KIF2C/DYNC1LI1/MAD2L2/USP44/MAD2L1/XRCC3/H2AFY/TACC3/NAA10/TRIP13/FEN1/CDC6/CDCA5/CDC20
GO_REGULATION_OF_GENERATION_OF_PRECURSOR_METABOLITES_AND_ENERGY	GO_REGULATION_OF_GENERATION_OF_PRECURSOR_METABOLITES_AND_ENERGY	132	-0.454714	-1.94353	0.000194212	0.00258094	0.00188924	6418	tags=48%, list=20%, signal=39%	ZBTB7A/PPP1R3D/DNAJC30/NUP107/BNIP3/UQCC2/CBFA2T3/NUP160/CDK1/NUP37/ECD/PNPT1/NUP214/NUP133/COX7A2/SLC25A23/NUP98/TREX1/COX7A1/POM121/PFKFB4/PRELID1/MTOR/PPP1CA/NUP35/PPP1R3B/NUP205/POM121C/NUP50/NUP153/PRKAG2/PHLDA2/CHCHD4/CCNB1/IDE/RHOA/PARK7/PGK1/NUP85/CISD1/GSK3A/SLC25A12/SEC13/TRAP1/NDC1/NUP188/SEH1L/KHK/CHCHD10/NUP155/PASK/PHKG2/DYRK2/PPIF/NUP62/NUP93/COX17/PDE12/PGAM1/RAE1/EIF6/VCP/SLC25A33
GO_RESPIRATORY_ELECTRON_TRANSPORT_CHAIN	GO_RESPIRATORY_ELECTRON_TRANSPORT_CHAIN	96	-0.612785	-2.50123	0.000194212	0.00258094	0.00188924	4437	tags=59%, list=13%, signal=52%	NDUFB7/UQCRC2/NDUFB6/DNAJC15/NDUFA5/DLD/NDUFB3/NDUFA1/NDUFA11/CDK1/NDUFAF1/GPD2/NDUFA3/NDUFA10/COX8A/COX5A/SDHC/UQCRC1/SDHA/COA6/NDUFAF2/NDUFA12/NDUFC2/NDUFA8/COQ9/CCNB1/UQCRH/COX10/COX4I1/NDUFB8/PARK7/SDHAF2/UQCRQ/SDHD/MYBBP1A/SLC25A13/NDUFS1/NDUFA6/SLC25A22/NDUFS6/ETFA/SLC25A12/CYC1/NDUFV3/CYCS/BID/NDUFS5/NDUFB10/NDUFA9/COX6B1/NDUFB2/UQCRFS1/SDHB/NDUFAB1/NDUFS3/UQCR10/AIFM2
GO_RNA_PHOSPHODIESTER_BOND_HYDROLYSIS	GO_RNA_PHOSPHODIESTER_BOND_HYDROLYSIS	132	-0.505505	-2.16062	0.000194212	0.00258094	0.00188924	6567	tags=45%, list=20%, signal=37%	EXOSC5/EXOSC9/MRPL44/EXOSC8/TSEN2/NCBP1/RPP14/CPSF2/RCL1/POP5/CNOT7/PNPT1/SND1/ERI3/EXOSC4/AGO1/POP7/PIWIL2/AGO3/RNASE4/EXOSC7/BOP1/NHP2/AGO2/EXOSC2/EXO1/RNASEH2A/RPSA/ABT1/KIAA0391/ISG20L2/EXOSC3/UTP20/TSEN34/NOL9/DCPS/POP4/ERI2/TSEN54/RPP40/ERI1/ENDOG/DBR1/TOE1/RNASEK/PPP1R8/RPP30/ELAC2/NOP14/EXOSC6/FEN1/RPP25/RRS1/PDE12/POP1/CSTF2/USB1/RNASEH1/POLR3K/RRP36
GO_NEGATIVE_REGULATION_OF_WNT_SIGNALING_PATHWAY	GO_NEGATIVE_REGULATION_OF_WNT_SIGNALING_PATHWAY	183	-0.446077	-1.99363	0.000194288	0.00258094	0.00188924	4041	tags=32%, list=12%, signal=28%	AXIN2/CHD8/RBX1/SCYL2/PSMD12/PSMC6/PSMF1/STK4/PSMA2/SLC9A3R1/EMD/LIMD1/HECW1/NPHP4/FRZB/PSMA3/AMER1/ZNRF3/PSMA1/PSMD14/RUVBL2/PSMD5/SDHAF2/TRABD2B/MAD2L2/TAX1BP3/PSME4/CITED1/NKD1/WNT11/GSK3A/PSMA6/PSMB5/PSMD6/G3BP1/PSMA4/PSMD4/PSMD7/PSMC2/PSMD1/PSMC1/PSMB1/PSMD8/PSMD13/PSMD3/PSMC5/PSMB3/PSMA5/PSME3/PSMB4/PSMB7/PSMB6/PSMB2/PSMC4/PSMA7/PSMD2/PSMC3/PSMD11
GO_POSITIVE_REGULATION_OF_SUPRAMOLECULAR_FIBER_ORGANIZATION	GO_POSITIVE_REGULATION_OF_SUPRAMOLECULAR_FIBER_ORGANIZATION	183	-0.374843	-1.67527	0.000194288	0.00258094	0.00188924	6111	tags=33%, list=19%, signal=27%	GMFG/WIPF3/PRKCE/CLIP1/ARPC3/ALOX15/RAC3/NRP1/PYCARD/SH3PXD2B/CAV3/CCL26/VASP/ACTR3/BRK1/PPM1F/PICK1/CTTN/NPHS1/MTOR/CLU/ACTR2/CYFIP1/TPM1/F2RL1/S100A10/SLAIN2/COLGALT1/DSTN/ID1/CDC42/FHOD1/PXN/CFL1/NF2/RHOC/RHOA/FLNA/ACTR3C/CORO1A/BAIAP2/WNT11/SEMA5A/CDC42EP2/DRG1/ARPC1B/MAPRE1/GRB2/LIMK1/ARPC2/RHOBTB2/ITGB1BP1/BIN1/WDR1/PFN2/PFN1/PDXP/VIL1/ARPC1A/CDK5R1/ARPC5L
GO_REGULATION_OF_MRNA_CATABOLIC_PROCESS	GO_REGULATION_OF_MRNA_CATABOLIC_PROCESS	183	-0.609482	-2.72393	0.000194288	0.00258094	0.00188924	4168	tags=45%, list=13%, signal=39%	EXOSC4/TNRC6A/AXIN2/PRKCD/SYNCRIP/PABPC4/LARP1/PSMD12/HNRNPM/PSMC6/MTOR/DHX9/TBRG4/RC3H1/SAMD4B/PSMF1/EXOSC7/PSMA2/UBA52/AGO2/EXOSC2/UPF1/MYD88/NPM1/PRKCA/EXOSC3/TOB1/PKP3/PSMA3/TIRAP/METTL3/EIF4G1/YWHAB/PSMA1/PCBP4/PSMD14/ELAVL1/YTHDF2/PSMD5/YBX3/PSME4/FXR2/E2F1/SERBP1/ALKBH5/MAPKAPK2/TRIM71/PSMA6/HNRNPD/PSMB5/PSMD6/YWHAZ/PSMA4/PSMD4/ANP32A/PSMD7/EXOSC6/PSMC2/PSMD1/PSMC1/PSMB1/POLR2G/PSMD8/PSMD1…
GO_TRANSLATIONAL_INITIATION	GO_TRANSLATIONAL_INITIATION	183	-0.447189	-1.9986	0.000194288	0.00258094	0.00188924	5336	tags=31%, list=16%, signal=26%	EIF5B/RPS17/EIF3F/DDX1/RPL27A/RPS6KB2/POLR2D/PAIP1/EIF3M/KLHL25/EIF4E/EIF3CL/LARP1/RPL8/MTOR/COPS5/PPP1CA/ABCE1/UBA52/AGO2/MCTS1/GLE1/EIF2B5/CDC123/RPSA/NPM1/EIF2B2/EIF1AX/RPS23/UHMK1/EIF2B4/YTHDF1/METTL3/EIF4G1/EIF4G2/DDX3X/KHDRBS1/YTHDF2/EIF3C/EIF4EBP2/TICRR/EIF4H/EIF4E2/EIF5/MTFMT/HABP4/POLR2G/EIF2B1/EIF3B/DHX33/EIF2S1/EIF6/EIF1AD/EIF3I/EIF3K/EIF2B3/RPS26
GO_TRANSLATIONAL_ELONGATION	GO_TRANSLATIONAL_ELONGATION	128	-0.612443	-2.60823	0.000194326	0.00258094	0.00188924	4819	tags=52%, list=15%, signal=44%	EEF1G/MRPL48/MRPS33/DIO2/MRPL52/MRPS25/EIF5A2/EEF2K/MRPS2/GFM1/MRPL28/MRPL47/MRPS18A/EEF1B2/MRPS16/MRPL50/MRPL4/DAP3/TUFM/CHCHD1/MRPS35/MRPS26/MRPL11/MRPS27/MRPS28/MRPS21/DPH3/MRPL16/MRPL32/MRPL19/MRPL40/AURKAIP1/MRPS34/MRPL39/EIF4A3/MRPL41/MRPL35/MRPL20/DPH2/MRPL22/MRPL37/MRPL2/MRPL14/DPH3P1/MRPL51/MRPS17/MRPS11/MRPS7/MRPL9/MRPL1/MRPL18/MRPL21/MRPL17/MRPL15/MRPS12/MRPL12/MRPL46/MRPL3/GADD45GIP1/…
GO_REGULATION_OF_MITOCHONDRION_ORGANIZATION	GO_REGULATION_OF_MITOCHONDRION_ORGANIZATION	162	-0.400653	-1.7601	0.000194363	0.00258094	0.00188924	4092	tags=31%, list=12%, signal=27%	BAD/MYO19/FAM162A/ATP13A2/PRELID1/CTTN/CLU/STOX1/MICALL2/MUL1/ARRB2/BAG3/FZD5/YWHAE/TRIAP1/FXN/UBE2D3/MMP9/FZD9/NMT1/YWHAB/VDAC1/CDC37/PDCD5/DHODH/PARK7/SFN/SAE1/UBL5/E2F1/UBE2L3/GSK3A/YWHAH/TMEM14A/BAK1/YWHAQ/PARL/PLD6/YWHAZ/BID/CHCHD10/YWHAG/MIEF1/PPIF/HK2/MFN2/SLC25A5/KDR/SQSTM1/TFDP1
GO_NUCLEAR_ENVELOPE_ORGANIZATION	GO_NUCLEAR_ENVELOPE_ORGANIZATION	49	-0.566501	-2.05021	0.000194401	0.00258094	0.00188924	6113	tags=51%, list=19%, signal=42%	CTDNEP1/PPP2CA/VRK1/CDK1/PAFAH1B1/TMEM170A/NSFL1C/NDEL1/ANKLE2/PPP2R2A/TOR1B/NEK6/EMD/CCNB2/PRKCA/PLK1/CCNB1/TOR1A/VPS4A/LPIN1/CHMP7/ZMPSTE24/NUP155/NUP93/TARDBP
GO_MITOCHONDRIAL_TRANSLATION	GO_MITOCHONDRIAL_TRANSLATION	129	-0.650131	-2.77086	0.000194439	0.00258094	0.00188924	7295	tags=66%, list=22%, signal=51%	MRPS36/MRPL34/MTG2/MTRF1L/MRPL42/ALKBH1/NSUN4/ERAL1/MRPL44/RPUSD4/OXA1L/UQCC2/MRPL49/MRPS5/IARS2/FASTKD2/MRPL48/MRPS33/MRPL52/MRPS25/DARS2/MRPS2/GFM1/MRPL28/MRPL47/MRPS18A/MRPS16/MRPL50/YARS2/MRPL4/NGRN/DAP3/AARS2/TUFM/CHCHD1/MALSU1/MRPS35/MRPS26/MRPL11/MRPS27/MRPS28/MRPS21/MRPL16/MRPL32/MRPL19/MRPL40/LARS2/GATC/AURKAIP1/MRPS34/MRPL39/COA3/MRPL41/CDK5RAP1/MRPL35/MRPL20/EARS2/MRPL22/MRPL37/MRPL2/M…
GO_MORPHOGENESIS_OF_A_POLARIZED_EPITHELIUM	GO_MORPHOGENESIS_OF_A_POLARIZED_EPITHELIUM	129	-0.584879	-2.49276	0.000194439	0.00258094	0.00188924	3683	tags=41%, list=11%, signal=37%	PSMD12/AP2S1/PSMC6/VANGL1/PSMF1/CLTC/PSMA2/SLC9A3R1/ARRB2/FZD5/CDC42/PSMA3/ZNRF3/PSMA1/SYNE4/PSMD14/RHOA/PSMD5/PSME4/ROR1/NKD1/WNT11/SAPCD2/PSMA6/PSMB5/PSMD6/PSMA4/PSMD4/AP2M1/PSMD7/PSMC2/PSMD1/WDR1/PSMC1/PSMB1/PSMD8/PFN1/PSMD13/PSMD3/PSMC5/PSMB3/PSMA5/PSME3/PSMB4/PSMB7/AJAP1/PSMB6/PSMB2/PSMC4/PSMA7/PSMD2/PSMC3/PSMD11
GO_ANTIGEN_PROCESSING_AND_PRESENTATION_OF_PEPTIDE_ANTIGEN_VIA_MHC_CLASS_I	GO_ANTIGEN_PROCESSING_AND_PRESENTATION_OF_PEPTIDE_ANTIGEN_VIA_MHC_CLASS_I	91	-0.631969	-2.55967	0.000194477	0.00258094	0.00188924	3745	tags=49%, list=11%, signal=44%	SEC24C/PSMD12/PSMC6/PSMF1/ITGAV/PSMA2/SEC24A/CYBB/SEC24D/PSMA3/PSMA1/PSMD14/CHUK/PSMD5/PSME4/IKBKG/BCAP31/SEC13/CALR/PSMA6/PSMB5/PSMD6/PSMA4/PSMD4/PSMD7/PSMC2/PSMD1/PSMC1/PSMB1/PSMD8/PSMD13/PSMD3/PSMC5/PSMB3/PSMA5/PSME3/PSMB4/PSMB7/PSMB6/PSMB2/PSMC4/PSMA7/PSMD2/PSMC3/PSMD11
GO_DNA_GEOMETRIC_CHANGE	GO_DNA_GEOMETRIC_CHANGE	91	-0.49267	-1.99546	0.000194477	0.00258094	0.00188924	6005	tags=46%, list=18%, signal=38%	RPA4/CHD1L/FANCM/PURA/XRCC5/DDX1/TREX1/DDB1/WRNIP1/RECQL4/CHD8/GTF2H3/RBX1/DHX9/DDX11L8/MCM6/RPA2/DHX30/UBA52/ERCC8/GTF2H4/RAD54B/RAD23B/RPA1/HMGA1/RAD54L/CUL4A/DDX3X/RUVBL2/XRCC6/PARP1/MCM7/GINS1/HMGB3/HNRNPA2B1/RAD51/GINS2/G3BP1/CDC45/MCM4/RUVBL1/GINS4
GO_ANTIGEN_PROCESSING_AND_PRESENTATION_OF_PEPTIDE_ANTIGEN	GO_ANTIGEN_PROCESSING_AND_PRESENTATION_OF_PEPTIDE_ANTIGEN	172	-0.565844	-2.50808	0.000194515	0.00258094	0.00188924	4103	tags=44%, list=12%, signal=38%	AP1M2/CTSE/CTSV/SEC24C/PSMD12/RAB7A/AP2S1/AP1S3/PSMC6/DCTN3/LGMN/AP1G1/PSMF1/KLC2/CLTC/ITGAV/PSMA2/KLC1/SEC24A/AP1M1/ACTR1A/CYBB/SEC24D/AP1S1/CTSS/KIF4A/PSMA3/DCTN2/PSMA1/KIF2C/AP1B1/DYNC1LI1/PSMD14/CHUK/PSMD5/DCTN5/PSME4/IKBKG/DYNLL2/RILP/CAPZB/BCAP31/SEC13/CALR/PSMA6/CLTA/PSMB5/PSMD6/PSMA4/PSMD4/AP2M1/PSMD7/PSMC2/PSMD1/PSMC1/PSMB1/PSMD8/PSMD13/PSMD3/KIF5A/PSMC5/DYNC1I1/PSMB3/PSMA5/DYNLL1/PSME3/…
GO_FC_RECEPTOR_SIGNALING_PATHWAY	GO_FC_RECEPTOR_SIGNALING_PATHWAY	172	-0.539352	-2.39066	0.000194515	0.00258094	0.00188924	4217	tags=38%, list=13%, signal=33%	MAPK1/ACTR3/BRK1/NFATC3/PRKCD/ELMO2/PSMD12/MAP2K4/PSMC6/PAK2/PPP3CA/MYO1G/IGHE/PSMF1/ACTR2/CYFIP1/ACTB/PSMA2/RELA/CDC42/PLCG2/RAP1A/PSMA3/ELMO1/PSMA1/PSMD14/CHUK/PSMD5/PSME4/IKBKG/BAIAP2/PSMA6/PSMB5/MAPK9/PSMD6/ARPC1B/PSMA4/PSMD4/GRB2/PSMD7/LIMK1/ARPC2/PSMC2/PSMD1/PSMC1/PSMB1/PSMD8/PSMD13/PSMD3/HSP90AA1/PSMC5/PSMB3/PSMA5/ARPC1A/PSME3/PSMB4/HSP90AB1/PSMB7/PSMB6/PSMB2/PSMC4/PSMA7/PSMD2/PSMC3/PSMD11
GO_REGULATION_OF_PROTEASOMAL_PROTEIN_CATABOLIC_PROCESS	GO_REGULATION_OF_PROTEASOMAL_PROTEIN_CATABOLIC_PROCESS	172	-0.425641	-1.88664	0.000194515	0.00258094	0.00188924	5328	tags=36%, list=16%, signal=30%	UBE2J1/UBE2K/USP7/HSP90AB2P/NKD2/GNA12/BBS7/SOCS4/PBK/RNF19B/DDRGK1/CEBPA/UBE2V2/FAM192A/SGTA/SMAD7/RCHY1/RBX1/STYX/PSMC6/CLU/YOD1/GCLC/PSMF1/UBQLN1/NUDT15/UCHL5/USP13/RAD23B/GIPC1/AURKA/MAP1A/CHFR/SCO1/HSPBP1/PLK1/KEAP1/PRKACA/STUB1/PSMD14/PARK7/BAG2/UBE2G2/USP5/GSK3A/CCAR2/BCAP31/COMMD1/UBQLN4/MAPK9/WNT10B/USP14/PSMC2/PSMC1/PSMC5/VCP/HSP90AB3P/PSME3/HSP90AB1/ZFAND2A/PSMC4/PSMC3
GO_RESPONSE_TO_INTERLEUKIN_1	GO_RESPONSE_TO_INTERLEUKIN_1	172	-0.493492	-2.18738	0.000194515	0.00258094	0.00188924	4022	tags=34%, list=12%, signal=30%	IRAK2/OTUB1/RBX1/FGB/PSMD12/PSMC6/RC3H1/HYAL3/GCLC/PSMF1/PSMA2/UBA52/RELA/UPF1/MYD88/PRKCA/CCL2/PSMA3/IL6/USP10/PSMA1/PSMD14/CHUK/PSMD5/PSME4/IKBKG/CITED1/TNIP2/NKX3-1/PSMA6/PSMB5/PSMD6/PSMA4/UBE2N/PSMD4/RPS6KA4/PSMD7/PSMC2/PSMD1/PSMC1/PSMB1/PSMD8/PSMD13/PSMD3/PSMC5/PSMB3/SQSTM1/PSMA5/PSME3/PSMB4/PSMB7/PSMB6/PSMB2/PSMC4/PSMA7/PSMD2/PSMC3/PSMD11
GO_TRNA_METABOLIC_PROCESS	GO_TRNA_METABOLIC_PROCESS	172	-0.551131	-2.44286	0.000194515	0.00258094	0.00188924	6867	tags=56%, list=21%, signal=44%	SSB/ALKBH1/TARSL2/AIMP1/TRMT2B/RPUSD4/TSEN2/FTSJ1/ANKRD16/RPP14/TRMT112/TYW3/POP5/LAGE3/IARS2/DDX1/TRMT1L/THUMPD3/DTD2/TRMT1/VARS/DARS2/CARS2/DUS3L/ELP6/PUSL1/FARSB/FAM98B/POP7/TYW1/TRNT1/RARS/YARS2/TRMT6/DUS4L/ADAT1/ZBTB8OS/METTL8/AARS2/MOCS3/EEF1E1/KIAA0391/SEPHS2/DPH3/TRMT61B/DUS1L/NARS2/PTCD1/CTU2/TRMT61A/TSEN34/DTD1/MTO1/LARS2/RTCB/GATC/TRMU/KTI12/POP4/TSEN54/FARSA/DUS2/RPP40/PUS7/TRUB1/METT…
GO_MITOCHONDRIAL_TRANSLATIONAL_TERMINATION	GO_MITOCHONDRIAL_TRANSLATIONAL_TERMINATION	87	-0.722157	-2.90072	0.000194553	0.00258094	0.00188924	4815	tags=61%, list=15%, signal=52%	MRPL48/MRPS33/MRPL52/MRPS25/MRPS2/MRPL28/MRPL47/MRPS18A/MRPS16/MRPL50/MRPL4/DAP3/CHCHD1/MRPS35/MRPS26/MRPL11/MRPS27/MRPS28/MRPS21/MRPL16/MRPL32/MRPL19/MRPL40/AURKAIP1/MRPS34/MRPL39/MRPL41/MRPL35/MRPL20/MRPL22/MRPL37/MRPL2/MRPL14/MRPL51/MRPS17/MRPS11/MRPS7/MRPL9/MRPL1/MRPL18/MRPL21/MRPL17/MRPL15/MRPS12/MRPL12/MRPL46/MRPL3/GADD45GIP1/MRPS15/MRPS23/MRPS6/MRPL27/MRPL36
GO_NUCLEUS_ORGANIZATION	GO_NUCLEUS_ORGANIZATION	114	-0.488407	-2.04446	0.000194553	0.00258094	0.00188924	6134	tags=44%, list=19%, signal=36%	NUP107/CTDNEP1/PPP2CA/AHCTF1/WRAP53/VRK1/CDK1/PAFAH1B1/NUP133/NUP98/TMEM170A/NSFL1C/NDEL1/CHMP4A/ANKLE2/PPP2R2A/TOR1B/WDR73/AGFG1/NUP35/NUP205/NEK6/EMD/NOL12/NUP153/CCNB2/PRKCA/POLR1B/PLK1/CCNB1/CHMP1A/TOR1A/FAM118B/VPS4A/LPIN1/PSME4/CHMP7/SERBP1/PES1/NDC1/SEH1L/ZMPSTE24/SRPK1/NUP155/HABP4/BIN1/NUP93/TARDBP/NOLC1/EMG1
GO_RECOMBINATIONAL_REPAIR	GO_RECOMBINATIONAL_REPAIR	115	-0.489177	-2.05052	0.000194553	0.00258094	0.00188924	7340	tags=45%, list=22%, signal=35%	RMI1/PPP4R2/FUS/TONSL/KDM1A/PALB2/RHNO1/RPA4/BRCA2/WRAP53/FANCB/MMS22L/POLN/TP53BP1/RIF1/SWSAP1/FIGNL1/ZNF365/KLHL15/RECQL4/TEX15/LIG3/POLQ/CHEK1/MCM8/H2AFX/ACTR2/RPA2/HUS1B/HUS1/RAD54B/PARPBP/RAD51C/RPA1/ERCC4/RAD54L/AUNIP/PSMD14/RFWD3/MAD2L2/PARP1/NABP2/FIGN/TIMELESS/XRCC3/RAD51/SWI5/GINS2/CDC45/UBE2N/FEN1/GINS4
GO_REGULATION_OF_DNA_TEMPLATED_TRANSCRIPTION_IN_RESPONSE_TO_STRESS	GO_REGULATION_OF_DNA_TEMPLATED_TRANSCRIPTION_IN_RESPONSE_TO_STRESS	114	-0.569007	-2.38185	0.000194553	0.00258094	0.00188924	3812	tags=43%, list=12%, signal=38%	RBX1/PSMD12/PSMC6/MBTPS2/CHEK1/PSMF1/STOX1/PSMA2/EGLN1/UBA52/RELA/LIMD1/BAG3/ANKRD2/PSMA3/PSMA1/PSMD14/PSMD5/PSME4/DNAJB1/PSMA6/PSMB5/PSMD6/PSMA4/PSMD4/PSMD7/EPAS1/PSMC2/PSMD1/PSMC1/PSMB1/PSMD8/PSMD13/PSMD3/RPS6KA1/PSMC5/PSMB3/PSMA5/PSME3/PSMB4/HMOX1/PSMB7/PSMB6/PSMB2/PSMC4/PSMA7/PSMD2/PSMC3/PSMD11
GO_REGULATION_OF_POSTTRANSCRIPTIONAL_GENE_SILENCING	GO_REGULATION_OF_POSTTRANSCRIPTIONAL_GENE_SILENCING	111	-0.553633	-2.30566	0.000194553	0.00258094	0.00188924	6244	tags=50%, list=19%, signal=41%	IPO8/NUP107/MAP2K2/NUP160/RIPK1/NUP37/HIST1H4E/NUP214/NUP133/POLR2D/NUP98/XPO5/POM121/AGO1/TNRC6A/POLR2J/POLR2B/DHX9/PPP3CA/NUP35/HIST1H3A/NUP205/POM121C/AGO2/HIST1H4B/NUP50/LIMD1/NUP153/HIST1H3G/POLR2L/HIST1H3B/EIF4G1/ELAVL1/POLR2H/NUP85/HIST1H4D/POLR2E/HIST1H4H/SEC13/POLR2F/TRIM71/NDC1/NUP188/HIST1H3J/SEH1L/TERT/ZMPSTE24/NUP155/MAP2K1/NUP62/NUP93/POLR2C/POLR2G/HIST1H4C/RAE1/PPARG
GO_CELLULAR_RESPIRATION	GO_CELLULAR_RESPIRATION	169	-0.548655	-2.42623	0.00019459	0.00258094	0.00188924	6756	tags=56%, list=21%, signal=45%	NDUFB7/UQCRC2/NDUFB6/DNAJC15/NDUFA5/DLD/BNIP3/OXA1L/FASTKD1/NDUFB3/CBFA2T3/NDUFA1/NDUFA11/NR4A3/CDK1/COQ10B/PNPT1/ADSL/FASTKD2/SLC25A23/FAHD1/TREX1/ME2/NDUFAF1/GPD2/NDUFA3/COQ10A/NDUFA10/ACO2/FH/COX8A/COX5A/MDH2/SLC25A25/SDHC/PRELID1/TBRG4/UQCRC1/PANK2/SDHA/IDH3B/COA6/NDUFAF2/SUCLG1/NDUFA12/NDUFC2/COX20/NDUFA8/COQ9/CHCHD4/FXN/MDH1/CCNB1/UQCRH/COX10/IDE/COX4I1/NDUFB8/PARK7/SDHAF2/CISD1/UQCRQ/SDHD/…
GO_OXIDATIVE_PHOSPHORYLATION	GO_OXIDATIVE_PHOSPHORYLATION	102	-0.626176	-2.57432	0.00019459	0.00258094	0.00188924	6756	tags=61%, list=21%, signal=48%	NDUFB7/UQCRC2/NDUFB6/DNAJC15/NDUFA5/DLD/DNAJC30/UQCC2/NDUFB3/NDUFA1/NDUFA11/CDK1/COX7A2/SLC25A23/NDUFAF1/NDUFA3/COX7A1/NDUFA10/COX8A/COX5A/SDHC/UQCRC1/SDHA/COA6/NDUFA12/NDUFC2/NDUFA8/COQ9/FXN/CCNB1/UQCRH/COX10/COX4I1/NDUFB8/RHOA/PARK7/PGK1/SDHAF2/UQCRQ/SDHD/NDUFS1/NDUFA6/NDUFS6/STOML2/CYC1/NDUFV3/CYCS/BID/NDUFS5/NDUFB10/NDUFA9/CHCHD10/COX6B1/NDUFB2/UQCRFS1/PPIF/NDUFAB1/NDUFS3/UQCR10/PDE12/VCP/SLC…
GO_PROTEIN_STABILIZATION	GO_PROTEIN_STABILIZATION	156	-0.461513	-2.01942	0.00019459	0.00258094	0.00188924	5080	tags=35%, list=15%, signal=30%	USP7/PRKRA/NAPG/SWSAP1/DVL3/TREX1/ZNF207/SMAD7/PRKCD/PIM2/PTGES3/AAK1/CLU/MCM8/STK4/NCLN/MUL1/PEX19/USP13/IRGM/RASSF2/PIN1/BAG3/GTSE1/CDC37/PPIB/CCT8/TCP1/PARK7/MTMR9/BAG2/FLNA/MSX1/CCT6A/PHB/HIST1H1B/TNIP2/NAA15/CCT3/CCT4/DNLZ/CCT2/ATP1B3/CALR/HSPD1/GTPBP4/TESC/WNT10B/CCT5/PFN2/PFN1/GAPDH/HSP90AA1/CCT7/HSP90AB1
GO_REGULATION_OF_ESTABLISHMENT_OF_PLANAR_POLARITY	GO_REGULATION_OF_ESTABLISHMENT_OF_PLANAR_POLARITY	102	-0.640264	-2.63224	0.00019459	0.00258094	0.00188924	3683	tags=48%, list=11%, signal=43%	PSMD12/AP2S1/PSMC6/VANGL1/PSMF1/CLTC/PSMA2/ARRB2/FZD5/CDC42/PSMA3/ZNRF3/PSMA1/PSMD14/RHOA/PSMD5/PSME4/ROR1/NKD1/WNT11/SAPCD2/PSMA6/PSMB5/PSMD6/PSMA4/PSMD4/AP2M1/PSMD7/PSMC2/PSMD1/PSMC1/PSMB1/PSMD8/PFN1/PSMD13/PSMD3/PSMC5/PSMB3/PSMA5/PSME3/PSMB4/PSMB7/PSMB6/PSMB2/PSMC4/PSMA7/PSMD2/PSMC3/PSMD11
GO_REGULATION_OF_SIGNAL_TRANSDUCTION_BY_P53_CLASS_MEDIATOR	GO_REGULATION_OF_SIGNAL_TRANSDUCTION_BY_P53_CLASS_MEDIATOR	169	-0.390838	-1.72834	0.00019459	0.00258094	0.00188924	8471	tags=44%, list=26%, signal=33%	EHMT1/CSNK2A2/BLM/SNAI2/HNRNPK/TAF2/AKT1/RRN3/RFFL/UBB/RMI1/CHD5/SUPT16H/ELL3/KDM1A/MARCH7/AURKB/PLK3/RBBP7/HDAC1/RHNO1/CDK5/PHF20/TAF3/TAF5/TAF15/RFC2/SNAI1/RFC3/RFC4/PRMT6/RNF34/TAF4/TPX2/CSNK2A1/ING2/RPF2/PRKAB1/CHEK1/BRPF1/EEF1E1/RPA2/BOP1/HUS1/EXO1/TAF12/PRKAG2/HEXIM1/PIN1/AURKA/RPA1/TRIAP1/MAPKAPK5/ANKRD2/SETD9/DYRK1A/BCL2L12/MSX1/RFC5/RAD1/PRMT5/TAF13/TAF11/PAK1IP1/ZMPSTE24/TP53RK/NOC2L/MT…
GO_RESPONSE_TO_HEAT	GO_RESPONSE_TO_HEAT	156	-0.572981	-2.50717	0.00019459	0.00258094	0.00188924	6189	tags=51%, list=19%, signal=41%	BAG5/NUP107/CDKN1A/MYOF/NUP160/TRPV1/NUP37/HSPA2/HSPB8/HSPA5/NUP214/NUP133/DNAJB6/IRAK1/POLR2D/NUP98/MAPK1/POM121/HSPA9/PTGES3/PDCD6/MTOR/PEBP1/GCLC/NUP35/RPA2/DNAJA2/NUP205/POM121C/NUP50/SOD1/EIF2B5/HSBP1/NUP153/BAG3/LRP11/YWHAE/RPA1/EIF2B2/EIF2B4/PRKACA/IGFBP7/DAXX/STUB1/DNAJC2/NUP85/BAG2/CHORDC1/ATP2A2/HSPA14/DNAJB1/DNAJA4/CCAR2/MAPKAPK2/SEC13/CAMK2G/HSPH1/NDC1/NUP188/SEH1L/DNAJA1/NUP155/CLPB/…
GO_STEROID_BIOSYNTHETIC_PROCESS	GO_STEROID_BIOSYNTHETIC_PROCESS	169	-0.375204	-1.65921	0.00019459	0.00258094	0.00188924	6309	tags=34%, list=19%, signal=28%	CGA/SC5D/NR5A1/CNBP/SEC14L2/STARD4/ACAA2/FASN/HSD17B4/SRD5A3/SNAI1/SCARB1/GPAM/ELOVL6/HMGCR/MED1/ASAH1/SCP2/CYB5R3/HSD17B12/HSD17B6/MBTPS2/SLC27A5/BMP6/LSS/MSMO1/DDX20/SOD1/PRKAG2/ATP1A1/MVD/FDFT1/CYP51A1/MVK/OSBPL3/IGFBP7/ERLIN1/IDI1/KPNB1/TFCP2L1/FGFR4/CYB5R1/RAN/FDPS/SCD/DHCR24/CLCN2/HMGCS1/SQLE/ACOX2/INSIG1/DHRS11/SDR42E1/NSDHL/G6PD/ACAT2/ACLY/VDR
GO_REGULATION_OF_PROTEIN_LOCALIZATION_TO_NUCLEUS	GO_REGULATION_OF_PROTEIN_LOCALIZATION_TO_NUCLEUS	100	-0.479434	-1.96537	0.000194666	0.00258094	0.00188924	4445	tags=36%, list=14%, signal=31%	RAB23/KAT7/MAPK1/OTUD7B/PRKCD/IPO5/POLR1A/PIN1/BAG3/GTSE1/CARD10/PLK1/TRIM28/NF2/CCT8/TCP1/PARK7/RAN/FLNA/PARP1/CCT6A/MCRS1/CABP1/MFHAS1/CCT3/CCT4/CCT2/RASSF5/TERT/PINX1/CCT5/NUP62/TARDBP/DKC1/CCT7/NOLC1
GO_CENTROMERE_COMPLEX_ASSEMBLY	GO_CENTROMERE_COMPLEX_ASSEMBLY	50	-0.625976	-2.27487	0.000194704	0.00258094	0.00188924	2854	tags=40%, list=9%, signal=37%	HIST1H4B/NPM1/NASP/CENPL/CENPA/POLE3/CENPW/HIST1H4D/CENPI/HIST1H4H/CENPN/CENPM/MIS18A/CENPO/OIP5/CENPP/RUVBL1/HJURP/HIST1H4C/CENPV
GO_CHROMATIN_ASSEMBLY_OR_DISASSEMBLY	GO_CHROMATIN_ASSEMBLY_OR_DISASSEMBLY	173	-0.430197	-1.90801	0.000194704	0.00258094	0.00188924	7526	tags=43%, list=23%, signal=33%	HIST1H2BF/HIST1H1E/SMARCD1/MCM2/HIST1H2BC/SUPT16H/HIST1H3I/HIST1H4F/HIST2H3D/HELLS/SPTY2D1/RBBP7/HIST1H2BK/HIST1H2BJ/SET/HIST1H1C/CENPH/H2AFY2/TSPYL4/HIST1H4E/HIST1H2BB/SART3/ANP32B/SOX9/SMARCB1/HIST1H2BL/TSPYL5/ARID1A/SMARCD2/BRD2/PAF1/PADI4/H2AFX/HIST1H3A/HIST1H4B/NPM1/ASF1B/NASP/CENPL/HIST1H3G/CENPA/HIST1H2BI/HMGA1/HIST1H3B/HIST1H2BM/DAXX/H1FOO/POLE3/CENPW/HIST1H4D/CENPI/NAP1L2/IPO4/HIST1H1B/C…
GO_DNA_BIOSYNTHETIC_PROCESS	GO_DNA_BIOSYNTHETIC_PROCESS	173	-0.472768	-2.09682	0.000194704	0.00258094	0.00188924	5744	tags=45%, list=17%, signal=37%	WRAP53/FAM129B/CERS1/LIG1/XRCC5/LIN9/POLN/RFC2/RFC3/RFC4/LIG4/POLD3/POLH/TREX1/PRIMPOL/WRNIP1/CTNNB1/MAPK1/RCHY1/ZBTB1/PRKD2/TERF2/LIG3/POLQ/PTGES3/DTL/POLG/GAR1/PDGFB/RPA2/NHP2/POLD2/UBA52/ARRB2/TYMS/NOP10/POLE/RPA1/MAPKAPK5/NAF1/USP10/POLE2/NPPC/DSCC1/POLE3/CCT8/TCP1/DNAJC2/FGFR4/MAD2L2/GNL3L/POLE4/CDKN2D/CCT6A/PHB/PDGFRB/NAT10/CCT3/CCT4/RFC5/CCT2/PCNA/HNRNPA2B1/SPHK1/PPIA/HNRNPD/TERT/POLA2/PIN…
GO_REGULATION_OF_MRNA_PROCESSING	GO_REGULATION_OF_MRNA_PROCESSING	127	-0.42402	-1.80189	0.000194704	0.00258094	0.00188924	8328	tags=43%, list=25%, signal=32%	PAPOLA/PTCD2/HNRNPK/RBM3/CPSF6/THRAP3/PRDX6/RNPS1/CDK9/IWS1/SUPT5H/NELFE/ZBTB7A/CELF2/RBM10/SRSF6/NCBP1/PTBP1/LEO1/RBM25/RBM15/MBNL3/SON/SART3/SRSF4/RBM17/NUP98/RBM42/KHDRBS3/SNRPA/SAFB/DHX9/PAF1/SMU1/SFSWAP/U2AF2/SRSF7/CELF1/CCNB1/RBM15B/SRSF9/DYRK1A/TRA2B/JMJD6/RBM19/KHDRBS1/SF3B4/RBM8A/SRSF2/HNRNPA2B1/HNRNPL/PRPF19/SRPK1/C9orf78/C1QBP
GO_REGULATION_OF_UBIQUITIN_PROTEIN_TRANSFERASE_ACTIVITY	GO_REGULATION_OF_UBIQUITIN_PROTEIN_TRANSFERASE_ACTIVITY	50	-0.547928	-1.99123	0.000194704	0.00258094	0.00188924	5198	tags=42%, list=16%, signal=35%	FEM1A/RAB1A/MASTL/DCUN1D4/SMAD7/FBXO5/PIN1/PLK1/STUB1/PARK7/BAG2/MAD2L2/USP44/MAD2L1/UBE2L3/DCUN1D5/UBE2S/UBE2C/UBE2N/LIMK1/CDC20
GO_APOPTOTIC_MITOCHONDRIAL_CHANGES	GO_APOPTOTIC_MITOCHONDRIAL_CHANGES	109	-0.446967	-1.85687	0.000194742	0.00258094	0.00188924	4142	tags=38%, list=13%, signal=33%	ATG3/BAD/PIM2/SOD2/FAM162A/PRELID1/CLU/GCLC/GGCT/MUL1/ARRB2/YWHAE/TRIAP1/FXN/MMP9/FZD9/NMT1/YWHAB/PDCD5/SFN/NDUFS1/E2F1/GSK3A/YWHAH/CCAR2/TMEM14A/BAK1/HSPD1/YWHAQ/YWHAZ/BID/CHCHD10/YWHAG/SLC25A4/PPIF/HK2/SLC25A5/TIMM50/TFDP1/GCLM/AIFM2
GO_NUCLEAR_DNA_REPLICATION	GO_NUCLEAR_DNA_REPLICATION	53	-0.597359	-2.19293	0.00019478	0.00258094	0.00188924	4887	tags=51%, list=15%, signal=43%	RFC2/RFC3/DBF4B/RFC4/POLD3/TERF2/RPA2/GMNN/POLD2/SLBP/UPF1/PRIM2/POLE/RPA1/POLE2/TIPIN/POLE3/POLE4/RFC5/GINS1/PCNA/RAD51/CDC45/ZMPSTE24/POLA2/FEN1/DONSON
GO_NUCLEOTIDE_EXCISION_REPAIR	GO_NUCLEOTIDE_EXCISION_REPAIR	107	-0.487738	-2.02116	0.00019478	0.00258094	0.00188924	6005	tags=47%, list=18%, signal=38%	RPA4/CHD1L/BRCA2/SLC30A9/LIG1/NEIL3/USP7/RFC2/POLR2D/RFC3/RFC4/LIG4/POLD3/DDB1/COPS6/POLR2J/GTF2H3/RBX1/LIG3/PPIE/POLR2B/COPS8/COPS5/RPA2/POLD2/HUS1B/UBA52/HUS1/NTHL1/ERCC8/GTF2H4/RAD23B/POLE/RPA1/GPS1/POLR2L/ERCC4/CUL4A/COPS3/ISY1/POLR2H/PARP1/POLR2E/NEIL2/RFC5/PCNA/POLR2F/PRPF19/POLR2C/POLR2G
GO_REGULATION_OF_DNA_BINDING	GO_REGULATION_OF_DNA_BINDING	107	-0.469337	-1.9449	0.00019478	0.00258094	0.00188924	2713	tags=25%, list=8%, signal=23%	CALM3/ENHO/ID1/MMP9/SUMO3/LHX2/TRIM28/ERCC4/PARK7/SOX11/MAD2L2/TRIM6/PARP1/MSX1/E2F1/EGF/TXN/ZNF593/ZMPSTE24/FOXC1/PINX1/HABP4/HJURP/CDCA5/NME1/HMOX1/PPARG
GO_REGULATION_OF_STEM_CELL_DIFFERENTIATION	GO_REGULATION_OF_STEM_CELL_DIFFERENTIATION	107	-0.605004	-2.5071	0.00019478	0.00258094	0.00188924	2219	tags=36%, list=7%, signal=33%	PSMA3/METTL3/PSMA1/H1FOO/PSMD14/YTHDF2/PSMD5/PUS7/TRIM6/PSME4/PSMA6/PSMB5/PSMD6/PSMA4/PSMD4/FOXC1/PSMD7/PWP1/PSMC2/PSMD1/PSMC1/PSMB1/PSMD8/PSMD13/PSMD3/PSMC5/PSMB3/PSMA5/PSME3/PSMB4/PSMB7/PSMB6/PSMB2/PSMC4/PSMA7/PSMD2/PSMC3/PSMD11
GO_SPLICEOSOMAL_SNRNP_ASSEMBLY	GO_SPLICEOSOMAL_SNRNP_ASSEMBLY	53	-0.638311	-2.34327	0.00019478	0.00258094	0.00188924	5396	tags=57%, list=16%, signal=47%	SMN1/SMN2/SNRPE/GEMIN2/RNU6-8/SART3/GEMIN6/LSM4/SNRPD3/SNRPB/AAR2/DDX20/GEMIN7/CD2BP2/SNRPC/RNU6-2/PRMT5/SNRPG/PRPF19/GEMIN5/STRAP/SNRPF/RNU5B-1/RNU5F-1/WDR77/RNU4ATAC/RNU5A-1/RNU4-1/RNU4-2/RNU5D-1
GO_NUCLEOSOME_ORGANIZATION	GO_NUCLEOSOME_ORGANIZATION	163	-0.492263	-2.16309	0.000194818	0.00258094	0.00188924	7526	tags=46%, list=23%, signal=36%	HIST1H2BF/HIST1H1E/SMARCD1/MCM2/CHD5/HIST1H2BC/SUPT16H/HIST1H3I/HIST1H4F/HIST2H3D/SPTY2D1/RBBP7/HIST1H2BK/HIST1H2BJ/SET/ANP32E/HIST1H1C/CENPH/H2AFY2/PTMA/TSPYL4/HIST1H4E/SRCAP/HIST1H2BB/SART3/ANP32B/SOX9/SMARCB1/HIST1H2BL/TSPYL5/ARID1A/SMARCD2/BRD2/PAF1/PADI4/H2AFX/HIST1H3A/HIST1H4B/NPM1/ASF1B/NASP/CENPL/HIST1H3G/CENPA/HIST1H2BI/HMGA1/HIST1H3B/HIST1H2BM/DAXX/H1FOO/POLE3/CENPW/HIST1H4D/CENPI/NAP1L…
GO_POSITIVE_REGULATION_OF_CANONICAL_WNT_SIGNALING_PATHWAY	GO_POSITIVE_REGULATION_OF_CANONICAL_WNT_SIGNALING_PATHWAY	131	-0.607172	-2.59183	0.000194818	0.00258094	0.00188924	3724	tags=40%, list=11%, signal=36%	MIR145/LGR4/FAM53B/PSMD12/PSMC6/PSMF1/PSMA2/PIN1/PSMA3/FZD9/AMER1/PSMA1/NRARP/DDX3X/PSMD14/PSMD5/PSME4/EGF/BAMBI/SEMA5A/CCAR2/PSMA6/PSMB5/PSMD6/KANK1/PSMA4/PSMD4/WNK2/PSMD7/WNT10B/PSMC2/PSMD1/PSMC1/PSMB1/PSMD8/DAAM2/PSMD13/PSMD3/RUVBL1/PSMC5/PSMB3/PSMA5/VCP/PSME3/PSMB4/PSMB7/PSMB6/PSMB2/PSMC4/PSMA7/PSMD2/PSMC3/PSMD11
GO_POSITIVE_REGULATION_OF_CELLULAR_AMIDE_METABOLIC_PROCESS	GO_POSITIVE_REGULATION_OF_CELLULAR_AMIDE_METABOLIC_PROCESS	131	-0.441679	-1.88539	0.000194818	0.00258094	0.00188924	4917	tags=37%, list=15%, signal=31%	FASTKD2/RPS6KB2/SMPD2/POLR2D/PAIP1/EIF5A2/MAPK1/PRKCD/PIWIL2/LARP1/MTOR/DHX9/CLU/NGRN/LARP4/EIF2B5/CDC123/MRPS27/NPM1/UHMK1/IL6/YTHDF1/METTL3/DDX3X/ELAVL1/KHDRBS1/RHOA/YTHDF2/EIF3C/EIF4A3/COA3/YBX3/CDK5RAP1/FXR2/GSK3A/NAT10/LARP4B/MPV17L2/HNRNPD/HNRNPL/UQCC1/PASK/HABP4/POLR2G/C1QBP/EIF5A/EIF6/EIF5AL1
GO_RNA_EXPORT_FROM_NUCLEUS	GO_RNA_EXPORT_FROM_NUCLEUS	131	-0.594977	-2.53978	0.000194818	0.00258094	0.00188924	7385	tags=56%, list=22%, signal=44%	POLDIP3/THOC3/MAGOHB/RNPS1/WDR33/IWS1/RBM27/SSB/SMG7/NUP107/SRSF6/NCBP1/CPSF2/NUP160/NUP37/ZC3H3/SMG1/PHAX/NUP214/NUP133/POLR2D/SRSF4/NUP98/XPO5/POM121/EIF4E/DHX9/ABCE1/AGFG1/NUP35/NUP205/POM121C/SLBP/NUP50/UPF1/GLE1/RPSA/NUP153/NPM1/NOL6/U2AF2/SRSF7/RBM15B/SRSF9/SRRM1/DHX38/KHDRBS1/NXT1/NUP85/EIF4A3/NXF1/RAN/RBM8A/SRSF2/HHEX/LTV1/ALKBH5/ZNF593/SEC13/U2AF1/HNRNPA2B1/BCCIP/NDC1/NUP188/SEH1L/ALYREF…
GO_SPINDLE_ASSEMBLY	GO_SPINDLE_ASSEMBLY	101	-0.445819	-1.8295	0.000194818	0.00258094	0.00188924	5882	tags=36%, list=18%, signal=29%	MAPRE3/KIF11/MLH1/RACGAP1/MSTO1/SMC1A/ZNF207/TPX2/WRAP73/FBXO5/SAC3D1/TUBGCP3/NEK6/SPAG5/HAUS8/AURKA/PLK1/KIF4A/RCC1/KPNB1/KIFC1/CHMP1A/MAPRE2/CENPW/RHOA/FLNA/HAUS7/TUBGCP4/TUBB1/BIRC5/DRG1/BCCIP/MAPRE1/TUBB/CDC20/MYBL2
GO_TRANSLATIONAL_TERMINATION	GO_TRANSLATIONAL_TERMINATION	101	-0.725325	-2.9765	0.000194818	0.00258094	0.00188924	4815	tags=63%, list=15%, signal=54%	MRPL48/MRPS33/MRPL52/MRPS25/EIF5A2/MRPS2/MRPL28/MRPL47/MRPS18A/ETF1/MRPS16/MRPL50/MRPL4/ABCE1/DAP3/CHCHD1/MRPS35/UPF1/GLE1/MRPS26/MRPL11/MRPS27/MRPS28/MRPS21/APEH/OGFOD1/MRPL16/MRPL32/MRPL19/MRPL40/AURKAIP1/MRPS34/C12orf65/MRPL39/MRPL41/MRPL35/MRPL20/MRPL22/MRPL37/MRPL2/MRPL14/GSPT1/MRPL51/MRPS17/MRPS11/MRPS7/MRPL9/MRPL1/MRPL18/MRPL21/MRPL17/MRPL15/MRPS12/MRPL12/MRPL46/MRPL3/GADD45GIP1/MRPS15/MRP…
GO_TRNA_MODIFICATION	GO_TRNA_MODIFICATION	82	-0.580198	-2.30797	0.000194856	0.00258094	0.00188924	6109	tags=51%, list=19%, signal=42%	FTSJ1/ANKRD16/TRMT112/TYW3/TRMT1L/THUMPD3/TRMT1/DUS3L/ELP6/PUSL1/TRMT6/DUS4L/METTL8/AARS2/MOCS3/KIAA0391/SEPHS2/DPH3/TRMT61B/DUS1L/CTU2/TRMT61A/MTO1/TRMU/KTI12/DUS2/PUS7/TRUB1/METTL2A/CDK5RAP1/SEPHS1/NAT10/METTL1/PUS1/HSD17B10/DPH3P1/TRMT12/ELP5/WDR4/MTFMT/LCMT2/NSUN2
GO_MITOCHONDRIAL_ELECTRON_TRANSPORT_NADH_TO_UBIQUINONE	GO_MITOCHONDRIAL_ELECTRON_TRANSPORT_NADH_TO_UBIQUINONE	45	-0.65745	-2.3318	0.000194894	0.00258094	0.00188924	6756	tags=60%, list=21%, signal=48%	NDUFB7/NDUFB6/DNAJC15/NDUFA5/DLD/NDUFB3/NDUFA1/NDUFA11/NDUFAF1/NDUFA3/NDUFA10/NDUFA12/NDUFC2/NDUFA8/COQ9/NDUFB8/PARK7/NDUFS1/NDUFA6/NDUFS6/NDUFV3/NDUFS5/NDUFB10/NDUFA9/NDUFB2/NDUFAB1/NDUFS3
GO_MRNA_CIS_SPLICING_VIA_SPLICEOSOME	GO_MRNA_CIS_SPLICING_VIA_SPLICEOSOME	46	-0.692985	-2.47183	0.000194894	0.00258094	0.00188924	2588	tags=43%, list=8%, signal=40%	SFSWAP/SRSF7/RNVU1-3/SRSF9/DCPS/WBP11/RBM19/SRSF2/SNRPC/RNU1-3/RNU1-1/RNU1-4/RNU1-2/RNU4ATAC/RNVU1-18/RNU11/RNVU1-6/RNVU1-7/RNVU1-15/RNVU1-14
GO_NCRNA_TRANSCRIPTION	GO_NCRNA_TRANSCRIPTION	95	-0.600842	-2.44683	0.000194894	0.00258094	0.00188924	7921	tags=63%, list=24%, signal=48%	POU2F1/ELL/INTS10/POLR2A/POLR2I/ELL3/CDK9/ZNF143/DDX11/SNAPC2/NIFK/NCBP1/GTF2F1/GTF3C5/H2AFY2/SPIN1/GTF2E1/PHAX/TAF5/INTS9/GTF2A1/INTS12/SNAPC4/GTF3C1/POLR2D/INTS7/SMARCB1/POLR2J/GTF2F2/INTS2/POLR2B/INTS5/MTOR/GTF3A/GTF3C2/SNAPC5/NOL11/GTF3C4/SIRT7/POLR1B/INTS8/POLR2L/GTF2E2/NCL/POLR2H/CCNK/NABP2/POLR2E/H2AFY/POLR2F/TAF13/TAF11/NPM3/PWP1/POLR2C/POLR2G/IPPK/GTF2A2/CD3EAP/GTF3C6
GO_NEGATIVE_REGULATION_OF_RNA_CATABOLIC_PROCESS	GO_NEGATIVE_REGULATION_OF_RNA_CATABOLIC_PROCESS	46	-0.540959	-1.92957	0.000194894	0.00258094	0.00188924	4549	tags=43%, list=14%, signal=38%	PAIP1/AXIN2/SYNCRIP/LARP1/MTOR/DHX9/MYD88/TOB1/PKP3/NAF1/TIRAP/ELAVL1/YBX3/E2F1/MAPKAPK2/HNRNPD/TARDBP/DKC1/YBX1/SLIRP
GO_RESPONSE_TO_INTERLEUKIN_12	GO_RESPONSE_TO_INTERLEUKIN_12	45	-0.563913	-2.00005	0.000194894	0.00258094	0.00188924	3794	tags=36%, list=12%, signal=31%	SOD2/HSPA9/PAK2/SOD1/CDC42/CNN2/P4HB/CFL1/TCP1/ANXA2/HNRNPA2B1/PPIA/BOLA2B/BOLA2/TALDO1/SNRPA1
GO_RETROGRADE_VESICLE_MEDIATED_TRANSPORT_GOLGI_TO_ENDOPLASMIC_RETICULUM	GO_RETROGRADE_VESICLE_MEDIATED_TRANSPORT_GOLGI_TO_ENDOPLASMIC_RETICULUM	83	-0.496526	-1.97829	0.000194932	0.00258094	0.00188924	9157	tags=67%, list=28%, signal=49%	ARF5/COG7/ARFGAP1/COPB2/ERGIC2/COPE/STX18/HTT/KIF26A/RAB6A/COG4/KIF18A/COPZ2/ARCN1/KIF2A/GBF1/SEC22B/KIF3A/ZW10/KIF3C/KIF4B/SCFD1/COPG1/COPZ1/KIF3B/CENPE/LMAN2/SCYL1/KIF11/RACGAP1/TMED7/RAB1A/KDELR2/KIF22/RER1/ERGIC3/PICK1/RINT1/RAB1B/KLC2/ARFGAP2/KLC1/BNIP1/NSF/KIF4A/BICD2/SURF4/KIF2C/TMED3/KDELR3/UVRAG/KIF1C/TMED9/TMED2/KIF5A/ARF3
GO_DNA_REPLICATION_INDEPENDENT_NUCLEOSOME_ORGANIZATION	GO_DNA_REPLICATION_INDEPENDENT_NUCLEOSOME_ORGANIZATION	51	-0.655251	-2.38617	0.00019497	0.00258094	0.00188924	2854	tags=43%, list=9%, signal=39%	HIST1H4B/NPM1/ASF1B/NASP/CENPL/CENPA/POLE3/CENPW/HIST1H4D/CENPI/IPO4/HIST1H4H/CENPN/CENPM/MIS18A/CENPO/UBN1/OIP5/CENPP/RUVBL1/HJURP/HIST1H4C
GO_FC_EPSILON_RECEPTOR_SIGNALING_PATHWAY	GO_FC_EPSILON_RECEPTOR_SIGNALING_PATHWAY	108	-0.626844	-2.60073	0.00019497	0.00258094	0.00188924	3683	tags=42%, list=11%, signal=37%	PSMD12/MAP2K4/PSMC6/PAK2/PPP3CA/IGHE/PSMF1/PSMA2/RELA/PLCG2/PSMA3/PSMA1/PSMD14/CHUK/PSMD5/PSME4/IKBKG/PSMA6/PSMB5/MAPK9/PSMD6/PSMA4/PSMD4/GRB2/PSMD7/PSMC2/PSMD1/PSMC1/PSMB1/PSMD8/PSMD13/PSMD3/PSMC5/PSMB3/PSMA5/PSME3/PSMB4/PSMB7/PSMB6/PSMB2/PSMC4/PSMA7/PSMD2/PSMC3/PSMD11
GO_HISTONE_EXCHANGE	GO_HISTONE_EXCHANGE	51	-0.619874	-2.25735	0.00019497	0.00258094	0.00188924	2854	tags=57%, list=9%, signal=52%	CHD5/HIST1H4F/SPTY2D1/RBBP7/ANP32E/CENPH/PTMA/HIST1H4E/SRCAP/HIST1H4B/NPM1/NASP/CENPL/CENPA/POLE3/CENPW/HIST1H4D/CENPI/PSME4/HIST1H4H/CENPN/CENPM/MIS18A/CENPO/OIP5/CENPP/RUVBL1/HJURP/HIST1H4C
GO_NEGATIVE_REGULATION_OF_CELL_CYCLE_G2_M_PHASE_TRANSITION	GO_NEGATIVE_REGULATION_OF_CELL_CYCLE_G2_M_PHASE_TRANSITION	94	-0.651174	-2.64788	0.00019497	0.00258094	0.00188924	3812	tags=57%, list=12%, signal=51%	RBX1/RINT1/PSMD12/PSMC6/CHEK1/PSMF1/MSH6/DTL/ATF5/PSMA2/HUS1B/HUS1/AURKA/PLK1/PSMA3/PSMA1/PSMD14/PSMD5/VPS4A/PSME4/UIMC1/CLSPN/TICRR/H2AFY/PSMA6/PSMB5/PSMD6/PSMA4/PSMD4/PINX1/PSMD7/DONSON/PSMC2/PSMD1/PSMC1/PSMB1/PSMD8/PSMD13/PSMD3/CDC6/PSMC5/PSMB3/PSMA5/PSME3/PSMB4/ORC1/PSMB7/PSMB6/PSMB2/PSMC4/PSMA7/PSMD2/PSMC3/PSMD11
GO_SISTER_CHROMATID_SEGREGATION	GO_SISTER_CHROMATID_SEGREGATION	174	-0.512491	-2.27355	0.00019497	0.00258094	0.00188924	8074	tags=49%, list=25%, signal=37%	RIOK2/ZW10/KIF4B/MIS12/SMC2/PPP2R1A/KNSTRN/CDC27/PDS5A/MAD1L1/CENPE/SMC4/DDX11/AURKB/DLGAP5/BECN1/BUB3/ESPL1/KIF25/RACGAP1/PDS5B/KLHL22/MSTO1/APC/SMC1A/KIF22/HECW2/DSN1/BUB1B/ZNF207/CTNNB1/ANAPC4/ANAPC1/AXIN2/CHMP4A/BUB1/DDX11L8/NAA50/FBXO5/NEK6/CDC26/CDC23/SPAG5/PRC1/ANAPC15/RAD51C/ANAPC5/PLK1/KIF4A/CCNB1/KPNB1/KIFC1/CHMP1A/CHAMP1/NCAPH/PTTG1/DSCC1/KIF2C/KIF18B/ZWINT/DYNC1LI1/PHF23/MCMBP/MAD2L2/…
GO_INTRACELLULAR_PROTEIN_TRANSMEMBRANE_TRANSPORT	GO_INTRACELLULAR_PROTEIN_TRANSMEMBRANE_TRANSPORT	52	-0.560879	-2.05027	0.000195046	0.00258094	0.00188924	3868	tags=48%, list=12%, signal=42%	TRAM1/DNAJC15/TRAM2/PEX16/ROMO1/HSPA5/ZFAND2B/TIMM23/SRP19/BCR/CHCHD4/TIMM23B/GRPEL1/TIMM44/SEC61A2/DNLZ/SEC61B/PEX26/HSPD1/TOMM40/TIMM21/TIMM17A/SEC61A1/TIMM50/TOMM40L
GO_PYRIMIDINE_CONTAINING_COMPOUND_BIOSYNTHETIC_PROCESS	GO_PYRIMIDINE_CONTAINING_COMPOUND_BIOSYNTHETIC_PROCESS	52	-0.53537	-1.95702	0.000195046	0.00258094	0.00188924	3558	tags=35%, list=11%, signal=31%	MTOR/HDDC2/ERH/CDS1/TYMS/UMPS/AGPAT3/DHODH/TAMM41/AGPAT5/LCLAT1/DTYMK/UPRT/UCK2/PRPS1/NME1/CTPS1/UPP1
GO_METAPHASE_ANAPHASE_TRANSITION_OF_CELL_CYCLE	GO_METAPHASE_ANAPHASE_TRANSITION_OF_CELL_CYCLE	55	-0.617844	-2.28208	0.000195084	0.00258094	0.00188924	8074	tags=65%, list=25%, signal=49%	SPDL1/CDT1/RIOK2/ZW10/CDC27/MAD1L1/CENPE/AURKB/DLGAP5/BUB3/ESPL1/KLHL22/APC/HECW2/BUB1B/ZNF207/ANAPC4/ANAPC1/BUB1/FBXO5/NEK6/CDC26/CDC23/ANAPC15/ANAPC5/PLK1/CCNB1/DYNC1LI1/MAD2L2/USP44/MAD2L1/XRCC3/TACC3/TRIP13/CDC6/CDC20
GO_NADH_DEHYDROGENASE_COMPLEX_ASSEMBLY	GO_NADH_DEHYDROGENASE_COMPLEX_ASSEMBLY	55	-0.657991	-2.43037	0.000195084	0.00258094	0.00188924	6756	tags=60%, list=21%, signal=48%	NDUFB7/NDUFB6/NDUFA5/OXA1L/NDUFB3/NDUFA1/NDUFA11/ACAD9/NDUFAF7/NDUFAF1/NDUFA3/NDUFA10/COA1/NDUFAF6/BCS1L/NDUFAF2/NDUFA12/NDUFC2/NDUFA8/NDUFB8/NDUFS1/NDUFA6/NDUFS6/NDUFAF4/NDUFV3/TIMM21/NDUFS5/NDUFB10/NDUFA9/NDUFB2/NDUFAB1/NDUFS3/FOXRED1
GO_RIBOSOME_ASSEMBLY	GO_RIBOSOME_ASSEMBLY	55	-0.673337	-2.48705	0.000195084	0.00258094	0.00188924	4917	tags=53%, list=15%, signal=45%	FASTKD2/NIP7/RPLP0P6/MRPS2/RPF2/SBDS/BOP1/DHX30/PPAN/MRPL11/RPSA/ABT1/NPM1/DDX3X/BRIX1/RPL3L/MRPL20/RRP7A/MRPL22/DDX28/MPV17L2/MRPS11/MRPS7/PWP2/RRS1/C1QBP/EIF6/NOP2/MRTO4
GO_ANAPHASE_PROMOTING_COMPLEX_DEPENDENT_CATABOLIC_PROCESS	GO_ANAPHASE_PROMOTING_COMPLEX_DEPENDENT_CATABOLIC_PROCESS	80	-0.732603	-2.90087	0.000195236	0.00258094	0.00188924	4784	tags=68%, list=15%, signal=58%	ANAPC7/ANAPC10/BUB1B/ANAPC4/ANAPC1/PSMD12/PSMC6/PSMF1/FBXO5/PSMA2/UBA52/CDC26/CDC23/AURKA/ANAPC15/ANAPC5/PLK1/CCNB1/PSMA3/PTTG1/PSMA1/PSMD14/PSMD5/PSME4/MAD2L1/UBE2S/PSMA6/PSMB5/PSMD6/UBE2C/PSMA4/PSMD4/PSMD7/PSMC2/PSMD1/PSMC1/PSMB1/PSMD8/PSMD13/PSMD3/PSMC5/PSMB3/PSMA5/CDC20/PSME3/PSMB4/PSMB7/PSMB6/PSMB2/PSMC4/PSMA7/PSMD2/PSMC3/PSMD11
GO_REGULATION_OF_HEMATOPOIETIC_PROGENITOR_CELL_DIFFERENTIATION	GO_REGULATION_OF_HEMATOPOIETIC_PROGENITOR_CELL_DIFFERENTIATION	80	-0.680853	-2.69596	0.000195236	0.00258094	0.00188924	2219	tags=45%, list=7%, signal=42%	PSMA3/METTL3/PSMA1/PSMD14/YTHDF2/PSMD5/PUS7/PSME4/PSMA6/PSMB5/PSMD6/PSMA4/PSMD4/FOXC1/PSMD7/PSMC2/PSMD1/PSMC1/PSMB1/PSMD8/PSMD13/PSMD3/PSMC5/PDCD2/PSMB3/PSMA5/PSME3/PSMB4/PSMB7/PSMB6/PSMB2/PSMC4/PSMA7/PSMD2/PSMC3/PSMD11
GO_POSITIVE_REGULATION_OF_GENE_EXPRESSION_EPIGENETIC	GO_POSITIVE_REGULATION_OF_GENE_EXPRESSION_EPIGENETIC	57	-0.558804	-2.0784	0.000195274	0.00258094	0.00188924	4221	tags=40%, list=13%, signal=35%	CTNNB1/TWISTNB/ARID1A/CHEK1/ACTB/TAF1A/POLR1A/POLR1B/POLR2L/HMGA1/H1FOO/DDX21/POLR2H/MYBBP1A/HIST1H1B/POLR2E/H2AFY/POLR2F/KAT2A/POLR1E/POLR1C/ELOF1/CD3EAP
GO_ANTIGEN_PROCESSING_AND_PRESENTATION_OF_PEPTIDE_OR_POLYSACCHARIDE_ANTIGEN_VIA_MHC_CLASS_II	GO_ANTIGEN_PROCESSING_AND_PRESENTATION_OF_PEPTIDE_OR_POLYSACCHARIDE_ANTIGEN_VIA_MHC_CLASS_II	92	-0.488293	-1.97914	0.000195313	0.00258094	0.00188924	5820	tags=43%, list=18%, signal=36%	KIF11/RACGAP1/PYCARD/KIF22/CTSL/SEC23A/AP1M2/CTSE/CTSV/SEC24C/RAB7A/AP2S1/AP1S3/DCTN3/LGMN/AP1G1/KLC2/CLTC/KLC1/SEC24A/AP1M1/ACTR1A/SEC24D/AP1S1/CTSS/KIF4A/DCTN2/KIF2C/AP1B1/DYNC1LI1/DCTN5/DYNLL2/RILP/CAPZB/SEC13/CLTA/AP2M1/KIF5A/DYNC1I1/DYNLL1
GO_CHAPERONE_MEDIATED_PROTEIN_FOLDING	GO_CHAPERONE_MEDIATED_PROTEIN_FOLDING	56	-0.606354	-2.24493	0.000195313	0.00258094	0.00188924	5467	tags=50%, list=17%, signal=42%	HSPA2/HSPA5/DNAJB5/DNAJB8/DNAJC5/SGTA/CSNK2A1/HSPA9/PTGES3/CLU/TOR1B/PEX19/PPID/FKBP5/TOR1A/PDCD5/PPIB/CHORDC1/CCT2/HSPA14/DNAJB1/TRAP1/DFFA/HSPH1/FKBP1A/FKBP4/HSPE1/HSPA8
GO_CYTOPLASMIC_TRANSLATION	GO_CYTOPLASMIC_TRANSLATION	92	-0.484113	-1.9622	0.000195313	0.00258094	0.00188924	4619	tags=33%, list=14%, signal=28%	DRG2/EIF3M/RPLP0P6/ETF1/EIF3CL/RPL8/MTOR/DHX9/MCTS1/DPH3/RPS23/METTL3/EIF4G1/YTHDF2/EIF3C/TMA7/YBX3/TICRR/HSPA14/DPH2/DPH3P1/GSPT1/DRG1/EIF4H/EIF5/EIF3B/RPL26L1/EIF3I/EIF3K/RPS26
GO_NEURAL_NUCLEUS_DEVELOPMENT	GO_NEURAL_NUCLEUS_DEVELOPMENT	56	-0.627361	-2.3227	0.000195313	0.00258094	0.00188924	3125	tags=41%, list=10%, signal=37%	ACTB/ZNF430/CALM3/MAPKAP1/KCNC1/CDC42/YWHAE/BASP1/GNB4/RHOA/PHOX2A/KIRREL3/MBP/YWHAH/RAD1/YWHAQ/COX6B1/NDUFS3/G6PD/ALDH1A3/CNP/DYNLL1/CDK5R1
GO_PROTEIN_TARGETING_TO_MITOCHONDRION	GO_PROTEIN_TARGETING_TO_MITOCHONDRION	92	-0.562426	-2.27962	0.000195313	0.00258094	0.00188924	4051	tags=41%, list=12%, signal=36%	GDAP1/TIMM10B/AGK/TIMM23/PMPCA/IMMP1L/MICALL2/BAG3/CHCHD4/TIMM23B/FZD5/GRPEL1/TOMM34/UBE2D3/PDCD5/TIMM44/SAE1/TIMM10/TOMM5/HSPA4/UBL5/PITRM1/UBE2L3/GSK3A/SAMM50/DNLZ/HSPD1/TOMM40/TIMM21/PARL/BID/TIMM22/TIMM17A/MFN2/HSP90AA1/TIMM50/TOMM22/TOMM40L
GO_MITOTIC_METAPHASE_PLATE_CONGRESSION	GO_MITOTIC_METAPHASE_PLATE_CONGRESSION	44	-0.569589	-2.01025	0.000195427	0.00258094	0.00188924	2804	tags=64%, list=9%, signal=58%	HNRNPU/CHMP2B/KIF18A/SPDL1/CDT1/KIF14/ZW10/MIS12/MAD1L1/CENPE/BECN1/KIF22/CHMP4A/CDC23/CCNB1/KPNB1/KIFC1/CHMP1A/CHAMP1/KIF2C/VPS4A/CHMP7/CDCA8/SEH1L/PINX1/NUP62/RRS1/CDCA5
GO_PEPTIDYL_PROLINE_MODIFICATION	GO_PEPTIDYL_PROLINE_MODIFICATION	44	-0.604087	-2.13201	0.000195427	0.00258094	0.00188924	3675	tags=39%, list=11%, signal=34%	PPIE/EGLN1/FKBP11/OGFOD1/PIN1/PPID/FKBP5/P4HB/PPIH/PPIB/PPIL1/PPIA/FKBP1A/NTMT1/PPIF/FKBP4/P4HA2
GO_PYRIMIDINE_NUCLEOTIDE_BIOSYNTHETIC_PROCESS	GO_PYRIMIDINE_NUCLEOTIDE_BIOSYNTHETIC_PROCESS	44	-0.633066	-2.23428	0.000195427	0.00258094	0.00188924	3537	tags=39%, list=11%, signal=35%	HDDC2/ERH/CDS1/TYMS/UMPS/AGPAT3/DHODH/TAMM41/AGPAT5/LCLAT1/DTYMK/UPRT/UCK2/PRPS1/NME1/CTPS1/UPP1
GO_REGULATION_OF_CELLULAR_AMINO_ACID_METABOLIC_PROCESS	GO_REGULATION_OF_CELLULAR_AMINO_ACID_METABOLIC_PROCESS	59	-0.757534	-2.83368	0.000195427	0.00258094	0.00188924	3683	tags=68%, list=11%, signal=60%	PSMD12/PSMC6/PSMF1/OAZ2/PSMA2/PSMA3/OAZ1/PSMA1/PSMD14/PSMD5/PSME4/AZIN1/PSMA6/PSMB5/PSMD6/PSMA4/PSMD4/PSMD7/PSMC2/PSMD1/PSMC1/PSMB1/PSMD8/PSMD13/PSMD3/PSMC5/PSMB3/PSMA5/PSME3/PSMB4/PSMB7/PSMB6/PSMB2/PSMC4/PSMA7/PSMD2/PSMC3/PSMD11/ODC1/NQO1
GO_CELL_CYCLE_DNA_REPLICATION	GO_CELL_CYCLE_DNA_REPLICATION	61	-0.608482	-2.29056	0.000195848	0.00258094	0.00188924	4952	tags=52%, list=15%, signal=45%	SMC1A/RFC2/RFC3/DBF4B/RFC4/POLD3/TERF2/MSH6/FBXO5/RPA2/GMNN/POLD2/SLBP/UPF1/PRIM2/E2F7/POLE/E2F8/RPA1/POLE2/TIPIN/POLE3/POLE4/RFC5/GINS1/PCNA/RAD51/CDC45/ZMPSTE24/POLA2/FEN1/DONSON
GO_PROTEIN_TRANSMEMBRANE_TRANSPORT	GO_PROTEIN_TRANSMEMBRANE_TRANSPORT	61	-0.579012	-2.17962	0.000195848	0.00258094	0.00188924	5233	tags=44%, list=16%, signal=37%	ROMO1/HSPA5/SEC61G/BLOC1S3/ZFAND2B/TIMM23/CLU/SRP19/BCR/CHCHD4/TIMM23B/GRPEL1/TIMM44/SEC61A2/DNLZ/SEC61B/PEX26/HSPD1/TOMM40/TIMM21/TIMM22/TIMM17A/SEC61A1/TIMM50/HSPA8/TOMM22/TOMM40L
GO_REGULATION_OF_CHROMOSOME_SEPARATION	GO_REGULATION_OF_CHROMOSOME_SEPARATION	61	-0.569429	-2.14355	0.000195848	0.00258094	0.00188924	8777	tags=64%, list=27%, signal=47%	SPDL1/CDT1/CSNK2A2/RIOK2/ZW10/CDC27/MAD1L1/CENPE/AURKB/DLGAP5/BUB3/ESPL1/KLHL22/APC/HECW2/BUB1B/ZNF207/ANAPC4/ANAPC1/CSNK2A1/BUB1/FBXO5/NEK6/CDC26/CDC23/ANAPC15/ANAPC5/PLK1/CCNB1/PTTG1/DYNC1LI1/MAD2L2/USP44/MAD2L1/XRCC3/TACC3/TRIP13/CDC6/CDC20
GO_REGULATION_OF_MITOCHONDRIAL_MEMBRANE_POTENTIAL	GO_REGULATION_OF_MITOCHONDRIAL_MEMBRANE_POTENTIAL	61	-0.531605	-2.00117	0.000195848	0.00258094	0.00188924	4092	tags=39%, list=12%, signal=35%	BAD/PRELID1/ADORA2A/GCLC/PANK2/CLIC1/STOX1/PRDX3/MUL1/SOD1/HEBP2/FZD9/PARK7/PARP1/NDUFS1/GOT1/STOML2/BAK1/TUSC2/BID/KDR/GCLM/VCP/SLC25A33
GO_ATP_SYNTHESIS_COUPLED_ELECTRON_TRANSPORT	GO_ATP_SYNTHESIS_COUPLED_ELECTRON_TRANSPORT	78	-0.657997	-2.58924	0.000195925	0.00258094	0.00188924	6756	tags=62%, list=21%, signal=49%	NDUFB7/UQCRC2/NDUFB6/DNAJC15/NDUFA5/DLD/NDUFB3/NDUFA1/NDUFA11/CDK1/NDUFAF1/NDUFA3/NDUFA10/COX8A/COX5A/SDHC/UQCRC1/SDHA/COA6/NDUFA12/NDUFC2/NDUFA8/COQ9/CCNB1/UQCRH/COX10/COX4I1/NDUFB8/PARK7/SDHAF2/UQCRQ/SDHD/NDUFS1/NDUFA6/NDUFS6/CYC1/NDUFV3/CYCS/BID/NDUFS5/NDUFB10/NDUFA9/COX6B1/NDUFB2/UQCRFS1/NDUFAB1/NDUFS3/UQCR10
GO_DNA_DAMAGE_RESPONSE_DETECTION_OF_DNA_DAMAGE	GO_DNA_DAMAGE_RESPONSE_DETECTION_OF_DNA_DAMAGE	38	-0.638768	-2.18093	0.000195925	0.00258094	0.00188924	4887	tags=55%, list=15%, signal=47%	RFC2/RFC3/RFC4/POLD3/TREX1/DDB1/RBX1/RAD18/DTL/RPA2/POLD2/UBA52/MRPS35/MRPS26/RPA1/CUL4A/PARP1/RFC5/PCNA/MRPS11/DNAJA1
GO_NCRNA_EXPORT_FROM_NUCLEUS	GO_NCRNA_EXPORT_FROM_NUCLEUS	38	-0.68271	-2.33096	0.000195925	0.00258094	0.00188924	6134	tags=68%, list=19%, signal=56%	NUP107/NUP160/NUP37/PHAX/NUP214/NUP133/NUP98/POM121/NUP35/NUP205/POM121C/NUP50/RPSA/NUP153/NPM1/NOL6/NUP85/RAN/SEC13/NDC1/NUP188/SEH1L/NUP155/NUP62/NUP93/RAE1
GO_TELOMERE_MAINTENANCE_VIA_TELOMERE_LENGTHENING	GO_TELOMERE_MAINTENANCE_VIA_TELOMERE_LENGTHENING	78	-0.552028	-2.17225	0.000195925	0.00258094	0.00188924	4221	tags=40%, list=13%, signal=35%	CTNNB1/MAPK1/TERF2/PTGES3/GAR1/RPA2/NHP2/NOP10/RPA1/MAPKAPK5/NAF1/ERCC4/CCT8/TCP1/DCLRE1B/GNL3L/PARP1/CCT6A/NAT10/CCT3/CCT4/CCT2/HNRNPA2B1/RAD51/TERT/PINX1/CCT5/DKC1/HSP90AA1/CCT7/HSP90AB1
GO_RNA_DEPENDENT_DNA_BIOSYNTHETIC_PROCESS	GO_RNA_DEPENDENT_DNA_BIOSYNTHETIC_PROCESS	69	-0.540404	-2.0779	0.000196002	0.00258094	0.00188924	4221	tags=39%, list=13%, signal=34%	CTNNB1/MAPK1/TERF2/PTGES3/GAR1/RPA2/NHP2/NOP10/RPA1/MAPKAPK5/NAF1/CCT8/TCP1/GNL3L/CCT6A/NAT10/CCT3/CCT4/CCT2/PPIA/TERT/PINX1/CCT5/DKC1/HSP90AA1/CCT7/HSP90AB1
GO_TRNA_METHYLATION	GO_TRNA_METHYLATION	37	-0.604388	-2.05247	0.000196155	0.00258094	0.00188924	6109	tags=51%, list=19%, signal=42%	FTSJ1/TRMT112/TYW3/TRMT1L/THUMPD3/TRMT1/TRMT6/METTL8/KIAA0391/TRMT61B/TRMT61A/MTO1/METTL2A/METTL1/HSD17B10/TRMT12/WDR4/LCMT2/NSUN2
GO_DNA_REPLICATION_DEPENDENT_NUCLEOSOME_ORGANIZATION	GO_DNA_REPLICATION_DEPENDENT_NUCLEOSOME_ORGANIZATION	31	-0.605237	-1.96689	0.000196348	0.00258094	0.00188924	3108	tags=42%, list=9%, signal=38%	HIST1H3A/HIST1H4B/ASF1B/NASP/HIST1H3G/HIST1H3B/HIST1H4D/IPO4/CHAF1A/HIST1H4H/HIST1H3J/CHAF1B/HIST1H4C
GO_NCRNA_3_END_PROCESSING	GO_NCRNA_3_END_PROCESSING	35	-0.666013	-2.23268	0.000196348	0.00258094	0.00188924	6867	tags=71%, list=21%, signal=57%	SSB/EXOSC5/EXOSC9/EXOSC8/CT45A1/ERI3/EXOSC4/INTS7/TRNT1/INTS2/EXOSC7/EXOSC2/RPSA/EXOSC3/PTCD1/INTS8/FBL/ERI1/HSD17B10/TOE1/ELAC2/EXOSC6/DKC1/USB1/POLR3K
GO_NUCLEAR_TRANSCRIBED_MRNA_CATABOLIC_PROCESS_EXONUCLEOLYTIC	GO_NUCLEAR_TRANSCRIBED_MRNA_CATABOLIC_PROCESS_EXONUCLEOLYTIC	35	-0.637225	-2.13617	0.000196348	0.00258094	0.00188924	7053	tags=57%, list=21%, signal=45%	CNOT6/EXOSC5/EXOSC9/EXOSC8/WDR61/CNOT7/DDX6/LSM3/EXOSC4/LSM4/LSM5/EXOSC7/PATL1/EXOSC2/EXOSC3/NT5C3B/DCPS/EXOSC6/LSM1/POLR2G
GO_RRNA_MODIFICATION	GO_RRNA_MODIFICATION	31	-0.692418	-2.25021	0.000196348	0.00258094	0.00188924	3805	tags=52%, list=12%, signal=46%	TSR3/GAR1/NSUN5/NHP2/DIMT1/TRMT61B/NOP10/RPUSD2/NAF1/MRM1/FBL/NAT10/FTSJ3/DKC1/EMG1/NOP2
GO_TRANSCRIPTION_INITIATION_FROM_RNA_POLYMERASE_I_PROMOTER	GO_TRANSCRIPTION_INITIATION_FROM_RNA_POLYMERASE_I_PROMOTER	35	-0.630644	-2.11411	0.000196348	0.00258094	0.00188924	4114	tags=40%, list=13%, signal=35%	TWISTNB/SMARCB1/GTF2H3/TAF1A/GTF2H4/POLR1A/POLR1B/POLR2L/POLR2H/POLR2E/POLR2F/POLR1E/POLR1C/CD3EAP
GO_TRNA_TRANSPORT	GO_TRNA_TRANSPORT	35	-0.664317	-2.22699	0.000196348	0.00258094	0.00188924	6134	tags=66%, list=19%, signal=54%	NUP107/NUP160/NUP37/NUP214/NUP133/NUP98/POM121/NUP35/NUP205/POM121C/NUP50/NUP153/NOL6/NUP85/RAN/SEC13/NDC1/NUP188/SEH1L/NUP155/NUP62/NUP93/RAE1
GO_ANTIGEN_PROCESSING_AND_PRESENTATION_OF_EXOGENOUS_PEPTIDE_ANTIGEN_VIA_MHC_CLASS_I	GO_ANTIGEN_PROCESSING_AND_PRESENTATION_OF_EXOGENOUS_PEPTIDE_ANTIGEN_VIA_MHC_CLASS_I	75	-0.672335	-2.62709	0.000196386	0.00258094	0.00188924	3683	tags=53%, list=11%, signal=47%	PSMD12/PSMC6/PSMF1/ITGAV/PSMA2/CYBB/PSMA3/PSMA1/PSMD14/CHUK/PSMD5/PSME4/IKBKG/CALR/PSMA6/PSMB5/PSMD6/PSMA4/PSMD4/PSMD7/PSMC2/PSMD1/PSMC1/PSMB1/PSMD8/PSMD13/PSMD3/PSMC5/PSMB3/PSMA5/PSME3/PSMB4/PSMB7/PSMB6/PSMB2/PSMC4/PSMA7/PSMD2/PSMC3/PSMD11
GO_PROTEIN_N_LINKED_GLYCOSYLATION	GO_PROTEIN_N_LINKED_GLYCOSYLATION	75	-0.549132	-2.14569	0.000196386	0.00258094	0.00188924	7754	tags=55%, list=24%, signal=42%	GFPT1/MGAT4B/MAN1C1/DAD1/DPM1/OSTC/ALG9/OST4/ALG13/UBE2J1/ALG5/MCFD2/SRD5A3/MGAT1/NUDT14/DDOST/UGGT1/DPM2/ALG6/FUT8/ALG2/MAGT1/STT3A/MVD/MOGS/ALG1/MGAT5/RPN1/RPN2/DOLPP1/ALG3/PMM2/UBE2G2/ALG8/NUS1/MGAT2/DHDDS/DOLK/ST3GAL1/MPDU1/VCP
GO_REGULATION_OF_CELLULAR_AMINE_METABOLIC_PROCESS	GO_REGULATION_OF_CELLULAR_AMINE_METABOLIC_PROCESS	75	-0.71078	-2.77732	0.000196386	0.00258094	0.00188924	3683	tags=59%, list=11%, signal=52%	PSMD12/PSMC6/PEBP1/PSMF1/OAZ2/PSMA2/PSMA3/OAZ1/PSMA1/PSMD14/PSMD5/PSME4/DRD1/AZIN1/HPRT1/PSMA6/PSMB5/PSMD6/PSMA4/PSMD4/PSMD7/PSMC2/PSMD1/PSMC1/PSMB1/PSMD8/PSMD13/PSMD3/PSMC5/PSMB3/PSMA5/ITGAM/PSME3/PSMB4/PSMB7/PSMB6/PSMB2/PSMC4/PSMA7/PSMD2/PSMC3/PSMD11/ODC1/NQO1
GO_TERMINATION_OF_RNA_POLYMERASE_I_TRANSCRIPTION	GO_TERMINATION_OF_RNA_POLYMERASE_I_TRANSCRIPTION	30	-0.674684	-2.17818	0.000196541	0.00258094	0.00188924	4114	tags=47%, list=13%, signal=41%	TWISTNB/GTF2H3/TAF1A/GTF2H4/POLR1A/POLR1B/POLR2L/POLR2H/POLR2E/POLR2F/POLR1E/ZMPSTE24/POLR1C/CD3EAP
GO_CHROMATIN_REMODELING_AT_CENTROMERE	GO_CHROMATIN_REMODELING_AT_CENTROMERE	42	-0.688364	-2.40055	0.00019658	0.00258094	0.00188924	2854	tags=48%, list=9%, signal=44%	HIST1H4B/NPM1/NASP/CENPL/CENPA/POLE3/CENPW/HIST1H4D/CENPI/HIST1H4H/CENPN/CENPM/MIS18A/CENPO/OIP5/CENPP/RUVBL1/HJURP/HIST1H4C/CENPV
GO_MATURATION_OF_SSU_RRNA	GO_MATURATION_OF_SSU_RRNA	42	-0.688929	-2.40252	0.00019658	0.00258094	0.00188924	6213	tags=57%, list=19%, signal=46%	RIOK1/RPS14/UTP3/RCL1/NGDN/TSR3/NOL11/TSR2/BMS1/RPSA/ABT1/DCAF13/UTP20/NOL10/DHX37/NAT10/MRPS11/BYSL/WDR46/PWP2/NOP14/TSR1/RRS1/RRP36
GO_MRNA_SPLICE_SITE_SELECTION	GO_MRNA_SPLICE_SITE_SELECTION	43	-0.657683	-2.30509	0.00019658	0.00258094	0.00188924	2588	tags=42%, list=8%, signal=39%	SFSWAP/CELF1/RNVU1-3/SRSF9/ISY1/SF3A3/SNRPC/RNU1-3/RNU1-1/RNU1-4/RNU1-2/RNU4ATAC/RNVU1-18/RNU11/RNVU1-6/RNVU1-7/RNVU1-15/RNVU1-14
GO_NEGATIVE_REGULATION_OF_CHROMOSOME_SEGREGATION	GO_NEGATIVE_REGULATION_OF_CHROMOSOME_SEGREGATION	43	-0.584951	-2.05018	0.00019658	0.00258094	0.00188924	5985	tags=47%, list=18%, signal=38%	BUB3/ESPL1/KLHL22/APC/BUB1B/ZNF207/BUB1/FBXO5/ANAPC15/PLK1/CCNB1/PTTG1/DYNC1LI1/MAD2L2/USP44/MAD2L1/XRCC3/NAA10/TRIP13/CDC20
GO_REGULATION_OF_SUBSTRATE_ADHESION_DEPENDENT_CELL_SPREADING	GO_REGULATION_OF_SUBSTRATE_ADHESION_DEPENDENT_CELL_SPREADING	43	-0.544336	-1.90783	0.00019658	0.00258094	0.00188924	10495	tags=70%, list=32%, signal=48%	RAC1/DOCK1/TRIOBP/CRKL/CASS4/EFNA5/LIMS1/MYADM/PREX1/ARHGEF7/DOCK5/PTK2/APOA1/ACTN4/CRK/RAC3/NRP1/UNC13D/FGB/NEDD9/S100A10/CDC42/FLNA/CALR/CIB1/KANK1/ARPC2/ITGB1BP1/C1QBP/CORO1C
GO_RIBOSOMAL_SMALL_SUBUNIT_BIOGENESIS	GO_RIBOSOMAL_SMALL_SUBUNIT_BIOGENESIS	60	-0.656972	-2.46208	0.00019658	0.00258094	0.00188924	3805	tags=55%, list=12%, signal=49%	RIOK1/ERAL1/RPS14/UTP3/RCL1/RPS17/NGDN/TSR3/SURF6/NOL11/TSR2/BMS1/RPSA/ABT1/NPM1/NOM1/DCAF13/UTP20/NOL10/DHX37/LTV1/RRP7A/NAT10/MRPS11/MRPS7/BYSL/WDR46/PWP2/NOP14/TSR1/RRS1/EMG1/RRP36
GO_TRANSCRIPTION_BY_RNA_POLYMERASE_I	GO_TRANSCRIPTION_BY_RNA_POLYMERASE_I	60	-0.594178	-2.22675	0.00019658	0.00258094	0.00188924	4114	tags=45%, list=13%, signal=39%	TWISTNB/SMARCB1/MED1/GTF2H3/MTOR/NOL11/TAF1A/GTF2H4/POLR1A/POLR1B/WDR43/POLR2L/RASL11A/NCL/POLR2H/FLNA/UTP15/POLR2E/H2AFY/POLR2F/POLR1E/ZMPSTE24/POLR1C/PWP1/IPPK/DHX33/CD3EAP
GO_AEROBIC_RESPIRATION	GO_AEROBIC_RESPIRATION	76	-0.551604	-2.15886	0.000196696	0.00258094	0.00188924	7004	tags=54%, list=21%, signal=43%	OGDH/MTFR1/UQCRC2/DLD/BNIP3/OXA1L/CBFA2T3/ADSL/FAHD1/ME2/ACO2/FH/COX8A/COX5A/MDH2/SDHC/UQCRC1/PANK2/SDHA/IDH3B/SUCLG1/COX20/FXN/MDH1/UQCRH/COX10/IDE/COX4I1/SDHAF2/SDHD/CYCS/IDH3A/IDH1/COX6B1/PDHA1/SDHB/CS/UQCR10/DLAT/MTFR2/VCP
GO_REGULATION_OF_CELLULAR_RESPONSE_TO_HEAT	GO_REGULATION_OF_CELLULAR_RESPONSE_TO_HEAT	76	-0.640865	-2.5082	0.000196696	0.00258094	0.00188924	6189	tags=58%, list=19%, signal=47%	BAG5/NUP107/NUP160/NUP37/HSPB8/NUP214/NUP133/DNAJB6/NUP98/MAPK1/POM121/PTGES3/MTOR/NUP35/RPA2/NUP205/POM121C/NUP50/HSBP1/NUP153/BAG3/YWHAE/RPA1/DNAJC2/NUP85/BAG2/CHORDC1/DNAJB1/CCAR2/MAPKAPK2/SEC13/CAMK2G/HSPH1/NDC1/NUP188/SEH1L/NUP155/NUP62/NUP93/HSP90AA1/FKBP4/RAE1/HSPA8/HSP90AB1
GO_REGULATION_OF_SISTER_CHROMATID_SEGREGATION	GO_REGULATION_OF_SISTER_CHROMATID_SEGREGATION	76	-0.567663	-2.22171	0.000196696	0.00258094	0.00188924	7431	tags=54%, list=23%, signal=42%	CDC27/MAD1L1/CENPE/DDX11/AURKB/DLGAP5/BECN1/BUB3/ESPL1/KLHL22/APC/HECW2/BUB1B/ZNF207/CTNNB1/ANAPC4/ANAPC1/AXIN2/BUB1/FBXO5/NEK6/CDC26/CDC23/ANAPC15/ANAPC5/PLK1/CCNB1/PTTG1/DYNC1LI1/MAD2L2/USP44/MAD2L1/XRCC3/H2AFY/TACC3/NAA10/TRIP13/FEN1/CDC6/CDCA5/CDC20
GO_GLYCOSYL_COMPOUND_BIOSYNTHETIC_PROCESS	GO_GLYCOSYL_COMPOUND_BIOSYNTHETIC_PROCESS	39	-0.576961	-1.97937	0.00019685	0.00258094	0.00188924	5905	tags=46%, list=18%, signal=38%	ADK/TYW3/GMPS/NT5E/AMD1/ADA/GUK1/APRT/UMPS/DHODH/IMPDH2/IMPDH1/HPRT1/TRMT12/UCK2/LCMT2/NME1/UPP1
GO_POSITIVE_REGULATION_OF_DNA_BIOSYNTHETIC_PROCESS	GO_POSITIVE_REGULATION_OF_DNA_BIOSYNTHETIC_PROCESS	63	-0.532679	-2.01646	0.00019685	0.00258094	0.00188924	4887	tags=44%, list=15%, signal=38%	RFC2/RFC3/RFC4/CTNNB1/MAPK1/PRKD2/PTGES3/PDGFB/ARRB2/MAPKAPK5/NAF1/DSCC1/CCT8/TCP1/FGFR4/CCT6A/PDGFRB/CCT3/CCT4/RFC5/CCT2/HNRNPA2B1/HNRNPD/CCT5/DKC1/HSP90AA1/CCT7/HSP90AB1
GO_SUBSTANTIA_NIGRA_DEVELOPMENT	GO_SUBSTANTIA_NIGRA_DEVELOPMENT	39	-0.689842	-2.36663	0.00019685	0.00258094	0.00188924	3125	tags=46%, list=10%, signal=42%	ACTB/ZNF430/CALM3/MAPKAP1/CDC42/YWHAE/BASP1/GNB4/RHOA/MBP/YWHAH/RAD1/YWHAQ/COX6B1/NDUFS3/G6PD/CNP/DYNLL1
GO_CELLULAR_ALDEHYDE_METABOLIC_PROCESS	GO_CELLULAR_ALDEHYDE_METABOLIC_PROCESS	34	-0.634807	-2.11257	0.000196889	0.00258094	0.00188924	3896	tags=41%, list=12%, signal=36%	ALDH8A1/BMP6/RELA/RDH11/CYP1B1/PARK7/ALDH1A2/CLCN2/RDH10/GPI/ALDH1A3/TKT/ALDH3A1/TPI1
GO_PROTEIN_LOCALIZATION_TO_NUCLEOLUS	GO_PROTEIN_LOCALIZATION_TO_NUCLEOLUS	11	-0.841754	-2.08924	0.000196889	0.00258094	0.00188924	3577	tags=64%, list=11%, signal=57%	RPF2/POLR1A/RAN/MCRS1/TERT/PINX1/RRS1
GO_PROTEIN_LOCALIZATION_TO_NUCLEOPLASM	GO_PROTEIN_LOCALIZATION_TO_NUCLEOPLASM	11	-0.903064	-2.24141	0.000196889	0.00258094	0.00188924	1767	tags=82%, list=5%, signal=77%	CCT8/TCP1/CCT6A/CCT3/CCT4/CCT2/CCT5/DKC1/CCT7
GO_PROTEIN_REFOLDING	GO_PROTEIN_REFOLDING	34	-0.601171	-2.00063	0.000196889	0.00258094	0.00188924	5467	tags=53%, list=17%, signal=44%	BAG5/HSPA2/HSPA5/PDCL/HSPA9/PPIE/DNAJA2/PPID/PPIH/PPIB/HSPA14/DNAJA4/PPIA/HSPD1/FKBP1A/PPIF/HSP90AA1/HSPA8
GO_PROTEIN_TRANSMEMBRANE_IMPORT_INTO_INTRACELLULAR_ORGANELLE	GO_PROTEIN_TRANSMEMBRANE_IMPORT_INTO_INTRACELLULAR_ORGANELLE	34	-0.606018	-2.01676	0.000196889	0.00258094	0.00188924	2532	tags=38%, list=8%, signal=35%	TIMM23/CHCHD4/TIMM23B/GRPEL1/TIMM44/DNLZ/PEX26/HSPD1/TOMM40/TIMM21/TIMM17A/TIMM50/TOMM40L
GO_RNA_METHYLATION	GO_RNA_METHYLATION	72	-0.565533	-2.18937	0.000196928	0.00258094	0.00188924	6825	tags=50%, list=21%, signal=40%	TFB2M/TGS1/NSUN4/TRMT2B/HENMT1/FTSJ1/TRMT112/TYW3/RBM15/CBLL1/TRMT1L/THUMPD3/TRMT1/TRMT6/METTL8/NSUN5/DIMT1/KIAA0391/TRMT61B/TRMT61A/RBM15B/METTL3/MTO1/MRM1/FBL/METTL2A/METTL1/MEPCE/HSD17B10/TRMT12/WDR4/LCMT2/FTSJ3/NSUN2/EMG1/NOP2
GO_DNA_REPLICATION_INITIATION	GO_DNA_REPLICATION_INITIATION	36	-0.699252	-2.35705	0.000196967	0.00258094	0.00188924	6005	tags=67%, list=18%, signal=55%	RPA4/ORC5/PURA/LRWD1/WRNIP1/MCM6/PRIM2/MCM3/POLE/ORC6/CCNE2/POLE2/POLE3/MCM5/POLE4/TICRR/MCM7/CCNE1/CDC45/POLA2/MCM10/MCM4/CDC6/ORC1
GO_VESICLE_DOCKING_INVOLVED_IN_EXOCYTOSIS	GO_VESICLE_DOCKING_INVOLVED_IN_EXOCYTOSIS	40	-0.555262	-1.91564	0.000196967	0.00258094	0.00188924	7639	tags=50%, list=23%, signal=38%	SCFD1/VAMP3/PPFIA3/STX1B/STXBP1/CPLX2/RAB8B/VPS33A/EXOC8/RAB15/VPS33B/VPS18/KCNB1/STX1A/STX3/RAB3B/RAB8A/RABEPK/YKT6/SCFD2
GO_SPLICEOSOMAL_COMPLEX_ASSEMBLY	GO_SPLICEOSOMAL_COMPLEX_ASSEMBLY	70	-0.609253	-2.34553	0.000197006	0.00258094	0.00188924	2588	tags=34%, list=8%, signal=32%	SFSWAP/CELF1/RNVU1-3/SRSF9/ISY1/SF3A3/SNRPC/USP39/SNRPG/RNU1-3/PRPF19/SRPK1/RNU12/TXNL4A/RNU1-1/RNU1-4/RNU1-2/RNU4ATAC/RNVU1-18/RNU11/RNVU1-6/RNVU1-7/RNVU1-15/RNVU1-14
GO_RNA_PHOSPHODIESTER_BOND_HYDROLYSIS_ENDONUCLEOLYTIC	GO_RNA_PHOSPHODIESTER_BOND_HYDROLYSIS_ENDONUCLEOLYTIC	67	-0.611824	-2.3378	0.000197122	0.00258094	0.00188924	6449	tags=52%, list=20%, signal=42%	MRPL44/TSEN2/RPP14/RCL1/POP5/SND1/AGO1/POP7/PIWIL2/AGO3/RNASE4/BOP1/AGO2/EXO1/RNASEH2A/RPSA/ABT1/KIAA0391/UTP20/TSEN34/NOL9/POP4/TSEN54/RPP40/ENDOG/DBR1/RNASEK/RPP30/ELAC2/NOP14/FEN1/RPP25/RRS1/POP1/RNASEH1
GO_ATP_DEPENDENT_CHROMATIN_REMODELING	GO_ATP_DEPENDENT_CHROMATIN_REMODELING	74	-0.545258	-2.12143	0.000197161	0.00258094	0.00188924	6476	tags=47%, list=20%, signal=38%	SPTY2D1/RBBP7/HDAC1/ANP32E/CENPH/PTMA/HIST1H4E/SRCAP/SMARCB1/CHD8/ARID1A/SMARCD2/ACTL6A/ACTB/HIST1H4B/NPM1/NASP/CENPL/CENPA/POLE3/CENPW/HIST1H4D/CENPI/PSME4/HIST1H4H/CENPN/CENPM/MIS18A/CENPO/OIP5/MTA2/CENPP/RUVBL1/HJURP/HIST1H4C
GO_HEMATOPOIETIC_STEM_CELL_DIFFERENTIATION	GO_HEMATOPOIETIC_STEM_CELL_DIFFERENTIATION	74	-0.685702	-2.66785	0.000197161	0.00258094	0.00188924	3683	tags=55%, list=11%, signal=49%	PSMD12/PSMC6/PSMF1/SRF/BATF/PSMA2/PSMA3/METTL3/PSMA1/PSMD14/YTHDF2/PSMD5/PUS7/PSME4/PSMA6/PSMB5/PSMD6/PSMA4/PSMD4/FOXC1/PSMD7/PSMC2/PSMD1/PSMC1/PSMB1/PSMD8/PSMD13/PSMD3/PSMC5/PSMB3/PSMA5/PSME3/PSMB4/PSMB7/PSMB6/PSMB2/PSMC4/PSMA7/PSMD2/PSMC3/PSMD11
GO_MITOCHONDRIAL_TRANSMEMBRANE_TRANSPORT	GO_MITOCHONDRIAL_TRANSMEMBRANE_TRANSPORT	73	-0.559849	-2.17275	0.000197161	0.00258094	0.00188924	5557	tags=44%, list=17%, signal=37%	OPA1/ROMO1/SMDT1/SLC25A1/PNPT1/SLC25A23/MRS2/TIMM23/PRKAG2/CHCHD4/TIMM23B/GRPEL1/MCU/TIMM44/SLC25A13/SLC25A22/DNLZ/STOML2/SLC25A12/CYC1/HSPD1/TOMM40/AFG3L2/TIMM21/LETM1/SLC25A32/MRPL18/TIMM17A/TIMM50/SLC25A33/SLC25A15/TOMM40L
GO_PROTEIN_LOCALIZATION_TO_CHROMOSOME	GO_PROTEIN_LOCALIZATION_TO_CHROMOSOME	74	-0.572849	-2.22878	0.000197161	0.00258094	0.00188924	5985	tags=46%, list=18%, signal=38%	BUB3/BRCA2/WRAP53/CDK1/H2AFY2/XRCC5/LRWD1/BUB1B/PPHLN1/TERF2/MCM8/RPA2/RPA1/CENPA/PLK1/CHAMP1/CCT8/TCP1/RUVBL2/GNL3L/CCT6A/NABP2/HIST1H1B/CHMP7/CCT3/CCT4/CCT2/H2AFY/TERT/PINX1/CCT5/DKC1/CCT7/CDCA5
GO_REGULATION_OF_TRANSCRIPTION_FROM_RNA_POLYMERASE_II_PROMOTER_IN_RESPONSE_TO_HYPOXIA	GO_REGULATION_OF_TRANSCRIPTION_FROM_RNA_POLYMERASE_II_PROMOTER_IN_RESPONSE_TO_HYPOXIA	73	-0.717415	-2.78426	0.000197161	0.00258094	0.00188924	3812	tags=56%, list=12%, signal=50%	RBX1/PSMD12/PSMC6/PSMF1/STOX1/PSMA2/EGLN1/UBA52/LIMD1/PSMA3/PSMA1/PSMD14/PSMD5/PSME4/PSMA6/PSMB5/PSMD6/PSMA4/PSMD4/PSMD7/EPAS1/PSMC2/PSMD1/PSMC1/PSMB1/PSMD8/PSMD13/PSMD3/PSMC5/PSMB3/PSMA5/PSME3/PSMB4/PSMB7/PSMB6/PSMB2/PSMC4/PSMA7/PSMD2/PSMC3/PSMD11
GO_TRANSCRIPTION_COUPLED_NUCLEOTIDE_EXCISION_REPAIR	GO_TRANSCRIPTION_COUPLED_NUCLEOTIDE_EXCISION_REPAIR	73	-0.573509	-2.22577	0.000197161	0.00258094	0.00188924	5080	tags=49%, list=15%, signal=42%	USP7/RFC2/POLR2D/RFC3/RFC4/POLD3/DDB1/COPS6/POLR2J/GTF2H3/RBX1/LIG3/PPIE/POLR2B/COPS8/COPS5/RPA2/POLD2/UBA52/ERCC8/GTF2H4/RPA1/GPS1/POLR2L/ERCC4/CUL4A/COPS3/ISY1/POLR2H/POLR2E/RFC5/PCNA/POLR2F/PRPF19/POLR2C/POLR2G
GO_DNA_TEMPLATED_TRANSCRIPTION_TERMINATION	GO_DNA_TEMPLATED_TRANSCRIPTION_TERMINATION	71	-0.612595	-2.36509	0.000197278	0.00258094	0.00188924	7151	tags=56%, list=22%, signal=44%	PAPOLA/TTF1/SSU72/POLR2A/WDR33/ERCC2/UBTF/CSTF1/NCBP1/CPSF2/SMN1/SMN2/SNRPE/TWISTNB/GTF2H3/TTF2/SNRPD3/SNRPB/DHX9/SLBP/TAF1A/GTF2H4/POLR1A/POLR1B/POLR2L/POLR2H/ZNF473/POLR2E/LSM10/PRMT5/POLR2F/POLR1E/SNRPG/ZMPSTE24/POLR1C/SNRPF/CLP1/CSTF2/CD3EAP/POLR3K
GO_CYTOCHROME_COMPLEX_ASSEMBLY	GO_CYTOCHROME_COMPLEX_ASSEMBLY	33	-0.623463	-2.05568	0.000197316	0.00258094	0.00188924	3398	tags=64%, list=10%, signal=57%	OXA1L/UQCC2/PET117/COX11/COX16/COA1/COA6/BCS1L/COX20/SCO1/COX10/COA4/COX14/COA3/TIMM21/UQCC1/SCO2/HCCS/COX17/UQCR10/SLC25A33
GO_MATURATION_OF_SSU_RRNA_FROM_TRICISTRONIC_RRNA_TRANSCRIPT_SSU_RRNA_5_8S_RRNA_LSU_RRNA_	GO_MATURATION_OF_SSU_RRNA_FROM_TRICISTRONIC_RRNA_TRANSCRIPT_SSU_RRNA_5_8S_RRNA_LSU_RRNA_	32	-0.742351	-2.42841	0.000197316	0.00258094	0.00188924	2857	tags=50%, list=9%, signal=46%	TSR2/BMS1/RPSA/ABT1/DCAF13/UTP20/NOL10/DHX37/MRPS11/BYSL/WDR46/PWP2/NOP14/TSR1/RRS1/RRP36
GO_PEPTIDYL_ASPARAGINE_MODIFICATION	GO_PEPTIDYL_ASPARAGINE_MODIFICATION	33	-0.643322	-2.12116	0.000197316	0.00258094	0.00188924	7081	tags=67%, list=22%, signal=52%	DAD1/DPM1/OSTC/OST4/UBE2J1/ALG5/MCFD2/MGAT1/NUDT14/DDOST/UGGT1/DPM2/FUT8/MAGT1/STT3A/MGAT5/RPN1/RPN2/UBE2G2/ALG8/MGAT2/VCP
GO_POSITIVE_REGULATION_OF_SUBSTRATE_ADHESION_DEPENDENT_CELL_SPREADING	GO_POSITIVE_REGULATION_OF_SUBSTRATE_ADHESION_DEPENDENT_CELL_SPREADING	32	-0.614792	-2.01113	0.000197316	0.00258094	0.00188924	10495	tags=75%, list=32%, signal=51%	RAC1/DOCK1/TRIOBP/CRKL/CASS4/LIMS1/MYADM/PREX1/ARHGEF7/DOCK5/APOA1/CRK/RAC3/NRP1/UNC13D/FGB/NEDD9/S100A10/CDC42/FLNA/CALR/CIB1/ARPC2/C1QBP
GO_REGULATION_OF_CELL_CYCLE_CHECKPOINT	GO_REGULATION_OF_CELL_CYCLE_CHECKPOINT	32	-0.632229	-2.06817	0.000197316	0.00258094	0.00188924	3723	tags=41%, list=11%, signal=36%	RINT1/RPA2/ANAPC15/CRY1/CCNB1/CUL4A/DYNC1LI1/RFWD3/PPP1R10/USP44/MAD2L1/XRCC3/CCAR2
GO_RIBONUCLEOSIDE_MONOPHOSPHATE_BIOSYNTHETIC_PROCESS	GO_RIBONUCLEOSIDE_MONOPHOSPHATE_BIOSYNTHETIC_PROCESS	32	-0.632084	-2.0677	0.000197316	0.00258094	0.00188924	6412	tags=62%, list=19%, signal=50%	AMPD2/ADK/PRPS2/GMPS/ADSL/PPAT/ADA/GART/PAICS/APRT/UMPS/DHODH/IMPDH2/RFK/IMPDH1/HPRT1/UPRT/UCK2/PRPS1/UPP1
GO_RNA_CAPPING	GO_RNA_CAPPING	32	-0.613711	-2.0076	0.000197316	0.00258094	0.00188924	7517	tags=62%, list=23%, signal=48%	POLR2A/POLR2I/ERCC2/SUPT5H/TGS1/NCBP1/GTF2F1/POLR2D/RNGTT/POLR2J/GTF2F2/GTF2H3/POLR2B/GTF2H4/POLR2L/POLR2H/POLR2E/POLR2F/POLR2C/POLR2G
GO_TRICARBOXYLIC_ACID_CYCLE	GO_TRICARBOXYLIC_ACID_CYCLE	33	-0.635123	-2.09413	0.000197316	0.00258094	0.00188924	4594	tags=55%, list=14%, signal=47%	FAHD1/ME2/ACO2/FH/MDH2/SDHC/SDHA/IDH3B/SUCLG1/MDH1/SDHAF2/SDHD/IDH3A/IDH1/PDHA1/SDHB/CS/DLAT
GO_MRNA_5_SPLICE_SITE_RECOGNITION	GO_MRNA_5_SPLICE_SITE_RECOGNITION	22	-0.814167	-2.44302	0.00019755	0.00258094	0.00188924	2588	tags=64%, list=8%, signal=59%	SFSWAP/RNVU1-3/SNRPC/RNU1-3/RNU1-1/RNU1-4/RNU1-2/RNU4ATAC/RNVU1-18/RNU11/RNVU1-6/RNVU1-7/RNVU1-15/RNVU1-14
GO_PROTEASOMAL_UBIQUITIN_INDEPENDENT_PROTEIN_CATABOLIC_PROCESS	GO_PROTEASOMAL_UBIQUITIN_INDEPENDENT_PROTEIN_CATABOLIC_PROCESS	22	-0.813944	-2.44235	0.00019755	0.00258094	0.00188924	3008	tags=73%, list=9%, signal=66%	PSMA2/PSMA3/KEAP1/PSMA1/PSME4/PSMA6/PSMB5/PSMA4/PSMB1/PSMB3/PSMA5/PSMB4/PSMB7/PSMB6/PSMB2/PSMA7
GO_PYRIMIDINE_RIBONUCLEOTIDE_BIOSYNTHETIC_PROCESS	GO_PYRIMIDINE_RIBONUCLEOTIDE_BIOSYNTHETIC_PROCESS	22	-0.743956	-2.23235	0.00019755	0.00258094	0.00188924	1915	tags=32%, list=6%, signal=30%	UMPS/DHODH/UPRT/UCK2/NME1/CTPS1/UPP1
GO_SNRNA_TRANSCRIPTION	GO_SNRNA_TRANSCRIPTION	66	-0.59179	-2.25352	0.000197785	0.00258094	0.00188924	7921	tags=59%, list=24%, signal=45%	POU2F1/ELL/INTS10/POLR2A/POLR2I/ELL3/CDK9/ZNF143/SNAPC2/NCBP1/GTF2F1/GTF2E1/PHAX/TAF5/INTS9/GTF2A1/INTS12/SNAPC4/POLR2D/INTS7/POLR2J/GTF2F2/INTS2/POLR2B/INTS5/SNAPC5/INTS8/POLR2L/GTF2E2/POLR2H/CCNK/NABP2/POLR2E/POLR2F/TAF13/TAF11/POLR2C/POLR2G/GTF2A2
GO_CLEAVAGE_INVOLVED_IN_RRNA_PROCESSING	GO_CLEAVAGE_INVOLVED_IN_RRNA_PROCESSING	21	-0.751405	-2.22735	0.000197824	0.00258094	0.00188924	6512	tags=81%, list=20%, signal=65%	EXOSC9/EXOSC8/RCL1/ERI3/EXOSC7/BOP1/NHP2/EXOSC2/RPSA/ABT1/EXOSC3/UTP20/NOL9/ERI1/NOP14/RRS1/RRP36
GO_ISOPRENOID_BIOSYNTHETIC_PROCESS	GO_ISOPRENOID_BIOSYNTHETIC_PROCESS	21	-0.740021	-2.19361	0.000197824	0.00258094	0.00188924	5884	tags=71%, list=18%, signal=59%	COQ2/SRD5A3/HMGCR/ALDH8A1/MVD/FDFT1/MVK/IDI1/FDPS/ALDH1A2/HMGCS1/NUS1/DHDDS/PDSS1/CYP1A1
GO_MATURATION_OF_5_8S_RRNA_FROM_TRICISTRONIC_RRNA_TRANSCRIPT_SSU_RRNA_5_8S_RRNA_LSU_RRNA_	GO_MATURATION_OF_5_8S_RRNA_FROM_TRICISTRONIC_RRNA_TRANSCRIPT_SSU_RRNA_5_8S_RRNA_LSU_RRNA_	21	-0.76949	-2.28096	0.000197824	0.00258094	0.00188924	6512	tags=90%, list=20%, signal=73%	EXOSC9/EXOSC8/RCL1/ERI3/EXOSC7/BOP1/EXOSC2/RPSA/ABT1/WDR12/EXOSC3/URB1/UTP20/NOL9/ERI1/PES1/NOP14/RRS1/FTSJ3
GO_RNA_5_END_PROCESSING	GO_RNA_5_END_PROCESSING	21	-0.760472	-2.25423	0.000197824	0.00258094	0.00188924	5860	tags=76%, list=18%, signal=63%	RPP14/POP5/PNPT1/POP7/PIWIL2/ABT1/KIAA0391/UTP20/POP4/RPP40/HSD17B10/RPP30/NOP14/USP14/RPP25/POP1
GO_DNA_STRAND_ELONGATION	GO_DNA_STRAND_ELONGATION	20	-0.736274	-2.15703	0.000197981	0.00258094	0.00188924	5654	tags=70%, list=17%, signal=58%	LIG1/RFC3/RFC4/WRNIP1/LIG3/POLD2/GINS3/POLE/DCLRE1B/GINS1/PCNA/GINS2/TERT/GINS4
GO_ESTABLISHMENT_OF_PROTEIN_LOCALIZATION_TO_CHROMOSOME	GO_ESTABLISHMENT_OF_PROTEIN_LOCALIZATION_TO_CHROMOSOME	26	-0.731993	-2.2838	0.000197981	0.00258094	0.00188924	1767	tags=54%, list=5%, signal=51%	CCT8/TCP1/RUVBL2/CCT6A/NABP2/HIST1H1B/CCT3/CCT4/CCT2/H2AFY/TERT/CCT5/DKC1/CCT7
GO_MATURATION_OF_5_8S_RRNA	GO_MATURATION_OF_5_8S_RRNA	26	-0.75931	-2.36903	0.000197981	0.00258094	0.00188924	6512	tags=85%, list=20%, signal=68%	EXOSC9/EXOSC8/RCL1/ERI3/EXOSC4/EXOSC7/BOP1/EXOSC2/RPSA/ABT1/WDR12/EXOSC3/URB1/UTP20/NOL9/MPHOSPH6/ERI1/PES1/LAS1L/NOP14/RRS1/FTSJ3
GO_N_TERMINAL_PROTEIN_AMINO_ACID_MODIFICATION	GO_N_TERMINAL_PROTEIN_AMINO_ACID_MODIFICATION	26	-0.673494	-2.10129	0.000197981	0.00258094	0.00188924	3304	tags=38%, list=10%, signal=35%	NAA50/NAA25/NMT1/METAP1/NAA15/NAA20/NAA10/MAP6D1/NTMT1/NAA40
GO_REGULATION_OF_UBIQUITIN_PROTEIN_LIGASE_ACTIVITY	GO_REGULATION_OF_UBIQUITIN_PROTEIN_LIGASE_ACTIVITY	20	-0.730656	-2.14057	0.000197981	0.00258094	0.00188924	5158	tags=55%, list=16%, signal=46%	RAB1A/MASTL/FBXO5/PLK1/BAG2/MAD2L2/USP44/MAD2L1/UBE2S/UBE2C/CDC20
GO_SNRNA_PROCESSING	GO_SNRNA_PROCESSING	26	-0.668598	-2.08601	0.000197981	0.00258094	0.00188924	7696	tags=73%, list=23%, signal=56%	CT45A3/INTS10/EXOSC5/EXOSC9/EXOSC8/CT45A1/INTS9/INTS12/EXOSC4/INTS7/INTS2/INTS5/EXOSC7/EXOSC2/EXOSC3/INTS8/TOE1/EXOSC6/USB1
GO_SPLICEOSOMAL_TRI_SNRNP_COMPLEX_ASSEMBLY	GO_SPLICEOSOMAL_TRI_SNRNP_COMPLEX_ASSEMBLY	26	-0.675162	-2.10649	0.000197981	0.00258094	0.00188924	3127	tags=46%, list=10%, signal=42%	AAR2/DDX20/CD2BP2/RNU6-2/PRPF19/RNU5B-1/RNU5F-1/RNU4ATAC/RNU5A-1/RNU4-1/RNU4-2/RNU5D-1
GO_FORMATION_OF_QUADRUPLE_SL_U4_U5_U6_SNRNP	GO_FORMATION_OF_QUADRUPLE_SL_U4_U5_U6_SNRNP	12	-0.88118	-2.24268	0.000198098	0.00258094	0.00188924	1094	tags=58%, list=3%, signal=56%	RNU6-2/RNU5B-1/RNU5F-1/RNU5A-1/RNU4-1/RNU4-2/RNU5D-1
GO_PROTEASOME_ASSEMBLY	GO_PROTEASOME_ASSEMBLY	12	-0.826658	-2.10392	0.000198098	0.00258094	0.00188924	2071	tags=58%, list=6%, signal=55%	PSMG1/PSMD5/PSMD4/ADRM1/POMP/PSMD13/PSMD11
GO_REGULATION_OF_ESTABLISHMENT_OF_PROTEIN_LOCALIZATION_TO_CHROMOSOME	GO_REGULATION_OF_ESTABLISHMENT_OF_PROTEIN_LOCALIZATION_TO_CHROMOSOME	12	-0.870497	-2.21549	0.000198098	0.00258094	0.00188924	1767	tags=75%, list=5%, signal=71%	CCT8/TCP1/CCT6A/CCT3/CCT4/CCT2/CCT5/DKC1/CCT7
GO_TRANSCRIPTION_ELONGATION_FROM_RNA_POLYMERASE_I_PROMOTER	GO_TRANSCRIPTION_ELONGATION_FROM_RNA_POLYMERASE_I_PROMOTER	29	-0.671196	-2.14915	0.000198098	0.00258094	0.00188924	4114	tags=45%, list=13%, signal=39%	TWISTNB/GTF2H3/TAF1A/GTF2H4/POLR1A/POLR1B/POLR2L/POLR2H/POLR2E/POLR2F/POLR1E/POLR1C/CD3EAP
GO_NUCLEOBASE_CONTAINING_SMALL_MOLECULE_INTERCONVERSION	GO_NUCLEOBASE_CONTAINING_SMALL_MOLECULE_INTERCONVERSION	28	-0.647096	-2.05173	0.000198216	0.00258094	0.00188924	3591	tags=43%, list=11%, signal=38%	GUK1/RRM1/TYMS/AK4/AK2/GSR/AK1/DTYMK/TXNRD1/NME1/RRM2/CTPS1
GO_PROTEIN_LOCALIZATION_TO_CHROMOSOME_TELOMERIC_REGION	GO_PROTEIN_LOCALIZATION_TO_CHROMOSOME_TELOMERIC_REGION	28	-0.704637	-2.23418	0.000198216	0.00258094	0.00188924	1767	tags=50%, list=5%, signal=47%	CCT8/TCP1/GNL3L/CCT6A/NABP2/CCT3/CCT4/CCT2/H2AFY/TERT/PINX1/CCT5/DKC1/CCT7
GO_RIBOSOMAL_LARGE_SUBUNIT_ASSEMBLY	GO_RIBOSOMAL_LARGE_SUBUNIT_ASSEMBLY	28	-0.68798	-2.18136	0.000198216	0.00258094	0.00188924	4917	tags=50%, list=15%, signal=43%	FASTKD2/RPLP0P6/RPF2/BOP1/DHX30/PPAN/MRPL11/BRIX1/RPL3L/MRPL20/DDX28/RRS1/NOP2/MRTO4
GO_RRNA_TRANSCRIPTION	GO_RRNA_TRANSCRIPTION	28	-0.684152	-2.16923	0.000198216	0.00258094	0.00188924	6779	tags=75%, list=21%, signal=60%	DDX11/NIFK/GTF3C5/H2AFY2/SPIN1/GTF3C1/SMARCB1/MTOR/GTF3A/GTF3C2/NOL11/GTF3C4/SIRT7/POLR1B/NCL/H2AFY/NPM3/PWP1/IPPK/CD3EAP/GTF3C6
GO_TELOMERE_MAINTENANCE_VIA_SEMI_CONSERVATIVE_REPLICATION	GO_TELOMERE_MAINTENANCE_VIA_SEMI_CONSERVATIVE_REPLICATION	28	-0.707556	-2.24343	0.000198216	0.00258094	0.00188924	4887	tags=64%, list=15%, signal=55%	RFC2/RFC3/RFC4/POLD3/TERF2/RPA2/POLD2/UPF1/PRIM2/POLE/RPA1/POLE2/POLE3/POLE4/RFC5/PCNA/POLA2/FEN1
GO_ERROR_FREE_TRANSLESION_SYNTHESIS	GO_ERROR_FREE_TRANSLESION_SYNTHESIS	18	-0.746987	-2.12683	0.000198413	0.00258094	0.00188924	4887	tags=67%, list=15%, signal=57%	RFC2/RFC3/RFC4/POLH/RCHY1/RPA2/UBA52/RPA1/RFC5/PCNA/NPLOC4/VCP
GO_ESTABLISHMENT_OF_PROTEIN_LOCALIZATION_TO_TELOMERE	GO_ESTABLISHMENT_OF_PROTEIN_LOCALIZATION_TO_TELOMERE	18	-0.753523	-2.14544	0.000198413	0.00258094	0.00188924	1767	tags=61%, list=5%, signal=58%	CCT8/TCP1/CCT6A/NABP2/CCT3/CCT4/CCT2/TERT/CCT5/DKC1/CCT7
GO_IRON_SULFUR_CLUSTER_ASSEMBLY	GO_IRON_SULFUR_CLUSTER_ASSEMBLY	19	-0.765175	-2.20884	0.000198728	0.00258094	0.00188924	5431	tags=74%, list=17%, signal=62%	ISCA1/IBA57/NDOR1/ISCU/HSPA9/CIAPIN1/ISCA2/FXN/NFS1/NUBP1/CIAO1/BOLA2B/GLRX3/BOLA2
GO_MATURATION_OF_LSU_RRNA	GO_MATURATION_OF_LSU_RRNA	19	-0.76877	-2.21922	0.000198728	0.00258094	0.00188924	3577	tags=63%, list=11%, signal=56%	RPF2/BOP1/NHP2/WDR12/URB1/RPL7L1/NOL9/PES1/GTPBP4/LAS1L/MRPL1/FTSJ3
GO_SNRNA_3_END_PROCESSING	GO_SNRNA_3_END_PROCESSING	19	-0.720593	-2.08015	0.000198728	0.00258094	0.00188924	6567	tags=79%, list=20%, signal=63%	CT45A3/EXOSC5/EXOSC9/EXOSC8/CT45A1/EXOSC4/INTS7/INTS2/EXOSC7/EXOSC2/EXOSC3/INTS8/TOE1/EXOSC6/USB1
GO_TELOMERASE_RNA_LOCALIZATION	GO_TELOMERASE_RNA_LOCALIZATION	19	-0.833253	-2.40537	0.000198728	0.00258094	0.00188924	3372	tags=79%, list=10%, signal=71%	SHQ1/NHP2/NOP10/NAF1/CCT8/TCP1/RUVBL2/CCT6A/CCT3/CCT4/CCT2/CCT5/RUVBL1/DKC1/CCT7
GO_REGULATION_OF_PROTEIN_LOCALIZATION_TO_CHROMOSOME_TELOMERIC_REGION	GO_REGULATION_OF_PROTEIN_LOCALIZATION_TO_CHROMOSOME_TELOMERIC_REGION	14	-0.864029	-2.29013	0.000198807	0.00258094	0.00188924	1767	tags=79%, list=5%, signal=74%	CCT8/TCP1/GNL3L/CCT6A/CCT3/CCT4/CCT2/H2AFY/CCT5/DKC1/CCT7
GO_MATURATION_OF_LSU_RRNA_FROM_TRICISTRONIC_RRNA_TRANSCRIPT_SSU_RRNA_5_8S_RRNA_LSU_RRNA_	GO_MATURATION_OF_LSU_RRNA_FROM_TRICISTRONIC_RRNA_TRANSCRIPT_SSU_RRNA_5_8S_RRNA_LSU_RRNA_	13	-0.821922	-2.13688	0.000199084	0.00258094	0.00188924	5221	tags=77%, list=16%, signal=65%	ZNHIT3/RPF2/BOP1/WDR12/URB1/RPL7L1/NOL9/PES1/GTPBP4/FTSJ3
GO_POSITIVE_REGULATION_OF_PROTEIN_DEPOLYMERIZATION	GO_POSITIVE_REGULATION_OF_PROTEIN_DEPOLYMERIZATION	13	-0.847087	-2.20231	0.000199084	0.00258094	0.00188924	2638	tags=62%, list=8%, signal=57%	F2RL1/DSTN/CFL1/SEMA5A/NES/WDR1/PDXP/VIL1
GO_RIBOSOMAL_LARGE_SUBUNIT_BIOGENESIS	GO_RIBOSOMAL_LARGE_SUBUNIT_BIOGENESIS	65	-0.733499	-2.78064	0.000199084	0.00258094	0.00188924	3577	tags=55%, list=11%, signal=49%	RPF2/ZNF622/GTF3A/SURF6/BOP1/DHX30/NHP2/PPAN/MALSU1/WDR74/MRPL11/WDR12/NPM1/URB1/RPL7L1/NOL9/BRIX1/RPL3L/MRPL20/PES1/DDX28/GTPBP4/AAMP/LAS1L/MRPL1/PAK1IP1/NOC2L/RRS1/HEATR3/FTSJ3/EBNA1BP2/RPL26L1/EIF6/NOP2/NOP16/MRTO4
GO_MITOCHONDRIAL_RNA_METABOLIC_PROCESS	GO_MITOCHONDRIAL_RNA_METABOLIC_PROCESS	23	-0.68995	-2.08992	0.000199203	0.00258094	0.00188924	5955	tags=70%, list=18%, signal=57%	FASTKD1/PNPT1/DARS2/TRNT1/YARS2/TBRG4/AARS2/KIAA0391/TRMT61B/MTO1/CDK5RAP1/PUS1/EARS2/HSD17B10/ELAC2/FASTKD5
GO_MITOCHONDRIAL_RNA_PROCESSING	GO_MITOCHONDRIAL_RNA_PROCESSING	15	-0.786767	-2.12354	0.000199243	0.00258094	0.00188924	5042	tags=73%, list=15%, signal=62%	PNPT1/TRNT1/TBRG4/KIAA0391/TRMT61B/MTO1/CDK5RAP1/PUS1/HSD17B10/ELAC2/FASTKD5
GO_PORE_COMPLEX_ASSEMBLY	GO_PORE_COMPLEX_ASSEMBLY	15	-0.734052	-1.98126	0.000199243	0.00258094	0.00188924	6134	tags=87%, list=19%, signal=71%	NUP107/AHCTF1/NUP98/TMEM170A/ANO6/BAD/NUP205/GSDMD/NUP153/CCT8/CCT3/NDC1/NUP93
GO_POSITIVE_REGULATION_OF_TELOMERASE_RNA_LOCALIZATION_TO_CAJAL_BODY	GO_POSITIVE_REGULATION_OF_TELOMERASE_RNA_LOCALIZATION_TO_CAJAL_BODY	15	-0.897916	-2.42354	0.000199243	0.00258094	0.00188924	3372	tags=100%, list=10%, signal=90%	NHP2/NOP10/NAF1/CCT8/TCP1/RUVBL2/CCT6A/CCT3/CCT4/CCT2/CCT5/RUVBL1/DKC1/CCT7
GO_RETINOIC_ACID_METABOLIC_PROCESS	GO_RETINOIC_ACID_METABOLIC_PROCESS	15	-0.804047	-2.17018	0.000199243	0.00258094	0.00188924	4631	tags=53%, list=14%, signal=46%	ADH1A/ALDH8A1/UGT1A7/UGT1A8/ALDH1A2/ALDH1A3/CYP26A1/UGT1A1
GO_DNA_REPLICATION_CHECKPOINT	GO_DNA_REPLICATION_CHECKPOINT	16	-0.767041	-2.1112	0.00020012	0.00258094	0.00188924	2975	tags=62%, list=9%, signal=57%	NAE1/HUS1B/HUS1/TIPIN/CLSPN/TIMELESS/TICRR/CDC45/CDC6/ORC1
GO_TRNA_5_END_PROCESSING	GO_TRNA_5_END_PROCESSING	16	-0.742191	-2.0428	0.00020012	0.00258094	0.00188924	6867	tags=75%, list=21%, signal=59%	SSB/RPP14/POP5/POP7/KIAA0391/POP4/RPP40/HSD17B10/RPP30/USP14/RPP25/POP1
GO_PSEUDOURIDINE_SYNTHESIS	GO_PSEUDOURIDINE_SYNTHESIS	17	-0.731172	-2.04616	0.00020028	0.00258094	0.00188924	4002	tags=65%, list=12%, signal=57%	PUSL1/GAR1/NHP2/NOP10/RPUSD2/NAF1/RPUSD1/PUS7/TRUB1/PUS1/DKC1
GO_REGULATION_OF_ICOSANOID_SECRETION	GO_REGULATION_OF_ICOSANOID_SECRETION	15	0.737601	2.01467	0.000200682	0.00258094	0.00188924	2469	tags=33%, list=8%, signal=31%	PLA2G6/NTSR1/EDN1/CYP4A11/PLA2R1
GO_REGULATION_OF_TYPE_2_IMMUNE_RESPONSE	GO_REGULATION_OF_TYPE_2_IMMUNE_RESPONSE	24	0.679506	2.097	0.000200965	0.00258094	0.00188924	560	tags=25%, list=2%, signal=25%	BCL6/RSAD2/NOD2/ANXA1/IFNL1/STAT6
GO_RESPONSE_TO_INTERFERON_ALPHA	GO_RESPONSE_TO_INTERFERON_ALPHA	19	0.731085	2.12462	0.000201207	0.00258094	0.00188924	2303	tags=53%, list=7%, signal=49%	MX2/LAMP3/BST2/AXL/IFIT3/IFITM3/IFIT2/IFITM1/ADAR/EIF2AK2
GO_LIPOPROTEIN_METABOLIC_PROCESS	GO_LIPOPROTEIN_METABOLIC_PROCESS	25	0.687146	2.1417	0.000201491	0.00258094	0.00188924	1733	tags=28%, list=5%, signal=27%	APOL3/APOL6/APOL1/LRP1/NPC1L1/APOE/APOD
GO_GROWTH_PLATE_CARTILAGE_MORPHOGENESIS	GO_GROWTH_PLATE_CARTILAGE_MORPHOGENESIS	18	0.782683	2.23544	0.000201532	0.00258094	0.00188924	3241	tags=50%, list=10%, signal=45%	COL12A1/COL21A1/COL6A3/COL6A2/COL7A1/COL6A1/STC1/VWA2/COL14A1
GO_POSITIVE_REGULATION_OF_TRANSCRIPTION_FROM_RNA_POLYMERASE_II_PROMOTER_IN_RESPONSE_TO_STRESS	GO_POSITIVE_REGULATION_OF_TRANSCRIPTION_FROM_RNA_POLYMERASE_II_PROMOTER_IN_RESPONSE_TO_STRESS	26	0.693132	2.18016	0.000201979	0.00258094	0.00188924	4632	tags=58%, list=14%, signal=50%	TP53/DDIT3/CREB3L1/ATF4/CEBPB/SESN2/VEGFA/CHD6/HSF4/HSF5/ATF6B/ATF3/HSFX1/MUC1/HSFX2
GO_REGULATION_OF_FATTY_ACID_TRANSPORT	GO_REGULATION_OF_FATTY_ACID_TRANSPORT	21	0.685809	2.04739	0.000202143	0.00258094	0.00188924	2469	tags=29%, list=8%, signal=26%	PLA2G6/NTSR1/EDN1/CYP4A11/IRS2/PLA2R1
GO_GROWTH_PLATE_CARTILAGE_DEVELOPMENT	GO_GROWTH_PLATE_CARTILAGE_DEVELOPMENT	34	0.601087	2.0125	0.000203128	0.00258094	0.00188924	3241	tags=38%, list=10%, signal=35%	THBS3/COL12A1/COL21A1/COL6A3/COL6A2/COL7A1/COL6A1/STC1/ANXA6/MMP13/COL27A1/VWA2/COL14A1
GO_NEGATIVE_REGULATION_OF_TYPE_2_IMMUNE_RESPONSE	GO_NEGATIVE_REGULATION_OF_TYPE_2_IMMUNE_RESPONSE	11	0.81142	2.0187	0.000203128	0.00258094	0.00188924	560	tags=36%, list=2%, signal=36%	BCL6/ANXA1/IFNL1/STAT6
GO_NEGATIVE_REGULATION_OF_VIRAL_PROCESS	GO_NEGATIVE_REGULATION_OF_VIRAL_PROCESS	76	0.556154	2.20214	0.000203335	0.00258094	0.00188924	939	tags=22%, list=3%, signal=22%	MX1/OAS3/PARP10/IFIT1/C19orf66/BST2/RSAD2/OASL/IFNL3/POU2F3/IFITM3/STAT1/PML/ISG15/TRIM21/CCL5/IFITM1
GO_INTERFERON_GAMMA_MEDIATED_SIGNALING_PATHWAY	GO_INTERFERON_GAMMA_MEDIATED_SIGNALING_PATHWAY	77	0.536516	2.1289	0.000203459	0.00258094	0.00188924	1964	tags=29%, list=6%, signal=27%	OAS3/NLRC5/OAS2/IRF7/IRF9/PARP14/OASL/SP100/CAMK2B/STAT1/PML/TRIM21/HCK/PARP9/IRF1/HLA-E/FCGR1A/TRIM22/MT2A/HLA-F/CD44/GBP2
GO_RESPONSE_TO_TYPE_I_INTERFERON	GO_RESPONSE_TO_TYPE_I_INTERFERON	78	0.67723	2.69126	0.000204165	0.00258301	0.00189076	1964	tags=42%, list=6%, signal=40%	MX1/XAF1/MX2/OAS3/IFIT1/NLRC5/C19orf66/IFI35/OAS2/IRF7/IRF9/STAT2/BST2/RSAD2/OASL/SP100/ZBP1/IFIT3/IFITM3/PSMB8/SHMT2/STAT1/ISG15/IP6K2/IFIT2/IRF1/IFITM1/HLA-E/TRIM56/DCST1/ADAR/HLA-F/GBP2
GO_NEGATIVE_REGULATION_OF_VIRAL_GENOME_REPLICATION	GO_NEGATIVE_REGULATION_OF_VIRAL_GENOME_REPLICATION	46	0.645526	2.30643	0.000205297	0.00258768	0.00189417	3248	tags=37%, list=10%, signal=33%	MX1/OAS3/PARP10/IFIT1/C19orf66/BST2/RSAD2/OASL/IFNL3/IFITM3/ISG15/CCL5/IFITM1/INPP5K/EIF2AK2/PLSCR1/SETDB1
GO_DEFENSE_RESPONSE_TO_VIRUS	GO_DEFENSE_RESPONSE_TO_VIRUS	189	0.454814	2.05706	0.000206612	0.00258768	0.00189417	2503	tags=25%, list=8%, signal=23%	MX1/MX2/DHX58/OAS3/IFIT1/NLRC5/C19orf66/DDX60/OAS2/IRF7/IRF9/STAT2/BST2/RSAD2/OASL/DDX58/IFNL3/IFIH1/DTX3L/DDIT4/IFNL1/IFIT3/IFITM3/RTP4/STAT1/PML/ISG15/HERC5/TSPAN6/IFIT2/GBP3/PARP9/PMAIP1/IRF1/IFITM1/TRIM22/BNIP3L/TRIM56/IFNL2/TNFAIP3/USP17L2/ADAR/RNF125/APOBEC3B/EIF2AK2/IL23A/AGBL4
GO_RESPONSE_TO_INTERFERON_GAMMA	GO_RESPONSE_TO_INTERFERON_GAMMA	157	0.470933	2.07786	0.000206612	0.00258768	0.00189417	2169	tags=25%, list=7%, signal=23%	OAS3/NLRC5/C19orf66/EVL/OAS2/IRF7/IRF9/LGALS9/BST2/PARP14/OASL/SP100/EDN1/IFITM3/ASS1/CAMK2B/STAT1/PML/TRIM21/CCL5/ADAMTS13/HCK/PARP9/IRF1/CX3CL1/IFITM1/HLA-E/FCGR1A/TRIM22/SLC11A1/MT2A/CALCOCO2/NOS2/HLA-F/CD44/GBP2/GBP4/DAPK1/WAS
GO_SYNAPSE_ASSEMBLY	GO_SYNAPSE_ASSEMBLY	137	0.396464	1.71797	0.00020674	0.00258768	0.00189417	4721	tags=26%, list=14%, signal=23%	DSCAM/SDK1/PCDHB9/PCDHB11/NLGN3/AMIGO2/PCDHB10/SDK2/TPBG/COLQ/CLSTN3/SEMA4A/DLG5/BSN/PCDHB13/MDGA1/MAGI2/SLITRK6/OXTR/SRPX2/PCDHB16/PCDHB14/BDNF/EPHB1/PLXNB1/PPP1R9A/NTN1/CUX2/ARHGEF9/GPC4/SEMA4D/CEL/SYNDIG1/NLGN2/ACHE/WNT3A
GO_HOMOPHILIC_CELL_ADHESION_VIA_PLASMA_MEMBRANE_ADHESION_MOLECULES	GO_HOMOPHILIC_CELL_ADHESION_VIA_PLASMA_MEMBRANE_ADHESION_MOLECULES	145	0.41512	1.81224	0.000207254	0.00258768	0.00189417	6955	tags=37%, list=21%, signal=29%	DSCAM/SDK1/PCDHB9/PCDHB7/CDH11/PCDHB11/AMIGO2/CEACAM1/PTPRT/PCDHB10/SDK2/CLSTN3/PCDHB12/PCDHB13/PCDHGB1/DSG1/PCDH12/PTPRM/HMCN1/PCDHB16/PCDHA3/PCDHB14/TENM3/PCDHA4/PCDHGA8/CELSR3/PCDHGA3/PCDH10/PCDHGA4/CELSR2/CDH18/CEACAM6/CELSR1/PCDHGA5/CDH12/PCDHA6/DSC1/PKD1/PCDHAC1/PCDH19/IGSF9/PCDHGB7/PCDHGB2/PLXNB2/PCDH8/PCDHA8/TRO/PCDHB15/PCDHGB3/PCDHA1/PCDHGA7/PCDHGA1/CADM1
GO_NEGATIVE_REGULATION_OF_CYTOKINE_PRODUCTION	GO_NEGATIVE_REGULATION_OF_CYTOKINE_PRODUCTION	219	0.385532	1.77556	0.000209074	0.00260357	0.0019058	5303	tags=27%, list=16%, signal=23%	DHX58/UBE2L6/NLRC5/UBA7/BCL6/LGALS9/BST2/OTUD5/AXL/DDX58/RGCC/ANXA1/JAK3/SFTPD/IFIH1/IFNL1/BTN2A2/PML/ISG15/HERC5/CEACAM1/CX3CL1/CX3CR1/SLC11A1/TNFAIP3/PDCD4/APOD/HLA-F/INHA/C1QTNF3/RNF125/PGLYRP2/SARS/ERRFI1/LBP/IL23A/MIR24-2/MAP2K5/APPL2/CD274/NCKAP1L/NLRC3/CYLD/PGLYRP4/DLL1/CLEC4A/MEFV/CUEDC2/AGER/CD200R1/IL12A/SIGIRR/NMI/C5AR2/FCGR2B/KLF4/EPX/NFKBIL1/NAV3/INHBA
GO_CELL_CELL_ADHESION_VIA_PLASMA_MEMBRANE_ADHESION_MOLECULES	GO_CELL_CELL_ADHESION_VIA_PLASMA_MEMBRANE_ADHESION_MOLECULES	227	0.362303	1.67536	0.000209732	0.00260362	0.00190584	6584	tags=31%, list=20%, signal=25%	LGALS7B/DSCAM/SDK1/PCDHB9/PCDHB7/CDH11/PCDHB11/AMIGO2/CEACAM1/ITGAL/PTPRT/CLDN22/PCDHB10/SDK2/CX3CL1/CLSTN3/PCDHB12/ITGB2/PCDHB13/PCDHGB1/DSG1/MDGA1/PCDH12/CD177/CLDN7/ALCAM/PTPRM/SCARF2/TENM2/HMCN1/MAP2K5/PCDHB16/PTPRF/PCDHA3/PCDHB14/TENM3/PCDHA4/PCDHGA8/CELSR3/KIFAP3/PCDHGA3/PCDH10/CLDN3/PCDHGA4/NTNG1/CELSR2/GPC4/CDH18/CEACAM6/CELSR1/PCDHGA5/CDH12/PCDHA6/KLF4/DSC1/PKD1/PCDHAC1/PCDH19/IGSF9/PCDH…
GO_RESPONSE_TO_VIRUS	GO_RESPONSE_TO_VIRUS	262	0.38127	1.79487	0.000210172	0.00260362	0.00190584	1695	tags=18%, list=5%, signal=18%	MX1/MX2/DHX58/OAS3/IFIT1/IFI44/NLRC5/C19orf66/DDX60/OAS2/IRF7/IRF9/STAT2/LGALS9/BST2/RSAD2/OASL/DDX58/IFNL3/DUOX2/IFIH1/DTX3L/DDIT4/IFNL1/IFIT3/ACTA2/IFITM3/RTP4/STAT1/PML/ISG15/HERC5/CCL5/TSPAN6/IFIT2/GBP3/PARP9/PMAIP1/IRF1/IFITM1/TRIM22/BNIP3L/TRIM56/IFNL2/TNFAIP3/IKBKB/USP17L2/ADAR
GO_DEFENSE_RESPONSE_TO_OTHER_ORGANISM	GO_DEFENSE_RESPONSE_TO_OTHER_ORGANISM	347	0.385564	1.87093	0.000210748	0.00260397	0.0019061	2360	tags=20%, list=7%, signal=18%	MX1/MX2/DHX58/OAS3/PLA2G6/IFIT1/NLRC5/C19orf66/DDX60/OAS2/IRF7/IRF9/STAT2/BST2/BATF2/RSAD2/NOD2/OASL/DDX58/IFNL3/SFTPD/IFIH1/DTX3L/DDIT4/IFNL1/IFIT3/IFITM3/RTP4/STAT1/PML/ISG15/HERC5/CEBPB/TSPAN6/IFIT2/KLK7/GBP3/PARP9/PMAIP1/IRF1/IFITM1/HLA-E/SIGLEC11/TRIM22/WIPI2/BNIP3L/TRIM56/SLC11A1/CALCOCO2/IFNL2/LRSAM1/TNFAIP3/CLEC7A/NOS2/C5AR1/USP17L2/ADAR/HMGB2/RNF125/IL22RA1/PGLYRP2/GRN/IL17RC/APOBEC3B/KL…
GO_NEGATIVE_REGULATION_OF_LOCOMOTION	GO_NEGATIVE_REGULATION_OF_LOCOMOTION	295	0.339918	1.62064	0.000211909	0.00261154	0.00191163	5287	tags=27%, list=16%, signal=23%	SEMA6C/EVL/BST2/LDLRAD4/PPARGC1A/HDAC5/LRP1/SP100/RGCC/IGFBP5/MIR29A/COL3A1/PML/PTPRT/TRIM21/PBLD/PTPRU/FUZ/CX3CL1/IFITM1/STC1/PLXNA3/SEMA4A/DLG5/CX3CR1/VASH1/ABHD2/FGF2/APOE/SEMA3B/CLIC4/TACSTD2/ABCC8/MAGI2/SEMA6D/ARHGAP4/CCL28/APOD/DUSP22/SULF1/MMRN2/SERPINF1/SHH/PIP5KL1/DPEP1/C5/WAS/PTPRM/MIR26A2/SRGAP3/MIR140/MIR24-2/FOXO3/MAP2K5/TRIM13/DUSP10/NR2F2/CYGB/SEMA3D/SEMA3A/PTPRG/SEMA4D/CD200R1/THY…
GO_REGULATION_OF_PROTEIN_SERINE_THREONINE_KINASE_ACTIVITY	GO_REGULATION_OF_PROTEIN_SERINE_THREONINE_KINASE_ACTIVITY	442	-0.309659	-1.52288	0.000372093	0.00423431	0.0030995	3256	tags=19%, list=10%, signal=18%	CDK12/STK4/PDGFB/ACTB/FZD8/IPO5/PTPN11/UBA52/MUL1/SOD1/CALM3/PRKAG2/IRGM/CCNB2/HEXIM1/DUSP2/PAQR3/FZD5/TRAF2/MLKL/GPS1/FLT1/MAPKAPK5/CCNF/PLK1/ALS2/CCNB1/CCNYL1/CCNE2/CKS1B/DBNL/PPEF2/CDC37/DAXX/HRAS/DDX3X/RHOA/MAPK8IP1/SFN/UVRAG/PKMYT1/CD81/KARS/MAP2K3/CDK5RAP1/CDKN2D/IKBKG/CCNK/SPRY4/CHORDC1/HTR2B/HHEX/EGF/PDGFRB/MAPKAPK2/DUSP14/H2AFY/CCNA2/GTPBP4/DTNBP1/CIB1/BCCIP/ADORA2B/MAP3K9/CCNE1/PRKAR2A/…
GO_ORGANIC_HYDROXY_COMPOUND_METABOLIC_PROCESS	GO_ORGANIC_HYDROXY_COMPOUND_METABOLIC_PROCESS	431	-0.299381	-1.46906	0.000372787	0.00423431	0.0030995	6232	tags=30%, list=19%, signal=25%	GNB3/ITPKA/SLC45A2/SC5D/SLC5A3/CNBP/MYOF/COQ2/SEC14L2/SGPP2/ALOX15/PPARD/STARD4/ACSS2/SLC5A5/ACAA2/GDE1/FASN/TTPA/PLCL2/ADH5/HSD17B4/SRD5A3/PCSK9/COMT/SNAI1/GPAM/SULT2B1/DRD2/INPP4A/SPTLC1/ADH1A/DIO2/IMPA2/GK5/MYO5A/ELOVL6/GPD2/CEBPA/DHFR/PLCD4/DPM2/HMGCR/COQ3/MED1/ASAH1/PCBD1/SCP2/NUDT4/CYB5R3/GCH1/LIPA/SOAT1/IMPAD1/LGMN/PAX8/MBTPS2/SLC27A5/BMP6/PANK2/LSS/MTPN/ANGPTL3/MSMO1/SOD1/PRKAG2/MVD/GIPC1…
GO_SUPRAMOLECULAR_FIBER_ORGANIZATION	GO_SUPRAMOLECULAR_FIBER_ORGANIZATION	581	-0.290468	-1.45993	0.000373065	0.00423431	0.0030995	6111	tags=27%, list=19%, signal=22%	GMFG/FHDC1/WIPF3/MYO1B/TPM4/PRKCE/GDPD2/PRKAR1A/CLIP1/ARPC3/ALOX15/RAC3/RIPK1/ACTA1/NRP1/EPPK1/HOOK3/GHSR/PAFAH1B1/PYCARD/ALDOA/EZR/SH3PXD2B/PKP2/CAV3/SHROOM1/APC/KATNAL1/WASF2/MICAL2/DNAJB6/FIGNL1/ZYX/AEBP1/CENPJ/PLS3/CCL26/VASP/CAMSAP1/RND3/ZNF207/WASF3/SH3BP1/CCDC88B/NDEL1/FAT1/ACTR3/BRK1/PPM1F/STMN3/PRKCD/PICK1/CTNNA1/CTTN/NPHS1/KRT8/FBLN5/MTOR/KPTN/CLU/MAP1B/WDR73/AGFG1/RIPK3/NEDD9/FBXO5/SRF…
GO_PROTEIN_LOCALIZATION_TO_MEMBRANE	GO_PROTEIN_LOCALIZATION_TO_MEMBRANE	568	-0.291112	-1.4609	0.000373204	0.00423431	0.0030995	6581	tags=28%, list=20%, signal=23%	ARF6/TRAM2/WNK3/FERMT2/TIMM13/STX8/GOLGA7/FAM126B/ZDHHC21/RPS14/STX1B/VPS37A/TNFRSF1A/RPL14/ASNA1/PEX16/STAC2/OXA1L/PRKCE/ARL5A/GDI1/ZDHHC23/CDK5/CLIP1/PIP5K1A/GHSR/CSK/STXBP1/RILPL1/RAB26/EZR/SH3PXD2B/GET4/PKP2/SSR2/ROMO1/RPS17/CAV3/SHISA7/RN7SL1/HSPA5/NKD2/VAMP8/TM9SF1/PPP3R1/RABEP1/RPL27A/SYS1/SEC23A/MYO5A/LYPD1/EHD3/SLMAP/LYPLA1/RER1/SNAP47/SGTA/ATG3/RN7SL2/BAD/GPHN/VAMP7/CHMP4A/ZFAND2B/PICK1…
GO_ANATOMICAL_STRUCTURE_HOMEOSTASIS	GO_ANATOMICAL_STRUCTURE_HOMEOSTASIS	382	-0.320371	-1.55649	0.000373972	0.00423431	0.0030995	5534	tags=29%, list=17%, signal=24%	CSK/XRCC5/ALDOA/SMG1/PRLH/ILDR2/CAV3/USP7/HIST1H4E/RIF1/RFC2/RFC3/ZNF365/RFC4/STK39/POLD3/SOX9/CIB2/CTNNB1/MAPK1/RECQL4/FH/WDR36/POTEI/ARMS2/TERF2/LIPA/PTGES3/TP53INP2/TFIP11/SRF/GAR1/DEF8/ACTB/RPA2/NHP2/HOMER2/POLD2/PTPN11/CTSH/HUS1B/HUS1/HIST1H4B/SCGN/EXO1/UPF1/PRIM2/SOD1/PRKCA/NOP10/BAG3/NPHP4/POLE/MAP1A/RAD51C/MUC4/RPA1/MAPKAPK5/NAF1/CCNE2/IL6/POLE2/ERCC4/CSF1/RCN3/POLE3/CCT8/TCP1/DCLRE1B/XRC…
GO_COFACTOR_METABOLIC_PROCESS	GO_COFACTOR_METABOLIC_PROCESS	399	-0.335724	-1.63704	0.000374462	0.00423431	0.0030995	4345	tags=27%, list=13%, signal=24%	NT5E/ELOVL6/GGH/DHFR/COQ10A/PTGES/GPHN/MTHFS/HMGCR/COQ3/PCBD1/CNDP2/AMD1/MDH2/PDZD11/GCH1/HSD17B12/GART/PRDX2/ACOT7/MRI1/GCLC/BLVRB/GGCT/MOCS3/PANK2/SUCLG1/PRDX3/UBIAD1/SOD1/AHCY/ELOVL7/TYMS/CYBB/ELOVL1/MVD/COQ9/MVK/FXN/MDH1/CBR3/COX10/QDPR/ALAS2/PDP1/L2HGDH/PPT1/PNPO/GGTLC3/NFS1/HMBS/ACOT4/GSS/KCNAB2/ACOT13/ACSL4/PARK7/PRDX4/PDXK/SLC5A6/MMACHC/MTHFD1/SLC25A16/GLRX2/SCD/GOT1/SLC19A1/RFK/CD320/FLA…
GO_POSITIVE_REGULATION_OF_TRANSFERASE_ACTIVITY	GO_POSITIVE_REGULATION_OF_TRANSFERASE_ACTIVITY	560	-0.303591	-1.52144	0.000374462	0.00423431	0.0030995	4887	tags=24%, list=15%, signal=20%	RFC2/AC139530.1/CAMK1/IRAK1/RFC3/DRD2/DBF4B/FRS2/RFC4/DVL3/STK39/CKS2/DCUN1D4/IL6R/CTNNB1/MAPK1/BAD/IRAK2/MMD/MAP4K2/ZFP91/PRKCD/TPX2/PTGES3/COPS8/MAP2K4/PAK2/MTOR/PRDX2/ZNF622/CLU/RIPK3/NEDD9/STK4/ADCY5/PDGFB/STOX1/DAB1/FZD8/PTPN11/UBA52/PRR5/MUL1/SOD1/MARK2/DAG1/ADCY3/CALM3/MAPKAP1/PRKAG2/IRGM/DGKZ/RASSF2/PIN1/FZD5/STK10/TRAF2/CARD10/EPHA8/MLKL/FLT1/MAPKAPK5/PLK1/ALS2/NAF1/RAP1A/CCNB1/CCNYL1/TI…
GO_RESPONSE_TO_OXIDATIVE_STRESS	GO_RESPONSE_TO_OXIDATIVE_STRESS	383	-0.32136	-1.56104	0.000375094	0.00423431	0.0030995	4273	tags=25%, list=13%, signal=22%	DHFR/CTNNB1/MAPK1/BAD/MSRA/PRKCD/SOD2/GCH1/ATP13A2/HNRNPM/ADA/FBLN5/PRDX2/PEBP1/ZNF622/FUT8/RIPK3/GCLC/STOX1/UBQLN1/EGLN1/PRDX3/NDUFA12/ERCC8/RELA/SOD1/TPM1/MAPKAP1/CYBB/FOSL1/CHCHD4/ETV5/TRAF2/FXN/PDLIM1/ALS2/NUDT1/ANKRD2/MMP9/P4HB/IL6/AIFM1/CYP1B1/ATOX1/PXN/TOR1A/PCGF2/GSS/ADPRHL2/PARK7/CHUK/PRDX4/PARP1/NDUFA6/APTX/GLRX2/ENDOG/PDGFRB/TXN/DHCR24/ATP2A2/GSR/PCNA/H2AFY/TRAP1/ACOX2/BAK1/CYCS/SPHK1/…
GO_EMBRYO_DEVELOPMENT_ENDING_IN_BIRTH_OR_EGG_HATCHING	GO_EMBRYO_DEVELOPMENT_ENDING_IN_BIRTH_OR_EGG_HATCHING	559	-0.285944	-1.43236	0.000375164	0.00423431	0.0030995	4914	tags=23%, list=15%, signal=20%	NUP133/GCM1/DNAJB6/SNAI1/MGAT1/ZP3/KDM4C/VASP/PPP4R4/DVL3/HOXA11/LIG4/RIC8A/BHLHE40/SOX9/CEBPA/GRHL3/CTNNB1/MAPK1/NDEL1/BRK1/LPAR6/AXIN2/STMN3/MED1/CHD8/CHD7/ZEB1/SEC24C/ARID1A/PDCD6/TCF7/ADA/KRT8/EPHA2/FUT8/SOX18/ACTL6A/ATP6AP2/ZFPM2/SRF/STK4/SOCS3/SBDS/PDGFB/GBX2/ARNT2/DLX1/VASH2/SLC39A1/EGLN1/CCM2/HUS1/WDR74/PLK4/NECAB1/TPM1/E2F7/CCNB2/FOSL1/PHLDA2/SEC24D/MAFG/FZD5/E2F8/ASF1B/NASP/SLC39A3/FXN/…
GO_REGULATION_OF_HEMOPOIESIS	GO_REGULATION_OF_HEMOPOIESIS	401	-0.338701	-1.65191	0.000375657	0.00423431	0.0030995	4129	tags=23%, list=13%, signal=21%	AGO1/TNRC6A/RAG1/BAD/SMAD7/MED1/IRF4/ZBTB1/CNOT4/ZEB1/HSPA9/PRELID1/PSMD12/ESRRA/ADA/PSMC6/MTOR/PRDX2/AGO3/RC3H1/PSMF1/PAF1/FANCA/HIST1H3A/GPR171/PSMA2/HIST1H4B/SOD1/RASSF2/ATXN1L/PRKCA/LOXL3/HIST1H3G/PSMA3/CLPTM1/HIST1H3B/NCAPG2/CSF1/METTL3/CUL4A/PSMA1/NRARP/PSMD14/LILRB3/RHOA/YTHDF2/PSMD5/PUS7/HIST1H4D/PSME4/UBASH3B/PRMT1/TNFSF9/HIST1H4H/WDR5/TESC/KAT2A/CIB1/PSMA6/HIST1H3J/PSMB5/PSMD6/PSMA4/PSM…
GO_DEPHOSPHORYLATION	GO_DEPHOSPHORYLATION	406	-0.338061	-1.64991	0.000376506	0.00423431	0.0030995	5241	tags=27%, list=16%, signal=23%	INPP5F/PPME1/NSMF/MASTL/PTPN1/PTPN23/PPP3R1/PPP2CB/DUSP13/DRD2/INPP4A/PPP1R35/IMPA2/PPP4R4/ZCCHC9/MTMR2/ILKAP/NT5E/CHRM5/PFKFB4/RNGTT/PPM1F/PPP1CC/PTPRE/PPP2R1B/ELFN1/PRKCD/ANKLE2/STYX/PPP1R14C/SACM1L/IMPAD1/DUSP23/MTOR/PPP2R2A/HDDC2/PALD1/PPP1CA/PPP4R1/PPP3CA/ELFN2/RIPK3/PPP1R3B/MTMR4/PTPN11/FKBP15/PPP2R3B/NT5DC1/CALM3/NANP/ATP1A1/DUSP2/PIN1/NT5C3B/SSH2/PPP6R1/YWHAE/CD2BP2/PTPN9/MGAT5/CPPED1/CDC…
GO_POSITIVE_REGULATION_OF_DEFENSE_RESPONSE	GO_POSITIVE_REGULATION_OF_DEFENSE_RESPONSE	403	-0.347857	-1.69683	0.000376719	0.00423431	0.0030995	4036	tags=26%, list=12%, signal=23%	MATR3/IRAK2/CLOCK/MED1/IRF4/VAMP7/PRKCD/RBM14/FGB/LGR4/PSMD12/PSMC6/PAK2/DHX9/LGMN/AP1G1/PQBP1/S100A14/IRF3/PSMF1/UBQLN1/PSMA2/UBA52/ARRB2/RELB/RELA/MYD88/IRGM/HEXIM1/F2RL1/PLCG2/MUC4/CTSS/PSMA3/UBE2D3/TIRAP/POLR3D/IL6/PRKACA/TGM2/POLR3G/IKBKE/PSMA1/HRAS/PSMD14/PARK7/CHUK/PSMD5/XRCC6/TRIM6/KARS/PSME4/IKBKG/TNIP2/SH2D1B/LDLR/MFHAS1/MAPKAPK2/HMGB3/ULBP2/HSPD1/ADORA2B/PSMA6/MUC12/GPS2/PSMB5/PSMD6/UB…
GO_REGULATION_OF_SUPRAMOLECULAR_FIBER_ORGANIZATION	GO_REGULATION_OF_SUPRAMOLECULAR_FIBER_ORGANIZATION	305	-0.337276	-1.6028	0.000378072	0.00423431	0.0030995	4650	tags=24%, list=14%, signal=21%	AEBP1/CCL26/VASP/CAMSAP1/SH3BP1/ACTR3/BRK1/PPM1F/PRKCD/PICK1/CTTN/NPHS1/MTOR/CLU/MAP1B/PPFIA1/ACTR2/CYFIP1/MTPN/TPM1/F2RL1/S100A10/SLAIN2/COLGALT1/DSTN/ID1/CDC42/SSH2/MAP1A/FHOD1/TBCD/DYRK1A/PXN/CFL1/NF2/RANGRF/RHOC/RHOA/PARK7/FLNA/ACTR3C/KANK4/SPEF1/TMOD1/CORO1A/BAIAP2/LDLR/WNT11/CAPZB/SEMA5A/CDC42EP2/DRG1/CIB1/KANK1/ARPC1B/MAPRE1/MAP6D1/GRB2/LIMK1/ARPC2/RHOBTB2/ITGB1BP1/BIN1/WDR1/PFN2/PFN1/FKBP…
GO_REGULATION_OF_APOPTOTIC_SIGNALING_PATHWAY	GO_REGULATION_OF_APOPTOTIC_SIGNALING_PATHWAY	363	-0.321491	-1.55254	0.000378143	0.00423431	0.0030995	4267	tags=25%, list=13%, signal=22%	ITGA6/CTNNB1/RNF34/BAD/PPP2R1B/PRKCD/CSNK2A1/SOD2/ING2/FGB/FAM162A/CTNNA1/PRELID1/CTTN/FAF1/PAK2/PRDX2/PPP1CA/ADORA2A/CLU/RIPK3/GCLC/STK4/CTSC/ITGAV/UBQLN1/CTSH/SLC9A3R1/MUL1/ARRB2/RELA/SOD1/TNFRSF12A/TRAF2/VDAC2/YWHAE/TRIAP1/FXN/ANKRD2/MAPK8IP2/MMP9/FZD9/P4HB/NMT1/YWHAB/BCL2L12/PCGF2/PDCD5/PLAGL2/DDX3X/MAPK8IP1/PARK7/SFN/DEDD2/PARP1/MSX1/YBX3/CDKN2D/E2F1/NACC2/NKX3-1/GSK3A/YWHAH/CCAR2/BCAP31/TME…
GO_ESTABLISHMENT_OF_PROTEIN_LOCALIZATION_TO_MEMBRANE	GO_ESTABLISHMENT_OF_PROTEIN_LOCALIZATION_TO_MEMBRANE	307	-0.322072	-1.53169	0.000378358	0.00423431	0.0030995	6553	tags=31%, list=20%, signal=25%	TRAM2/TIMM13/GOLGA7/ZDHHC21/RPS14/STX1B/VPS37A/RPL14/ASNA1/PEX16/OXA1L/GDI1/ZDHHC23/CDK5/CLIP1/CSK/RILPL1/RAB26/GET4/SSR2/ROMO1/RPS17/RN7SL1/HSPA5/PPP3R1/RPL27A/SYS1/LYPLA1/SNAP47/SGTA/ATG3/RN7SL2/BAD/VAMP7/CHMP4A/ZFAND2B/GOLGA7B/PEX3/RAB8B/RPL8/ZDHHC6/AGK/ZDHHC2/ZDHHC9/SRP19/KCNB1/KRT18/UBA52/PEX19/RPSA/CALM3/RN7SL3/C16orf70/YWHAE/GRASP/NSF/RPS23/SSR1/NMT1/SSR3/YWHAB/STX3/PDCD5/HRAS/UBL4A/SFN/TI…
GO_MACROAUTOPHAGY	GO_MACROAUTOPHAGY	273	-0.331923	-1.55712	0.000378931	0.00423431	0.0030995	4744	tags=26%, list=14%, signal=22%	GNAI3/TBK1/SPTLC1/CAPNS1/ATP6V1C2/RAB23/NSFL1C/ATG3/CHMP4A/PIM2/CSNK2A1/LARP1/STAM/ATP13A2/RAB7A/VPS33A/ATP6V0C/SMCR8/RAB1B/TP53INP2/MTOR/EXOC8/YOD1/PRKAB1/ATP6V1A/UBQLN1/PRKAG2/IRGM/VPS25/BAG3/ATG4A/PLAA/PRKACA/EI24/ATP6V1E1/LAMTOR1/VDAC1/ATP6V0E2/ATP6V0E1/SNX5/CDC37/PHF23/UVRAG/LAMTOR5/TOMM5/VPS4A/SNX32/ATP6V1B2/ATP6V1D/IKBKG/DYNLL2/RHEB/ATP6V0D1/ATP6V0B/TOMM40/UBQLN4/PIP4K2C/MFN2/GAPDH/POLDIP2…
GO_ACTIN_FILAMENT_ORGANIZATION	GO_ACTIN_FILAMENT_ORGANIZATION	351	-0.317705	-1.52996	0.000379363	0.00423431	0.0030995	6668	tags=30%, list=20%, signal=24%	LIMCH1/SLC9A1/SRC/FSCN3/ARF6/ABI2/FSCN1/TMSB15A/GMFG/FHDC1/WIPF3/MYO1B/TPM4/PRKCE/GDPD2/ARPC3/ALOX15/RAC3/ACTA1/NRP1/GHSR/PYCARD/ALDOA/EZR/SH3PXD2B/CAV3/SHROOM1/WASF2/MICAL2/ZYX/PLS3/CCL26/VASP/RND3/WASF3/SH3BP1/FAT1/ACTR3/BRK1/PPM1F/PRKCD/PICK1/CTNNA1/CTTN/NPHS1/MTOR/KPTN/NEDD9/SRF/PPFIA1/ACTR2/CYFIP1/MTPN/BIN3/MICALL2/RHOV/TPM1/F2RL1/S100A10/DSTN/ID1/CDC42/SSH2/PACSIN1/FHOD1/TPM3/DIAPH1/MYBPC3/…
GO_NEGATIVE_REGULATION_OF_TRANSFERASE_ACTIVITY	GO_NEGATIVE_REGULATION_OF_TRANSFERASE_ACTIVITY	248	-0.341562	-1.5838	0.000380952	0.00423431	0.0030995	6189	tags=31%, list=19%, signal=25%	BAG5/GMFG/PPP2CA/CDKN1A/IPO7/PRKAR1A/PRKRIP1/CERS1/CSK/RGS3/PYCARD/ZGPAT/CAV3/APC/PTPN1/COX11/SOCS4/CEBPA/SMAD7/PPM1F/HMGCR/PRKCD/CEP85/SMCR8/PAK2/ADORA2A/FBXO5/SOCS3/CAMK2N2/IPO5/CBL/PRDX3/NPM1/PRKAG2/HEXIM1/VPS25/DUSP2/PAQR3/GPS1/PLK1/NF2/MAPK8IP1/PARK7/SFN/DUS2/BAG2/MAD2L2/CDK5RAP1/CDKN2D/SPRY4/UBASH3B/FGFR1OP/CHORDC1/USP44/MAD2L1/HHEX/GSK3A/DUSP14/H2AFY/DTNBP1/TESC/CIB1/PRKAR2A/GPS2/DNAJA1/YW…
GO_CELL_CYCLE_ARREST	GO_CELL_CYCLE_ARREST	223	-0.340187	-1.55848	0.000384098	0.00423431	0.0030995	3916	tags=25%, list=12%, signal=22%	CNOT4/E2F4/MAPK12/CNOT11/MTOR/TBRG4/CGREF1/PRKAB1/MLF1/RRP8/PPP2R3B/CDC123/E2F7/PRKAG2/AURKA/E2F8/GTSE1/TRIAP1/CCNB1/FZD9/UHMK1/PRKACA/CUL4A/EIF4G2/LAMTOR1/HRAS/PCBP4/KHDRBS1/SFN/LAMTOR5/KIF20B/RPRM/MYBBP1A/CDKN2D/CCNK/E2F1/PRMT1/NKX3-1/DHCR24/PCNA/RHEB/CALR/CUL5/PPM1G/WNT10B/MAP2K1/CDKN3/BIN1/GADD45GIP1/FOXM1/TFDP1/SLC25A33/HSP90AB1/CDK5R1/PA2G4
GO_MONOSACCHARIDE_BIOSYNTHETIC_PROCESS	GO_MONOSACCHARIDE_BIOSYNTHETIC_PROCESS	84	-0.453599	-1.81458	0.000386399	0.00423431	0.0030995	2302	tags=29%, list=7%, signal=27%	CRY1/MDH1/SOGA1/SLC25A11/PGP/PGK1/SLC25A13/SLC25A10/GOT1/SLC25A12/SLC35B4/WDR5/KAT2A/GOT2/SORD/G6PD/GAPDH/TALDO1/GPI/PGAM1/TKT/ENO1/PGD/TPI1
GO_NEGATIVE_REGULATION_OF_NUCLEOBASE_CONTAINING_COMPOUND_METABOLIC_PROCESS	GO_NEGATIVE_REGULATION_OF_NUCLEOBASE_CONTAINING_COMPOUND_METABOLIC_PROCESS	140	-0.393024	-1.69394	0.000386698	0.00423431	0.0030995	7264	tags=39%, list=22%, signal=31%	PTBP3/RNPS1/CDK9/OGG1/TERF1/SUPT5H/SRC/NELFE/RBM10/SRSF6/PTBP1/MLH1/HIST1H1C/XRCC5/FANCB/TP53BP1/RIF1/TRIP12/SRSF4/KLHL15/RBM42/OTUB1/TERF2/POLQ/TFIP11/PPP3CA/ABCE1/SHQ1/MSH6/SFSWAP/ZNF93/U2AF2/PARPBP/SRSF7/SRSF9/TRIM28/DYRK1A/ERCC4/AUNIP/H1FOO/MAD2L2/GNL3L/PARP1/HIST1H1B/GSK3A/NAT10/HNRNPA2B1/DFFA/HNRNPL/TERT/NUDT16L1/ZMPSTE24/PINX1/C1QBP/RPS26
GO_REGULATION_OF_PROTEIN_COMPLEX_DISASSEMBLY	GO_REGULATION_OF_PROTEIN_COMPLEX_DISASSEMBLY	97	-0.43678	-1.7856	0.000386698	0.00423431	0.0030995	4451	tags=32%, list=14%, signal=28%	CAMSAP1/EIF5A2/SH3BP1/ETF1/SMCR8/MAP1B/MTPN/UPF1/GLE1/IRGM/F2RL1/OGFOD1/DSTN/MAP1A/CFL1/PHF23/UVRAG/SPEF1/TMOD1/CAPZB/SEMA5A/CIB1/UBQLN4/MAP6D1/ZMPSTE24/NES/WDR1/PDXP/VIL1/EIF5A/EIF5AL1
GO_RESPONSE_TO_ALCOHOL	GO_RESPONSE_TO_ALCOHOL	193	-0.366476	-1.64865	0.000387372	0.00423431	0.0030995	4667	tags=24%, list=14%, signal=21%	DRD2/GRAMD1B/GGH/CTNNB1/BAD/HMGCR/LANCL2/LARP1/CTNNA1/PEBP1/GNB1/ADCY5/TUFM/ACTR2/CBL/TBXA2R/SOD1/RGS19/DAG1/ADCY3/CALM3/TYMS/CYBB/FOSL1/AACS/AIFM1/IGFBP7/SETD7/NPPC/PSMD14/RHOA/PARP1/PTGER2/HMGCS1/FECH/BAK1/RAD51/AKAP8/HNRNPD/GOT2/CD14/G6PD/PPARG/P2RY6/LRP8/UGT1A1/NQO1
GO_MITOTIC_CELL_CYCLE_CHECKPOINT	GO_MITOTIC_CELL_CYCLE_CHECKPOINT	157	-0.393212	-1.72279	0.000387447	0.00423431	0.0030995	3916	tags=31%, list=12%, signal=27%	CNOT4/E2F4/BUB1/RINT1/CNOT11/MSH6/RPA2/HUS1B/HUS1/E2F7/AURKA/E2F8/ZWILCH/GTSE1/ANAPC15/TRIAP1/CHFR/MDC1/PLK1/CCNB1/PRCC/HRAS/TIPIN/PCBP4/ZWINT/DYNC1LI1/SFN/DCLRE1B/RFWD3/MAD2L2/VPS4A/PPP1R10/NABP2/CLSPN/USP44/E2F1/MAD2L1/PRMT1/TICRR/MAD2L1BP/XRCC3/PCNA/TRIP13/DONSON/CDC6/TFDP1/CDC20/ORC1
GO_NEGATIVE_REGULATION_OF_CHROMOSOME_ORGANIZATION	GO_NEGATIVE_REGULATION_OF_CHROMOSOME_ORGANIZATION	133	-0.413352	-1.76861	0.000387898	0.00423431	0.0030995	9110	tags=47%, list=28%, signal=34%	HNRNPC/HNRNPA1/BRCA1/HIST1H1D/SPDL1/MIR182/ASF1A/CDT1/SETMAR/ZW10/CTBP1/HIST1H1E/ZNF451/MCM2/MAD1L1/KDM1A/TERF1/AURKB/SRC/ATAD2/SET/BUB3/SKI/ESPL1/HIST1H1C/KLHL22/XRCC5/APC/TRIP12/KDM4C/BUB1B/PRMT6/ZNF207/SMARCB1/OTUB1/TERF2/BUB1/FBXO5/DNMT1/ANAPC15/PLK1/CCNB1/HMGA1/ERCC4/PTTG1/H1FOO/DYNC1LI1/MAD2L2/GNL3L/PARP1/HIST1H1B/USP44/MAD2L1/NAT10/XRCC3/H2AFY/NAA10/NOC2L/PINX1/TRIP13/DNMT3B/CDC20
GO_UMP_BIOSYNTHETIC_PROCESS	GO_UMP_BIOSYNTHETIC_PROCESS	10	-0.826963	-2.00492	0.000387973	0.00423431	0.0030995	1915	tags=50%, list=6%, signal=47%	UMPS/DHODH/UPRT/UCK2/UPP1
GO_CARBOHYDRATE_BIOSYNTHETIC_PROCESS	GO_CARBOHYDRATE_BIOSYNTHETIC_PROCESS	184	-0.364962	-1.63311	0.000388048	0.00423431	0.0030995	3870	tags=30%, list=12%, signal=27%	GYG2/GYS1/IMPA2/B3GNT2/GPD2/EXT2/MDH2/ENO2/IMPAD1/MTOR/PPP1CA/HAS3/FUT8/CLTC/PDGFB/PPP1R3B/NLN/B3GNT4/ST3GAL4/CRY1/MDH1/SOGA1/SLC25A11/GBE1/PGP/PGK1/SLC25A13/SLC25A10/EGF/GOT1/GSK3A/SLC25A12/SLC35B4/MGAT2/WDR5/KAT2A/GOT2/PASK/PHKG2/SORD/PGM2/DYRK2/GYG1/G6PD/GAPDH/TALDO1/GPI/PGAM1/MPDU1/TKT/ENO1/NANS/PGD/TPI1/P2RY6
GO_MRNA_3_END_PROCESSING	GO_MRNA_3_END_PROCESSING	96	-0.42004	-1.71449	0.000388425	0.00423431	0.0030995	7807	tags=47%, list=24%, signal=36%	ZC3H11A/CDC73/CDC40/SARNP/SRSF3/PAPOLA/PAPOLB/SSU72/CPSF6/POLDIP3/THOC3/MAGOHB/RNPS1/WDR33/CDK9/CSTF1/SUPT5H/NELFE/SRSF6/NCBP1/CPSF2/LEO1/ZC3H3/PNPT1/POLR2D/SRSF4/SNRPA/PAF1/SLBP/U2AF2/SRSF7/CCNB1/SRSF9/SRRM1/DHX38/EIF4A3/RBM8A/SRSF2/GRSF1/ZNF473/U2AF1/ALYREF/CLP1/CSTF2/DDX39A
GO_REGULATION_OF_MRNA_SPLICING_VIA_SPLICEOSOME	GO_REGULATION_OF_MRNA_SPLICING_VIA_SPLICEOSOME	90	-0.453224	-1.83309	0.000388425	0.00423431	0.0030995	6418	tags=41%, list=20%, signal=33%	ZBTB7A/CELF2/RBM10/SRSF6/NCBP1/PTBP1/RBM25/RBM15/MBNL3/SON/SART3/SRSF4/RBM17/NUP98/RBM42/KHDRBS3/SMU1/SFSWAP/U2AF2/SRSF7/CELF1/RBM15B/SRSF9/DYRK1A/TRA2B/JMJD6/RBM19/KHDRBS1/SF3B4/RBM8A/SRSF2/HNRNPA2B1/HNRNPL/PRPF19/SRPK1/C9orf78/C1QBP
GO_POSITIVE_REGULATION_OF_DNA_BINDING	GO_POSITIVE_REGULATION_OF_DNA_BINDING	49	-0.55631	-2.01333	0.000388802	0.00423431	0.0030995	4362	tags=35%, list=13%, signal=30%	DDRGK1/CTNNB1/IRF4/CALM3/ENHO/MMP9/TRIM28/PARK7/TRIM6/PARP1/EGF/TXN/FOXC1/PINX1/CDCA5/NME1/PPARG
GO_BLASTOCYST_DEVELOPMENT	GO_BLASTOCYST_DEVELOPMENT	87	-0.448157	-1.80013	0.000389105	0.00423431	0.0030995	4685	tags=30%, list=14%, signal=26%	ZP3/KDM4C/PPP4R4/NDEL1/LPAR6/STMN3/ADA/ACTL6A/SRF/SBDS/WDR74/NECAB1/ASF1B/NASP/RPL7L1/NCAPG2/RRP7A/GINS1/PRPF19/BYSL/PELO/MFN2/GINS4/EMG1/PSMC4/PSMC3
GO_POSITIVE_REGULATION_OF_PROTEOLYSIS_INVOLVED_IN_CELLULAR_PROTEIN_CATABOLIC_PROCESS	GO_POSITIVE_REGULATION_OF_PROTEOLYSIS_INVOLVED_IN_CELLULAR_PROTEIN_CATABOLIC_PROCESS	111	-0.440367	-1.83395	0.000389105	0.00423431	0.0030995	5206	tags=33%, list=16%, signal=28%	CAV3/NKD2/BBS7/SOCS4/RNF19B/DDRGK1/CEBPA/UBE2V2/SGTA/SMAD7/RCHY1/RBX1/PSMC6/CLU/GCLC/CTSC/UBQLN1/USP13/AURKA/CHFR/HSPBP1/PLK1/KEAP1/STUB1/BAG2/EGF/USP5/GSK3A/BCAP31/MAPK9/PSMC2/PSMC1/PSMC5/VCP/ZFAND2A/PSMC4/PSMC3
GO_RESPONSE_TO_ETHANOL	GO_RESPONSE_TO_ETHANOL	102	-0.417694	-1.71721	0.000389181	0.00423431	0.0030995	5597	tags=28%, list=17%, signal=24%	CDK1/GRIN2B/OXCT1/TRH/DRD2/GGH/BAD/HMGCR/PEBP1/TUFM/ACTR2/CBL/TBXA2R/SOD1/RGS19/TYMS/CYBB/AACS/SETD7/NPPC/PSMD14/RHOA/FECH/BAK1/GOT2/CD14/G6PD/UGT1A1/NQO1
GO_POSITIVE_REGULATION_OF_CELL_CYCLE_PHASE_TRANSITION	GO_POSITIVE_REGULATION_OF_CELL_CYCLE_PHASE_TRANSITION	89	-0.460577	-1.85836	0.000389257	0.00423431	0.0030995	4660	tags=31%, list=14%, signal=27%	DBF4B/DDRGK1/RECQL4/ANAPC4/FBXO5/PAF1/DTL/STOX1/NPM1/RAD51C/ANAPC5/CCNB1/EIF4G1/CUL4A/DDX3X/LSM10/MEPCE/CCNE1/TERT/UBE2C/CDC45/WNT10B/CCND3/FAM83D/CDC6/CDCA5/CDC25A/CYP1A1
GO_REGULATION_OF_CYCLIN_DEPENDENT_PROTEIN_KINASE_ACTIVITY	GO_REGULATION_OF_CYCLIN_DEPENDENT_PROTEIN_KINASE_ACTIVITY	100	-0.420479	-1.72369	0.000389332	0.00423431	0.0030995	3406	tags=30%, list=10%, signal=27%	CNPPD1/PDGFB/STOX1/ACTB/IPO5/CCNB2/HEXIM1/CCNF/PLK1/CCNB1/CCNYL1/CCNE2/CKS1B/CDC37/SFN/PKMYT1/CDK5RAP1/CDKN2D/CCNK/HHEX/CCNA2/GTPBP4/BCCIP/CCNE1/CCND3/CDKN3/CDC6/HSP90AB1/CDK5R1/CDC25A
GO_REGULATION_OF_PROTEASOMAL_UBIQUITIN_DEPENDENT_PROTEIN_CATABOLIC_PROCESS	GO_REGULATION_OF_PROTEASOMAL_UBIQUITIN_DEPENDENT_PROTEIN_CATABOLIC_PROCESS	112	-0.442847	-1.84843	0.000389484	0.00423431	0.0030995	5218	tags=44%, list=16%, signal=37%	RNF14/CLEC16A/RYBP/PLK3/UBQLN2/BAG5/CBFA2T3/UBE2K/USP7/NKD2/GNA12/BBS7/SOCS4/PBK/RNF19B/DDRGK1/CEBPA/UBE2V2/SGTA/SMAD7/RCHY1/RBX1/STYX/CLU/GCLC/UBQLN1/UCHL5/RAD23B/GIPC1/AURKA/MAP1A/CHFR/HSPBP1/PLK1/KEAP1/STUB1/PARK7/USP5/GSK3A/CCAR2/BCAP31/COMMD1/UBQLN4/MAPK9/WNT10B/USP14/VCP/HSP90AB1/ZFAND2A
GO_REGULATION_OF_STEROID_METABOLIC_PROCESS	GO_REGULATION_OF_STEROID_METABOLIC_PROCESS	110	-0.419428	-1.74435	0.00038956	0.00423431	0.0030995	6309	tags=38%, list=19%, signal=31%	CGA/GNB3/SC5D/NR5A1/SEC14L2/STARD4/FASN/SNAI1/GPAM/ELOVL6/HMGCR/ASAH1/MBTPS2/BMP6/PANK2/LSS/DDX20/SOD1/ATP1A1/MVD/FDFT1/CYP51A1/MVK/IGFBP7/ERLIN1/IDI1/KPNB1/LAMTOR1/STUB1/FGFR4/RAN/FDPS/UGT1A8/SCD/LDLR/CLCN2/HMGCS1/SQLE/INSIG1/VDR/GAL/UGT1A1
GO_POSITIVE_REGULATION_OF_CELLULAR_PROTEIN_CATABOLIC_PROCESS	GO_POSITIVE_REGULATION_OF_CELLULAR_PROTEIN_CATABOLIC_PROCESS	131	-0.420763	-1.79611	0.000389636	0.00423431	0.0030995	5376	tags=34%, list=16%, signal=28%	EZR/CAV3/NKD2/PCSK9/BBS7/SOCS4/RNF19B/DDRGK1/CEBPA/UBE2V2/SGTA/SMAD7/RCHY1/RBX1/FAF1/PSMC6/CLU/GCLC/CTSC/UBQLN1/USP13/AURKA/CHFR/HSPBP1/PLK1/KEAP1/AMER1/STUB1/BAG2/CD81/EGF/USP5/LDLR/GSK3A/BCAP31/MAPK9/PSMC2/PSMC1/HSP90AA1/PSMC5/VCP/ZFAND2A/PSMC4/PSMC3
GO_NUCLEOBASE_CONTAINING_SMALL_MOLECULE_BIOSYNTHETIC_PROCESS	GO_NUCLEOBASE_CONTAINING_SMALL_MOLECULE_BIOSYNTHETIC_PROCESS	95	-0.453082	-1.8451	0.000389788	0.00423431	0.0030995	4345	tags=31%, list=13%, signal=27%	NT5E/ENTPD2/AMD1/NUDT4/ADA/GUK1/DERA/PDE4B/ACOT7/PDE4A/NUDT15/ITPA/NTHL1/APRT/NUDT1/UMPS/DHODH/IMPDH2/NUDT5/NEIL2/IMPDH1/HPRT1/DCTPP1/UCK2/CNP/VCP/NME1/PNP/UPP1
GO_NUCLEOSIDE_TRIPHOSPHATE_BIOSYNTHETIC_PROCESS	GO_NUCLEOSIDE_TRIPHOSPHATE_BIOSYNTHETIC_PROCESS	51	-0.538186	-1.95987	0.00038994	0.00423431	0.0030995	2994	tags=37%, list=9%, signal=34%	SUCLG1/PRKAG2/TYMS/AK4/LDHC/IMPDH2/PARP1/SLC25A13/STOML2/AK1/SLC25A12/CYC1/IMPDH1/DTYMK/UCK2/VCP/ENO1/NME1/CTPS1
GO_REGULATION_OF_DNA_REPLICATION	GO_REGULATION_OF_DNA_REPLICATION	94	-0.457955	-1.86219	0.00038994	0.00423431	0.0030995	4952	tags=36%, list=15%, signal=31%	SMC1A/RFC2/RFC3/DBF4B/ZNF365/RFC4/WRNIP1/RECQL4/TERF2/LIG3/FAF1/MAP2K4/DHX9/MSH6/MCIDAS/FBXO5/GMNN/HUS1/E2F7/E2F8/CACYBP/DSCC1/HRAS/TIPIN/TIMELESS/TICRR/RFC5/STOML2/PCNA/CCNA2/GTPBP4/ZMPSTE24/DONSON/CDC6
GO_REGULATION_OF_CENTROSOME_CYCLE	GO_REGULATION_OF_CENTROSOME_CYCLE	54	-0.530317	-1.95346	0.000390472	0.00423431	0.0030995	4614	tags=41%, list=14%, signal=35%	KIF11/KIF25/CENPJ/MCPH1/NSFL1C/CTNNB1/RBM14/CEP85/CHEK1/ATF5/PLK4/NPM1/AURKA/CCNF/CHMP1A/NUBP1/CHORDC1/XRCC3/POC1A/KAT2A/NUP62/RANBP1
GO_TRANSPORT_OF_VIRUS	GO_TRANSPORT_OF_VIRUS	54	-0.519208	-1.91254	0.000390472	0.00423431	0.0030995	6179	tags=54%, list=19%, signal=44%	VPS37A/NUP107/NUP160/MVB12B/NUP37/UBAP1/NUP214/NUP133/NUP98/KPNA1/POM121/NUP35/NUP205/POM121C/UBA52/NUP50/NUP153/KPNB1/NUP85/KPNA3/RAN/SEC13/NDC1/NUP188/SEH1L/NUP155/NUP62/NUP93/RAE1
GO_INTERSTRAND_CROSS_LINK_REPAIR	GO_INTERSTRAND_CROSS_LINK_REPAIR	48	-0.516933	-1.85924	0.000390701	0.00423431	0.0030995	7439	tags=56%, list=23%, signal=44%	FANCL/FANCD2/RNF168/RPS27A/NUCKS1/RAD51AP1/EXO5/UBB/FANCI/DCLRE1A/FANCM/FANCB/POLN/MSH6/MCM8/RPA2/FANCA/UBA52/FANCG/RPA1/ERCC4/DCLRE1B/RFWD3/XRCC3/UBE2T/RAD51/ATRIP
GO_NEGATIVE_REGULATION_OF_RNA_METABOLIC_PROCESS	GO_NEGATIVE_REGULATION_OF_RNA_METABOLIC_PROCESS	48	-0.541868	-1.94892	0.000390701	0.00423431	0.0030995	7264	tags=50%, list=22%, signal=39%	PTBP3/RNPS1/CDK9/SUPT5H/NELFE/RBM10/SRSF6/PTBP1/SRSF4/RBM42/PPP3CA/ABCE1/SHQ1/SFSWAP/U2AF2/SRSF7/SRSF9/DYRK1A/HNRNPA2B1/HNRNPL/TERT/ZMPSTE24/C1QBP/RPS26
GO_NUCLEOSIDE_TRIPHOSPHATE_METABOLIC_PROCESS	GO_NUCLEOSIDE_TRIPHOSPHATE_METABOLIC_PROCESS	48	-0.524424	-1.88618	0.000390701	0.00423431	0.0030995	5557	tags=46%, list=17%, signal=38%	OPA1/OLA1/FIGNL1/GNAI3/RAB23/BAD/SLC25A25/GUK1/MYH7/ATP6V1A/BEND3/AK4/RHOA/NUDT5/RAN/PARP1/ATP6V1B2/NDUFS1/AK2/AK1/VCP/HSPA8
GO_PROTEIN_INSERTION_INTO_MITOCHONDRIAL_MEMBRANE	GO_PROTEIN_INSERTION_INTO_MITOCHONDRIAL_MEMBRANE	44	-0.530947	-1.87387	0.000390854	0.00423431	0.0030995	2412	tags=41%, list=7%, signal=38%	YWHAE/NMT1/YWHAB/PDCD5/SFN/TIMM10/HSPA4/E2F1/YWHAH/SAMM50/YWHAQ/YWHAZ/BID/TIMM22/YWHAG/HSP90AA1/TFDP1/TOMM22
GO_MIDBRAIN_DEVELOPMENT	GO_MIDBRAIN_DEVELOPMENT	77	-0.496149	-1.94672	0.000393159	0.00423431	0.0030995	3125	tags=31%, list=10%, signal=28%	ACTB/EN2/ZNF430/UCHL5/CALM3/MAPKAP1/CDC42/YWHAE/BASP1/GNB4/RHOA/PHOX2A/UQCRQ/MSX1/MBP/YWHAH/RAD1/YWHAQ/KAT2A/COX6B1/NDUFS3/G6PD/CNP/DYNLL1
GO_REGULATION_OF_MITOCHONDRIAL_OUTER_MEMBRANE_PERMEABILIZATION_INVOLVED_IN_APOPTOTIC_SIGNALING_PATHWAY	GO_REGULATION_OF_MITOCHONDRIAL_OUTER_MEMBRANE_PERMEABILIZATION_INVOLVED_IN_APOPTOTIC_SIGNALING_PATHWAY	42	-0.556368	-1.94024	0.000393159	0.00423431	0.0030995	2909	tags=43%, list=9%, signal=39%	MUL1/YWHAE/FZD9/NMT1/YWHAB/SFN/E2F1/GSK3A/YWHAH/TMEM14A/BAK1/YWHAQ/YWHAZ/BID/CHCHD10/YWHAG/SLC25A5/TFDP1
GO_DE_NOVO_PROTEIN_FOLDING	GO_DE_NOVO_PROTEIN_FOLDING	39	-0.546826	-1.87599	0.000393701	0.00423431	0.0030995	5467	tags=46%, list=17%, signal=39%	HSPA2/HSPA5/DNAJB5/UGGT1/HSPA9/PTGES3/TOR1B/CHCHD4/TOR1A/DNAJC2/CCT2/HSPA14/DNAJB1/HSPD1/HSPH1/FKBP1A/HSPE1/HSPA8
GO_RIBONUCLEOSIDE_TRIPHOSPHATE_BIOSYNTHETIC_PROCESS	GO_RIBONUCLEOSIDE_TRIPHOSPHATE_BIOSYNTHETIC_PROCESS	39	-0.552388	-1.89507	0.000393701	0.00423431	0.0030995	2671	tags=36%, list=8%, signal=33%	PRKAG2/LDHC/IMPDH2/PARP1/SLC25A13/STOML2/SLC25A12/CYC1/IMPDH1/UCK2/VCP/ENO1/NME1/CTPS1
GO_CHAPERONE_MEDIATED_PROTEIN_TRANSPORT	GO_CHAPERONE_MEDIATED_PROTEIN_TRANSPORT	11	-0.813809	-2.01988	0.000393778	0.00423431	0.0030995	3474	tags=64%, list=11%, signal=57%	CLU/PEX19/BAG3/TOR1A/TIMM10/HSPA8/TIMM8A
GO_MITOCHONDRIAL_TRNA_PROCESSING	GO_MITOCHONDRIAL_TRNA_PROCESSING	11	-0.820244	-2.03585	0.000393778	0.00423431	0.0030995	3864	tags=73%, list=12%, signal=64%	TRNT1/KIAA0391/TRMT61B/MTO1/CDK5RAP1/PUS1/HSD17B10/ELAC2
GO_NEGATIVE_REGULATION_OF_METAPHASE_ANAPHASE_TRANSITION_OF_CELL_CYCLE	GO_NEGATIVE_REGULATION_OF_METAPHASE_ANAPHASE_TRANSITION_OF_CELL_CYCLE	36	-0.586557	-1.97718	0.000393933	0.00423431	0.0030995	8777	tags=61%, list=27%, signal=45%	SPDL1/CDT1/ZW10/MAD1L1/AURKB/BUB3/KLHL22/APC/BUB1B/ZNF207/BUB1/FBXO5/ANAPC15/PLK1/CCNB1/DYNC1LI1/MAD2L2/USP44/MAD2L1/XRCC3/TRIP13/CDC20
GO_MITOCHONDRIAL_CALCIUM_ION_TRANSMEMBRANE_TRANSPORT	GO_MITOCHONDRIAL_CALCIUM_ION_TRANSMEMBRANE_TRANSPORT	22	-0.654738	-1.96463	0.000395101	0.00423431	0.0030995	5557	tags=64%, list=17%, signal=53%	PSEN2/SLC8B1/OPA1/SMDT1/SLC25A23/PMPCA/YME1L1/MCU/VDAC1/PHB/STOML2/AFG3L2/PARL/LETM1
GO_PROTEIN_HYDROXYLATION	GO_PROTEIN_HYDROXYLATION	22	-0.674171	-2.02295	0.000395101	0.00423431	0.0030995	5634	tags=45%, list=17%, signal=38%	ASPHD1/ASPHD2/VPS33B/EGLN1/OGFOD1/P4HB/PLOD1/JMJD6/PLOD3/P4HA2
GO_OLIGOSACCHARIDE_LIPID_INTERMEDIATE_BIOSYNTHETIC_PROCESS	GO_OLIGOSACCHARIDE_LIPID_INTERMEDIATE_BIOSYNTHETIC_PROCESS	20	-0.690798	-2.0238	0.000395961	0.00423431	0.0030995	6611	tags=70%, list=20%, signal=56%	ALG9/ALG13/SRD5A3/ALG6/ALG2/MVD/ALG1/DOLPP1/ALG3/ALG8/NUS1/DHDDS/DOLK/MPDU1
GO_GLYCOLYTIC_PROCESS_THROUGH_FRUCTOSE_6_PHOSPHATE	GO_GLYCOLYTIC_PROCESS_THROUGH_FRUCTOSE_6_PHOSPHATE	25	-0.634194	-1.95975	0.000396904	0.00423431	0.0030995	4440	tags=48%, list=13%, signal=42%	HK3/ENO2/BPGM/PKM/PGK1/PFKP/HK2/GAPDH/GPI/PGAM1/ENO1/TPI1
GO_PEPTIDYL_ARGININE_MODIFICATION	GO_PEPTIDYL_ARGININE_MODIFICATION	24	-0.643856	-1.96759	0.000397931	0.00423431	0.0030995	5847	tags=50%, list=18%, signal=41%	ART5/NDUFAF7/PRMT6/PRDM4/PRMT2/PADI4/PRMT3/PARK7/PRMT1/PRMT5/PADI1/COPRS
GO_PROTEIN_LOCALIZATION_TO_CHROMATIN	GO_PROTEIN_LOCALIZATION_TO_CHROMATIN	24	-0.643694	-1.96709	0.000397931	0.00423431	0.0030995	5514	tags=42%, list=17%, signal=35%	H2AFY2/LRWD1/PPHLN1/MCM8/PLK1/RUVBL2/HIST1H1B/CHMP7/H2AFY/CDCA5
GO_ESTABLISHMENT_OF_PROTEIN_LOCALIZATION_TO_MITOCHONDRIAL_MEMBRANE	GO_ESTABLISHMENT_OF_PROTEIN_LOCALIZATION_TO_MITOCHONDRIAL_MEMBRANE	16	-0.723415	-1.99113	0.00040024	0.00423431	0.0030995	7995	tags=88%, list=24%, signal=66%	COX18/NDUFA13/TIMM13/OXA1L/ROMO1/AGK/CALM3/PDCD5/TIMM10/HSPA4/SAMM50/TIMM22/HSP90AA1/TOMM22
GO_POSITIVE_REGULATION_OF_MITOCHONDRIAL_TRANSLATION	GO_POSITIVE_REGULATION_OF_MITOCHONDRIAL_TRANSLATION	16	-0.714125	-1.96556	0.00040024	0.00423431	0.0030995	8308	tags=88%, list=25%, signal=65%	RPUSD3/TRMT10C/TRUB2/NSUN4/RPUSD4/UQCC2/FASTKD2/NGRN/MRPS27/COA3/CDK5RAP1/MPV17L2/UQCC1/C1QBP
GO_RRNA_CONTAINING_RIBONUCLEOPROTEIN_COMPLEX_EXPORT_FROM_NUCLEUS	GO_RRNA_CONTAINING_RIBONUCLEOPROTEIN_COMPLEX_EXPORT_FROM_NUCLEUS	16	-0.72236	-1.98822	0.00040024	0.00423431	0.0030995	3422	tags=56%, list=10%, signal=50%	ABCE1/RPSA/NPM1/RAN/LTV1/ZNF593/BCCIP/RRS1/EIF6
GO_CHONDROCYTE_DEVELOPMENT_INVOLVED_IN_ENDOCHONDRAL_BONE_MORPHOGENESIS	GO_CHONDROCYTE_DEVELOPMENT_INVOLVED_IN_ENDOCHONDRAL_BONE_MORPHOGENESIS	23	0.637692	1.94682	0.000401445	0.00423431	0.0030995	3241	tags=39%, list=10%, signal=35%	COL12A1/COL21A1/COL6A3/COL6A2/COL7A1/COL6A1/COL27A1/VWA2/COL14A1
GO_GROWTH_PLATE_CARTILAGE_CHONDROCYTE_DIFFERENTIATION	GO_GROWTH_PLATE_CARTILAGE_CHONDROCYTE_DIFFERENTIATION	23	0.665818	2.03268	0.000401445	0.00423431	0.0030995	3241	tags=43%, list=10%, signal=39%	COL12A1/COL21A1/COL6A3/COL6A2/COL7A1/COL6A1/ANXA6/COL27A1/VWA2/COL14A1
GO_CARTILAGE_MORPHOGENESIS	GO_CARTILAGE_MORPHOGENESIS	26	0.6329	1.99071	0.000403959	0.00424929	0.00311047	3797	tags=38%, list=12%, signal=34%	COL12A1/COL21A1/COL6A3/COL6A2/COL7A1/COL6A1/STC1/VWA2/COL14A1/HOXA5
GO_REGULATION_OF_ANION_TRANSPORT	GO_REGULATION_OF_ANION_TRANSPORT	74	0.4649	1.83489	0.00040568	0.00424929	0.00311047	2686	tags=22%, list=8%, signal=20%	PLA2G6/NTSR1/PDZK1/EDN1/KMO/ATF4/CYP4A11/IRS2/CEBPB/ATP8A2/STC1/APOE/NPY5R/ACE2/PLA2R1/PRKG2
GO_T_CELL_ACTIVATION_INVOLVED_IN_IMMUNE_RESPONSE	GO_T_CELL_ACTIVATION_INVOLVED_IN_IMMUNE_RESPONSE	73	0.459928	1.81142	0.00040568	0.00424929	0.00311047	1337	tags=18%, list=4%, signal=17%	RORC/BCL6/LGALS9/ANXA1/JAK3/IFNL1/STAT6/CEACAM1/ITGAL/SEMA4A/NFKBIZ/MYB/SLC11A1
GO_BONE_GROWTH	GO_BONE_GROWTH	43	0.559185	1.97339	0.000406918	0.00424929	0.00311047	3241	tags=33%, list=10%, signal=29%	THBS3/COL12A1/COL21A1/COL6A3/COL6A2/COL7A1/COL6A1/STC1/ANXA6/MMP13/COL27A1/VWA2/LEPR/COL14A1
GO_REGULATION_OF_LEUKOCYTE_APOPTOTIC_PROCESS	GO_REGULATION_OF_LEUKOCYTE_APOPTOTIC_PROCESS	75	0.448732	1.77247	0.000407332	0.00424929	0.00311047	3151	tags=21%, list=10%, signal=19%	IRF7/BCL6/LGALS9/TP53/AXL/NOD2/ANXA1/JAK3/IRS2/CCL5/CCR7/SLC7A11/CDKN2A/PDCD1/CD274/BMP4
GO_NEGATIVE_REGULATION_OF_IMMUNE_RESPONSE	GO_NEGATIVE_REGULATION_OF_IMMUNE_RESPONSE	108	0.423868	1.77291	0.000410425	0.00425477	0.00311447	3820	tags=27%, list=12%, signal=24%	DHX58/NLRC5/BCL6/LGALS9/BST2/PARP14/ANXA1/JAK3/IFNL1/COL3A1/PARP3/STAT6/CEACAM1/CD55/HLA-E/TNFAIP3/NPY5R/DCST1/HLA-F/DUSP22/PGLYRP2/GRN/ENPP3/FER/NLRC3/SERPING1/DUSP10/PGLYRP4/CUEDC2
GO_CILIUM_MOVEMENT	GO_CILIUM_MOVEMENT	46	0.548165	1.95856	0.000410593	0.00425477	0.00311447	4759	tags=43%, list=14%, signal=37%	CCDC114/TTLL1/DNAAF1/WDR66/DNAH7/DNAH11/BBS2/WDR78/GAS8/DNAH1/RFX3/DNAH3/OFD1/CCDC40/SPA17/ARMC4/CATSPER1/CCDC63/LRRC6/BBS4
GO_REGULATION_OF_VIRAL_GENOME_REPLICATION	GO_REGULATION_OF_VIRAL_GENOME_REPLICATION	79	0.446984	1.77769	0.000410846	0.00425477	0.00311447	4781	tags=30%, list=15%, signal=26%	MX1/OAS3/PARP10/IFIT1/C19orf66/BST2/RSAD2/OASL/IFNL3/IFITM3/ISG15/CCL5/IFITM1/ADAR/INPP5K/EIF2AK2/PLSCR1/STOM/SETDB1/APOBEC3C/IFI27/FKBP6/ISG20/IFITM2
GO_NEGATIVE_REGULATION_OF_LYMPHOCYTE_ACTIVATION	GO_NEGATIVE_REGULATION_OF_LYMPHOCYTE_ACTIVATION	117	0.398492	1.68815	0.000412201	0.00425477	0.00311447	3151	tags=21%, list=10%, signal=19%	BCL6/LGALS9/AXL/ANXA1/JAK3/SFTPD/IFNL1/PLA2G2F/BTN2A2/PARP3/CEACAM1/CEBPB/IRF1/ATM/DLG5/TNFAIP3/ERBB2/HLA-F/DUSP22/INHA/SHH/PGLYRP2/TBC1D10C/CD274/BMP4
GO_RESPONSE_TO_STARVATION	GO_RESPONSE_TO_STARVATION	170	0.359396	1.60261	0.000412712	0.00425477	0.00311447	5013	tags=28%, list=15%, signal=24%	PDK4/PCK2/ASNS/KIAA1324/PPARGC1A/TP53/CPS1/SESN3/ZFYVE1/DDIT3/ATF4/MARS/SLC38A2/WDR45/SESN2/PMAIP1/WIPI2/MAP1LC3B/ULK2/AKR1C3/MTMR3/SSTR3/ULK1/PIK3C3/WIPI1/KRT20/EIF2AK2/MAP1LC3B2/ALB/RRAGB/EHMT2/SSTR2/PRKD1/ATF3/GABARAPL2/ATG14/GABARAPL1/SREBF2/LARS/NPRL2/EIF4EBP1/JUN/GCGR/GLUL/PRKAA2/NUAK2/USP33/PFKFB1
GO_REGULATION_OF_VIRAL_LIFE_CYCLE	GO_REGULATION_OF_VIRAL_LIFE_CYCLE	120	0.404667	1.71863	0.000413223	0.00425477	0.00311447	939	tags=14%, list=3%, signal=14%	MX1/OAS3/PARP10/IFIT1/C19orf66/LAMP3/LGALS9/BST2/RSAD2/OASL/IFNL3/IFITM3/PML/ISG15/TRIM21/CCL5/IFITM1
GO_NEGATIVE_REGULATION_OF_MULTI_ORGANISM_PROCESS	GO_NEGATIVE_REGULATION_OF_MULTI_ORGANISM_PROCESS	139	0.383651	1.66571	0.000414422	0.00425789	0.00311676	3248	tags=21%, list=10%, signal=19%	MX1/DHX58/OAS3/PARP10/IFIT1/C19orf66/BST2/RSAD2/OASL/IFNL3/POU2F3/IFITM3/STAT1/PML/ISG15/TRIM21/CCL5/TSPAN6/IFITM1/SIGLEC11/TNFAIP3/RNF125/INPP5K/EIF2AK2/LBP/CAMP/PLSCR1/TRIM13/SETDB1
GO_NEGATIVE_REGULATION_OF_CELL_MOTILITY	GO_NEGATIVE_REGULATION_OF_CELL_MOTILITY	251	0.337982	1.58328	0.000419463	0.0043004	0.00314788	5102	tags=26%, list=16%, signal=22%	EVL/BST2/LDLRAD4/PPARGC1A/HDAC5/LRP1/SP100/RGCC/IGFBP5/MIR29A/COL3A1/PTPRT/PBLD/PTPRU/FUZ/CX3CL1/IFITM1/STC1/DLG5/CX3CR1/VASH1/ABHD2/FGF2/APOE/CLIC4/TACSTD2/ABCC8/MAGI2/SEMA6D/ARHGAP4/CCL28/APOD/DUSP22/SULF1/MMRN2/SERPINF1/SHH/PIP5KL1/DPEP1/C5/WAS/PTPRM/MIR26A2/SRGAP3/MIR140/MIR24-2/FOXO3/MAP2K5/DUSP10/NR2F2/CYGB/SEMA3A/PTPRG/CD200R1/THY1/MITF/GPR173/STAT3/C5AR2/TBX5/MIR15B/TP53INP1/KLF4/PRKG1/FB…
GO_PROCESS_UTILIZING_AUTOPHAGIC_MECHANISM	GO_PROCESS_UTILIZING_AUTOPHAGIC_MECHANISM	444	-0.29784	-1.46466	0.000559284	0.00572154	0.00418814	4744	tags=24%, list=14%, signal=21%	GNAI3/TBK1/DRD2/SPTLC1/CAPNS1/ATP6V1C2/RAB23/NSFL1C/TRIM65/ATG3/BAD/MTDH/CHMP4A/PIM2/CSNK2A1/LARP1/STAM/ATP13A2/MID2/RAB7A/CTTN/VPS33A/ATP6V0C/SMCR8/RAB1B/TP53INP2/MTOR/EXOC8/CLU/MIR199A1/VPS18/YOD1/PRKAB1/CLTC/ATP6V1A/UBQLN1/MUL1/MARK2/RGS19/USP13/PRKAG2/IRGM/VPS25/BAG3/HAP1/FZD5/ATG4A/PLAA/USP10/PRKACA/ERCC4/EIF4G1/EI24/EIF4G2/ATP6V1E1/LAMTOR1/VDAC1/ATP6V0E2/ATP6V0E1/SOGA1/SNX5/CDC37/VTI1A/STUB…
GO_ENDOMEMBRANE_SYSTEM_ORGANIZATION	GO_ENDOMEMBRANE_SYSTEM_ORGANIZATION	380	-0.307946	-1.49376	0.000565398	0.00573167	0.00419556	7815	tags=36%, list=24%, signal=27%	F2R/UBXN2A/AR/AKT1/TGFB2/PPP2R1A/SYNJ1/TRIM72/VAPB/ARHGEF7/SNF8/MYRF/TMEM38B/HGS/PLEKHF1/GORASP2/MPP5/SPINK2/MICALL1/PI4K2A/LMAN2/CAMSAP2/PLK3/TRAM2/SYP/ASAP1/VTA1/BAG5/VPS37A/CTDNEP1/ASNA1/FHDC1/PPP2CA/ATL3/MAP2K2/CREB1/MYOF/PLEKHM2/TMEM127/VRK1/CDK1/HOOK3/TMED7/PAFAH1B1/DYM/XKR8/STX16/GET4/PDE4DIP/CAV3/RAB1A/STX2/SNX3/CCDC47/BLOC1S2/SEC23IP/EHD3/TMEM170A/TANGO2/NSFL1C/ANO6/MAPK1/NDEL1/SGTA/RNF2…
GO_RESPONSE_TO_ANTIBIOTIC	GO_RESPONSE_TO_ANTIBIOTIC	274	-0.324112	-1.52117	0.000569368	0.00573167	0.00419556	5701	tags=28%, list=17%, signal=24%	RIPK1/NR4A3/CDK1/OPA1/SDC1/GRIN2B/OXCT1/TRH/KPNA4/HSPA5/MIR34A/CYB5R4/PPP2CB/DRD2/GGH/KAT7/BAD/HMGCR/PRKCD/LARP1/ADA/PEBP1/CLU/HYAL3/RIPK3/ADCY5/PDGFB/TUFM/ACTR2/CBL/PRDX3/JAGN1/TBXA2R/RELA/SOD1/RGS19/ADCY3/TYMS/CYBB/FOSL1/RSRC1/ID1/AACS/FXN/IL6/AIFM1/SETD7/CYP1B1/NPPC/DAXX/PCGF2/PSMD14/RHOA/PARK7/CHUK/PLA2G4F/TIMELESS/APTX/GLRX2/ENDOG/PDGFRB/TXN/FECH/PCNA/TRAP1/BAK1/SPHK1/HNRNPD/LDHA/GOT2/PPIF/C…
GO_NEGATIVE_REGULATION_OF_CELLULAR_CATABOLIC_PROCESS	GO_NEGATIVE_REGULATION_OF_CELLULAR_CATABOLIC_PROCESS	209	-0.349223	-1.58802	0.000575374	0.00573167	0.00419556	4549	tags=27%, list=14%, signal=24%	PAIP1/PBK/MTMR2/DDRGK1/FAM192A/SGTA/AXIN2/SYNCRIP/CHMP4A/CSNK2A1/LARP1/ATP13A2/STYX/SMCR8/MTOR/DHX9/MIR199A1/YOD1/PSMF1/LAPTM4B/UCHL5/MYD88/GIPC1/TOB1/PKP3/MAP1A/SCO1/NAF1/TIRAP/EIF4G1/EIF4G2/ELAVL1/PARK7/MTMR9/PHF23/YBX3/UBE2G2/ANXA2/HTR2B/E2F1/GSK3A/PDCL3/CCAR2/MAPKAPK2/DFFA/UBQLN4/HNRNPD/USP14/TARDBP/DKC1/POLDIP2/YBX1/TIMP4/HSP90AB3P/SLIRP/HSP90AB1/HMOX1
GO_REGULATION_OF_RNA_SPLICING	GO_REGULATION_OF_RNA_SPLICING	125	-0.398729	-1.6933	0.00057971	0.00573167	0.00419556	7570	tags=40%, list=23%, signal=31%	ESRP2/POLR2A/THRAP3/PRDX6/FUS/PTBP3/RNPS1/HNRNPF/ZBTB7A/CELF2/RBM10/SRSF6/NCBP1/PTBP1/RBM25/RBM15/MBNL3/SON/SART3/SRSF4/RBM17/NUP98/RBM42/KHDRBS3/PQBP1/CDK12/SMU1/SFSWAP/U2AF2/SRSF7/CELF1/RBM15B/SRSF9/DYRK1A/TRA2B/JMJD6/RBM19/KHDRBS1/SF3B4/RBM8A/SRSF2/HNRNPA2B1/HNRNPL/PRPF19/SRPK1/C9orf78/HABP4/C1QBP/RRP1B/RPS26
GO_REGULATION_OF_RESPONSE_TO_DNA_DAMAGE_STIMULUS	GO_REGULATION_OF_RESPONSE_TO_DNA_DAMAGE_STIMULUS	187	-0.364507	-1.63441	0.000581058	0.00573167	0.00419556	7317	tags=40%, list=22%, signal=31%	PPP4R2/WDR76/FUS/ELL3/UBE2V1/CDK9/KDM1A/MARCH7/OGG1/DDX11/NEK4/EYA3/APBB1/BRCC3/PRKCG/RPA4/WRAP53/BABAM1/FANCB/SMG1/TP53BP1/RIF1/TRIP12/FIGNL1/SNAI1/ZNF365/POLH/UBE2V2/WRNIP1/KLHL15/TEX15/AXIN2/OTUB1/PRKCD/TERF2/ING2/RINT1/POLQ/DHX9/CLU/TFIP11/CHEK1/FBXO5/H2AFX/EEF1E1/ACTR2/RPA2/PARPBP/TRIAP1/CRY1/TRIM28/DYRK1A/ERCC4/CUL4A/BCL2L12/AUNIP/RFWD3/MAD2L2/PPP1R10/PARP1/MSX1/CDKN2D/UIMC1/FIGN/TIMELESS/N…
GO_TRANSITION_METAL_ION_HOMEOSTASIS	GO_TRANSITION_METAL_ION_HOMEOSTASIS	118	-0.40421	-1.7014	0.000581395	0.00573167	0.00419556	3710	tags=27%, list=11%, signal=24%	ATP13A2/SLC30A3/BMP6/ATP6V1A/SLC31A1/SLC39A14/EGLN1/SOD1/SCO1/FXN/SFXN1/ALAS2/ATOX1/FLVCR1/NUBP1/SFXN5/NEDD8/FTH1/COMMD1/ATP6V0D1/HMOX2/CUTC/SCO2/SLC30A7/GLRX3/EPAS1/SFXN4/ABCG2/ATP6V0A2/ABCB6/TFRC/HMOX1
GO_RESPONSE_TO_CADMIUM_ION	GO_RESPONSE_TO_CADMIUM_ION	53	-0.500439	-1.83713	0.00058434	0.00573167	0.00419556	3300	tags=34%, list=10%, signal=31%	GCLC/SOD1/CYBB/NUDT1/UBE2D3/MMP9/DAXX/GSS/CHUK/GOT1/PCNA/MTF1/DTYMK/MAPK9/TERT/SORD/GPI/HMOX1
GO_MITOTIC_SPINDLE_ASSEMBLY	GO_MITOTIC_SPINDLE_ASSEMBLY	51	-0.50546	-1.84069	0.000584909	0.00573167	0.00419556	7979	tags=47%, list=24%, signal=36%	KIF4B/CEP192/MZT1/KIF3B/AURKB/KIF11/RACGAP1/MSTO1/SMC1A/ZNF207/TPX2/WRAP73/PLK1/KIF4A/KPNB1/KIFC1/CHMP1A/RHOA/FLNA/BIRC5/DRG1/BCCIP/CDC20/MYBL2
GO_SISTER_CHROMATID_COHESION	GO_SISTER_CHROMATID_COHESION	51	-0.505141	-1.83953	0.000584909	0.00573167	0.00419556	5875	tags=37%, list=18%, signal=31%	ESPL1/PDS5B/SMC1A/KIF22/BUB1B/CTNNB1/AXIN2/BUB1/DDX11L8/NAA50/RAD51C/PLK1/DSCC1/MCMBP/H2AFY/NAA10/FEN1/CDCA5/CDC20
GO_TRANSCRIPTION_BY_RNA_POLYMERASE_III	GO_TRANSCRIPTION_BY_RNA_POLYMERASE_III	51	-0.532206	-1.93809	0.000584909	0.00573167	0.00419556	8962	tags=61%, list=27%, signal=44%	TBP/BRCA1/TBPL1/CRCP/AR/ELL/ZNF143/SNAPC2/POLR3A/GTF3C5/POLR3E/SNAPC4/POLR3B/GTF3C1/CEBPA/CHD8/MTOR/GTF3A/GTF3C2/SNAPC5/GTF3C4/POLR2L/POLR3D/POLR3G/POLR2H/POLR2E/POLR2F/POLR1C/BRF2/GTF3C6/POLR3K
GO_CILIARY_BASAL_BODY_PLASMA_MEMBRANE_DOCKING	GO_CILIARY_BASAL_BODY_PLASMA_MEMBRANE_DOCKING	92	-0.43749	-1.77323	0.000585937	0.00573167	0.00419556	3562	tags=26%, list=11%, signal=23%	TCTN3/DCTN3/CEP72/PLK4/ACTR1A/HAUS8/NPHP4/CEP78/YWHAE/PLK1/PRKACA/DCTN2/FGFR1OP/HAUS7/CEP41/TUBA4A/MAPRE1/TUBB/YWHAG/TUBB4B/HSP90AA1/ODF2/TUBG1/DYNLL1
GO_REGULATION_OF_DNA_DEPENDENT_DNA_REPLICATION	GO_REGULATION_OF_DNA_DEPENDENT_DNA_REPLICATION	47	-0.530897	-1.90146	0.000585937	0.00573167	0.00419556	4952	tags=47%, list=15%, signal=40%	SMC1A/RFC2/RFC3/DBF4B/ZNF365/RFC4/WRNIP1/TERF2/LIG3/MSH6/FBXO5/GMNN/E2F7/E2F8/DSCC1/TIPIN/TIMELESS/TICRR/RFC5/STOML2/ZMPSTE24/DONSON
GO_TRANSCRIPTION_ELONGATION_FROM_RNA_POLYMERASE_II_PROMOTER	GO_TRANSCRIPTION_ELONGATION_FROM_RNA_POLYMERASE_II_PROMOTER	78	-0.461556	-1.81624	0.000587774	0.00573167	0.00419556	7784	tags=53%, list=24%, signal=40%	CDC73/RTF1/ERCC3/ELL2/EZH2/NELFCD/ELL/POLR2A/POLR2I/SUPT16H/ELL3/CDK9/ERCC2/IWS1/CTDP1/SUPT5H/NELFE/NCBP1/NELFB/GTF2F1/LEO1/WDR61/POLR2D/POLR2J/GTF2F2/GTF2H3/POLR2B/CDK12/PAF1/GTF2H4/POLR2L/POLR2H/CCNK/EAF1/POLR2E/POLR2F/ELOF1/ADRM1/POLR2C/POLR2G/SSRP1
GO_POSITIVE_REGULATION_OF_TELOMERE_MAINTENANCE_VIA_TELOMERE_LENGTHENING	GO_POSITIVE_REGULATION_OF_TELOMERE_MAINTENANCE_VIA_TELOMERE_LENGTHENING	37	-0.544182	-1.84802	0.000588466	0.00573167	0.00419556	2283	tags=38%, list=7%, signal=35%	CTNNB1/MAPK1/MAPKAPK5/NAF1/CCT8/TCP1/CCT6A/CCT3/CCT4/CCT2/HNRNPA2B1/CCT5/DKC1/CCT7
GO_RNA_STABILIZATION	GO_RNA_STABILIZATION	37	-0.546355	-1.8554	0.000588466	0.00573167	0.00419556	4549	tags=46%, list=14%, signal=40%	PAIP1/AXIN2/SYNCRIP/LARP1/MTOR/DHX9/MYD88/NAF1/TIRAP/ELAVL1/YBX3/E2F1/MAPKAPK2/HNRNPD/TARDBP/DKC1/YBX1
GO_POSITIVE_REGULATION_OF_PROTEIN_LOCALIZATION_TO_NUCLEUS	GO_POSITIVE_REGULATION_OF_PROTEIN_LOCALIZATION_TO_NUCLEUS	68	-0.493594	-1.89277	0.000588582	0.00573167	0.00419556	4259	tags=38%, list=13%, signal=33%	KAT7/MAPK1/PRKCD/IPO5/BAG3/GTSE1/CARD10/PLK1/TRIM28/CCT8/TCP1/PARK7/RAN/FLNA/PARP1/CCT6A/MCRS1/CCT3/CCT4/CCT2/TERT/PINX1/CCT5/TARDBP/DKC1/CCT7
GO_REGULATION_OF_CYTOKINESIS	GO_REGULATION_OF_CYTOKINESIS	77	-0.458865	-1.80043	0.000589739	0.00573167	0.00419556	6951	tags=43%, list=21%, signal=34%	ECT2/KIF3B/AURKB/PLK3/FSD1/PRPF40A/BECN1/PRKCE/BRCA2/AHCTF1/RACGAP1/DRD2/MYO19/GIT1/KLHL21/CALM3/E2F7/PRC1/KIF20A/PIN1/GIPC1/AURKA/E2F8/CDC42/PLK1/RHOA/UVRAG/KIF20B/VPS4A/NUP62/CENPV/CDC6/PDXP
GO_TRANSCRIPTION_PREINITIATION_COMPLEX_ASSEMBLY	GO_TRANSCRIPTION_PREINITIATION_COMPLEX_ASSEMBLY	41	-0.535298	-1.85738	0.000589855	0.00573167	0.00419556	4082	tags=39%, list=12%, signal=34%	CREB1/GTF3C5/TAF7L/SMARCB1/PSMC6/DR1/TAF12/TAF11/POLR1E/WNT10B/PSMC2/PSMC5/GTF2A2/BRF2/PSMC4/PSMC3
GO_PROTEIN_SUMOYLATION	GO_PROTEIN_SUMOYLATION	76	-0.472721	-1.85013	0.000590087	0.00573167	0.00419556	6343	tags=41%, list=19%, signal=33%	RNF212/UBE2I/NUP107/NUP160/NUP37/NUP214/NUP133/NUP98/CTNNB1/POM121/NUP35/NUP205/POM121C/MUL1/NUP50/RELA/NUP153/SUMO3/RANGAP1/TRIM28/PARK7/NUP85/SAE1/GNL3L/NDC1/NUP188/SEH1L/NUP155/NUP62/NUP93/RAE1
GO_REGULATION_OF_CARBOHYDRATE_CATABOLIC_PROCESS	GO_REGULATION_OF_CARBOHYDRATE_CATABOLIC_PROCESS	76	-0.465161	-1.82054	0.000590087	0.00573167	0.00419556	6418	tags=46%, list=20%, signal=37%	ZBTB7A/PPP1R3D/NUP107/CBFA2T3/NUP160/NUP37/ECD/NUP214/NUP133/NUP98/TREX1/POM121/PFKFB4/PPP1CA/NUP35/PPP1R3B/NUP205/POM121C/NUP50/NUP153/PRKAG2/NUP85/GSK3A/SLC25A12/SEC13/NDC1/NUP188/SEH1L/NUP155/PHKG2/NUP62/NUP93/PGAM1/RAE1/EIF6
GO_REGULATION_OF_TELOMERE_MAINTENANCE	GO_REGULATION_OF_TELOMERE_MAINTENANCE	76	-0.463734	-1.81495	0.000590087	0.00573167	0.00419556	4221	tags=36%, list=13%, signal=31%	XRCC5/SMG1/USP7/CTNNB1/MAPK1/TERF2/UPF1/MAPKAPK5/NAF1/ERCC4/CCT8/TCP1/PPP1R10/GNL3L/PARP1/CCT6A/NABP2/NAT10/CCT3/CCT4/CCT2/HNRNPA2B1/HNRNPD/PINX1/CCT5/DKC1/CCT7
GO_TERMINATION_OF_RNA_POLYMERASE_II_TRANSCRIPTION	GO_TERMINATION_OF_RNA_POLYMERASE_II_TRANSCRIPTION	34	-0.570604	-1.89891	0.000590667	0.00573167	0.00419556	8328	tags=50%, list=25%, signal=37%	PAPOLA/SSU72/WDR33/CSTF1/NCBP1/CPSF2/SNRPE/TTF2/SNRPD3/SNRPB/SLBP/ZNF473/LSM10/SNRPG/SNRPF/CLP1/CSTF2
GO_REGULATION_OF_TRANSLATIONAL_INITIATION	GO_REGULATION_OF_TRANSLATIONAL_INITIATION	72	-0.471327	-1.82466	0.000590784	0.00573167	0.00419556	5336	tags=42%, list=16%, signal=35%	EIF5B/DDX1/RPS6KB2/POLR2D/PAIP1/KLHL25/MTOR/PPP1CA/AGO2/GLE1/EIF2B5/CDC123/NPM1/EIF2B2/UHMK1/YTHDF1/METTL3/EIF4G1/EIF4G2/DDX3X/KHDRBS1/YTHDF2/EIF4EBP2/EIF4H/EIF5/HABP4/POLR2G/EIF3B/EIF2S1/EIF3K
GO_NEGATIVE_REGULATION_OF_MRNA_PROCESSING	GO_NEGATIVE_REGULATION_OF_MRNA_PROCESSING	29	-0.6015	-1.92598	0.000594295	0.00573167	0.00419556	7176	tags=59%, list=22%, signal=46%	RNPS1/CDK9/SUPT5H/NELFE/RBM10/SRSF6/PTBP1/SRSF4/RBM42/SFSWAP/U2AF2/SRSF7/SRSF9/DYRK1A/HNRNPA2B1/HNRNPL/C1QBP
GO_POSITIVE_REGULATION_OF_PROTEIN_COMPLEX_DISASSEMBLY	GO_POSITIVE_REGULATION_OF_PROTEIN_COMPLEX_DISASSEMBLY	29	-0.602872	-1.93038	0.000594295	0.00573167	0.00419556	4420	tags=48%, list=13%, signal=42%	EIF5A2/SMCR8/IRGM/F2RL1/DSTN/CFL1/UVRAG/SEMA5A/NES/WDR1/PDXP/VIL1/EIF5A/EIF5AL1
GO_PROTEIN_K11_LINKED_UBIQUITINATION	GO_PROTEIN_K11_LINKED_UBIQUITINATION	28	-0.633202	-2.00768	0.000594648	0.00573167	0.00419556	4784	tags=54%, list=15%, signal=46%	ANAPC7/ANAPC10/ANAPC4/ANAPC1/RNF26/CDC26/CDC23/ANAPC5/UBE2D3/UBE2D4/UBE2L3/UBE2S/UBE2T/UBE2C/UBE2D2
GO_AMINE_BIOSYNTHETIC_PROCESS	GO_AMINE_BIOSYNTHETIC_PROCESS	18	-0.70162	-1.99766	0.000595238	0.00573167	0.00419556	3874	tags=56%, list=12%, signal=49%	AMD1/SMOX/SMS/OAZ2/OAZ1/SULT1A2/AZIN1/SRM/AGMAT/ODC1
GO_PROTEIN_IMPORT_INTO_MITOCHONDRIAL_MATRIX	GO_PROTEIN_IMPORT_INTO_MITOCHONDRIAL_MATRIX	19	-0.695704	-2.0083	0.000596184	0.00573167	0.00419556	3635	tags=53%, list=11%, signal=47%	TIMM23/TIMM23B/GRPEL1/TIMM44/DNLZ/TOMM40/TIMM21/TIMM17A/TIMM50/TOMM40L
GO_DNA_STRAND_ELONGATION_INVOLVED_IN_DNA_REPLICATION	GO_DNA_STRAND_ELONGATION_INVOLVED_IN_DNA_REPLICATION	14	-0.770078	-2.04111	0.000596421	0.00573167	0.00419556	5654	tags=86%, list=17%, signal=71%	LIG1/RFC3/RFC4/WRNIP1/LIG3/POLD2/GINS3/POLE/GINS1/PCNA/GINS2/GINS4
GO_REGULATION_OF_SPINDLE_CHECKPOINT	GO_REGULATION_OF_SPINDLE_CHECKPOINT	14	-0.749796	-1.98735	0.000596421	0.00573167	0.00419556	2437	tags=43%, list=7%, signal=40%	ANAPC15/CCNB1/DYNC1LI1/USP44/MAD2L1/XRCC3
GO_TYPE_2_IMMUNE_RESPONSE	GO_TYPE_2_IMMUNE_RESPONSE	27	0.620688	1.97061	0.000605694	0.00580904	0.00425219	560	tags=22%, list=2%, signal=22%	BCL6/RSAD2/NOD2/ANXA1/IFNL1/STAT6
GO_CELLULAR_RESPONSE_TO_CORTICOSTEROID_STIMULUS	GO_CELLULAR_RESPONSE_TO_CORTICOSTEROID_STIMULUS	59	0.505502	1.9041	0.000614125	0.00587805	0.00430271	3489	tags=32%, list=11%, signal=29%	PCK2/CREBRF/ANXA1/EDN1/DDIT4/FBXO32/ASS1/SSTR5/KLF9/STC1/AKR1C3/SSTR3/SERPINF1/ERRFI1/FOXO3/MSTN/ZFP36L2/SSTR2/DSPP
GO_NEGATIVE_REGULATION_OF_CELL_ACTIVATION	GO_NEGATIVE_REGULATION_OF_CELL_ACTIVATION	156	0.353423	1.55939	0.000616903	0.00589279	0.0043135	3545	tags=21%, list=11%, signal=19%	BCL6/LGALS9/AXL/ANXA1/JAK3/SFTPD/IFNL1/PLA2G2F/BTN2A2/NOS3/PARP3/CEACAM1/CEBPB/IRF1/CX3CL1/ATM/DLG5/APOE/TNFAIP3/ERBB2/HLA-F/DUSP22/INHA/SHH/PGLYRP2/GRN/TBC1D10C/CD274/ENPP3/FER/BMP4/CYGB/PGLYRP4
GO_POSITIVE_REGULATION_OF_CELLULAR_COMPONENT_BIOGENESIS	GO_POSITIVE_REGULATION_OF_CELLULAR_COMPONENT_BIOGENESIS	453	-0.28926	-1.42578	0.000743771	0.00708414	0.00518556	4614	tags=23%, list=14%, signal=20%	CENPJ/CCL26/VASP/DDB1/EEF2K/SOX9/UBE2V2/NDEL1/ACTR3/BRK1/MIEN1/PPM1F/PICK1/GTF2H3/RBX1/STAM/ATP13A2/RAB7A/CTTN/FAF1/NPHS1/PSMC6/MTOR/EPHA2/CLU/WRAP73/HAS3/USP50/SRF/DEF8/ACTR2/CYFIP1/RPA2/DIMT1/PLK4/TPM1/SPAG5/GTF2H4/DAG1/F2RL1/PRKCA/S100A10/SLAIN2/NPHP4/HAP1/ID1/CDC42/WDR43/RPA1/FHOD1/AKIRIN1/ANLN/ERCC4/MMP1/EIF4G1/CUL4A/IDE/PXN/HRAS/NF2/STUB1/RHOC/RHOA/TRABD2B/FLNA/VPS4A/ACTR3C/PARP1/UTP15/CORO…
GO_ORGANOPHOSPHATE_METABOLIC_PROCESS	GO_ORGANOPHOSPHATE_METABOLIC_PROCESS	454	-0.292865	-1.44337	0.000744602	0.00708414	0.00518556	5557	tags=26%, list=17%, signal=22%	OPA1/PAFAH1B1/TNFAIP8L3/ALDOA/SMG1/GDE1/FASN/INPP5F/SULT1A3/OLA1/HSD17B4/PCSK9/ACSM4/FIGNL1/GPAM/GNAI3/SMPD2/SULT2B1/ACOT11/INPP4A/IMPA2/PLA2G12A/CASK/ME2/RAB23/HK3/MTMR2/NUDT14/NT5E/GPD2/CHRM5/PLCD4/PFKFB4/DPM2/BAD/HMGCR/MDH2/NUDT4/SLC25A25/FAM126A/SACM1L/IMPAD1/GUK1/EPHA2/ACOT7/MYH7/SOCS3/PDGFB/ATP6V1A/SOCS7/ANGPTL3/PIGH/MTMR4/SUCLG1/BEND3/EFR3B/TYMS/DGKZ/ABHD3/MVD/NT5C3B/FDFT1/AK4/PLCH1/PLAA/M…
GO_DEVELOPMENTAL_PROCESS_INVOLVED_IN_REPRODUCTION	GO_DEVELOPMENTAL_PROCESS_INVOLVED_IN_REPRODUCTION	543	-0.284467	-1.42253	0.000746965	0.00709244	0.00519164	5561	tags=26%, list=17%, signal=22%	GHSR/SDC1/PPARD/PAFAH1B1/RIMBP3/KMT2D/OVOL2/STXBP1/HSPA2/RBM15/UBE2J1/CNTFR/LHFPL2/TTPA/DDX6/HSPA5/HSD17B4/ADAM15/GCM1/DNAJB6/SNAI1/ZP3/FRS2/ID4/HOXA11/CSDE1/C14orf39/SOX9/CEBPA/CTNNB1/MAPK1/RIMBP3C/TAF4/MED1/CHD7/ANGPT2/PIWIL2/CTSV/ING2/SERPINE2/CTNNA1/LGR4/ARID1A/TCF7/ADA/KRT8/MTOR/PEBP1/RRM1/AGFG1/HYAL3/BMP6/FBXO5/ZFPM2/ASB1/STK4/SOCS3/PANK2/PDGFB/TEX19/FANCA/CBX2/CDYL/VASH2/PTPN11/CBL/EGLN1/P…
GO_REGULATION_OF_PROTEIN_COMPLEX_ASSEMBLY	GO_REGULATION_OF_PROTEIN_COMPLEX_ASSEMBLY	378	-0.306051	-1.48398	0.000753864	0.00714368	0.00522915	3906	tags=21%, list=12%, signal=19%	PRKCD/PICK1/GTF2H3/RBX1/CTTN/FAF1/NPHS1/PSMC6/MTOR/CLU/TFIP11/VPS18/USP50/DR1/ACTR2/CYFIP1/RPA2/MTPN/PTPN11/NCLN/GTF2H4/SMAD6/IRGM/SLAIN2/CDC42/VDAC2/RPA1/TBCD/DYRK1A/ERCC4/MMP1/EIF4G1/CUL4A/PREB/IDE/STX1A/RANGRF/DDX3X/STUB1/RHOC/RHOA/PARK7/TRABD2B/FARP2/ACTR3C/PARP1/KANK4/TMOD1/CORO1A/BAIAP2/CAPZB/CDC42EP2/DRG1/MAPK9/KANK1/BID/ARPC1B/MAPRE1/GRB2/WNT10B/ARPC2/RHOBTB2/PSMC2/BIN1/PFN2/PFN1/HJURP/HS…
GO_STEROID_METABOLIC_PROCESS	GO_STEROID_METABOLIC_PROCESS	275	-0.320119	-1.50362	0.00075643	0.00715375	0.00523652	5063	tags=27%, list=15%, signal=23%	SULT1A3/HSD17B4/SRD5A3/PCSK9/COMT/SNAI1/SCARB1/GPAM/SULT2B1/ELOVL6/CEBPA/HMGCR/MED1/ASAH1/SCP2/CYB5R3/LIPA/SOAT1/HSD17B12/LGMN/HSD17B6/MBTPS2/SLC27A5/BMP6/PANK2/LSS/ANGPTL3/MSMO1/DDX20/SOD1/PRKAG2/ATP1A1/MVD/FDFT1/CYP51A1/MVK/OSBPL3/IGFBP7/ERLIN1/IDI1/LIPC/KPNB1/CYP1B1/LAMTOR1/EBPL/STUB1/TFCP2L1/FGFR4/SULT1A2/CYB5R1/RAN/FDPS/UGT1A8/SCD/LDLR/DHCR24/CLCN2/HMGCS1/SQLE/ACOX2/INSIG1/CLN6/DHRS11/SDR42E…
GO_REGULATION_OF_ACTIN_FILAMENT_ORGANIZATION	GO_REGULATION_OF_ACTIN_FILAMENT_ORGANIZATION	230	-0.336428	-1.54704	0.000762922	0.00720083	0.00527098	4229	tags=23%, list=13%, signal=20%	SH3BP1/ACTR3/BRK1/PPM1F/PRKCD/PICK1/CTTN/NPHS1/MTOR/PPFIA1/ACTR2/CYFIP1/MTPN/TPM1/F2RL1/S100A10/DSTN/ID1/CDC42/SSH2/FHOD1/PXN/CFL1/NF2/RHOC/RHOA/FLNA/ACTR3C/KANK4/TMOD1/CORO1A/BAIAP2/WNT11/CAPZB/SEMA5A/CDC42EP2/KANK1/ARPC1B/GRB2/LIMK1/ARPC2/RHOBTB2/ITGB1BP1/BIN1/WDR1/PFN2/PFN1/FHOD3/PDXP/VIL1/ARPC1A/ARPC5L
GO_REGULATION_OF_RNA_METABOLIC_PROCESS	GO_REGULATION_OF_RNA_METABOLIC_PROCESS	207	-0.346814	-1.57528	0.000767312	0.00722335	0.00528746	8106	tags=41%, list=25%, signal=31%	HNRNPK/KHSRP/RIOK2/RBM3/RC3H2/CPSF6/ESRP2/POLR2A/THRAP3/PRDX6/FUS/PTBP3/RNPS1/CDK9/IWS1/DROSHA/RIOK1/HNRNPF/SUPT5H/NELFE/ZBTB7A/CELF2/RBM10/SRSF6/MAP2K2/NCBP1/PTBP1/TRMT112/LEO1/RIPK1/RBM25/RBM15/MBNL3/SON/SART3/SRSF4/RBM17/NUP98/RBM42/KHDRBS3/SNRPA/SAFB/DHX9/RC3H1/PQBP1/PPP3CA/ABCE1/SHQ1/CDK12/PAF1/SMU1/DIMT1/RELA/NPM1/SFSWAP/U2AF2/WDR43/SRSF7/CELF1/CCNB1/RBM15B/SRSF9/DYRK1A/TRA2B/JMJD6/HRAS/RBM…
GO_PHAGOCYTOSIS	GO_PHAGOCYTOSIS	225	-0.334346	-1.53294	0.000768344	0.00722335	0.00528746	6784	tags=36%, list=21%, signal=28%	LMAN2/ACTG1/CRK/SRC/TXNDC5/RAB14/BECN1/PRKCG/CDC42SE1/RAB20/WIPF3/PRKCE/ANXA3/ARPC3/ALOX15/RAC3/PIP5K1A/MYO10/CSK/PYCARD/XKR8/IL2RG/SNX3/WASF2/SCARB1/IL15RA/UNC13D/TREX1/ANO6/SH3BP1/MAPK1/ATG3/ACTR3/BRK1/VAMP7/PRKCD/ELMO2/RAB7A/ADORA2A/MYO1G/IGHE/BCR/SPON2/ACTR2/CYFIP1/ACTB/ITGAV/SOD1/XKR6/F2RL1/CDC42/IGHM/PLCG2/CCL2/RAP1A/TGM2/ELMO1/JMJD6/CORO1A/BAIAP2/LDLR/CALR/SIRPB1/TUSC2/ARPC1B/GRB2/LIMK1/IC…
GO_REGULATION_OF_CYSTEINE_TYPE_ENDOPEPTIDASE_ACTIVITY	GO_REGULATION_OF_CYSTEINE_TYPE_ENDOPEPTIDASE_ACTIVITY	196	-0.344649	-1.55434	0.000772201	0.00724479	0.00530316	4141	tags=24%, list=13%, signal=22%	RNF34/RAG1/BAD/PPM1F/CSNK2A1/FAM162A/PDCD6/PAK2/LGMN/ADORA2A/USP50/CTSH/PRDX3/MUL1/ARRB2/ACVR1C/TRAF2/YWHAE/TRIAP1/MMP9/AIFM1/BCL2L12/MTCH1/PDCD5/FOXL2/DDX3X/RHOA/PARK7/SFN/LAMTOR5/CDKN2D/NKX3-1/DHCR24/SOX7/BCAP31/BAK1/CYCS/HSPD1/BID/FADD/RPS6KA1/GPI/PDCD2/HSPE1/VIL1/VCP/TNFRSF10A/PPARG
GO_PROTON_TRANSMEMBRANE_TRANSPORT	GO_PROTON_TRANSMEMBRANE_TRANSPORT	120	-0.404231	-1.70549	0.000774893	0.00724479	0.00530316	5021	tags=37%, list=15%, signal=31%	SLC15A3/ATP4A/COX11/SLC2A8/COX7A2/ATP4B/ATP2C1/ATP6V1C2/COX7A1/COX8A/COX5A/SLC9A2/SLC36A1/ATP6V0C/ATP6V1A/SLC15A2/PM20D1/SLC9A3R1/SLC25A3/ATP1A1/ATP6V1F/COX10/COX4I1/ATP6V1E1/ATP6V0E2/ATP6V0E1/PARK7/CLCN5/ATP6V1B2/ATP6V1D/SLC15A4/SLC2A6/ATP2A2/STOML2/CYC1/ATP6V0D1/ATP6V0B/TESC/ATP1A3/CHCHD10/COX6B1/PPIF/COX17/ATP6V0A2
GO_PURINE_CONTAINING_COMPOUND_METABOLIC_PROCESS	GO_PURINE_CONTAINING_COMPOUND_METABOLIC_PROCESS	141	-0.381446	-1.64592	0.000775194	0.00724479	0.00530316	5063	tags=32%, list=15%, signal=27%	SULT1A3/OLA1/HSD17B4/ACSM4/FIGNL1/GPAM/GNAI3/SULT2B1/ACOT11/CASK/RAB23/BAD/HMGCR/SLC25A25/IMPAD1/GUK1/EPHA2/ACOT7/MYH7/ATP6V1A/SUCLG1/BEND3/MVD/AK4/MVK/BPNT1/ACOT4/ACOT13/RHOA/SULT1A2/TPST2/NUDT5/RAN/PARP1/ATP6V1B2/NDUFS1/AK2/HMGCS1/AK1/HPRT1/DBI/PRPS1/ACLY/VCP/HSPA8
GO_POSITIVE_REGULATION_OF_TELOMERE_MAINTENANCE	GO_POSITIVE_REGULATION_OF_TELOMERE_MAINTENANCE	50	-0.509872	-1.85293	0.000778816	0.00724587	0.00530395	2283	tags=30%, list=7%, signal=28%	MAPKAPK5/NAF1/CCT8/TCP1/PPP1R10/CCT6A/NABP2/CCT3/CCT4/CCT2/HNRNPA2B1/HNRNPD/CCT5/DKC1/CCT7
GO_PROTEIN_HETEROTETRAMERIZATION	GO_PROTEIN_HETEROTETRAMERIZATION	50	-0.516055	-1.8754	0.000778816	0.00724587	0.00530395	5493	tags=40%, list=17%, signal=33%	GRIN2B/HIST1H4E/KRT10/FARSB/RRM1/HIST1H3A/HIST1H4B/S100A10/HIST1H3G/HIST1H3B/RCC1/FARSA/XRCC6/HIST1H4D/ANXA2/HIST1H4H/HIST1H3J/HIST1H4C/PDSS1/RRM2
GO_PROTEIN_LOCALIZATION_TO_CYTOSKELETON	GO_PROTEIN_LOCALIZATION_TO_CYTOSKELETON	51	-0.494299	-1.80005	0.000779879	0.00724587	0.00530395	6290	tags=45%, list=19%, signal=37%	BICD1/MAPRE3/HOOK3/APC/MCPH1/NSFL1C/RTKN/MID2/CEP72/KLHL21/SPAG5/NUDCD3/AURKA/MAP1A/ANLN/DIAPH1/DCTN2/CHAMP1/MAPRE2/KIF20B/MAPRE1/NUP62/FAM83D
GO_ATP_METABOLIC_PROCESS	GO_ATP_METABOLIC_PROCESS	37	-0.543745	-1.84653	0.000784621	0.00726314	0.00531659	5028	tags=46%, list=15%, signal=39%	OLA1/FIGNL1/BAD/SLC25A25/GUK1/MYH7/ATP6V1A/BEND3/AK4/NUDT5/PARP1/ATP6V1B2/NDUFS1/AK2/AK1/VCP/HSPA8
GO_CYTOPLASMIC_TRANSLATIONAL_INITIATION	GO_CYTOPLASMIC_TRANSLATIONAL_INITIATION	30	-0.593472	-1.91599	0.000786164	0.00726314	0.00531659	5081	tags=50%, list=15%, signal=42%	EIF3F/EIF3M/EIF3CL/MTOR/MCTS1/METTL3/EIF4G1/YTHDF2/EIF3C/TICRR/EIF4H/EIF5/EIF3B/EIF3I/EIF3K
GO_NUCLEOSIDE_MONOPHOSPHATE_BIOSYNTHETIC_PROCESS	GO_NUCLEOSIDE_MONOPHOSPHATE_BIOSYNTHETIC_PROCESS	43	-0.529675	-1.85644	0.000786318	0.00726314	0.00531659	6412	tags=56%, list=19%, signal=45%	AMPD2/DCTD/SHMT1/ADK/PRPS2/GMPS/ADSL/PPAT/ADA/GART/HDDC2/PAICS/TYMS/APRT/UMPS/DHODH/IMPDH2/RFK/IMPDH1/HPRT1/UPRT/UCK2/PRPS1/UPP1
GO_POSITIVE_REGULATION_OF_TELOMERASE_ACTIVITY	GO_POSITIVE_REGULATION_OF_TELOMERASE_ACTIVITY	36	-0.545542	-1.83892	0.000787867	0.00726334	0.00531674	5744	tags=42%, list=17%, signal=34%	WRAP53/XRCC5/CTNNB1/MAPK1/PTGES3/MAPKAPK5/NAF1/TCP1/CCT4/CCT2/HNRNPA2B1/HNRNPD/DKC1/HSP90AA1/HSP90AB1
GO_POLYAMINE_BIOSYNTHETIC_PROCESS	GO_POLYAMINE_BIOSYNTHETIC_PROCESS	12	-0.779829	-1.98473	0.000792393	0.00728119	0.0053298	3874	tags=75%, list=12%, signal=66%	AMD1/SMOX/SMS/OAZ2/OAZ1/AZIN1/SRM/AGMAT/ODC1
GO_ATTACHMENT_OF_SPINDLE_MICROTUBULES_TO_KINETOCHORE	GO_ATTACHMENT_OF_SPINDLE_MICROTUBULES_TO_KINETOCHORE	28	-0.62306	-1.97552	0.000792864	0.00728119	0.0053298	7847	tags=71%, list=24%, signal=54%	NEK2/HNRNPU/CDT1/MIS12/KNSTRN/MAD1L1/ECT2/CENPE/AURKB/BECN1/BUB3/RACGAP1/APC/ZNF207/SPAG5/CDC42/CCNB1/CHAMP1/KIF2C/SEH1L
GO_NUCLEAR_PORE_ORGANIZATION	GO_NUCLEAR_PORE_ORGANIZATION	14	-0.720656	-1.91011	0.000795229	0.00728883	0.00533539	8325	tags=93%, list=25%, signal=69%	RTN4/NUP54/NUP107/AHCTF1/NUP133/NUP98/TMEM170A/NUP35/NUP205/NUP153/NDC1/SEH1L/NUP93
GO_PROTEIN_ADP_RIBOSYLATION	GO_PROTEIN_ADP_RIBOSYLATION	29	0.595486	1.92303	0.000807428	0.00737671	0.00539972	5928	tags=38%, list=18%, signal=31%	PARP10/PARP14/PARP12/PARP6/PARP3/PARP9/PARP11/PARP16/XRCC1/SIRT4/PNKP
GO_AMINE_CATABOLIC_PROCESS	GO_AMINE_CATABOLIC_PROCESS	20	0.671565	1.97881	0.000807918	0.00737671	0.00539972	2932	tags=35%, list=9%, signal=32%	HAAO/DMGDH/KMO/BHMT/HNMT/SAT1/ATP2B4
GO_POSITIVE_REGULATION_OF_RESPONSE_TO_CYTOKINE_STIMULUS	GO_POSITIVE_REGULATION_OF_RESPONSE_TO_CYTOKINE_STIMULUS	48	0.510252	1.83967	0.000819169	0.0074651	0.00546443	1572	tags=23%, list=5%, signal=22%	NLRC5/IRF7/CREBRF/AXL/PARP14/DDX58/IFIH1/EDN1/ZBP1/PARP9/IL1R1
GO_NEGATIVE_REGULATION_OF_LEUKOCYTE_CELL_CELL_ADHESION	GO_NEGATIVE_REGULATION_OF_LEUKOCYTE_CELL_CELL_ADHESION	99	0.415305	1.71018	0.000829187	0.00754196	0.00552068	1983	tags=17%, list=6%, signal=16%	BCL6/LGALS9/ANXA1/JAK3/SFTPD/IFNL1/PLA2G2F/BTN2A2/ASS1/CEACAM1/CEBPB/IRF1/DLG5/CCL28/ERBB2/DUSP22/SHH
GO_APOPTOTIC_SIGNALING_PATHWAY	GO_APOPTOTIC_SIGNALING_PATHWAY	533	-0.278367	-1.39005	0.000934579	0.00848434	0.0062105	4267	tags=24%, list=13%, signal=22%	PPP3R1/FIGNL1/SNAI1/BLOC1S2/GNAI3/CDIP1/DDX47/TFPT/DIDO1/IL6R/ITGA6/CTNNB1/RNF34/BAD/PPM1F/PPP2R1B/PRKCD/CSNK2A1/SOD2/ING2/FGB/FAM162A/CTNNA1/PRELID1/CTTN/FAF1/PDCD6/KRT8/PAK2/EPHA2/PRDX2/PPP1CA/ADORA2A/ZNF622/CLU/RIPK3/GCLC/DAP3/MSH6/GGCT/STK4/CTSC/ITGAV/KRT18/UBQLN1/CTSH/SLC9A3R1/RRP8/MUL1/ARRB2/RELA/SOD1/TNFRSF12A/PRKCA/DEDD/BAG3/TRAF2/VDAC2/YWHAE/TRIAP1/FXN/TMEM109/ANKRD2/MAPK8IP2/MMP9/FZD9/P…
GO_CELLULAR_RESPONSE_TO_OXIDATIVE_STRESS	GO_CELLULAR_RESPONSE_TO_OXIDATIVE_STRESS	256	-0.326728	-1.52022	0.000954927	0.00865255	0.00633363	4273	tags=25%, list=13%, signal=22%	DHFR/CTNNB1/MAPK1/MSRA/PRKCD/SOD2/GCH1/ATP13A2/FBLN5/PRDX2/ZNF622/FUT8/RIPK3/UBQLN1/PRDX3/RELA/SOD1/TPM1/MAPKAP1/CYBB/CHCHD4/ETV5/TRAF2/FXN/ANKRD2/MMP9/P4HB/IL6/AIFM1/CYP1B1/PXN/PCGF2/ADPRHL2/PARK7/CHUK/PARP1/GLRX2/ENDOG/TXN/ATP2A2/GSR/PCNA/TRAP1/CYCS/SPHK1/CCNA2/HNRNPD/MAPK9/GPX3/MSRB3/EPAS1/MELK/PPIF/GPX2/G6PD/BRF2/PPARGC1B/EIF2S1/TXNRD1/HMOX1/PRDX1/SRXN1/NQO1
GO_POSITIVE_REGULATION_OF_DNA_METABOLIC_PROCESS	GO_POSITIVE_REGULATION_OF_DNA_METABOLIC_PROCESS	140	-0.380424	-1.63963	0.000966744	0.00865951	0.00633873	6298	tags=36%, list=19%, signal=29%	EYA3/APBB1/BRCC3/PRKCG/UNG/ANXA3/WRAP53/MLH1/XRCC5/BABAM1/FANCB/USP7/TP53BP1/RIF1/UBE2V2/CTNNB1/MAPK1/PRKCD/DHX9/MSH6/H2AFX/ACTR2/CLCF1/EXOSC3/MAPKAPK5/NAF1/TRIM28/CCT8/TCP1/MAD2L2/PPP1R10/PARP1/CCT6A/NABP2/UIMC1/TIMELESS/CCT3/CCT4/CCT2/PCNA/HNRNPA2B1/RAD51/HNRNPD/UBE2N/EXOSC6/CCT5/FOXM1/DKC1/CCT7/TFRC
GO_CHROMATIN_REMODELING	GO_CHROMATIN_REMODELING	158	-0.370803	-1.62639	0.000966931	0.00865951	0.00633873	6895	tags=36%, list=21%, signal=29%	HIST1H4F/HELLS/INO80E/SPTY2D1/RBBP7/ZBTB7A/HDAC1/BAZ1A/CHD1L/ANP32E/CENPH/PTMA/HIST1H4E/SRCAP/KDM4C/SOX9/SMARCB1/CHD8/CHD7/ZBTB1/TOP1/ARID1A/SMARCD2/ACTL6A/DR1/PADI4/TADA2B/ACTB/HIST1H4B/NPM1/NASP/CENPL/CENPA/HMGA1/DAXX/POLE3/CENPW/RUVBL2/HIST1H4D/NUDT5/CENPI/PSME4/HIST1H4H/HMGB3/CENPN/CENPM/KAT2A/MIS18A/NPM3/CENPO/OIP5/MTA2/CENPP/RUVBL1/HJURP/HIST1H4C/CENPV
GO_REGULATION_OF_MACROAUTOPHAGY	GO_REGULATION_OF_MACROAUTOPHAGY	157	-0.377236	-1.65279	0.000968617	0.00865951	0.00633873	4744	tags=30%, list=14%, signal=26%	GNAI3/TBK1/SPTLC1/CAPNS1/ATP6V1C2/CHMP4A/PIM2/LARP1/ATP13A2/ATP6V0C/SMCR8/RAB1B/MTOR/EXOC8/PRKAB1/ATP6V1A/UBQLN1/PRKAG2/IRGM/BAG3/PRKACA/ATP6V1E1/LAMTOR1/ATP6V0E2/ATP6V0E1/SNX5/CDC37/PHF23/UVRAG/LAMTOR5/SNX32/ATP6V1B2/ATP6V1D/IKBKG/RHEB/ATP6V0D1/ATP6V0B/UBQLN4/PIP4K2C/MFN2/GAPDH/POLDIP2/KDR/ATP6V0A2/HMOX1/CDK5R1/UCHL1
GO_MITOTIC_DNA_REPLICATION_CHECKPOINT	GO_MITOTIC_DNA_REPLICATION_CHECKPOINT	10	-0.810263	-1.96443	0.000969932	0.00865951	0.00633873	4653	tags=70%, list=14%, signal=60%	NAE1/HUS1B/HUS1/CLSPN/TICRR/CDC6/ORC1
GO_POSITIVE_REGULATION_OF_CENTROSOME_CYCLE	GO_POSITIVE_REGULATION_OF_CENTROSOME_CYCLE	10	-0.806873	-1.95621	0.000969932	0.00865951	0.00633873	4614	tags=60%, list=14%, signal=52%	CENPJ/NSFL1C/PLK4/POC1A/NUP62/RANBP1
GO_XENOBIOTIC_GLUCURONIDATION	GO_XENOBIOTIC_GLUCURONIDATION	10	-0.802959	-1.94673	0.000969932	0.00865951	0.00633873	3530	tags=60%, list=11%, signal=54%	UGT1A5/UGT1A7/UGT1A8/UGT1A6/UGT1A4/UGT1A1
GO_VITAMIN_METABOLIC_PROCESS	GO_VITAMIN_METABOLIC_PROCESS	119	-0.392316	-1.65352	0.000970497	0.00865951	0.00633873	6833	tags=39%, list=21%, signal=31%	SLC46A1/CYP27A1/MTR/TKTL1/MMAB/GSTO1/SHMT1/THTPA/RLBP1/SLC19A2/VKORC1L1/PPARD/PCCB/TTPA/VKORC1/GSTO2/SNAI1/RBP1/DHFR/MTHFS/PDZD11/CYB5R3/LGMN/GCLC/PANK2/UBIAD1/CBR3/PNPO/PDXK/SLC5A6/MMACHC/MTHFD1/ALDH1A2/SLC19A1/RFK/CD320/FLAD1/RDH10/SLC52A2/SLC25A32/FPGS/CBR1/VDR/SLC25A19/CYP26A1/CYP1A1
GO_TRANSITION_METAL_ION_TRANSPORT	GO_TRANSITION_METAL_ION_TRANSPORT	111	-0.405618	-1.68923	0.000972763	0.00865951	0.00633873	5776	tags=35%, list=18%, signal=29%	SLC39A2/SLC30A9/SLC30A5/SLC40A1/SLC48A1/SLC30A6/ATP2C1/ATP6V1C2/SLC39A8/SLC30A3/ATP6V0C/TRPC7/CLTC/ATP6V1A/SLC31A1/SLC39A1/SLC39A14/ATP6V1F/SLC39A3/SCO1/SFXN1/ATP6V1E1/ATP6V0E2/ATP6V0E1/ATOX1/FLVCR1/ATP6V1B2/ATP6V1D/FTH1/ATP6V0D1/ATP6V0B/CUTC/SCO2/SLC30A7/COX17/FKBP4/ATP6V0A2/ABCB6/TFRC
GO_REGULATION_OF_DNA_REPAIR	GO_REGULATION_OF_DNA_REPAIR	102	-0.407071	-1.67354	0.000972952	0.00865951	0.00633873	7317	tags=47%, list=22%, signal=37%	PPP4R2/FUS/UBE2V1/CDK9/KDM1A/OGG1/DDX11/EYA3/APBB1/BRCC3/PRKCG/WRAP53/BABAM1/FANCB/TP53BP1/RIF1/TRIP12/FIGNL1/ZNF365/POLH/UBE2V2/WRNIP1/KLHL15/TEX15/AXIN2/OTUB1/TERF2/POLQ/DHX9/TFIP11/CHEK1/H2AFX/ACTR2/RPA2/PARPBP/TRIM28/CUL4A/AUNIP/MAD2L2/PARP1/UIMC1/FIGN/TIMELESS/PCNA/RAD51/NUDT16L1/UBE2N/FOXM1
GO_POSITIVE_REGULATION_OF_MITOCHONDRION_ORGANIZATION	GO_POSITIVE_REGULATION_OF_MITOCHONDRION_ORGANIZATION	110	-0.402687	-1.67473	0.000973899	0.00865951	0.00633873	2918	tags=28%, list=9%, signal=26%	MICALL2/MUL1/FZD5/YWHAE/UBE2D3/MMP9/NMT1/YWHAB/CDC37/PDCD5/PARK7/SFN/SAE1/UBL5/E2F1/UBE2L3/GSK3A/YWHAH/BAK1/YWHAQ/PLD6/YWHAZ/BID/CHCHD10/YWHAG/MIEF1/PPIF/HK2/MFN2/KDR/TFDP1
GO_REGULATION_OF_TELOMERE_MAINTENANCE_VIA_TELOMERE_LENGTHENING	GO_REGULATION_OF_TELOMERE_MAINTENANCE_VIA_TELOMERE_LENGTHENING	59	-0.502672	-1.88032	0.000977135	0.00866615	0.00634358	2283	tags=34%, list=7%, signal=32%	CTNNB1/MAPK1/TERF2/MAPKAPK5/NAF1/ERCC4/CCT8/TCP1/GNL3L/PARP1/CCT6A/NAT10/CCT3/CCT4/CCT2/HNRNPA2B1/PINX1/CCT5/DKC1/CCT7
GO_CHROMOSOME_CONDENSATION	GO_CHROMOSOME_CONDENSATION	37	-0.533791	-1.81273	0.000980777	0.00866615	0.00634358	2240	tags=57%, list=7%, signal=53%	HIST1H1D/NCAPH2/NCAPG/SMC2/HIST1H1E/SMC4/HIST1H1C/CDK1/MCPH1/CCNB1/DFFB/AIFM1/NCAPG2/CHMP1A/NCAPH/H1FOO/PHF23/HIST1H1B/AKAP8/NCAPD3/CDCA5
GO_DNA_DEPENDENT_DNA_REPLICATION_MAINTENANCE_OF_FIDELITY	GO_DNA_DEPENDENT_DNA_REPLICATION_MAINTENANCE_OF_FIDELITY	37	-0.540299	-1.83483	0.000980777	0.00866615	0.00634358	8664	tags=54%, list=26%, signal=40%	DNA2/SETMAR/BLM/CDK9/TONSL/DDX11/BRCA2/FANCM/MMS22L/ZNF365/PRIMPOL/MSH6/POLE/TIPIN/RFWD3/TIMELESS/PCNA/RAD51/ALYREF/DONSON
GO_STEROL_BIOSYNTHETIC_PROCESS	GO_STEROL_BIOSYNTHETIC_PROCESS	75	-0.454803	-1.77711	0.000981932	0.00866615	0.00634358	6227	tags=44%, list=19%, signal=36%	SC5D/CNBP/SEC14L2/ACAA2/FASN/GPAM/ELOVL6/HMGCR/CYB5R3/MBTPS2/LSS/MSMO1/SOD1/PRKAG2/MVD/FDFT1/CYP51A1/MVK/ERLIN1/IDI1/KPNB1/CYB5R1/RAN/FDPS/SCD/DHCR24/HMGCS1/SQLE/INSIG1/NSDHL/G6PD/ACAT2/ACLY
GO_PURINE_NUCLEOBASE_BIOSYNTHETIC_PROCESS	GO_PURINE_NUCLEOBASE_BIOSYNTHETIC_PROCESS	11	-0.779069	-1.93365	0.000984446	0.00867224	0.00634804	7276	tags=100%, list=22%, signal=78%	SHMT1/GMPS/PPAT/ADA/GART/PAICS/APRT/MTHFD1/HPRT1/PRPS1
GO_MITOCHONDRIAL_ELECTRON_TRANSPORT_UBIQUINOL_TO_CYTOCHROME_C	GO_MITOCHONDRIAL_ELECTRON_TRANSPORT_UBIQUINOL_TO_CYTOCHROME_C	12	-0.767619	-1.95366	0.000990491	0.00867729	0.00635174	3425	tags=58%, list=10%, signal=52%	UQCRC1/UQCRH/UQCRQ/CYC1/CYCS/UQCRFS1/UQCR10
GO_PEPTIDYL_ARGININE_METHYLATION	GO_PEPTIDYL_ARGININE_METHYLATION	12	-0.77414	-1.97025	0.000990491	0.00867729	0.00635174	4670	tags=67%, list=14%, signal=57%	NDUFAF7/PRMT6/PRDM4/PRMT2/PRMT3/PRMT1/PRMT5/COPRS
GO_TRNA_5_LEADER_REMOVAL	GO_TRNA_5_LEADER_REMOVAL	12	-0.774151	-1.97028	0.000990491	0.00867729	0.00635174	6867	tags=83%, list=21%, signal=66%	SSB/RPP14/POP5/POP7/KIAA0391/POP4/RPP40/RPP30/RPP25/POP1
GO_CELLULAR_RESPONSE_TO_OXYGEN_RADICAL	GO_CELLULAR_RESPONSE_TO_OXYGEN_RADICAL	24	-0.628857	-1.92175	0.000994827	0.00869925	0.00636782	4273	tags=46%, list=13%, signal=40%	DHFR/SOD2/GCH1/FBLN5/PRDX2/SOD1/ADPRHL2/PARK7/GLRX2/PRDX1/NQO1
GO_CYTOPLASMIC_PATTERN_RECOGNITION_RECEPTOR_SIGNALING_PATHWAY_IN_RESPONSE_TO_VIRUS	GO_CYTOPLASMIC_PATTERN_RECOGNITION_RECEPTOR_SIGNALING_PATHWAY_IN_RESPONSE_TO_VIRUS	23	0.628885	1.91993	0.00100361	0.00875998	0.00641227	1991	tags=35%, list=6%, signal=33%	DHX58/DDX60/IRF7/DDX58/IFIH1/TSPAN6/USP17L2/RNF125
GO_T_CELL_DIFFERENTIATION_INVOLVED_IN_IMMUNE_RESPONSE	GO_T_CELL_DIFFERENTIATION_INVOLVED_IN_IMMUNE_RESPONSE	56	0.474941	1.76978	0.00102417	0.00891055	0.00652249	1186	tags=18%, list=4%, signal=17%	RORC/BCL6/LGALS9/ANXA1/JAK3/IFNL1/STAT6/SEMA4A/NFKBIZ/MYB
GO_AXONEME_ASSEMBLY	GO_AXONEME_ASSEMBLY	45	0.524295	1.8633	0.00102648	0.00891055	0.00652249	4726	tags=33%, list=14%, signal=29%	CCDC114/TTLL1/DNAAF1/TTLL3/NEURL1/DNAH7/BBS2/GAS8/DNAH1/RSPH1/DNAAF3/CCDC40/ARMC4/CCDC63/LRRC6
GO_CARTILAGE_DEVELOPMENT_INVOLVED_IN_ENDOCHONDRAL_BONE_MORPHOGENESIS	GO_CARTILAGE_DEVELOPMENT_INVOLVED_IN_ENDOCHONDRAL_BONE_MORPHOGENESIS	45	0.512698	1.82208	0.00102648	0.00891055	0.00652249	3241	tags=31%, list=10%, signal=28%	THBS3/COL12A1/COL21A1/COL6A3/COL6A2/COL7A1/COL6A1/STC1/ANXA6/MMP13/COL27A1/VWA2/COL1A1/COL14A1
GO_SKELETAL_SYSTEM_MORPHOGENESIS	GO_SKELETAL_SYSTEM_MORPHOGENESIS	204	0.333215	1.52013	0.00104844	0.00908455	0.00664986	3863	tags=21%, list=12%, signal=18%	THBS3/COL12A1/COL21A1/COL6A3/COL6A2/FOXN3/COL7A1/CYP26B1/MED12/FUZ/COL6A1/IFT140/CHAD/STC1/TBX1/MGP/OSR2/ALX4/ANXA6/HOXD10/MEGF8/ANKRD11/TBX4/ACVR2B/HOXC4/MMP13/ACAN/COL27A1/HOXA6/THRA/VWA2/MEF2D/NKX3-2/HOXC9/COL1A1/BMP4/COL14A1/FMN1/NAB2/RUNX2/HOXA5/SGPL1
GO_REGULATION_OF_IMMUNE_EFFECTOR_PROCESS	GO_REGULATION_OF_IMMUNE_EFFECTOR_PROCESS	312	0.30232	1.45123	0.00106202	0.00918553	0.00672377	4680	tags=22%, list=14%, signal=19%	DHX58/IFIT1/DDX60/ULBP1/BCL6/LGALS9/BST2/RSAD2/NOD2/DDX58/ANXA1/JAK3/DTX3L/IFNL1/STAT1/PARP3/STAT6/HERC5/CEACAM1/TSPAN6/KLK7/C4B/CD55/PARP9/HLA-E/NFKBIZ/MYB/ITGB2/TNFAIP3/IL1R1/CD177/C5AR1/USP17L2/CD22/HLA-F/DUSP22/C4A/RNF125/C5/PGLYRP2/GRN/WAS/KLK5/LBP/IL23A/TRIL/APPL2/ENPP3/FER/SERPING1/CFP/DUSP10/HPX/PGLYRP4/MZB1/CUEDC2/HLA-DMB/AGER/C1R/C2/TNFSF13/TLR3/IL12A/SASH3/FFAR2/P2RX7/C5AR2/FCGR2B
GO_RESPONSE_TO_TOXIC_SUBSTANCE	GO_RESPONSE_TO_TOXIC_SUBSTANCE	430	-0.289064	-1.41873	0.00111669	0.00963416	0.00705217	3906	tags=22%, list=12%, signal=19%	GGH/DHFR/MAPK1/BAD/HMGCR/PRKCD/ABTB2/SOD2/GCH1/ADA/FBLN5/PRDX2/PEBP1/ADORA2A/PPP3CA/MARC1/RIPK3/SRF/PDGFB/TUFM/SLC31A1/ACTR2/ACTB/CBL/PRDX3/TBXA2R/UBIAD1/RELA/SOD1/RGS19/CALM3/TYMS/CYBB/FOSL1/KCNC1/SNN/AACS/FXN/CCNB1/SRSF9/RDH11/IL6/AIFM1/SETD7/CYP1B1/NPPC/DAXX/PCGF2/CHKA/PSMD14/RHOA/PARK7/CHUK/PRDX4/MSX1/DRD1/TIMELESS/APTX/GLRX2/MBP/ENDOG/PDGFRB/TXN/GSR/FECH/PCNA/TRAP1/TXNDC17/BAK1/SPHK1/HPRT1/K…
GO_COVALENT_CHROMATIN_MODIFICATION	GO_COVALENT_CHROMATIN_MODIFICATION	417	-0.293145	-1.43509	0.00111794	0.00963416	0.00705217	6342	tags=30%, list=19%, signal=25%	KDM1A/IWS1/CPA4/RYBP/HELLS/AURKB/NELFE/ASH2L/EPC1/HDAC1/BAZ1A/CXXC1/EYA3/APBB1/BRCC3/RLF/SET/SKI/BRCA2/CDK5/LEO1/PHF20/HIST1H1C/VRK1/CDK1/KMT2D/TAF5/WDR61/USP7/RIF1/ZBTB7B/TRIP12/DOT1L/SRCAP/SART3/MSL1/KDM4C/DDB1/PRMT6/KAT7/CTNNB1/PPHLN1/RAG1/SMARCB1/MSL3P1/PPM1F/CLOCK/KDM2A/IRF4/OTUB1/PRKCD/PIWIL2/UHRF1/PRKD2/RBM14/PRDM4/ING2/PRMT2/BRMS1L/TADA1/RING1/CHEK1/NAA50/ACTL6A/PAF1/DR1/PADI4/BRPF1/TADA2…
GO_POSITIVE_REGULATION_OF_CATABOLIC_PROCESS	GO_POSITIVE_REGULATION_OF_CATABOLIC_PROCESS	385	-0.297976	-1.44779	0.00112718	0.00969623	0.0070976	5115	tags=26%, list=16%, signal=22%	APC/CNOT7/PTPN1/PNPT1/NKD2/PCSK9/HECW2/BBS7/GNAI3/TBK1/SPTLC1/SOCS4/DDB1/RNF19B/DDRGK1/SOX9/CEBPA/TRIM65/UBE2V2/PFKFB4/SGTA/TNRC6A/BAD/SMAD7/RCHY1/MTDH/PRKCD/PIM2/CSNK2A1/RBX1/LARP1/MID2/RAB7A/FAF1/SMCR8/PSMC6/TP53INP2/CLU/RC3H1/GCLC/DTL/CTSC/OAZ2/ANGPTL3/UBQLN1/AGO2/MUL1/AREL1/UPF1/USP13/IRGM/HECW1/BAG3/AURKA/TOB1/CHFR/HSPBP1/PLK1/NSF/ABHD5/PACSIN3/KEAP1/METTL3/OAZ1/IDE/AMER1/CDC37/STUB1/PARK7/Y…
GO_SIGNAL_TRANSDUCTION_BY_P53_CLASS_MEDIATOR	GO_SIGNAL_TRANSDUCTION_BY_P53_CLASS_MEDIATOR	251	-0.323752	-1.50286	0.00114635	0.0098433	0.00720526	6066	tags=33%, list=18%, signal=27%	RHNO1/CDKN1A/BRCA2/CDK5/PLAGL1/PHF20/TAF3/CDK1/PYCARD/AEN/TAF5/TAF15/CNOT7/RFC2/SNAI1/RFC3/CDIP1/RFC4/PRMT6/RNF34/TAF4/CNOT4/E2F4/TPX2/CSNK2A1/ING2/CNOT11/RPF2/PRKAB1/CHEK1/BATF/BRPF1/EEF1E1/RPA2/BOP1/RRP8/HUS1/EXO1/TAF12/E2F7/PRKAG2/HEXIM1/PIN1/AURKA/E2F8/GTSE1/RPA1/TRIAP1/TMEM109/MAPKAPK5/CCNB1/ANKRD2/SETD9/USP10/DYRK1A/BCL2L12/PCBP4/SFN/MSX1/MYBBP1A/E2F1/PRMT1/RFC5/RAD1/PCNA/E2F2/PRMT5/TAF13/T…
GO_NEGATIVE_REGULATION_OF_PROTEIN_SERINE_THREONINE_KINASE_ACTIVITY	GO_NEGATIVE_REGULATION_OF_PROTEIN_SERINE_THREONINE_KINASE_ACTIVITY	122	-0.389546	-1.64811	0.00115897	0.00993315	0.00727103	6072	tags=32%, list=18%, signal=26%	PPP2CA/CDKN1A/IPO7/PRKAR1A/RGS3/PYCARD/CAV3/APC/PTPN1/CEBPA/HMGCR/PRKCD/IPO5/PRKAG2/HEXIM1/DUSP2/PAQR3/GPS1/PLK1/MAPK8IP1/SFN/CDK5RAP1/CDKN2D/SPRY4/CHORDC1/HHEX/DUSP14/H2AFY/DTNBP1/CIB1/PRKAR2A/GPS2/DNAJA1/YWHAG/PRKAR1B/NUP62/DUSP7/DUSP9/UCHL1
GO_COFACTOR_BIOSYNTHETIC_PROCESS	GO_COFACTOR_BIOSYNTHETIC_PROCESS	190	-0.348505	-1.56606	0.00116099	0.00993315	0.00727103	5160	tags=33%, list=16%, signal=28%	IBA57/PDK3/SLC25A1/COQ10B/MAT2A/UROS/ELOVL6/DHFR/COQ10A/GPHN/MTHFS/COQ3/PCBD1/CNDP2/GCH1/HSD17B12/GART/ACOT7/GCLC/GGCT/MOCS3/PANK2/UBIAD1/SOD1/ELOVL7/CYBB/ELOVL1/COQ9/FXN/COX10/QDPR/ALAS2/PDP1/PPT1/PNPO/NFS1/HMBS/GSS/ACSL4/PDXK/MMACHC/MTHFD1/SLC25A16/SCD/RFK/FLAD1/FECH/ALAS1/NDUFA9/PDHA1/SPR/SLC25A39/PDP2/FPGS/CHAC2/DLAT/PDSS1/GCLM/ACLY/ABCB6/PNP/ME1/CYP1A1
GO_NECROTIC_CELL_DEATH	GO_NECROTIC_CELL_DEATH	46	-0.499773	-1.78266	0.00116936	0.00998682	0.00731031	3442	tags=33%, list=10%, signal=29%	IRF3/RIPK3/PYGL/HEBP2/TRAF2/MLKL/FZD9/SPATA2/YBX3/FTH1/FADD/SLC25A4/PPIF/CD14/PGAM5
GO_POSITIVE_REGULATION_OF_ATPASE_ACTIVITY	GO_POSITIVE_REGULATION_OF_ATPASE_ACTIVITY	48	-0.498947	-1.79455	0.0011721	0.00999229	0.00731432	4847	tags=40%, list=15%, signal=34%	DNAJB6/ATP4B/DNAJB11/UHRF1/DHX9/DNAJA2/TPM1/GTF2H4/MYBPC3/NCAPH/DYNLL2/DNAJC9/DNAJB1/ATP1B3/DNAJA1/PFN2/PFN1/DYNLL1/AHSA1
GO_NUCLEOTIDE_EXCISION_REPAIR_DNA_INCISION	GO_NUCLEOTIDE_EXCISION_REPAIR_DNA_INCISION	39	-0.520712	-1.7864	0.0011811	0.0100453	0.00735314	7439	tags=56%, list=23%, signal=44%	UBB/ERCC2/OGG1/CHD1L/RFC2/RFC3/RFC4/POLD3/DDB1/GTF2H3/RBX1/RPA2/POLD2/UBA52/NTHL1/GTF2H4/RPA1/ERCC4/CUL4A/PARP1/RFC5/PCNA
GO_REGULATION_OF_TRANSCRIPTION_INVOLVED_IN_G1_S_TRANSITION_OF_MITOTIC_CELL_CYCLE	GO_REGULATION_OF_TRANSCRIPTION_INVOLVED_IN_G1_S_TRANSITION_OF_MITOTIC_CELL_CYCLE	28	-0.596285	-1.89063	0.0011893	0.0100453	0.00735314	4273	tags=46%, list=13%, signal=40%	DHFR/E2F4/FBXO5/E2F7/TYMS/E2F1/PCNA/CCNE1/CDC45/CDC6/TFDP1/ORC1/RRM2
GO_RESPONSE_TO_OXYGEN_RADICAL	GO_RESPONSE_TO_OXYGEN_RADICAL	28	-0.591313	-1.87486	0.0011893	0.0100453	0.00735314	4273	tags=39%, list=13%, signal=34%	DHFR/SOD2/GCH1/FBLN5/PRDX2/SOD1/ADPRHL2/PARK7/GLRX2/PRDX1/NQO1
GO_NEGATIVE_REGULATION_OF_RNA_SPLICING	GO_NEGATIVE_REGULATION_OF_RNA_SPLICING	25	-0.617267	-1.90744	0.00119071	0.0100453	0.00735314	7264	tags=64%, list=22%, signal=50%	PTBP3/RNPS1/RBM10/SRSF6/PTBP1/SRSF4/RBM42/SFSWAP/U2AF2/SRSF7/SRSF9/DYRK1A/HNRNPA2B1/HNRNPL/C1QBP/RPS26
GO_INNER_MITOCHONDRIAL_MEMBRANE_ORGANIZATION	GO_INNER_MITOCHONDRIAL_MEMBRANE_ORGANIZATION	24	-0.616272	-1.88329	0.00119379	0.0100453	0.00735314	6534	tags=75%, list=20%, signal=60%	COX18/NDUFA13/TIMM13/OXA1L/OPA1/ROMO1/TMEM11/AGK/DNAJC11/CHCHD6/TIMM10/SAMM50/APOO/CHCHD3/AFG3L2/TIMM22/LETM1/CHCHD10
GO_NCRNA_CATABOLIC_PROCESS	GO_NCRNA_CATABOLIC_PROCESS	24	-0.618699	-1.89071	0.00119379	0.0100453	0.00735314	6860	tags=58%, list=21%, signal=46%	DROSHA/EXOSC5/EXOSC9/EXOSC8/PNPT1/SND1/EXOSC4/EXOSC7/EXOSC2/EXOSC3/DEDD2/PELO/EXOSC6/POP1
GO_RESPIRATORY_CHAIN_COMPLEX_IV_ASSEMBLY	GO_RESPIRATORY_CHAIN_COMPLEX_IV_ASSEMBLY	24	-0.621374	-1.89888	0.00119379	0.0100453	0.00735314	6038	tags=67%, list=18%, signal=54%	OXA1L/PET117/COX11/COX16/COA1/COA6/BCS1L/COX20/SCO1/COX10/COA4/COX14/COA3/TIMM21/SCO2/COX17
GO_NUCLEOTIDE_EXCISION_REPAIR_DNA_GAP_FILLING	GO_NUCLEOTIDE_EXCISION_REPAIR_DNA_GAP_FILLING	23	-0.617339	-1.86997	0.00119522	0.0100453	0.00735314	5654	tags=61%, list=17%, signal=50%	LIG1/RFC2/RFC3/RFC4/LIG4/POLD3/LIG3/RPA2/POLD2/UBA52/POLE/RPA1/RFC5/PCNA
GO_POSITIVE_REGULATION_OF_FATTY_ACID_TRANSPORT	GO_POSITIVE_REGULATION_OF_FATTY_ACID_TRANSPORT	14	0.725373	1.93575	0.00120676	0.0101244	0.00741104	2469	tags=36%, list=8%, signal=33%	PLA2G6/NTSR1/EDN1/CYP4A11/PLA2R1
GO_NEGATIVE_REGULATION_OF_TYPE_I_INTERFERON_PRODUCTION	GO_NEGATIVE_REGULATION_OF_TYPE_I_INTERFERON_PRODUCTION	41	0.54568	1.90504	0.0012205	0.0102217	0.00748226	1991	tags=27%, list=6%, signal=25%	DHX58/UBE2L6/NLRC5/UBA7/OTUD5/DDX58/IFIH1/ISG15/HERC5/TNFAIP3/RNF125
GO_CELLULAR_RESPONSE_TO_STARVATION	GO_CELLULAR_RESPONSE_TO_STARVATION	136	0.367142	1.59024	0.00123737	0.0103447	0.00757232	4904	tags=27%, list=15%, signal=23%	PDK4/ASNS/KIAA1324/TP53/SESN3/ZFYVE1/ATF4/MARS/SLC38A2/WDR45/SESN2/PMAIP1/WIPI2/MAP1LC3B/AKR1C3/MTMR3/PIK3C3/WIPI1/KRT20/EIF2AK2/MAP1LC3B2/ALB/RRAGB/EHMT2/PRKD1/ATF3/GABARAPL2/ATG14/GABARAPL1/SREBF2/LARS/NPRL2/JUN/GLUL/PRKAA2/NUAK2/USP33
GO_EXTRACELLULAR_STRUCTURE_ORGANIZATION	GO_EXTRACELLULAR_STRUCTURE_ORGANIZATION	355	0.291019	1.41491	0.00127226	0.0106178	0.00777221	6451	tags=28%, list=20%, signal=22%	COL12A1/LAMB2/COL6A3/COL6A2/ADAM12/COL5A2/LRP1/RGCC/HPN/COL7A1/COL28A1/CREB3L1/COL3A1/ITGAL/TNFRSF11B/ABCG1/NPNT/KLK7/COL6A1/LCAT/ADAMTSL4/ITGA9/COLQ/COL4A6/COL5A1/FBN1/COL17A1/ITGB2/ICAM5/IBSP/FGF2/APOE/ANTXR1/THSD4/COL23A1/LOXL4/ABCA1/ITGB4/COL11A2/TIMP2/SULF1/SULF2/CD44/MMP13/VCAN/ACAN/TMPRSS6/MMP25/KLK5/FBLN2/VWF/COL27A1/ALB/MMP19/COL16A1/SPINT1/OTOL1/COL1A1/CTSK/COL14A1/ADAMTS20/SERPINF2/JAM…
GO_TAXIS	GO_TAXIS	525	0.275641	1.38915	0.00128921	0.0107404	0.00786196	5348	tags=22%, list=16%, signal=18%	PLA2G6/SEMA6C/EVL/DSCAM/LGALS9/LAMB2/LRP1/ANXA1/MST1/SFTPD/EDN1/COLEC10/IRS2/CCL5/GRB7/CAMK1D/FEZ1/EPHA6/CCR7/GFRA1/FGF7/FYN/ACKR2/ITGA9/CX3CL1/VEGFA/AMOT/PLXNA3/SEMA4A/CXCR3/CX3CR1/EGR3/CYFIP2/ITGB2/FGF2/MEGF8/EGR2/SEMA3B/TYMP/EFNB3/MST1L/SEMA6D/C5AR1/SPTBN4/CCL28/VLDLR/ERBB2/NEO1/HMGB2/ZSWIM8/ALCAM/SMAD4/SHH/TRPM2/LGI1/ACKR3/C5/IL17RC/F7/ZSWIM5/PTPRM/LBP/IL23A/DRAXIN/GRB10/DYSF/MSTN/BDNF/NCKAP1…
GO_VESICLE_ORGANIZATION	GO_VESICLE_ORGANIZATION	298	-0.309049	-1.46561	0.001322	0.0109943	0.00804781	6494	tags=33%, list=20%, signal=27%	STX8/SYP/AP3B1/RAB14/VTA1/STX1B/VPS37A/RAB20/CREB1/SORT1/TMEM127/HOOK3/SDC1/PAFAH1B1/STXBP1/STX16/BLOC1S4/RAB1A/MCFD2/CPLX2/STX2/SNX3/NKD2/HPS1/TGFBRAP1/BLOC1S2/GNAI3/SEC23IP/SEC23A/TBC1D4/STX11/TRAPPC1/SNAP47/RNF26/BLOC1S3/VAMP7/CHMP4A/RAB8B/SERPINE2/SEC24C/SNX19/STAM/RAB7A/SNAP91/PDCD6/RAB1B/EXOC8/AP1G1/VPS33B/VPS18/AGFG1/USP50/FBXO5/CTSC/ARFGAP2/LAPTM4B/RAB32/GOSR2/TFG/SEC24A/AP1M1/S100A10/VPS…
GO_NEGATIVE_REGULATION_OF_BINDING	GO_NEGATIVE_REGULATION_OF_BINDING	138	-0.373242	-1.60457	0.00135266	0.0112231	0.00821526	5066	tags=32%, list=15%, signal=27%	HSPA5/ADAM15/PCSK9/CAMK1/ID4/FAM192A/PRKCD/PIM2/STYX/PPP1CA/TFIP11/PPP3CA/PDGFB/ACTB/ARRB2/PEX19/PIN1/AURKA/ID1/SUMO3/LHX2/ERCC4/STUB1/RUVBL2/PARK7/SOX11/EIF4A3/BAG2/MAD2L2/GNL3L/MSX1/E2F1/NKX3-1/CRTAC1/ZNF593/MEPCE/CTSZ/GTPBP4/DTNBP1/ITGB1BP1/NES/HABP4/EIF2S1/HMOX1
GO_CYTOKINESIS	GO_CYTOKINESIS	153	-0.36931	-1.61239	0.00135423	0.0112231	0.00821526	6951	tags=37%, list=21%, signal=29%	ECT2/KIF3B/AURKB/PLK3/FSD1/PRPF40A/TRIM36/BECN1/PRKCE/BRCA2/AHCTF1/ESPL1/RACGAP1/APC/SON/DRD2/ACTR3/MYO19/CHMP4A/RTKN/STAMBP/SEPT11/DCTN3/GIT1/ACTR2/BIN3/KLHL21/SNX18/CALM3/E2F7/PRC1/KIF20A/PIN1/GIPC1/AURKA/E2F8/CDC42/CENPA/PLK1/KIF4A/RAB35/ANLN/CHMP1A/CFL1/RHOC/RHOA/UVRAG/KIF20B/VPS4A/CHMP7/CEP55/JTB/NUP62/CENPV/CDC6/PDXP
GO_POSITIVE_REGULATION_OF_INTRACELLULAR_PROTEIN_TRANSPORT	GO_POSITIVE_REGULATION_OF_INTRACELLULAR_PROTEIN_TRANSPORT	136	-0.374409	-1.60657	0.00135843	0.0112384	0.00822644	3087	tags=23%, list=9%, signal=21%	OAZ2/KCNB1/IPO5/MICALL2/EMD/BAG3/FZD5/GTSE1/YWHAE/UBE2D3/TRIM28/PRKACA/OAZ1/PDCD5/HRAS/SFN/SAE1/KIF20B/RAN/FLNA/UBL5/UBE2L3/GSK3A/BCAP31/CIB1/ITGB1BP1/MIEF1/XPO4/TARDBP/ITGAM/CDK5R1
GO_NEGATIVE_REGULATION_OF_PROTEIN_CATABOLIC_PROCESS	GO_NEGATIVE_REGULATION_OF_PROTEIN_CATABOLIC_PROCESS	112	-0.395506	-1.65083	0.00136319	0.0112452	0.00823147	5328	tags=36%, list=16%, signal=30%	UBE2J1/USP7/HSP90AB2P/SNX3/SNX12/PBK/DDRGK1/FAM192A/SGTA/HMGCR/CSNK2A1/SERPINE2/ATP13A2/STYX/YOD1/PSMF1/LAPTM4B/UCHL5/RELA/PIN1/GIPC1/CYP51A1/MAP1A/SCO1/PARK7/MAD2L2/FLNA/UBE2G2/PHB/ANXA2/RILP/SF3B3/MAD2L1/AZIN1/PDCL3/CCAR2/USP14/TIMP4/HSP90AB3P/HSP90AB1
GO_ACTIN_POLYMERIZATION_OR_DEPOLYMERIZATION	GO_ACTIN_POLYMERIZATION_OR_DEPOLYMERIZATION	182	-0.354499	-1.58198	0.00136399	0.0112452	0.00823147	4572	tags=25%, list=14%, signal=21%	CCL26/VASP/WASF3/SH3BP1/ACTR3/BRK1/PRKCD/PICK1/CTTN/NPHS1/MTOR/ACTR2/CYFIP1/MTPN/MICALL2/F2RL1/DSTN/SSH2/DIAPH1/CFL1/RHOA/ACTR3C/KANK4/TMOD1/CORO1A/BAIAP2/CAPZB/SEMA5A/CDC42EP2/CAP1/KANK1/ARPC1B/GRB2/ARPC2/RHOBTB2/BIN1/WDR1/PFN2/PFN1/MSRB1/FHOD3/PDXP/VIL1/ARPC1A/ARPC5L
GO_NEGATIVE_REGULATION_OF_NUCLEAR_DIVISION	GO_NEGATIVE_REGULATION_OF_NUCLEAR_DIVISION	57	-0.496147	-1.84536	0.00136692	0.0112499	0.00823488	8777	tags=56%, list=27%, signal=41%	SPDL1/CDT1/TOM1L2/BMP7/ZW10/MAD1L1/NME6/AURKB/BUB3/PRKAR1A/KIF25/KLHL22/APC/BUB1B/ZNF207/BUB1/CHEK1/FBXO5/ANAPC15/PLK1/CCNB1/AURKAIP1/PTTG1/DYNC1LI1/MAD2L2/USP44/MAD2L1/XRCC3/RAD1/NAA10/TRIP13/CDC20
GO_POSITIVE_REGULATION_OF_CELL_CYCLE_G2_M_PHASE_TRANSITION	GO_POSITIVE_REGULATION_OF_CELL_CYCLE_G2_M_PHASE_TRANSITION	30	-0.575261	-1.8572	0.00137579	0.0113033	0.00827398	6453	tags=43%, list=20%, signal=35%	CDK4/CDK1/HSPA2/DBF4B/RECQL4/FBXO5/DTL/STOX1/NPM1/RAD51C/CCNB1/WNT10B/CDC25A
GO_PURINE_NUCLEOSIDE_BIOSYNTHETIC_PROCESS	GO_PURINE_NUCLEOSIDE_BIOSYNTHETIC_PROCESS	22	-0.615401	-1.8466	0.00138285	0.0113147	0.00828232	5905	tags=55%, list=18%, signal=45%	NME6/ADK/GMPS/NT5E/AMD1/ADA/GUK1/APRT/IMPDH2/IMPDH1/HPRT1/NME1
GO_RRNA_METHYLATION	GO_RRNA_METHYLATION	22	-0.616441	-1.84972	0.00138285	0.0113147	0.00828232	3120	tags=50%, list=9%, signal=45%	TFB2M/NSUN4/TRMT112/NSUN5/DIMT1/TRMT61B/MRM1/FBL/FTSJ3/EMG1/NOP2
GO_PIGMENT_METABOLIC_PROCESS	GO_PIGMENT_METABOLIC_PROCESS	66	-0.478375	-1.82164	0.00138449	0.0113147	0.00828232	4541	tags=39%, list=14%, signal=34%	MYO5A/UROS/PPAT/ADA/GART/BLVRB/PAICS/GIPC1/APRT/FXN/COX10/ALAS2/HMBS/UGT1A7/UGT1A8/CITED1/MTHFD1/FECH/HPRT1/HMOX2/ALAS1/SLC25A39/UGT1A4/PRPS1/HMOX1/UGT1A1
GO_ALDEHYDE_BIOSYNTHETIC_PROCESS	GO_ALDEHYDE_BIOSYNTHETIC_PROCESS	12	-0.746834	-1.90076	0.00138669	0.0113147	0.00828232	3275	tags=42%, list=10%, signal=38%	BMP6/CLCN2/GPI/TKT/TPI1
GO_RETINA_LAYER_FORMATION	GO_RETINA_LAYER_FORMATION	21	0.633865	1.89232	0.001415	0.0115259	0.00843694	3421	tags=33%, list=10%, signal=30%	DSCAM/SDK1/TSPAN12/SDK2/ATP8A2/PTPRM/AHI1
GO_CHLORIDE_TRANSMEMBRANE_TRANSPORT	GO_CHLORIDE_TRANSMEMBRANE_TRANSPORT	62	0.456006	1.73512	0.00143325	0.0116547	0.00853117	2149	tags=26%, list=7%, signal=24%	CLIC5/APOL1/ANO2/SLC26A10/SLC1A4/SLC12A4/CLCA2/SLC12A1/CLCN7/GABRR2/SLC12A5/SLC4A1/CLIC4/GABRD/CLIC6/SLC26A2
GO_POSITIVE_REGULATION_OF_KINASE_ACTIVITY	GO_POSITIVE_REGULATION_OF_KINASE_ACTIVITY	488	-0.278291	-1.37988	0.00148451	0.0120508	0.00882117	4876	tags=33%, list=15%, signal=29%	ADAM9/ADRA2B/LYN/MAP3K7/F2R/AKT1/TGFB2/MAP3K6/ROBO1/C1QTNF2/GPRC5D/S1PR2/UBB/CARD14/SBK2/TRAF4/ADCY4/MAP4K4/PTK2/STAP1/UBE2V1/GPRC5B/TAOK1/TGFA/ECT2/CENPE/TELO2/P2RY12/EPO/CRK/SRC/SYAP1/PAK6/MALT1/NEK4/OXSR1/ACSL1/PRKACB/PPP2CA/AMBRA1/CDKN1A/MAP2K2/MAPRE3/PRKAR1A/CDK5/MOB1B/RIPK1/PDGFA/CDK1/CSK/TNFAIP8L3/XRCC5/PTPN1/CCNY/AC139530.1/CAMK1/IRAK1/DRD2/DBF4B/FRS2/DVL3/STK39/CKS2/IL6R/MAPK1/BAD/IRAK2/…
GO_DNA_INTEGRITY_CHECKPOINT	GO_DNA_INTEGRITY_CHECKPOINT	148	-0.370011	-1.6084	0.00153876	0.01247	0.00912796	6066	tags=38%, list=18%, signal=31%	RHNO1/RPA4/CDKN1A/PLAGL1/CDK1/BABAM1/CNOT7/TP53BP1/DOT1L/NAE1/TREX1/INTS7/CLOCK/CNOT4/E2F4/RINT1/CNOT11/CHEK1/MSH6/DTL/H2AFX/RPA2/PTPN11/HUS1B/HUS1/E2F7/AURKA/E2F8/GTSE1/TRIAP1/MDC1/CRY1/PLK1/CCNB1/CUL4A/TIPIN/PCBP4/SFN/RFWD3/PPP1R10/UIMC1/CLSPN/TIMELESS/E2F1/PRMT1/TICRR/RAD1/CCAR2/PCNA/PRPF19/CDC45/ATRIP/DONSON/CDC6/TFDP1/ORC1
GO_REGULATION_OF_SYNAPTIC_VESICLE_CYCLE	GO_REGULATION_OF_SYNAPTIC_VESICLE_CYCLE	98	-0.400965	-1.64253	0.00154291	0.0124824	0.00913705	6402	tags=36%, list=19%, signal=29%	SYP/STX1B/PRKCG/BACE1/CDK5/APBA2/STXBP1/CPLX2/DRD2/CASK/DNAJC5/SH3GL1/ADORA2A/VPS18/GIT1/CYFIP1/CALM3/GIPC1/PLAA/RAP1A/STX1A/TOR1A/DRD1/STXBP5L/ATP2A2/RAB3B/DTNBP1/ADORA2B/NCS1/PRKAR1B/CHRNA5/PFN2/CSPG5/RIMS3/CDK5R1
GO_CELLULAR_TRANSITION_METAL_ION_HOMEOSTASIS	GO_CELLULAR_TRANSITION_METAL_ION_HOMEOSTASIS	93	-0.409427	-1.66339	0.00155824	0.012585	0.00921214	3710	tags=28%, list=11%, signal=25%	ATP13A2/SLC30A3/BMP6/ATP6V1A/SLC31A1/SLC39A14/EGLN1/SOD1/SCO1/FXN/ALAS2/ATOX1/FLVCR1/NUBP1/NEDD8/FTH1/ATP6V0D1/HMOX2/SCO2/SLC30A7/GLRX3/ABCG2/ATP6V0A2/ABCB6/TFRC/HMOX1
GO_REGULATION_OF_TELOMERASE_ACTIVITY	GO_REGULATION_OF_TELOMERASE_ACTIVITY	48	-0.485302	-1.74547	0.00156281	0.0126004	0.00922348	6919	tags=44%, list=21%, signal=35%	TERF1/AURKB/SRC/WRAP53/CERS1/XRCC5/CTNNB1/MAPK1/PTGES3/MAPKAPK5/NAF1/TCP1/CCT4/CCT2/HNRNPA2B1/HNRNPD/PINX1/DKC1/HSP90AA1/HSP90AB1/PPARG
GO_POSTTRANSLATIONAL_PROTEIN_TARGETING_TO_ENDOPLASMIC_RETICULUM_MEMBRANE	GO_POSTTRANSLATIONAL_PROTEIN_TARGETING_TO_ENDOPLASMIC_RETICULUM_MEMBRANE	11	-0.76967	-1.91033	0.00157511	0.0126568	0.00926471	6108	tags=64%, list=19%, signal=52%	ASNA1/HSPA5/SGTA/CHMP4A/SEC61A2/SEC61B/SEC61A1
GO_PROTEIN_MATURATION_BY_IRON_SULFUR_CLUSTER_TRANSFER	GO_PROTEIN_MATURATION_BY_IRON_SULFUR_CLUSTER_TRANSFER	11	-0.766114	-1.9015	0.00157511	0.0126568	0.00926471	2642	tags=64%, list=8%, signal=59%	ISCA1/ISCA2/CISD3/CIAO1/BOLA2B/GLRX3/BOLA2
GO_CELL_REDOX_HOMEOSTASIS	GO_CELL_REDOX_HOMEOSTASIS	66	-0.466858	-1.77778	0.00158228	0.0126929	0.00929116	7643	tags=48%, list=23%, signal=37%	APEX1/PDIA4/TMX2/PRDX6/PDIA3/TXNDC5/DLD/TXNDC9/TXNDC15/QSOX1/TMX1/PTGES2/PRDX2/TXNL1/GCLC/PRDX3/QSOX2/CYBB/TMX4/P4HB/TXNDC11/PRDX4/GLRX2/GLRX5/TXN/GSR/PDIA6/SCO2/SH3BGRL3/GLRX3/TXNRD1/PRDX1
GO_MITOTIC_CHROMOSOME_CONDENSATION	GO_MITOTIC_CHROMOSOME_CONDENSATION	16	-0.683126	-1.88023	0.00160096	0.0127996	0.00936927	1978	tags=62%, list=6%, signal=59%	NCAPH2/NCAPG/SMC2/SMC4/CHMP1A/NCAPH/PHF23/AKAP8/NCAPD3/CDCA5
GO_TRNA_WOBBLE_URIDINE_MODIFICATION	GO_TRNA_WOBBLE_URIDINE_MODIFICATION	16	-0.685078	-1.88561	0.00160096	0.0127996	0.00936927	4034	tags=56%, list=12%, signal=49%	ELP6/MOCS3/DPH3/CTU2/MTO1/TRMU/KTI12/DPH3P1/ELP5
GO_POSITIVE_REGULATION_OF_ANION_TRANSPORT	GO_POSITIVE_REGULATION_OF_ANION_TRANSPORT	41	0.535384	1.86909	0.00162734	0.0129479	0.00947779	2469	tags=27%, list=8%, signal=25%	PLA2G6/NTSR1/EDN1/KMO/ATF4/CYP4A11/CEBPB/ATP8A2/APOE/ACE2/PLA2R1
GO_REGULATION_OF_AXON_GUIDANCE	GO_REGULATION_OF_AXON_GUIDANCE	41	0.532441	1.85882	0.00162734	0.0129479	0.00947779	5248	tags=39%, list=16%, signal=33%	SEMA6C/DSCAM/VEGFA/PLXNA3/SEMA4A/MEGF8/SEMA3B/SEMA6D/ZSWIM8/ZSWIM5/SEMA3D/SEMA3A/SEMA4D/WNT3A/TUBB2B/SEMA4B
GO_CHONDROCYTE_DEVELOPMENT	GO_CHONDROCYTE_DEVELOPMENT	42	0.522043	1.83292	0.00162767	0.0129479	0.00947779	3577	tags=31%, list=11%, signal=28%	COL12A1/COL21A1/COL6A3/COL6A2/COL7A1/COL6A1/SULF1/SULF2/ACAN/COL27A1/VWA2/COL14A1/RUNX2
GO_REGULATION_OF_ORGANIC_ACID_TRANSPORT	GO_REGULATION_OF_ORGANIC_ACID_TRANSPORT	44	0.50305	1.7831	0.00163767	0.0130056	0.00952008	4542	tags=27%, list=14%, signal=24%	PLA2G6/NTSR1/EDN1/KMO/CYP4A11/IRS2/NPY5R/ACE2/PLA2R1/SV2A/CCK/P2RX7
GO_ORGANIC_ACID_CATABOLIC_PROCESS	GO_ORGANIC_ACID_CATABOLIC_PROCESS	228	0.318276	1.47192	0.00168067	0.0133056	0.00973961	2932	tags=20%, list=9%, signal=18%	HAAO/PCK2/ADHFE1/LDHD/CSAD/ECHDC2/KMO/GPT2/AMT/ACAD10/THNSL2/CYP4A11/NOS3/SHMT2/IRS2/CBS/BCKDHA/SESN2/CYP26B1/MPST/PPM1K/BDH2/IRS1/CPT1B/BCAT1/PLIN5/AGXT/ABHD2/HNMT/PRODH/NOS2/PAH/PHYKPL/FAAH/ALDH5A1/ECH1/HMGCLL1/DDAH2/GPT/TST/CARNS1/PIPOX/ACAD11/GSTZ1/ATP2B4
GO_CONNECTIVE_TISSUE_DEVELOPMENT	GO_CONNECTIVE_TISSUE_DEVELOPMENT	230	0.316657	1.46572	0.00168103	0.0133056	0.00973961	5826	tags=25%, list=18%, signal=21%	RORC/DYRK1B/THBS3/COL12A1/COL21A1/PPARGC1A/COL6A3/COL6A2/COL7A1/EDN1/ACTA2/COL6A1/CRIP1/STC1/COL5A1/MGP/OSR2/TRPS1/ANXA6/FGF2/PTH1R/BBS2/COL11A2/SULF1/SULF2/HOXC4/CD44/MMP13/ACAN/SLC39A13/COL27A1/THRA/VWA2/MEF2D/NKX3-2/COL1A1/BMP4/CTSK/COL14A1/DSPP/RUNX2/HOXA5/GDF5/SOX8/ARRDC3/BBS4/ZNF219/PKD1/SCIN/CFLAR/BMP8A/MAF/HOXA3/ZNF516/ITGB8/EGR1/NOTCH1/COL2A1
GO_BEHAVIOR	GO_BEHAVIOR	473	0.275748	1.37641	0.00172973	0.0136683	0.0100052	4868	tags=22%, list=15%, signal=19%	NFATC4/PLA2G6/MME/ADM2/KLK8/CREBRF/DSCAM/NPY1R/GHRHR/SDK1/FBXL20/TP53/P2RX2/MYO15A/NTSR1/INSR/SLC1A2/GNG7/OPRL1/BRSK1/NLGN3/SLC4A10/CEBPB/AGRP/NTF4/ATP8A2/FYN/ATP6V1B1/ASIC4/FOXP2/SLC7A11/FZD4/GAA/MYH14/TBX1/CX3CR1/NR4A2/SGK1/HOXD10/APOE/EGR2/SNCG/SLC12A5/EFNB3/BBS12/NPY5R/ABCC8/DNAH11/SPTBN4/VLDLR/DLG4/BBS2/SLITRK6/NAPEPLD/CACNA1B/SERPINF1/GJB4/NOVA1/OXTR/BTG2/ACE2/SRPX2/GDF15/GPR37/MEIS1/THRA/L…
GO_POSITIVE_REGULATION_OF_CHROMOSOME_ORGANIZATION	GO_POSITIVE_REGULATION_OF_CHROMOSOME_ORGANIZATION	159	-0.356838	-1.56754	0.0017331	0.0136723	0.010008	5143	tags=30%, list=16%, signal=25%	WDR61/RIF1/ZBTB7B/SART3/LIG4/KAT7/CTNNB1/MAPK1/PPHLN1/ANAPC4/SMARCB1/PIWIL2/PRKD2/ING2/PAF1/TADA2B/DNMT1/EED/ANAPC5/MAPKAPK5/NAF1/CCNB1/TRIM28/CCT8/TCP1/RUVBL2/PPP1R10/NAP1L2/CCT6A/NABP2/HIST1H1B/CCT3/CCT4/PHF19/CCT2/H2AFY/HNRNPA2B1/AKAP8/KAT2A/HNRNPD/UBE2N/RPS6KA4/FEN1/CCT5/DNMT3B/DKC1/CCT7
GO_REGULATION_OF_STEROID_BIOSYNTHETIC_PROCESS	GO_REGULATION_OF_STEROID_BIOSYNTHETIC_PROCESS	84	-0.425201	-1.70098	0.00173879	0.0136944	0.0100243	6309	tags=40%, list=19%, signal=33%	CGA/SC5D/NR5A1/SEC14L2/STARD4/FASN/SNAI1/GPAM/ELOVL6/HMGCR/ASAH1/MBTPS2/BMP6/LSS/DDX20/SOD1/ATP1A1/MVD/FDFT1/CYP51A1/MVK/IGFBP7/ERLIN1/IDI1/KPNB1/FGFR4/RAN/FDPS/SCD/CLCN2/HMGCS1/SQLE/INSIG1/VDR
GO_POSITIVE_REGULATION_OF_PROTEIN_LOCALIZATION_TO_MEMBRANE	GO_POSITIVE_REGULATION_OF_PROTEIN_LOCALIZATION_TO_MEMBRANE	106	-0.39244	-1.62481	0.00174723	0.0137382	0.0100563	2412	tags=23%, list=7%, signal=21%	YWHAE/PTPN9/NMT1/YWHAB/STX3/PDCD5/HRAS/RANGRF/SFN/RHOG/E2F1/YWHAH/YWHAQ/CIB1/YWHAZ/BID/YWHAG/ITGB1BP1/MIEF1/VIL1/SQSTM1/TFDP1/ITGAM/CDK5R1
GO_METAPHASE_PLATE_CONGRESSION	GO_METAPHASE_PLATE_CONGRESSION	55	-0.48918	-1.80685	0.00175575	0.0137824	0.0100887	2804	tags=31%, list=9%, signal=28%	CDC23/SPAG5/CCNB1/KPNB1/KIFC1/CHMP1A/CHAMP1/KIF2C/VPS4A/CHMP7/CDCA8/SEH1L/PINX1/NUP62/RRS1/FAM83D/CDCA5
GO_REGULATION_OF_DOUBLE_STRAND_BREAK_REPAIR_VIA_HOMOLOGOUS_RECOMBINATION	GO_REGULATION_OF_DOUBLE_STRAND_BREAK_REPAIR_VIA_HOMOLOGOUS_RECOMBINATION	37	-0.5238	-1.7788	0.0017654	0.0138353	0.0101274	7317	tags=62%, list=22%, signal=48%	PPP4C/BLM/PPP4R2/FUS/KDM1A/WRAP53/FANCB/TP53BP1/RIF1/FIGNL1/ZNF365/KLHL15/TEX15/POLQ/CHEK1/ACTR2/RPA2/PARPBP/MAD2L2/PARP1/FIGN/TIMELESS/RAD51
GO_CHROMOSOME_LOCALIZATION	GO_CHROMOSOME_LOCALIZATION	67	-0.46007	-1.75795	0.0017741	0.0138806	0.0101605	7289	tags=51%, list=22%, signal=40%	KIF14/ZW10/MIS12/MAD1L1/TTL/DYNC1H1/CENPE/TERF1/DLGAP5/BECN1/MLH1/KIF22/NUP98/NDEL1/ACTR3/CHMP4A/ACTR2/CDC23/SPAG5/CCNB1/KPNB1/KIFC1/CHMP1A/CHAMP1/KIF2C/VPS4A/CHMP7/CDCA8/SEH1L/PINX1/NUP62/RRS1/FAM83D/CDCA5
GO_NUCLEOBASE_BIOSYNTHETIC_PROCESS	GO_NUCLEOBASE_BIOSYNTHETIC_PROCESS	19	-0.654552	-1.88951	0.00178855	0.0139499	0.0102113	6062	tags=74%, list=18%, signal=60%	SHMT1/GMPS/PPAT/ADA/GART/MTOR/PAICS/APRT/UMPS/DHODH/MTHFD1/HPRT1/PRPS1/CTPS1
GO_QUINONE_BIOSYNTHETIC_PROCESS	GO_QUINONE_BIOSYNTHETIC_PROCESS	14	-0.703138	-1.86368	0.00178926	0.0139499	0.0102113	5884	tags=57%, list=18%, signal=47%	COQ2/COQ10B/COQ10A/COQ3/UBIAD1/COQ9/NDUFA9/PDSS1
GO_PENTOSE_PHOSPHATE_SHUNT	GO_PENTOSE_PHOSPHATE_SHUNT	13	-0.731705	-1.90233	0.00179176	0.0139499	0.0102113	466	tags=77%, list=1%, signal=76%	RPE/RPIA/DERA/PGM2/SHPK/G6PD/TALDO1/PGAM1/TKT/PGD
GO_ENDOCHONDRAL_BONE_MORPHOGENESIS	GO_ENDOCHONDRAL_BONE_MORPHOGENESIS	67	0.440146	1.70595	0.00182593	0.0141868	0.0103847	3577	tags=27%, list=11%, signal=24%	THBS3/COL12A1/COL21A1/COL6A3/COL6A2/COL7A1/COL6A1/STC1/ANXA6/MMP13/COL27A1/VWA2/MEF2D/COL1A1/BMP4/COL14A1/NAB2/RUNX2
GO_NEGATIVE_REGULATION_OF_LEUKOCYTE_MEDIATED_IMMUNITY	GO_NEGATIVE_REGULATION_OF_LEUKOCYTE_MEDIATED_IMMUNITY	34	0.544873	1.82429	0.00182815	0.0141868	0.0103847	1805	tags=26%, list=5%, signal=25%	BCL6/LGALS9/BST2/JAK3/PARP3/CEACAM1/HLA-E/HLA-F/DUSP22
GO_NEGATIVE_REGULATION_OF_IMMUNE_EFFECTOR_PROCESS	GO_NEGATIVE_REGULATION_OF_IMMUNE_EFFECTOR_PROCESS	90	0.415746	1.68769	0.00185452	0.014368	0.0105173	3820	tags=27%, list=12%, signal=24%	DHX58/BCL6/LGALS9/BST2/ANXA1/JAK3/IFNL1/PARP3/CEACAM1/TSPAN6/CD55/HLA-E/CD22/HLA-F/DUSP22/RNF125/PGLYRP2/GRN/ENPP3/FER/SERPING1/DUSP10/PGLYRP4/CUEDC2
GO_REGULATION_OF_LIPID_METABOLIC_PROCESS	GO_REGULATION_OF_LIPID_METABOLIC_PROCESS	336	-0.299014	-1.43308	0.00190295	0.0147192	0.0107744	6665	tags=32%, list=20%, signal=26%	SRC/TGS1/DNAJC15/SOCS6/CDK4/CGA/ACSL1/GNB3/SC5D/TNFRSF1A/NR5A1/CTDNEP1/AMBRA1/ZFP69/CREB1/SEC14L2/PDGFA/NR4A3/GHSR/PPARD/STARD4/TNFAIP8L3/NCOA6/FASN/PDK3/SNAI1/SCARB1/GPAM/SMPD2/ZP3/TREX1/MTMR2/TYSND1/CCDC3/ELOVL6/CHRM5/HMGCR/MED1/ASAH1/PRKCD/ADIPOR1/MTOR/ABHD6/MBTPS2/LACTB/BMP6/SOCS3/PANK2/PDGFB/LSS/SOCS7/MTMR4/FADS1/DDX20/SOD1/LSR/PRKAG2/ATP1A1/DGKZ/ENHO/MVD/FDFT1/CYP51A1/MVK/EPHA8/FLT1/ABHD5/S…
GO_PEPTIDYL_SERINE_MODIFICATION	GO_PEPTIDYL_SERINE_MODIFICATION	264	-0.315325	-1.47136	0.00191058	0.0147543	0.0108001	6767	tags=30%, list=21%, signal=24%	AURKB/MAPK7/EPO/SRC/MARK3/MARK1/PRKCG/CSNK1G1/PRKCE/MAP2K2/CDK5/RIPK1/VRK1/CDK1/IFNK/SMG1/INPP5F/PDK3/PLCL2/MASTL/CAMK1/TBK1/STK39/MKNK1/STK32C/MAPK1/SMAD7/PPM1F/STK32A/PRKCD/CSNK2A1/TOP1/PRKD2/MAPK12/PAK2/MTOR/STK4/PDGFB/STOX1/NEK6/ARRB2/MARK2/MAPKAP1/IRGM/RASSF2/PRKCA/PAQR3/AURKA/MAPKAPK5/PLK1/CCNB1/MAST2/UHMK1/IL6/PRKACA/DYRK1A/EIF4G1/IKBKE/PARK7/CHUK/MAD2L2/TRIM6/PARP1/DRD1/CLSPN/TXN/MAPKAPK2…
GO_PROTEIN_TETRAMERIZATION	GO_PROTEIN_TETRAMERIZATION	147	-0.366295	-1.59142	0.00192012	0.0148039	0.0108364	7037	tags=37%, list=21%, signal=29%	HIST1H3I/CRYZ/HIST1H4F/CRTC3/DHRS4/HOMER1/SHMT1/OXA1L/KIF25/TRPV1/GRIN2B/ALDOA/HIST1H4E/ADSL/KRT10/VASP/PPAT/MTMR2/RYR3/HMGCR/FARSB/PCBD1/HM13/SOD2/RRM1/KCNC3/HIST1H3A/HIST1H4B/S100A10/KCNC1/UXS1/HIST1H3G/HIST1H3B/RCC1/IDE/PKM/ACOT13/FARSA/XRCC6/IMPDH2/HIST1H4D/ANXA2/HIST1H4H/HSD17B10/HPRT1/CUTC/HIST1H3J/GPX3/DCTPP1/HIST1H4C/PDSS1/ALDH1A3/RRM2/ME1
GO_DNA_UNWINDING_INVOLVED_IN_DNA_REPLICATION	GO_DNA_UNWINDING_INVOLVED_IN_DNA_REPLICATION	10	-0.775669	-1.88056	0.00193986	0.0148886	0.0108984	7387	tags=100%, list=22%, signal=78%	RPA4/PURA/MCM6/RPA2/RPA1/HMGA1/MCM7/RAD51/MCM4
GO_MITOCHONDRIAL_TRANSCRIPTION	GO_MITOCHONDRIAL_TRANSCRIPTION	10	-0.777732	-1.88556	0.00193986	0.0148886	0.0108984	674	tags=40%, list=2%, signal=39%	CHCHD10/MRPL12/PPARGC1B/SLC25A33
GO_BLOOD_VESSEL_MORPHOGENESIS	GO_BLOOD_VESSEL_MORPHOGENESIS	520	0.27055	1.36215	0.00194049	0.0148886	0.0108984	5618	tags=24%, list=17%, signal=21%	NFATC4/ADM2/FOXO4/HDAC5/ADAM12/LRP1/SP100/RGCC/ANXA1/EDN1/ANPEP/TSPAN12/CREB3L1/BMPER/PRCP/MIR29A/NOS3/FOXN1/COL3A1/STAT1/PML/CEACAM1/CX3CL1/FZD4/VEGFA/AMOT/CAV1/SEMA4A/HEG1/CXCR3/TBX1/CX3CR1/FOLR1/EGR3/VASH1/ARHGAP24/ITGB2/PLCD1/RAMP1/FGF2/APOE/RAMP3/TYMP/TNFAIP3/CLIC4/TBX4/ABCC8/COL23A1/MIR27B/C5AR1/ERBB2/APOD/SAT1/SULF1/MIR296/MMRN2/SERPINF1/SHH/TMPRSS6/ACKR3/C5/GRN/SARS/CUL7/PTPRM/MIR26A2/CSP…
GO_REGULATION_OF_REPRODUCTIVE_PROCESS	GO_REGULATION_OF_REPRODUCTIVE_PROCESS	127	-0.372074	-1.58114	0.00194704	0.0148937	0.0109021	4910	tags=28%, list=15%, signal=24%	GCM1/SNAI1/ZP3/SOX9/CTNNB1/PIWIL2/ADA/HYAL3/FBXO5/ZFPM2/STK4/AGO2/ACVR1C/PHLDA2/AURKA/ARHGDIB/METTL3/NPPC/YTHDF2/PRDX4/MSX1/DEFB1/TACR1/NKX3-1/GPR3/PAEP/RAD1/CALR/CIB1/TRIP13/PGAM4/C1QBP/CDC20/WDR77/CDC25A
GO_REGULATION_OF_PROTEIN_LOCALIZATION_TO_MEMBRANE	GO_REGULATION_OF_PROTEIN_LOCALIZATION_TO_MEMBRANE	164	-0.35541	-1.56343	0.00194742	0.0148937	0.0109021	6729	tags=35%, list=20%, signal=28%	MRAP/CNPY4/ARF6/WNK3/STX8/STAC2/PRKCE/GDI1/CDK5/GHSR/CSK/EZR/SHISA7/NKD2/VAMP8/PPP3R1/LYPD1/LYPLA1/RER1/BAD/VAMP7/EPHA2/CLTC/PPFIA1/ACTB/KCNB1/DAG1/YWHAE/PTPN9/GRASP/RAP1A/FZD9/NMT1/YWHAB/STX3/PDCD5/HRAS/RANGRF/SFN/VPS4A/RHOG/KCNE1/E2F1/YWHAH/YWHAQ/CIB1/YWHAZ/BID/YWHAG/AP2M1/ITGB1BP1/MIEF1/VIL1/SQSTM1/TFDP1/ITGAM/LRRC15/CDK5R1
GO_PROTEIN_INSERTION_INTO_MEMBRANE	GO_PROTEIN_INSERTION_INTO_MEMBRANE	57	-0.478045	-1.77803	0.00195274	0.014904	0.0109097	2412	tags=53%, list=7%, signal=49%	TRAM2/TIMM13/ASNA1/OXA1L/GET4/ROMO1/PPP3R1/SGTA/BAD/AGK/YWHAE/NMT1/YWHAB/PDCD5/UBL4A/SFN/TIMM10/HSPA4/E2F1/YWHAH/SAMM50/YWHAQ/REEP1/YWHAZ/BID/TIMM22/YWHAG/HSP90AA1/TFDP1/TOMM22
GO_CELLULAR_IRON_ION_HOMEOSTASIS	GO_CELLULAR_IRON_ION_HOMEOSTASIS	58	-0.471901	-1.75876	0.00195503	0.014904	0.0109097	3710	tags=33%, list=11%, signal=29%	ATP13A2/BMP6/ATP6V1A/EGLN1/SOD1/FXN/ALAS2/FLVCR1/NUBP1/NEDD8/FTH1/ATP6V0D1/HMOX2/GLRX3/ABCG2/ATP6V0A2/ABCB6/TFRC/HMOX1
GO_ENDONUCLEOLYTIC_CLEAVAGE_INVOLVED_IN_RRNA_PROCESSING	GO_ENDONUCLEOLYTIC_CLEAVAGE_INVOLVED_IN_RRNA_PROCESSING	11	-0.759919	-1.88612	0.00196889	0.0149378	0.0109344	3109	tags=73%, list=9%, signal=66%	RCL1/BOP1/RPSA/ABT1/UTP20/NOL9/NOP14/RRS1
GO_POSITIVE_REGULATION_OF_MITOCHONDRIAL_OUTER_MEMBRANE_PERMEABILIZATION_INVOLVED_IN_APOPTOTIC_SIGNALING_PATHWAY	GO_POSITIVE_REGULATION_OF_MITOCHONDRIAL_OUTER_MEMBRANE_PERMEABILIZATION_INVOLVED_IN_APOPTOTIC_SIGNALING_PATHWAY	34	-0.546086	-1.81732	0.00196889	0.0149378	0.0109344	2412	tags=41%, list=7%, signal=38%	YWHAE/NMT1/YWHAB/SFN/E2F1/GSK3A/YWHAH/BAK1/YWHAQ/YWHAZ/BID/CHCHD10/YWHAG/TFDP1
GO_PROTEIN_COFACTOR_LINKAGE	GO_PROTEIN_COFACTOR_LINKAGE	11	-0.76036	-1.88722	0.00196889	0.0149378	0.0109344	4582	tags=64%, list=14%, signal=55%	GAD1/GCSH/HMBS/LIPT2/SDHAF2/GLRX5/NDUFAB1
GO_PROTEIN_PEPTIDYL_PROLYL_ISOMERIZATION	GO_PROTEIN_PEPTIDYL_PROLYL_ISOMERIZATION	33	-0.551513	-1.81845	0.00197316	0.0149464	0.0109407	3675	tags=36%, list=11%, signal=32%	PPIE/FKBP11/PIN1/PPID/FKBP5/PPIH/PPIB/PPIL1/PPIA/FKBP1A/PPIF/FKBP4
GO_ERROR_PRONE_TRANSLESION_SYNTHESIS	GO_ERROR_PRONE_TRANSLESION_SYNTHESIS	20	-0.643541	-1.88535	0.00197981	0.0149729	0.0109601	4887	tags=55%, list=15%, signal=47%	RFC2/RFC3/RFC4/POLH/RPA2/UBA52/RPA1/POLE2/MAD2L2/RFC5/PCNA
GO_PYRIMIDINE_RIBONUCLEOSIDE_TRIPHOSPHATE_BIOSYNTHETIC_PROCESS	GO_PYRIMIDINE_RIBONUCLEOSIDE_TRIPHOSPHATE_BIOSYNTHETIC_PROCESS	15	-0.699843	-1.88893	0.00199243	0.0150444	0.0110125	519	tags=20%, list=2%, signal=20%	UCK2/NME1/CTPS1
GO_REGULATION_OF_PROTON_TRANSPORT	GO_REGULATION_OF_PROTON_TRANSPORT	16	-0.671349	-1.84782	0.0020012	0.0150867	0.0110434	7120	tags=62%, list=22%, signal=49%	ACTN4/DNAJC30/SLC30A5/PM20D1/SLC9A3R1/PARK7/TESC/CHCHD10/PPIF/COX17
GO_ACID_SECRETION	GO_ACID_SECRETION	94	0.405243	1.65732	0.00205212	0.0154461	0.0113065	4778	tags=30%, list=15%, signal=26%	PLA2G6/SLC6A9/NTSR1/ANXA1/SLC1A2/EDN1/KMO/PLA2G2F/CYP4A11/OPRL1/SLC38A2/TFF2/AGXT/SGK1/NPY5R/NOS2/OXTR/PLA2R1/SYT1/PTGER3/SV2A/SLC9A4/PPFIA2/CCK/SNAP25/P2RX7/PROCA1/ABCB4
GO_BONE_MORPHOGENESIS	GO_BONE_MORPHOGENESIS	96	0.396614	1.62754	0.00206058	0.01548	0.0113313	3577	tags=23%, list=11%, signal=20%	THBS3/COL12A1/COL21A1/COL6A3/COL6A2/FOXN3/COL7A1/CYP26B1/COL6A1/STC1/OSR2/ANXA6/MEGF8/MMP13/COL27A1/VWA2/MEF2D/COL1A1/BMP4/COL14A1/NAB2/RUNX2
GO_DENDRITIC_CELL_ANTIGEN_PROCESSING_AND_PRESENTATION	GO_DENDRITIC_CELL_ANTIGEN_PROCESSING_AND_PRESENTATION	10	0.767644	1.85626	0.00206313	0.01548	0.0113313	5131	tags=70%, list=16%, signal=59%	NOD2/CCR7/SLC11A1/CD68/CLEC4A/FCGR2B/NOD1
GO_REPRODUCTIVE_SYSTEM_DEVELOPMENT	GO_REPRODUCTIVE_SYSTEM_DEVELOPMENT	372	-0.289999	-1.40517	0.00206806	0.0154925	0.0113405	5561	tags=26%, list=17%, signal=22%	GHSR/SDC1/PPARD/OVOL2/RBM15/TTPA/HSPA5/HSD17B4/ADAM15/GCM1/DNAJB6/SNAI1/ZP3/FRS2/ID4/HOXA11/CSDE1/SOX9/CEBPA/CTNNB1/MAPK1/TAF4/MED1/CHD7/CTSV/ING2/SERPINE2/CTNNA1/LGR4/ARID1A/TCF7/ADA/KRT8/RRM1/HYAL3/BMP6/ZFPM2/ASB1/STK4/SOCS3/PDGFB/TEX19/FANCA/VASH2/PTPN11/CBL/EGLN1/PRDX3/ARRB2/PLK4/SOD1/EIF2B5/FANCG/E2F7/FOSL1/PHLDA2/FZD5/E2F8/NASP/EIF2B2/CCNF/NUDT1/STRA6/EIF2B4/TRIM28/ADAM19/HTRA1/BASP1/RTCB/F…
GO_NEGATIVE_REGULATION_OF_KINASE_ACTIVITY	GO_NEGATIVE_REGULATION_OF_KINASE_ACTIVITY	220	-0.328357	-1.50061	0.00211824	0.015843	0.011597	6111	tags=30%, list=19%, signal=24%	GMFG/PPP2CA/CDKN1A/IPO7/PRKAR1A/PRKRIP1/CSK/RGS3/PYCARD/ZGPAT/CAV3/APC/PTPN1/COX11/SOCS4/CEBPA/PPM1F/HMGCR/PRKCD/CEP85/SMCR8/PAK2/ADORA2A/SOCS3/CAMK2N2/IPO5/CBL/PRDX3/NPM1/PRKAG2/HEXIM1/VPS25/DUSP2/PAQR3/GPS1/PLK1/NF2/MAPK8IP1/PARK7/SFN/DUS2/CDK5RAP1/CDKN2D/SPRY4/UBASH3B/FGFR1OP/CHORDC1/HHEX/DUSP14/H2AFY/DTNBP1/TESC/CIB1/PRKAR2A/GPS2/DNAJA1/YWHAG/ITGB1BP1/PRKAR1B/NUP62/DUSP7/CORO1C/ADARB1/DUSP9/U…
GO_PROTEIN_ACYLATION	GO_PROTEIN_ACYLATION	224	-0.325323	-1.48942	0.0021215	0.015843	0.011597	8365	tags=38%, list=25%, signal=29%	JADE2/GSK3B/GATA2/SNAI2/CTBP1/MAP3K7/HCFC1/ZDHHC14/NMT2/POR/MORF4L2/ZNF451/CHD5/TAOK1/OGDH/IWS1/CPA4/ZDHHC3/GOLGA7/EPC1/DLD/BAZ1A/ZDHHC21/APBB1/NAA30/SET/BRCA2/ZDHHC23/PHF20/KLF15/TAF5/MIR34A/SRCAP/CAMK1/MSL1/KAT7/SMARCB1/MSL3P1/CLOCK/IRF4/MDH2/PIWIL2/GOLGA7B/ZDHHC6/ZDHHC2/TADA1/ZDHHC9/CHEK1/NAA50/ACTL6A/DR1/BRPF1/TADA2B/CDYL/NAA25/BEND3/TAF12/GTF3C4/DPF3/KANSL2/NMT1/DSCC1/PCGF2/MRGBP/POLE3/RUVBL…
GO_REGULATION_OF_DNA_RECOMBINATION	GO_REGULATION_OF_DNA_RECOMBINATION	84	-0.416674	-1.66687	0.00212519	0.0158457	0.011599	6028	tags=44%, list=18%, signal=36%	HIST1H1E/PPP4R2/FUS/ERCC2/KDM1A/UNG/WRAP53/MLH1/HIST1H1C/FANCB/TP53BP1/RIF1/FIGNL1/ZNF365/KPNA1/KLHL15/TEX15/TERF2/POLQ/CHEK1/MSH6/ACTR2/RPA2/CLCF1/EXOSC3/PARPBP/H1FOO/MAD2L2/PARP1/FIGN/HIST1H1B/TIMELESS/RAD51/ALYREF/EXOSC6/KPNA2/TFRC
GO_NEGATIVE_REGULATION_OF_GENE_EXPRESSION_EPIGENETIC	GO_NEGATIVE_REGULATION_OF_GENE_EXPRESSION_EPIGENETIC	119	-0.377982	-1.59311	0.00213509	0.0158913	0.0116324	10183	tags=52%, list=31%, signal=36%	HIST2H3A/SMCHD1/FAM172A/HIST2H4B/HIST2H3C/MORC2/MORF4L1/MBD3/SUZ12/MIER1/HIRA/HIST1H1D/ASF1A/EZH2/HMGB1/CTBP1/HIST1H3C/MORF4L2/HIST1H1E/HIST1H3I/HIST1H4F/HIST2H3D/HELLS/AEBP2/EPC1/RBBP7/HDAC1/ATAD2/CREBZF/HIST1H1C/KMT2D/H2AFY2/HIST1H4E/RIF1/DOT1L/PPHLN1/MSL3P1/ARID1A/HIST1H3A/BEND3/RRP8/HIST1H4B/DNMT1/HIST1H3G/EED/HMGA1/HIST1H3B/LHX2/TRIM28/PCGF2/H1FOO/POLE3/HIST1H4D/HIST1H1B/PHF19/HIST1H4H/H2AFY…
GO_POSITIVE_REGULATION_OF_BINDING	GO_POSITIVE_REGULATION_OF_BINDING	165	-0.355113	-1.56432	0.002138	0.0158913	0.0116324	7085	tags=33%, list=22%, signal=26%	CDK9/ERCC2/KDM1A/DDX11/MARK3/SYAP1/EPB41/PPP2CA/SKI/NCBP1/MAPRE3/CDK5/FAM129B/NRP1/PLCL2/PPP2CB/DDRGK1/CTNNB1/IRF4/DHX9/STK4/GMNN/EBF2/CALM3/DPH3/ENHO/DERL1/S100A10/PIN1/TRAF2/MMP9/TIRAP/TRIM28/EIF4G1/PARK7/EIF3C/RAN/TRIM6/GNL3L/PARP1/ANXA2/EGF/BAMBI/TXN/HNRNPL/TERT/MAPRE1/FOXC1/PINX1/FKBP1A/CDCA5/EIF2S1/NME1/PPARG
GO_COENZYME_BIOSYNTHETIC_PROCESS	GO_COENZYME_BIOSYNTHETIC_PROCESS	130	-0.375183	-1.59951	0.00214174	0.0158944	0.0116346	7461	tags=46%, list=23%, signal=36%	MMADHC/PANK1/MAT1A/MTHFD1L/ATIC/MOCS2/NAMPT/MPC1/GCDH/ACSL5/ELOVL3/DLD/ACSL1/ACSL6/COQ2/ACSS2/FASN/PDK3/SLC25A1/COQ10B/MAT2A/ELOVL6/DHFR/COQ10A/GPHN/MTHFS/COQ3/PCBD1/GCH1/HSD17B12/GART/ACOT7/MOCS3/PANK2/UBIAD1/ELOVL7/ELOVL1/COQ9/QDPR/PDP1/PPT1/PNPO/NFS1/ACSL4/PDXK/MTHFD1/SLC25A16/SCD/RFK/FLAD1/NDUFA9/PDHA1/SPR/PDP2/FPGS/DLAT/PDSS1/ACLY/PNP/ME1
GO_POSITIVE_REGULATION_OF_MEMBRANE_PERMEABILITY	GO_POSITIVE_REGULATION_OF_MEMBRANE_PERMEABILITY	58	-0.459303	-1.7118	0.00215054	0.0159347	0.0116642	2909	tags=34%, list=9%, signal=31%	MUL1/HEBP2/YWHAE/FZD9/NMT1/YWHAB/SFN/E2F1/GSK3A/YWHAH/TMEM14A/BAK1/YWHAQ/YWHAZ/BID/CHCHD10/YWHAG/PPIF/SLC25A5/TFDP1
GO_FAT_SOLUBLE_VITAMIN_METABOLIC_PROCESS	GO_FAT_SOLUBLE_VITAMIN_METABOLIC_PROCESS	38	-0.510487	-1.74294	0.00215517	0.0159443	0.0116711	5897	tags=37%, list=18%, signal=30%	RLBP1/VKORC1L1/PPARD/TTPA/VKORC1/SNAI1/RBP1/LGMN/UBIAD1/ALDH1A2/CBR1/VDR/CYP26A1/CYP1A1
GO_POSITIVE_REGULATION_OF_VIRAL_TRANSCRIPTION	GO_POSITIVE_REGULATION_OF_VIRAL_TRANSCRIPTION	40	-0.50713	-1.74959	0.00216663	0.0160042	0.011715	7517	tags=55%, list=23%, signal=42%	POLR2A/POLR2I/CDK9/CTDP1/SUPT5H/NELFE/NELFB/GTF2F1/POLR2D/SMARCB1/POLR2J/GTF2F2/POLR2B/DHX9/POLR2L/POLR2H/POLR2E/POLR2F/TAF11/POLR2C/POLR2G/RRP1B
GO_HISTONE_MRNA_METABOLIC_PROCESS	GO_HISTONE_MRNA_METABOLIC_PROCESS	22	-0.605778	-1.81772	0.00217305	0.0160267	0.0117315	6867	tags=64%, list=21%, signal=50%	SSB/NCBP1/CPSF2/SNRPE/EXOSC4/SNRPD3/SNRPB/SLBP/UPF1/ZNF473/LSM10/SNRPG/SNRPF/LSM1
GO_NITRIC_OXIDE_MEDIATED_SIGNAL_TRANSDUCTION	GO_NITRIC_OXIDE_MEDIATED_SIGNAL_TRANSDUCTION	22	0.616608	1.85942	0.00222672	0.0163971	0.0120026	6085	tags=45%, list=19%, signal=37%	NOS1AP/NOS3/VEGFA/APOE/NOS2/DDAH2/ATP2B4/GUCY1A2/CD36/MT1X
GO_NEGATIVE_REGULATION_OF_LEUKOCYTE_APOPTOTIC_PROCESS	GO_NEGATIVE_REGULATION_OF_LEUKOCYTE_APOPTOTIC_PROCESS	45	0.49252	1.75037	0.00225826	0.0166036	0.0121538	730	tags=18%, list=2%, signal=17%	IRF7/BCL6/AXL/NOD2/JAK3/IRS2/CCL5/CCR7
GO_VESICLE_LOCALIZATION	GO_VESICLE_LOCALIZATION	280	-0.306491	-1.44189	0.00227877	0.0167282	0.012245	5813	tags=29%, list=18%, signal=24%	BACE1/CDK5/CADPS/SYT5/APBA2/PAFAH1B1/STXBP1/BLOC1S4/RAB1A/MCFD2/CPLX2/STX2/KIF1A/BBS7/BLOC1S2/SEC23IP/DRD2/SEC23A/STX11/MYO5A/CASK/TRAPPC1/CTNNB1/NDEL1/SNAP47/DNAJC5/AP1M2/BLOC1S3/MAP4K2/VAMP7/SEC24C/VPS33A/SNAP91/PDCD6/RAB1B/ADORA2A/VPS33B/VPS18/GIT1/CTSC/ARFGAP2/GOSR2/TFG/SEC24A/CALM3/PCLO/GIPC1/SEC24D/HAP1/PPP6R1/NSF/RAP1A/PREB/STX1A/DCTN2/STX3/TOR1A/TRAPPC3/IKBKG/DRD1/STXBP5L/CNIH2/KIF1C/ATP2…
GO_PROTEIN_POLYMERIZATION	GO_PROTEIN_POLYMERIZATION	242	-0.321049	-1.48537	0.00228224	0.0167282	0.012245	4614	tags=24%, list=14%, signal=21%	CENPJ/CCL26/VASP/CAMSAP1/ZNF207/WASF3/NDEL1/ACTR3/BRK1/PRKCD/CHMP4A/PICK1/FGB/CTTN/NPHS1/MTOR/FBXO5/ACTR2/CYFIP1/TUBGCP3/MTPN/MICALL2/SLAIN2/VDAC2/TBCD/DYRK1A/DIAPH1/RANGRF/RHOA/TRIM6/ACTR3C/KANK4/TMOD1/UBE2S/CORO1A/BAIAP2/TUBGCP4/CAPZB/CDC42EP2/DRG1/UBE2C/KANK1/ARPC1B/MAPRE1/GRB2/ARPC2/RHOBTB2/BIN1/PFN2/PFN1/MSRB1/HSP90AA1/FKBP4/FHOD3/VIL1/TUBG1/ARPC1A/CDK5R1/ARPC5L
GO_POSITIVE_REGULATION_OF_PEPTIDASE_ACTIVITY	GO_POSITIVE_REGULATION_OF_PEPTIDASE_ACTIVITY	158	-0.350714	-1.53827	0.00232063	0.0169835	0.0124318	4362	tags=26%, list=13%, signal=23%	DDRGK1/ANP32B/BAD/PPM1F/MAPK12/FAM162A/PRELID1/PDCD6/LGMN/USP50/CTSH/MUL1/ACVR1C/TRAF2/AIFM1/RCN3/MTCH1/PCOLCE2/PDCD5/FOXL2/DDX3X/PSMD14/RHOA/KARS/PSME4/MBP/NKX3-1/SOX7/BCAP31/BAK1/CYCS/HSPD1/BID/FADD/ADRM1/PDCD2/HSPE1/VCP/PSME3/TNFRSF10A/PPARG
GO_NEGATIVE_REGULATION_OF_INTRINSIC_APOPTOTIC_SIGNALING_PATHWAY	GO_NEGATIVE_REGULATION_OF_INTRINSIC_APOPTOTIC_SIGNALING_PATHWAY	88	-0.41067	-1.65317	0.00233418	0.0170563	0.0124852	8187	tags=45%, list=25%, signal=34%	SNAI2/NDUFA13/AKT1/RRN3/HTRA2/ELL3/KDM1A/MARCH7/MAPK7/EPO/SRC/HDAC1/BAG5/BCL2L2/MAGEA3/OPA1/PTPN1/FIGNL1/SNAI1/SOD2/ING2/CLU/VDAC2/TRIAP1/MMP9/BCL2L12/DDX3X/MAPK8IP1/PARK7/YBX3/CDKN2D/CCAR2/TRAP1/HYOU1/BID/DNAJA1/NOC2L/PPIF/NDUFS3/ENO1
GO_PROTEIN_ACETYLATION	GO_PROTEIN_ACETYLATION	181	-0.347024	-1.54768	0.00233827	0.01706	0.0124879	8365	tags=38%, list=25%, signal=29%	JADE2/GSK3B/GATA2/SNAI2/CTBP1/MAP3K7/HCFC1/POR/MORF4L2/ZNF451/CHD5/TAOK1/IWS1/CPA4/EPC1/BAZ1A/APBB1/NAA30/SET/BRCA2/PHF20/KLF15/TAF5/MIR34A/SRCAP/CAMK1/MSL1/KAT7/SMARCB1/MSL3P1/CLOCK/IRF4/MDH2/PIWIL2/TADA1/CHEK1/NAA50/ACTL6A/DR1/BRPF1/TADA2B/NAA25/BEND3/TAF12/GTF3C4/DPF3/KANSL2/DSCC1/PCGF2/MRGBP/POLE3/RUVBL2/PARK7/NAP1L2/POLE4/TRIM16/MCRS1/NAA15/TAF5L/NAA20/WDR5/KAT2A/NAA10/ZMPSTE24/NOC2L/RPS6KA4…
GO_GROOMING_BEHAVIOR	GO_GROOMING_BEHAVIOR	11	-0.753803	-1.87094	0.00236267	0.0171625	0.0125629	4667	tags=55%, list=14%, signal=47%	DRD2/NMU/APRT/PPT1/DRD1/HPRT1
GO_ACTIVATION_OF_CYSTEINE_TYPE_ENDOPEPTIDASE_ACTIVITY_INVOLVED_IN_APOPTOTIC_PROCESS	GO_ACTIVATION_OF_CYSTEINE_TYPE_ENDOPEPTIDASE_ACTIVITY_INVOLVED_IN_APOPTOTIC_PROCESS	72	-0.43801	-1.69568	0.00236314	0.0171625	0.0125629	4353	tags=28%, list=13%, signal=24%	ANP32B/BAD/FAM162A/PDCD6/CTSH/MUL1/TRAF2/AIFM1/MTCH1/NKX3-1/BAK1/CYCS/HSPD1/BID/FADD/PDCD2/HSPE1/VCP/TNFRSF10A/PPARG
GO_REGULATION_OF_MEMBRANE_PERMEABILITY	GO_REGULATION_OF_MEMBRANE_PERMEABILITY	72	-0.436715	-1.69067	0.00236314	0.0171625	0.0125629	3558	tags=33%, list=11%, signal=30%	MTOR/LAPTM4B/MUL1/HEBP2/YWHAE/FZD9/NMT1/YWHAB/SFN/E2F1/GSK3A/YWHAH/TMEM14A/BAK1/YWHAQ/YWHAZ/BID/CHCHD10/YWHAG/PPIF/HK2/SLC25A5/TFDP1/CNP
GO_REGULATION_OF_SYNAPTIC_VESICLE_TRANSPORT	GO_REGULATION_OF_SYNAPTIC_VESICLE_TRANSPORT	71	-0.441887	-1.70602	0.00236733	0.0171668	0.012566	6402	tags=39%, list=19%, signal=32%	SYP/STX1B/PRKCG/BACE1/CDK5/APBA2/STXBP1/CPLX2/DRD2/CASK/ADORA2A/VPS18/GIT1/CALM3/GIPC1/RAP1A/STX1A/DRD1/STXBP5L/CNIH2/ATP2A2/DTNBP1/ADORA2B/NCS1/CHRNA5/PFN2/CSPG5/RIMS3
GO_MULTI_ORGANISM_LOCALIZATION	GO_MULTI_ORGANISM_LOCALIZATION	66	-0.455749	-1.73548	0.00237342	0.0171756	0.0125724	6179	tags=48%, list=19%, signal=39%	VPS37A/NUP107/NUP160/MVB12B/NUP37/UBAP1/NUP214/NUP133/NUP98/KPNA1/POM121/RAB7A/NUP35/NUP205/POM121C/UBA52/NUP50/NUP153/KPNB1/TCP1/NUP85/KPNA3/RAN/SEC13/NDC1/NUP188/SEH1L/ALYREF/NUP155/NUP62/NUP93/RAE1
GO_RNA_POLYMERASE_II_PREINITIATION_COMPLEX_ASSEMBLY	GO_RNA_POLYMERASE_II_PREINITIATION_COMPLEX_ASSEMBLY	26	-0.58538	-1.82638	0.00237577	0.0171756	0.0125724	3583	tags=38%, list=11%, signal=34%	PSMC6/DR1/TAF12/TAF11/WNT10B/PSMC2/PSMC5/GTF2A2/PSMC4/PSMC3
GO_PROTEIN_NEDDYLATION	GO_PROTEIN_NEDDYLATION	14	-0.699066	-1.85289	0.00238569	0.0171806	0.0125762	5581	tags=57%, list=17%, signal=47%	UBA3/NAE1/DCUN1D4/RBX1/RNF7/DCUN1D5/NEDD8/UBE2M
GO_NADP_METABOLIC_PROCESS	GO_NADP_METABOLIC_PROCESS	13	-0.712414	-1.85218	0.00238901	0.0171806	0.0125762	1734	tags=38%, list=5%, signal=36%	ME2/KCNAB2/IDH1/G6PD/ME1
GO_NUCLEOSIDE_PHOSPHATE_CATABOLIC_PROCESS	GO_NUCLEOSIDE_PHOSPHATE_CATABOLIC_PROCESS	65	-0.453825	-1.72042	0.00238901	0.0171806	0.0125762	4345	tags=31%, list=13%, signal=27%	NT5E/ENTPD2/NUDT4/ADA/DERA/PDE4B/ACOT7/PDE4A/NUDT15/ITPA/NTHL1/NUDT1/NUDT5/NEIL2/HPRT1/DCTPP1/CNP/VCP/PNP/UPP1
GO_RNA_SPLICING_VIA_ENDONUCLEOLYTIC_CLEAVAGE_AND_LIGATION	GO_RNA_SPLICING_VIA_ENDONUCLEOLYTIC_CLEAVAGE_AND_LIGATION	15	-0.692743	-1.86977	0.00239091	0.0171806	0.0125762	6167	tags=60%, list=19%, signal=49%	TSEN2/DDX1/FAM98B/ZBTB8OS/TSEN34/RTCB/TSEN54/CLP1/CSTF2
GO_MICROTUBULE_BUNDLE_FORMATION	GO_MICROTUBULE_BUNDLE_FORMATION	71	0.429478	1.68333	0.0024326	0.0174538	0.0127761	4726	tags=27%, list=14%, signal=23%	CCDC114/TTLL1/DNAAF1/TTLL3/NUMA1/NEURL1/DNAH7/BBS2/GAS8/MAP2/DNAH1/RSPH1/DNAAF3/NCKAP5/CCDC40/ARMC4/CCDC63/TRIM46/LRRC6
GO_REGULATION_OF_RESPONSE_TO_BIOTIC_STIMULUS	GO_REGULATION_OF_RESPONSE_TO_BIOTIC_STIMULUS	111	0.37631	1.58071	0.00246812	0.017682	0.0129432	2800	tags=21%, list=9%, signal=19%	DHX58/IFIT1/DDX60/DDX58/DTX3L/STAT1/HERC5/CEACAM1/TSPAN6/KLK7/CD55/PARP9/CX3CL1/SIGLEC11/LRSAM1/TNFAIP3/USP17L2/RNF125/GRN/KLK5/IL23A/CD274/OPTN
GO_PEPTIDYL_LYSINE_ACETYLATION	GO_PEPTIDYL_LYSINE_ACETYLATION	154	-0.34889	-1.52433	0.00252476	0.0180606	0.0132203	8365	tags=37%, list=25%, signal=28%	JADE2/GATA2/SNAI2/CTBP1/MAP3K7/HCFC1/POR/MORF4L2/ZNF451/CHD5/IWS1/CPA4/EPC1/BAZ1A/APBB1/SET/BRCA2/PHF20/KLF15/TAF5/SRCAP/MSL1/KAT7/SMARCB1/MSL3P1/CLOCK/IRF4/PIWIL2/TADA1/CHEK1/NAA50/ACTL6A/DR1/BRPF1/TADA2B/BEND3/TAF12/GTF3C4/DPF3/KANSL2/PCGF2/MRGBP/POLE3/RUVBL2/NAP1L2/POLE4/TRIM16/MCRS1/TAF5L/WDR5/KAT2A/ZMPSTE24/NOC2L/RPS6KA4/RUVBL1/NAA40/DPF1
GO_IRON_ION_HOMEOSTASIS	GO_IRON_ION_HOMEOSTASIS	79	-0.429098	-1.69486	0.00253214	0.0180731	0.0132295	3275	tags=29%, list=10%, signal=26%	ATP13A2/BMP6/ATP6V1A/EGLN1/SOD1/FXN/SFXN1/ALAS2/FLVCR1/NUBP1/SFXN5/NEDD8/FTH1/ATP6V0D1/HMOX2/GLRX3/EPAS1/SFXN4/ABCG2/ATP6V0A2/ABCB6/TFRC/HMOX1
GO_NON_RECOMBINATIONAL_REPAIR	GO_NON_RECOMBINATIONAL_REPAIR	83	-0.419425	-1.6711	0.00253411	0.0180731	0.0132295	6928	tags=45%, list=21%, signal=35%	OGG1/HIST1H4F/ZBTB7A/DCLRE1A/BRCC3/WRAP53/MLH1/XRCC5/BABAM1/HIST1H4E/TP53BP1/RIF1/LIG4/UBE2V2/KDM2A/NHEJ1/LIG3/POLQ/TFIP11/H2AFX/HIST1H4B/MDC1/REXO4/ERCC4/AUNIP/PSMD14/UVRAG/DCLRE1B/XRCC6/MAD2L2/HIST1H4D/UIMC1/HIST1H4H/PRPF19/NUDT16L1/UBE2N/HIST1H4C
GO_REGULATION_OF_TRANSCRIPTION_BY_RNA_POLYMERASE_I	GO_REGULATION_OF_TRANSCRIPTION_BY_RNA_POLYMERASE_I	30	-0.556222	-1.79573	0.00255503	0.0181714	0.0133014	4082	tags=50%, list=12%, signal=44%	SMARCB1/MED1/MTOR/NOL11/WDR43/POLR2L/RASL11A/NCL/FLNA/UTP15/H2AFY/ZMPSTE24/PWP1/IPPK/DHX33
GO_VESICLE_DOCKING	GO_VESICLE_DOCKING	60	-0.463778	-1.73806	0.00255553	0.0181714	0.0133014	6684	tags=40%, list=20%, signal=32%	PPFIA3/STX8/STX1B/STXBP1/STX16/CPLX2/STX2/STX11/RAB8B/VPS33A/EXOC8/RAB15/VPS33B/VPS18/KCNB1/NDRG4/NSF/STX1A/STX3/RAB3B/RAB8A/RABEPK/YKT6/SCFD2
GO_CHONDROCYTE_DIFFERENTIATION_INVOLVED_IN_ENDOCHONDRAL_BONE_MORPHOGENESIS	GO_CHONDROCYTE_DIFFERENTIATION_INVOLVED_IN_ENDOCHONDRAL_BONE_MORPHOGENESIS	29	0.56705	1.8312	0.00262414	0.0186149	0.013626	3241	tags=34%, list=10%, signal=31%	COL12A1/COL21A1/COL6A3/COL6A2/COL7A1/COL6A1/ANXA6/COL27A1/VWA2/COL14A1
GO_POSITIVE_REGULATION_OF_ORGANIC_ACID_TRANSPORT	GO_POSITIVE_REGULATION_OF_ORGANIC_ACID_TRANSPORT	26	0.592757	1.86444	0.00262573	0.0186149	0.013626	4542	tags=35%, list=14%, signal=30%	PLA2G6/NTSR1/EDN1/KMO/CYP4A11/ACE2/PLA2R1/CCK/P2RX7
GO_GENE_SILENCING_BY_RNA	GO_GENE_SILENCING_BY_RNA	369	-0.290179	-1.40397	0.00265554	0.0187982	0.0137602	7053	tags=27%, list=21%, signal=22%	CNOT6/HIST1H3I/HIST1H4F/HIST2H3D/DROSHA/MIR582/MIR581/MIR3180-3/NEAT1/MRPL44/HENMT1/IPO8/SMAD1/NUP107/MAP2K2/NCBP1/MIR28/NUP160/RIPK1/MIR3179-3/NUP37/MIR548AA2/CNOT7/HIST1H4E/MIR34A/PRKRA/SND1/NUP214/MIR3179-1/NUP133/POLR2D/NUP98/MIR3180-4/MIR3179-2/ZC3H7A/XPO5/POM121/AGO1/TNRC6A/MIR1227/POLR2J/PIWIL2/MIR130B/MIR145/CNOT11/POLR2B/MIR22HG/MIR147B/DHX9/AGO3/PPP3CA/MIR199A1/NUP35/HIST1H3A/NUP205/MIR…
GO_VIRAL_GENOME_REPLICATION	GO_VIRAL_GENOME_REPLICATION	102	0.387478	1.60512	0.00267325	0.0188868	0.0138251	3345	tags=21%, list=10%, signal=19%	MX1/OAS3/PARP10/IFIT1/C19orf66/BST2/RSAD2/OASL/IFNL3/ATG16L2/IFITM3/ISG15/CCL5/IFITM1/ADAR/INPP5K/EIF2AK2/PLSCR1/STOM/SETDB1/NFIA
GO_POSITIVE_REGULATION_OF_SYNAPSE_ASSEMBLY	GO_POSITIVE_REGULATION_OF_SYNAPSE_ASSEMBLY	49	0.468796	1.69766	0.002676	0.0188868	0.0138251	4531	tags=31%, list=14%, signal=26%	NLGN3/AMIGO2/TPBG/CLSTN3/SEMA4A/DLG5/SLITRK6/OXTR/SRPX2/BDNF/EPHB1/CUX2/SEMA4D/SYNDIG1/NLGN2
GO_PROTEIN_METHYLATION	GO_PROTEIN_METHYLATION	152	-0.344742	-1.50405	0.0026975	0.0190103	0.0139155	7615	tags=37%, list=23%, signal=28%	KMT2B/HIST1H1E/ICMT/CHD5/METTL21C/RBBP5/KDM1A/IWS1/NELFE/ASH2L/CXXC1/RLF/TRMT112/HIST1H1C/KMT2D/WDR61/RIF1/DOT1L/NDUFAF7/KDM4C/PRMT6/CTNNB1/SMARCB1/FAM98B/ETF1/PRDM4/SNRPD3/PRMT2/SNRPB/PAF1/BEND3/TET3/CAMKMT/PRMT3/DNMT1/EED/SETD7/FBL/WDR82/PCMT1/HIST1H1B/PRMT1/METTL21A/PHF19/H2AFY/RAB3B/PRMT5/SETD3/WDR5/GSPT1/NTMT1/LCMT2/PWP1/DNMT3B/FAM98A/COPRS
GO_RESPONSE_TO_RADIATION	GO_RESPONSE_TO_RADIATION	392	-0.285116	-1.38889	0.00281162	0.0197853	0.0144828	4501	tags=23%, list=14%, signal=20%	LIG4/POLH/RIC8A/TREX1/PBK/BHLHE40/DDB1/PRIMPOL/INTS7/RAG1/SDE2/HMGCR/PPP1CC/CLOCK/NHEJ1/C9orf116/ZBTB1/ANGPT2/NMU/TSPYL5/RAD18/MTOR/PPP1CA/RRM1/GNB1/HYAL3/CHEK1/MSH6/DTL/POLG/H2AFX/CBL/HUS1/CDS1/ERCC8/CAMKMT/RELA/FANCG/NPM1/NDRG4/GNAT2/KCNC1/NPHP4/PPID/TRIAP1/TMEM109/CRY1/GNGT1/RDH11/ERCC4/RAD54L/NMT1/SAG/METTL3/B4GALT2/HRAS/METAP1/TIPIN/COPS3/POLE3/RUVBL2/XRCC6/RFWD3/KARS/PARP1/CDKN2D/ACTR5/DRD1…
GO_NEURON_DEATH	GO_NEURON_DEATH	301	-0.301084	-1.42997	0.00282539	0.0198278	0.0145139	6189	tags=31%, list=19%, signal=25%	BAG5/PRKCG/BNIP3/AMBRA1/SET/CREB1/BACE1/CDK5/NR4A3/FOXQ1/NRP1/GRIN2B/CNTF/STXBP1/BTBD10/RILPL1/CNTFR/NSMF/HSPA5/SULT1A3/PCSK9/ZNF746/TBK1/NAE1/LIG4/UBE2V2/CTNNB1/DNAJC5/BAD/ATN1/CHMP4A/SOD2/FAM162A/ATP13A2/STAMBP/MAP2K4/MTOR/LGMN/ADORA2A/CLU/GCLC/PM20D1/DLX1/KCNB1/EN2/CBL/EGLN1/ARRB2/SOD1/CLCF1/PIN1/TRAF2/DIO3/CCL2/FZD9/AIFM1/CSF1/EIF4G1/PPT1/DAXX/HRAS/RHOA/PARK7/PARP1/IKBKG/CITED1/ENDOG/CORO1A/D…
GO_NEGATIVE_REGULATION_OF_INTERLEUKIN_10_PRODUCTION	GO_NEGATIVE_REGULATION_OF_INTERLEUKIN_10_PRODUCTION	12	0.716775	1.82658	0.002826	0.0198278	0.0145139	5794	tags=67%, list=18%, signal=55%	JAK3/IL23A/CD274/DLL1/AGER/FCGR2B/EPX/TRIB2
GO_NEURON_PROJECTION_EXTENSION_INVOLVED_IN_NEURON_PROJECTION_GUIDANCE	GO_NEURON_PROJECTION_EXTENSION_INVOLVED_IN_NEURON_PROJECTION_GUIDANCE	37	0.517685	1.76459	0.00285481	0.0200005	0.0146403	6292	tags=43%, list=19%, signal=35%	SEMA6C/DSCAM/VEGFA/PLXNA3/SEMA4A/MEGF8/SEMA3B/SEMA6D/ALCAM/SEMA3D/SEMA3A/SEMA4D/WNT3A/SEMA4B/SLIT1/SEMA4G
GO_REGULATION_OF_ACTIN_FILAMENT_BASED_PROCESS	GO_REGULATION_OF_ACTIN_FILAMENT_BASED_PROCESS	338	-0.29402	-1.40925	0.00286424	0.020037	0.014667	4578	tags=30%, list=14%, signal=27%	TAOK1/ECT2/TWF2/ABL2/SYNPO2L/TNNC1/CRK/LIMCH1/SLC9A1/ARF6/ABI2/FSCN1/TMSB15A/GMFG/WIPF3/PRKCE/CDK5/ARPC3/ALOX15/RAC3/PDGFA/NRP1/PYCARD/SH3PXD2B/PKP2/CAV3/WASF2/FRMD6/ARHGDIA/CCL26/VASP/RND3/GRHL3/SH3BP1/ACTR3/BRK1/ABRACL/PPM1F/PRKCD/PICK1/CTTN/NPHS1/MTOR/PDE4B/PPFIA1/ACTR2/CYFIP1/MTPN/RHOV/TPM1/ATP1A1/F2RL1/S100A10/HCN4/DSTN/ID1/CDC42/SSH2/CNN2/FHOD1/ARHGDIB/MYBPC3/PXN/HRAS/CFL1/NF2/RANGRF/RHOC/R…
GO_MICROTUBULE_ORGANIZING_CENTER_ORGANIZATION	GO_MICROTUBULE_ORGANIZING_CENTER_ORGANIZATION	124	-0.370821	-1.57139	0.00291036	0.0203298	0.0148813	6069	tags=32%, list=18%, signal=26%	UXT/BRCA2/KIF11/KIF25/CDK1/PAFAH1B1/SLC16A1/CENPJ/MCPH1/SSX2IP/NSFL1C/CTNNB1/NDEL1/E2F4/RBM14/CEP85/CHEK1/MCIDAS/SAC3D1/ATF5/CEP72/PLK4/NPM1/HAUS8/AURKA/CCNF/PLK1/CHMP1A/UVRAG/NUBP1/PARD6G/CHORDC1/HAUS7/XRCC3/POC1A/KAT2A/WDR62/NUP62/RANBP1/ODF2
GO_POSITIVE_REGULATION_OF_UBIQUITIN_PROTEIN_LIGASE_ACTIVITY	GO_POSITIVE_REGULATION_OF_UBIQUITIN_PROTEIN_LIGASE_ACTIVITY	11	-0.745707	-1.85085	0.00295334	0.0205997	0.0150789	5158	tags=55%, list=16%, signal=46%	RAB1A/MASTL/PLK1/UBE2S/UBE2C/CDC20
GO_RESPONSE_TO_INSECTICIDE	GO_RESPONSE_TO_INSECTICIDE	14	-0.689421	-1.82732	0.00298211	0.02077	0.0152035	2240	tags=64%, list=7%, signal=60%	HNRNPA1/MAPK13/STAR/SCN1B/CCNB1/DAXX/FECH/KIF1B/CYP1A1
GO_CENTROSOME_SEPARATION	GO_CENTROSOME_SEPARATION	15	-0.685495	-1.8502	0.00298864	0.0207851	0.0152146	6934	tags=67%, list=21%, signal=53%	KIF3B/KIF11/KIF25/NSFL1C/NDEL1/CEP85/CHEK1/AURKA/NUP62/RANBP1
GO_DEVELOPMENTAL_GROWTH	GO_DEVELOPMENTAL_GROWTH	574	0.262946	1.33394	0.00301399	0.0209308	0.0153212	4836	tags=21%, list=15%, signal=18%	SEMA6C/THBS3/DSCAM/COL12A1/NPY1R/COL21A1/GHRHR/LAMB2/COL6A3/COL6A2/LRP1/ANXA1/INSR/SLC1A2/COL7A1/DUOX2/EDN1/MESP1/NLGN3/SLC4A10/WDTC1/MED12/COL6A1/ATP8A2/FGF7/COLQ/STC1/IGF2/VEGFA/PLXNA3/SEMA4A/HEG1/KLK6/ENO3/CYFIP2/CDKL3/ANXA6/TM4SF4/FGF2/APOE/MEGF8/ANKRD11/SEMA3B/SLC12A5/CLIC4/CTC1/WWC3/ULK2/MAGI2/ACVR2B/SEMA6D/ARHGAP4/DUSP6/SPTBN4/GAMT/APOD/BBS2/TP73/SLITRK6/PPP1R13L/CDKN1B/ULK1/ALCAM/TMEM108/…
GO_CHLORIDE_TRANSPORT	GO_CHLORIDE_TRANSPORT	79	0.412481	1.64047	0.00308135	0.0213673	0.0156408	6019	tags=35%, list=18%, signal=29%	CLIC5/APOL1/SLC4A10/ANO2/SLC26A10/SLC1A4/SLC12A4/CLCA2/SLC12A1/CLCN7/GABRR2/SLC12A5/SLC4A1/CLIC4/GABRD/CLIC6/SLC26A2/PRKG2/SLC12A6/CLNS1A/GABRP/CLIC2/BSND/GLRA3/ANO9/SLC1A1/SLC26A9/WNK4
GO_ORGANOPHOSPHATE_CATABOLIC_PROCESS	GO_ORGANOPHOSPHATE_CATABOLIC_PROCESS	118	-0.37379	-1.57335	0.00310078	0.0214707	0.0157165	4787	tags=31%, list=15%, signal=26%	SCARB1/SMPD2/IMPA2/MTMR2/NT5E/GPD2/ENTPD2/PRKCD/NUDT4/ADA/DERA/PDE4B/ACOT7/ABHD6/ANGPTL3/PDE4A/NUDT15/ITPA/NTHL1/SMPD4/PLCG2/NUDT1/LIPC/NUDT5/PLA2G4F/LDLR/NEIL2/HPRT1/IDH1/DCTPP1/PGM2/INPP5A/CNP/VCP/PNP/UPP1
GO_PROTEIN_HEXAMERIZATION	GO_PROTEIN_HEXAMERIZATION	12	-0.729153	-1.85576	0.00316957	0.0219152	0.0160418	2511	tags=58%, list=8%, signal=54%	MAT2A/YME1L1/PANX1/PANX2/LETM1/OAT/VCP
GO_RESPONSE_TO_VITAMIN_A	GO_RESPONSE_TO_VITAMIN_A	17	-0.659644	-1.84599	0.00320449	0.0221244	0.016195	2668	tags=35%, list=8%, signal=32%	TYMS/ALDH1A2/DNMT3B/PPARG/CYP26A1/CYP1A1
GO_NEGATIVE_REGULATION_OF_LYMPHOCYTE_MEDIATED_IMMUNITY	GO_NEGATIVE_REGULATION_OF_LYMPHOCYTE_MEDIATED_IMMUNITY	28	0.559222	1.79037	0.00322776	0.0222528	0.016289	1805	tags=25%, list=5%, signal=24%	BCL6/LGALS9/PARP3/CEACAM1/HLA-E/HLA-F/DUSP22
GO_POSITIVE_REGULATION_OF_T_CELL_APOPTOTIC_PROCESS	GO_POSITIVE_REGULATION_OF_T_CELL_APOPTOTIC_PROCESS	11	0.741094	1.84374	0.00325005	0.0223741	0.0163777	2799	tags=45%, list=9%, signal=42%	LGALS9/TP53/CCL5/PDCD1/CD274
GO_REGULATION_OF_PROTEIN_DEPHOSPHORYLATION	GO_REGULATION_OF_PROTEIN_DEPHOSPHORYLATION	123	-0.368463	-1.55941	0.0032933	0.0226267	0.0165626	5986	tags=31%, list=18%, signal=25%	SET/PTBP1/PPP1R7/PPME1/NSMF/MASTL/DRD2/PPP1R35/PPP4R4/PPP2R1B/ELFN1/PRKCD/ANKLE2/PPP1R14C/MTOR/PPP2R2A/PPP4R1/ELFN2/PPP1R3B/PPP2R3B/CALM3/PIN1/PPP6R1/YWHAE/MGAT5/CDCA2/SAG/YWHAB/CAMTA1/PPP1R10/PDGFRB/MFHAS1/RCAN1/PPP1R8/FKBP1A/PPP1R14B/PPP2R2C/HSP90AB1
GO_PLACENTA_DEVELOPMENT	GO_PLACENTA_DEVELOPMENT	133	-0.361038	-1.54477	0.00329713	0.0226267	0.0165626	5561	tags=32%, list=17%, signal=27%	GHSR/PPARD/OVOL2/RBM15/TTPA/GCM1/DNAJB6/SNAI1/CEBPA/MAPK1/MED1/CTSV/ARID1A/ADA/KRT8/STK4/SOCS3/PDGFB/TEX19/VASH2/EGLN1/PRDX3/PLK4/SOD1/E2F7/FOSL1/PHLDA2/FZD5/E2F8/CCNF/TRIM28/ADAM19/HTRA1/RTCB/CITED1/GRB2/TMED2/MAP2K1/EPAS1/NSDHL/VDR/HSP90AB1/PPARG
GO_REGULATION_OF_CILIUM_BEAT_FREQUENCY	GO_REGULATION_OF_CILIUM_BEAT_FREQUENCY	10	0.762216	1.84313	0.00330101	0.0226267	0.0165626	4759	tags=70%, list=14%, signal=60%	DNAAF1/DNAH11/BBS2/CCDC40/ARMC4/CATSPER1/BBS4
GO_RESPONSE_TO_TOPOLOGICALLY_INCORRECT_PROTEIN	GO_RESPONSE_TO_TOPOLOGICALLY_INCORRECT_PROTEIN	180	-0.331046	-1.47553	0.00330739	0.0226378	0.0165708	4192	tags=27%, list=13%, signal=23%	UGGT1/KLHL15/DNAJB11/RNF121/HSPA9/COPS5/CLU/TOR1B/HDGF/MBTPS2/YOD1/TMEM33/GOSR2/DERL1/SERPINH1/BAG3/CCL2/SSR1/PREB/DAXX/TOR1A/STUB1/KDELR3/HSPA4/JKAMP/GSK3A/SRPRB/HSPA14/DNAJB1/CALR/BAK1/ATP6V0D1/PDIA6/HSPD1/HSPH1/HYOU1/MANF/DNAJA1/TATDN2/FICD/MFN2/HSP90AA1/SDF2L1/HSPE1/EIF2S1/VCP/HSPA8/HSP90AB1
GO_MITOCHONDRIAL_OUTER_MEMBRANE_PERMEABILIZATION	GO_MITOCHONDRIAL_OUTER_MEMBRANE_PERMEABILIZATION	51	-0.473046	-1.72265	0.00331449	0.0226538	0.0165825	2909	tags=35%, list=9%, signal=32%	MUL1/YWHAE/FZD9/NMT1/YWHAB/SFN/E2F1/GSK3A/YWHAH/TMEM14A/BAK1/YWHAQ/YWHAZ/BID/CHCHD10/YWHAG/SLC25A5/TFDP1
GO_CARBOHYDRATE_DERIVATIVE_TRANSPORT	GO_CARBOHYDRATE_DERIVATIVE_TRANSPORT	67	-0.44278	-1.69188	0.00335107	0.0228235	0.0167067	6015	tags=43%, list=18%, signal=35%	GLTP/SLC29A4/SLC35A2/PLA2G10/SLC35A3/PRKCE/SLC28A2/SLC25A24/SLC37A2/SLC35E4/PLEKHA8/VAMP8/SCARB1/SLC25A23/SLC29A2/SLC35B2/SLC25A25/ADA/GUK1/SLC25A17/SLC35A4/SLC35B4/SLC29A1/SLC25A4/SLC35B1/SLC25A5/SLC25A19/P2RY2/MFSD2A
GO_REGULATION_OF_ESTABLISHMENT_OF_PROTEIN_LOCALIZATION_TO_MITOCHONDRION	GO_REGULATION_OF_ESTABLISHMENT_OF_PROTEIN_LOCALIZATION_TO_MITOCHONDRION	67	-0.442545	-1.69098	0.00335107	0.0228235	0.0167067	2918	tags=33%, list=9%, signal=30%	MICALL2/BAG3/FZD5/YWHAE/UBE2D3/NMT1/YWHAB/PDCD5/SFN/SAE1/UBL5/E2F1/UBE2L3/GSK3A/YWHAH/YWHAQ/PARL/YWHAZ/BID/DNAJA1/YWHAG/TFDP1
GO_ALTERNATIVE_MRNA_SPLICING_VIA_SPLICEOSOME	GO_ALTERNATIVE_MRNA_SPLICING_VIA_SPLICEOSOME	71	-0.429378	-1.65773	0.00335372	0.0228235	0.0167067	7570	tags=46%, list=23%, signal=36%	ESRP2/THRAP3/RNPS1/KDM1A/ZBTB7A/CELF2/RBM10/SRSF6/PTBP1/RBM25/RBM15/MBNL3/SCNM1/SART3/SRSF4/RBM17/HNRNPM/DHX9/PQBP1/SMU1/RSRC1/SFSWAP/SRSF7/CELF1/RBM15B/SRSF9/DYRK1A/TRA2B/RBM19/KHDRBS1/RBM8A/SRSF2/HNRNPL
GO_CELLULAR_RESPONSE_TO_TOXIC_SUBSTANCE	GO_CELLULAR_RESPONSE_TO_TOXIC_SUBSTANCE	203	-0.323685	-1.46751	0.00345291	0.023465	0.0171763	3906	tags=22%, list=12%, signal=20%	PRKCD/ABTB2/SOD2/GCH1/FBLN5/PRDX2/RIPK3/PDGFB/SLC31A1/ACTB/PRDX3/UBIAD1/RELA/SOD1/CYBB/FXN/RDH11/IL6/AIFM1/CYP1B1/DAXX/PCGF2/PARK7/PRDX4/MSX1/TIMELESS/ENDOG/TXN/GSR/PCNA/TRAP1/TXNDC17/SPHK1/GPX3/GSTA1/PPIF/GPX2/KDR/AKR1B10/TXNRD1/HMOX1/PRDX1/UGT1A1/SRXN1/NQO1
GO_MICROTUBULE_POLYMERIZATION_OR_DEPOLYMERIZATION	GO_MICROTUBULE_POLYMERIZATION_OR_DEPOLYMERIZATION	99	-0.385791	-1.58123	0.00347625	0.0235899	0.0172677	7540	tags=37%, list=23%, signal=29%	CEP192/ARL2/SKA2/MZT1/TAOK1/CKAP5/CAMSAP2/MAPRE3/CLIP1/CAV3/APC/CENPJ/CAMSAP1/ZNF207/NDEL1/STMN3/MAP1B/FBXO5/TUBGCP3/SLAIN2/MAP1A/TBCD/DYRK1A/MAPRE2/KIF2C/RANGRF/KIF18B/SKA3/SPEF1/TUBGCP4/DRG1/CIB1/MAPRE1/MAP6D1/FKBP4/TUBG1/CDK5R1
GO_PHOSPHOLIPID_EFFLUX	GO_PHOSPHOLIPID_EFFLUX	10	0.757291	1.83123	0.00350732	0.0237331	0.0173725	3704	tags=50%, list=11%, signal=44%	ABCG1/ABCA12/APOE/ABCA1/APOC2
GO_POSITIVE_REGULATION_OF_TRANSCRIPTION_FROM_RNA_POLYMERASE_II_PROMOTER_IN_RESPONSE_TO_ENDOPLASMIC_RETICULUM_STRESS	GO_POSITIVE_REGULATION_OF_TRANSCRIPTION_FROM_RNA_POLYMERASE_II_PROMOTER_IN_RESPONSE_TO_ENDOPLASMIC_RETICULUM_STRESS	10	0.755754	1.82751	0.00350732	0.0237331	0.0173725	3597	tags=70%, list=11%, signal=62%	TP53/DDIT3/CREB3L1/ATF4/CEBPB/ATF6B/ATF3
GO_MODIFICATION_OF_SYNAPTIC_STRUCTURE	GO_MODIFICATION_OF_SYNAPTIC_STRUCTURE	20	-0.626164	-1.83444	0.00356365	0.02408	0.0176264	4256	tags=40%, list=13%, signal=35%	WASF3/CYFIP1/CDC42/RHOA/DLGAP3/PFN2/PFN1/CAMKV
GO_CELLULAR_RESPONSE_TO_ABIOTIC_STIMULUS	GO_CELLULAR_RESPONSE_TO_ABIOTIC_STIMULUS	284	-0.301877	-1.42244	0.00360531	0.0243269	0.0178072	5166	tags=29%, list=16%, signal=25%	TNFRSF1A/BNIP3/RHNO1/CDKN1A/GNAT1/TNFRSF8/CERS1/TRPV1/XRCC5/NSMF/HSPA5/TP53BP1/ENG/AC139530.1/FIGNL1/STK39/LIG4/POLH/TREX1/PBK/DDB1/SOX9/INTS7/SDE2/BAD/CLOCK/C9orf116/ZBTB1/TSPYL5/MAP2K4/GNB1/HYAL3/CHEK1/GCLC/BMP6/H2AFX/MTPN/PTPN11/HUS1/RELB/CAMKMT/DAG1/MYD88/NPM1/ATP1A1/BAG3/PPID/CNN2/TRIAP1/TMEM109/CRY1/GNGT1/RDH11/ERCC4/NMT1/SAG/METTL3/HRAS/METAP1/POLE3/DDX3X/LRRC8E/RUVBL2/XRCC6/PARP1/YBX3/ACT…
GO_POSITIVE_REGULATION_OF_ALPHA_BETA_T_CELL_PROLIFERATION	GO_POSITIVE_REGULATION_OF_ALPHA_BETA_T_CELL_PROLIFERATION	14	0.690264	1.84206	0.00362027	0.0243933	0.0178558	2360	tags=36%, list=7%, signal=33%	LGALS9/CD55/HLA-E/RASAL3/IL23A
GO_CD4_POSITIVE_ALPHA_BETA_T_CELL_ACTIVATION	GO_CD4_POSITIVE_ALPHA_BETA_T_CELL_ACTIVATION	74	0.411624	1.62462	0.00365112	0.0245663	0.0179824	2882	tags=20%, list=9%, signal=19%	RORC/BCL6/LGALS9/RSAD2/ANXA1/JAK3/STAT6/SATB1/CD55/SEMA4A/NFKBIZ/MYB/IL23A/CD274/NCKAP1L
GO_POSITIVE_REGULATION_OF_INTRACELLULAR_TRANSPORT	GO_POSITIVE_REGULATION_OF_INTRACELLULAR_TRANSPORT	189	-0.3249	-1.45892	0.00368074	0.0247293	0.0181018	5482	tags=26%, list=17%, signal=22%	STXBP1/EZR/UBE2J2/PTPN23/VAMP8/CAMK1/MTMR2/RAB21/ANP32B/MAPK1/VAMP7/PRKCD/SCP2/EHD1/DHX9/OAZ2/KCNB1/IPO5/MICALL2/EMD/SPAG5/BAG3/FZD5/GTSE1/YWHAE/UBE2D3/TRIM28/PRKACA/OAZ1/PDCD5/HRAS/KHDRBS1/SFN/SAE1/KIF20B/RAN/FLNA/ANXA2/UBL5/UBE2L3/GSK3A/BCAP31/CIB1/ADORA2B/ITGB1BP1/MIEF1/XPO4/TARDBP/ITGAM/CDK5R1
GO_ATP_TRANSPORT	GO_ATP_TRANSPORT	10	-0.763088	-1.85006	0.00368574	0.0247293	0.0181018	5780	tags=60%, list=18%, signal=49%	SLC25A24/SLC25A23/SLC25A25/SLC25A17/SLC25A4/SLC25A5
GO_SENSORY_PERCEPTION_OF_MECHANICAL_STIMULUS	GO_SENSORY_PERCEPTION_OF_MECHANICAL_STIMULUS	134	0.352352	1.52232	0.00371517	0.0248916	0.0182206	6429	tags=32%, list=20%, signal=26%	CLIC5/P2RX2/MYO15A/HPN/LRTOMT/FYN/ATP6V1B1/FZD4/MYH14/MYO7A/TMPRSS3/TBX1/TECTA/PDZD7/TBL1X/SPTBN4/EML2/SLITRK6/CDKN1B/COL11A2/LRIG1/GJC3/EYA4/COL1A1/CLRN1/CCDC50/OTOS/CRYM/POU4F3/NAV2/ATP2B2/DCDC2/SLC17A8/ESPN/OTOF/USH1G/PGAP1/COL2A1/ATP6V0A4/KCNK4/CDC14A/OTOGL/TMC1
GO_MITOTIC_CYTOKINESIS	GO_MITOTIC_CYTOKINESIS	69	-0.436608	-1.6788	0.00372403	0.0249159	0.0182383	5941	tags=36%, list=18%, signal=30%	BRCA2/ESPL1/RACGAP1/APC/SON/CHMP4A/RTKN/STAMBP/SNX18/KIF20A/CENPA/PLK1/KIF4A/RAB35/ANLN/CHMP1A/CFL1/RHOC/RHOA/KIF20B/VPS4A/CHMP7/CEP55/JTB/NUP62
GO_MONOSACCHARIDE_METABOLIC_PROCESS	GO_MONOSACCHARIDE_METABOLIC_PROCESS	139	0.345497	1.50006	0.0037298	0.0249194	0.0182409	2460	tags=19%, list=7%, signal=17%	RORC/PDK4/NPY1R/PGM5/PPARGC1A/INSR/TFF3/H6PD/PDK2/IGFBP5/IRS2/WDTC1/PMAIP1/IRS1/GAA/IGF2/POFUT2/PMM1/PPP1R3E/GALT/APOD/ALDH5A1/INPP5K/HKDC1/SORBS1/MAN2C1
GO_MITOCHONDRIAL_FUSION	GO_MITOCHONDRIAL_FUSION	19	-0.634663	-1.83209	0.00377583	0.0251916	0.0184402	6196	tags=58%, list=19%, signal=47%	VAT1/BNIP3/OPA1/GDAP1/MUL1/STOML2/CHCHD3/BAK1/AFG3L2/PLD6/MFN2
GO_PHOTORECEPTOR_CELL_MAINTENANCE	GO_PHOTORECEPTOR_CELL_MAINTENANCE	31	0.540244	1.77004	0.00387044	0.0257867	0.0188758	5174	tags=39%, list=16%, signal=33%	NXNL2/CROCC/BBS12/BBS2/BBS1/DRAM2/CLRN1/MAK/BBS10/BBS4/RDH12/USH1G
GO_REGULATION_OF_EXOCYTOSIS	GO_REGULATION_OF_EXOCYTOSIS	188	-0.32512	-1.4588	0.00387973	0.0258124	0.0188946	5877	tags=31%, list=18%, signal=25%	TRPV6/BACE1/CDK5/SYT5/APBA2/SDC1/STXBP1/RAB26/C12orf4/CPLX2/STXBP5/VAMP8/ZP3/DRD2/UNC13D/CASK/RAB21/VAMP7/RAB8B/FGB/STAM/ATP13A2/RAB7A/AP1G1/ADORA2A/RAB15/VPS18/HYAL3/CACNA1G/GIT1/BCR/KCNB1/RPH3AL/LGI3/CALM3/F2RL1/PCLO/GIPC1/HAP1/NSF/RAP1A/STX1A/VPS4A/DRD1/STXBP5L/ATP2A2/RAB3B/DTNBP1/ADORA2B/NCS1/RAB8A/CHRNA5/SCAMP5/PFN2/ITGAM/CSPG5/RIMS3/HMOX1
GO_LIMBIC_SYSTEM_DEVELOPMENT	GO_LIMBIC_SYSTEM_DEVELOPMENT	87	-0.40193	-1.61445	0.00389105	0.0258516	0.0189233	5898	tags=32%, list=18%, signal=26%	POU3F2/ANXA3/CDK5/NR4A3/NRP1/PAFAH1B1/CDK6/DRD2/ID4/PEBP1/SRF/DAB1/DLX1/EIF2B5/HAP1/YWHAE/PHLPP2/NF2/NRP2/KIRREL3/UQCRQ/DRD1/ALDH1A3/NME1/EIF2B3/CDK5R1/MFSD2A/LRP8
GO_COFACTOR_CATABOLIC_PROCESS	GO_COFACTOR_CATABOLIC_PROCESS	57	-0.442856	-1.64715	0.00390549	0.0258803	0.0189443	3527	tags=32%, list=11%, signal=28%	MTHFS/PRDX2/ACOT7/BLVRB/PRDX3/AHCY/CBR3/GGTLC3/PRDX4/HMOX2/GPX3/UGT1A4/CHAC2/PDXP/VCP/HMOX1/PRDX1/UGT1A1
GO_DNA_SYNTHESIS_INVOLVED_IN_DNA_REPAIR	GO_DNA_SYNTHESIS_INVOLVED_IN_DNA_REPAIR	47	-0.471945	-1.69032	0.00390625	0.0258803	0.0189443	5244	tags=53%, list=16%, signal=45%	POLN/RFC2/RFC3/RFC4/POLD3/POLH/TREX1/PRIMPOL/WRNIP1/RCHY1/ZBTB1/DTL/RPA2/POLD2/UBA52/POLE/RPA1/USP10/POLE2/MAD2L2/CDKN2D/RFC5/PCNA/NPLOC4/VCP
GO_CHROMATIN_SILENCING_AT_RDNA	GO_CHROMATIN_SILENCING_AT_RDNA	39	-0.498888	-1.71153	0.00393701	0.0260478	0.0190669	3108	tags=28%, list=9%, signal=26%	HIST1H3A/BEND3/RRP8/HIST1H4B/HIST1H3G/HIST1H3B/HIST1H4D/HIST1H4H/HIST1H3J/HIST1H4C/NAA40
GO_MITOTIC_CYTOKINETIC_PROCESS	GO_MITOTIC_CYTOKINETIC_PROCESS	23	-0.5875	-1.77959	0.00398406	0.0263225	0.019268	3873	tags=39%, list=12%, signal=35%	CHMP4A/KIF20A/CHMP1A/RHOA/KIF20B/VPS4A/CHMP7/CEP55/NUP62
GO_REGULATION_OF_INTRINSIC_APOPTOTIC_SIGNALING_PATHWAY	GO_REGULATION_OF_INTRINSIC_APOPTOTIC_SIGNALING_PATHWAY	148	-0.344597	-1.49793	0.00403924	0.02665	0.0195077	7742	tags=39%, list=24%, signal=30%	AKT1/RRN3/SGMS1/PLEKHF1/UBB/HTRA2/ELL3/KDM1A/MARCH7/MAPK7/EPO/SRC/RNF183/HDAC1/BAG5/BCL2L2/MAGEA3/OPA1/PYCARD/PTPN1/PRKRA/FIGNL1/SNAI1/BAD/SOD2/ING2/CLU/RIPK3/UBQLN1/SLC9A3R1/SOD1/VDAC2/TRIAP1/ANKRD2/MMP9/P4HB/BCL2L12/PLAGL2/DDX3X/MAPK8IP1/PARK7/PARP1/MSX1/YBX3/CDKN2D/NACC2/NKX3-1/CCAR2/BCAP31/TRAP1/HYOU1/BID/DNAJA1/PTPMT1/NOC2L/PPIF/NDUFS3/ENO1
GO_PROTEIN_DEPOLYMERIZATION	GO_PROTEIN_DEPOLYMERIZATION	95	-0.389948	-1.588	0.00409277	0.0269658	0.0197389	5115	tags=27%, list=16%, signal=23%	APC/MICAL2/CAMSAP1/SH3BP1/STMN3/SH3GL1/MAP1B/MTPN/F2RL1/DSTN/MAP1A/KIF2C/CFL1/KIF18B/VPS4A/SPEF1/TMOD1/CAPZB/SEMA5A/CIB1/MAP6D1/NES/WDR1/PDXP/VIL1/HSPA8
GO_GOLGI_VESICLE_BUDDING	GO_GOLGI_VESICLE_BUDDING	78	-0.413352	-1.62655	0.00411442	0.0270709	0.0198158	5158	tags=36%, list=16%, signal=30%	RAB1A/MCFD2/SEC23IP/SEC23A/TRAPPC1/SEC24C/PDCD6/RAB1B/CTSC/ARFGAP2/GOSR2/TFG/SEC24A/SEC24D/PPP6R1/NSF/PREB/TRAPPC3/CNIH2/CNIH1/SEC13/INSIG1/CTSZ/TMED9/TRAPPC2L/TRAPPC10/TMED2/SEC23B
GO_POSITIVE_REGULATION_OF_UBIQUITIN_DEPENDENT_PROTEIN_CATABOLIC_PROCESS	GO_POSITIVE_REGULATION_OF_UBIQUITIN_DEPENDENT_PROTEIN_CATABOLIC_PROCESS	86	-0.400832	-1.60952	0.00425779	0.0279505	0.0204597	5206	tags=38%, list=16%, signal=32%	TRIM67/RNF14/PLK3/UBQLN2/CBFA2T3/CAV3/NKD2/BBS7/SOCS4/RNF19B/DDRGK1/CEBPA/UBE2V2/SGTA/SMAD7/RCHY1/RBX1/CLU/GCLC/UBQLN1/AURKA/CHFR/HSPBP1/PLK1/KEAP1/STUB1/EGF/USP5/GSK3A/BCAP31/MAPK9/VCP/ZFAND2A
GO_MULTICELLULAR_ORGANISMAL_HOMEOSTASIS	GO_MULTICELLULAR_ORGANISMAL_HOMEOSTASIS	408	0.276667	1.36467	0.00425985	0.0279505	0.0204597	5752	tags=26%, list=17%, signal=22%	PDK4/PPARGC1A/ZNF423/NAPSA/NOD2/NXNL2/NTSR1/SCNN1G/DDIT3/SFTPD/TFF3/SLC27A1/PRCP/ATF4/CYP4A11/NOS3/GJA1/STAT6/TNFRSF11B/CEBPB/PBLD/CYP26B1/CROCC/ABCA12/ATP6V1B1/AQP2/TPP1/VEGFA/CAV1/TFF2/AZGP1/OGT/PTH1R/SLC11A1/ANKRD11/BBS12/TNFAIP3/ACVR2B/ALOX12B/BBS2/PPP1R13L/NAPEPLD/MKS1/NR1D2/TRPM2/INPP5K/NOVA1/OXTR/BBS1/ARNTL/ALB/GRB10/DRAM2/ADCY6/THRA/APPL2/MLXIPL/PTGER3/LEPR/HRNR/SIGLEC15/CLRN1/CTSK/MAK/DE…
GO_POSITIVE_REGULATION_OF_ACTIN_FILAMENT_BUNDLE_ASSEMBLY	GO_POSITIVE_REGULATION_OF_ACTIN_FILAMENT_BUNDLE_ASSEMBLY	55	-0.447927	-1.65447	0.00429185	0.0281216	0.0205849	4055	tags=33%, list=12%, signal=29%	PPM1F/MTOR/TPM1/S100A10/ID1/CDC42/FHOD1/PXN/NF2/RHOC/RHOA/FLNA/WNT11/LIMK1/ITGB1BP1/PFN2/PFN1/VIL1
GO_CATECHOLAMINE_UPTAKE	GO_CATECHOLAMINE_UPTAKE	11	-0.733065	-1.81947	0.00433156	0.0283105	0.0207232	6605	tags=64%, list=20%, signal=51%	SLC22A1/DRD2/ACTB/TOR1A/PARK7/DRD1/RAB3B
GO_SERINE_FAMILY_AMINO_ACID_CATABOLIC_PROCESS	GO_SERINE_FAMILY_AMINO_ACID_CATABOLIC_PROCESS	10	0.746055	1.80406	0.00433258	0.0283105	0.0207232	585	tags=40%, list=2%, signal=39%	AMT/THNSL2/SHMT2/CBS
GO_PROTEIN_HOMOOLIGOMERIZATION	GO_PROTEIN_HOMOOLIGOMERIZATION	291	-0.296888	-1.40347	0.00434208	0.0283337	0.0207402	6062	tags=35%, list=18%, signal=29%	SCUBE1/FGFRL1/TRIM72/C1QTNF2/ACADL/GBP5/MAT1A/HTRA2/FUS/KCTD2/CRYZ/ECT2/MGST1/SRC/FSD1/SLC22A1/CRTC3/TMEM120A/KCNG2/SHMT1/ATL3/SKI/KIF25/RIPK1/TRPV1/ALOX5AP/PYCARD/ALDOA/APC/PNPT1/TP53BP1/KCNS1/TIFA/KCNV2/VASP/PPAT/EHD3/KCNA7/TYSND1/RYR3/KCTD14/CD79B/BRK1/KCTD21/KCTD9/PCBD1/ZBTB1/CHMP4A/HM13/SOD2/EHD1/GCH1/POLQ/KCNC3/CLU/TOR1B/USP50/RIPK3/KCNB1/BEND3/GSDMD/KCTD12/ARC/KCTD4/TRMT61B/DERL1/KCNC1/KCT…
GO_REGULATION_OF_AUTOPHAGY	GO_REGULATION_OF_AUTOPHAGY	288	-0.299297	-1.41299	0.00436515	0.0284453	0.0208218	4744	tags=24%, list=14%, signal=21%	GNAI3/TBK1/SPTLC1/CAPNS1/ATP6V1C2/TRIM65/BAD/MTDH/CHMP4A/PIM2/LARP1/ATP13A2/MID2/CTTN/ATP6V0C/SMCR8/RAB1B/TP53INP2/MTOR/EXOC8/MIR199A1/PRKAB1/ATP6V1A/UBQLN1/MUL1/USP13/PRKAG2/IRGM/BAG3/FZD5/USP10/PRKACA/ERCC4/EIF4G1/EIF4G2/ATP6V1E1/LAMTOR1/VDAC1/ATP6V0E2/ATP6V0E1/SOGA1/SNX5/CDC37/PARK7/MTMR9/PHF23/UVRAG/LAMTOR5/SNX32/ATP6V1B2/ATP6V1D/IKBKG/HTR2B/GSK3A/RHEB/ATP6V0D1/ATP6V0B/UBQLN4/ZMPSTE24/RAB8A/H…
GO_ANTIGEN_PROCESSING_AND_PRESENTATION_OF_ENDOGENOUS_ANTIGEN	GO_ANTIGEN_PROCESSING_AND_PRESENTATION_OF_ENDOGENOUS_ANTIGEN	16	0.661233	1.83819	0.0043956	0.0286045	0.0209384	3927	tags=38%, list=12%, signal=33%	ERAP2/HLA-E/HLA-F/TAPBP/ERAP1/TAP2
GO_NEURON_PROJECTION_GUIDANCE	GO_NEURON_PROJECTION_GUIDANCE	244	0.300743	1.40296	0.00442198	0.0287158	0.0210198	5348	tags=24%, list=16%, signal=20%	SEMA6C/EVL/DSCAM/LAMB2/LRP1/IRS2/GRB7/FEZ1/EPHA6/GFRA1/FYN/VEGFA/PLXNA3/SEMA4A/CYFIP2/MEGF8/EGR2/SEMA3B/EFNB3/SEMA6D/SPTBN4/VLDLR/ERBB2/NEO1/ZSWIM8/ALCAM/SMAD4/SHH/LGI1/ZSWIM5/PTPRM/DRAXIN/GRB10/BDNF/RELN/EPHB1/CELSR3/PLXNB1/NTN1/GAB1/POU4F3/SEMA3D/EFNA2/PTCH1/SEMA3A/SEMA4D/EFNA1/EXT1/NTN4/WNT3A/LAMA2/SMO/USP33/TUBB2B/FEZF1/IGSF9/SEMA4B/NTN3
GO_CILIUM_MOVEMENT_INVOLVED_IN_CELL_MOTILITY	GO_CILIUM_MOVEMENT_INVOLVED_IN_CELL_MOTILITY	14	0.678837	1.81156	0.00442478	0.0287158	0.0210198	4759	tags=57%, list=14%, signal=49%	TTLL1/DNAH11/BBS2/GAS8/DNAH1/CATSPER1/LRRC6/BBS4
GO_MULTI_ORGANISM_CELLULAR_PROCESS	GO_MULTI_ORGANISM_CELLULAR_PROCESS	41	0.4838	1.689	0.00447518	0.0290033	0.0212303	1991	tags=20%, list=6%, signal=18%	DHX58/DDX60/IRF7/DDX58/IFIH1/TSPAN6/USP17L2/RNF125
GO_NEGATIVE_REGULATION_OF_T_CELL_PROLIFERATION	GO_NEGATIVE_REGULATION_OF_T_CELL_PROLIFERATION	46	0.466032	1.66511	0.00451653	0.0292315	0.0213973	3151	tags=22%, list=10%, signal=20%	LGALS9/SFTPD/PLA2G2F/BTN2A2/CEBPB/DLG5/ERBB2/SHH/CD274/BMP4
GO_CDP_DIACYLGLYCEROL_BIOSYNTHETIC_PROCESS	GO_CDP_DIACYLGLYCEROL_BIOSYNTHETIC_PROCESS	11	-0.728655	-1.80853	0.00452845	0.0292688	0.0214246	4771	tags=55%, list=15%, signal=47%	GPAM/CDS1/AGPAT3/TAMM41/AGPAT5/LCLAT1
GO_POSITIVE_REGULATION_OF_EPIDERMIS_DEVELOPMENT	GO_POSITIVE_REGULATION_OF_EPIDERMIS_DEVELOPMENT	33	-0.519626	-1.71331	0.00453828	0.0292925	0.021442	5551	tags=48%, list=17%, signal=40%	PPARD/OVOL2/H2AFY2/TMEM79/KRT10/SULT2B1/MED1/HPSE/PTCH2/SFN/TRIM16/H2AFY/FOXC1/WNT10B/VDR/GAL
GO_REGULATION_OF_SISTER_CHROMATID_COHESION	GO_REGULATION_OF_SISTER_CHROMATID_COHESION	19	-0.631534	-1.82306	0.00457075	0.029434	0.0215455	6779	tags=47%, list=21%, signal=38%	DDX11/ESPL1/CTNNB1/AXIN2/BUB1/H2AFY/NAA10/FEN1/CDCA5
GO_MODIFICATION_OF_POSTSYNAPTIC_STRUCTURE	GO_MODIFICATION_OF_POSTSYNAPTIC_STRUCTURE	14	-0.680887	-1.8047	0.00457256	0.029434	0.0215455	4256	tags=43%, list=13%, signal=37%	WASF3/CYFIP1/RHOA/PFN2/PFN1/CAMKV
GO_NEGATIVE_REGULATION_OF_PROTEIN_MODIFICATION_PROCESS	GO_NEGATIVE_REGULATION_OF_PROTEIN_MODIFICATION_PROCESS	535	-0.264454	-1.32136	0.0046607	0.0299257	0.0219055	6189	tags=26%, list=19%, signal=22%	BAG5/PRKCG/GMFG/PPP2CA/CDKN1A/SET/PRKCE/SKI/IPO7/PRKAR1A/CDK5/PRKRIP1/CSK/PAFAH1B1/RGS3/PYCARD/KLF15/EZR/ZGPAT/INPP5F/PPME1/CAV3/APC/MASTL/PTPN1/ENG/TRIP12/MARVELD3/DRD2/KDM4C/PPP1R35/PPP4R4/SOCS4/PBK/PRMT6/CEBPA/CTNNB1/SMAD7/SMARCB1/PPM1F/HMGCR/ELFN1/OTUB1/PRKCD/CEP85/PPP1R14C/SMCR8/PAK2/MTOR/PEBP1/ADORA2A/ELFN2/GCLC/FBXO5/SOCS3/CAMK2N2/CDYL/IPO5/CBL/SLC9A3R1/ARRB2/RELA/DAG1/PRMT3/SMAD6/DNMT1/CA…
GO_FATTY_ACID_DERIVATIVE_TRANSPORT	GO_FATTY_ACID_DERIVATIVE_TRANSPORT	33	0.523091	1.74215	0.00466153	0.0299257	0.0219055	5652	tags=39%, list=17%, signal=33%	PLA2G6/NTSR1/ANXA1/EDN1/PLA2G2F/CYP4A11/NOS2/PLA2R1/P2RX7/PROCA1/SLCO2A1/ACE/BDKRB2
GO_POSITIVE_REGULATION_OF_ESTABLISHMENT_OF_PROTEIN_LOCALIZATION_TO_MITOCHONDRION	GO_POSITIVE_REGULATION_OF_ESTABLISHMENT_OF_PROTEIN_LOCALIZATION_TO_MITOCHONDRION	57	-0.438959	-1.63265	0.00468658	0.0300459	0.0219935	2918	tags=33%, list=9%, signal=30%	MICALL2/FZD5/YWHAE/UBE2D3/NMT1/YWHAB/PDCD5/SFN/SAE1/UBL5/E2F1/UBE2L3/GSK3A/YWHAH/YWHAQ/YWHAZ/BID/YWHAG/TFDP1
GO_PYRIMIDINE_NUCLEOSIDE_MONOPHOSPHATE_BIOSYNTHETIC_PROCESS	GO_PYRIMIDINE_NUCLEOSIDE_MONOPHOSPHATE_BIOSYNTHETIC_PROCESS	16	-0.65492	-1.8026	0.00480288	0.0307501	0.0225089	3537	tags=56%, list=11%, signal=50%	DCTD/SHMT1/HDDC2/TYMS/UMPS/DHODH/UPRT/UCK2/UPP1
GO_PIGMENT_BIOSYNTHETIC_PROCESS	GO_PIGMENT_BIOSYNTHETIC_PROCESS	51	-0.461242	-1.67967	0.00487424	0.031165	0.0228127	6228	tags=45%, list=19%, signal=37%	SLC45A2/SHMT1/GMPS/IBA57/MYO5A/UROS/PPAT/ADA/GART/PAICS/GIPC1/APRT/FXN/COX10/ALAS2/HMBS/CITED1/MTHFD1/FECH/HPRT1/ALAS1/SLC25A39/PRPS1
GO_PROGRAMMED_NECROTIC_CELL_DEATH	GO_PROGRAMMED_NECROTIC_CELL_DEATH	40	-0.489175	-1.68764	0.00492417	0.031442	0.0230154	3442	tags=32%, list=10%, signal=29%	IRF3/RIPK3/PYGL/TRAF2/MLKL/FZD9/SPATA2/YBX3/FADD/SLC25A4/PPIF/CD14/PGAM5
GO_BONE_DEVELOPMENT	GO_BONE_DEVELOPMENT	180	0.325221	1.46301	0.00493624	0.0314768	0.0230409	3330	tags=19%, list=10%, signal=17%	THBS3/COL12A1/COL21A1/COL6A3/COL6A2/FOXN3/COL7A1/GJA1/CYP26B1/COL6A1/CHAD/STC1/FBN1/OSR2/ANXA6/MEGF8/ANKRD11/CTC1/TRIM45/SULF1/SULF2/MMP13/COL27A1/MEIS1/VWA2/MEF2D/SIGLEC15/IFT172/PLXNB1/RYR1/COL1A1/BMP4/COL14A1/NAB2
GO_NUCLEOTIDE_TRANSPORT	GO_NUCLEOTIDE_TRANSPORT	21	-0.597772	-1.77194	0.0049456	0.0314943	0.0230537	5780	tags=48%, list=18%, signal=39%	SLC25A24/SLC25A23/SLC35B2/SLC25A25/SLC25A17/SLC25A32/SLC25A4/SLC25A5/SLC25A33/SLC25A19
GO_PTERIDINE_CONTAINING_COMPOUND_BIOSYNTHETIC_PROCESS	GO_PTERIDINE_CONTAINING_COMPOUND_BIOSYNTHETIC_PROCESS	14	-0.673124	-1.78413	0.00497018	0.0316085	0.0231373	4273	tags=79%, list=13%, signal=68%	MTHFD1L/ATIC/DHFR/MTHFS/PCBD1/GCH1/GART/QDPR/MTHFD1/SPR/FPGS
GO_VESICLE_TARGETING	GO_VESICLE_TARGETING	90	-0.390566	-1.57966	0.00504952	0.0320702	0.0234753	5158	tags=32%, list=16%, signal=27%	RAB1A/MCFD2/SEC23IP/SEC23A/TRAPPC1/AP1M2/MAP4K2/SEC24C/PDCD6/RAB1B/CTSC/ARFGAP2/GOSR2/TFG/SEC24A/SEC24D/PPP6R1/NSF/PREB/TRAPPC3/CNIH2/CNIH1/SEC13/CTSZ/TMED9/TRAPPC2L/TRAPPC10/TMED2/YKT6
GO_REGULATION_OF_GLIAL_CELL_DIFFERENTIATION	GO_REGULATION_OF_GLIAL_CELL_DIFFERENTIATION	60	-0.440421	-1.65053	0.00511107	0.0323746	0.0236981	4894	tags=35%, list=15%, signal=30%	IL6ST/ZNF365/ID4/CTNNB1/SERPINE2/MTOR/DAB1/DLX1/RELA/DAG1/CLCF1/SLC45A3/IL6/LDLR/RHEB/PRMT5/PRPF19/BIN1/WDR1/DAAM2/PPARG
GO_SUBSTRATE_ADHESION_DEPENDENT_CELL_SPREADING	GO_SUBSTRATE_ADHESION_DEPENDENT_CELL_SPREADING	77	-0.410935	-1.61237	0.00511107	0.0323746	0.0236981	9120	tags=53%, list=28%, signal=39%	CRKL/CASS4/RADIL/EFNA5/LIMS1/MYADM/PREX1/KIF14/MERTK/ITGB7/ARHGEF7/DOCK5/VAMP3/PTK2/APOA1/ACTN4/CRK/SRC/FERMT2/RAC3/NRP1/RAB1A/UNC13D/LAMC1/FGB/NEDD9/ITGAV/MICALL2/S100A10/CDC42/FLNA/PARVB/CALR/LAMB1/CIB1/KANK1/ARPC2/ITGB1BP1/C1QBP/CORO1C/TYRO3
GO_REGULATION_OF_SYNAPSE_ASSEMBLY	GO_REGULATION_OF_SYNAPSE_ASSEMBLY	83	0.397444	1.5923	0.00513136	0.03246	0.0237606	9026	tags=42%, list=27%, signal=31%	NLGN3/AMIGO2/TPBG/COLQ/CLSTN3/SEMA4A/DLG5/MDGA1/SLITRK6/OXTR/SRPX2/BDNF/EPHB1/PPP1R9A/NTN1/CUX2/ARHGEF9/GPC4/SEMA4D/SYNDIG1/NLGN2/WNT3A/SLITRK1/SLIT1/AGRN/APP/MEF2C/PTPRD/NTRK3/EPHA7/LRRC24/NTRK2/CLSTN1/RAB17/GRIN1
GO_FATTY_ACYL_COA_BIOSYNTHETIC_PROCESS	GO_FATTY_ACYL_COA_BIOSYNTHETIC_PROCESS	28	-0.550195	-1.74449	0.00515362	0.0325574	0.0238319	6736	tags=54%, list=20%, signal=43%	GCDH/ACSL5/ELOVL3/ACSL1/ACSL6/FASN/SLC25A1/ELOVL6/HSD17B12/ELOVL7/ELOVL1/PPT1/ACSL4/SCD/ACLY
GO_RESPONSE_TO_AMINO_ACID	GO_RESPONSE_TO_AMINO_ACID	99	0.379333	1.56205	0.00518242	0.032696	0.0239333	3986	tags=24%, list=12%, signal=21%	ASNS/PPARGC1A/CPS1/COL5A2/SESN3/SLC1A2/EDN1/NEURL1/ASS1/COL3A1/CEBPB/SESN2/COL6A1/FYN/CDKN1B/PIK3C3/F7/COL16A1/RRAGB/COL1A1/CPEB3/MTHFR/LARS/FGF21
GO_POSITIVE_REGULATION_OF_APOPTOTIC_SIGNALING_PATHWAY	GO_POSITIVE_REGULATION_OF_APOPTOTIC_SIGNALING_PATHWAY	164	-0.332367	-1.46207	0.00525803	0.0331291	0.0242504	4092	tags=27%, list=12%, signal=24%	BAD/PPP2R1B/PRKCD/FAM162A/CTNNA1/FAF1/PAK2/PPP1CA/ADORA2A/RIPK3/STK4/CTSC/CTSH/SLC9A3R1/SOD1/TNFRSF12A/TRAF2/YWHAE/MMP9/NMT1/YWHAB/PDCD5/PLAGL2/PARK7/SFN/DEDD2/MSX1/E2F1/NACC2/NKX3-1/GSK3A/YWHAH/BCAP31/BAK1/YWHAQ/TPD52L1/MAPK9/YWHAZ/BID/CHCHD10/YWHAG/FADD/PPIF/TFDP1
GO_REGULATION_OF_VASCULATURE_DEVELOPMENT	GO_REGULATION_OF_VASCULATURE_DEVELOPMENT	295	0.284461	1.35623	0.00529773	0.033314	0.0243857	6647	tags=29%, list=20%, signal=23%	ADM2/FOXO4/HDAC5/ADAM12/SP100/RGCC/ANXA1/TSPAN12/CREB3L1/BMPER/MIR29A/NOS3/STAT1/PML/CEACAM1/CX3CL1/VEGFA/AMOT/SEMA4A/CX3CR1/NFATC2/VASH1/ITGB2/FGF2/TNFAIP3/PDCD4/ABCC8/MIR27B/C5AR1/ERBB2/SULF1/MIR296/MMRN2/SERPINF1/C5/GRN/SARS/PTPRM/MIR26A2/MIR140/SRPX2/MIR1-2/MIR23B/MIR24-2/MAP2K5/VEGFB/BMP4/THBS4/MIR101-1/PRKD1/DLL1/GAB1/ERAP1/HOXA5/EFNA1/VEGFC/TLR3/MIR99B/HSPG2/STAT3/AKT3/GLUL/MIR15B/KLF4/NPR…
GO_TRANSFERRIN_TRANSPORT	GO_TRANSFERRIN_TRANSPORT	35	-0.503407	-1.68757	0.00530139	0.033314	0.0243857	4490	tags=40%, list=14%, signal=35%	ATP6V1C2/ATP6V0C/CLTC/ATP6V1A/ATP6V1F/ATP6V1E1/ATP6V0E2/ATP6V0E1/ATP6V1B2/ATP6V1D/ATP6V0D1/ATP6V0B/ATP6V0A2/TFRC
GO_INTRINSIC_APOPTOTIC_SIGNALING_PATHWAY_IN_RESPONSE_TO_ENDOPLASMIC_RETICULUM_STRESS	GO_INTRINSIC_APOPTOTIC_SIGNALING_PATHWAY_IN_RESPONSE_TO_ENDOPLASMIC_RETICULUM_STRESS	55	0.444278	1.64857	0.00533224	0.0334637	0.0244953	1690	tags=18%, list=5%, signal=17%	CHAC1/DDIT3/CREB3L1/BBC3/HERPUD1/ATF4/PML/CEBPB/PMAIP1/PPP1R15A
GO_HIPPOCAMPUS_DEVELOPMENT	GO_HIPPOCAMPUS_DEVELOPMENT	64	-0.42918	-1.62438	0.00534653	0.0335092	0.0245286	5827	tags=34%, list=18%, signal=28%	ANXA3/CDK5/NR4A3/PAFAH1B1/CDK6/ID4/PEBP1/SRF/DAB1/DLX1/EIF2B5/YWHAE/PHLPP2/NF2/KIRREL3/UQCRQ/DRD1/NME1/EIF2B3/CDK5R1/MFSD2A/LRP8
GO_CRISTAE_FORMATION	GO_CRISTAE_FORMATION	13	-0.688904	-1.79105	0.00537527	0.0336008	0.0245956	3194	tags=62%, list=10%, signal=56%	DNAJC11/CHCHD6/SAMM50/APOO/CHCHD3/AFG3L2/LETM1/CHCHD10
GO_GOLGI_LOCALIZATION	GO_GOLGI_LOCALIZATION	13	-0.688705	-1.79054	0.00537527	0.0336008	0.0245956	7128	tags=69%, list=22%, signal=54%	ARCN1/COPG1/TBCCD1/HOOK3/DAB1/SLC9A3R1/CDC42/UVRAG/YWHAZ
GO_REGULATION_OF_PROTEIN_POLYMERIZATION	GO_REGULATION_OF_PROTEIN_POLYMERIZATION	186	-0.320548	-1.4358	0.00543267	0.033915	0.0248256	4572	tags=23%, list=14%, signal=20%	CCL26/VASP/CAMSAP1/ACTR3/BRK1/PRKCD/PICK1/CTTN/NPHS1/MTOR/ACTR2/CYFIP1/MTPN/SLAIN2/VDAC2/TBCD/DYRK1A/RANGRF/RHOA/ACTR3C/KANK4/TMOD1/CORO1A/BAIAP2/CAPZB/CDC42EP2/DRG1/KANK1/ARPC1B/MAPRE1/GRB2/ARPC2/RHOBTB2/BIN1/PFN2/PFN1/HSP90AA1/FKBP4/FHOD3/VIL1/ARPC1A/CDK5R1/ARPC5L
GO_CILIUM_OR_FLAGELLUM_DEPENDENT_CELL_MOTILITY	GO_CILIUM_OR_FLAGELLUM_DEPENDENT_CELL_MOTILITY	27	0.547019	1.73672	0.00545124	0.0339743	0.024869	5675	tags=48%, list=17%, signal=40%	TTLL1/DNAH6/DNAH7/DNAH11/BBS2/GAS8/DNAH1/RFX3/DNAH3/CATSPER1/LRRC6/BBS4/DNAH2
GO_REGULATION_OF_MULTI_ORGANISM_PROCESS	GO_REGULATION_OF_MULTI_ORGANISM_PROCESS	333	0.278607	1.34687	0.00545645	0.0339743	0.024869	2360	tags=14%, list=7%, signal=13%	MX1/DHX58/OAS3/PARP10/IFIT1/C19orf66/DDX60/LAMP3/LGALS9/BST2/RSAD2/OASL/DDX58/IFNL3/HPN/SFTPD/DTX3L/POU2F3/IFITM3/STAT1/PML/ISG15/HERC5/TRIM21/CCL5/TSPAN6/KLK7/CD55/PARP9/CX3CL1/IFITM1/CAV1/SIGLEC11/APOE/LRSAM1/TNFAIP3/NOS2/USP17L2/ADAR/RNF125/INPP5K/GRN/KLK5/OXTR/EIF2AK2/LBP/IL23A
GO_EPIDERMIS_DEVELOPMENT	GO_EPIDERMIS_DEVELOPMENT	323	0.28018	1.34917	0.00549451	0.0341665	0.0250097	5337	tags=26%, list=16%, signal=22%	TXNIP/KRT23/KLK12/NUMA1/ANXA1/INSR/COL7A1/LRTOMT/POU2F3/IGFBP5/KLK13/FOXN1/NTF4/CYP26B1/KLK7/ABCA12/SATB1/FUZ/FGF7/APCDD1/MYO7A/KRTAP5-10/KRTAP5-7/PDZD7/COL17A1/ALX4/KRT39/DSG1/EDA2R/CLIC4/AKR1C3/LCE1F/SLITRK6/MYCL/SMAD4/SHH/KRTAP5-9/KRT20/WAS/KRT12/KLK5/ERRFI1/CASP14/PRSS8/DNASE1L2/KRT40/ZNF750/HRNR/KLK14/IFT172/BMP4/CLRN1/CTSK/NAB2/DSPP/KRT15/DLL1/FERMT1/PERP/POU4F3/CNFN/DSP/PTCH1/SOSTDC1/PPARA…
GO_POSITIVE_REGULATION_OF_UBIQUITIN_PROTEIN_TRANSFERASE_ACTIVITY	GO_POSITIVE_REGULATION_OF_UBIQUITIN_PROTEIN_TRANSFERASE_ACTIVITY	32	-0.524492	-1.71574	0.00552486	0.0342916	0.0251013	5158	tags=38%, list=16%, signal=32%	RAB1A/MASTL/DCUN1D4/PIN1/PLK1/STUB1/UBE2L3/DCUN1D5/UBE2S/UBE2C/UBE2N/CDC20
GO_DIOL_BIOSYNTHETIC_PROCESS	GO_DIOL_BIOSYNTHETIC_PROCESS	20	-0.614212	-1.79943	0.00554346	0.0342916	0.0251013	4644	tags=45%, list=14%, signal=39%	SPTLC1/DHFR/ASAH1/PCBD1/GCH1/QDPR/SPHK1/ACER3/SPR
GO_MITOCHONDRIAL_RESPIRATORY_CHAIN_COMPLEX_IV_ASSEMBLY	GO_MITOCHONDRIAL_RESPIRATORY_CHAIN_COMPLEX_IV_ASSEMBLY	20	-0.610662	-1.78903	0.00554346	0.0342916	0.0251013	3398	tags=55%, list=10%, signal=49%	COX16/COA1/BCS1L/COX20/SCO1/COA4/COX14/COA3/TIMM21/SCO2/COX17
GO_NEGATIVE_REGULATION_OF_MRNA_SPLICING_VIA_SPLICEOSOME	GO_NEGATIVE_REGULATION_OF_MRNA_SPLICING_VIA_SPLICEOSOME	20	-0.612687	-1.79496	0.00554346	0.0342916	0.0251013	6161	tags=75%, list=19%, signal=61%	HNRNPK/RNPS1/RBM10/SRSF6/PTBP1/SRSF4/RBM42/SFSWAP/U2AF2/SRSF7/SRSF9/DYRK1A/HNRNPA2B1/HNRNPL/C1QBP
GO_REGULATION_OF_CALCIUM_ION_DEPENDENT_EXOCYTOSIS	GO_REGULATION_OF_CALCIUM_ION_DEPENDENT_EXOCYTOSIS	98	-0.379006	-1.55258	0.00559306	0.0345535	0.025293	6402	tags=36%, list=19%, signal=29%	SYP/STX1B/PRKCG/TRPV6/BACE1/CDK5/SYT5/APBA2/STXBP1/CPLX2/ZP3/DRD2/CASK/ADORA2A/VPS18/HYAL3/CACNA1G/GIT1/KCNB1/RPH3AL/CALM3/GIPC1/RAP1A/STX1A/DRD1/STXBP5L/ATP2A2/DTNBP1/ADORA2B/NCS1/CHRNA5/SCAMP5/PFN2/CSPG5/RIMS3
GO_NUCLEAR_TRANSCRIBED_MRNA_CATABOLIC_PROCESS	GO_NUCLEAR_TRANSCRIBED_MRNA_CATABOLIC_PROCESS	191	-0.319094	-1.43422	0.00561907	0.0346691	0.0253777	7872	tags=34%, list=24%, signal=26%	RPL17/RPLP2/RPS12/NANOS3/PPP2R1A/THRAP3/MAGOHB/RNPS1/CNOT6/SSB/SMG9/EXOSC5/EXOSC9/EXOSC8/SMG7/RPS14/RPL14/PPP2CA/NCBP1/MLH1/SMG1/RPS17/WDR61/CNOT7/DDX6/LSM3/RPL27A/POLR2D/CSDE1/EXOSC4/AGO1/LSM4/LSM5/TNRC6A/CNOT4/ETF1/RPL8/CNOT11/PPP2R2A/RC3H1/SAMD4B/EXOSC7/PATL1/UBA52/AGO2/EXOSC2/UPF1/RPSA/EXOSC3/NT5C3B/TOB1/RPS23/EIF4G1/DCPS/EIF4A3/RBM8A/GSPT1/PELO/EXOSC6/LSM1/POLR2G/PDE12/MRTO4/RPS26
GO_NEGATIVE_REGULATION_OF_RESPONSE_TO_DNA_DAMAGE_STIMULUS	GO_NEGATIVE_REGULATION_OF_RESPONSE_TO_DNA_DAMAGE_STIMULUS	69	-0.418375	-1.60869	0.00568405	0.0349803	0.0256055	5344	tags=36%, list=16%, signal=30%	FANCB/TP53BP1/RIF1/TRIP12/SNAI1/KLHL15/OTUB1/TERF2/ING2/POLQ/CLU/TFIP11/FBXO5/PARPBP/TRIAP1/DYRK1A/ERCC4/BCL2L12/AUNIP/MAD2L2/PPP1R10/CDKN2D/CCAR2/BID/NUDT16L1
GO_LIPID_LOCALIZATION	GO_LIPID_LOCALIZATION	335	0.279524	1.35173	0.00568421	0.0349803	0.0256055	4866	tags=22%, list=15%, signal=19%	APOL3/APOL6/PLA2G6/APOL1/LRP1/NTSR1/ANXA1/EDN1/SLC27A1/PLA2G2F/CYP4A11/IRS2/ATP8B2/CEACAM1/ABCG1/ABCA12/NPC1L1/ATP8A2/PNPLA2/LCN12/LCAT/FZD4/CPT1B/CAV1/PLIN5/MYB/APOE/ABCA2/APOF/ABCA1/GRAMD1C/MIR27B/NOS2/OSBPL2/TTC39B/VLDLR/APOD/SERPINA5/SHH/KDM5B/ALKBH7/SLC5A8/MIR26A2/VPS51/LBP/PLA2R1/ABCG4/DYSF/PLSCR1/PLSCR4/RXRA/AKR1C1/OSBPL10/APOLD1/FITM1/GLTPD2/ABCA10/APOC2/PTCH1/NRIP1/SREBF2/ATP8B4/SORL1/PP…
GO_ENDOSOMAL_TRANSPORT	GO_ENDOSOMAL_TRANSPORT	198	-0.318972	-1.44048	0.00578258	0.0355397	0.0260149	7553	tags=31%, list=23%, signal=24%	SNF8/HGS/ARL4C/UBB/VAMP3/SNX8/TBC1D14/CLEC16A/MICALL1/ARF6/TMEM87A/TBC1D10A/AP3B1/RAB14/VTA1/VPS37A/SORT1/MVB12B/UBAP1/STX16/INPP5F/ACAP2/SNX27/PTPN23/BLOC1S2/TMEM50B/EHD3/CHMP4A/EHD1/STAM/RAB7A/HEATR5A/CLTC/LAPTM4B/GOSR2/UBA52/MICALL2/TINAGL1/SNX18/NDRG4/VPS25/AP1S1/GRASP/ALS2/RAB35/LAMTOR1/CHMP1A/SNX5/VTI1A/VPS4A/RILP/UBE2O/CHMP7/VPS29/VPS53/TRAPPC10/RAB8A/EHD4/CORO1C/SQSTM1/YKT6/VCP
GO_CELLULAR_RESPONSE_TO_RADIATION	GO_CELLULAR_RESPONSE_TO_RADIATION	167	-0.328606	-1.45122	0.00581959	0.0356997	0.0261321	5066	tags=29%, list=15%, signal=25%	HSPA5/TP53BP1/AC139530.1/FIGNL1/LIG4/POLH/TREX1/PBK/DDB1/INTS7/SDE2/CLOCK/C9orf116/ZBTB1/TSPYL5/GNB1/HYAL3/CHEK1/H2AFX/HUS1/CAMKMT/NPM1/PPID/TRIAP1/TMEM109/CRY1/GNGT1/RDH11/ERCC4/NMT1/SAG/METTL3/HRAS/METAP1/POLE3/RUVBL2/XRCC6/PARP1/ACTR5/RAD1/PCNA/BAK1/RAD51/SWI5/ZMPSTE24/GRB2/NOC2L/EIF2S1/CDC25A
GO_MYELOID_LEUKOCYTE_MIGRATION	GO_MYELOID_LEUKOCYTE_MIGRATION	151	0.329603	1.44675	0.00582363	0.0356997	0.0261321	4674	tags=23%, list=14%, signal=20%	ANXA1/MST1/SFTPD/EDN1/CCL5/CAMK1D/CCR7/ITGA9/CX3CL1/VEGFA/CX3CR1/ITGB2/MST1L/IL1R1/CD177/C5AR1/C5/IL17RC/LBP/IL23A/MIR24-2/DYSF/MSTN/NCKAP1L/CSF3R/VEGFB/THBS4/HRH1/CD99L2/AGER/PRTN3/VEGFC/CD200R1/CXCL2/C5AR2
GO_EPHRIN_RECEPTOR_SIGNALING_PATHWAY	GO_EPHRIN_RECEPTOR_SIGNALING_PATHWAY	82	-0.399687	-1.58992	0.00584567	0.0357888	0.0261972	9713	tags=49%, list=30%, signal=34%	NCK2/RBPJ/EFNB2/CHN1/SDC2/DNM1/EFNA5/EPHA10/ITSN1/LYN/PSEN2/ARHGEF7/EFNB1/PTK2/ACTG1/CRK/SRC/ARPC3/GRIN2B/APH1B/ACTR3/EFNA4/ANKS1A/ARHGEF28/AP2S1/EPHA2/GIT1/ACTR2/ACTB/PTPN11/CDC42/EPHA8/MMP9/HRAS/RHOA/ARPC1B/AP2M1/ARPC2/ARPC1A/CDK5R1
GO_ANTIGEN_PROCESSING_AND_PRESENTATION_OF_ENDOGENOUS_PEPTIDE_ANTIGEN	GO_ANTIGEN_PROCESSING_AND_PRESENTATION_OF_ENDOGENOUS_PEPTIDE_ANTIGEN	11	0.72124	1.79435	0.00589072	0.0359311	0.0263015	3927	tags=55%, list=12%, signal=48%	ERAP2/HLA-E/HLA-F/TAPBP/ERAP1/TAP2
GO_DENDRITIC_CELL_CYTOKINE_PRODUCTION	GO_DENDRITIC_CELL_CYTOKINE_PRODUCTION	11	0.72192	1.79604	0.00589072	0.0359311	0.0263015	284	tags=36%, list=1%, signal=36%	BST2/NOD2/DDX58/JAK3
GO_RESPONSE_TO_ESTROGEN	GO_RESPONSE_TO_ESTROGEN	60	-0.433932	-1.62621	0.00589739	0.0359311	0.0263015	1352	tags=17%, list=4%, signal=16%	CITED1/PDGFRB/DTYMK/LDHA/ARPC1B/SRA1/HMOX1/PPARG/ARSB/GAL
GO_MYELOID_CELL_DIFFERENTIATION	GO_MYELOID_CELL_DIFFERENTIATION	350	-0.283551	-1.36459	0.00589914	0.0359311	0.0263015	6716	tags=29%, list=20%, signal=23%	EPO/SRC/GATA1/SBNO2/ASH2L/ZBTB7A/SMAD5/HDAC1/RPS14/GLO1/CREB1/CBFA2T3/PURB/LEO1/RIPK1/NR4A3/PAFAH1B1/KMT2D/RBM15/CDK6/NCOA6/FASN/CBFB/WDR61/EVI2B/HIST1H4E/WASF2/IL34/OSTM1/PRMT6/CEBPA/CTNNB1/AGO1/TNRC6A/EFNA4/MED1/IRF4/CNOT4/PABPC4/HSPA9/VPS33A/ESRRA/MTOR/EPHA2/AGO3/PKNOX1/SRF/PAF1/BATF/BPGM/HIST1H3A/GPR171/PTPN11/PRDX3/JAGN1/HIST1H4B/RELB/RASSF2/F2RL1/PRKCA/CDC42/HIST1H3G/SFXN1/MMP9/TIRAP/HIST1H…
GO_INCLUSION_BODY_ASSEMBLY	GO_INCLUSION_BODY_ASSEMBLY	21	-0.591693	-1.75392	0.00593472	0.0361016	0.0264262	6625	tags=57%, list=20%, signal=46%	CDC34/BAG5/HSPA2/DNAJB6/DNAJB8/CLU/SACS/BAG3/DNAJB1/DNAJA4/PSMC5/VCP
GO_NEGATIVE_REGULATION_OF_PHOSPHORUS_METABOLIC_PROCESS	GO_NEGATIVE_REGULATION_OF_PHOSPHORUS_METABOLIC_PROCESS	480	-0.266422	-1.31806	0.00596792	0.0362572	0.0265401	5534	tags=24%, list=17%, signal=20%	CSK/PAFAH1B1/RGS3/PYCARD/EZR/ZGPAT/INPP5F/PPME1/CAV3/APC/MASTL/PTPN1/ENG/COX11/MARVELD3/DRD2/PPP1R35/PPP4R4/SOCS4/ZCCHC9/PBK/CEBPA/SMAD7/PPM1F/HMGCR/ELFN1/PRKCD/ANKLE2/CEP85/PPP1R14C/SMCR8/PAK2/MTOR/PEBP1/ADORA2A/ELFN2/SOCS3/CAMK2N2/IPO5/CBL/SLC9A3R1/PRDX3/FKBP15/ARRB2/DAG1/SMAD6/CALM3/NPM1/PRKAG2/RASSF2/HEXIM1/F2RL1/VPS25/DUSP2/PIN1/PAQR3/YWHAE/CD2BP2/MGAT5/GPS1/PLK1/CCNB1/SAG/PPEF2/EIF4G1/YWHAB…
GO_PEPTIDYL_PROLINE_HYDROXYLATION	GO_PEPTIDYL_PROLINE_HYDROXYLATION	10	-0.74178	-1.7984	0.00601358	0.036484	0.0267061	2977	tags=40%, list=9%, signal=36%	EGLN1/OGFOD1/P4HB/P4HA2
GO_CELLULAR_DETOXIFICATION	GO_CELLULAR_DETOXIFICATION	90	-0.384224	-1.55402	0.00602059	0.036484	0.0267061	3794	tags=23%, list=12%, signal=21%	SOD2/GCH1/FBLN5/PRDX2/PRDX3/UBIAD1/SOD1/RDH11/PARK7/PRDX4/TXN/GSR/TXNDC17/GPX3/GSTA1/GPX2/AKR1B10/TXNRD1/PRDX1/SRXN1/NQO1
GO_PEPTIDYL_THREONINE_MODIFICATION	GO_PEPTIDYL_THREONINE_MODIFICATION	111	-0.362835	-1.51106	0.00603113	0.0365014	0.0267189	6537	tags=32%, list=20%, signal=25%	WNK3/CADM4/OXSR1/CSNK1G1/CDK5/VRK1/CDK1/UBE2K/TBK1/STK39/MAPK1/SMAD7/PRKCD/CSNK2A1/PRKD2/MTOR/CHEK1/STOX1/MARK2/CALM3/PRKAG2/IRGM/PRKCA/PLK1/PRKACA/DYRK1A/PPEF2/EIF4G1/TRIM6/MYLK2/EGF/GSK3A/SPHK1/MAP2K1/CDK5R1
GO_POSITIVE_REGULATION_OF_NUCLEOCYTOPLASMIC_TRANSPORT	GO_POSITIVE_REGULATION_OF_NUCLEOCYTOPLASMIC_TRANSPORT	57	-0.433625	-1.61281	0.00605351	0.0365046	0.0267212	4805	tags=32%, list=15%, signal=27%	CAMK1/ANP32B/MAPK1/PRKCD/DHX9/IPO5/EMD/BAG3/GTSE1/YWHAE/TRIM28/PRKACA/KHDRBS1/SFN/RAN/FLNA/XPO4/TARDBP
GO_NEGATIVE_REGULATION_OF_REPRODUCTIVE_PROCESS	GO_NEGATIVE_REGULATION_OF_REPRODUCTIVE_PROCESS	47	-0.462273	-1.65568	0.00605469	0.0365046	0.0267212	6261	tags=40%, list=19%, signal=33%	PRKACB/NR5A1/PRKAR1A/SNAI1/ZP3/ADA/HYAL3/FBXO5/ZFPM2/ACVR1C/ARHGDIB/NPPC/PRDX4/NKX3-1/PAEP/RAD1/CALR/TRIP13/WDR77
GO_REGULATION_OF_MITOCHONDRIAL_MEMBRANE_PERMEABILITY_INVOLVED_IN_APOPTOTIC_PROCESS	GO_REGULATION_OF_MITOCHONDRIAL_MEMBRANE_PERMEABILITY_INVOLVED_IN_APOPTOTIC_PROCESS	56	-0.437438	-1.61954	0.00605469	0.0365046	0.0267212	2909	tags=32%, list=9%, signal=29%	MUL1/YWHAE/FZD9/NMT1/YWHAB/SFN/E2F1/GSK3A/YWHAH/TMEM14A/BAK1/YWHAQ/YWHAZ/BID/CHCHD10/YWHAG/SLC25A5/TFDP1
GO_REGULATION_OF_PEPTIDASE_ACTIVITY	GO_REGULATION_OF_PEPTIDASE_ACTIVITY	348	-0.282128	-1.3574	0.00607787	0.036598	0.0267896	4141	tags=22%, list=13%, signal=20%	RNF34/RAG1/BAD/PPM1F/CSNK2A1/SERPINE2/MAPK12/FAM162A/ATP13A2/PRELID1/PDCD6/PAK2/LGMN/PEBP1/ADORA2A/USP50/PSMF1/ITIH3/CTSH/SERPINA9/UBE2Z/PRDX3/MUL1/ARRB2/UCHL5/ACVR1C/SERPINH1/TRAF2/YWHAE/TRIAP1/PSMA3/MMP9/AIFM1/BCL2L12/RCN3/MTCH1/PCOLCE2/PTTG1/PDCD5/FOXL2/DDX3X/PSMD14/RHOA/PARK7/SFN/LAMTOR5/KARS/CDKN2D/PSME4/MBP/LXN/NKX3-1/DHCR24/SOX7/CSTB/BCAP31/BAK1/CYCS/HSPD1/BIRC5/BID/A2M/FADD/ADRM1/USP14/BI…
GO_TRNA_WOBBLE_BASE_MODIFICATION	GO_TRNA_WOBBLE_BASE_MODIFICATION	20	-0.608753	-1.78344	0.0061374	0.0369097	0.0270178	4034	tags=45%, list=12%, signal=40%	ELP6/MOCS3/DPH3/CTU2/MTO1/TRMU/KTI12/DPH3P1/ELP5
GO_CELLULAR_PROTEIN_CONTAINING_COMPLEX_LOCALIZATION	GO_CELLULAR_PROTEIN_CONTAINING_COMPLEX_LOCALIZATION	23	-0.569859	-1.72615	0.0061753	0.0370908	0.0271503	7077	tags=52%, list=22%, signal=41%	MZT1/EXOC3L4/EZR/NUP133/SMAD7/EXOC8/CEP72/KLHL21/NACC2/NDC1/SEH1L/TNFAIP2
GO_REGULATION_OF_FLAGELLATED_SPERM_MOTILITY	GO_REGULATION_OF_FLAGELLATED_SPERM_MOTILITY	10	-0.738802	-1.79118	0.00620757	0.0371974	0.0272284	1445	tags=40%, list=4%, signal=38%	TACR2/DEFB1/TACR1/PGAM4
GO_BLASTOCYST_GROWTH	GO_BLASTOCYST_GROWTH	17	-0.635889	-1.77951	0.00620869	0.0371974	0.0272284	6838	tags=53%, list=21%, signal=42%	PALB2/BRCA2/NDEL1/SBDS/NCAPG2/GINS1/PRPF19/PELO/GINS4
GO_POSITIVE_REGULATION_OF_TRANSCRIPTION_FROM_RNA_POLYMERASE_II_PROMOTER_INVOLVED_IN_CELLULAR_RESPONSE_TO_CHEMICAL_STIMULUS	GO_POSITIVE_REGULATION_OF_TRANSCRIPTION_FROM_RNA_POLYMERASE_II_PROMOTER_INVOLVED_IN_CELLULAR_RESPONSE_TO_CHEMICAL_STIMULUS	20	0.599488	1.76643	0.00626136	0.0374658	0.0274248	3577	tags=40%, list=11%, signal=36%	ATF4/SESN2/VEGFA/SMAD4/CHD6/CARF/SMAD9/RUNX2
GO_NEGATIVE_REGULATION_OF_CELLULAR_PROTEIN_LOCALIZATION	GO_NEGATIVE_REGULATION_OF_CELLULAR_PROTEIN_LOCALIZATION	99	-0.373867	-1.53236	0.00637312	0.038048	0.027851	5848	tags=34%, list=18%, signal=28%	GDI1/CDK5/CSK/UBE2J1/CAV3/LYPD1/RAB23/LYPLA1/NSFL1C/OTUD7B/TP53INP2/YOD1/CLTC/PPFIA1/POLR1A/BAG3/MAP1A/FZD9/RANGAP1/PARK7/TAX1BP3/UBE2G2/KCNE1/CABP1/MFHAS1/TXN/H2AFY/COMMD1/INSIG1/SAPCD2/DNAJA1/AP2M1/ITGB1BP1/LRRC15
GO_KERATINIZATION	GO_KERATINIZATION	102	0.365503	1.51409	0.00637467	0.038048	0.027851	6263	tags=33%, list=19%, signal=27%	KRT23/KLK12/KLK13/CYP26B1/ABCA12/KRTAP5-10/KRTAP5-7/KRT39/DSG1/LCE1F/KRTAP5-9/KRT20/KRT12/KLK5/CASP14/PRSS8/KRT40/HRNR/KLK14/KRT15/PERP/CNFN/DSP/PPL/KRT78/LCE1C/DSC1/PI3/KRTAP3-1/SPINK5/FLG/KRT5/LCE1B/CSTA
GO_RESPONSE_TO_PURINE_CONTAINING_COMPOUND	GO_RESPONSE_TO_PURINE_CONTAINING_COMPOUND	132	-0.345786	-1.47795	0.00640901	0.0382051	0.027966	2825	tags=19%, list=9%, signal=17%	RELA/SOD1/FOSL1/SLC26A6/HCN4/AACS/RAP1A/DHODH/PANX1/KCNE1/CITED1/HMGCS1/LDHA/P2RX5/WNT10B/THBD/DNMT3B/VGF/PDXP/PPARGC1B/NME1/ALDH3A1/PPARG/P2RY2/P2RY6
GO_POSITIVE_REGULATION_OF_LYMPHOCYTE_APOPTOTIC_PROCESS	GO_POSITIVE_REGULATION_OF_LYMPHOCYTE_APOPTOTIC_PROCESS	14	0.659547	1.76009	0.00643604	0.0383182	0.0280488	4542	tags=43%, list=14%, signal=37%	LGALS9/TP53/CCL5/PDCD1/CD274/P2RX7
GO_REGULATION_OF_REACTIVE_OXYGEN_SPECIES_METABOLIC_PROCESS	GO_REGULATION_OF_REACTIVE_OXYGEN_SPECIES_METABOLIC_PROCESS	92	-0.381497	-1.54628	0.00644531	0.0383254	0.0280541	6224	tags=34%, list=19%, signal=27%	BECN1/BNIP3/CDKN1A/RIPK1/ROMO1/PDK3/GNAI3/DHFR/PRKCD/GCH1/FBLN5/PRDX2/RIPK3/BCR/PDGFB/SOD1/F2RL1/CYP1B1/VDAC1/PARK7/PDGFRB/AATF/PARL/TUSC2/GRB2/HK2/FOXM1/G6PD/EIF6/ITGAM/NQO2
GO_POSITIVE_REGULATION_OF_NEUTROPHIL_MIGRATION	GO_POSITIVE_REGULATION_OF_NEUTROPHIL_MIGRATION	22	0.580277	1.74986	0.00647773	0.0384701	0.02816	3747	tags=50%, list=11%, signal=44%	EDN1/CAMK1D/CCR7/IL1R1/C5AR1/LBP/IL23A/DYSF/NCKAP1L/THBS4/CD99L2
GO_CELLULAR_ION_HOMEOSTASIS	GO_CELLULAR_ION_HOMEOSTASIS	544	-0.259864	-1.29957	0.00654206	0.0388037	0.0284041	4762	tags=22%, list=14%, signal=19%	SLC4A7/SLC25A23/DRD2/ATP4B/ISCU/MYO5A/ATP2C1/ATP6V1C2/ROGDI/SLC39A8/RYR3/CIB2/MAPK1/LPAR6/CHD7/NMU/SLC9A2/RHCG/STIM1/ATP13A2/SLC30A3/RAB7A/VPS33A/ATP6V0C/GNB1/MIR199A1/TRPC7/BMP6/ADCY5/ATP6V1A/SLC31A1/GPR89B/RMDN3/ITGAV/SLC39A14/SLC9A3R1/EGLN1/TBXA2R/SCGN/SOD1/JPH1/CALM3/ATP1A1/GNAT2/F2RL1/SLC26A6/ATP6V1F/LPAR2/MAFG/HAP1/PLCH1/YWHAE/PLCG2/SCO1/FXN/FZD9/XK/PRKACA/MCU/TGM2/ALAS2/DIAPH1/PPT1/ATP6V1E…
GO_REGULATION_OF_MITOCHONDRIAL_TRANSLATION	GO_REGULATION_OF_MITOCHONDRIAL_TRANSLATION	24	-0.564651	-1.72554	0.00656586	0.0388964	0.028472	8308	tags=71%, list=25%, signal=53%	RPUSD3/TRMT10C/TRUB2/MTG2/ALKBH1/NSUN4/RPUSD4/UQCC2/FASTKD2/NGRN/MALSU1/MRPS27/COA3/CDK5RAP1/MPV17L2/UQCC1/C1QBP
GO_DRUG_TRANSPORT	GO_DRUG_TRANSPORT	170	-0.32621	-1.44438	0.00659426	0.0389973	0.0285459	3825	tags=21%, list=12%, signal=19%	SLC25A25/SLC36A1/ADORA2A/SLC31A1/SLC15A2/PTPN11/SLC26A6/SFXN1/STRA6/SLC25A17/TOR1A/PARK7/SLC47A1/SLC36A4/SLC25A13/SFXN5/DRD1/SLC5A6/SLC25A10/NFKBIE/SLC25A22/SLC15A4/SLC19A1/CD320/SLC25A12/SLC6A8/RAB3B/DTNBP1/SLC52A2/SLC25A32/SLC25A4/ABCG2/SLC25A5/SLC25A19/SLC25A15/GAL
GO_REGULATION_OF_BLOOD_PRESSURE	GO_REGULATION_OF_BLOOD_PRESSURE	136	0.338523	1.46628	0.0065993	0.0389973	0.0285459	4971	tags=26%, list=15%, signal=22%	MME/SLC4A5/ADM2/NPY1R/P2RX2/NTSR1/EDN1/PRCP/ACTA2/ERAP2/CYP4A11/NOS3/OPRL1/SGK1/NOS2/ACSM3/CACNA1B/OXTR/ACE2/GLP1R/SERPINF2/NR2F2/DLL1/ERAP1/NAV2/BDKRB1/VEGFC/PPARA/MYH6/ECE1/ENPEP/BBS4/GCGR/SUCNR1/NPR1
GO_REGULATION_OF_LIPID_BIOSYNTHETIC_PROCESS	GO_REGULATION_OF_LIPID_BIOSYNTHETIC_PROCESS	165	-0.328305	-1.44622	0.00660836	0.0390024	0.0285496	6453	tags=36%, list=20%, signal=29%	CDK4/CGA/SC5D/TNFRSF1A/NR5A1/CTDNEP1/CREB1/SEC14L2/PDGFA/STARD4/FASN/SNAI1/SCARB1/GPAM/SMPD2/ZP3/TREX1/CCDC3/ELOVL6/HMGCR/ASAH1/PRKCD/ADIPOR1/MTOR/ABHD6/MBTPS2/BMP6/PDGFB/LSS/DDX20/SOD1/PRKAG2/ATP1A1/ENHO/MVD/FDFT1/CYP51A1/MVK/SLC45A3/FITM2/IGFBP7/ERLIN1/IDI1/KPNB1/FGFR4/RAN/FDPS/HTR2B/SCD/LDLR/CLCN2/HMGCS1/SQLE/INSIG1/IDH1/ORMDL2/EIF6/VDR/FABP5
GO_REGULATION_OF_VESICLE_MEDIATED_TRANSPORT	GO_REGULATION_OF_VESICLE_MEDIATED_TRANSPORT	464	-0.267025	-1.3175	0.00670641	0.0395321	0.0289373	5877	tags=26%, list=18%, signal=22%	TRPV6/BACE1/CDK5/ALOX15/SYT5/APBA2/NRP1/SDC1/CSK/STXBP1/PYCARD/RAB26/EZR/C12orf4/INPP5F/CAV3/IL2RG/CBLL1/CPLX2/PTPN1/SNX3/PTPN23/STXBP5/VAMP8/PCSK9/SCARB1/SNX12/ZP3/DRD2/TBC1D4/IL15RA/UNC13D/CASK/MTMR2/RAB21/EEF2K/LYPLA1/ANO6/MAPK1/ATG3/VAMP7/PICK1/SH3GL1/RAB8B/FGB/EHD1/RINT1/STAM/ATP13A2/SCYL2/RAB7A/SNAP91/AP2S1/AP1G1/AAK1/ADORA2A/CLU/PPP3CA/RAB15/MIR199A1/VPS18/HYAL3/CACNA1G/GIT1/RAB5C/BCR/ITGA…
GO_POSITIVE_REGULATION_OF_LIPID_TRANSPORT	GO_POSITIVE_REGULATION_OF_LIPID_TRANSPORT	51	0.44351	1.62454	0.00677201	0.0398694	0.0291842	1616	tags=22%, list=5%, signal=21%	PLA2G6/LRP1/NTSR1/EDN1/CYP4A11/ABCG1/ABCA12/ATP8A2/MYB/APOE/ABCA1
GO_RESPONSE_TO_IONIZING_RADIATION	GO_RESPONSE_TO_IONIZING_RADIATION	134	-0.342752	-1.46765	0.00678689	0.039897	0.0292045	6298	tags=31%, list=19%, signal=25%	EYA3/BRCC3/RHNO1/CDKN1A/BRCA2/XRCC5/BABAM1/AEN/HSPA5/TP53BP1/FIGNL1/LIG4/TREX1/INTS7/CLOCK/NHEJ1/TSPYL5/RRM1/POLG/H2AFX/CBL/HUS1/ERCC8/TMEM109/RAD54L/HRAS/POLE3/XRCC6/RFWD3/KARS/PARP1/NABP2/UIMC1/TICRR/RAD1/BAK1/RAD51/SWI5/ZMPSTE24/GRB2/THBD/DNMT3B
GO_CYTOSKELETON_DEPENDENT_INTRACELLULAR_TRANSPORT	GO_CYTOSKELETON_DEPENDENT_INTRACELLULAR_TRANSPORT	166	-0.328269	-1.44777	0.00679348	0.039897	0.0292045	7192	tags=32%, list=22%, signal=25%	SSNA1/COPG1/ACTN4/DYNC1H1/KIF3B/LCA5L/TRAF3IP1/ARL8A/AP3B1/BICD1/UXT/MYO10/HOOK3/PURA/OPA1/PAFAH1B1/BLOC1S4/RAB1A/KIF1A/TMEM201/BLOC1S2/MYO5A/SSX2IP/RAB21/CCDC88B/NDEL1/MYO19/BLOC1S3/VAMP7/TERF2/MAP1B/SOD1/BAG3/HAP1/CDC42/MAP1A/KIF4A/BICD2/DYNLL2/CNIH2/KIF1C/HSPB11/DTNBP1/KIF1B/MAP6D1/TUBB/KIF5A/DYNC1I1/DYNLL1/HSPA8/TUBA1B/TUBA1C/UCHL1
GO_RRNA_CATABOLIC_PROCESS	GO_RRNA_CATABOLIC_PROCESS	16	-0.641527	-1.76574	0.00680408	0.03991	0.029214	6860	tags=75%, list=21%, signal=59%	DIS3L/DROSHA/EXOSC5/EXOSC9/EXOSC8/EXOSC4/EXOSC7/EXOSC2/EXOSC3/DEDD2/PELO/EXOSC6
GO_POSITIVE_REGULATION_OF_CELL_CYCLE_G1_S_PHASE_TRANSITION	GO_POSITIVE_REGULATION_OF_CELL_CYCLE_G1_S_PHASE_TRANSITION	45	-0.459901	-1.63115	0.00682128	0.0399616	0.0292518	2070	tags=27%, list=6%, signal=25%	EIF4G1/CUL4A/DDX3X/LSM10/MEPCE/CCNE1/TERT/CDC45/CCND3/FAM83D/CDC6/CYP1A1
GO_CYTOKINETIC_PROCESS	GO_CYTOKINETIC_PROCESS	38	-0.489417	-1.671	0.00685737	0.0401081	0.0293589	3873	tags=34%, list=12%, signal=30%	CHMP4A/RTKN/BIN3/SNX18/KIF20A/ANLN/CHMP1A/RHOA/KIF20B/VPS4A/CHMP7/CEP55/NUP62
GO_POSITIVE_REGULATION_OF_CD4_POSITIVE_ALPHA_BETA_T_CELL_ACTIVATION	GO_POSITIVE_REGULATION_OF_CD4_POSITIVE_ALPHA_BETA_T_CELL_ACTIVATION	29	0.523811	1.69157	0.00686314	0.0401081	0.0293589	2882	tags=24%, list=9%, signal=22%	LGALS9/ANXA1/CD55/NFKBIZ/MYB/IL23A/NCKAP1L
GO_EPITHELIAL_CILIUM_MOVEMENT	GO_EPITHELIAL_CILIUM_MOVEMENT	21	0.585852	1.74898	0.00687285	0.0401155	0.0293644	4726	tags=48%, list=14%, signal=41%	TTLL1/DNAAF1/DNAH11/GAS8/DNAH1/RFX3/OFD1/CCDC40/SPA17/LRRC6
GO_REGULATION_OF_OLIGODENDROCYTE_DIFFERENTIATION	GO_REGULATION_OF_OLIGODENDROCYTE_DIFFERENTIATION	28	-0.540862	-1.7149	0.00693756	0.0404436	0.0296046	4632	tags=43%, list=14%, signal=37%	ZNF365/ID4/CTNNB1/MTOR/DLX1/DAG1/SLC45A3/RHEB/PRMT5/WDR1/DAAM2/PPARG
GO_SYNAPTIC_VESICLE_EXOCYTOSIS	GO_SYNAPTIC_VESICLE_EXOCYTOSIS	104	-0.366089	-1.51169	0.00698758	0.0406853	0.0297815	6402	tags=34%, list=19%, signal=27%	SYP/STX1B/PRKCG/BACE1/CDK5/CADPS/SYT5/APBA2/STXBP1/CPLX2/STX2/DRD2/STX11/CASK/SNAP47/DNAJC5/ADORA2A/VPS18/GIT1/CALM3/PCLO/GIPC1/RAP1A/STX1A/STX3/DRD1/STXBP5L/ATP2A2/DTNBP1/ADORA2B/NCS1/CHRNA5/PFN2/CSPG5/RIMS3
GO_REGULATION_OF_INCLUSION_BODY_ASSEMBLY	GO_REGULATION_OF_INCLUSION_BODY_ASSEMBLY	16	-0.640236	-1.76218	0.0070042	0.0407323	0.0298159	6625	tags=62%, list=20%, signal=50%	CDC34/BAG5/HSPA2/DNAJB6/DNAJB8/CLU/SACS/DNAJB1/DNAJA4/PSMC5
GO_LEUKOCYTE_CELL_CELL_ADHESION	GO_LEUKOCYTE_CELL_CELL_ADHESION	260	0.292497	1.37579	0.00712639	0.0413922	0.0302989	4909	tags=21%, list=15%, signal=18%	BCL6/LGALS9/NOD2/ANXA1/JAK3/SFTPD/IFNL1/PLA2G2F/BTN2A2/ASS1/CEACAM1/ITGAL/CEBPB/CCL5/CCR7/CD55/FYN/IRF1/HLA-E/IGF2/CAV1/DLG5/RASAL3/CX3CR1/EGR3/NFKBIZ/MYB/ITGB2/EFNB3/CD177/CCL28/ERBB2/DUSP22/CD44/SHH/CD5/PDCD1/IL23A/CD274/NCKAP1L/SKAP1/BMP4/DUSP10/CYLD/HLA-DMB/AGER/SEMA4D/THY1/PPARA/IL12A/SASH3/IL7/FCGR2B/MIR141/KLF4
GO_DIVALENT_INORGANIC_CATION_TRANSPORT	GO_DIVALENT_INORGANIC_CATION_TRANSPORT	387	-0.271434	-1.31917	0.00715766	0.0415231	0.0303948	6157	tags=28%, list=19%, signal=23%	GSTO1/JSRP1/STAC2/PRKCE/TMCO1/TRPV6/CDK5/SLC39A2/SLC30A9/CYSLTR1/TRPV1/OPA1/SLC30A5/GRIN2B/HSPA2/BSPRY/CAV3/SLC40A1/JPH2/SMDT1/TSPAN13/MIR34A/NIPAL1/SLC25A23/DRD2/MYO5A/SLC30A6/EHD3/ATP2C1/CASK/SLC39A8/RYR3/ANO6/CTNNB1/CHD7/SLC25A25/MRS2/PKD1L1/STIM1/SLC30A3/ORAI1/PDE4B/ADORA2A/PPP3CA/PMPCA/CACNA1G/TRPC7/PDGFB/MAGT1/ITGAV/ZDHHC13/SLC39A1/SLC39A14/HOMER2/UBQLN1/ARRB2/PKD1L2/JPH1/CALM3/YME1L1/HAP1/…
GO_CALCIUM_ION_REGULATED_EXOCYTOSIS	GO_CALCIUM_ION_REGULATED_EXOCYTOSIS	134	-0.342086	-1.4648	0.00717471	0.0415714	0.0304301	6402	tags=32%, list=19%, signal=26%	SYP/STX1B/PRKCG/TRPV6/BACE1/CDK5/CADPS/SYT5/APBA2/STXBP1/CPLX2/STX2/ZP3/DRD2/STX11/CASK/SNAP47/DNAJC5/VAMP7/ADORA2A/VPS18/HYAL3/CACNA1G/GIT1/KCNB1/RPH3AL/CALM3/PCLO/GIPC1/RAP1A/STX1A/STX3/DRD1/STXBP5L/ATP2A2/DTNBP1/ADORA2B/NCS1/CHRNA5/SCAMP5/PFN2/CSPG5/RIMS3
GO_NEGATIVE_REGULATION_OF_CELL_CELL_ADHESION	GO_NEGATIVE_REGULATION_OF_CELL_CELL_ADHESION	141	0.330728	1.43928	0.00722842	0.0418316	0.0306206	1983	tags=13%, list=6%, signal=13%	PODXL/BCL6/LGALS9/RGCC/ANXA1/JAK3/SFTPD/IFNL1/PLA2G2F/BTN2A2/ASS1/CEACAM1/CEBPB/IRF1/DLG5/CCL28/ERBB2/DUSP22/SHH
GO_VOCALIZATION_BEHAVIOR	GO_VOCALIZATION_BEHAVIOR	12	0.681398	1.73643	0.00726686	0.042003	0.030746	2472	tags=33%, list=8%, signal=31%	NLGN3/FOXP2/MYH14/SRPX2
GO_COPII_COATED_VESICLE_BUDDING	GO_COPII_COATED_VESICLE_BUDDING	70	-0.411713	-1.58503	0.0072892	0.042081	0.0308031	5158	tags=37%, list=16%, signal=31%	RAB1A/MCFD2/SEC23IP/SEC23A/TRAPPC1/SEC24C/PDCD6/RAB1B/CTSC/GOSR2/TFG/SEC24A/SEC24D/PPP6R1/NSF/PREB/TRAPPC3/CNIH2/CNIH1/SEC13/INSIG1/CTSZ/TRAPPC2L/TRAPPC10/TMED2/SEC23B
GO_RESPONSE_TO_DEXAMETHASONE	GO_RESPONSE_TO_DEXAMETHASONE	41	0.47067	1.64317	0.00732303	0.0421176	0.03083	3489	tags=27%, list=11%, signal=24%	PCK2/CPS1/EDN1/DDIT4/FBXO32/ASS1/SERPINF1/ERRFI1/FOXO3/MSTN/DSPP
GO_REGULATION_OF_NUCLEOCYTOPLASMIC_TRANSPORT	GO_REGULATION_OF_NUCLEOCYTOPLASMIC_TRANSPORT	98	-0.371419	-1.5215	0.00732883	0.0421176	0.03083	5025	tags=33%, list=15%, signal=28%	NUP214/CAMK1/RAB23/ANP32B/XPO5/MAPK1/PPP1CC/PRKCD/DHX9/IPO5/PTPN11/EMD/NUP153/BAG3/CHCHD4/GTSE1/YWHAE/UHMK1/RANGAP1/TRIM28/PRKACA/KHDRBS1/PARK7/SFN/RAN/FLNA/CABP1/TXN/NUP62/XPO4/TARDBP/NOLC1
GO_POSITIVE_REGULATION_OF_TRANSLATIONAL_INITIATION	GO_POSITIVE_REGULATION_OF_TRANSLATIONAL_INITIATION	25	-0.555132	-1.71544	0.00734273	0.0421176	0.03083	4738	tags=52%, list=14%, signal=45%	RPS6KB2/POLR2D/MTOR/EIF2B5/CDC123/UHMK1/YTHDF1/METTL3/DDX3X/KHDRBS1/YTHDF2/HABP4/POLR2G
GO_RESPONSE_TO_INCREASED_OXYGEN_LEVELS	GO_RESPONSE_TO_INCREASED_OXYGEN_LEVELS	25	-0.555443	-1.7164	0.00734273	0.0421176	0.03083	3224	tags=48%, list=10%, signal=43%	EPO/CDK4/BNIP3/CDKN1A/POLG/ATP6V1A/PDGFRB/ATP6V0D1/DNMT3B/ATP6V0A2/PPARG/CYP1A1
GO_MAINTENANCE_OF_CELL_NUMBER	GO_MAINTENANCE_OF_CELL_NUMBER	140	-0.336682	-1.45111	0.00734725	0.0421176	0.03083	6124	tags=27%, list=19%, signal=22%	BMPR1A/SKI/LEO1/HOOK3/EIF4ENIF1/DDX6/RIF1/SMC1A/BCL9L/POLR2D/KDM4C/MCPH1/LIG4/SOX9/CTNNB1/EIF4E/POLR2J/PIWIL2/MIR145/ARID1A/POLR2B/PAX8/PAF1/PADI4/POLR2L/METTL3/CUL4A/MED10/ELAVL1/POLR2H/POLR2E/POLR2F/PELO/LSM1/POLR2C/POLR2G/MED27/LOXL2
GO_POSITIVE_REGULATION_OF_PROTEIN_POLYMERIZATION	GO_POSITIVE_REGULATION_OF_PROTEIN_POLYMERIZATION	121	-0.354849	-1.4984	0.00734868	0.0421176	0.03083	6111	tags=32%, list=19%, signal=26%	GMFG/WIPF3/PRKCE/CLIP1/ARPC3/ALOX15/RAC3/PYCARD/CAV3/CCL26/VASP/ACTR3/BRK1/PICK1/CTTN/NPHS1/MTOR/ACTR2/CYFIP1/SLAIN2/RHOA/ACTR3C/CORO1A/BAIAP2/CDC42EP2/DRG1/ARPC1B/MAPRE1/GRB2/ARPC2/RHOBTB2/BIN1/PFN2/PFN1/HSP90AA1/VIL1/ARPC1A/CDK5R1/ARPC5L
GO_LEUKOCYTE_APOPTOTIC_PROCESS	GO_LEUKOCYTE_APOPTOTIC_PROCESS	92	0.375116	1.52885	0.00737403	0.0422121	0.0308991	905	tags=13%, list=3%, signal=13%	IRF7/BCL6/LGALS9/TP53/AXL/NOD2/ANXA1/JAK3/IRS2/CCL5/CCR7/SLC7A11
GO_DRUG_METABOLIC_PROCESS	GO_DRUG_METABOLIC_PROCESS	289	-0.291067	-1.37452	0.00740178	0.0423201	0.0309781	5292	tags=27%, list=16%, signal=23%	TPMT/OXCT1/VKORC1/SULT1A3/ADH5/OLA1/COMT/FIGNL1/DRD2/ADH1A/NT5E/DHFR/OXCT2/RNF34/BAD/MTHFS/AMD1/SLC25A25/ADA/GUK1/PRDX2/PEBP1/MRI1/SMOX/MYH7/ATP6V1A/CTSH/NUDT15/BEND3/PRDX3/BDH1/XPNPEP1/SOD1/AHCY/TYMS/CYBB/AK4/IDE/PNPO/LIPT2/GCAT/PARK7/SULT1A2/TDH/UGT1A7/NUDT5/PRDX4/PARP1/PDXK/ATP6V1B2/DRD1/NDUFS1/MMACHC/MTHFD1/AK2/SLC19A1/RFK/CD320/FLAD1/AK1/SLC6A8/HPRT1/SLC52A2/GPX3/SLC25A32/ENOPH1/FPGS/ALDH1B1…
GO_POSITIVE_REGULATION_OF_LEUKOCYTE_APOPTOTIC_PROCESS	GO_POSITIVE_REGULATION_OF_LEUKOCYTE_APOPTOTIC_PROCESS	24	0.567354	1.7509	0.00743569	0.0424629	0.0310827	2799	tags=29%, list=9%, signal=27%	LGALS9/TP53/ANXA1/CCL5/CDKN2A/PDCD1/CD274
GO_SKELETAL_MUSCLE_ORGAN_DEVELOPMENT	GO_SKELETAL_MUSCLE_ORGAN_DEVELOPMENT	145	0.330739	1.44387	0.00746114	0.0425571	0.0311516	6165	tags=32%, list=19%, signal=26%	NUPR1/P2RX2/NEURL1/ASS1/SVIL/CYP26B1/FOXP2/MYH14/CAV1/TBX1/HOXD10/EGR2/VAMP5/CDON/MYL6B/CHRNA1/SHH/NR1D2/BTG2/ARNTL/MIR1-2/MEF2D/MSTN/EPHB1/RYR1/KLF5/NR2F2/ATF3/DLL1/TAZ/KEL/SOX8/DISP1/BCL9/RBM24/MYOM2/WNT3A/SMO/DDX17/ACTN3/MAFF/CFLAR/EGR1/NOTCH1/FLNB/TLL2/EEF2
GO_REGULATION_OF_PROTEIN_HOMODIMERIZATION_ACTIVITY	GO_REGULATION_OF_PROTEIN_HOMODIMERIZATION_ACTIVITY	18	-0.613799	-1.74761	0.00753968	0.0429536	0.0314419	7599	tags=67%, list=23%, signal=51%	AIDA/TICAM1/TRAF4/SYAP1/HSPA5/PCBD1/ID1/TRAF2/TIRAP/PARK7/GNL3L/BAK1
GO_EPITHELIAL_CELL_PROLIFERATION	GO_EPITHELIAL_CELL_PROLIFERATION	345	0.272492	1.32132	0.00759494	0.0432166	0.0316344	4891	tags=23%, list=15%, signal=19%	KLK8/NOD2/RGCC/MST1/HPN/BMPER/IGFBP5/MIR29A/FOXN1/STAT1/STAT6/CEACAM1/CEBPB/PBLD/FGF7/PGR/KLF9/FOXP2/VEGFA/CAV1/TBX1/OSR2/EGR3/VASH1/EHF/FGF2/APOE/GPC3/MST1L/TNFAIP3/TACSTD2/MIR27B/C5AR1/ERBB2/CDKN1B/HMGB2/SULF1/SULF2/SERPINF1/SHH/KDM5B/GRN/ERRFI1/PTPRM/MIR26A2/MIR23B/MIR24-2/MAP2K5/DYSF/NLRC3/IFT172/VEGFB/BMP4/DUSP10/THBS4/MIR101-1/IFT122/WDR13/NR2F2/PRKD1/FERMT1/HOXA5/NOX5/PTCH1/SCN5A/GDF5/VEGF…
GO_CARTILAGE_DEVELOPMENT	GO_CARTILAGE_DEVELOPMENT	178	0.319415	1.43401	0.00762887	0.0433578	0.0317378	3797	tags=20%, list=12%, signal=17%	THBS3/COL12A1/COL21A1/COL6A3/COL6A2/COL7A1/EDN1/COL6A1/STC1/MGP/OSR2/TRPS1/ANXA6/FGF2/PTH1R/BBS2/COL11A2/SULF1/SULF2/HOXC4/CD44/MMP13/ACAN/COL27A1/THRA/VWA2/MEF2D/NKX3-2/COL1A1/BMP4/CTSK/COL14A1/DSPP/RUNX2/HOXA5
GO_TRNA_THREONYLCARBAMOYLADENOSINE_METABOLIC_PROCESS	GO_TRNA_THREONYLCARBAMOYLADENOSINE_METABOLIC_PROCESS	13	-0.676761	-1.75948	0.00776428	0.0440748	0.0322626	2696	tags=54%, list=8%, signal=49%	KIAA0391/TRMT61B/MTO1/CDK5RAP1/PUS1/HSD17B10/TP53RK
GO_POSTREPLICATION_REPAIR	GO_POSTREPLICATION_REPAIR	49	-0.448684	-1.62382	0.00777605	0.044089	0.032273	5244	tags=49%, list=16%, signal=41%	POLN/RFC2/RFC3/RFC4/POLD3/POLH/PRIMPOL/UBE2V2/RCHY1/ZBTB1/RAD18/DTL/RPA2/POLD2/UBA52/RPA1/USP10/POLE2/MAD2L2/RFC5/PCNA/UBE2N/NPLOC4/VCP
GO_NEGATIVE_REGULATION_OF_SODIUM_ION_TRANSPORT	GO_NEGATIVE_REGULATION_OF_SODIUM_ION_TRANSPORT	16	-0.638297	-1.75685	0.00780468	0.0441512	0.0323185	6537	tags=62%, list=20%, signal=50%	WNK3/PRKCE/PCSK9/HECW2/STK39/SERPINE2/SLC9A3R1/HECW1/COMMD1/WNK2
GO_CELLULAR_RESPONSE_TO_ACID_CHEMICAL	GO_CELLULAR_RESPONSE_TO_ACID_CHEMICAL	180	0.316138	1.42215	0.00781571	0.0441512	0.0323185	3187	tags=18%, list=10%, signal=17%	NFATC4/PDK4/PPARGC1A/CPS1/COL5A2/SESN3/EDN1/NEURL1/ASS1/SHMT2/COL3A1/CEBPB/SESN2/CYP26B1/COL6A1/FYN/AQP2/ATM/FZD4/VEGFA/TBX1/FOLR1/MYB/AKR1C3/ABCA1/SERPINF1/PINK1/ADCY6/COL16A1/RRAGB/AKR1C1/COL1A1/PTK7
GO_RESPONSE_TO_BACTERIUM	GO_RESPONSE_TO_BACTERIUM	448	0.260365	1.29346	0.00781929	0.0441512	0.0323185	2966	tags=14%, list=9%, signal=13%	DHX58/PLA2G6/IFI44/NLRC5/HERC6/OAS2/LGALS9/OTUD5/PPARGC1A/HDAC5/CPS1/AXL/NOD2/SFTPD/EDN1/KMO/CYP2E1/NOS3/ASS1/PALM3/ISG15/CEBPB/CCL5/KLK7/CCR7/C4B/ADAMTS13/CD55/HCK/CX3CL1/CMPK2/HLA-E/CAV1/SIGLEC11/CX3CR1/SLC11A1/GPC3/TNFAIP3/PDCD4/ABCC8/ABCA1/NOS2/C5AR1/HMGB2/IL22RA1/CD68/PGLYRP2/GRN/KLK5/TMEM229B/LBP/IL23A/HMCN1/CD274/OPTN/FER/CAMP/STAB2/TICAM2/PLSCR4/CSF3
GO_RESPONSE_TO_INORGANIC_SUBSTANCE	GO_RESPONSE_TO_INORGANIC_SUBSTANCE	474	-0.265594	-1.31257	0.00782414	0.0441512	0.0323185	4501	tags=23%, list=14%, signal=20%	LIG4/TREX1/EEF2K/RYR3/GGH/CEBPA/DHFR/MAPK1/PTGES/BAD/GPHN/MIEN1/PRKCD/SOD2/FGB/STIM1/GCH1/ATP13A2/SLC30A3/PDCD6/ADA/KRT8/FBLN5/GART/PRDX2/PPP1CA/LGMN/PEBP1/S100A16/PPP3CA/CACNA1G/RIPK3/ALG2/GCLC/BMP6/EGLN1/PRDX3/CPNE3/RELA/SOD1/EIF2B5/CALM3/CYBB/FOSL1/KCNC1/LRP11/TRAF2/FXN/CACYBP/CCNB1/NUDT1/UBE2D3/MMP9/PPP5C/IL6/AIFM1/QDPR/CYP1B1/RASAL1/DAXX/PCGF2/GSS/ADPRHL2/PARK7/CHUK/EIF4A3/CPNE2/PARP1/SLC25A…
GO_NEGATIVE_REGULATION_OF_B_CELL_ACTIVATION	GO_NEGATIVE_REGULATION_OF_B_CELL_ACTIVATION	24	0.560349	1.72928	0.00783762	0.0441748	0.0323358	5303	tags=33%, list=16%, signal=28%	BCL6/PARP3/ATM/TNFAIP3/INHA/TBC1D10C/FCGR2B/INHBA
GO_NEGATIVE_REGULATION_OF_INNATE_IMMUNE_RESPONSE	GO_NEGATIVE_REGULATION_OF_INNATE_IMMUNE_RESPONSE	41	0.467965	1.63372	0.00793328	0.0446353	0.0326729	3254	tags=32%, list=10%, signal=29%	DHX58/NLRC5/LGALS9/PARP14/CEACAM1/HLA-E/TNFAIP3/DCST1/HLA-F/GRN/NLRC3/SERPING1/DUSP10
GO_MODULATION_BY_SYMBIONT_OF_HOST_CELLULAR_PROCESS	GO_MODULATION_BY_SYMBIONT_OF_HOST_CELLULAR_PROCESS	25	-0.551772	-1.70505	0.00793808	0.0446353	0.0326729	5136	tags=36%, list=16%, signal=30%	KPNA4/KPNA1/BAD/ITGAV/KPNB1/KPNA3/CCNK/GAPDH/KPNA2
GO_PRIMARY_MIRNA_PROCESSING	GO_PRIMARY_MIRNA_PROCESSING	10	-0.726098	-1.76038	0.00795344	0.0446689	0.0326974	8600	tags=80%, list=26%, signal=59%	DGCR8/SRRT/DROSHA/MRPL44/SMAD1/NCBP1/METTL3/HNRNPA2B1
GO_MEMBRANE_DISASSEMBLY	GO_MEMBRANE_DISASSEMBLY	15	-0.646492	-1.74493	0.00796972	0.0447075	0.0327257	6113	tags=73%, list=19%, signal=60%	CTDNEP1/VRK1/CDK1/PAFAH1B1/NDEL1/NEK6/CCNB2/PRKCA/PLK1/CCNB1/LPIN1
GO_REGULATION_OF_DEFENSE_RESPONSE_TO_VIRUS	GO_REGULATION_OF_DEFENSE_RESPONSE_TO_VIRUS	59	0.422372	1.59097	0.00798362	0.0447327	0.0327442	2360	tags=22%, list=7%, signal=20%	DHX58/IFIT1/DDX60/DDX58/DTX3L/STAT1/HERC5/TSPAN6/PARP9/TNFAIP3/USP17L2/RNF125/IL23A
GO_DETOXIFICATION	GO_DETOXIFICATION	97	-0.370283	-1.51375	0.00812065	0.0453936	0.0332279	3794	tags=23%, list=12%, signal=20%	SOD2/GCH1/FBLN5/PRDX2/MARC1/PRDX3/UBIAD1/SOD1/RDH11/PARK7/PRDX4/TXN/GSR/TXNDC17/GPX3/GSTA1/GPX2/AKR1B10/TXNRD1/PRDX1/SRXN1/NQO1
GO_POSITIVE_REGULATION_OF_VIRAL_PROCESS	GO_POSITIVE_REGULATION_OF_VIRAL_PROCESS	97	-0.370492	-1.5146	0.00812065	0.0453936	0.0332279	4698	tags=43%, list=14%, signal=37%	VAPB/POLR2A/STAU1/POLR2I/CDK9/TRIM11/CTDP1/SUPT5H/NELFE/NELFB/GTF2F1/CNOT7/POLR2D/DDB1/SMARCB1/POLR2J/GTF2F2/LARP1/RAB7A/PPIE/POLR2B/DHX9/PPID/POLR2L/P4HB/PPIH/CFL1/PPIB/DDX3X/POLR2H/VPS4A/ANXA2/POLR2E/POLR2F/PPIA/TAF11/SRPK1/POLR2C/POLR2G/PDE12/RRP1B/ADARB1
GO_PROTEIN_HETEROOLIGOMERIZATION	GO_PROTEIN_HETEROOLIGOMERIZATION	119	-0.355642	-1.49895	0.00815217	0.0455163	0.0333178	3983	tags=26%, list=12%, signal=23%	FARSB/PCBD1/CTNNA1/GCH1/SEPT11/RRM1/GNB1/RIPK3/PRKAB1/HIST1H3A/HIST1H4B/S100A10/TRAF2/HIST1H3G/HIST1H3B/RCC1/YWHAB/IDE/HRAS/FARSA/XRCC6/HIST1H4D/ANXA2/HIST1H4H/HIST1H3J/GRB2/NUP62/HIST1H4C/PDSS1/SQSTM1/RRM2
GO_POSITIVE_REGULATION_OF_RESPONSE_TO_EXTERNAL_STIMULUS	GO_POSITIVE_REGULATION_OF_RESPONSE_TO_EXTERNAL_STIMULUS	238	0.294602	1.37083	0.00822264	0.0458559	0.0335664	3461	tags=18%, list=11%, signal=16%	DHX58/DDX60/DSCAM/LGALS9/NOD2/LRP1/EDN1/CEBPB/CCL5/CAMK1D/KLK7/CCR7/CX3CL1/HLA-E/VEGFA/NFKBIZ/ITGB2/FGF2/MEGF8/LRSAM1/NPY5R/PDCD4/C5AR1/USP17L2/NAPEPLD/GRN/IL17RC/KLK5/F7/LBP/IL23A/DYSF/MSTN/OPTN/PTGER3/NCKAP1L/VEGFB/CXCL14/THBS4/SERPINF2/CDK19/PRKD1
GO_CELLULAR_RESPONSE_TO_REACTIVE_OXYGEN_SPECIES	GO_CELLULAR_RESPONSE_TO_REACTIVE_OXYGEN_SPECIES	142	-0.334589	-1.44553	0.00829635	0.0462128	0.0338276	4466	tags=26%, list=14%, signal=23%	TREX1/DHFR/MAPK1/PRKCD/SOD2/GCH1/FBLN5/PRDX2/RIPK3/PRDX3/RELA/SOD1/TPM1/TRAF2/FXN/MMP9/IL6/AIFM1/CYP1B1/PXN/PCGF2/ADPRHL2/PARK7/CHUK/GLRX2/ENDOG/TXN/PCNA/TRAP1/SPHK1/CCNA2/HNRNPD/MAPK9/PPIF/PPARGC1B/PRDX1/NQO1
GO_ACTIVATION_OF_PROTEIN_KINASE_ACTIVITY	GO_ACTIVATION_OF_PROTEIN_KINASE_ACTIVITY	292	-0.290924	-1.37591	0.00830816	0.0462244	0.0338361	8197	tags=34%, list=25%, signal=26%	KIF14/RAF1/MADD/ADAM9/ADRA2B/MAP3K7/F2R/AKT1/TGFB2/MAP3K6/C1QTNF2/GPRC5D/S1PR2/UBB/CARD14/SBK2/TRAF4/ADCY4/MAP4K4/UBE2V1/GPRC5B/TAOK1/TGFA/ECT2/EPO/CRK/SRC/PAK6/MALT1/NEK4/OXSR1/PRKACB/MAP2K2/PRKAR1A/RIPK1/CDK1/PTPN1/AC139530.1/IRAK1/DRD2/DBF4B/FRS2/STK39/IL6R/MAPK1/IRAK2/MAP4K2/ZFP91/PRKCD/TPX2/COPS8/MAP2K4/PAK2/MTOR/PRDX2/RIPK3/STK4/ADCY5/PDGFB/PTPN11/UBA52/PRR5/MUL1/SOD1/MARK2/ADCY3/MAPKAP1/PR…
GO_MEGAKARYOCYTE_DIFFERENTIATION	GO_MEGAKARYOCYTE_DIFFERENTIATION	89	-0.380454	-1.53507	0.00836902	0.0464815	0.0340243	7175	tags=38%, list=22%, signal=30%	RBBP5/HIST1H3I/HIST1H4F/HIST2H3D/GATA1/ASH2L/HDAC1/NR4A3/KMT2D/RBM15/CBFB/HIST1H4E/WASF2/PRMT6/AGO1/TNRC6A/MED1/CNOT4/AGO3/SRF/HIST1H3A/PTPN11/HIST1H4B/HIST1H3G/HIST1H3B/HIST1H4D/PRMT1/HIST1H4H/WDR5/TESC/CIB1/HIST1H3J/HIST1H4C/EIF6
GO_CHROMATIN_ORGANIZATION_INVOLVED_IN_REGULATION_OF_TRANSCRIPTION	GO_CHROMATIN_ORGANIZATION_INVOLVED_IN_REGULATION_OF_TRANSCRIPTION	112	-0.355653	-1.48448	0.0083739	0.0464815	0.0340243	10183	tags=52%, list=31%, signal=36%	HIST2H3A/ARID1B/SMCHD1/FAM172A/HIST2H4B/HIST2H3C/MORC2/MORF4L1/MBD3/MIER1/HIRA/HIST1H1D/ASF1A/EZH2/HMGB1/CTBP1/HIST1H3C/KMT2B/MORF4L2/HIST1H1E/SMARCD1/HIST1H3I/HIST1H4F/HIST2H3D/HELLS/HDAC1/ATAD2/HIST1H1C/KMT2D/HIST1H4E/RIF1/DOT1L/CTNNB1/PPHLN1/MSL3P1/ARID1A/CHEK1/HIST1H3A/BEND3/RRP8/HIST1H4B/DNMT1/HIST1H3G/EED/HMGA1/HIST1H3B/TRIM28/PCGF2/H1FOO/POLE3/HIST1H4D/HIST1H1B/HIST1H4H/HIST1H3J/CDC45/ELOF…
GO_BINDING_OF_SPERM_TO_ZONA_PELLUCIDA	GO_BINDING_OF_SPERM_TO_ZONA_PELLUCIDA	32	-0.507984	-1.66174	0.00848461	0.0470411	0.0344339	2890	tags=34%, list=9%, signal=31%	ZP1/VDAC2/CCT8/TCP1/CCT3/CCT4/PAEP/CCT2/UBAP2L/CCT5/CCT7
GO_REGULATION_OF_REGULATED_SECRETORY_PATHWAY	GO_REGULATION_OF_REGULATED_SECRETORY_PATHWAY	139	-0.334881	-1.4416	0.00850077	0.0470759	0.0344594	6402	tags=32%, list=19%, signal=26%	SYP/STX1B/PRKCG/TRPV6/BACE1/CDK5/SYT5/APBA2/STXBP1/C12orf4/CPLX2/VAMP8/ZP3/DRD2/UNC13D/CASK/VAMP7/AP1G1/ADORA2A/RAB15/VPS18/HYAL3/CACNA1G/GIT1/BCR/KCNB1/RPH3AL/CALM3/F2RL1/GIPC1/RAP1A/STX1A/DRD1/STXBP5L/ATP2A2/DTNBP1/ADORA2B/NCS1/CHRNA5/SCAMP5/PFN2/ITGAM/CSPG5/RIMS3/HMOX1
GO_CYTOPLASMIC_PATTERN_RECOGNITION_RECEPTOR_SIGNALING_PATHWAY	GO_CYTOPLASMIC_PATTERN_RECOGNITION_RECEPTOR_SIGNALING_PATHWAY	54	0.427108	1.57885	0.00860656	0.0476063	0.0348476	2399	tags=20%, list=7%, signal=19%	DHX58/DDX60/IRF7/NOD2/DDX58/IFIH1/TSPAN6/TNFAIP3/USP17L2/RNF125/ALPK1
GO_DRUG_TRANSMEMBRANE_TRANSPORT	GO_DRUG_TRANSMEMBRANE_TRANSPORT	68	-0.409906	-1.57186	0.00863253	0.0476945	0.0349122	2166	tags=21%, list=7%, signal=19%	STRA6/SLC47A1/SLC36A4/SLC25A13/SLC25A10/SLC25A22/SLC15A4/SLC19A1/SLC25A12/SLC6A8/SLC25A32/ABCG2/SLC25A19/SLC25A15
GO_HUMORAL_IMMUNE_RESPONSE	GO_HUMORAL_IMMUNE_RESPONSE	155	0.323723	1.42703	0.00865622	0.0477699	0.0349674	4680	tags=21%, list=14%, signal=18%	PLA2G6/BLNK/BST2/RGCC/SFTPD/COLEC10/BPIFB1/KLK7/CCR7/C4B/CD55/HLA-E/SLC11A1/C1RL/C5AR1/C4A/C5/PGLYRP2/KLK5/PDCD1/CAMP/SERPING1/CFP/HPX/PGLYRP4/C1R/C2/PRTN3/GNLY/CXCL2/IL7/C5AR2/FCGR2B
GO_GLIOGENESIS	GO_GLIOGENESIS	243	-0.29817	-1.38023	0.0087569	0.0482275	0.0353023	6068	tags=29%, list=18%, signal=24%	BNIP3/SKI/CREB1/POU3F2/CDK5/CDK1/CSK/PAFAH1B1/CNTF/KLF15/CDK6/GCM1/IL6ST/LGI4/B4GALT6/DTX1/ZNF365/ID4/IL34/SOX9/WASF3/CTNNB1/MAPK1/PPP1CC/PICK1/SERPINE2/MTOR/ADORA2A/CLU/DAB1/SOCS7/DLX1/PTPN11/RELA/SOD1/EIF2B5/DAG1/CLCF1/METRN/ETV5/CCL2/EIF2B2/SLC45A3/EIF2B4/IL6/TSPAN2/CSF1/METTL3/NF2/RHOA/SOX11/ROR1/DRD1/E2F1/LDLR/RHEB/PRMT5/LAMB1/PRPF19/TERT/CSF1R/MAP2K1/BIN1/WDR1/DAAM2/EIF2B1/GPR157/CNP/PPARG/…
GO_HETEROPHILIC_CELL_CELL_ADHESION_VIA_PLASMA_MEMBRANE_CELL_ADHESION_MOLECULES	GO_HETEROPHILIC_CELL_CELL_ADHESION_VIA_PLASMA_MEMBRANE_CELL_ADHESION_MOLECULES	31	0.50358	1.64991	0.00875942	0.0482275	0.0353023	2794	tags=26%, list=8%, signal=24%	LGALS7B/AMIGO2/ITGAL/ALCAM/SCARF2/TENM2/HMCN1/TENM3
GO_NUCLEAR_TRANSCRIBED_MRNA_CATABOLIC_PROCESS_EXONUCLEOLYTIC_3_5_	GO_NUCLEAR_TRANSCRIBED_MRNA_CATABOLIC_PROCESS_EXONUCLEOLYTIC_3_5_	10	-0.723274	-1.75353	0.00892338	0.0490734	0.0359215	6567	tags=80%, list=20%, signal=64%	EXOSC5/EXOSC9/EXOSC8/EXOSC4/EXOSC7/EXOSC2/EXOSC3/EXOSC6
GO_POSITIVE_REGULATION_OF_ACTIN_FILAMENT_POLYMERIZATION	GO_POSITIVE_REGULATION_OF_ACTIN_FILAMENT_POLYMERIZATION	90	-0.376536	-1.52292	0.00893377	0.0490739	0.0359219	6581	tags=38%, list=20%, signal=30%	ARF6/ABI2/GMFG/WIPF3/PRKCE/ARPC3/ALOX15/RAC3/PYCARD/CCL26/VASP/ACTR3/BRK1/PICK1/CTTN/NPHS1/MTOR/ACTR2/CYFIP1/RHOA/ACTR3C/CORO1A/BAIAP2/CDC42EP2/ARPC1B/GRB2/ARPC2/RHOBTB2/BIN1/PFN2/PFN1/VIL1/ARPC1A/ARPC5L
GO_REGULATION_OF_GLIOGENESIS	GO_REGULATION_OF_GLIOGENESIS	100	-0.367561	-1.50676	0.00895464	0.0491318	0.0359643	4894	tags=28%, list=15%, signal=24%	IL6ST/ZNF365/ID4/CTNNB1/PPP1CC/SERPINE2/MTOR/DAB1/DLX1/RELA/DAG1/CLCF1/ETV5/SLC45A3/IL6/CSF1/NF2/SOX11/E2F1/LDLR/RHEB/PRMT5/PRPF19/TERT/BIN1/WDR1/DAAM2/PPARG
GO_N_TERMINAL_PROTEIN_AMINO_ACID_ACETYLATION	GO_N_TERMINAL_PROTEIN_AMINO_ACID_ACETYLATION	15	-0.644508	-1.73958	0.00896593	0.049137	0.0359681	3304	tags=40%, list=10%, signal=36%	NAA50/NAA25/NAA15/NAA20/NAA10/NAA40
GO_NEURON_APOPTOTIC_PROCESS	GO_NEURON_APOPTOTIC_PROCESS	207	-0.307763	-1.3979	0.00901592	0.0493541	0.036127	6068	tags=31%, list=18%, signal=25%	BNIP3/AMBRA1/SET/BACE1/CDK5/NR4A3/FOXQ1/NRP1/CNTF/STXBP1/CNTFR/NSMF/HSPA5/PCSK9/NAE1/LIG4/UBE2V2/CTNNB1/DNAJC5/ATN1/SOD2/FAM162A/STAMBP/MAP2K4/LGMN/ADORA2A/GCLC/DLX1/KCNB1/EN2/ARRB2/SOD1/CLCF1/PIN1/DIO3/CCL2/FZD9/AIFM1/PPT1/HRAS/RHOA/PARK7/PARP1/CITED1/CORO1A/UBE2M/CTSZ/HYOU1/TERT/BID/FADD/NES/G6PD/GAPDH/GPI/TYRO3/GCLM/ITGAM/MYBL2/HMOX1/ADARB1/CDK5R1/NQO2/NQO1
GO_REGULATION_OF_CELLULAR_CARBOHYDRATE_METABOLIC_PROCESS	GO_REGULATION_OF_CELLULAR_CARBOHYDRATE_METABOLIC_PROCESS	101	0.35897	1.4849	0.00903676	0.0494114	0.0361689	2372	tags=20%, list=7%, signal=18%	RORC/PDK4/PPARGC1A/NTSR1/MST1/INSR/TFF3/PDK2/DDIT4/IGFBP5/CLK2/IRS2/PMAIP1/IRS1/IGF2/PTH1R/PPP1R3E/C1QTNF3/INPP5K/SORBS1
GO_REGULATION_OF_CENTROSOME_DUPLICATION	GO_REGULATION_OF_CENTROSOME_DUPLICATION	39	-0.473742	-1.62526	0.00905512	0.0494549	0.0362008	4614	tags=31%, list=14%, signal=26%	CENPJ/RBM14/PLK4/NPM1/CCNF/CHMP1A/NUBP1/CHORDC1/XRCC3/POC1A/KAT2A/NUP62
GO_REGULATION_OF_ALCOHOL_BIOSYNTHETIC_PROCESS	GO_REGULATION_OF_ALCOHOL_BIOSYNTHETIC_PROCESS	71	-0.402558	-1.55418	0.00907477	0.0495054	0.0362377	4771	tags=31%, list=15%, signal=27%	GPAM/ELOVL6/HMGCR/MBTPS2/BMP6/LSS/SOD1/MVD/FDFT1/CYP51A1/MVK/ERLIN1/IDI1/KPNB1/RAN/FDPS/SCD/CLCN2/HMGCS1/SQLE/VDR/P2RY6
GO_CORONARY_VASCULATURE_DEVELOPMENT	GO_CORONARY_VASCULATURE_DEVELOPMENT	44	0.455927	1.61607	0.00921187	0.0501957	0.0367431	5752	tags=36%, list=17%, signal=30%	MESP1/LTBP1/VEGFA/TBX1/MEGF8/GPC3/MIR1-2/VEGFB/BMP4/PTK7/PRDM1/TBX5/NDST1/GATA6/PRICKLE1/NOTCH1
GO_NEGATIVE_REGULATION_OF_CELL_ADHESION	GO_NEGATIVE_REGULATION_OF_CELL_ADHESION	230	0.293049	1.35645	0.00924564	0.0503221	0.0368356	3151	tags=15%, list=10%, signal=14%	PODXL/BCL6/DSCAM/LGALS9/ERBB3/LRP1/RGCC/ANXA1/JAK3/SFTPD/IFNL1/PLA2G2F/BTN2A2/ASS1/CEACAM1/CEBPB/IRF1/CX3CL1/FZD4/PLXNA3/DLG5/TACSTD2/LPXN/CCL28/ERBB2/APOD/DUSP22/SHH/CDKN2A/MAP2K5/CD274/PLET1/PLXNB1/COL1A1/BMP4
GO_REGULATION_OF_MEIOTIC_CELL_CYCLE	GO_REGULATION_OF_MEIOTIC_CELL_CYCLE	40	-0.472023	-1.62847	0.00925744	0.0503287	0.0368404	3869	tags=30%, list=12%, signal=27%	PIWIL2/FBXO5/METTL3/NPPC/YTHDF2/MSX1/GPR3/RAD1/CALR/TRIP13/CDC20/CDC25A
GO_POSITIVE_REGULATION_OF_CYSTEINE_TYPE_ENDOPEPTIDASE_ACTIVITY	GO_POSITIVE_REGULATION_OF_CYSTEINE_TYPE_ENDOPEPTIDASE_ACTIVITY	122	-0.350843	-1.48436	0.00927178	0.0503491	0.0368554	4353	tags=25%, list=13%, signal=21%	ANP32B/BAD/PPM1F/FAM162A/PDCD6/LGMN/USP50/CTSH/MUL1/ACVR1C/TRAF2/AIFM1/MTCH1/PDCD5/FOXL2/DDX3X/RHOA/NKX3-1/SOX7/BCAP31/BAK1/CYCS/HSPD1/BID/FADD/PDCD2/HSPE1/VCP/TNFRSF10A/PPARG
GO_INNER_CELL_MASS_CELL_PROLIFERATION	GO_INNER_CELL_MASS_CELL_PROLIFERATION	12	-0.68611	-1.74621	0.00931062	0.0504449	0.0369255	6838	tags=75%, list=21%, signal=59%	PALB2/BRCA2/NDEL1/SBDS/NCAPG2/GINS1/PRPF19/PELO/GINS4
GO_REGULATION_OF_RIBOSOME_BIOGENESIS	GO_REGULATION_OF_RIBOSOME_BIOGENESIS	12	-0.687394	-1.74948	0.00931062	0.0504449	0.0369255	9537	tags=83%, list=29%, signal=59%	HEATR1/WDR75/RIOK2/RIOK1/TRMT112/SHQ1/MALSU1/DIMT1/WDR43/UTP15
GO_REGULATION_OF_PROTEIN_IMPORT	GO_REGULATION_OF_PROTEIN_IMPORT	50	-0.440004	-1.59902	0.00934579	0.0505401	0.0369951	4445	tags=28%, list=14%, signal=24%	RAB23/MAPK1/PRKCD/IPO5/BAG3/TRIM28/PDCD5/RAN/FLNA/CABP1/NUP62/TARDBP/NOLC1/HSPA8
GO_EMBRYONIC_PLACENTA_DEVELOPMENT	GO_EMBRYONIC_PLACENTA_DEVELOPMENT	79	-0.389784	-1.53958	0.00934944	0.0505401	0.0369951	6255	tags=35%, list=19%, signal=29%	ST14/HS6ST1/OVOL2/TTPA/GCM1/DNAJB6/SNAI1/CEBPA/MAPK1/MED1/KRT8/STK4/SOCS3/PDGFB/VASH2/EGLN1/PLK4/E2F7/PHLDA2/FZD5/E2F8/TRIM28/CITED1/GRB2/TMED2/MAP2K1/EPAS1/NSDHL
GO_SYNAPSE_ORGANIZATION	GO_SYNAPSE_ORGANIZATION	341	0.270326	1.31093	0.00941423	0.0508325	0.0372092	6082	tags=26%, list=18%, signal=22%	NFATC4/KLK8/DSCAM/LAMB2/SDK1/PCDHB9/P2RX2/INSR/NOS1AP/NEURL1/PCDHB11/CAMK2B/NLGN3/AMIGO2/PCDHB10/RAB39B/SDK2/TPBG/FYN/COLQ/CX3CL1/SLC7A11/CLSTN3/SEMA4A/DLG5/CX3CR1/BSN/PCDHB13/APOE/SNCG/MDGA1/ARHGAP33/MAGI2/SRCIN1/C5AR1/DLG4/ERBB2/SLITRK6/TMEM108/CHRNA1/HDAC6/OXTR/SRPX2/PCDHB16/PTPRF/PCDHB14/BDNF/RELN/EPHB1/PLXNB1/PPP1R9A/NTN1/NFIA/CUX2/NTNG1/ARHGEF9/GPC4/SYBU/CRIPT/ABHD17C/PPFIA2/SIPA1L1/SEMA4D/…
GO_REGULATION_OF_ANTIGEN_PROCESSING_AND_PRESENTATION	GO_REGULATION_OF_ANTIGEN_PROCESSING_AND_PRESENTATION	15	0.635263	1.73514	0.00943207	0.0508711	0.0372375	7020	tags=60%, list=21%, signal=47%	NOD2/CCR7/SLC11A1/CD68/WAS/FCGR2B/NOD1/TAPBPL/HLA-DOB
GO_PALLIUM_DEVELOPMENT	GO_PALLIUM_DEVELOPMENT	146	-0.330024	-1.43326	0.00961354	0.0517912	0.0379109	7056	tags=34%, list=21%, signal=26%	ATIC/OGDH/KDM1A/P2RY12/CRK/HDAC1/BNIP3/POU3F2/ANXA3/CDK5/NR4A3/NRP1/PAFAH1B1/CDK6/ID4/MCPH1/CTNNB1/NDEL1/BAD/GART/PEBP1/SRF/H2AFX/DAB1/TMEM14B/SOCS7/DLX1/EIF2B5/YWHAE/LHX2/PHLPP2/TRA2B/NF2/NRP2/RHOA/KIRREL3/UQCRQ/FLNA/CCDC85C/FBXO45/DRD1/LAMB1/TACC3/WDR62/NME1/EIF2B3/CDK5R1/MFSD2A/LRP8
GO_PROTEIN_DENEDDYLATION	GO_PROTEIN_DENEDDYLATION	10	-0.720359	-1.74647	0.00969932	0.0521942	0.0382059	4399	tags=60%, list=13%, signal=52%	COPS6/COPS8/COPS5/GPS1/TOR1A/COPS3
GO_TUBULIN_DEACETYLATION	GO_TUBULIN_DEACETYLATION	11	0.692677	1.72329	0.00975015	0.0524084	0.0383628	5699	tags=45%, list=17%, signal=38%	BEX4/FRY/HDAC6/PRKAA2/TADA3
GO_RESPONSE_TO_ISCHEMIA	GO_RESPONSE_TO_ISCHEMIA	38	-0.473197	-1.61562	0.00979624	0.0525967	0.0385006	2137	tags=32%, list=6%, signal=30%	AIFM1/CSF1/STUB1/PANX1/HYOU1/CIB1/PANX2/CSF1R/PPIF/HK2/SQSTM1/UCHL1
GO_LAMELLIPODIUM_ORGANIZATION	GO_LAMELLIPODIUM_ORGANIZATION	75	-0.396101	-1.54773	0.00981932	0.0526612	0.0385478	6940	tags=36%, list=21%, signal=28%	TWF2/P2RY12/SRC/FSCN1/SPATA13/ARFIP2/VCL/WASF2/WASF3/BRK1/CTTN/MTOR/EPHA2/CYFIP1/BIN3/CDC42/SSH2/AKIRIN1/ARHGEF4/NUP85/PARVB/CAPZB/PLEKHO1/KANK1/ARPC2/CORO1C/VIL1
GO_PROTEIN_AUTO_ADP_RIBOSYLATION	GO_PROTEIN_AUTO_ADP_RIBOSYLATION	11	0.690705	1.71838	0.00995328	0.0533195	0.0390297	4016	tags=55%, list=12%, signal=48%	PARP10/PARP12/PARP6/PARP3/PARP11/PARP16
GO_SERINE_FAMILY_AMINO_ACID_METABOLIC_PROCESS	GO_SERINE_FAMILY_AMINO_ACID_METABOLIC_PROCESS	37	0.472205	1.60956	0.00999184	0.0534659	0.0391368	1132	tags=30%, list=3%, signal=29%	PHGDH/AMT/THNSL2/SHMT2/CBS/SEPSECS/MPST/GGT5/SLC7A11/GGT7/AGXT
GO_POSITIVE_REGULATION_OF_G1_S_TRANSITION_OF_MITOTIC_CELL_CYCLE	GO_POSITIVE_REGULATION_OF_G1_S_TRANSITION_OF_MITOTIC_CELL_CYCLE	35	-0.486977	-1.6325	0.0100137	0.0535229	0.0391786	2070	tags=31%, list=6%, signal=29%	EIF4G1/CUL4A/DDX3X/LSM10/MEPCE/CCNE1/TERT/CDC45/CCND3/CDC6/CYP1A1
GO_CELLULAR_RESPONSE_TO_BIOTIC_STIMULUS	GO_CELLULAR_RESPONSE_TO_BIOTIC_STIMULUS	179	0.31401	1.41062	0.0100823	0.0538289	0.0394025	2966	tags=16%, list=9%, signal=15%	TXNIP/PPARGC1A/TP53/HDAC5/AXL/NOD2/DDIT3/KMO/NOS3/ASS1/CEBPB/CCL5/ADAMTS13/CD55/HCK/CX3CL1/CMPK2/CX3CR1/TNFAIP3/PDCD4/ABCA1/NOS2/HMGB2/CD68/LBP/CD274/TICAM2/PLSCR4/CSF3
GO_ERAD_PATHWAY	GO_ERAD_PATHWAY	90	-0.372752	-1.50761	0.010099	0.0538578	0.0394237	6450	tags=37%, list=20%, signal=30%	TMUB1/UBQLN2/FAF2/SDF2/GET4/UBE2J1/UBXN8/UBE2J2/HSPA5/CCDC47/UGGT1/SGTA/RNF121/HM13/PSMC6/YOD1/UBQLN1/USP13/DERL1/ERLIN1/RCN3/TOR1A/STUB1/FOXRED2/UBE2G2/JKAMP/AUP1/SEC61B/BCAP31/USP14/NPLOC4/SDF2L1/VCP
GO_REGULATION_OF_MEIOTIC_NUCLEAR_DIVISION	GO_REGULATION_OF_MEIOTIC_NUCLEAR_DIVISION	25	-0.543233	-1.67867	0.0101211	0.0539147	0.0394654	3869	tags=32%, list=12%, signal=28%	PIWIL2/FBXO5/MSX1/GPR3/RAD1/CALR/TRIP13/CDC20
GO_TELENCEPHALON_DEVELOPMENT	GO_TELENCEPHALON_DEVELOPMENT	215	-0.303916	-1.38629	0.0101494	0.0540051	0.0395315	4667	tags=23%, list=14%, signal=20%	DRD2/ID4/MCPH1/NUMBL/CTNNB1/NDEL1/BAD/CHD7/GART/PEBP1/SRF/H2AFX/ATF5/DAB1/TMEM14B/SOCS7/DLX1/UCHL5/EIF2B5/YWHAE/NRGN/LHX2/SEMA7A/PHLPP2/TRA2B/NF2/NRP2/RHOA/KIRREL3/UQCRQ/FLNA/CCDC85C/DNAH5/FBXO45/DRD1/CRTAC1/DPCD/HPRT1/LAMB1/KAT2A/TACC3/WDR62/CSF1R/ALDH1A3/NME1/EIF2B3/CDK5R1/MFSD2A/LRP8
GO_RETINA_MORPHOGENESIS_IN_CAMERA_TYPE_EYE	GO_RETINA_MORPHOGENESIS_IN_CAMERA_TYPE_EYE	42	0.458071	1.60831	0.0101729	0.05407	0.039579	4315	tags=31%, list=13%, signal=27%	DSCAM/SDK1/TSPAN12/SDK2/ATP8A2/VSX1/CDON/PTPRM/PDE6C/AHI1/DLL1/THY1/SOX8
GO_PROTEIN_EXIT_FROM_ENDOPLASMIC_RETICULUM	GO_PROTEIN_EXIT_FROM_ENDOPLASMIC_RETICULUM	41	-0.464596	-1.61206	0.0102241	0.0542673	0.0397235	3834	tags=32%, list=12%, signal=28%	HM13/YOD1/DERL1/PREB/RANGRF/UBE2G2/AUP1/SEC61B/BCAP31/SEC13/INSIG1/NPLOC4/VCP
GO_REGULATION_OF_RESPIRATORY_BURST	GO_REGULATION_OF_RESPIRATORY_BURST	15	0.632749	1.72828	0.0102348	0.0542673	0.0397235	3254	tags=40%, list=10%, signal=36%	INSR/CAMK1D/NOXA1/GRN/LBP/DUSP10
GO_IRON_ION_TRANSPORT	GO_IRON_ION_TRANSPORT	70	-0.403373	-1.55293	0.0102443	0.0542673	0.0397235	3670	tags=30%, list=11%, signal=27%	SLC40A1/SLC48A1/ATP6V1C2/ATP6V0C/CLTC/ATP6V1A/SLC39A14/ATP6V1F/SFXN1/ATP6V1E1/ATP6V0E2/ATP6V0E1/FLVCR1/ATP6V1B2/ATP6V1D/FTH1/ATP6V0D1/ATP6V0B/ATP6V0A2/ABCB6/TFRC
GO_RESPONSE_TO_LEUKEMIA_INHIBITORY_FACTOR	GO_RESPONSE_TO_LEUKEMIA_INHIBITORY_FACTOR	90	-0.371931	-1.5043	0.0102933	0.0544661	0.039869	7790	tags=39%, list=24%, signal=30%	UBXN2A/EPS8/SPOCK2/NEFH/MPC1/SBNO2/PLA2G10/SHMT1/PTP4A3/CREB1/XRCC5/BSPRY/MAT2A/RIF1/DTX1/B3GNT2/TWISTNB/SMAD7/SOCS3/CHCHD4/SRSF7/EED/CACYBP/GNPNAT1/PCOLCE2/NCL/NRP2/PFKP/MRPL15/HK2/SLC25A5/GCLM/MYBL2/SRM/TFRC
GO_SPECIFICATION_OF_SYMMETRY	GO_SPECIFICATION_OF_SYMMETRY	106	0.351858	1.46609	0.0103072	0.054479	0.0398784	5752	tags=33%, list=17%, signal=27%	DNAAF1/DDIT3/MESP1/IFT140/TBX1/FOLR1/MEGF8/ACVR2B/DNAH11/GAS8/MKS1/SHH/RFX3/NKX3-2/IFT172/BMP4/DYNC2LI1/AHI1/DLL1/OFD1/CCDC40/ARMC4/SOSTDC1/DISP1/IFT74/BBS5/WNT3A/LRRC6/BBS4/SMO/FOXH1/C2CD3/TBC1D32/FOXN4/NOTCH1
GO_L_GLUTAMATE_IMPORT	GO_L_GLUTAMATE_IMPORT	11	0.685818	1.70622	0.0103595	0.0546951	0.0400366	905	tags=27%, list=3%, signal=27%	NTSR1/SLC1A2/SLC7A11
GO_REGULATION_OF_MEGAKARYOCYTE_DIFFERENTIATION	GO_REGULATION_OF_MEGAKARYOCYTE_DIFFERENTIATION	76	-0.388907	-1.5221	0.0104249	0.054979	0.0402444	7175	tags=39%, list=22%, signal=31%	RBBP5/HIST1H3I/HIST1H4F/HIST2H3D/GATA1/ASH2L/HDAC1/NR4A3/KMT2D/RBM15/CBFB/HIST1H4E/PRMT6/AGO1/TNRC6A/CNOT4/AGO3/HIST1H3A/HIST1H4B/HIST1H3G/HIST1H3B/HIST1H4D/PRMT1/HIST1H4H/WDR5/TESC/CIB1/HIST1H3J/HIST1H4C/EIF6
GO_STRESS_ACTIVATED_PROTEIN_KINASE_SIGNALING_CASCADE	GO_STRESS_ACTIVATED_PROTEIN_KINASE_SIGNALING_CASCADE	272	-0.2902	-1.36019	0.0104404	0.055	0.0402597	7914	tags=33%, list=24%, signal=25%	LYN/MAP3K7/AKT1/TGFB2/MAP3K6/AIDA/UBB/SBK2/TRAF4/EDAR/MAP4K4/RAP2A/MAGI3/UBE2V1/TAOK1/SH3RF1/RELL2/PAK6/NEK4/OXSR1/ITCH/GDF6/CUL1/MAP2K2/RIPK1/PAFAH1B1/PYCARD/EZR/CAV3/PTPN1/MARVELD3/IRAK1/DVL3/STK39/PBK/RELL1/KAT7/MAPK1/HMGCR/IRAK2/MAP4K2/NPHS1/MAP2K4/PAK2/COPS5/ZNF622/ULK4/EMC10/STK4/FZD8/UBA52/CCM2/MUL1/RASSF2/F2RL1/FZD5/STK10/TRAF2/MLKL/GPS1/MAPK8IP2/TIRAP/DBNL/PPEF2/DAXX/HRAS/RHOA/MAPK8IP1/C…
GO_PYRIMIDINE_NUCLEOSIDE_TRIPHOSPHATE_BIOSYNTHETIC_PROCESS	GO_PYRIMIDINE_NUCLEOSIDE_TRIPHOSPHATE_BIOSYNTHETIC_PROCESS	19	-0.592503	-1.71039	0.0105326	0.0554243	0.0405703	2668	tags=26%, list=8%, signal=24%	TYMS/DTYMK/UCK2/NME1/CTPS1
GO_CELLULAR_RESPONSE_TO_DRUG	GO_CELLULAR_RESPONSE_TO_DRUG	312	-0.281239	-1.33867	0.010578	0.0556018	0.0407003	4515	tags=22%, list=14%, signal=20%	PPAT/LYPD1/TREX1/RYR3/SOX9/CIB2/CHRM5/CTNNB1/MAPK1/EIF4E/BAD/PPM1F/PRKCD/LARP1/CTNNA1/PDE4B/GNB1/PPP3CA/RIPK3/GCLC/ADCY5/PDGFB/SLC31A1/ACTB/PDE4A/RELA/SOD1/ADCY3/EFTUD2/CYBB/KCNC1/ID1/TRAF2/FXN/RAP1A/HRH3/IL6/AIFM1/QDPR/CYP1B1/DCPS/UMPS/DAXX/PCGF2/PARK7/MSX1/DRD1/TIMELESS/ENDOG/NKX3-1/TXN/FECH/PCNA/TRAP1/RAD51/SPHK1/CCNA2/HNRNPD/DNMT3B/PPIF/KDR/PDXP/GCLM/NME1/TFRC/HMOX1/P2RY2/CDK5R1/UGT1A1/NQO1
GO_RESPONSE_TO_LEUCINE	GO_RESPONSE_TO_LEUCINE	14	0.64357	1.71745	0.0106597	0.0559693	0.0409693	3953	tags=36%, list=12%, signal=31%	PPARGC1A/SESN3/SESN2/PIK3C3/LARS
GO_ALPHA_BETA_T_CELL_DIFFERENTIATION	GO_ALPHA_BETA_T_CELL_DIFFERENTIATION	89	0.370493	1.50227	0.0106908	0.0560098	0.0409989	1186	tags=13%, list=4%, signal=13%	RORC/BCL6/LGALS9/RSAD2/ANXA1/JAK3/STAT6/SATB1/IRF1/SEMA4A/NFKBIZ/MYB
GO_MRNA_MODIFICATION	GO_MRNA_MODIFICATION	20	-0.585093	-1.71412	0.010691	0.0560098	0.0409989	3589	tags=45%, list=11%, signal=40%	CBLL1/TRMT6/TRMT61B/TRMT61A/METTL3/PUS7/TRUB1/PUS1/DKC1
GO_REGULATION_OF_CARBOHYDRATE_METABOLIC_PROCESS	GO_REGULATION_OF_CARBOHYDRATE_METABOLIC_PROCESS	176	-0.314158	-1.39524	0.010715	0.0560203	0.0410066	5147	tags=30%, list=16%, signal=26%	PDK3/ECD/NUP214/COX11/NUP133/MLXIP/NUP98/TREX1/POM121/PFKFB4/BAD/ADIPOR1/MTOR/PPP1CA/CLTC/PDGFB/NUP35/PPP1R3B/NUP205/NLN/POM121C/NUP50/NUP153/PRKAG2/PHLDA2/CRY1/DUSP12/SLC45A3/SOGA1/PGP/NUP85/EGF/GSK3A/SLC25A12/SEC13/SLC35B4/WDR5/KAT2A/NDC1/NUP188/SEH1L/KHK/ZMPSTE24/NUP155/PASK/PHKG2/DYRK2/NUP62/NUP93/PGAM1/RAE1/EIF6/P2RY6
GO_GLYCEROLIPID_BIOSYNTHETIC_PROCESS	GO_GLYCEROLIPID_BIOSYNTHETIC_PROCESS	201	-0.305533	-1.38394	0.0107218	0.0560203	0.0410066	6339	tags=31%, list=19%, signal=25%	RAB14/ETNK1/ACSL1/PI4KB/CTDNEP1/PCTP/PHOSPHO1/INPP5E/ALOX15/PIP5K1A/PDGFA/SLC44A2/BMX/INPP5F/PLEKHA8/PITPNM2/PIGS/SCARB1/GPAM/ZP3/INPP4A/MTMR12/MTMR2/STARD10/VAC14/DPM2/CSNK2A1/AGK/SACM1L/PIGK/PDGFB/PIGH/MTMR4/CPNE3/CDS1/ABHD3/PLCG2/PIGM/PIGX/CHPT1/FITM2/AGPAT3/TAMM41/CHKA/ACSL4/MTMR9/AGPAT5/LCLAT1/LPIN1/HTR2B/LDLR/PIGU/STARD7/PIGW/PTPMT1/PTDSS1/PIP4K2C/PCYT2/PCYT1A/FABP5/ARF3/MFSD2A
GO_INNER_DYNEIN_ARM_ASSEMBLY	GO_INNER_DYNEIN_ARM_ASSEMBLY	10	0.710387	1.71781	0.0107283	0.0560203	0.0410066	5738	tags=60%, list=17%, signal=50%	DNAAF1/DNAH7/DNAH1/CCDC40/LRRC6/ZMYND10
GO_SKELETAL_SYSTEM_DEVELOPMENT	GO_SKELETAL_SYSTEM_DEVELOPMENT	438	0.26002	1.28958	0.0107898	0.0562798	0.0411966	3330	tags=16%, list=10%, signal=15%	THBS3/COL12A1/COL21A1/COL6A3/COL6A2/FOXN3/COL5A2/COL7A1/EDN1/CDH11/PRELP/COL3A1/GJA1/TNFRSF11B/HOXC6/KIAA1217/CYP26B1/MED12/FUZ/COL6A1/IFT140/CHAD/STC1/IGF2/FBN1/TBX1/MGP/OSR2/TRPS1/ALX4/ANXA6/HOXD10/FGF2/PTH1R/MEGF8/ANKRD11/CTC1/TBX4/TRIM45/ACVR2B/BBS2/INHA/COL11A2/SULF1/SULF2/MKS1/HOXC4/CD44/MMP13/VCAN/SHH/ACAN/COL27A1/HOXA6/MEIS1/THRA/VWA2/MEF2D/NKX3-2/SIGLEC15/IFT172/PLXNB1/RYR1/HOXC9/COL1A1/…
GO_MEMBRANE_LIPID_CATABOLIC_PROCESS	GO_MEMBRANE_LIPID_CATABOLIC_PROCESS	30	-0.511892	-1.65262	0.0108097	0.0563094	0.0412182	4713	tags=40%, list=14%, signal=34%	SMPD2/NAGA/NEU3/ASAH1/PRKCD/PDXDC1/GLA/SMPD4/PPT1/CYP1B1/SPHK1/ACER3
GO_REGULATION_OF_PROTEIN_LOCALIZATION_TO_PLASMA_MEMBRANE	GO_REGULATION_OF_PROTEIN_LOCALIZATION_TO_PLASMA_MEMBRANE	84	-0.382369	-1.52963	0.0108192	0.0563094	0.0412182	6729	tags=36%, list=20%, signal=28%	MRAP/CNPY4/ARF6/WNK3/STX8/STAC2/PRKCE/CDK5/CSK/EZR/NKD2/VAMP8/LYPD1/LYPLA1/RER1/EPHA2/CLTC/PPFIA1/ACTB/PTPN9/GRASP/STX3/RANGRF/VPS4A/RHOG/CIB1/AP2M1/VIL1/SQSTM1/LRRC15
GO_NUCLEAR_TRANSCRIBED_MRNA_CATABOLIC_PROCESS_DEADENYLATION_DEPENDENT_DECAY	GO_NUCLEAR_TRANSCRIBED_MRNA_CATABOLIC_PROCESS_DEADENYLATION_DEPENDENT_DECAY	67	-0.404133	-1.54421	0.0108417	0.056365	0.041259	6567	tags=43%, list=20%, signal=35%	EXOSC5/EXOSC9/EXOSC8/MLH1/WDR61/CNOT7/DDX6/LSM3/POLR2D/EXOSC4/LSM4/LSM5/TNRC6A/CNOT4/CNOT11/RC3H1/SAMD4B/EXOSC7/PATL1/AGO2/EXOSC2/EXOSC3/NT5C3B/TOB1/DCPS/EXOSC6/LSM1/POLR2G/PDE12
GO_POSITIVE_REGULATION_OF_OXIDOREDUCTASE_ACTIVITY	GO_POSITIVE_REGULATION_OF_OXIDOREDUCTASE_ACTIVITY	52	-0.433538	-1.58478	0.0109226	0.0567234	0.0415213	4787	tags=37%, list=15%, signal=31%	SCARB1/GNAI3/DHFR/TERF2/GCH1/RIPK3/CALM3/ENHO/FXN/PDP1/PARK7/HTR2B/RFK/NUS1/TERT/CHCHD10/PDP2/COX17/VDR
GO_VESICLE_TARGETING_TO_FROM_OR_WITHIN_GOLGI	GO_VESICLE_TARGETING_TO_FROM_OR_WITHIN_GOLGI	72	-0.398535	-1.54286	0.011028	0.0572083	0.0418763	5158	tags=36%, list=16%, signal=31%	RAB1A/MCFD2/SEC23IP/SEC23A/TRAPPC1/SEC24C/PDCD6/RAB1B/CTSC/ARFGAP2/GOSR2/TFG/SEC24A/SEC24D/PPP6R1/NSF/PREB/TRAPPC3/CNIH2/CNIH1/SEC13/CTSZ/TMED9/TRAPPC2L/TRAPPC10/TMED2
GO_PEPTIDE_CATABOLIC_PROCESS	GO_PEPTIDE_CATABOLIC_PROCESS	25	0.533231	1.66197	0.011082	0.057426	0.0420356	5663	tags=60%, list=17%, signal=50%	CHAC1/ANPEP/ERAP2/GGT5/ADAMTS13/GGT7/TPP1/LTA4H/ERAP1/GGT1/CPQ/ECE1/ENPEP/ACE/GGT6
GO_TYPE_I_INTERFERON_PRODUCTION	GO_TYPE_I_INTERFERON_PRODUCTION	112	0.342606	1.4418	0.0110951	0.0574293	0.042038	1991	tags=18%, list=6%, signal=17%	DHX58/UBE2L6/NLRC5/UBA7/IRF7/OTUD5/DDX58/IFIH1/ZBP1/STAT1/STAT6/ISG15/HERC5/TRIM21/IRF1/POLR3GL/TRIM56/TNFAIP3/HMGB2/RNF125
GO_REGULATION_OF_DEPHOSPHORYLATION	GO_REGULATION_OF_DEPHOSPHORYLATION	181	-0.311949	-1.39125	0.0111068	0.0574293	0.042038	5232	tags=25%, list=16%, signal=21%	PPME1/NSMF/MASTL/DRD2/PPP1R35/PPP4R4/ZCCHC9/MTMR2/CHRM5/PPP2R1B/ELFN1/PRKCD/ANKLE2/PPP1R14C/MTOR/PPP2R2A/PPP4R1/ELFN2/RIPK3/PPP1R3B/MTMR4/FKBP15/PPP2R3B/CALM3/PIN1/PPP6R1/YWHAE/CD2BP2/MGAT5/CDCA2/SAG/YWHAB/MTMR9/CAMTA1/PKMYT1/PPP1R10/PDGFRB/MFHAS1/RCAN1/PPP1R8/FKBP1A/PPP1R14B/PPP2R2C/RRP1B/PPARGC1B/HSP90AB1
GO_CELLULAR_RESPONSE_TO_MECHANICAL_STIMULUS	GO_CELLULAR_RESPONSE_TO_MECHANICAL_STIMULUS	65	-0.409256	-1.55146	0.0111487	0.0575835	0.0421509	4315	tags=37%, list=13%, signal=32%	TNFRSF1A/BNIP3/TNFRSF8/ENG/SOX9/BAD/MAP2K4/CHEK1/GCLC/BMP6/MTPN/PTPN11/DAG1/MYD88/ATP1A1/BAG3/CNN2/GOT1/WNT11/BAK1/MAP3K14/FADD/HABP4/TNFRSF10A
GO_POSITIVE_REGULATION_OF_MESENCHYMAL_CELL_PROLIFERATION	GO_POSITIVE_REGULATION_OF_MESENCHYMAL_CELL_PROLIFERATION	25	0.532449	1.65954	0.0112835	0.0582165	0.0426142	1983	tags=24%, list=6%, signal=23%	STAT1/IRS2/FOXP2/VEGFA/TBX1/SHH
GO_ATP_HYDROLYSIS_COUPLED_TRANSMEMBRANE_TRANSPORT	GO_ATP_HYDROLYSIS_COUPLED_TRANSMEMBRANE_TRANSPORT	28	-0.520763	-1.65117	0.0112983	0.0582298	0.042624	5001	tags=54%, list=15%, signal=45%	ATP4A/ATP6V1C2/ATP6V0C/ATP6V1A/ATP1A1/ATP6V1F/ATP6V1E1/ATP6V0E2/ATP6V0E1/ABCC4/ATP6V1B2/ATP6V0D1/ATP6V0B/ATP1A3/ATP6V0A2
GO_LOW_DENSITY_LIPOPROTEIN_PARTICLE_CLEARANCE	GO_LOW_DENSITY_LIPOPROTEIN_PARTICLE_CLEARANCE	38	-0.470418	-1.60614	0.0113636	0.058503	0.042824	5534	tags=42%, list=17%, signal=35%	CSK/PCSK9/SCARB1/CNPY2/EHD1/LIPA/SOAT1/AP2S1/MIR199A1/CLTC/ANXA2/LDLR/CLTA/NCEH1/AP2M1/HMOX1
GO_INFLAMMATORY_RESPONSE	GO_INFLAMMATORY_RESPONSE	553	0.247321	1.25078	0.0114249	0.0587547	0.0430082	5224	tags=21%, list=16%, signal=18%	APOL3/NFATC4/NUPR1/BLNK/BCL6/LGALS9/SERPINA1/HDAC5/AXL/NOD2/LRP1/ANXA1/LY75/IL17RE/PRCP/ASS1/ITGAL/CEBPB/CCL5/CYP26B1/AFAP1L2/CAMK1D/CCR7/C4B/GGT5/HCK/ACKR2/CX3CL1/ATM/HLA-E/CXCR3/DUOXA1/NFKBIZ/ITGB2/APOE/SLC11A1/TNFAIP3/HPR/NPY5R/IKBKB/PDCD4/IL1R1/ALOX5/CLEC7A/NOS2/C5AR1/APOD/HMGB2/NAPEPLD/C4A/C1QTNF3/SERPINF1/CD44/NR1D2/PLA2G4C/MMP25/CD68/C5/PGLYRP2/GRN/IL17RC/PLA2G4B/LBP/IL23A/ACE2/TRIL/APPL2/…
GO_NEGATIVE_REGULATION_OF_EMBRYONIC_DEVELOPMENT	GO_NEGATIVE_REGULATION_OF_EMBRYONIC_DEVELOPMENT	24	0.542139	1.67308	0.011455	0.058827	0.0430611	3151	tags=33%, list=10%, signal=30%	COL5A2/LFNG/MESP1/FUZ/COL5A1/RPS6KA6/SULF1/BMP4
GO_NEGATIVE_REGULATION_OF_LYMPHOCYTE_DIFFERENTIATION	GO_NEGATIVE_REGULATION_OF_LYMPHOCYTE_DIFFERENTIATION	44	0.446149	1.58141	0.0114637	0.058827	0.0430611	3545	tags=25%, list=11%, signal=22%	BCL6/ANXA1/JAK3/IFNL1/IRF1/ERBB2/INHA/SHH/PGLYRP2/BMP4/PGLYRP4
GO_ACTIN_FILAMENT_POLYMERIZATION	GO_ACTIN_FILAMENT_POLYMERIZATION	156	-0.321966	-1.40881	0.0116754	0.0598244	0.0437912	4572	tags=23%, list=14%, signal=20%	CCL26/VASP/WASF3/ACTR3/BRK1/PRKCD/PICK1/CTTN/NPHS1/MTOR/ACTR2/CYFIP1/MTPN/MICALL2/DIAPH1/RHOA/ACTR3C/KANK4/TMOD1/CORO1A/BAIAP2/CAPZB/CDC42EP2/KANK1/ARPC1B/GRB2/ARPC2/RHOBTB2/BIN1/PFN2/PFN1/MSRB1/FHOD3/VIL1/ARPC1A/ARPC5L
GO_AXO_DENDRITIC_TRANSPORT	GO_AXO_DENDRITIC_TRANSPORT	64	-0.407843	-1.54363	0.0116832	0.0598244	0.0437912	5560	tags=33%, list=17%, signal=27%	PURA/OPA1/PAFAH1B1/BLOC1S4/KIF1A/BLOC1S2/RAB21/NDEL1/BLOC1S3/TERF2/SOD1/HAP1/MAP1A/KIF4A/CNIH2/KIF1C/DTNBP1/KIF1B/KIF5A/HSPA8/UCHL1
GO_INORGANIC_ANION_TRANSPORT	GO_INORGANIC_ANION_TRANSPORT	132	0.33045	1.42353	0.0117453	0.0600779	0.0439768	1638	tags=17%, list=5%, signal=16%	SLC4A5/CLIC5/APOL1/ATF4/SLC4A10/CEBPB/IP6K2/ANO2/SLC26A10/SLC1A4/SLC12A4/CLCA2/SLC12A1/CLCN7/GABRR2/SLC11A1/SLC12A5/SLC4A1/CLIC4/TG/GABRD/CLIC6
GO_EMBRYONIC_CAMERA_TYPE_EYE_FORMATION	GO_EMBRYONIC_CAMERA_TYPE_EYE_FORMATION	10	-0.70828	-1.71718	0.0118332	0.0604326	0.0442365	4643	tags=50%, list=14%, signal=43%	FRS2/ARID1A/STRA6/SOX11/ALDH1A3
GO_POSITIVE_REGULATION_OF_CHOLESTEROL_EFFLUX	GO_POSITIVE_REGULATION_OF_CHOLESTEROL_EFFLUX	15	0.627205	1.71314	0.0118403	0.0604326	0.0442365	3833	tags=40%, list=12%, signal=35%	LRP1/ABCG1/ABCA12/APOE/ABCA1/PTCH1
GO_EPIDERMAL_CELL_DIFFERENTIATION	GO_EPIDERMAL_CELL_DIFFERENTIATION	220	0.294839	1.3602	0.0118528	0.0604326	0.0442365	6429	tags=28%, list=20%, signal=23%	TXNIP/KRT23/KLK12/NUMA1/ANXA1/LRTOMT/KLK13/FOXN1/CYP26B1/ABCA12/MYO7A/KRTAP5-10/KRTAP5-7/PDZD7/KRT39/DSG1/CLIC4/AKR1C3/LCE1F/SLITRK6/MYCL/KRTAP5-9/KRT20/KRT12/KLK5/ERRFI1/CASP14/PRSS8/DNASE1L2/KRT40/HRNR/KLK14/BMP4/CLRN1/CTSK/KRT15/DLL1/PERP/POU4F3/CNFN/DSP/PTCH1/IFT74/PPL/KRT78/LCE1C/KLF4/DSC1/YAP1/PI3/MAFF/KRTAP3-1/SPINK5/FLG/NOTCH1/FLNB/KRT5/PAX6/LCE1B/CSTA/SCEL/TMC1
GO_NEGATIVE_REGULATION_OF_LEUKOCYTE_PROLIFERATION	GO_NEGATIVE_REGULATION_OF_LEUKOCYTE_PROLIFERATION	59	0.411599	1.55039	0.0118731	0.0604714	0.0442648	3151	tags=22%, list=10%, signal=20%	LGALS9/SFTPD/PLA2G2F/BTN2A2/CEBPB/ATM/DLG5/TNFAIP3/ERBB2/SHH/CD274/ENPP3/BMP4
GO_CYTOSOLIC_TRANSPORT	GO_CYTOSOLIC_TRANSPORT	139	-0.329017	-1.41636	0.0119784	0.0609423	0.0446095	6665	tags=29%, list=20%, signal=23%	SRC/STX8/TMEM87A/TBC1D10A/RAB14/BECN1/MAP2K2/SORT1/HOOK3/STX16/EZR/SNX3/PTPN23/KIF1A/SNX12/SYS1/EHD3/MTMR2/RAB21/MAPK1/RAB7A/HEATR5A/AP1G1/CLTC/ACTR2/GOSR2/AP1S1/SNX5/VTI1A/RILP/UBE2O/CORO1A/KIF1C/KIF1B/VPS29/VPS53/TRAPPC10/MAP2K1/KIF5A/YKT6
GO_LYSOSOME_LOCALIZATION	GO_LYSOSOME_LOCALIZATION	57	-0.419627	-1.56075	0.012107	0.0614369	0.0449716	5774	tags=37%, list=18%, signal=30%	PLEKHM2/NR4A3/STXBP1/C12orf4/CPLX2/VAMP8/BLOC1S2/UNC13D/NDEL1/VAMP7/VPS33A/VPS33B/DEF8/CBL/KXD1/HPS6/LAMTOR1/ADORA2B/KIF1B/FAM98A/HMOX1
GO_REGULATION_OF_CHOLESTEROL_BIOSYNTHETIC_PROCESS	GO_REGULATION_OF_CHOLESTEROL_BIOSYNTHETIC_PROCESS	47	-0.438817	-1.57167	0.0121094	0.0614369	0.0449716	6227	tags=45%, list=19%, signal=36%	SC5D/SEC14L2/FASN/GPAM/ELOVL6/HMGCR/MBTPS2/LSS/SOD1/MVD/FDFT1/CYP51A1/MVK/ERLIN1/IDI1/KPNB1/RAN/FDPS/SCD/HMGCS1/SQLE
GO_INORGANIC_ANION_TRANSMEMBRANE_TRANSPORT	GO_INORGANIC_ANION_TRANSMEMBRANE_TRANSPORT	82	0.369684	1.47859	0.012115	0.0614369	0.0449716	2149	tags=20%, list=7%, signal=18%	CLIC5/APOL1/ANO2/SLC26A10/SLC1A4/SLC12A4/CLCA2/SLC12A1/CLCN7/GABRR2/SLC12A5/SLC4A1/CLIC4/GABRD/CLIC6/SLC26A2
GO_FLAVONOID_METABOLIC_PROCESS	GO_FLAVONOID_METABOLIC_PROCESS	14	-0.646119	-1.71255	0.0121272	0.0614369	0.0449716	1647	tags=57%, list=5%, signal=54%	SULT1A3/UGT1A5/UGT1A7/UGT1A8/UGT1A6/UGT1A4/UGT1A1/CYP1A1
GO_DENDRITIC_CELL_DIFFERENTIATION	GO_DENDRITIC_CELL_DIFFERENTIATION	30	0.496469	1.61328	0.01221	0.0617905	0.0452304	4680	tags=33%, list=14%, signal=29%	LGALS9/BATF2/AXL/CEBPB/CCR7/TRPM2/DHRS2/AGER/PRTN3/FCGR2B
GO_REGULATION_OF_CILIUM_MOVEMENT	GO_REGULATION_OF_CILIUM_MOVEMENT	13	0.65002	1.69784	0.0122515	0.0619343	0.0453357	4759	tags=54%, list=14%, signal=46%	DNAAF1/DNAH11/BBS2/CCDC40/ARMC4/CATSPER1/BBS4
GO_CIRCULATORY_SYSTEM_PROCESS	GO_CIRCULATORY_SYSTEM_PROCESS	441	0.257391	1.27824	0.0122898	0.0620621	0.0454292	5181	tags=22%, list=16%, signal=19%	PLA2G6/FXYD6/MME/SLC4A5/ADM2/NPY1R/TNNT2/CPS1/P2RX2/NTSR1/KCNE4/EDN1/NOS1AP/PRCP/ACTA2/ERAP2/CYP4A11/NOS3/SGCG/SMTNL1/OPRL1/STAT1/GJA1/CEACAM1/FYN/ANK2/KCNK15/STC1/GAA/CAV1/HEG1/TNNT1/KCNMB4/SGK1/APOE/RAMP3/KCNIP3/NOS2/SPTBN4/GSTM2/BBS2/FGFBP3/PPP1R13L/ACSM3/CACNA1B/OXTR/PTPRM/MIR26A2/ACE2/MIR1-2/MIR23B/ADCY6/THRA/ATP2B4/GLP1R/RYR1/VEGFB/SERPING1/KCNN2/SERPINF2/HRH1/NR2F2/DES/DLL1/DSP/ERAP1/SEMA3…
GO_CORTICOSTEROID_HORMONE_SECRETION	GO_CORTICOSTEROID_HORMONE_SECRETION	13	-0.65851	-1.71203	0.0123432	0.0622659	0.0455784	3275	tags=31%, list=10%, signal=28%	BMP6/PTPN11/CRY1/GAL
GO_REGULATION_OF_ATPASE_ACTIVITY	GO_REGULATION_OF_ATPASE_ACTIVITY	68	-0.397857	-1.52565	0.0123602	0.0622855	0.0455928	8488	tags=47%, list=26%, signal=35%	SETMAR/BRSK2/ATP1B1/RYR2/VMA21/PAM16/TMEM64/ATP1B2/TNNC1/DNAJC15/OXA1L/HSPA2/DNAJB6/ATP4B/DNAJB11/UHRF1/DHX9/DNAJA2/TPM1/GTF2H4/MYBPC3/NCAPH/DYNLL2/DNAJC9/DNAJB1/ATP1B3/DNAJA1/PPIF/PFN2/PFN1/DYNLL1/AHSA1
GO_POSITIVE_REGULATION_OF_BONE_RESORPTION	GO_POSITIVE_REGULATION_OF_BONE_RESORPTION	12	-0.669735	-1.70453	0.0124802	0.0627572	0.045938	3187	tags=33%, list=10%, signal=30%	DEF8/PRKCA/PPARGC1B/TFRC
GO_REGULATION_OF_ATTACHMENT_OF_SPINDLE_MICROTUBULES_TO_KINETOCHORE	GO_REGULATION_OF_ATTACHMENT_OF_SPINDLE_MICROTUBULES_TO_KINETOCHORE	12	-0.670628	-1.70681	0.0124802	0.0627572	0.045938	10212	tags=83%, list=31%, signal=57%	NEK2/HNRNPU/KNSTRN/ECT2/BECN1/RACGAP1/APC/SPAG5/CDC42/CCNB1
GO_AMINO_ACID_ACTIVATION	GO_AMINO_ACID_ACTIVATION	48	-0.438572	-1.5774	0.0125024	0.0628027	0.0459713	4426	tags=40%, list=13%, signal=34%	VARS/DARS2/CARS2/FARSB/RARS/YARS2/AARS2/EEF1E1/NARS2/LARS2/GATC/FARSA/KARS/HARS2/EARS2/FARS2/MARS2/HARS/AIMP2
GO_NEGATIVE_REGULATION_OF_GLYCOLYTIC_PROCESS	GO_NEGATIVE_REGULATION_OF_GLYCOLYTIC_PROCESS	11	0.675967	1.68171	0.0125939	0.0631956	0.0462589	5084	tags=55%, list=15%, signal=46%	PPARGC1A/DDIT4/PPARA/STAT3/PFKFB1/ACTN3
GO_PROTEIN_TARGETING_TO_MEMBRANE	GO_PROTEIN_TARGETING_TO_MEMBRANE	186	-0.308158	-1.38031	0.0126116	0.0632173	0.0462748	6956	tags=30%, list=21%, signal=23%	TRAM1/ZDHHC3/MICALL1/TRAM2/GOLGA7/ZDHHC21/RPS14/VPS37A/RPL14/ASNA1/PEX16/GDI1/ZDHHC23/CDK5/SSR2/RPS17/RN7SL1/HSPA5/RPL27A/SGTA/ATG3/RN7SL2/VAMP7/CHMP4A/ZFAND2B/GOLGA7B/PEX3/RAB8B/RPL8/ZDHHC6/ZDHHC2/ZDHHC9/SRP19/KCNB1/UBA52/PEX19/RPSA/RN7SL3/RPS23/SSR1/SSR3/HRAS/KCNE1/SEC61A2/SEC61B/PEX26/SRP68/CIB1/ZDHHC18/ITGB1BP1/SEC61A1/MIEF1/ITGAM/CDK5R1/RPS26
GO_REGULATION_OF_MICROTUBULE_BASED_MOVEMENT	GO_REGULATION_OF_MICROTUBULE_BASED_MOVEMENT	23	0.542961	1.65761	0.0126455	0.0633208	0.0463506	4759	tags=48%, list=14%, signal=41%	DNAAF1/DNAH11/BBS2/HDAC6/IGBP1/MAP2/CCDC40/ARMC4/CATSPER1/TRIM46/BBS4
GO_PHAGOSOME_ACIDIFICATION	GO_PHAGOSOME_ACIDIFICATION	26	-0.532226	-1.66053	0.0126708	0.0633804	0.0463942	4490	tags=50%, list=14%, signal=43%	ATP6V1C2/RAB7A/ATP6V0C/ATP6V1A/ATP6V1F/ATP6V1E1/ATP6V0E2/ATP6V0E1/ATP6V1B2/ATP6V1D/ATP6V0D1/ATP6V0B/ATP6V0A2
GO_GLUCOSE_METABOLIC_PROCESS	GO_GLUCOSE_METABOLIC_PROCESS	107	0.34506	1.44024	0.0127362	0.063641	0.046585	2372	tags=19%, list=7%, signal=17%	RORC/PDK4/NPY1R/PGM5/INSR/TFF3/H6PD/PDK2/IGFBP5/IRS2/WDTC1/PMAIP1/IRS1/GAA/IGF2/PPP1R3E/APOD/ALDH5A1/INPP5K/SORBS1
GO_CHAPERONE_MEDIATED_AUTOPHAGY	GO_CHAPERONE_MEDIATED_AUTOPHAGY	15	-0.634035	-1.71131	0.0127515	0.0636507	0.046592	3710	tags=67%, list=11%, signal=59%	ATG7/SYNPO2/EEF1A1/PLK3/ATP13A2/CLU/BAG3/STUB1/HSP90AA1/HSPA8
GO_DNA_MODIFICATION	GO_DNA_MODIFICATION	100	-0.357682	-1.46626	0.012848	0.0640648	0.0468951	6928	tags=34%, list=21%, signal=27%	OGG1/ALKBH1/EXOSC5/ASCC1/ALKBH2/APOBEC3A/RLF/UNG/FAM129B/USP7/TREX1/EXOSC4/PIWIL2/PICK1/GATAD2A/BEND3/TET3/NTHL1/DNMT1/EXOSC3/TRIM28/H1FOO/PARP1/ALKBH5/NEIL2/PRMT5/KDM1B/PLD6/ZMPSTE24/MIS18A/EXOSC6/MTA2/DNMT3B/ASCC2
GO_FOREBRAIN_CELL_MIGRATION	GO_FOREBRAIN_CELL_MIGRATION	52	-0.427208	-1.56164	0.012873	0.0641225	0.0469374	8361	tags=48%, list=25%, signal=36%	DAB2IP/RTN4/SRGAP2C/ROBO1/OGDH/P2RY12/TNR/CNTN2/POU3F2/CDK5/NRP1/PAFAH1B1/DRD2/CTNNB1/NDEL1/SRF/DAB1/SOCS7/NRP2/RHOA/FBXO45/DRD1/LAMB1/TYRO3/CDK5R1
GO_RNA_PHOSPHODIESTER_BOND_HYDROLYSIS_EXONUCLEOLYTIC	GO_RNA_PHOSPHODIESTER_BOND_HYDROLYSIS_EXONUCLEOLYTIC	37	-0.469532	-1.59451	0.0129463	0.0643561	0.0471084	7053	tags=51%, list=21%, signal=40%	CNOT6/EXOSC5/EXOSC9/EXOSC8/CNOT7/PNPT1/ERI3/EXOSC4/EXOSC7/EXOSC2/ISG20L2/EXOSC3/DCPS/ERI2/ERI1/TOE1/EXOSC6/PDE12/USB1
GO_MECHANORECEPTOR_DIFFERENTIATION	GO_MECHANORECEPTOR_DIFFERENTIATION	50	0.428842	1.56166	0.012947	0.0643561	0.0471084	9550	tags=48%, list=29%, signal=34%	LRTOMT/NTF4/MYO7A/PDZD7/FZD2/SLITRK6/MKS1/MYCL/BMP4/CLRN1/DLL1/POU4F3/USH1G/NOTCH1/TMC1/IFT88/IFT20/NTRK3/VANGL2/USH1C/NTRK2/STRC/MCOLN3/CTHRC1
GO_RESPONSE_TO_ORGANOPHOSPHORUS	GO_RESPONSE_TO_ORGANOPHOSPHORUS	118	-0.343537	-1.44601	0.0129845	0.0644337	0.0471652	5609	tags=28%, list=17%, signal=23%	TRPV1/SDC1/SLC5A5/EZR/HSPA5/PNPT1/RFC3/EEF2K/RYR3/CIB2/PEBP1/RELA/SOD1/TYMS/FOSL1/SLC26A6/HCN4/RAP1A/TRIM16/PANX1/KCNE1/CITED1/LDHA/P2RX5/WNT10B/THBD/VGF/PDXP/PPARGC1B/NME1/ALDH3A1/P2RY2/P2RY6
GO_NEGATIVE_REGULATION_OF_VASCULATURE_DEVELOPMENT	GO_NEGATIVE_REGULATION_OF_VASCULATURE_DEVELOPMENT	119	0.337436	1.4319	0.0129897	0.0644337	0.0471652	5883	tags=29%, list=18%, signal=24%	FOXO4/HDAC5/RGCC/CREB3L1/MIR29A/STAT1/PML/AMOT/SEMA4A/CX3CR1/NFATC2/VASH1/PDCD4/ABCC8/SULF1/MMRN2/SERPINF1/SARS/PTPRM/MIR26A2/MIR23B/MIR24-2/MAP2K5/BMP4/THBS4/HOXA5/HSPG2/MIR15B/KLF4/NPR1/MIR185/NGFR/SPINK5/NOTCH1/GTF2I
GO_BLASTOCYST_FORMATION	GO_BLASTOCYST_FORMATION	32	-0.493546	-1.61451	0.0132202	0.0654998	0.0479456	4685	tags=31%, list=14%, signal=27%	ZP3/KDM4C/ADA/ACTL6A/SRF/WDR74/RPL7L1/RRP7A/BYSL/MFN2
GO_XENOBIOTIC_METABOLIC_PROCESS	GO_XENOBIOTIC_METABOLIC_PROCESS	102	-0.354367	-1.45686	0.0132321	0.0654998	0.0479456	3729	tags=21%, list=11%, signal=18%	CYB5R3/PTGES3/UGT1A5/NAT1/MARC1/ARNT2/CBR3/CYP1B1/AHRR/SULT1A2/UGT1A7/UGT1A8/UGT1A6/UGT1A4/HSP90AB1/ALDH3A1/CYP26A1/NQO2/UGT1A1/CYP1A1/NQO1
GO_DNA_METHYLATION	GO_DNA_METHYLATION	60	-0.410157	-1.53711	0.0133674	0.0661006	0.0483854	3869	tags=27%, list=12%, signal=24%	PIWIL2/PICK1/GATAD2A/BEND3/TET3/DNMT1/TRIM28/H1FOO/PARP1/PRMT5/KDM1B/PLD6/ZMPSTE24/MIS18A/MTA2/DNMT3B
GO_LOW_DENSITY_LIPOPROTEIN_RECEPTOR_PARTICLE_METABOLIC_PROCESS	GO_LOW_DENSITY_LIPOPROTEIN_RECEPTOR_PARTICLE_METABOLIC_PROCESS	22	-0.551946	-1.65619	0.0134334	0.0663337	0.048556	4916	tags=45%, list=15%, signal=39%	PCSK9/CNPY2/AP2S1/CLTC/ITGAV/SEC24A/ANXA2/CLTA/AP2M1/PPARG
GO_REGULATION_OF_PROTEIN_LOCALIZATION_TO_CELL_PERIPHERY	GO_REGULATION_OF_PROTEIN_LOCALIZATION_TO_CELL_PERIPHERY	101	-0.355926	-1.46061	0.0134424	0.0663337	0.048556	6729	tags=36%, list=20%, signal=28%	MRAP/CNPY4/ARF6/WNK3/STX8/EPB41/STAC2/PRKCE/CDK5/GHSR/CSK/EZR/NKD2/VAMP8/LYPD1/LYPLA1/RER1/EPHA2/CLTC/PPFIA1/ACTB/DAG1/PTPN9/GRASP/RAP1A/STX3/HRAS/RANGRF/VPS4A/RHOG/CIB1/SAPCD2/AP2M1/VIL1/SQSTM1/LRRC15
GO_MITOTIC_SISTER_CHROMATID_COHESION	GO_MITOTIC_SISTER_CHROMATID_COHESION	18	-0.594271	-1.69201	0.0134921	0.0664407	0.0486344	5549	tags=44%, list=17%, signal=37%	PDS5B/SMC1A/NAA50/DSCC1/H2AFY/NAA10/CDCA5/CDC20
GO_NUCLEAR_ENVELOPE_REASSEMBLY	GO_NUCLEAR_ENVELOPE_REASSEMBLY	18	-0.593885	-1.69091	0.0134921	0.0664407	0.0486344	7790	tags=56%, list=24%, signal=42%	UBXN2A/PPP2R1A/PPP2CA/VRK1/NSFL1C/ANKLE2/PPP2R2A/EMD/VPS4A/CHMP7
GO_TOLL_LIKE_RECEPTOR_SIGNALING_PATHWAY	GO_TOLL_LIKE_RECEPTOR_SIGNALING_PATHWAY	124	-0.336443	-1.42571	0.0135817	0.0667619	0.0488694	4022	tags=24%, list=12%, signal=21%	IRAK2/IRF4/FGB/LGR4/LGMN/S100A14/IRF3/UBQLN1/UBA52/ARRB2/MYD88/F2RL1/CTSS/UBE2D3/TIRAP/IKBKE/CHUK/IKBKG/TNIP2/MFHAS1/MAPKAPK2/HSPD1/GPS2/UBE2D2/FADD/TRAF3/CD14/MAPKAPK3/TYRO3/ITGAM
GO_POSITIVE_REGULATION_OF_RNA_POLYMERASE_II_TRANSCRIPTIONAL_PREINITIATION_COMPLEX_ASSEMBLY	GO_POSITIVE_REGULATION_OF_RNA_POLYMERASE_II_TRANSCRIPTIONAL_PREINITIATION_COMPLEX_ASSEMBLY	11	-0.689528	-1.71141	0.0135854	0.0667619	0.0488694	603	tags=55%, list=2%, signal=54%	PSMC6/WNT10B/PSMC2/PSMC5/PSMC4/PSMC3
GO_REGULATION_OF_CELL_DIVISION	GO_REGULATION_OF_CELL_DIVISION	138	-0.327612	-1.40841	0.0137198	0.0673531	0.0493022	3278	tags=34%, list=10%, signal=31%	TGFA/ECT2/KIF3B/AURKB/PLK3/FSD1/PRPF40A/BECN1/PRKCE/BRCA2/AHCTF1/PDGFA/RACGAP1/EVI2B/DRD2/MYO19/MIR145/GIT1/PDGFB/KLHL21/CALM3/E2F7/PRC1/KIF20A/PIN1/GIPC1/AURKA/E2F8/CDC42/PLK1/ORC6/KIF18B/RHOA/SFN/UVRAG/KIF20B/VPS4A/NAP1L2/HTR2B/NKX3-1/CIB1/ITGB1BP1/NUP62/CENPV/CDC6/YBX1/PDXP
GO_ORGANELLE_TRANSPORT_ALONG_MICROTUBULE	GO_ORGANELLE_TRANSPORT_ALONG_MICROTUBULE	74	-0.387555	-1.50785	0.0138013	0.0676695	0.0495338	7521	tags=39%, list=23%, signal=30%	NEFH/UBB/COPG1/DYNC1H1/KIF3B/AP3B1/BICD1/UXT/OPA1/PAFAH1B1/BLOC1S4/RAB1A/KIF1A/TMEM201/BLOC1S2/NDEL1/BLOC1S3/VAMP7/MAP1B/HAP1/CDC42/BICD2/CNIH2/KIF1C/DTNBP1/KIF1B/KIF5A/DYNC1I1/UCHL1
GO_QUATERNARY_AMMONIUM_GROUP_TRANSPORT	GO_QUATERNARY_AMMONIUM_GROUP_TRANSPORT	11	0.675108	1.67958	0.0138127	0.0676695	0.0495338	1607	tags=45%, list=5%, signal=43%	PDZK1/SLC38A2/SLC25A48/SLC25A47/SLC25A45
GO_NEGATIVE_REGULATION_OF_PHOSPHORYLATION	GO_NEGATIVE_REGULATION_OF_PHOSPHORYLATION	393	-0.263868	-1.28561	0.0138733	0.0678962	0.0496998	5534	tags=23%, list=17%, signal=20%	CSK/PAFAH1B1/RGS3/PYCARD/EZR/ZGPAT/INPP5F/CAV3/APC/PTPN1/ENG/COX11/MARVELD3/DRD2/SOCS4/PBK/CEBPA/SMAD7/PPM1F/HMGCR/PRKCD/ANKLE2/CEP85/SMCR8/PAK2/MTOR/PEBP1/ADORA2A/SOCS3/CAMK2N2/IPO5/CBL/SLC9A3R1/PRDX3/ARRB2/DAG1/SMAD6/CALM3/NPM1/PRKAG2/RASSF2/HEXIM1/F2RL1/VPS25/DUSP2/PIN1/PAQR3/GPS1/PLK1/CCNB1/PPEF2/EIF4G1/NF2/RHOA/MAPK8IP1/PARK7/SFN/DUS2/CDK5RAP1/CDKN2D/PHB/SPRY4/UBASH3B/FGFR1OP/CHORDC1/HHEX/DU…
GO_POST_EMBRYONIC_DEVELOPMENT	GO_POST_EMBRYONIC_DEVELOPMENT	82	0.36779	1.47101	0.013963	0.0680031	0.049778	4204	tags=23%, list=13%, signal=20%	DSCAM/SLC4A10/FOXP2/VEGFA/MYO7A/FBN1/HEG1/ALX4/NR4A2/ACVR2B/PPP1R13L/ALDH5A1/KDM5B/ACO1/BMP4/ERCC1/SGPL1/PRDM1/C12orf57
GO_DNA_DEALKYLATION_INVOLVED_IN_DNA_REPAIR	GO_DNA_DEALKYLATION_INVOLVED_IN_DNA_REPAIR	10	-0.704407	-1.70779	0.013967	0.0680031	0.049778	8564	tags=70%, list=26%, signal=52%	ALKBH3/ASCC3/ALKBH1/ASCC1/ALKBH2/ALKBH5/ASCC2
GO_SMALL_NUCLEOLAR_RIBONUCLEOPROTEIN_COMPLEX_ASSEMBLY	GO_SMALL_NUCLEOLAR_RIBONUCLEOPROTEIN_COMPLEX_ASSEMBLY	10	-0.703817	-1.70636	0.013967	0.0680031	0.049778	5221	tags=60%, list=16%, signal=50%	ZNHIT3/SHQ1/NAF1/NUFIP1/RUVBL2/RUVBL1
GO_GLIAL_CELL_DIFFERENTIATION	GO_GLIAL_CELL_DIFFERENTIATION	184	-0.307109	-1.37423	0.0139697	0.0680031	0.049778	6488	tags=33%, list=20%, signal=26%	CNTN2/KCNJ10/HDAC1/BNIP3/SKI/POU3F2/CDK5/CDK1/CSK/CNTF/KLF15/CDK6/GCM1/IL6ST/LGI4/B4GALT6/DTX1/ZNF365/ID4/SOX9/WASF3/CTNNB1/MAPK1/PICK1/SERPINE2/MTOR/ADORA2A/CLU/DAB1/DLX1/PTPN11/RELA/SOD1/EIF2B5/DAG1/CLCF1/METRN/EIF2B2/SLC45A3/EIF2B4/IL6/TSPAN2/METTL3/RHOA/SOX11/ROR1/DRD1/LDLR/RHEB/PRMT5/PRPF19/MAP2K1/BIN1/WDR1/DAAM2/EIF2B1/GPR157/CNP/PPARG/EIF2B3
GO_PEPTIDYL_HISTIDINE_MODIFICATION	GO_PEPTIDYL_HISTIDINE_MODIFICATION	11	-0.687603	-1.70664	0.0139791	0.0680031	0.049778	2651	tags=55%, list=8%, signal=50%	DPH7/DPH1/DPH3/DPH2/SETD3/DPH3P1
GO_CELLULAR_RESPONSE_TO_ATP	GO_CELLULAR_RESPONSE_TO_ATP	16	-0.615492	-1.69408	0.0140084	0.0680031	0.049778	6901	tags=50%, list=21%, signal=40%	P2RY12/P2RY11/TRPV1/RYR3/CIB2/SOD1/PDXP/P2RY2
GO_RNA_INTERFERENCE	GO_RNA_INTERFERENCE	16	-0.615525	-1.69417	0.0140084	0.0680031	0.049778	6860	tags=62%, list=21%, signal=49%	DROSHA/MRPL44/HENMT1/PRKRA/XPO5/DHX9/AGO2/CELF1/TERT/CLP1
GO_POSITIVE_REGULATION_OF_DNA_RECOMBINATION	GO_POSITIVE_REGULATION_OF_DNA_RECOMBINATION	33	-0.485822	-1.60185	0.0140095	0.0680031	0.049778	7286	tags=52%, list=22%, signal=40%	FUS/ERCC2/UNG/WRAP53/MLH1/FANCB/TP53BP1/RIF1/MSH6/ACTR2/CLCF1/EXOSC3/MAD2L2/PARP1/TIMELESS/EXOSC6/TFRC
GO_POSITIVE_REGULATION_OF_SKELETAL_MUSCLE_TISSUE_DEVELOPMENT	GO_POSITIVE_REGULATION_OF_SKELETAL_MUSCLE_TISSUE_DEVELOPMENT	23	0.538641	1.64442	0.0140506	0.0681331	0.0498732	5084	tags=43%, list=15%, signal=37%	CYP26B1/TBX1/CDON/SHH/ARNTL/MIR1-2/DLL1/RBM24/WNT3A/ACTN3
GO_COPPER_ION_TRANSPORT	GO_COPPER_ION_TRANSPORT	18	-0.591329	-1.68364	0.0140873	0.0682416	0.0499526	3189	tags=39%, list=10%, signal=35%	SLC31A1/SCO1/ATOX1/CUTC/SCO2/COX17/FKBP4
GO_ALPHA_AMINO_ACID_METABOLIC_PROCESS	GO_ALPHA_AMINO_ACID_METABOLIC_PROCESS	150	0.319058	1.39871	0.01436	0.0694921	0.0508679	3001	tags=22%, list=9%, signal=20%	HAAO/ASNS/ADHFE1/CPS1/KMO/GPT2/PHGDH/AMT/THNSL2/NOS3/ASS1/SHMT2/CBS/SEPSECS/MPST/GGT5/SLC7A11/GGT7/AGXT/BHMT/PRODH/NOS2/GAMT/PHYKPL/ALDH5A1/DPEP1/BHMT2/SARS/DDAH2/GPT/PIPOX/ATP2B4/PYCR1
GO_NEGATIVE_REGULATION_OF_IMMUNE_SYSTEM_PROCESS	GO_NEGATIVE_REGULATION_OF_IMMUNE_SYSTEM_PROCESS	365	0.261393	1.27643	0.0143854	0.0695443	0.0509061	3254	tags=16%, list=10%, signal=15%	DHX58/NLRC5/BCL6/LGALS9/BST2/AXL/PARP14/ANXA1/JAK3/SFTPD/IFNL1/PLA2G2F/BTN2A2/COL3A1/PARP3/STAT6/CEACAM1/CEBPB/TSPAN6/BPIFB1/CD55/IRF1/CX3CL1/ATM/HLA-E/FBN1/DLG5/TNFAIP3/NPY5R/LPXN/DCST1/CCL28/ERBB2/N4BP2L2/APOD/CD22/HLA-F/DUSP22/INHA/SHH/RNF125/CD68/C5/PGLYRP2/GRN/PDCD1/TBC1D10C/MAFB/MIR24-2/MEIS1/CD274/ENPP3/FER/TICAM2/HIST2H4A/NLRC3/BMP4/SERPING1/DUSP10
GO_PURINE_NUCLEOSIDE_MONOPHOSPHATE_BIOSYNTHETIC_PROCESS	GO_PURINE_NUCLEOSIDE_MONOPHOSPHATE_BIOSYNTHETIC_PROCESS	20	-0.570579	-1.6716	0.0144526	0.0697979	0.0510918	7853	tags=75%, list=24%, signal=57%	PFAS/ATIC/AMPD2/ADK/PRPS2/GMPS/ADSL/PPAT/ADA/GART/PAICS/APRT/IMPDH2/IMPDH1/HPRT1
GO_AEROBIC_ELECTRON_TRANSPORT_CHAIN	GO_AEROBIC_ELECTRON_TRANSPORT_CHAIN	14	-0.638602	-1.69263	0.0145129	0.0700182	0.0512531	3948	tags=43%, list=12%, signal=38%	COX8A/COX5A/COX10/COX4I1/CYCS/COX6B1
GO_MUSCLE_STRUCTURE_DEVELOPMENT	GO_MUSCLE_STRUCTURE_DEVELOPMENT	541	0.245023	1.23779	0.0146174	0.0704507	0.0515696	5290	tags=21%, list=16%, signal=18%	NFATC4/NUPR1/DYRK1B/FHL1/FOXO4/PGM5/COL6A3/TNNT2/HDAC5/ERBB3/ADAM12/P2RX2/DDIT3/EDN1/NEK5/IGFBP5/NEURL1/ASS1/SGCG/OBSCN/MESP1/COL3A1/SVIL/CTF1/NPNT/CYP26B1/FOXP2/ANK2/IGF2/MYH14/VEGFA/CAV1/HEG1/TBX1/NFATC2/EGR3/ALX4/TNNT1/EHD2/HOXD10/FGF2/EGR2/HINFP/TRIM54/VAMP5/CDON/FZD2/PDCD4/TP73/SYNE1/MYL6B/CHRNA1/SMAD4/SHH/NR1D2/TMOD4/MIR26A2/BTG2/LMOD2/ARNTL/MIR140/MIR1-2/MIR23B/MIR24-2/GDF15/MEIS1/JARID2/D…
GO_RESPONSE_TO_XENOBIOTIC_STIMULUS	GO_RESPONSE_TO_XENOBIOTIC_STIMULUS	241	-0.29166	-1.34833	0.0146471	0.0705227	0.0516223	3729	tags=20%, list=11%, signal=17%	CYB5R3/PTGES3/ADA/MTOR/PPP2R2A/UGT1A5/ADORA2A/NAT1/PPP3CA/MARC1/GCLC/PDGFB/ARNT2/HOMER2/RELA/SOD1/CALM3/EFTUD2/CBR3/CYP1B1/DHODH/AHRR/GSS/SULT1A2/UGT1A7/DRD1/UGT1A8/E2F1/UGT1A6/MCM7/FECH/PCNA/HPRT1/CCNA2/GOT2/FADD/DNMT3B/UGT1A4/GPI/HSP90AB1/ALDH3A1/PPARG/CYP26A1/NQO2/UGT1A1/CYP1A1/NQO1
GO_ACTIN_FILAMENT_BUNDLE_ORGANIZATION	GO_ACTIN_FILAMENT_BUNDLE_ORGANIZATION	137	-0.325127	-1.39698	0.0147144	0.070775	0.0518071	8851	tags=38%, list=27%, signal=28%	SYNPO2/MKKS/FSCN2/SORBS3/WNT4/RHOB/GPR65/RND1/EPS8/ASAP3/APOA1/ACTN4/SYNPO2L/LIMCH1/SLC9A1/SRC/FSCN3/FSCN1/FHDC1/MYO1B/NRP1/EZR/SH3PXD2B/SHROOM1/WASF2/ZYX/PLS3/RND3/PPM1F/MTOR/NEDD9/SRF/PPFIA1/TPM1/S100A10/ID1/CDC42/FHOD1/PXN/NF2/RHOC/RHOA/FLNA/BAIAP2/WNT11/LIMK1/ITGB1BP1/ACTN1/PFN2/PFN1/PDXP/VIL1
GO_NAD_BIOSYNTHETIC_PROCESS	GO_NAD_BIOSYNTHETIC_PROCESS	23	0.533876	1.62987	0.0148535	0.0713717	0.0522438	7321	tags=57%, list=22%, signal=44%	PARP10/HAAO/KMO/PARP9/NADSYN1/SLC5A8/NMNAT3/PARP16/NMRK1/NMNAT2/QPRT/ASPDH/PTGIS
GO_NEGATIVE_REGULATION_OF_GROWTH	GO_NEGATIVE_REGULATION_OF_GROWTH	228	0.288948	1.33629	0.014916	0.0715996	0.0524107	4289	tags=22%, list=13%, signal=20%	ING4/SEMA6C/FHL1/BCL6/BST2/TP53/IGFBP5/GJA1/PML/IP6K2/SESN2/PLXNA3/SEMA4A/CDKL3/TSPYL2/MT2A/SEMA3B/GPC3/WWC3/ULK2/SEMA6D/ARHGAP4/BBS2/TP73/CDKN1B/SMAD4/CDKN2A/LBP/DRAXIN/FSTL4/MAP2/MIR1-2/GDF15/MEIS1/JARID2/MSTN/CAMP/STC2/BMP4/TMPRSS4/DUSP10/NTN1/CDA/SEMA3D/PTCH1/SEMA3A/KCNK2/SEMA4D/BDKRB1/PPARA/SIPA1
GO_CELLULAR_RESPONSE_TO_LIPID	GO_CELLULAR_RESPONSE_TO_LIPID	507	0.24721	1.24214	0.0150344	0.0719425	0.0526616	5303	tags=21%, list=16%, signal=18%	CALCOCO1/NFATC4/RORC/PDK4/PCK2/CREBRF/GHRHR/PPARGC1A/HDAC5/CPS1/AXL/NOD2/ANXA1/EDN1/KMO/DDIT4/FBXO32/NR2C2/NOS3/ASS1/SSTR5/CEBPB/CCL5/PAQR8/CYP26B1/ADAMTS13/CD55/HCK/PGR/KLF9/CX3CL1/CMPK2/ATM/FZD4/STC1/TBX1/CX3CR1/MYB/NR4A2/ABHD2/RAMP3/NR0B2/TNFAIP3/PDCD4/AKR1C3/ABCA1/GRAMD1C/NOS2/DAB2/FAM210B/HMGB2/SSTR3/SERPINF1/HDAC6/NR1D2/CD68/ERRFI1/LBP/ARNTL/FOXO3/ADCY6/THRA/TGFB1I1/MSTN/CD274/TICAM2/PLSCR4…
GO_INTERACTION_WITH_HOST	GO_INTERACTION_WITH_HOST	177	-0.307124	-1.36408	0.015042	0.0719425	0.0526616	5226	tags=27%, list=16%, signal=22%	EXOC2/CBLL1/KPNA4/TRIM62/SNX3/VAMP8/SCARB1/DDB1/KPNA1/CTNNB1/BAD/MID2/RAB7A/TRIM26/EPHA2/VPS18/HYAL3/ITGAV/CBL/CDHR3/DAG1/TRIM35/RPSA/NUP153/TYMS/PPID/P4HB/TRIM28/IDE/KPNB1/TCP1/UVRAG/KPNA3/CD81/VPS4A/CCNK/LDLR/PPIA/TUSC2/ALYREF/SLC52A2/GRB2/FUCA2/GAPDH/TYRO3/KPNA2/TFRC
GO_OLIGODENDROCYTE_DIFFERENTIATION	GO_OLIGODENDROCYTE_DIFFERENTIATION	81	-0.376361	-1.49282	0.015042	0.0719425	0.0526616	6488	tags=37%, list=20%, signal=30%	CNTN2/KCNJ10/HDAC1/BNIP3/CDK5/CSK/B4GALT6/ZNF365/ID4/SOX9/WASF3/CTNNB1/MTOR/CLU/DLX1/EIF2B5/DAG1/EIF2B2/SLC45A3/EIF2B4/TSPAN2/SOX11/RHEB/PRMT5/WDR1/DAAM2/EIF2B1/CNP/PPARG/EIF2B3
GO_REGULATION_OF_TRANSCRIPTION_REGULATORY_REGION_DNA_BINDING	GO_REGULATION_OF_TRANSCRIPTION_REGULATORY_REGION_DNA_BINDING	44	-0.441826	-1.55934	0.0150479	0.0719425	0.0526616	6624	tags=39%, list=20%, signal=31%	GATA1/ZBTB7A/FAM129B/DOT1L/DDRGK1/CTNNB1/ENHO/LHX2/PARK7/SOX11/MAD2L2/TRIM6/PARP1/MSX1/ZNF593/ZMPSTE24/FOXC1
GO_REGULATION_OF_LYMPHOCYTE_DIFFERENTIATION	GO_REGULATION_OF_LYMPHOCYTE_DIFFERENTIATION	137	0.3199	1.3862	0.015092	0.0720327	0.0527276	4525	tags=21%, list=14%, signal=18%	BCL6/LGALS9/AXL/ANXA1/JAK3/IFNL1/BTN2A2/FOXN1/CYP26B1/IRF1/NFATC2/EGR3/NFKBIZ/MYB/ERBB2/INHA/SHH/PGLYRP2/IL23A/NCKAP1L/ZFP36L2/BMP4/DUSP10/CYLD/PGLYRP4/PRDM1/SASH3/SOX13/IL7
GO_TOXIN_TRANSPORT	GO_TOXIN_TRANSPORT	35	-0.473367	-1.58687	0.0151188	0.0720327	0.0527276	6068	tags=49%, list=18%, signal=40%	BNIP3/NRP1/HSPA5/MTMR12/RAB28/TRIP4/ARID1A/RAB43/CCT8/TCP1/CCT3/CCT4/CCT2/HRH2/DNAJA1/CCT5/CCT7
GO_SYNAPTIC_VESICLE_CYCLE	GO_SYNAPTIC_VESICLE_CYCLE	167	-0.312884	-1.38179	0.0151309	0.0720327	0.0527276	6725	tags=31%, list=20%, signal=24%	ACTG1/PPFIA3/ARF6/SYP/AP3B1/STX1B/PRKCG/BACE1/CDK5/CADPS/SYT5/APBA2/STXBP1/CPLX2/STX2/STXBP5/DRD2/STX11/CASK/CTNNB1/SNAP47/DNAJC5/SH3GL1/SNAP91/ADORA2A/VPS18/GIT1/CYFIP1/ACTB/CALM3/PCLO/GIPC1/PLAA/PACSIN1/RAP1A/STX1A/STX3/TOR1A/DRD1/STXBP5L/ATP2A2/RAB3B/DTNBP1/ADORA2B/NCS1/PRKAR1B/CHRNA5/PFN2/CSPG5/RIMS3/CDK5R1
GO_SULFUR_COMPOUND_METABOLIC_PROCESS	GO_SULFUR_COMPOUND_METABOLIC_PROCESS	178	-0.308811	-1.37534	0.0151398	0.0720327	0.0527276	5431	tags=31%, list=17%, signal=26%	ISCA1/FASN/IBA57/NDOR1/SULT1A3/HSD17B4/COMT/MICAL2/ACSM4/GPAM/SULT2B1/ACOT11/ISCU/PTGES/AMD1/HSPA9/IMPAD1/ACOT7/MRI1/PAX8/CIAPIN1/GAL3ST4/SUCLG1/SOD1/AHCY/ISCA2/MVD/MVK/FXN/PAPSS1/BPNT1/NFS1/ACOT4/ACOT13/PARK7/SULT1A2/TPST2/NUBP1/SLC25A10/MMACHC/MTHFD1/GLRX2/CHSY1/HMGCS1/GSR/CIAO1/IDH1/DBI/ENOPH1/BOLA2B/GSTA1/GLRX3/G6PD/BOLA2/PAPSS2/SLC25A19
GO_NEGATIVE_REGULATION_OF_RELEASE_OF_CYTOCHROME_C_FROM_MITOCHONDRIA	GO_NEGATIVE_REGULATION_OF_RELEASE_OF_CYTOCHROME_C_FROM_MITOCHONDRIA	15	-0.621558	-1.67763	0.0151425	0.0720327	0.0527276	9837	tags=73%, list=30%, signal=51%	BCL2L1/HIGD1A/PAM16/AKT1/OPA1/PRELID1/CLU/ARRB2/TRIAP1/FXN/PPIF
GO_CYTOPLASMIC_MICROTUBULE_ORGANIZATION	GO_CYTOPLASMIC_MICROTUBULE_ORGANIZATION	49	-0.425868	-1.54125	0.0151633	0.0720597	0.0527474	7054	tags=43%, list=21%, signal=34%	DYNC1H1/CAMSAP2/PLK3/FSD1/HOOK3/PAFAH1B1/EZR/CAV3/KATNAL1/FIGNL1/CAMSAP1/CCDC88B/STMN3/WDR73/TUBGCP3/SLAIN2/KPNB1/FIGN/TUBGCP4/CIB1/TUBG1
GO_TRANSLESION_SYNTHESIS	GO_TRANSLESION_SYNTHESIS	38	-0.458814	-1.56652	0.0152821	0.072552	0.0531078	5244	tags=55%, list=16%, signal=47%	POLN/RFC2/RFC3/RFC4/POLD3/POLH/PRIMPOL/RCHY1/ZBTB1/DTL/RPA2/POLD2/UBA52/RPA1/USP10/POLE2/MAD2L2/RFC5/PCNA/NPLOC4/VCP
GO_EXOCYTIC_PROCESS	GO_EXOCYTIC_PROCESS	74	-0.385366	-1.49933	0.0153785	0.0729369	0.0533896	5482	tags=43%, list=17%, signal=36%	RAB3D/SNX4/RAB3A/CPLX3/RAB10/LYN/SYNJ1/SCFD1/VAMP3/PPFIA3/STX1B/STXBP1/CPLX2/STX2/VAMP8/STX11/SNAP47/VAMP7/RAB8B/VPS33A/EXOC8/RAB15/VPS33B/VPS18/KCNB1/STX1A/STX3/RAB3B/RAB8A/RABEPK/YKT6/SCFD2
GO_T_CELL_ACTIVATION	GO_T_CELL_ACTIVATION	366	0.260169	1.27122	0.0154367	0.0731397	0.0535379	4680	tags=19%, list=14%, signal=17%	RORC/BCL6/LGALS9/RSAD2/NOD2/ANXA1/JAK3/SFTPD/BTN3A1/IFNL1/PLA2G2F/LFNG/BTN2A2/FOXN1/STAT6/CEACAM1/ITGAL/CEBPB/CCL5/CYP26B1/CCR7/KIF13B/SATB1/CD55/FYN/IRF1/HLA-E/IGF2/CAV1/SEMA4A/DLG5/RASAL3/NFATC2/EGR3/NFKBIZ/MYB/SLC11A1/EFNB3/CLEC7A/ERBB2/DUSP22/CD44/SHH/CD5/WAS/PDCD1/IL23A/MAFB/CD274/LEPR/NCKAP1L/NLRC3/ZFP36L2/BMP4/DUSP10/CYLD/RUNX2/CLEC4A/HLA-DMB/PRDM1/APBB1IP/AGER/THY1/IL12A/SASH3/SOX13/IL7/P…
GO_PYRIDINE_CONTAINING_COMPOUND_METABOLIC_PROCESS	GO_PYRIDINE_CONTAINING_COMPOUND_METABOLIC_PROCESS	37	-0.463977	-1.57565	0.0154963	0.0732394	0.0536109	4447	tags=32%, list=14%, signal=28%	ME2/NT5E/MDH2/MDH1/PNPO/KCNAB2/PDXK/IDH1/LDHA/G6PD/VCP/ME1
GO_FORMATION_OF_CYTOPLASMIC_TRANSLATION_INITIATION_COMPLEX	GO_FORMATION_OF_CYTOPLASMIC_TRANSLATION_INITIATION_COMPLEX	14	-0.633448	-1.67897	0.015507	0.0732394	0.0536109	5081	tags=50%, list=15%, signal=42%	EIF3F/EIF3M/EIF3CL/EIF3C/EIF3B/EIF3I/EIF3K
GO_EPITHELIAL_CELL_DIFFERENTIATION	GO_EPITHELIAL_CELL_DIFFERENTIATION	577	0.243334	1.23467	0.0155139	0.0732394	0.0536109	3833	tags=18%, list=12%, signal=16%	TXNIP/PODXL/SLC4A5/KRT23/PCK2/LAMB2/KLK12/CPS1/CNN3/NUMA1/ANXA1/UPK3A/LRTOMT/KLK13/ACTA2/MESP1/FOXN1/STAT1/CEACAM1/CEBPB/CYP26B1/ABCA12/ASCL1/BDH2/PGR/ADAMTSL4/SLC7A11/BARX1/TPP1/STC1/VEGFA/MYO7A/CAV1/KRTAP5-10/HEG1/TBX1/DLG5/KRTAP5-7/PDZD7/KRT39/EHF/ELF5/BFSP2/DSG1/UPK1A/CLIC4/IKBKB/FZD2/COL23A1/AKR1C3/MAGI2/ACVR2B/LCE1F/DAB2/SLITRK6/CDKN1B/CCDC78/MYCL/SMAD4/KDM5B/KRTAP5-9/KRT20/KRT12/KLK5/ERRFI…
GO_REGULATION_OF_OXIDATIVE_PHOSPHORYLATION	GO_REGULATION_OF_OXIDATIVE_PHOSPHORYLATION	24	-0.53403	-1.63196	0.0155193	0.0732394	0.0536109	7116	tags=67%, list=22%, signal=52%	PGK2/DNAJC15/DNAJC30/UQCC2/CDK1/COX7A2/SLC25A23/COX7A1/CCNB1/RHOA/PARK7/PGK1/PPIF/PDE12/VCP/SLC25A33
GO_POSITIVE_REGULATION_OF_T_HELPER_1_TYPE_IMMUNE_RESPONSE	GO_POSITIVE_REGULATION_OF_T_HELPER_1_TYPE_IMMUNE_RESPONSE	14	0.623645	1.66428	0.0156879	0.0738994	0.0540941	2360	tags=29%, list=7%, signal=27%	ANXA1/SLC11A1/IL1R1/IL23A
GO_POSITIVE_REGULATION_OF_TRANSCRIPTION_INITIATION_FROM_RNA_POLYMERASE_II_PROMOTER	GO_POSITIVE_REGULATION_OF_TRANSCRIPTION_INITIATION_FROM_RNA_POLYMERASE_II_PROMOTER	19	-0.573186	-1.65463	0.0156995	0.0738994	0.0540941	603	tags=58%, list=2%, signal=57%	HNF1A/CAND1/SUB1/CREB1/PSMC6/SRF/WNT10B/PSMC2/PSMC5/PSMC4/PSMC3
GO_COPII_COATED_VESICLE_CARGO_LOADING	GO_COPII_COATED_VESICLE_CARGO_LOADING	14	-0.631435	-1.67363	0.0157058	0.0738994	0.0540941	5158	tags=57%, list=16%, signal=48%	RAB1A/SEC23A/SEC24C/SEC24A/SEC24D/SEC13/INSIG1/SEC23B
GO_AXONAL_TRANSPORT	GO_AXONAL_TRANSPORT	53	-0.418472	-1.53623	0.0157772	0.0741621	0.0542863	6934	tags=42%, list=21%, signal=33%	KIF3B/ARL8A/AP3B1/OPA1/PAFAH1B1/BLOC1S4/KIF1A/BLOC1S2/RAB21/NDEL1/BLOC1S3/TERF2/SOD1/HAP1/MAP1A/KIF4A/CNIH2/KIF1C/DTNBP1/KIF1B/KIF5A/UCHL1
GO_RIBOSOMAL_SMALL_SUBUNIT_ASSEMBLY	GO_RIBOSOMAL_SMALL_SUBUNIT_ASSEMBLY	16	-0.610247	-1.67964	0.0158095	0.0742406	0.0543438	2718	tags=62%, list=8%, signal=57%	RPS10/RPS15/ERAL1/RPS14/RPSA/ABT1/RRP7A/MRPS11/MRPS7/PWP2
GO_RESPONSE_TO_MORPHINE	GO_RESPONSE_TO_MORPHINE	23	-0.537814	-1.62908	0.0159363	0.07467	0.0546582	6188	tags=43%, list=19%, signal=35%	PRKCG/PRKCE/DRD2/ADA/MTOR/PPP2R2A/RELA/GOT2/FADD/GPI
GO_ER_ASSOCIATED_MISFOLDED_PROTEIN_CATABOLIC_PROCESS	GO_ER_ASSOCIATED_MISFOLDED_PROTEIN_CATABOLIC_PROCESS	11	-0.67803	-1.68288	0.015948	0.07467	0.0546582	5622	tags=55%, list=17%, signal=45%	SDF2/UGGT1/DERL1/TOR1A/SDF2L1/VCP
GO_MITOTIC_NUCLEAR_ENVELOPE_DISASSEMBLY	GO_MITOTIC_NUCLEAR_ENVELOPE_DISASSEMBLY	11	-0.677873	-1.68248	0.015948	0.07467	0.0546582	6113	tags=82%, list=19%, signal=67%	CTDNEP1/VRK1/CDK1/NEK6/CCNB2/PRKCA/PLK1/CCNB1/LPIN1
GO_DETECTION_OF_EXTERNAL_BIOTIC_STIMULUS	GO_DETECTION_OF_EXTERNAL_BIOTIC_STIMULUS	16	0.599727	1.66721	0.015984	0.074765	0.0547277	5131	tags=38%, list=16%, signal=32%	NOD2/C4B/PGLYRP2/LBP/PGLYRP4/NOD1
GO_NEGATIVE_REGULATION_OF_PRODUCTION_OF_MOLECULAR_MEDIATOR_OF_IMMUNE_RESPONSE	GO_NEGATIVE_REGULATION_OF_PRODUCTION_OF_MOLECULAR_MEDIATOR_OF_IMMUNE_RESPONSE	25	0.520127	1.62113	0.0161193	0.0753236	0.0551366	1792	tags=24%, list=5%, signal=23%	BCL6/BST2/JAK3/PARP3/CD22/HLA-F
GO_VESICLE_MEDIATED_TRANSPORT_IN_SYNAPSE	GO_VESICLE_MEDIATED_TRANSPORT_IN_SYNAPSE	182	-0.306568	-1.36808	0.016173	0.0753964	0.0551899	6725	tags=29%, list=20%, signal=23%	ACTG1/PPFIA3/ARF6/SYP/AP3B1/STX1B/PRKCG/BACE1/CDK5/CADPS/SYT5/APBA2/STXBP1/BLOC1S4/CPLX2/STX2/BLOC1S2/DRD2/STX11/CASK/CTNNB1/SNAP47/DNAJC5/BLOC1S3/SH3GL1/SNAP91/ADORA2A/VPS18/GIT1/ACTB/ARC/CALM3/PCLO/GIPC1/PACSIN1/RAP1A/STX1A/STX3/TOR1A/GSG1L/DRD1/STXBP5L/CNIH2/ATP2A2/DTNBP1/ADORA2B/NCS1/RAB8A/CHRNA5/PFN2/KIF5A/CSPG5/RIMS3
GO_RESPONSE_TO_NERVE_GROWTH_FACTOR	GO_RESPONSE_TO_NERVE_GROWTH_FACTOR	45	-0.437596	-1.55204	0.0161762	0.0753964	0.0551899	6797	tags=47%, list=21%, signal=37%	MICALL1/CRK/ARF6/CREB1/SORT1/TRPV1/ACAP2/HSPA5/EEF2K/EHD1/CBL/KCNC1/ID1/RAP1A/RAB35/EIF4A3/E2F1/CORO1A/KAT2A/CIB1/KIF1B
GO_REGULATION_OF_CELL_CYCLE_ARREST	GO_REGULATION_OF_CELL_CYCLE_ARREST	98	-0.35182	-1.44121	0.0162006	0.0753964	0.0551899	5992	tags=36%, list=18%, signal=29%	CDKN1A/CDK5/ZNF268/PLAGL1/CDK1/EVI2B/CNOT7/MIR34A/SDE2/CNOT4/E2F4/CNOT11/RRP8/E2F7/AURKA/E2F8/GTSE1/TRIAP1/CCNB1/FZD9/PRKACA/PCBP4/SFN/MYBBP1A/CCNK/E2F1/PRMT1/PCNA/CALR/BIN1/FOXM1/TFDP1/SLC25A33/HSP90AB1/CDK5R1
GO_NEGATIVE_REGULATION_OF_UBIQUITIN_PROTEIN_TRANSFERASE_ACTIVITY	GO_NEGATIVE_REGULATION_OF_UBIQUITIN_PROTEIN_TRANSFERASE_ACTIVITY	16	-0.607536	-1.67218	0.0162097	0.0753964	0.0551899	4086	tags=50%, list=12%, signal=44%	SMAD7/FBXO5/PARK7/BAG2/MAD2L2/USP44/MAD2L1/LIMK1
GO_PH_REDUCTION	GO_PH_REDUCTION	48	-0.427922	-1.53909	0.0162141	0.0753964	0.0551899	4490	tags=35%, list=14%, signal=31%	ATP6V1C2/ROGDI/RAB7A/ATP6V0C/ATP6V1A/GPR89B/ATP6V1F/PPT1/ATP6V1E1/ATP6V0E2/ATP6V0E1/ATP6V1B2/ATP6V1D/ATP6V0D1/CLN6/ATP6V0B/ATP6V0A2
GO_RESPONSE_TO_ARSENIC_CONTAINING_SUBSTANCE	GO_RESPONSE_TO_ARSENIC_CONTAINING_SUBSTANCE	29	-0.504179	-1.61437	0.0164422	0.0763597	0.055895	1896	tags=28%, list=6%, signal=26%	DAXX/DDX3X/FECH/PPIF/VCP/HMOX1/ZFAND2A/CYP1A1
GO_NEGATIVE_REGULATION_OF_MUSCLE_ADAPTATION	GO_NEGATIVE_REGULATION_OF_MUSCLE_ADAPTATION	11	0.668337	1.66273	0.0164534	0.0763597	0.055895	4909	tags=45%, list=15%, signal=39%	IGFBP5/NOS3/ERRFI1/ATP2B4/KLF4
GO_SKIN_DEVELOPMENT	GO_SKIN_DEVELOPMENT	280	0.275418	1.30609	0.0164696	0.0763605	0.0558956	6334	tags=29%, list=19%, signal=23%	TXNIP/KRT23/KLK12/COL5A2/NUMA1/ANXA1/IGFBP5/KLK13/FOXN1/COL3A1/CYP26B1/ABCA12/FUZ/ATP8A2/FGF7/APCDD1/COL5A1/KRTAP5-10/KRTAP5-7/ALX4/KRT39/DSG1/CLIC4/AKR1C3/ALOX12B/LCE1F/ITGB4/SMAD4/SHH/KRTAP5-9/KRT20/KRT12/KLK5/ERRFI1/CASP14/PRSS8/DNASE1L2/KRT40/HRNR/KLK14/RYR1/COL1A1/CTSK/DSPP/KRT15/DLL1/FERMT1/PERP/CNFN/DSP/SOSTDC1/IFT74/CELSR1/ARRDC3/PPL/WNT10A/KRT78/SMO/LCE1C/DSC1/FLG2/PKD1/ASPRV1/ALOX12/YAP…
GO_RETROGRADE_AXONAL_TRANSPORT	GO_RETROGRADE_AXONAL_TRANSPORT	15	-0.61828	-1.66878	0.0165372	0.0765618	0.0560429	5530	tags=60%, list=17%, signal=50%	PAFAH1B1/KIF1A/NDEL1/SOD1/HAP1/MAP1A/KIF1C/KIF1B/KIF5A
GO_ESTABLISHMENT_OF_ENDOTHELIAL_BARRIER	GO_ESTABLISHMENT_OF_ENDOTHELIAL_BARRIER	36	-0.462857	-1.56021	0.0165452	0.0765618	0.0560429	7469	tags=39%, list=23%, signal=30%	S1PR2/PROC/MARVELD2/TJP2/TNFRSF1A/EZR/FASN/ENG/CTNNB1/SOX18/F2RL1/RAP1A/S1PR3/CDH5
GO_RESPONSE_TO_PEPTIDE_HORMONE	GO_RESPONSE_TO_PEPTIDE_HORMONE	371	-0.264358	-1.28047	0.0165881	0.0766858	0.0561337	5115	tags=26%, list=16%, signal=23%	NR4A3/TRPV1/GHSR/OPA1/CSK/KLF15/PRLH/APC/PTPN1/PNPT1/ZBTB7B/PCSK9/SLC2A8/SRSF4/TBC1D4/MYO5A/PPAT/ATP6V1C2/EEF2K/GGH/NDEL1/PTPRE/PRKCD/RAB8B/ADIPOR1/MIR145/ATP6V0C/ESRRA/MTOR/SH2B2/GCLC/SOCS3/ADCY5/ATP6V1A/CYFIP1/SOCS7/PTPN11/RELA/EIF2B5/DAG1/ADCY3/ACVR1C/ENHO/CYBB/ATP6V1F/APRT/EIF2B2/CRY1/CACYBP/EIF2B4/RANGAP1/PRKACA/QDPR/IDE/ATP6V1E1/PKM/ATP6V0E2/ATP6V0E1/SOGA1/PXN/NCOA5/GPR21/CHUK/EIF4EBP2/PARP…
[truncated: 3,728 more rows]
