# Supplementary material for: G-quadruplex binders as cytostatic modulators of innate immune genes in cancer cells
Source: Nucleic Acids Res. 2021 Jun 17;49(12):6673–86. doi: 10.1093/nar/gkab500 (PMC8266585; doi:10.1093/nar/gkab500)
Supplement: gkab500_Supplemental_Files [file gkab500_supplemental_files.zip › SD5.xlsx]

## Sheet: SD5
gene	baseMean	log2FoldChange	lfcSE	stat	pvalue	padj	description	gene_biotype	GO_BP
OAS1	5557.56	1.92435	0.184834	10.4112	2.20364e-25	4.85902e-21	2'-5'-oligoadenylate synthetase 1 [Source:HGNC Symbol;Acc:HGNC:8086]	protein_coding	immune response, defense response to virus, immune system process, innate immune response, glucose metabolic process, response to virus, negative regulation of viral genome replication, interferon-gamma-mediated signaling pathway, type I interferon signaling pathway, glucose homeostasis, regulation of ribonuclease activity
MX1	12618.7	1.88989	0.200309	9.43491	3.91341e-21	4.31453e-17	MX dynamin like GTPase 1 [Source:HGNC Symbol;Acc:HGNC:7532]	protein_coding	immune system process, innate immune response, defense response to virus, membrane fusion, response to virus, negative regulation of viral genome replication, signal transduction, organelle fission, defense response, apoptotic process, type I interferon signaling pathway, mitochondrial fission, synaptic vesicle budding from presynaptic endocytic zone membrane, receptor internalization, response t…
OAS3	23983	1.66791	0.178352	9.35175	8.62095e-21	4.7523e-17	2'-5'-oligoadenylate synthetase 3 [Source:HGNC Symbol;Acc:HGNC:8088]	protein_coding	immune response, defense response to virus, immune system process, innate immune response, response to virus, negative regulation of viral genome replication, nucleobase-containing compound metabolic process, interferon-gamma-mediated signaling pathway, type I interferon signaling pathway, regulation of ribonuclease activity
UCA1	979.312	3.97238	0.424721	9.35291	8.52704e-21	4.7523e-17	NA	NA	NA
HSPB8	12392.7	1.69074	0.181404	9.32029	1.16021e-20	5.11652e-17	heat shock protein family B (small) member 8 [Source:HGNC Symbol;Acc:HGNC:30171]	protein_coding	protein phosphorylation, regulation of cellular response to heat, cellular response to unfolded protein, positive regulation of aggrephagy
C19orf66	2846.65	1.70974	0.191741	8.91689	4.7955e-19	1.76235e-15	NA	NA	NA
RP11-206M11.7	655.951	1.45504	0.164915	8.82293	1.11501e-18	3.51228e-15	NA	NA	NA
UBE2L6	3659.03	2.00664	0.229805	8.73194	2.50349e-18	6.90024e-15	ubiquitin conjugating enzyme E2 L6 [Source:HGNC Symbol;Acc:HGNC:12490]	protein_coding	protein ubiquitination, ubiquitin-dependent protein catabolic process, cellular protein metabolic process, cellular protein modification process, translesion synthesis, ISG15-protein conjugation, negative regulation of type I interferon production, modification-dependent protein catabolic process
DDX60L	1657.6	1.7867	0.206677	8.64492	5.38411e-18	1.31911e-14	NA	NA	NA
RARRES3	336.903	2.0895	0.244348	8.5513	1.21706e-17	2.68362e-14	NA	NA	NA
PARP12	5938.87	1.41448	0.167152	8.46228	2.62202e-17	5.25596e-14	poly(ADP-ribose) polymerase family member 12 [Source:HGNC Symbol;Acc:HGNC:21919]	protein_coding	protein auto-ADP-ribosylation, protein mono-ADP-ribosylation
ALDH1A2	240.22	2.36483	0.283603	8.33851	7.52352e-17	1.38245e-13	aldehyde dehydrogenase 1 family member A2 [Source:HGNC Symbol;Acc:HGNC:15472]	protein_coding	oxidation-reduction process, negative regulation of cell population proliferation, protein homotetramerization, retinoic acid metabolic process, retinol metabolic process, blood vessel development, kidney development, liver development, regulation of endothelial cell proliferation, retinoic acid biosynthetic process, heart morphogenesis, vitamin A metabolic process, midgut development, positive r…
CMPK2	1442.24	2.82068	0.340771	8.27736	1.25938e-16	2.13611e-13	cytidine/uridine monophosphate kinase 2 [Source:HGNC Symbol;Acc:HGNC:27015]	protein_coding	phosphorylation, pyrimidine nucleotide biosynthetic process, nucleoside monophosphate phosphorylation, nucleoside diphosphate phosphorylation, nucleoside triphosphate biosynthetic process, dUDP biosynthetic process, dTDP biosynthetic process, dTTP biosynthetic process, cellular response to lipopolysaccharide
RGS16	3154.06	1.44425	0.177911	8.11786	4.74473e-16	7.47296e-13	regulator of G protein signaling 16 [Source:HGNC Symbol;Acc:HGNC:9997]	protein_coding	G protein-coupled receptor signaling pathway, positive regulation of GTPase activity, visual perception, negative regulation of signal transduction, regulation of G protein-coupled receptor signaling pathway
MAPK8IP2	618.711	2.06137	0.255749	8.0601	7.62323e-16	1.12061e-12	mitogen-activated protein kinase 8 interacting protein 2 [Source:HGNC Symbol;Acc:HGNC:6883]	protein_coding	negative regulation of canonical Wnt signaling pathway, dendrite morphogenesis, receptor-mediated endocytosis, excitatory postsynaptic potential, regulation of JNK cascade, regulation of signaling receptor activity, signal complex assembly, negative regulation of apoptotic signaling pathway, behavioral fear response, social behavior, regulation of synaptic transmission, glutamatergic, regulation …
NR2E3	131.593	2.85748	0.356413	8.01734	1.08061e-15	1.48922e-12	nuclear receptor subfamily 2 group E member 3 [Source:HGNC Symbol;Acc:HGNC:7974]	protein_coding	regulation of transcription, DNA-templated, steroid hormone mediated signaling pathway, intracellular receptor signaling pathway, response to stimulus, cell differentiation, regulation of transcription by RNA polymerase II, positive regulation of transcription by RNA polymerase II, negative regulation of transcription by RNA polymerase II, visual perception, anatomical structure development, sign…
TP53	13558.3	-1.12398	0.143268	-7.84529	4.31959e-15	5.60276e-12	tumor protein p53 [Source:HGNC Symbol;Acc:HGNC:11998]	protein_coding	regulation of transcription, DNA-templated, apoptotic process, cell cycle, protein tetramerization, positive regulation of gene expression, negative regulation of cell population proliferation, positive regulation of transcription by RNA polymerase II, positive regulation of transcription, DNA-templated, positive regulation of RNA polymerase II transcriptional preinitiation complex assembly, cell…
APOL6	1010.66	2.07727	0.266492	7.79487	6.44765e-15	7.89837e-12	apolipoprotein L6 [Source:HGNC Symbol;Acc:HGNC:14870]	protein_coding	lipid transport, lipoprotein metabolic process
CDRT1	165.589	2.73336	0.352502	7.75415	8.89383e-15	1.03215e-11	CMT1A duplicated region transcript 1 [Source:HGNC Symbol;Acc:HGNC:14379]	protein_coding	biological_process
LAMB4	50.1152	5.74282	0.752908	7.62751	2.3933e-14	2.63861e-11	laminin subunit beta 4 [Source:HGNC Symbol;Acc:HGNC:6491]	protein_coding	cell adhesion, animal organ morphogenesis, tissue development, cell migration, substrate adhesion-dependent cell spreading, basement membrane assembly
FAM105A	1847.85	1.6062	0.211292	7.60181	2.92019e-14	3.0662e-11	NA	NA	NA
DNAJC22	5025.16	-1.28872	0.169788	-7.59018	3.19471e-14	3.20197e-11	NA	NA	NA
OAS2	8363.81	2.90623	0.383362	7.5809	3.43163e-14	3.28989e-11	2'-5'-oligoadenylate synthetase 2 [Source:HGNC Symbol;Acc:HGNC:8087]	protein_coding	immune response, defense response to virus, immune system process, innate immune response, response to virus, nucleobase-containing compound metabolic process, interferon-gamma-mediated signaling pathway, type I interferon signaling pathway, negative regulation of viral genome replication, regulation of ribonuclease activity, RNA catabolic process, response to bacterium, regulation of lactation
SCUBE2	9337.6	-1.37474	0.182303	-7.54094	4.66582e-14	4.28672e-11	signal peptide, CUB domain and EGF like domain containing 2 [Source:HGNC Symbol;Acc:HGNC:30425]	protein_coding	multicellular organism development
APOL3	283.206	1.97408	0.262368	7.52408	5.30936e-14	4.68286e-11	apolipoprotein L3 [Source:HGNC Symbol;Acc:HGNC:14868]	protein_coding	lipid transport, lipoprotein metabolic process, positive regulation of I-kappaB kinase/NF-kappaB signaling, inflammatory response
LYPD1	1719.79	-1.74325	0.232045	-7.51257	5.79794e-14	4.8643e-11	LY6/PLAUR domain containing 1 [Source:HGNC Symbol;Acc:HGNC:28431]	protein_coding	acetylcholine receptor signaling pathway, negative regulation of signaling receptor activity, behavioral fear response, synaptic transmission, cholinergic, response to nicotine, negative regulation of protein localization to plasma membrane
ST6GAL1	796.107	1.28939	0.171712	7.50904	5.95629e-14	4.8643e-11	ST6 beta-galactoside alpha-2,6-sialyltransferase 1 [Source:HGNC Symbol;Acc:HGNC:10860]	protein_coding	protein glycosylation, protein N-linked glycosylation via asparagine, O-glycan processing, humoral immune response, N-acetylneuraminate metabolic process, sialylation
ANXA8L1	252.147	-1.87501	0.252231	-7.43372	1.05584e-13	8.31474e-11	annexin A8 like 1 [Source:HGNC Symbol;Acc:HGNC:23334]	protein_coding	endosome organization, endosomal transport, negative regulation of phospholipase A2 activity, negative regulation of serine-type endopeptidase activity
ISY1-RAB43	532.678	-27.2497	3.67814	-7.40857	1.27672e-13	9.70748e-11	ISY1-RAB43 readthrough [Source:HGNC Symbol;Acc:HGNC:42969]	protein_coding	generation of catalytic spliceosome for second transesterification step
CALML3-AS1	358.415	-1.57862	0.215495	-7.32558	2.37866e-13	1.74832e-10	NA	NA	NA
OASL	5049.17	1.76119	0.244401	7.20616	5.75526e-13	4.09366e-10	2'-5'-oligoadenylate synthetase like [Source:HGNC Symbol;Acc:HGNC:8090]	protein_coding	immune response, defense response to virus, immune system process, innate immune response, response to virus, negative regulation of viral genome replication, interferon-gamma-mediated signaling pathway, type I interferon signaling pathway, regulation of ribonuclease activity
MND1	514.204	-1.47978	0.207058	-7.14669	8.88926e-13	6.12526e-10	meiotic nuclear divisions 1 [Source:HGNC Symbol;Acc:HGNC:24839]	protein_coding	reciprocal meiotic recombination, DNA recombination, meiotic cell cycle
RP11-398B16.2	172.971	2.56979	0.361139	7.11579	1.11273e-12	7.43504e-10	NA	NA	NA
PTPRH	348.619	3.58083	0.504044	7.10419	1.21028e-12	7.84899e-10	protein tyrosine phosphatase receptor type H [Source:HGNC Symbol;Acc:HGNC:9672]	protein_coding	protein dephosphorylation, dephosphorylation, apoptotic process, peptidyl-tyrosine dephosphorylation involved in inactivation of protein kinase activity
CYP26A1	97.5084	2.24426	0.316635	7.08784	1.36222e-12	8.58201e-10	cytochrome P450 family 26 subfamily A member 1 [Source:HGNC Symbol;Acc:HGNC:2603]	protein_coding	oxidation-reduction process, xenobiotic metabolic process, vitamin metabolic process, ergosterol biosynthetic process, sterol metabolic process, retinoic acid catabolic process, retinoic acid metabolic process, kidney development, response to retinoic acid, response to vitamin A
SPNS2	4705	1.80525	0.255594	7.06296	1.62998e-12	9.98361e-10	sphingolipid transporter 2 [Source:HGNC Symbol;Acc:HGNC:26992]	protein_coding	transmembrane transport, lipid transport, B cell homeostasis, lymphocyte homeostasis, regulation of humoral immune response, sphingosine-1-phosphate receptor signaling pathway, sphingolipid metabolic process, T cell homeostasis, regulation of eye pigmentation, lymph node development, bone development, lymphocyte migration
XAF1	815.429	3.26394	0.467253	6.98538	2.84092e-12	1.69303e-09	XIAP associated factor 1 [Source:HGNC Symbol;Acc:HGNC:30932]	protein_coding	apoptotic process, type I interferon signaling pathway, response to interferon-beta
IGHE	273.484	2.27154	0.325767	6.9729	3.10484e-12	1.80163e-09	immunoglobulin heavy constant epsilon [Source:HGNC Symbol;Acc:HGNC:5522]	IG_C_gene	immune response, immune system process, adaptive immune response, Fc-epsilon receptor signaling pathway, phagocytosis, recognition, phagocytosis, engulfment, complement activation, classical pathway, defense response to bacterium, innate immune response, B cell receptor signaling pathway, positive regulation of B cell activation, cytokine-mediated signaling pathway
LGALS9	350.741	2.26161	0.327095	6.91423	4.70414e-12	2.65965e-09	galectin 9 [Source:HGNC Symbol;Acc:HGNC:6570]	protein_coding	inflammatory response, immune system process, chemotaxis, cellular response to virus, positive regulation of gene expression, response to lipopolysaccharide, positive regulation of interleukin-1 beta secretion, positive regulation of tumor necrosis factor secretion, positive regulation of interleukin-6 secretion, positive regulation of interleukin-10 secretion, cellular response to interferon-gam…
HIST1H2BM	8071.86	-1.20163	0.174426	-6.88909	5.615e-12	3.09527e-09	NA	NA	NA
TRIM21	1163.71	1.27286	0.185525	6.86087	6.84437e-12	3.68093e-09	tripartite motif containing 21 [Source:HGNC Symbol;Acc:HGNC:11312]	protein_coding	protein ubiquitination, cell cycle, protein autoubiquitination, innate immune response, positive regulation of autophagy, protein destabilization, protein polyubiquitination, negative regulation of NF-kappaB transcription factor activity, positive regulation of DNA-binding transcription factor activity, interferon-gamma-mediated signaling pathway, positive regulation of cell cycle, response to in…
NLRC5	1185.96	1.77861	0.262078	6.78657	1.14832e-11	6.0287e-09	NLR family CARD domain containing 5 [Source:HGNC Symbol;Acc:HGNC:29933]	protein_coding	positive regulation of transcription by RNA polymerase II, immune system process, innate immune response, defense response to virus, intracellular signal transduction, positive regulation of interferon-gamma-mediated signaling pathway, negative regulation of NF-kappaB transcription factor activity, negative regulation of type I interferon production, regulation of kinase activity, negative regula…
SLC12A7	10003.1	2.01768	0.298134	6.76768	1.30867e-11	6.71076e-09	solute carrier family 12 member 7 [Source:HGNC Symbol;Acc:HGNC:10915]	protein_coding	ion transport, transmembrane transport, cell volume homeostasis, chloride transmembrane transport, potassium ion transport, chemical synaptic transmission, chloride ion homeostasis, potassium ion homeostasis, potassium ion import across plasma membrane, ammonium import across plasma membrane, potassium ion transmembrane transport
DUT	2413.32	-1.18004	0.175132	-6.73802	1.60556e-11	8.04604e-09	deoxyuridine triphosphatase [Source:HGNC Symbol;Acc:HGNC:3078]	protein_coding	dUMP biosynthetic process, dUTP catabolic process, nucleotide metabolic process, nucleobase-containing compound metabolic process, nucleobase-containing small molecule interconversion, DNA replication
USP27X	562.055	1.31545	0.195377	6.7329	1.66314e-11	8.14938e-09	ubiquitin specific peptidase 27 X-linked [Source:HGNC Symbol;Acc:HGNC:13486]	protein_coding	ubiquitin-dependent protein catabolic process, protein deubiquitination, proteolysis, protein stabilization, positive regulation of apoptotic process, protein K63-linked deubiquitination, protein K48-linked deubiquitination
RP11-731F5.1	86.0703	2.50979	0.372961	6.72937	1.70398e-11	8.16797e-09	NA	NA	NA
LUC7L2	142.32	-25.113	3.74474	-6.7062	1.99754e-11	9.37143e-09	LUC7 like 2, pre-mRNA splicing factor [Source:HGNC Symbol;Acc:HGNC:21608]	protein_coding	mRNA splice site selection
KDM3B	26039.2	0.862761	0.128989	6.68863	2.25269e-11	1.03483e-08	lysine demethylase 3B [Source:HGNC Symbol;Acc:HGNC:1337]	protein_coding	oxidation-reduction process, chromatin organization, cellular oxidant detoxification, regulation of transcription, DNA-templated, histone H3-K9 demethylation, response to cisplatin
RSAD2	849.698	2.84342	0.431036	6.59671	4.20382e-11	1.89172e-08	radical S-adenosyl methionine domain containing 2 [Source:HGNC Symbol;Acc:HGNC:30908]	protein_coding	immune system process, innate immune response, defense response to virus, response to virus, negative regulation of viral genome replication, viral process, positive regulation of toll-like receptor 7 signaling pathway, type I interferon signaling pathway, negative regulation of protein secretion, positive regulation of toll-like receptor 9 signaling pathway, positive regulation of T-helper 2 cel…
KCNK3	101.802	4.77348	0.726678	6.5689	5.06874e-11	2.23531e-08	potassium two pore domain channel subfamily K member 3 [Source:HGNC Symbol;Acc:HGNC:6278]	protein_coding	potassium ion transmembrane transport, ion transport, potassium ion transport, stabilization of membrane potential, cardiac conduction, chemical synaptic transmission, brain development, ion transmembrane transport, response to drug, negative regulation of cytosolic calcium ion concentration, cellular response to zinc ion, cellular response to hypoxia, cochlea development
DHX58	738.763	2.13782	0.325645	6.56487	5.2079e-11	2.25165e-08	DExH-box helicase 58 [Source:HGNC Symbol;Acc:HGNC:29517]	protein_coding	response to virus, response to bacterium, negative regulation of type I interferon production, positive regulation of type I interferon production, negative regulation of RIG-I signaling pathway, negative regulation of innate immune response, positive regulation of MDA-5 signaling pathway, positive regulation of RIG-I signaling pathway, regulation of innate immune response, immune system process,…
RPL3	86741.1	-0.779241	0.119115	-6.54189	6.07447e-11	2.57581e-08	ribosomal protein L3 [Source:HGNC Symbol;Acc:HGNC:10332]	protein_coding	translation, ribosomal large subunit assembly, viral transcription, translational initiation, nuclear-transcribed mRNA catabolic process, nonsense-mediated decay, SRP-dependent cotranslational protein targeting to membrane, cellular response to interleukin-4
APOL2	2397.95	1.23767	0.190003	6.51395	7.32004e-11	2.98902e-08	apolipoprotein L2 [Source:HGNC Symbol;Acc:HGNC:619]	protein_coding	lipid transport, lipoprotein metabolic process, lipid metabolic process, multicellular organism development, cholesterol metabolic process, acute-phase response, maternal process involved in female pregnancy
BIVM-ERCC5	226.225	24.4024	3.74468	6.51655	7.19421e-11	2.98902e-08	BIVM-ERCC5 readthrough [Source:HGNC Symbol;Acc:HGNC:43690]	protein_coding	DNA repair, nucleotide-excision repair, nucleotide-excision repair, DNA incision, 3'-to lesion, nucleic acid phosphodiester bond hydrolysis
FGD3	6112.07	1.45165	0.223362	6.49909	8.08061e-11	3.23959e-08	FYVE, RhoGEF and PH domain containing 3 [Source:HGNC Symbol;Acc:HGNC:16027]	protein_coding	regulation of small GTPase mediated signal transduction, cytoskeleton organization, G protein-coupled receptor signaling pathway, filopodium assembly, actin cytoskeleton organization, regulation of cell shape, regulation of GTPase activity, positive regulation of apoptotic process
PHGDH	6745.54	-2.22479	0.34249	-6.49593	8.25245e-11	3.2494e-08	phosphoglycerate dehydrogenase [Source:HGNC Symbol;Acc:HGNC:8923]	protein_coding	oxidation-reduction process, L-serine biosynthetic process, cellular amino acid biosynthetic process, electron transport chain, brain development, cellular amino acid metabolic process, glutamine metabolic process, glycine metabolic process, L-serine metabolic process, threonine metabolic process, gamma-aminobutyric acid metabolic process, regulation of gene expression, taurine metabolic process,…
SMURF1	17781.1	0.711617	0.109667	6.48887	8.64841e-11	3.34557e-08	SMAD specific E3 ubiquitin protein ligase 1 [Source:HGNC Symbol;Acc:HGNC:16807]	protein_coding	ubiquitin-dependent protein catabolic process, negative regulation of BMP signaling pathway, negative regulation of transforming growth factor beta receptor signaling pathway, protein ubiquitination, cell differentiation, positive regulation of protein catabolic process, proteasome-mediated ubiquitin-dependent protein catabolic process, Wnt signaling pathway, planar cell polarity pathway, BMP sig…
TRIM71	432.064	1.75433	0.271005	6.47344	9.57939e-11	3.64182e-08	tripartite motif containing 71 [Source:HGNC Symbol;Acc:HGNC:32669]	protein_coding	protein ubiquitination, protein autoubiquitination, multicellular organism development, gene silencing by RNA, proteasome-mediated ubiquitin-dependent protein catabolic process, negative regulation of translation, protein polyubiquitination, G1/S transition of mitotic cell cycle, posttranscriptional regulation of gene expression, fibroblast growth factor receptor signaling pathway, neural tube de…
RAB37	798.483	1.28081	0.198443	6.4543	1.0872e-10	4.06317e-08	RAB37, member RAS oncogene family [Source:HGNC Symbol;Acc:HGNC:30268]	protein_coding	protein transport, intracellular protein transport, Rab protein signal transduction, neutrophil degranulation
APOD	983.164	1.96431	0.304613	6.44855	1.12926e-10	4.15001e-08	apolipoprotein D [Source:HGNC Symbol;Acc:HGNC:612]	protein_coding	lipid transport, aging, lipid metabolic process, glucose metabolic process, angiogenesis, brain development, negative regulation of focal adhesion assembly, negative regulation of platelet-derived growth factor receptor signaling pathway, negative regulation of cytokine production involved in inflammatory response, response to drug, negative regulation of smooth muscle cell proliferation, respons…
CYP1A1	539.216	1.79406	0.278329	6.44583	1.14966e-10	4.15573e-08	cytochrome P450 family 1 subfamily A member 1 [Source:HGNC Symbol;Acc:HGNC:2595]	protein_coding	oxidation-reduction process, lipid metabolic process, fatty acid metabolic process, steroid biosynthetic process, demethylation, regulation of lipid metabolic process, vitamin D metabolic process, retinol metabolic process, estrogen metabolic process, lipid hydroxylation, steroid metabolic process, ethylene metabolic process, drug metabolic process, epoxygenase P450 pathway, long-chain fatty acid…
KLF2	148.744	1.81272	0.282188	6.42381	1.32907e-10	4.72679e-08	Kruppel like factor 2 [Source:HGNC Symbol;Acc:HGNC:6347]	protein_coding	negative regulation of sprouting angiogenesis, cellular response to laminar fluid shear stress, positive regulation of transcription by RNA polymerase II, cellular stress response to acid chemical, positive regulation of transcription, DNA-templated, regulation of transcription by RNA polymerase II, negative regulation of transcription by RNA polymerase II, positive regulation of nitric oxide bio…
ACER2	1657.34	1.22127	0.192096	6.35761	2.04917e-10	7.14388e-08	alkaline ceramidase 2 [Source:HGNC Symbol;Acc:HGNC:23675]	protein_coding	ceramide metabolic process, activation of cysteine-type endopeptidase activity involved in apoptotic process, positive regulation of cell death, lipid metabolic process, cellular response to DNA damage stimulus, sphingolipid metabolic process, positive regulation of cell population proliferation, regulation of apoptotic process, regulation of autophagy, sphingolipid biosynthetic process, negative…
CCT6P3	1127.21	1.51994	0.239142	6.3558	2.07351e-10	7.14388e-08	NA	NA	NA
RP11-936I5.1	263.922	1.86116	0.293117	6.34955	2.15943e-10	7.32546e-08	NA	NA	NA
CCL22	344.051	2.60004	0.409908	6.34298	2.25369e-10	7.43938e-08	C-C motif chemokine ligand 22 [Source:HGNC Symbol;Acc:HGNC:10621]	protein_coding	immune response, inflammatory response, cell chemotaxis, G protein-coupled receptor signaling pathway, chemotaxis, monocyte chemotaxis, neutrophil chemotaxis, positive regulation of GTPase activity, lymphocyte chemotaxis, chemokine-mediated signaling pathway, positive regulation of ERK1 and ERK2 cascade, cellular response to interferon-gamma, cellular response to interleukin-1, cellular response …
HIST1H2BG	24333.8	-1.17165	0.18473	-6.34251	2.26049e-10	7.43938e-08	NA	NA	NA
RP11-254B13.1	1390.48	-0.878768	0.138929	-6.3253	2.52748e-10	8.19573e-08	NA	NA	NA
ETV7	93.8027	2.93454	0.465896	6.29871	3.00133e-10	9.59122e-08	ETS variant transcription factor 7 [Source:HGNC Symbol;Acc:HGNC:18160]	protein_coding	regulation of transcription, DNA-templated, cell differentiation, regulation of transcription by RNA polymerase II, negative regulation of transcription by RNA polymerase II, transcription by RNA polymerase II, animal organ morphogenesis
HIST1H2BE	6953.75	-1.38069	0.219342	-6.2947	3.07988e-10	9.70161e-08	NA	NA	NA
DLGAP1-AS1	377.272	-1.37018	0.219366	-6.24611	4.20811e-10	1.30688e-07	NA	NA	NA
S100A10	24705.2	-0.992284	0.159018	-6.24009	4.3731e-10	1.33926e-07	S100 calcium binding protein A10 [Source:HGNC Symbol;Acc:HGNC:10487]	protein_coding	positive regulation of GTPase activity, positive regulation of stress fiber assembly, protein localization to plasma membrane, membrane raft assembly, positive regulation of substrate adhesion-dependent cell spreading, positive regulation of focal adhesion assembly, vesicle budding from membrane, response to drug, positive regulation of binding
TRIM56	4608.25	0.755789	0.122032	6.19335	5.88981e-10	1.77905e-07	tripartite motif containing 56 [Source:HGNC Symbol;Acc:HGNC:19028]	protein_coding	immune system process, innate immune response, defense response to virus, protein K63-linked ubiquitination, response to type I interferon, regulation of type I interferon production, interferon-beta production
TINAGL1	94.9474	3.49714	0.565252	6.18686	6.1374e-10	1.82878e-07	tubulointerstitial nephritis antigen like 1 [Source:HGNC Symbol;Acc:HGNC:19168]	protein_coding	proteolysis, endosomal transport
CDH5	141.687	4.41998	0.71612	6.17212	6.73794e-10	1.98095e-07	cadherin 5 [Source:HGNC Symbol;Acc:HGNC:1764]	protein_coding	homophilic cell adhesion via plasma membrane adhesion molecules, cell adhesion, cell-cell adhesion, blood vessel maturation, positive regulation of angiogenesis, negative regulation of inflammatory response, positive regulation of gene expression, positive regulation of cell migration, multicellular organism development, regulation of establishment of cell polarity, cell-cell junction assembly, t…
HIST1H2BH	19360.3	-1.22883	0.199474	-6.16037	7.25764e-10	2.10567e-07	NA	NA	NA
CDH4	160.666	2.13689	0.347536	6.14867	7.8134e-10	2.23747e-07	cadherin 4 [Source:HGNC Symbol;Acc:HGNC:1763]	protein_coding	homophilic cell adhesion via plasma membrane adhesion molecules, cell adhesion, cell-cell adhesion, multicellular organism development, cell-cell junction assembly, adherens junction organization, cell morphogenesis, calcium-dependent cell-cell adhesion via plasma membrane cell adhesion molecules, cell-cell adhesion mediated by cadherin, heterophilic cell-cell adhesion via plasma membrane cell ad…
PSPH	1803.13	-1.38338	0.225619	-6.13149	8.7059e-10	2.46109e-07	phosphoserine phosphatase [Source:HGNC Symbol;Acc:HGNC:9577]	protein_coding	dephosphorylation, L-serine biosynthetic process, cellular amino acid biosynthetic process, L-serine metabolic process, in utero embryonic development, response to mechanical stimulus, response to nutrient levels, response to testosterone
AC104534.3	28.3771	-22.8896	3.74486	-6.11228	9.82174e-10	2.74138e-07	NA	NA	NA
HIST1H4A	6702.17	-1.26832	0.20786	-6.1018	1.04879e-09	2.89072e-07	NA	NA	NA
KB-1562D12.1	201.99	-1.51222	0.247935	-6.09925	1.06566e-09	2.90097e-07	NA	NA	NA
RP5-1021I20.1	133.828	-1.34806	0.221744	-6.07935	1.20672e-09	3.2449e-07	NA	NA	NA
HIST1H2BD	23310.4	-1.23941	0.204059	-6.07378	1.24931e-09	3.31896e-07	NA	NA	NA
BST2	4872.61	1.91494	0.315568	6.06825	1.29309e-09	3.39437e-07	bone marrow stromal cell antigen 2 [Source:HGNC Symbol;Acc:HGNC:1119]	protein_coding	defense response to virus, negative regulation of endopeptidase activity, immune system process, innate immune response, regulation of actin cytoskeleton organization, response to virus, negative regulation of viral genome replication, neutrophil degranulation, positive regulation of I-kappaB kinase/NF-kappaB signaling, B cell activation, negative regulation of cell growth, type I interferon sign…
COL4A6	374.053	-1.65204	0.272528	-6.0619	1.34523e-09	3.48968e-07	collagen type IV alpha 6 chain [Source:HGNC Symbol;Acc:HGNC:2208]	protein_coding	cell adhesion, extracellular matrix organization, collagen-activated tyrosine kinase receptor signaling pathway, cellular response to amino acid stimulus
HIST1H2BC	17559.6	-1.24593	0.205721	-6.05642	1.3918e-09	3.56851e-07	NA	NA	NA
SERHL	857.753	1.9909	0.328884	6.0535	1.4173e-09	3.59213e-07	NA	NA	NA
IMPDH2	34231.4	-0.748614	0.12387	-6.04352	1.50789e-09	3.77829e-07	inosine monophosphate dehydrogenase 2 [Source:HGNC Symbol;Acc:HGNC:6053]	protein_coding	oxidation-reduction process, purine nucleotide biosynthetic process, circadian rhythm, GMP biosynthetic process, lymphocyte proliferation, retina development in camera-type eye, cellular response to interleukin-4, neutrophil degranulation, purine ribonucleoside monophosphate biosynthetic process, GTP biosynthetic process
GOLM1	4900.08	1.24625	0.207103	6.01757	1.77058e-09	4.38666e-07	golgi membrane protein 1 [Source:HGNC Symbol;Acc:HGNC:15451]	protein_coding	cellular protein metabolic process, post-translational protein modification, nucleus organization, regulation of lipid metabolic process
C10orf10	247.202	2.35689	0.392785	6.00047	1.96751e-09	4.82041e-07	NA	NA	NA
KIAA1199	3337.31	1.79349	0.299438	5.98953	2.1045e-09	5.09937e-07	NA	NA	NA
AC104135.3	624.34	1.54452	0.258382	5.97766	2.26367e-09	5.42544e-07	NA	NA	NA
RP11-288L9.4	189.014	1.83524	0.308568	5.94762	2.72074e-09	6.45078e-07	NA	NA	NA
HIST1H2BN	7133.17	-1.29893	0.21956	-5.91608	3.29711e-09	7.73417e-07	NA	NA	NA
UBA7	361.722	1.91545	0.324196	5.90831	3.4563e-09	8.02225e-07	ubiquitin like modifier activating enzyme 7 [Source:HGNC Symbol;Acc:HGNC:12471]	protein_coding	cellular protein modification process, protein ubiquitination, protein modification by small protein conjugation, ISG15-protein conjugation, negative regulation of type I interferon production, modification-dependent protein catabolic process
RP11-96D1.6	46.2122	-21.7936	3.69567	-5.89707	3.70003e-09	8.49851e-07	NA	NA	NA
TMPRSS2	3714.28	1.46829	0.249289	5.88993	3.86362e-09	8.78277e-07	transmembrane serine protease 2 [Source:HGNC Symbol;Acc:HGNC:11876]	protein_coding	proteolysis, protein autoprocessing, endocytosis, positive regulation of viral entry into host cell
FOXC1	761.528	0.781383	0.132937	5.87786	4.15609e-09	9.35121e-07	forkhead box C1 [Source:HGNC Symbol;Acc:HGNC:3800]	protein_coding	regulation of transcription, DNA-templated, positive regulation of transcription by RNA polymerase II, multicellular organism development, kidney development, positive regulation of transcription, DNA-templated, anatomical structure morphogenesis, cell differentiation, regulation of transcription by RNA polymerase II, negative regulation of transcription by RNA polymerase II, cell migration, angi…
P2RX2	312.224	1.47698	0.251963	5.86191	4.57564e-09	1.01912e-06	purinergic receptor P2X 2 [Source:HGNC Symbol;Acc:HGNC:15459]	protein_coding	ion transport, response to ATP, cation transmembrane transport, response to ischemia, purinergic nucleotide receptor signaling pathway, excitatory postsynaptic potential, sensory perception of sound, blood coagulation, positive regulation of calcium ion transport into cytosol, positive regulation of calcium-mediated signaling, response to hypoxia, detection of hypoxic conditions in blood by carot…
RND1	1192.21	1.18781	0.203814	5.8279	5.61295e-09	1.23766e-06	Rho family GTPase 1 [Source:HGNC Symbol;Acc:HGNC:18314]	protein_coding	small GTPase mediated signal transduction, regulation of cell migration, actin filament organization, regulation of cell shape, Rho protein signal transduction, actin filament bundle assembly, establishment or maintenance of cell polarity, establishment or maintenance of actin cytoskeleton polarity, regulation of actin cytoskeleton organization, negative regulation of cell adhesion, neuron remode…
HIST2H2BF	33590.5	-1.30701	0.224908	-5.81133	6.19785e-09	1.3531e-06	NA	NA	NA
IFIT3	1859.18	2.87027	0.495818	5.78895	7.08282e-09	1.53114e-06	interferon induced protein with tetratricopeptide repeats 3 [Source:HGNC Symbol;Acc:HGNC:5411]	protein_coding	cellular response to interferon-alpha, negative regulation of apoptotic process, immune system process, innate immune response, defense response to virus, negative regulation of cell population proliferation, response to virus, type I interferon signaling pathway
PARP10	4569.94	1.64984	0.285485	5.77906	7.512e-09	1.60815e-06	poly(ADP-ribose) polymerase family member 10 [Source:HGNC Symbol;Acc:HGNC:25895]	protein_coding	DNA repair, cellular response to DNA damage stimulus, negative regulation of viral genome replication, negative regulation of NF-kappaB transcription factor activity, negative regulation of gene expression, protein poly-ADP-ribosylation, protein auto-ADP-ribosylation, negative regulation of fibroblast proliferation, protein ADP-ribosylation, translesion synthesis, NAD biosynthesis via nicotinamid…
GDPD5	1301.05	1.12082	0.194045	5.77611	7.64488e-09	1.62086e-06	glycerophosphodiester phosphodiesterase domain containing 5 [Source:HGNC Symbol;Acc:HGNC:28804]	protein_coding	lipid metabolic process, nervous system development, spinal cord motor neuron differentiation, cerebral cortex neuron differentiation, neuron projection development, positive regulation of neuron differentiation, negative regulation of Notch signaling pathway, positive regulation of cell cycle, regulation of timing of cell differentiation
CYP4F8	93.8149	3.36241	0.583083	5.7666	8.08857e-09	1.6939e-06	cytochrome P450 family 4 subfamily F member 8 [Source:HGNC Symbol;Acc:HGNC:2648]	protein_coding	oxidation-reduction process, lipid metabolic process, fatty acid metabolic process, prostaglandin metabolic process, icosanoid metabolic process
FAM168A	13202.1	-0.637906	0.110651	-5.76504	8.16406e-09	1.6939e-06	family with sequence similarity 168 member A [Source:HGNC Symbol;Acc:HGNC:28999]	protein_coding	positive regulation of base-excision repair
TAP2	527.821	1.25952	0.21852	5.76389	8.21984e-09	1.6939e-06	transporter 2, ATP binding cassette subfamily B member [Source:HGNC Symbol;Acc:HGNC:44]	protein_coding	transmembrane transport, antigen processing and presentation of endogenous peptide antigen via MHC class I, peptide transport, protein transport, immune system process, adaptive immune response, antigen processing and presentation of exogenous peptide antigen via MHC class I, TAP-dependent, viral process, antigen processing and presentation of peptide antigen via MHC class I, vesicle fusion with …
HIST1H2BI	17540.2	-1.099	0.19086	-5.75816	8.50345e-09	1.73612e-06	NA	NA	NA
MX2	662.407	2.13273	0.370744	5.75257	8.78991e-09	1.76198e-06	MX dynamin like GTPase 2 [Source:HGNC Symbol;Acc:HGNC:7533]	protein_coding	mRNA transport, protein transport, immune system process, innate immune response, defense response to virus, membrane fusion, response to virus, regulation of cell cycle, organelle fission, defense response, type I interferon signaling pathway, mitochondrial fission, synaptic vesicle budding from presynaptic endocytic zone membrane, receptor internalization, response to interferon-alpha, regulati…
PAEP	36.3909	6.33445	1.10106	5.75304	8.76514e-09	1.76198e-06	progestagen associated endometrial protein [Source:HGNC Symbol;Acc:HGNC:8573]	protein_coding	multicellular organism development, positive regulation of granulocyte macrophage colony-stimulating factor production, apoptotic process, negative regulation of sperm capacitation, regulation of binding of sperm to zona pellucida, positive regulation of interleukin-13 secretion, positive regulation of interleukin-6 secretion
RFC4	3041.6	-0.975993	0.170112	-5.73734	9.61758e-09	1.89346e-06	replication factor C subunit 4 [Source:HGNC Symbol;Acc:HGNC:9972]	protein_coding	DNA replication, DNA duplex unwinding, DNA-dependent DNA replication, DNA repair, regulation of signal transduction by p53 class mediator, translesion synthesis, transcription-coupled nucleotide-excision repair, error-prone translesion synthesis, DNA damage response, detection of DNA damage, nucleotide-excision repair, DNA incision, 5'-to lesion, nucleotide-excision repair, DNA incision, telomere…
RP11-363E7.4	958.175	1.42828	0.248887	5.73867	9.54214e-09	1.89346e-06	NA	NA	NA
IFI27	7008.16	1.84035	0.321102	5.73135	9.96334e-09	1.94417e-06	interferon alpha inducible protein 27 [Source:HGNC Symbol;Acc:HGNC:5397]	protein_coding	apoptotic process, immune system process, innate immune response, defense response to virus, protein K48-linked ubiquitination, apoptotic signaling pathway, viral process, extrinsic apoptotic signaling pathway, proteasome-mediated ubiquitin-dependent protein catabolic process, type I interferon signaling pathway, negative regulation of transcription by RNA polymerase II, modulation by host of vir…
STEAP4	445.218	2.22063	0.387839	5.72565	1.0304e-08	1.993e-06	STEAP4 metalloreductase [Source:HGNC Symbol;Acc:HGNC:21923]	protein_coding	oxidation-reduction process, ion transport, electron transport chain, fat cell differentiation, iron ion homeostasis, protein homotrimerization, copper ion import
RP11-64B16.2	173.227	1.75153	0.305991	5.72412	1.03973e-08	1.99358e-06	NA	NA	NA
FAM189A1	197.679	1.82992	0.320132	5.71613	1.08975e-08	2.03635e-06	NA	NA	NA
RCAN1	1409.45	1.43834	0.251585	5.7171	1.08359e-08	2.03635e-06	regulator of calcineurin 1 [Source:HGNC Symbol;Acc:HGNC:3040]	protein_coding	calcium-mediated signaling, calcineurin-NFAT signaling cascade, regulation of phosphoprotein phosphatase activity, regulation of transcription, DNA-templated, signal transduction, central nervous system development, blood circulation, negative regulation of calcineurin-NFAT signaling cascade, regulation of calcineurin-NFAT signaling cascade, response to ischemia, response to oxidative stress, ske…
SLC43A1	611.911	-2.06512	0.361174	-5.7178	1.0791e-08	2.03635e-06	solute carrier family 43 member 1 [Source:HGNC Symbol;Acc:HGNC:9225]	protein_coding	transmembrane transport, amino acid transmembrane transport, amino acid transport, L-alpha-amino acid transmembrane transport, neutral amino acid transport
NAV1	917.761	1.39598	0.244797	5.70258	1.18004e-08	2.18655e-06	neuron navigator 1 [Source:HGNC Symbol;Acc:HGNC:15989]	protein_coding	neurogenesis, multicellular organism development, cell differentiation, nervous system development, microtubule bundle formation, neuron migration
AL162151.3	388.066	-1.05815	0.185858	-5.69335	1.24574e-08	2.28905e-06	NA	NA	NA
GDF1	28.7221	20.943	3.6811	5.68933	1.27539e-08	2.30511e-06	growth differentiation factor 1 [Source:HGNC Symbol;Acc:HGNC:4214]	protein_coding	SMAD protein signal transduction, BMP signaling pathway, positive regulation of pathway-restricted SMAD protein phosphorylation
HIST1H4H	20000	-1.12589	0.197848	-5.69069	1.26523e-08	2.30511e-06	NA	NA	NA
ULBP2	656.547	0.973142	0.17142	5.67694	1.37125e-08	2.45822e-06	UL16 binding protein 2 [Source:HGNC Symbol;Acc:HGNC:14894]	protein_coding	immune system process, viral process, natural killer cell activation, natural killer cell mediated cytotoxicity
METTL7A	242.246	-2.20935	0.38978	-5.6682	1.44304e-08	2.56605e-06	methyltransferase like 7A [Source:HGNC Symbol;Acc:HGNC:24550]	protein_coding	methylation, neutrophil degranulation
PNMA6C	92.8987	1.51508	0.269773	5.61614	1.95268e-08	3.44452e-06	NA	NA	NA
GDF15	16712.1	1.65273	0.294447	5.61301	1.98837e-08	3.47965e-06	growth differentiation factor 15 [Source:HGNC Symbol;Acc:HGNC:30142]	protein_coding	glial cell-derived neurotrophic factor receptor signaling pathway, positive regulation of MAPK cascade, SMAD protein signal transduction, signal transduction, cell-cell signaling, BMP signaling pathway, transforming growth factor beta receptor signaling pathway, positive regulation of pathway-restricted SMAD protein phosphorylation, positive regulation of protein kinase B signaling, negative regu…
GRAMD2	201.336	2.10088	0.374909	5.6037	2.09824e-08	3.64301e-06	NA	NA	NA
HIST1H2BJ	11621.1	-1.07265	0.192006	-5.58656	2.31611e-08	3.98157e-06	NA	NA	NA
MUC4	22.1457	6.33981	1.13503	5.58557	2.32936e-08	3.98157e-06	mucin 4, cell surface associated [Source:HGNC Symbol;Acc:HGNC:7514]	protein_coding	cell-matrix adhesion, regulation of signaling receptor activity, cell adhesion, stimulatory C-type lectin receptor signaling pathway, O-glycan processing, maintenance of gastrointestinal epithelium
BATF2	318.687	2.6891	0.482245	5.57621	2.45813e-08	4.16936e-06	basic leucine zipper ATF-like transcription factor 2 [Source:HGNC Symbol;Acc:HGNC:25163]	protein_coding	regulation of transcription, DNA-templated, regulation of transcription by RNA polymerase II, cell differentiation, myeloid dendritic cell differentiation, defense response to protozoan
HIST1H4E	32293.4	-1.05003	0.188555	-5.56884	2.56434e-08	4.31632e-06	NA	NA	NA
USP18	3085.12	1.19525	0.215086	5.55709	2.74313e-08	4.58227e-06	ubiquitin specific peptidase 18 [Source:HGNC Symbol;Acc:HGNC:12616]	protein_coding	ubiquitin-dependent protein catabolic process, protein deubiquitination, proteolysis, regulation of inflammatory response, regulation of type I interferon-mediated signaling pathway
AC004540.5	30.3563	-2.46969	0.445484	-5.54384	2.95916e-08	4.90597e-06	NA	NA	NA
IFNB1	58.714	2.16137	0.390333	5.53725	3.07257e-08	5.05599e-06	interferon beta 1 [Source:HGNC Symbol;Acc:HGNC:5434]	protein_coding	defense response, positive regulation of transcription by RNA polymerase II, defense response to virus, response to virus, cytokine-mediated signaling pathway, cell surface receptor signaling pathway, natural killer cell activation, positive regulation of innate immune response, type I interferon signaling pathway, blood coagulation, response to exogenous dsRNA, adaptive immune response, humoral …
TTC9	2594.63	0.931674	0.1686	5.52595	3.2771e-08	5.35259e-06	tetratricopeptide repeat domain 9 [Source:HGNC Symbol;Acc:HGNC:20267]	protein_coding	bone development
ST3GAL4	6546.15	1.04797	0.189932	5.51762	3.43624e-08	5.57126e-06	ST3 beta-galactoside alpha-2,3-sialyltransferase 4 [Source:HGNC Symbol;Acc:HGNC:10864]	protein_coding	protein glycosylation, sialylation, cognition, O-glycan processing, keratan sulfate biosynthetic process, oligosaccharide biosynthetic process, glycolipid biosynthetic process, glycoprotein biosynthetic process, lipid glycosylation, protein sialylation
NKX3-1	261.924	0.843381	0.153106	5.50849	3.61927e-08	5.78296e-06	NK3 homeobox 1 [Source:HGNC Symbol;Acc:HGNC:7838]	protein_coding	regulation of transcription, DNA-templated, positive regulation of transcription by RNA polymerase II, positive regulation of transcription, DNA-templated, cell differentiation, positive regulation of protein phosphorylation, positive regulation of gene expression, negative regulation of cell population proliferation, cellular response to interleukin-1, cellular response to tumor necrosis factor,…
PLEKHB1	863.716	-0.958596	0.173996	-5.5093	3.60268e-08	5.78296e-06	pleckstrin homology domain containing B1 [Source:HGNC Symbol;Acc:HGNC:19079]	protein_coding	multicellular organism development, regulation of cell differentiation, phototransduction
TIMP3	8742.46	1.31145	0.238175	5.50623	3.66595e-08	5.81541e-06	TIMP metallopeptidase inhibitor 3 [Source:HGNC Symbol;Acc:HGNC:11822]	protein_coding	negative regulation of ERK1 and ERK2 cascade, negative regulation of metalloendopeptidase activity, response to stimulus, negative regulation of peptidase activity, visual perception, negative regulation of endopeptidase activity, platelet degranulation, response to organic substance, response to hormone, response to cytokine, negative regulation of membrane protein ectodomain proteolysis, cellul…
CACNA1B	51.1324	3.31254	0.603782	5.48632	4.10387e-08	6.45211e-06	calcium voltage-gated channel subunit alpha1 B [Source:HGNC Symbol;Acc:HGNC:1389]	protein_coding	ion transport, transmembrane transport, calcium ion transmembrane transport, response to amyloid-beta, regulation of ion transmembrane transport, calcium ion transport, chemical synaptic transmission, membrane depolarization, modulation of chemical synaptic transmission, calcium ion import, neurotransmitter secretion, locomotory behavior, regulation of heart contraction, regulation of blood press…
SLC22A31	366.702	1.5719	0.286562	5.48538	4.12584e-08	6.45211e-06	solute carrier family 22 member 31 [Source:HGNC Symbol;Acc:HGNC:27091]	protein_coding	transmembrane transport, ion transport
DDX42	34570.7	1.04437	0.191564	5.45181	4.98602e-08	7.74237e-06	DEAD-box helicase 42 [Source:HGNC Symbol;Acc:HGNC:18676]	protein_coding	regulation of apoptotic process, protein localization, mRNA splicing, via spliceosome
ENOX1	100.236	1.48763	0.273146	5.44627	5.14357e-08	7.93116e-06	ecto-NOX disulfide-thiol exchanger 1 [Source:HGNC Symbol;Acc:HGNC:25474]	protein_coding	ultradian rhythm, oxidation-reduction process, rhythmic process
PARP14	10791.9	1.69184	0.310817	5.4432	5.2333e-08	8.01349e-06	poly(ADP-ribose) polymerase family member 14 [Source:HGNC Symbol;Acc:HGNC:29232]	protein_coding	immune system process, innate immune response, negative regulation of gene expression, negative regulation of tyrosine phosphorylation of STAT protein, positive regulation of tyrosine phosphorylation of STAT protein, negative regulation of interferon-gamma-mediated signaling pathway, protein ADP-ribosylation, protein mono-ADP-ribosylation, positive regulation of interleukin-4-mediated signaling p…
GSTZ1	6385.63	-0.862393	0.158538	-5.43966	5.33813e-08	8.11763e-06	glutathione S-transferase zeta 1 [Source:HGNC Symbol;Acc:HGNC:4643]	protein_coding	aromatic amino acid family metabolic process, metabolic process, cellular oxidant detoxification, L-phenylalanine catabolic process, glutathione metabolic process, tyrosine catabolic process, glutathione derivative biosynthetic process, regulation of acetyl-CoA biosynthetic process from pyruvate
HIST1H2BF	10077.1	-1.27302	0.234124	-5.43739	5.40665e-08	8.16552e-06	NA	NA	NA
HELZ2	29123.3	1.23903	0.227972	5.435	5.4796e-08	8.21941e-06	helicase with zinc finger 2 [Source:HGNC Symbol;Acc:HGNC:30021]	protein_coding	RNA phosphodiester bond hydrolysis, positive regulation of transcription by RNA polymerase II, regulation of lipid metabolic process, nuclear-transcribed mRNA catabolic process, nonsense-mediated decay
HIST1H4B	15441	-1.12731	0.208155	-5.41569	6.10514e-08	9.09583e-06	NA	NA	NA
MYLK-AS1	298.48	-1.30115	0.240801	-5.40341	6.53848e-08	9.67607e-06	NA	NA	NA
LRRC15	270.903	1.63716	0.303138	5.40071	6.6378e-08	9.75757e-06	leucine rich repeat containing 15 [Source:HGNC Symbol;Acc:HGNC:20818]	protein_coding	positive regulation of cell migration, negative regulation of protein localization to plasma membrane, receptor-mediated virion attachment to host cell
HIST1H2AE	16695.3	-1.11113	0.206081	-5.39169	6.97968e-08	1.01922e-05	NA	NA	NA
C5orf56	216.717	1.42073	0.264146	5.3786	7.50679e-08	1.08898e-05	NA	NA	NA
PRPF6	40113.3	-0.665721	0.12391	-5.37261	7.76048e-08	1.11842e-05	pre-mRNA processing factor 6 [Source:HGNC Symbol;Acc:HGNC:15860]	protein_coding	RNA processing, mRNA splicing, via spliceosome, mRNA processing, RNA splicing, spliceosomal complex assembly, positive regulation of transcription by RNA polymerase II, RNA splicing, via transesterification reactions, spliceosomal tri-snRNP complex assembly, RNA localization
FNDC3B	5553.91	0.904716	0.168537	5.36805	7.95907e-08	1.13959e-05	NA	NA	NA
HIST1H2BL	13890.1	-1.14906	0.21447	-5.35766	8.43058e-08	1.19932e-05	NA	NA	NA
RPL7P9	6118.67	-0.849539	0.158842	-5.34832	8.87733e-08	1.25478e-05	NA	NA	NA
PNMA6D	42.4544	1.89472	0.354432	5.34579	9.0023e-08	1.26434e-05	NA	NA	NA
AMIGO2	1723.91	-0.986551	0.184621	-5.34366	9.10906e-08	1.27123e-05	adhesion molecule with Ig like domain 2 [Source:HGNC Symbol;Acc:HGNC:24073]	protein_coding	negative regulation of apoptotic process, cell adhesion, positive regulation of synapse assembly, homophilic cell adhesion via plasma membrane adhesion molecules, brain development, heterophilic cell-cell adhesion via plasma membrane cell adhesion molecules, negative regulation of programmed cell death
SLC45A4	2624.18	1.60378	0.300261	5.3413	9.22834e-08	1.27978e-05	solute carrier family 45 member 4 [Source:HGNC Symbol;Acc:HGNC:29196]	protein_coding	sucrose transport
HIST1H2BK	30888	-0.995765	0.186583	-5.33686	9.45706e-08	1.3033e-05	NA	NA	NA
HIST1H2BO	12817	-1.18616	0.222762	-5.32478	1.01073e-07	1.38426e-05	NA	NA	NA
RHPN2	7410.21	0.823498	0.15556	5.29375	1.19831e-07	1.63103e-05	rhophilin Rho GTPase binding protein 2 [Source:HGNC Symbol;Acc:HGNC:19974]	protein_coding	signal transduction
IFNL3	64.3967	2.22461	0.42108	5.28309	1.27024e-07	1.70786e-05	interferon lambda 3 [Source:HGNC Symbol;Acc:HGNC:18365]	protein_coding	defense response to virus, receptor signaling pathway via JAK-STAT, positive regulation of immune response, innate immune response, negative regulation of viral genome replication, cytokine-mediated signaling pathway
IGFBP6	237.746	1.2658	0.239573	5.28357	1.26693e-07	1.70786e-05	insulin like growth factor binding protein 6 [Source:HGNC Symbol;Acc:HGNC:5475]	protein_coding	cellular protein metabolic process, signal transduction, negative regulation of cell population proliferation, negative regulation of canonical Wnt signaling pathway, regulation of insulin-like growth factor receptor signaling pathway
HIST2H2AB	13095.7	-1.21938	0.230945	-5.27995	1.2922e-07	1.72685e-05	NA	NA	NA
SLC1A1	328.301	1.38968	0.263419	5.27554	1.32366e-07	1.75823e-05	solute carrier family 1 member 1 [Source:HGNC Symbol;Acc:HGNC:10939]	protein_coding	amino acid transport, ion transport, glutamate secretion, chemical synaptic transmission, maintenance of permeability of blood-brain barrier, L-glutamate transmembrane transport, chloride transmembrane transport, transepithelial transport, L-glutamate import, D-aspartate import across plasma membrane, L-glutamate import across plasma membrane, L-aspartate import across plasma membrane, transport …
LINC01016	203.668	-1.41305	0.26825	-5.26767	1.38164e-07	1.8134e-05	NA	NA	NA
TMEM14C	5850.17	-0.690824	0.131119	-5.26866	1.3742e-07	1.8134e-05	transmembrane protein 14C [Source:HGNC Symbol;Acc:HGNC:20952]	protein_coding	heme biosynthetic process, mitochondrial transport, erythrocyte differentiation, regulation of heme biosynthetic process
PSCA	1799.36	1.04211	0.198701	5.24461	1.56614e-07	2.04339e-05	prostate stem cell antigen [Source:HGNC Symbol;Acc:HGNC:9500]	protein_coding	negative regulation of ERK1 and ERK2 cascade, regulation of neurotransmitter receptor activity
ISG15	34069.1	1.37793	0.26313	5.23671	1.63466e-07	2.12025e-05	ISG15 ubiquitin like modifier [Source:HGNC Symbol;Acc:HGNC:4053]	protein_coding	integrin-mediated signaling pathway, immune system process, innate immune response, defense response to virus, defense response to bacterium, negative regulation of viral genome replication, viral process, positive regulation of bone mineralization, interferon-gamma secretion, negative regulation of protein ubiquitination, type I interferon signaling pathway, translesion synthesis, ISG15-protein …
C6orf141	5391.39	-0.842652	0.161053	-5.23216	1.67545e-07	2.16045e-05	chromosome 6 open reading frame 141 [Source:HGNC Symbol;Acc:HGNC:21351]	protein_coding	blastocyst hatching
HMOX1	956.465	1.31053	0.25082	5.22497	1.74184e-07	2.22009e-05	heme oxygenase 1 [Source:HGNC Symbol;Acc:HGNC:5013]	protein_coding	oxidation-reduction process, heme oxidation, positive regulation of angiogenesis, positive regulation of blood vessel endothelial cell proliferation involved in sprouting angiogenesis, positive regulation of cell migration involved in sprouting angiogenesis, apoptotic process, positive regulation of I-kappaB kinase/NF-kappaB signaling, response to oxidative stress, cytokine-mediated signaling pat…
RPL12	127023	-0.669144	0.12805	-5.22565	1.73548e-07	2.22009e-05	ribosomal protein L12 [Source:HGNC Symbol;Acc:HGNC:10302]	protein_coding	translation, ribosomal large subunit assembly, viral transcription, translational initiation, nuclear-transcribed mRNA catabolic process, nonsense-mediated decay, SRP-dependent cotranslational protein targeting to membrane
CEACAM1	173.314	1.78391	0.342139	5.214	1.84808e-07	2.34197e-05	CEA cell adhesion molecule 1 [Source:HGNC Symbol;Acc:HGNC:1814]	protein_coding	cell adhesion, integrin-mediated signaling pathway, leukocyte migration, cell migration, angiogenesis, neutrophil degranulation, regulation of cell growth, regulation of cell migration, negative regulation of vascular permeability, cellular response to insulin stimulus, homophilic cell adhesion via plasma membrane adhesion molecules, wound healing, spreading of cells, negative regulation of prote…
KB-1507C5.2	612.663	-0.856983	0.164802	-5.20008	1.992e-07	2.50991e-05	NA	NA	NA
PNMA6A	45.2059	1.70637	0.328342	5.19693	2.02602e-07	2.5313e-05	NA	NA	NA
SHMT2	20919.4	-0.926488	0.178294	-5.19639	2.03192e-07	2.5313e-05	serine hydroxymethyltransferase 2 [Source:HGNC Symbol;Acc:HGNC:10852]	protein_coding	glycine biosynthetic process from serine, tetrahydrofolate interconversion, methylation, one-carbon metabolic process, protein K63-linked deubiquitination, protein homotetramerization, regulation of oxidative phosphorylation, protein tetramerization, regulation of aerobic respiration, folic acid metabolic process, tetrahydrofolate metabolic process, response to type I interferon, L-serine catabol…
HCP5	77.7831	2.12283	0.408759	5.19335	2.06547e-07	2.55863e-05	NA	NA	NA
RASSF2	445.515	1.32675	0.255659	5.18953	2.1083e-07	2.59709e-05	Ras association domain family member 2 [Source:HGNC Symbol;Acc:HGNC:9883]	protein_coding	signal transduction, regulation of apoptotic process, protein stabilization, protein phosphorylation, cell cycle, positive regulation of apoptotic process, positive regulation of protein kinase activity, skeletal system development, ossification, positive regulation of protein autophosphorylation, negative regulation of peptidyl-serine phosphorylation, epidermal growth factor receptor signaling p…
HIST1H2AI	20518	-1.14949	0.222519	-5.16579	2.39425e-07	2.93295e-05	NA	NA	NA
RAB3B	514.434	1.22621	0.237546	5.16199	2.44341e-07	2.97664e-05	RAB3B, member RAS oncogene family [Source:HGNC Symbol;Acc:HGNC:9778]	protein_coding	protein transport, intracellular protein transport, Rab protein signal transduction, protein secretion, protein localization to plasma membrane, regulation of exocytosis, vesicle docking involved in exocytosis, antigen processing and presentation, peptidyl-cysteine methylation, positive regulation of dopamine uptake involved in synaptic transmission, regulation of vesicle size, regulation of syna…
EPAS1	7975.17	1.19392	0.23157	5.15575	2.52616e-07	3.05947e-05	endothelial PAS domain protein 1 [Source:HGNC Symbol;Acc:HGNC:3374]	protein_coding	regulation of transcription, DNA-templated, multicellular organism development, cell differentiation, regulation of transcription by RNA polymerase II, positive regulation of transcription by RNA polymerase II, protein ubiquitination, post-translational protein modification, regulation of transcription from RNA polymerase II promoter in response to hypoxia, angiogenesis, signal transduction, tran…
OLFML3	163.797	1.43315	0.278024	5.15479	2.53915e-07	3.05947e-05	olfactomedin like 3 [Source:HGNC Symbol;Acc:HGNC:24956]	protein_coding	multicellular organism development
SLC1A4	2069.06	-1.1802	0.22945	-5.14361	2.69513e-07	3.22976e-05	solute carrier family 1 member 4 [Source:HGNC Symbol;Acc:HGNC:10942]	protein_coding	amino acid transmembrane transport, transmembrane transport, chloride transmembrane transport, cognition, L-cystine transport, amino acid transport, glutamine transport, L-alanine transport, proline transport, L-serine transport, threonine transport, hydroxyproline transport, synaptic transmission, glutamatergic, proline transmembrane transport, L-aspartate import across plasma membrane, L-serine…
AJAP1	83.7156	2.64808	0.514967	5.14223	2.71494e-07	3.23591e-05	adherens junctions associated protein 1 [Source:HGNC Symbol;Acc:HGNC:30801]	protein_coding	cell adhesion, negative regulation of cell-matrix adhesion, negative regulation of wound healing, regulation of polarized epithelial cell differentiation
PRPF3	18710.7	-0.689178	0.134891	-5.10913	3.23639e-07	3.83669e-05	pre-mRNA processing factor 3 [Source:HGNC Symbol;Acc:HGNC:17348]	protein_coding	mRNA processing, mRNA splicing, via spliceosome, RNA splicing, RNA splicing, via transesterification reactions, spliceosomal tri-snRNP complex assembly
IFIT2	2177.69	2.33429	0.45707	5.10708	3.27183e-07	3.85796e-05	interferon induced protein with tetratricopeptide repeats 2 [Source:HGNC Symbol;Acc:HGNC:5409]	protein_coding	cellular response to interferon-alpha, apoptotic process, immune system process, innate immune response, defense response to virus, response to virus, positive regulation of apoptotic process, negative regulation of protein binding, type I interferon signaling pathway, apoptotic mitochondrial changes
HIST1H1E	37777.5	-0.910397	0.178584	-5.09786	3.43514e-07	4.02898e-05	NA	NA	NA
CCNB1IP1	3570.38	-0.713117	0.140083	-5.09066	3.56828e-07	4.1194e-05	cyclin B1 interacting protein 1 [Source:HGNC Symbol;Acc:HGNC:19437]	protein_coding	reciprocal meiotic recombination, protein ubiquitination, meiotic cell cycle, chiasma assembly, blastocyst formation, spermatid development
RPS12	53578.1	-0.626718	0.123102	-5.09104	3.56114e-07	4.1194e-05	ribosomal protein S12 [Source:HGNC Symbol;Acc:HGNC:10385]	protein_coding	translation, viral transcription, translational initiation, nuclear-transcribed mRNA catabolic process, nonsense-mediated decay, SRP-dependent cotranslational protein targeting to membrane
ZNF337-AS1	2010.51	-0.882958	0.173434	-5.09104	3.56112e-07	4.1194e-05	NA	NA	NA
HIST1H4F	7228.84	-1.13379	0.223543	-5.07188	3.93896e-07	4.52365e-05	NA	NA	NA
DDX60	3686.7	1.81482	0.358331	5.06464	4.0917e-07	4.67471e-05	DExD/H-box helicase 60 [Source:HGNC Symbol;Acc:HGNC:25942]	protein_coding	immune system process, innate immune response, defense response to virus, response to virus, positive regulation of MDA-5 signaling pathway, positive regulation of RIG-I signaling pathway
IFI6	15405.6	1.90466	0.376556	5.0581	4.23465e-07	4.8131e-05	interferon alpha inducible protein 6 [Source:HGNC Symbol;Acc:HGNC:4054]	protein_coding	negative regulation of apoptotic process, apoptotic process, immune system process, innate immune response, defense response to virus, apoptotic signaling pathway, cellular response to virus, negative regulation of extrinsic apoptotic signaling pathway in absence of ligand, immune response, intrinsic apoptotic signaling pathway, type I interferon signaling pathway, negative regulation of cysteine…
RASGRP3	100.787	2.50528	0.496079	5.05017	4.41419e-07	4.99143e-05	RAS guanyl releasing protein 3 [Source:HGNC Symbol;Acc:HGNC:14545]	protein_coding	intracellular signal transduction, small GTPase mediated signal transduction, regulation of GTPase activity, Ras protein signal transduction, positive regulation of GTPase activity, MAPK cascade
ANXA2R	298.414	-0.822577	0.162963	-5.04763	4.47317e-07	5.03232e-05	NA	NA	NA
YTHDF3-AS1	167.458	-1.03833	0.205805	-5.04523	4.52983e-07	5.07019e-05	NA	NA	NA
TNFAIP2	978.085	1.48634	0.294739	5.04292	4.58485e-07	5.10586e-05	TNF alpha induced protein 2 [Source:HGNC Symbol;Acc:HGNC:11895]	protein_coding	exocytosis, multicellular organism development, cell differentiation, exocyst localization, angiogenesis
EZR	23412.2	0.633158	0.125617	5.04038	4.64606e-07	5.14803e-05	ezrin [Source:HGNC Symbol;Acc:HGNC:12691]	protein_coding	phosphatidylinositol-mediated signaling, negative regulation of transcription by RNA polymerase II, positive regulation of gene expression, filopodium assembly, regulation of cell shape, actin filament bundle assembly, axon guidance, establishment of endothelial barrier, cellular response to cAMP, positive regulation of protein secretion, negative regulation of ERK1 and ERK2 cascade, microvillus …
C1orf95	681.433	1.60741	0.320193	5.02014	5.16333e-07	5.69257e-05	NA	NA	NA
ST6GALNAC4	828.1	1.454	0.290204	5.01028	5.43509e-07	5.96238e-05	ST6 N-acetylgalactosaminide alpha-2,6-sialyltransferase 4 [Source:HGNC Symbol;Acc:HGNC:17846]	protein_coding	protein glycosylation, sialylation, O-glycan processing, oligosaccharide metabolic process, ganglioside biosynthetic process, glycolipid metabolic process
MUCL1	862.016	1.13998	0.228455	4.98995	6.03957e-07	6.5927e-05	mucin like 1 [Source:HGNC Symbol;Acc:HGNC:30588]	protein_coding	stimulatory C-type lectin receptor signaling pathway, O-glycan processing
RPL3L	41.3506	2.14435	0.430625	4.97963	6.37075e-07	6.91996e-05	ribosomal protein L3 like [Source:HGNC Symbol;Acc:HGNC:10351]	protein_coding	translation, ribosomal large subunit assembly
CTD-2366F13.1	284.533	-1.10696	0.222724	-4.97009	6.69202e-07	7.23328e-05	NA	NA	NA
CTA-29F11.1	357.496	-0.823921	0.166147	-4.95899	7.08612e-07	7.6219e-05	NA	NA	NA
ABLIM1	8167.27	-1.14153	0.230619	-4.94987	7.42643e-07	7.90179e-05	actin binding LIM protein 1 [Source:HGNC Symbol;Acc:HGNC:78]	protein_coding	cytoskeleton organization, cilium assembly, visual perception, animal organ morphogenesis, lamellipodium assembly
FER1L4	7212.5	0.872457	0.176248	4.95018	7.4146e-07	7.90179e-05	NA	NA	NA
RP11-271K21.11	1333.33	-0.862981	0.174387	-4.94865	7.47293e-07	7.90179e-05	NA	NA	NA
RPL13	168209	-0.690055	0.139455	-4.94822	7.48968e-07	7.90179e-05	ribosomal protein L13 [Source:HGNC Symbol;Acc:HGNC:10303]	protein_coding	translation, viral transcription, translational initiation, nuclear-transcribed mRNA catabolic process, nonsense-mediated decay, SRP-dependent cotranslational protein targeting to membrane
LINC00339	693.734	-0.645062	0.130571	-4.94031	7.79971e-07	8.1897e-05	NA	NA	NA
RPL10A	56760	-0.60291	0.122132	-4.93655	7.9515e-07	8.30951e-05	ribosomal protein L10a [Source:HGNC Symbol;Acc:HGNC:10299]	protein_coding	translation, cytoplasmic translation, maturation of LSU-rRNA, viral transcription, translational initiation, nuclear-transcribed mRNA catabolic process, nonsense-mediated decay, SRP-dependent cotranslational protein targeting to membrane
OPTN	1641.82	1.21628	0.246527	4.93367	8.06992e-07	8.39348e-05	optineurin [Source:HGNC Symbol;Acc:HGNC:17142]	protein_coding	vesicle-mediated transport, autophagy, immune system process, innate immune response, defense response to Gram-negative bacterium, viral process, G2/M transition of mitotic cell cycle, protein localization to Golgi apparatus, signal transduction, regulation of I-kappaB kinase/NF-kappaB signaling, Golgi ribbon formation, Golgi organization, positive regulation of autophagy, parkin-mediated stimula…
ASNS	6938.39	-1.40403	0.284739	-4.93094	8.18334e-07	8.45054e-05	asparagine synthetase (glutamine-hydrolyzing) [Source:HGNC Symbol;Acc:HGNC:753]	protein_coding	asparagine biosynthetic process, negative regulation of apoptotic process, cellular amino acid biosynthetic process, glutamine metabolic process, cellular response to glucose starvation, positive regulation of mitotic cell cycle, PERK-mediated unfolded protein response, L-asparagine biosynthetic process, liver development, cellular amino acid metabolic process, response to light stimulus, respons…
COL4A5	5448.27	-1.39212	0.282453	-4.92869	8.27808e-07	8.45054e-05	collagen type IV alpha 5 chain [Source:HGNC Symbol;Acc:HGNC:2207]	protein_coding	extracellular matrix organization, neuromuscular junction development, collagen-activated tyrosine kinase receptor signaling pathway
MRPL24	5594.17	-0.712866	0.144585	-4.93044	8.20454e-07	8.45054e-05	mitochondrial ribosomal protein L24 [Source:HGNC Symbol;Acc:HGNC:14037]	protein_coding	translation, mitochondrial translational elongation, mitochondrial translational termination
PGF	92.0039	1.82952	0.37118	4.92895	8.26735e-07	8.45054e-05	placental growth factor [Source:HGNC Symbol;Acc:HGNC:8893]	protein_coding	signal transduction, multicellular organism development, cell differentiation, positive chemotaxis, positive regulation of cell division, response to hypoxia, angiogenesis, positive regulation of cell population proliferation, cell-cell signaling, vascular endothelial growth factor receptor signaling pathway, positive regulation of protein phosphorylation, positive regulation of endothelial cell …
C2orf81	483.432	-0.986878	0.200392	-4.92473	8.4475e-07	8.58375e-05	chromosome 2 open reading frame 81 [Source:HGNC Symbol;Acc:HGNC:34350]	protein_coding	regulation of transcription, DNA-templated
AC011737.2	1880.95	-0.740639	0.150875	-4.90896	9.15593e-07	9.22967e-05	NA	NA	NA
HIST1H1C	76788.2	-0.953205	0.194275	-4.90648	9.27257e-07	9.22967e-05	NA	NA	NA
HOXB3	131.93	2.0795	0.423751	4.90737	9.23079e-07	9.22967e-05	homeobox B3 [Source:HGNC Symbol;Acc:HGNC:5114]	protein_coding	regulation of transcription, DNA-templated, multicellular organism development, positive regulation of transcription by RNA polymerase II, anterior/posterior pattern specification, angiogenesis, embryonic skeletal system morphogenesis, negative regulation of transcription by RNA polymerase II, hematopoietic progenitor cell differentiation, rhombomere development, glossopharyngeal nerve morphogene…
PC	5703.44	-0.698565	0.142352	-4.9073	9.23409e-07	9.22967e-05	pyruvate carboxylase [Source:HGNC Symbol;Acc:HGNC:8636]	protein_coding	gluconeogenesis, pyruvate metabolic process, lipid metabolic process, metabolic process, negative regulation of gene expression, positive regulation by host of viral process, biotin metabolic process, viral RNA genome packaging, positive regulation by host of viral release from host cell
ZNFX1	32748.6	0.859473	0.175186	4.90606	9.29245e-07	9.22967e-05	zinc finger NFX1-type containing 1 [Source:HGNC Symbol;Acc:HGNC:29271]	protein_coding	regulation of transcription, DNA-templated, regulation of transcription by RNA polymerase II, chromatin silencing at centromere, chromatin silencing by small RNA
HIST1H4C	16500.5	-0.96535	0.196952	-4.90144	9.51361e-07	9.36496e-05	NA	NA	NA
SAMHD1	3403.24	1.46786	0.299424	4.90227	9.47379e-07	9.36496e-05	SAM and HD domain containing deoxynucleoside triphosphate triphosphohydrolase 1 [Source:HGNC Symbol;Acc:HGNC:15925]	protein_coding	metabolic process, DNA repair, cellular response to DNA damage stimulus, immune response, regulation of innate immune response, DNA replication, RNA phosphodiester bond hydrolysis, immune system process, innate immune response, defense response to virus, viral process, double-strand break repair via homologous recombination, protein homotetramerization, type I interferon signaling pathway, somati…
UPK3A	1200.42	1.5039	0.307007	4.89859	9.6526e-07	9.45955e-05	uroplakin 3A [Source:HGNC Symbol;Acc:HGNC:12580]	protein_coding	epithelial cell differentiation, cell morphogenesis, kidney development, water transport, urea transport, potassium ion homeostasis, sodium ion homeostasis, urinary bladder development
RPL13AP25	1576.68	-0.81194	0.165792	-4.89735	9.71358e-07	9.47718e-05	NA	NA	NA
AL590369.1	909.993	1.48517	0.303529	4.89301	9.93065e-07	9.6463e-05	NA	NA	NA
INHBE	107.065	-3.30358	0.675461	-4.89085	1.004e-06	9.70301e-05	inhibin subunit beta E [Source:HGNC Symbol;Acc:HGNC:24029]	protein_coding	signal transduction, SMAD protein signal transduction, positive regulation of pathway-restricted SMAD protein phosphorylation
RP11-545E17.3	598.521	-1.08502	0.221881	-4.89013	1.0077e-06	9.70301e-05	NA	NA	NA
RP11-111M22.3	786.324	-0.80691	0.165155	-4.88577	1.03023e-06	9.87682e-05	NA	NA	NA
RPS25	55155.7	-0.784716	0.160968	-4.87497	1.08824e-06	0.000103878	ribosomal protein S25 [Source:HGNC Symbol;Acc:HGNC:10413]	protein_coding	translation, viral transcription, translational initiation, nuclear-transcribed mRNA catabolic process, nonsense-mediated decay, SRP-dependent cotranslational protein targeting to membrane
CYP2T2P	690.811	1.25665	0.25815	4.86789	1.12795e-06	0.000107204	NA	NA	NA
HIST1H3E	4753.21	-1.14131	0.234533	-4.86629	1.13714e-06	0.000107481	NA	NA	NA
RP11-556K13.1	3240.54	-0.660819	0.135812	-4.86569	1.14061e-06	0.000107481	NA	NA	NA
IFIT1	6781.13	2.06039	0.423868	4.86093	1.16837e-06	0.000109164	interferon induced protein with tetratricopeptide repeats 1 [Source:HGNC Symbol;Acc:HGNC:5407]	protein_coding	response to virus, regulation of defense response to virus, cellular response to type I interferon, cellular response to exogenous dsRNA, immune system process, innate immune response, defense response to virus, negative regulation of viral genome replication, viral process, positive regulation of viral genome replication, negative regulation of protein binding, type I interferon signaling pathwa…
RAI14	1405.91	0.977997	0.201187	4.86113	1.16719e-06	0.000109164	retinoic acid induced 14 [Source:HGNC Symbol;Acc:HGNC:14873]	protein_coding	cell differentiation, spermatogenesis
CCL5	569.285	1.39562	0.28719	4.85957	1.17638e-06	0.000109448	C-C motif chemokine ligand 5 [Source:HGNC Symbol;Acc:HGNC:10632]	protein_coding	immune response, positive regulation of tyrosine phosphorylation of STAT protein, positive regulation of receptor signaling pathway via JAK-STAT, positive regulation of phosphatidylinositol 3-kinase signaling, signal transduction, exocytosis, G protein-coupled receptor signaling pathway, calcium ion transport, inflammatory response, chemotaxis, cell chemotaxis, positive chemotaxis, positive regul…
HEXIM1	4957.03	0.762245	0.15696	4.8563	1.19599e-06	0.000110805	HEXIM P-TEFb complex subunit 1 [Source:HGNC Symbol;Acc:HGNC:24953]	protein_coding	negative regulation of transcription by RNA polymerase II, immune system process, innate immune response, activation of innate immune response, heart development, negative regulation of cyclin-dependent protein serine/threonine kinase activity, negative regulation of transcription, DNA-templated, positive regulation of signal transduction by p53 class mediator
C11orf73	2867.1	-0.67256	0.138545	-4.85445	1.2072e-06	0.000110823	NA	NA	NA
CERK	3090.65	-0.755839	0.155745	-4.85305	1.21579e-06	0.000110823	ceramide kinase [Source:HGNC Symbol;Acc:HGNC:19256]	protein_coding	phosphorylation, lipid phosphorylation, glycosphingolipid metabolic process, ceramide metabolic process
HAAO	90.7237	-1.95444	0.402732	-4.85297	1.21628e-06	0.000110823	3-hydroxyanthranilate 3,4-dioxygenase [Source:HGNC Symbol;Acc:HGNC:4796]	protein_coding	oxidation-reduction process, NAD biosynthetic process, pyridine nucleotide biosynthetic process, electron transport chain, tryptophan catabolic process, quinolinate biosynthetic process, 'de novo' NAD biosynthetic process from tryptophan, anthranilate metabolic process, response to zinc ion, response to cadmium ion, quinolinate metabolic process, neuron cellular homeostasis
ILF3-AS1	2822.31	-0.672492	0.138548	-4.85387	1.21075e-06	0.000110823	NA	NA	NA
NPR1	600.609	1.76784	0.36473	4.84697	1.2536e-06	0.000113753	natriuretic peptide receptor 1 [Source:HGNC Symbol;Acc:HGNC:7943]	protein_coding	protein phosphorylation, intracellular signal transduction, cyclic nucleotide biosynthetic process, signal transduction, G protein-coupled receptor signaling pathway, cGMP biosynthetic process, cell surface receptor signaling pathway, positive regulation of cGMP-mediated signaling, cGMP-mediated signaling, dopamine metabolic process, negative regulation of smooth muscle cell proliferation, regula…
AC005003.1	772.46	-0.831834	0.172038	-4.83517	1.33031e-06	0.000120218	NA	NA	NA
SGK1	894.634	0.849303	0.176029	4.82479	1.4015e-06	0.000126135	serum/glucocorticoid regulated kinase 1 [Source:HGNC Symbol;Acc:HGNC:10810]	protein_coding	protein phosphorylation, phosphorylation, apoptotic process, intracellular signal transduction, ion transmembrane transport, peptidyl-serine phosphorylation, regulation of cell population proliferation, neuron projection morphogenesis, regulation of cell growth, sodium ion transport, cellular response to DNA damage stimulus, long-term memory, regulation of blood pressure, regulation of cell migra…
MARS	20958.8	-0.844462	0.175268	-4.81813	1.44911e-06	0.00012989	NA	NA	NA
RP11-865I6.2	203.137	-1.33359	0.276874	-4.81659	1.4603e-06	0.000130362	NA	NA	NA
AC104135.4	839.632	1.62835	0.338226	4.81438	1.47659e-06	0.000130758	NA	NA	NA
TRANK1	3216.01	1.46482	0.304222	4.81497	1.47221e-06	0.000130758	NA	NA	NA
KLHDC7B	128.957	2.43114	0.505159	4.81262	1.48964e-06	0.000131387	NA	NA	NA
GNB1L	842.345	-1.56704	0.325798	-4.80985	1.51046e-06	0.000132692	G protein subunit beta 1 like [Source:HGNC Symbol;Acc:HGNC:4397]	protein_coding	G protein-coupled receptor signaling pathway, intracellular signal transduction, social behavior
HIST1H1B	60156.5	-0.9891	0.205688	-4.80875	1.51879e-06	0.000132894	NA	NA	NA
CHCHD3	9572.36	-0.583701	0.121435	-4.80668	1.5346e-06	0.000133747	coiled-coil-helix-coiled-coil-helix domain containing 3 [Source:HGNC Symbol;Acc:HGNC:21906]	protein_coding	negative regulation of transcription by RNA polymerase II, inner mitochondrial membrane organization, mitochondrial fusion, cristae formation
SNHG6	4115.23	-0.802106	0.167262	-4.7955	1.62273e-06	0.000140871	NA	NA	NA
FAM65B	26.1839	3.57063	0.745492	4.78962	1.67096e-06	0.000143925	NA	NA	NA
TOMM7	9930.13	-0.773507	0.161495	-4.78965	1.67074e-06	0.000143925	translocase of outer mitochondrial membrane 7 [Source:HGNC Symbol;Acc:HGNC:21648]	protein_coding	protein import into mitochondrial matrix, protein transport, positive regulation of protein targeting to mitochondrion, macroautophagy, regulation of protein stability, positive regulation of mitophagy in response to mitochondrial depolarization, protein targeting to mitochondrion
DOK1	921.761	-0.745523	0.155779	-4.78578	1.70327e-06	0.000146136	docking protein 1 [Source:HGNC Symbol;Acc:HGNC:2990]	protein_coding	signal transduction, cell surface receptor signaling pathway, axon guidance, transmembrane receptor protein tyrosine kinase signaling pathway, positive regulation of epidermal growth factor receptor signaling pathway, Ras protein signal transduction, intracellular signal transduction, macrophage colony-stimulating factor signaling pathway
C1QL4	160.476	-1.71919	0.359374	-4.78385	1.71966e-06	0.000146971	complement C1q like 4 [Source:HGNC Symbol;Acc:HGNC:31416]	protein_coding	negative regulation of fat cell differentiation, negative regulation of fibroblast proliferation, negative regulation of ERK1 and ERK2 cascade
USP35	1407.31	0.842673	0.17618	4.78303	1.72672e-06	0.000147005	ubiquitin specific peptidase 35 [Source:HGNC Symbol;Acc:HGNC:20061]	protein_coding	ubiquitin-dependent protein catabolic process, protein deubiquitination, proteolysis
PPAP2A	860.229	0.778377	0.162824	4.78047	1.74886e-06	0.000148317	NA	NA	NA
HIST1H2AD	7874.52	-1.14971	0.240591	-4.7787	1.7643e-06	0.000149053	NA	NA	NA
ANXA8	517.749	-1.45462	0.304758	-4.77305	1.81458e-06	0.000152715	annexin A8 [Source:HGNC Symbol;Acc:HGNC:546]	protein_coding	blood coagulation, hemostasis, endosomal transport, endosome organization, negative regulation of phospholipase A2 activity, negative regulation of serine-type endopeptidase activity
RP11-166P13.3	382.514	-1.08149	0.226676	-4.77109	1.83228e-06	0.000153619	NA	NA	NA
CCDC144CP	300.624	1.40757	0.295203	4.76813	1.85946e-06	0.000155307	NA	NA	NA
BPIFB1	905.642	0.930202	0.195281	4.76341	1.90353e-06	0.000158139	BPI fold containing family B member 1 [Source:HGNC Symbol;Acc:HGNC:16108]	protein_coding	immune system process, innate immune response, negative regulation of toll-like receptor 4 signaling pathway, innate immune response in mucosa, antimicrobial humoral response
SMOC1	271.144	1.54191	0.323728	4.76296	1.90771e-06	0.000158139	SPARC related modular calcium binding 1 [Source:HGNC Symbol;Acc:HGNC:20318]	protein_coding	multicellular organism development, cell differentiation, eye development, limb development, regulation of osteoblast differentiation
HIST1H3I	3107.35	-1.19539	0.251147	-4.75971	1.93872e-06	0.000160107	NA	NA	NA
HIST2H2BE	45149.2	-0.983127	0.206828	-4.75335	2.00071e-06	0.000164611	NA	NA	NA
STAT2	12452.9	0.720417	0.151712	4.74858	2.0485e-06	0.000167916	signal transducer and activator of transcription 2 [Source:HGNC Symbol;Acc:HGNC:11363]	protein_coding	regulation of transcription, DNA-templated, signal transduction, defense response to virus, positive regulation of transcription by RNA polymerase II, defense response, viral process, cytokine-mediated signaling pathway, regulation of cell population proliferation, regulation of transcription by RNA polymerase II, receptor signaling pathway via JAK-STAT, type I interferon signaling pathway, regul…
ZDHHC22	565.752	-1.19823	0.25325	-4.73141	2.22966e-06	0.000182089	zinc finger DHHC-type palmitoyltransferase 22 [Source:HGNC Symbol;Acc:HGNC:20106]	protein_coding	protein targeting to membrane, protein localization to plasma membrane, peptidyl-L-cysteine S-palmitoylation, protein palmitoylation
IFI44	225.258	2.42845	0.513427	4.72988	2.24654e-06	0.000182791	interferon induced protein 44 [Source:HGNC Symbol;Acc:HGNC:16938]	protein_coding	immune response, response to virus, response to bacterium
HIST3H2BB	2604.16	-1.19013	0.25234	-4.71638	2.40075e-06	0.00019462	NA	NA	NA
STRA6	198.124	2.75041	0.583669	4.71228	2.44961e-06	0.000197853	signaling receptor and transporter of retinol STRA6 [Source:HGNC Symbol;Acc:HGNC:30650]	protein_coding	retinoid metabolic process, embryonic digestive tract development, camera-type eye development, blood vessel development, heart development, lung development, lung vasculature development, ductus arteriosus closure, kidney development, pulmonary valve morphogenesis, ventricular septum development, learning, feeding behavior, adrenal gland development, female genitalia development, retinol transpo…
FAM118A	2240.53	0.839178	0.178218	4.70871	2.49293e-06	0.000200617	NA	NA	NA
CTD-2132N18.3	29.355	17.4106	3.70043	4.70502	2.53844e-06	0.000203537	NA	NA	NA
ADPRHL1	1234.79	-0.952664	0.202621	-4.70171	2.57995e-06	0.000206116	ADP-ribosylhydrolase like 1 [Source:HGNC Symbol;Acc:HGNC:21303]	protein_coding	protein de-ADP-ribosylation
DTD1	4505.64	-0.60328	0.128463	-4.69614	2.65123e-06	0.000211045	D-aminoacyl-tRNA deacylase 1 [Source:HGNC Symbol;Acc:HGNC:16219]	protein_coding	DNA replication, aminoacyl-tRNA metabolism involved in translational fidelity, tRNA metabolic process
RPL3P4	2437.42	-0.719984	0.153495	-4.69061	2.72394e-06	0.000216053	NA	NA	NA
PPP1R3B	3899.28	0.934077	0.19963	4.67905	2.88211e-06	0.000227779	protein phosphatase 1 regulatory subunit 3B [Source:HGNC Symbol;Acc:HGNC:14942]	protein_coding	regulation of glycogen catabolic process, regulation of phosphoprotein phosphatase activity, protein dephosphorylation, carbohydrate metabolic process, glycogen metabolic process, regulation of glycogen biosynthetic process
CAV1	2267.06	-1.39477	0.298325	-4.67533	2.93477e-06	0.000230398	caveolin 1 [Source:HGNC Symbol;Acc:HGNC:1527]	protein_coding	caveola assembly, cholesterol homeostasis, negative regulation of endothelial cell proliferation, negative regulation of MAPK cascade, negative regulation of inward rectifier potassium channel activity, positive regulation of cell migration, positive regulation of canonical Wnt signaling pathway, negative regulation of epithelial cell differentiation, negative regulation of nitric oxide biosynthe…
EME1	1613.28	-0.752512	0.160957	-4.67524	2.93614e-06	0.000230398	essential meiotic structure-specific endonuclease 1 [Source:HGNC Symbol;Acc:HGNC:24965]	protein_coding	DNA repair, nucleic acid phosphodiester bond hydrolysis, DNA recombination, cellular response to DNA damage stimulus, resolution of meiotic recombination intermediates, double-strand break repair, replication fork processing, intra-S DNA damage checkpoint, interstrand cross-link repair, response to intra-S DNA damage checkpoint signaling
IFI35	2121.54	0.943547	0.202019	4.67058	3.00354e-06	0.000234327	interferon induced protein 35 [Source:HGNC Symbol;Acc:HGNC:5399]	protein_coding	type I interferon signaling pathway
LRTOMT	1210.98	-0.723457	0.154906	-4.67031	3.00746e-06	0.000234327	leucine rich transmembrane and O-methyltransferase domain containing [Source:HGNC Symbol;Acc:HGNC:25033]	protein_coding	sensory perception of sound, methylation, catecholamine metabolic process, neurotransmitter catabolic process, developmental process, dopamine metabolic process, catecholamine catabolic process, auditory receptor cell development
ATP6V1E2	958.385	-0.656537	0.140766	-4.66404	3.10063e-06	0.000240735	ATPase H+ transporting V1 subunit E2 [Source:HGNC Symbol;Acc:HGNC:18125]	protein_coding	proton transmembrane transport, ion transport, ion transmembrane transport, insulin receptor signaling pathway, regulation of macroautophagy, transferrin transport, phagosome acidification
RP11-64B16.4	62.7437	1.79751	0.385878	4.65824	3.18932e-06	0.000246753	NA	NA	NA
SPATA13	12738.9	0.757399	0.162647	4.65669	3.21334e-06	0.000247742	spermatogenesis associated 13 [Source:HGNC Symbol;Acc:HGNC:23222]	protein_coding	cell migration, filopodium assembly, regulation of cell migration, lamellipodium assembly
FHL1	2528.79	-0.723365	0.155423	-4.65418	3.25267e-06	0.0002499	four and a half LIM domains 1 [Source:HGNC Symbol;Acc:HGNC:3702]	protein_coding	muscle organ development, multicellular organism development, cell differentiation, negative regulation of cell growth, regulation of potassium ion transmembrane transporter activity, animal organ morphogenesis, negative regulation of G2/M transition of mitotic cell cycle, negative regulation of G1/S transition of mitotic cell cycle, positive regulation of potassium ion transport, regulation of m…
HTR1E	300.796	-1.43879	0.309359	-4.65089	3.30511e-06	0.000253048	5-hydroxytryptamine receptor 1E [Source:HGNC Symbol;Acc:HGNC:5291]	protein_coding	G protein-coupled receptor signaling pathway, chemical synaptic transmission, adenylate cyclase-inhibiting G protein-coupled receptor signaling pathway, signal transduction, G protein-coupled receptor signaling pathway, coupled to cyclic nucleotide second messenger, adenylate cyclase-inhibiting serotonin receptor signaling pathway
FICD	1606.95	0.67401	0.144945	4.6501	3.31781e-06	0.000253141	FIC domain containing [Source:HGNC Symbol;Acc:HGNC:18416]	protein_coding	response to unfolded protein, response to endoplasmic reticulum stress, negative regulation of GTPase activity, protein adenylylation, protein deadenylylation, regulation of IRE1-mediated unfolded protein response
BCAS1	21286.9	0.991229	0.213233	4.64857	3.34236e-06	0.000254135	breast carcinoma amplified sequence 1 [Source:HGNC Symbol;Acc:HGNC:974]	protein_coding	myelination
PARP9	5867.22	1.76619	0.380601	4.64053	3.47523e-06	0.000263329	poly(ADP-ribose) polymerase family member 9 [Source:HGNC Symbol;Acc:HGNC:24118]	protein_coding	DNA repair, cellular response to DNA damage stimulus, double-strand break repair, positive regulation of transcription, DNA-templated, immune system process, innate immune response, defense response to virus, negative regulation of transcription by RNA polymerase II, positive regulation of interferon-gamma-mediated signaling pathway, cell migration, positive regulation of double-strand break repa…
SECTM1	973.87	1.37288	0.296236	4.63442	3.57947e-06	0.000270299	secreted and transmembrane 1 [Source:HGNC Symbol;Acc:HGNC:10707]	protein_coding	immune response, signal transduction, positive regulation of I-kappaB kinase/NF-kappaB signaling, mesoderm development
ID4	182.426	1.12017	0.242235	4.62429	3.75885e-06	0.000282876	inhibitor of DNA binding 4, HLH protein [Source:HGNC Symbol;Acc:HGNC:5363]	protein_coding	negative regulation of transcription, DNA-templated, cell differentiation, negative regulation of transcription by RNA polymerase II, regulation of transcription by RNA polymerase II, circadian regulation of gene expression, G1/S transition of mitotic cell cycle, osteoblast differentiation, neuroblast proliferation, brain development, circadian rhythm, positive regulation of cell population proli…
MOCOS	3842.71	-0.532512	0.115334	-4.61715	3.89051e-06	0.000291788	molybdenum cofactor sulfurase [Source:HGNC Symbol;Acc:HGNC:18234]	protein_coding	Mo-molybdopterin cofactor biosynthetic process, molybdopterin cofactor biosynthetic process, molybdopterin cofactor metabolic process
LINC00969	2971.07	0.536159	0.116228	4.61301	3.96881e-06	0.000296222	NA	NA	NA
RP11-616M22.7	74.1173	1.78015	0.385991	4.61191	3.98993e-06	0.000296222	NA	NA	NA
ST3GAL1	15656.7	1.03921	0.225309	4.61236	3.98125e-06	0.000296222	ST3 beta-galactoside alpha-2,3-sialyltransferase 1 [Source:HGNC Symbol;Acc:HGNC:10862]	protein_coding	protein glycosylation, sialylation, protein phosphorylation, protein N-linked glycosylation, cellular protein modification process, O-glycan processing, keratan sulfate biosynthetic process, N-acetylneuraminate metabolic process
LGALS3BP	50417.3	1.10004	0.238967	4.60329	4.15859e-06	0.000307708	galectin 3 binding protein [Source:HGNC Symbol;Acc:HGNC:6564]	protein_coding	endocytosis, cell adhesion, signal transduction, platelet degranulation, cellular defense response
SAMD4B	4838.97	0.912031	0.198201	4.60154	4.19371e-06	0.000309268	sterile alpha motif domain containing 4B [Source:HGNC Symbol;Acc:HGNC:25492]	protein_coding	negative regulation of translation, regulation of mRNA stability, nuclear-transcribed mRNA poly(A) tail shortening
GRIK3	1113.07	-1.15507	0.251346	-4.59552	4.31661e-06	0.000316275	glutamate ionotropic receptor kainate type subunit 3 [Source:HGNC Symbol;Acc:HGNC:4581]	protein_coding	ion transport, ion transmembrane transport, regulation of presynaptic membrane potential, ionotropic glutamate receptor signaling pathway, regulation of postsynaptic membrane potential, adenylate cyclase-inhibiting G protein-coupled glutamate receptor signaling pathway, modulation of chemical synaptic transmission, synaptic transmission, glutamatergic, G protein-coupled glutamate receptor signali…
RPLP0P6	12985.9	-0.589097	0.12819	-4.59549	4.3174e-06	0.000316275	NA	NA	NA
RP11-196G18.23	1286.98	-0.899397	0.195785	-4.5938	4.35248e-06	0.000317153	NA	NA	NA
ZNF609	20822.2	0.669375	0.145721	4.59353	4.35815e-06	0.000317153	zinc finger protein 609 [Source:HGNC Symbol;Acc:HGNC:29003]	protein_coding	multicellular organism development, regulation of transcription by RNA polymerase II, muscle organ development, positive regulation of transcription by RNA polymerase II, positive regulation of neuron migration, regulation of myoblast proliferation
HIST1H2BB	2084.92	-0.980347	0.213543	-4.59086	4.41424e-06	0.000320177	NA	NA	NA
RPSAP47	3574.09	-0.659717	0.14393	-4.58359	4.57062e-06	0.000330433	NA	NA	NA
MIR4756	61.233	1.67218	0.365784	4.57149	4.8426e-06	0.000348065	NA	NA	NA
ZMAT5	1362.54	-0.86808	0.189896	-4.57134	4.84608e-06	0.000348065	zinc finger matrin-type 5 [Source:HGNC Symbol;Acc:HGNC:28046]	protein_coding	mRNA processing, RNA splicing, mRNA splicing, via spliceosome
NUAK1	5206.95	-0.68545	0.150481	-4.55505	5.23729e-06	0.000374942	NUAK family kinase 1 [Source:HGNC Symbol;Acc:HGNC:14311]	protein_coding	protein phosphorylation, phosphorylation, cell adhesion, cellular response to DNA damage stimulus, intracellular signal transduction, regulation of cell adhesion, regulation of cell population proliferation, regulation of signal transduction by p53 class mediator, regulation of cellular senescence, regulation of myosin-light-chain-phosphatase activity
ABL2	6267.12	0.904543	0.198645	4.55356	5.27444e-06	0.00037638	ABL proto-oncogene 2, non-receptor tyrosine kinase [Source:HGNC Symbol;Acc:HGNC:77]	protein_coding	protein phosphorylation, phosphorylation, cell adhesion, regulation of endocytosis, regulation of apoptotic process, regulation of cell adhesion, signal transduction, cellular protein modification process, regulation of autophagy, regulation of actin cytoskeleton reorganization, regulation of cell motility, positive regulation of cytosolic calcium ion concentration, peptidyl-tyrosine phosphorylat…
AC069213.1	450.211	1.05312	0.231516	4.54879	5.39563e-06	0.000383786	NA	NA	NA
HSPA6	418.268	1.55821	0.342632	4.54776	5.42206e-06	0.000384426	heat shock protein family A (Hsp70) member 6 [Source:HGNC Symbol;Acc:HGNC:5239]	protein_coding	protein refolding, vesicle-mediated transport, neutrophil degranulation, response to unfolded protein, cellular response to heat, chaperone cofactor-dependent protein refolding, cellular response to unfolded protein
SMOX	1321.93	0.992578	0.218553	4.5416	5.58298e-06	0.000394566	spermine oxidase [Source:HGNC Symbol;Acc:HGNC:15862]	protein_coding	oxidation-reduction process, polyamine biosynthetic process, spermine catabolic process, polyamine catabolic process
RP11-440L14.1	446.206	0.9184	0.202343	4.53883	5.65661e-06	0.000398492	NA	NA	NA
IRF7	1681.78	0.905527	0.199588	4.53699	5.7063e-06	0.000400713	interferon regulatory factor 7 [Source:HGNC Symbol;Acc:HGNC:6122]	protein_coding	regulation of transcription, DNA-templated, positive regulation of transcription by RNA polymerase II, cellular response to DNA damage stimulus, positive regulation of transcription, DNA-templated, immune system process, innate immune response, defense response to virus, response to virus, viral process, positive regulation of interferon-alpha production, TRIF-dependent toll-like receptor signali…
TP53INP2	455.063	1.29636	0.285803	4.53583	5.73779e-06	0.000401645	tumor protein p53 inducible nuclear protein 2 [Source:HGNC Symbol;Acc:HGNC:16104]	protein_coding	positive regulation of transcription, DNA-templated, positive regulation of autophagy, autophagy, autophagosome assembly, osteoblast differentiation, tissue homeostasis, ubiquitin-dependent protein catabolic process, macroautophagy, negative regulation of cellular protein localization
PPOX	1128.39	-0.69662	0.153662	-4.53347	5.80239e-06	0.000403907	protoporphyrinogen oxidase [Source:HGNC Symbol;Acc:HGNC:9280]	protein_coding	oxidation-reduction process, porphyrin-containing compound biosynthetic process, protoporphyrinogen IX biosynthetic process, heme biosynthetic process, response to drug, protoporphyrinogen IX metabolic process
UBE2QL1	445.312	0.959192	0.211588	4.53331	5.80673e-06	0.000403907	ubiquitin conjugating enzyme E2 Q family like 1 [Source:HGNC Symbol;Acc:HGNC:37269]	protein_coding	protein ubiquitination
GPR143	1291.28	-1.13051	0.249514	-4.53085	5.87468e-06	0.000407348	G protein-coupled receptor 143 [Source:HGNC Symbol;Acc:HGNC:20145]	protein_coding	G protein-coupled receptor signaling pathway, signal transduction, phosphatidylinositol-mediated signaling, neuropeptide signaling pathway, visual perception, melanosome organization, calcium-mediated signaling using intracellular calcium source, eye pigment biosynthetic process, regulation of calcium-mediated signaling, melanosome localization, melanosome transport, regulation of melanosome tran…
C14orf93	1143.63	-0.960045	0.212142	-4.52549	6.02558e-06	0.000416502	NA	NA	NA
PADI1	124.019	2.20872	0.488214	4.52409	6.06564e-06	0.00041796	peptidyl arginine deiminase 1 [Source:HGNC Symbol;Acc:HGNC:18367]	protein_coding	protein citrullination, chromatin organization, histone citrullination
HIST1H3F	25709.2	-1.16243	0.257039	-4.52238	6.11483e-06	0.000420037	NA	NA	NA
GNB2L1	99766.4	-0.604619	0.133881	-4.5161	6.29894e-06	0.000430005	NA	NA	NA
RPL7AP6	6503.29	-0.741349	0.164146	-4.51639	6.29025e-06	0.000430005	NA	NA	NA
RP4-591N18.2	89.6185	1.38735	0.307467	4.5122	6.41591e-06	0.000434401	NA	NA	NA
RPSA	81198.4	-0.69017	0.152931	-4.51295	6.39308e-06	0.000434401	ribosomal protein SA [Source:HGNC Symbol;Acc:HGNC:6502]	protein_coding	translation, cell adhesion, cytoplasmic translation, viral entry into host cell, ribosomal small subunit assembly, viral process, viral transcription, translational initiation, nuclear-transcribed mRNA catabolic process, nonsense-mediated decay, SRP-dependent cotranslational protein targeting to membrane
TMEM132B	187.534	1.80236	0.399461	4.51198	6.42243e-06	0.000434401	transmembrane protein 132B [Source:HGNC Symbol;Acc:HGNC:29397]	protein_coding	biological_process
OSBPL6	279.07	-1.57907	0.350202	-4.50901	6.51316e-06	0.00043919	oxysterol binding protein like 6 [Source:HGNC Symbol;Acc:HGNC:16388]	protein_coding	lipid transport, sterol transport, bile acid biosynthetic process, regulation of cholesterol transport
BFSP1	416.152	-0.960679	0.213145	-4.50716	6.57e-06	0.000441672	beaded filament structural protein 1 [Source:HGNC Symbol;Acc:HGNC:1040]	protein_coding	cytoskeleton organization, biological_process, cell maturation, lens fiber cell development
CST2	14.2839	5.29979	1.17684	4.5034	6.68746e-06	0.000448202	cystatin SA [Source:HGNC Symbol;Acc:HGNC:2474]	protein_coding	negative regulation of endopeptidase activity, negative regulation of peptidase activity, detection of chemical stimulus involved in sensory perception of bitter taste
AC012146.7	223.945	-1.00046	0.222238	-4.50174	6.73987e-06	0.000448862	NA	NA	NA
ATP2B4	5243.51	1.00446	0.223113	4.50203	6.73072e-06	0.000448862	ATPase plasma membrane Ca2+ transporting 4 [Source:HGNC Symbol;Acc:HGNC:817]	protein_coding	calcium ion transmembrane transport, negative regulation of gene expression, negative regulation of nitric-oxide synthase activity, negative regulation of calcineurin-NFAT signaling cascade, negative regulation of nitric oxide biosynthetic process, negative regulation of arginine catabolic process, negative regulation of adenylate cyclase-activating adrenergic receptor signaling pathway involved …
CTD-2287O16.1	1222.9	-0.792218	0.176003	-4.50116	6.75838e-06	0.000448862	NA	NA	NA
IFFO2	3349.49	0.980241	0.217843	4.49976	6.80294e-06	0.000450465	NA	NA	NA
NONO	28451.4	-0.832222	0.184981	-4.49895	6.82902e-06	0.000450838	non-POU domain containing octamer binding [Source:HGNC Symbol;Acc:HGNC:7871]	protein_coding	mRNA processing, RNA splicing, DNA repair, DNA recombination, cellular response to DNA damage stimulus, circadian rhythm, rhythmic process, immune system process, innate immune response, regulation of transcription, DNA-templated, regulation of circadian rhythm, negative regulation of transcription, DNA-templated, mRNA splicing, via spliceosome, activation of innate immune response, negative regu…
MMP13	139.05	1.89069	0.420701	4.49413	6.98546e-06	0.000458421	matrix metallopeptidase 13 [Source:HGNC Symbol;Acc:HGNC:7159]	protein_coding	proteolysis, collagen catabolic process, response to amyloid-beta, extracellular matrix organization, extracellular matrix disassembly, bone morphogenesis, endochondral ossification, growth plate cartilage development, bone mineralization, cellular protein metabolic process, cartilage development
PRSS22	2642.95	0.980517	0.218174	4.4942	6.98322e-06	0.000458421	serine protease 22 [Source:HGNC Symbol;Acc:HGNC:14368]	protein_coding	proteolysis
IFITM1	6236.22	1.84015	0.409622	4.49231	7.04555e-06	0.000460992	interferon induced transmembrane protein 1 [Source:HGNC Symbol;Acc:HGNC:5412]	protein_coding	immune system process, innate immune response, regulation of immune response, defense response to virus, negative regulation of cell population proliferation, response to virus, negative regulation of viral genome replication, ossification, cell surface receptor signaling pathway, negative regulation of viral entry into host cell, type I interferon signaling pathway, response to interferon-beta, …
CRIP1P3	34.2972	2.16546	0.482167	4.49111	7.08541e-06	0.000462228	NA	NA	NA
SERPINA11	75.3288	-1.41312	0.314749	-4.48966	7.13359e-06	0.000463999	serpin family A member 11 [Source:HGNC Symbol;Acc:HGNC:19193]	protein_coding	negative regulation of peptidase activity, negative regulation of endopeptidase activity
HIST1H3B	28268.5	-1.16812	0.260332	-4.48703	7.22215e-06	0.000468378	NA	NA	NA
HIST1H2AG	20797.5	-1.00974	0.225165	-4.48444	7.31058e-06	0.000472722	NA	NA	NA
HIST1H2AB	3885.73	-1.29997	0.29018	-4.47987	7.46871e-06	0.000479138	NA	NA	NA
POLR3GL	1649.34	-0.937248	0.209221	-4.4797	7.47483e-06	0.000479138	RNA polymerase III subunit G like [Source:HGNC Symbol;Acc:HGNC:28466]	protein_coding	transcription by RNA polymerase III, positive regulation of type I interferon production
PTPRN2	554.761	1.18475	0.264471	4.47969	7.47499e-06	0.000479138	protein tyrosine phosphatase receptor type N2 [Source:HGNC Symbol;Acc:HGNC:9677]	protein_coding	insulin secretion involved in cellular response to glucose stimulus, protein dephosphorylation, dephosphorylation, lipid metabolic process, peptidyl-tyrosine dephosphorylation, neutrophil degranulation, neurotransmitter secretion, negative regulation of GTPase activity
GARS	15184.4	-0.800891	0.178859	-4.47777	7.54269e-06	0.000482076	NA	NA	NA
PLIN1	110.503	1.23404	0.275886	4.473	7.71295e-06	0.000491534	perilipin 1 [Source:HGNC Symbol;Acc:HGNC:9076]	protein_coding	lipid metabolic process, lipid catabolic process
FAM86C2P	691.698	-0.828123	0.185239	-4.47057	7.80131e-06	0.000495732	NA	NA	NA
NUDT7	782.666	-0.983425	0.220035	-4.4694	7.84379e-06	0.000496999	nudix hydrolase 7 [Source:HGNC Symbol;Acc:HGNC:8054]	protein_coding	nucleoside diphosphate metabolic process, biological_process, protein targeting to peroxisome, fatty acid catabolic process, coenzyme A catabolic process, acetyl-CoA catabolic process, brown fat cell differentiation
RPA3	3255.38	-1.0034	0.224556	-4.46838	7.8813e-06	0.000497944	replication protein A3 [Source:HGNC Symbol;Acc:HGNC:10291]	protein_coding	DNA repair, DNA replication, DNA recombination, cellular response to DNA damage stimulus, mismatch repair, regulation of mitotic cell cycle, regulation of cell population proliferation, regulation of cellular response to heat, interstrand cross-link repair, base-excision repair, regulation of signal transduction by p53 class mediator, G1/S transition of mitotic cell cycle, double-strand break rep…
HAUS4	3581.87	-0.743295	0.166511	-4.46393	8.04702e-06	0.000504082	HAUS augmin like complex subunit 4 [Source:HGNC Symbol;Acc:HGNC:20163]	protein_coding	spindle assembly, centrosome cycle, cell division, cell cycle, G2/M transition of mitotic cell cycle, regulation of G2/M transition of mitotic cell cycle, ciliary basal body-plasma membrane docking
RP11-453F18__B.1	485.902	-0.687254	0.15395	-4.46415	8.0389e-06	0.000504082	NA	NA	NA
SDK1	8736.33	-0.724347	0.162227	-4.46502	8.00622e-06	0.000504082	sidekick cell adhesion molecule 1 [Source:HGNC Symbol;Acc:HGNC:19307]	protein_coding	cell adhesion, retina layer formation, homophilic cell adhesion via plasma membrane adhesion molecules, synapse assembly, cell-cell junction organization, behavioral response to cocaine, regulation of dendritic spine development
TNS3	11845	-0.549532	0.123164	-4.46181	8.12703e-06	0.000507652	tensin 3 [Source:HGNC Symbol;Acc:HGNC:21616]	protein_coding	positive regulation of cell population proliferation, cell migration, lung alveolus development, intracellular signal transduction
ACOXL	223.222	1.28658	0.288432	4.46062	8.17239e-06	0.000509043	acyl-CoA oxidase like [Source:HGNC Symbol;Acc:HGNC:25621]	protein_coding	oxidation-reduction process, fatty acid beta-oxidation, biological_process, fatty acid beta-oxidation using acyl-CoA oxidase, lipid homeostasis, fatty acid metabolic process
MFSD1	5900.54	0.557555	0.125047	4.45877	8.24332e-06	0.000512014	major facilitator superfamily domain containing 1 [Source:HGNC Symbol;Acc:HGNC:25874]	protein_coding	transmembrane transport
KCNK2	95.2156	-1.66353	0.373262	-4.45674	8.32166e-06	0.000513985	potassium two pore domain channel subfamily K member 2 [Source:HGNC Symbol;Acc:HGNC:6277]	protein_coding	potassium ion transmembrane transport, ion transport, potassium ion transport, stabilization of membrane potential, cardiac ventricle development, G protein-coupled receptor signaling pathway, memory, response to mechanical stimulus, positive regulation of cell death, regulation of membrane potential, response to axon injury, negative regulation of cardiac muscle cell proliferation, cellular resp…
KIAA0319	384.64	0.938039	0.210473	4.45681	8.31886e-06	0.000513985	KIAA0319 [Source:HGNC Symbol;Acc:HGNC:21580]	protein_coding	multicellular organism development, nervous system development, membrane organization, neuron migration, positive regulation of SMAD protein signal transduction, response to auditory stimulus, negative regulation of axon extension, multicellular organismal response to stress, negative regulation of axon extension involved in regeneration, negative regulation of dendrite development
FBL	13552.1	-0.674077	0.151304	-4.45511	8.385e-06	0.00051645	fibrillarin [Source:HGNC Symbol;Acc:HGNC:3599]	protein_coding	rRNA processing, methylation, rRNA methylation, box C/D snoRNA 3'-end processing, histone glutamine methylation, osteoblast differentiation, snoRNA metabolic process, snoRNA localization
PLCG2	1760.38	0.64102	0.143908	4.45438	8.41377e-06	0.000516779	phospholipase C gamma 2 [Source:HGNC Symbol;Acc:HGNC:9066]	protein_coding	signal transduction, intracellular signal transduction, lipid metabolic process, phospholipid catabolic process, lipid catabolic process, Wnt signaling pathway, Fc-epsilon receptor signaling pathway, Fc-gamma receptor signaling pathway involved in phagocytosis, stimulatory C-type lectin receptor signaling pathway, platelet activation, phosphatidylinositol-mediated signaling, T cell receptor signa…
RP11-465N4.4	337.055	1.04916	0.235811	4.44914	8.62132e-06	0.000528056	NA	NA	NA
HAP1	224.709	1.33107	0.29981	4.43971	9.00784e-06	0.000550202	huntingtin associated protein 1 [Source:HGNC Symbol;Acc:HGNC:4812]	protein_coding	protein transport, exocytosis, autophagy, vesicle transport along microtubule, cell projection organization, protein localization, anterograde axonal transport, brain development, chemical synaptic transmission, neurogenesis, protein targeting, mitochondrion distribution, anterograde axonal transport of mitochondrion, positive regulation of epidermal growth factor receptor signaling pathway, neur…
PLSCR1	3495.94	0.950364	0.214217	4.43646	9.14524e-06	0.000557051	phospholipid scramblase 1 [Source:HGNC Symbol;Acc:HGNC:9092]	protein_coding	plasma membrane phospholipid scrambling, apoptotic process, defense response to virus, acute-phase response, positive regulation of transcription by RNA polymerase II, positive regulation of gene expression, negative regulation of viral genome replication, positive regulation of innate immune response, phosphatidylserine biosynthetic process, platelet activation, regulation of mast cell activatio…
DICER1-AS1	666.265	-0.774708	0.174667	-4.43535	9.19223e-06	0.000558371	NA	NA	NA
RP11-863P13.4	60.8353	1.72558	0.389439	4.43095	9.38195e-06	0.00056833	NA	NA	NA
MSI2	17280.5	0.822224	0.185667	4.42849	9.48956e-06	0.000573273	musashi RNA binding protein 2 [Source:HGNC Symbol;Acc:HGNC:18585]	protein_coding	regulation of RNA metabolic process, stem cell development
ING4	1260.26	-0.546105	0.123568	-4.41946	9.89473e-06	0.000594493	inhibitor of growth family member 4 [Source:HGNC Symbol;Acc:HGNC:19423]	protein_coding	histone acetylation, positive regulation of apoptotic process, negative regulation of cell population proliferation, positive regulation of nucleic acid-templated transcription, chromatin organization, cell cycle, apoptotic process, DNA replication, cell cycle arrest, negative regulation of transcription, DNA-templated, histone H4-K5 acetylation, histone H4-K8 acetylation, negative regulation of …
RP11-315D16.2	36.9308	-3.99589	0.904053	-4.41997	9.87156e-06	0.000594493	NA	NA	NA
B3GALT5	120.549	1.66885	0.377698	4.41847	9.94014e-06	0.000595598	beta-1,3-galactosyltransferase 5 [Source:HGNC Symbol;Acc:HGNC:920]	protein_coding	protein glycosylation, protein N-linked glycosylation, protein O-linked glycosylation, oligosaccharide biosynthetic process, response to bacterium
ALPK3	648.813	1.35765	0.307476	4.41547	1.00789e-05	0.000602278	alpha kinase 3 [Source:HGNC Symbol;Acc:HGNC:17574]	protein_coding	protein phosphorylation, phosphorylation, multicellular organism development, heart development, cardiac muscle cell development
HMGCLL1	215.636	-1.98114	0.448829	-4.41402	1.01468e-05	0.000604697	3-hydroxymethyl-3-methylglutaryl-CoA lyase like 1 [Source:HGNC Symbol;Acc:HGNC:21359]	protein_coding	ketone body biosynthetic process, lipid metabolic process, leucine catabolic process
NSMCE1	2136.05	-0.748455	0.16965	-4.41175	1.0254e-05	0.000609437	NSE1 homolog, SMC5-SMC6 complex component [Source:HGNC Symbol;Acc:HGNC:29897]	protein_coding	DNA repair, intracellular signal transduction, protein ubiquitination, DNA recombination, cellular response to DNA damage stimulus, postreplication repair, double-strand break repair via homologous recombination, positive regulation of response to DNA damage stimulus
RPL5	32773.5	-0.834059	0.189296	-4.40611	1.05242e-05	0.000623815	ribosomal protein L5 [Source:HGNC Symbol;Acc:HGNC:10360]	protein_coding	translation, rRNA processing, ribosomal large subunit assembly, viral transcription, ribosomal large subunit biogenesis, translational initiation, nuclear-transcribed mRNA catabolic process, nonsense-mediated decay, SRP-dependent cotranslational protein targeting to membrane, positive regulation of gene expression, protein stabilization, regulation of signal transduction by p53 class mediator, po…
RP11-152N13.5	228.142	-1.08017	0.245535	-4.39923	1.08634e-05	0.000642192	NA	NA	NA
LMO4	1121.51	-1.39966	0.318632	-4.39272	1.11943e-05	0.000659983	LIM domain only 4 [Source:HGNC Symbol;Acc:HGNC:6644]	protein_coding	transcription by RNA polymerase II, regulation of cell migration, neural tube closure, positive regulation of kinase activity, ventricular septum development, ventral spinal cord interneuron differentiation, spinal cord motor neuron differentiation, spinal cord association neuron differentiation, negative regulation of protein-containing complex assembly, regulation of cell fate specification, po…
LINC00052	697.291	-1.56123	0.355731	-4.38878	1.13988e-05	0.00067025	NA	NA	NA
HADH	2241	-0.656576	0.149878	-4.38072	1.18288e-05	0.000691845	hydroxyacyl-CoA dehydrogenase [Source:HGNC Symbol;Acc:HGNC:4799]	protein_coding	oxidation-reduction process, fatty acid metabolic process, lipid metabolic process, positive regulation of cold-induced thermogenesis, fatty acid beta-oxidation, response to hormone, response to activity, response to insulin, response to drug, negative regulation of insulin secretion
IVL	82.4911	1.78307	0.406986	4.38115	1.18057e-05	0.000691845	involucrin [Source:HGNC Symbol;Acc:HGNC:6187]	protein_coding	keratinization, keratinocyte differentiation, cornification, peptide cross-linking, response to UV-B, isopeptide cross-linking via N6-(L-isoglutamyl)-L-lysine
RP11-69L16.5	962.394	-0.85915	0.196219	-4.37853	1.19481e-05	0.000696974	NA	NA	NA
HHIP	16.4196	4.90578	1.12122	4.3754	1.21209e-05	0.000705188	hedgehog interacting protein [Source:HGNC Symbol;Acc:HGNC:14866]	protein_coding	negative regulation of signal transduction, negative regulation of smoothened signaling pathway, skeletal system morphogenesis, signal transduction, neuroblast proliferation, animal organ morphogenesis, dorsal/ventral pattern formation, regulation of fibroblast growth factor receptor signaling pathway, negative regulation of apoptotic process, epithelial tube branching involved in lung morphogene…
KLHL3	100.678	2.07109	0.473538	4.37365	1.22185e-05	0.000708993	kelch like family member 3 [Source:HGNC Symbol;Acc:HGNC:6354]	protein_coding	protein ubiquitination, ubiquitin-dependent protein catabolic process, protein K48-linked ubiquitination, post-translational protein modification, renal sodium ion absorption, ion homeostasis, distal tubule morphogenesis, selective autophagy
PPFIA3	2770.13	1.03007	0.235606	4.37201	1.2311e-05	0.000712346	PTPRF interacting protein alpha 3 [Source:HGNC Symbol;Acc:HGNC:9247]	protein_coding	neurotransmitter secretion, glutamate secretion, synaptic vesicle exocytosis, synaptic vesicle docking, regulation of short-term neuronal synaptic plasticity, synapse organization
RPS5	59154.3	-0.654241	0.149661	-4.37148	1.23409e-05	0.000712346	ribosomal protein S5 [Source:HGNC Symbol;Acc:HGNC:10426]	protein_coding	translation, translational initiation, ribosomal small subunit assembly, viral transcription, nuclear-transcribed mRNA catabolic process, nonsense-mediated decay, SRP-dependent cotranslational protein targeting to membrane, regulation of translational fidelity
RP11-524H19.2	260.889	-1.2999	0.297469	-4.36987	1.24319e-05	0.000715724	NA	NA	NA
FAM72B	601.522	-0.669343	0.153217	-4.36859	1.25049e-05	0.000718056	NA	NA	NA
NCCRP1	57.7584	1.53908	0.352355	4.36799	1.25396e-05	0.000718179	NCCRP1, F-box associated domain containing [Source:HGNC Symbol;Acc:HGNC:33739]	protein_coding	protein ubiquitination, positive regulation of cell population proliferation, SCF-dependent proteasomal ubiquitin-dependent protein catabolic process, glycoprotein catabolic process, ubiquitin-dependent ERAD pathway
AKR1B10	174.433	1.03274	0.23671	4.3629	1.28351e-05	0.000732627	aldo-keto reductase family 1 member B10 [Source:HGNC Symbol;Acc:HGNC:382]	protein_coding	oxidation-reduction process, retinoid metabolic process, daunorubicin metabolic process, doxorubicin metabolic process, farnesol catabolic process, retinol metabolic process, cellular detoxification of aldehyde
RFC2	4843.86	-0.793427	0.181874	-4.3625	1.28584e-05	0.000732627	replication factor C subunit 2 [Source:HGNC Symbol;Acc:HGNC:9970]	protein_coding	DNA replication, DNA duplex unwinding, DNA-dependent DNA replication, DNA repair, regulation of signal transduction by p53 class mediator, translesion synthesis, transcription-coupled nucleotide-excision repair, error-prone translesion synthesis, DNA damage response, detection of DNA damage, nucleotide-excision repair, DNA incision, 5'-to lesion, nucleotide-excision repair, DNA incision, telomere…
RPL38	31717.1	-0.576906	0.132291	-4.36087	1.29544e-05	0.000736196	ribosomal protein L38 [Source:HGNC Symbol;Acc:HGNC:10349]	protein_coding	translation, cytoplasmic translation, viral transcription, translational initiation, nuclear-transcribed mRNA catabolic process, nonsense-mediated decay, SRP-dependent cotranslational protein targeting to membrane, ribonucleoprotein complex assembly, skeletal system development, ossification, regulation of translation, sensory perception of sound, 90S preribosome assembly, middle ear morphogenesi…
APOL1	168.185	1.84017	0.422059	4.35997	1.30078e-05	0.000737333	apolipoprotein L1 [Source:HGNC Symbol;Acc:HGNC:618]	protein_coding	lipid transport, lipoprotein metabolic process, lipid metabolic process, steroid metabolic process, cholesterol metabolic process, receptor-mediated endocytosis, cellular protein metabolic process, post-translational protein modification, innate immune response, cytolysis by host of symbiont cells, chloride transmembrane transport
EXOC3L4	69.9884	2.49057	0.571757	4.356	1.32462e-05	0.000744753	exocyst complex component 3 like 4 [Source:HGNC Symbol;Acc:HGNC:20120]	protein_coding	exocytosis, exocyst localization
MYEOV	648.977	1.48288	0.340346	4.35697	1.31874e-05	0.000744753	NA	NA	NA
RPSAP54	387.317	-0.667417	0.153234	-4.35554	1.32738e-05	0.000744753	NA	NA	NA
STMN1	11558.7	-0.554665	0.127337	-4.35589	1.32529e-05	0.000744753	stathmin 1 [Source:HGNC Symbol;Acc:HGNC:6510]	protein_coding	regulation of microtubule polymerization or depolymerization, multicellular organism development, cell differentiation, nervous system development, mitotic cytokinesis, axonogenesis, brain development, negative regulation of microtubule polymerization, positive regulation of cellular component movement, response to virus, microtubule depolymerization, neuron projection development, regulation of …
HERC5	883.839	1.92494	0.442157	4.35353	1.33961e-05	0.000749707	HECT and RLD domain containing E3 ubiquitin protein ligase 5 [Source:HGNC Symbol;Acc:HGNC:24368]	protein_coding	immune system process, innate immune response, defense response to virus, protein polyubiquitination, protein ubiquitination, ISG15-protein conjugation, negative regulation of type I interferon production, regulation of cyclin-dependent protein serine/threonine kinase activity, regulation of defense response to virus
JDP2	1945.21	-0.88201	0.202653	-4.35231	1.34708e-05	0.000751979	Jun dimerization protein 2 [Source:HGNC Symbol;Acc:HGNC:17546]	protein_coding	regulation of transcription, DNA-templated, regulation of transcription by RNA polymerase II, regulation of histone deacetylation, negative regulation of transcription by RNA polymerase II, positive regulation of histone deacetylation, negative regulation of fat cell differentiation
AC108142.1	463.177	-1.20006	0.275844	-4.35052	1.35814e-05	0.000755111	NA	NA	NA
RP3-395M20.8	24.17	2.41932	0.556128	4.3503	1.35954e-05	0.000755111	NA	NA	NA
CTB-63M22.1	4573.1	-0.607604	0.139722	-4.34866	1.36971e-05	0.000758847	NA	NA	NA
RPS23P8	242.893	-1.08819	0.25044	-4.3451	1.3921e-05	0.00076932	NA	NA	NA
SZRD1	7579.88	-0.94829	0.218327	-4.34344	1.40268e-05	0.000773225	NA	NA	NA
ITGA10	116.858	1.10143	0.253672	4.34195	1.41222e-05	0.000776545	integrin subunit alpha 10 [Source:HGNC Symbol;Acc:HGNC:6135]	protein_coding	cell adhesion, integrin-mediated signaling pathway, extracellular matrix organization, cell-matrix adhesion
COL6A1	915.392	0.827282	0.191179	4.32725	1.5098e-05	0.000824349	collagen type VI alpha 1 chain [Source:HGNC Symbol;Acc:HGNC:2211]	protein_coding	cell adhesion, cellular response to amino acid stimulus, growth plate cartilage chondrocyte morphogenesis, extracellular matrix organization, osteoblast differentiation, endodermal cell differentiation
HIST1H2AK	2153.3	-1.15127	0.266016	-4.32783	1.50585e-05	0.000824349	NA	NA	NA
RPS29	89523.2	-0.744672	0.172092	-4.32717	1.51037e-05	0.000824349	ribosomal protein S29 [Source:HGNC Symbol;Acc:HGNC:10419]	protein_coding	translation, cytoplasmic translation, viral transcription, translational initiation, nuclear-transcribed mRNA catabolic process, nonsense-mediated decay, SRP-dependent cotranslational protein targeting to membrane
PLA2G2F	51.878	1.71233	0.395794	4.32631	1.51629e-05	0.000825533	phospholipase A2 group IIF [Source:HGNC Symbol;Acc:HGNC:30040]	protein_coding	phospholipid metabolic process, lipid catabolic process, arachidonic acid secretion, lipid metabolic process, immune system process, innate immune response, negative regulation of T cell proliferation, biological_process, phosphatidic acid biosynthetic process, phosphatidylglycerol acyl-chain remodeling, phosphatidylinositol acyl-chain remodeling, phosphatidylserine acyl-chain remodeling, phospha…
KIAA0141	7044.88	-0.487301	0.11269	-4.32428	1.53028e-05	0.000829741	NA	NA	NA
PLAC1	75.537	-1.66038	0.383984	-4.3241	1.53154e-05	0.000829741	placenta enriched 1 [Source:HGNC Symbol;Acc:HGNC:9044]	protein_coding	placenta development, multicellular organism development
BPIFA4P	20.3507	3.91863	0.906574	4.32246	1.54298e-05	0.000833892	NA	NA	NA
IRF1	3872.12	0.905283	0.209624	4.31861	1.57017e-05	0.000846508	interferon regulatory factor 1 [Source:HGNC Symbol;Acc:HGNC:6116]	protein_coding	regulation of transcription, DNA-templated, apoptotic process, regulation of immune response, negative regulation of cell population proliferation, regulation of innate immune response, positive regulation of transcription, DNA-templated, immune system process, innate immune response, defense response to virus, cell cycle arrest, positive regulation of transcription by RNA polymerase II, regulati…
HIST1H3H	17685.7	-1.09838	0.254777	-4.31113	1.62419e-05	0.000871371	NA	NA	NA
NREP	348.276	-0.866126	0.200894	-4.31137	1.62248e-05	0.000871371	neuronal regeneration related protein [Source:HGNC Symbol;Acc:HGNC:16834]	protein_coding	regulation of neuron differentiation, axon regeneration, regulation of transforming growth factor beta receptor signaling pathway
PGBD5	381.422	1.67243	0.388663	4.30302	1.68484e-05	0.000901717	piggyBac transposable element derived 5 [Source:HGNC Symbol;Acc:HGNC:19405]	protein_coding	non-replicative transposition, DNA-mediated, nucleic acid phosphodiester bond hydrolysis, transposition
WBP1	4223.84	-0.896927	0.208552	-4.30074	1.70227e-05	0.000908842	WW domain binding protein 1 [Source:HGNC Symbol;Acc:HGNC:12737]	protein_coding	biological_process
SLC8A3	90.866	1.93271	0.449766	4.29716	1.73003e-05	0.000921428	solute carrier family 8 member A3 [Source:HGNC Symbol;Acc:HGNC:11070]	protein_coding	transmembrane transport, calcium ion transport, cell communication, ion transport, sodium ion transport, calcium ion transmembrane transport, memory, regulation of cardiac conduction, sodium ion transmembrane transport, learning, cellular response to hypoxia, long-term synaptic potentiation, cellular calcium ion homeostasis, myelination, oligodendrocyte differentiation, learning or memory, mitoch…
PML	2534.7	0.831752	0.193668	4.29473	1.74903e-05	0.000929306	promyelocytic leukemia [Source:HGNC Symbol;Acc:HGNC:9113]	protein_coding	negative regulation of cell population proliferation, positive regulation of nucleic acid-templated transcription, rhythmic process, apoptotic process, circadian regulation of gene expression, immune system process, innate immune response, defense response to virus, regulation of transcription, DNA-templated, response to hypoxia, viral process, intrinsic apoptotic signaling pathway in response to…
EFEMP1	2646.81	-1.3065	0.304306	-4.29338	1.75976e-05	0.000932348	EGF containing fibulin extracellular matrix protein 1 [Source:HGNC Symbol;Acc:HGNC:3218]	protein_coding	epidermal growth factor receptor signaling pathway, visual perception, regulation of transcription, DNA-templated, peptidyl-tyrosine phosphorylation, camera-type eye development, embryonic eye morphogenesis, post-embryonic eye morphogenesis, negative regulation of chondrocyte differentiation
RABEPK	2570.25	-0.506417	0.117965	-4.29294	1.76322e-05	0.000932348	Rab9 effector protein with kelch motifs [Source:HGNC Symbol;Acc:HGNC:16896]	protein_coding	receptor-mediated endocytosis, vesicle docking involved in exocytosis
CHRNB4	190.139	-1.20626	0.281122	-4.29086	1.77982e-05	0.000938877	cholinergic receptor nicotinic beta 4 subunit [Source:HGNC Symbol;Acc:HGNC:1964]	protein_coding	ion transport, ion transmembrane transport, signal transduction, excitatory postsynaptic potential, regulation of postsynaptic membrane potential, chemical synaptic transmission, synaptic transmission, cholinergic, regulation of membrane potential, nervous system process, neutrophil degranulation, neuromuscular synaptic transmission, response to nicotine, synaptic transmission involved in micturi…
SERHL2	2830	0.956669	0.222994	4.29011	1.78586e-05	0.000939813	serine hydrolase like 2 [Source:HGNC Symbol;Acc:HGNC:29446]	protein_coding	biological_process
HS6ST2	1723.33	1.0685	0.249099	4.28947	1.79102e-05	0.000940286	heparan sulfate 6-O-sulfotransferase 2 [Source:HGNC Symbol;Acc:HGNC:19133]	protein_coding	glycosaminoglycan biosynthetic process, heparan sulfate proteoglycan biosynthetic process, enzymatic modification
ENG	199.015	1.96123	0.458518	4.27734	1.89144e-05	0.000990645	endoglin [Source:HGNC Symbol;Acc:HGNC:3349]	protein_coding	negative regulation of gene expression, negative regulation of cell migration, positive regulation of protein kinase B signaling, positive regulation of transcription by RNA polymerase II, positive regulation of protein phosphorylation, positive regulation of vascular smooth muscle cell differentiation, positive regulation of BMP signaling pathway, BMP signaling pathway, branching involved in blo…
TSEN15	1183.35	-0.934298	0.2186	-4.274	1.91996e-05	0.0010032	tRNA splicing endonuclease subunit 15 [Source:HGNC Symbol;Acc:HGNC:16791]	protein_coding	tRNA splicing, via endonucleolytic cleavage and ligation, mRNA processing, tRNA processing, nucleic acid phosphodiester bond hydrolysis
MIR3189	166.233	1.42031	0.332697	4.26909	1.96269e-05	0.0010231	NA	NA	NA
HIST1H1D	24009.2	-0.8566	0.200847	-4.26494	1.99956e-05	0.00103021	NA	NA	NA
IQGAP3	9956.11	-0.547096	0.128237	-4.26629	1.9875e-05	0.00103021	IQ motif containing GTPase activating protein 3 [Source:HGNC Symbol;Acc:HGNC:20669]	protein_coding	signal transduction, regulation of GTPase activity, G1/S transition of mitotic cell cycle, activation of MAPK activity, positive regulation of protein phosphorylation, Ras protein signal transduction, regulation of cell size, positive regulation of gene expression, negative regulation of gene expression, positive regulation of mammary gland epithelial cell proliferation, ERK1 and ERK2 cascade, ce…
MGP	588.776	-1.32501	0.310558	-4.26654	1.98528e-05	0.00103021	matrix Gla protein [Source:HGNC Symbol;Acc:HGNC:7060]	protein_coding	regulation of bone mineralization, multicellular organism development, cell differentiation, cartilage development, ossification, cartilage condensation
SPATA18	896.831	0.893719	0.209551	4.26493	1.99968e-05	0.00103021	spermatogenesis associated 18 [Source:HGNC Symbol;Acc:HGNC:29579]	protein_coding	mitochondrial protein catabolic process, cellular response to DNA damage stimulus, mitophagy by induced vacuole formation
TRIM14	5776.87	0.659131	0.154512	4.26588	1.99114e-05	0.00103021	tripartite motif containing 14 [Source:HGNC Symbol;Acc:HGNC:16283]	protein_coding	immune system process, innate immune response, positive regulation of NF-kappaB transcription factor activity, positive regulation of DNA-binding transcription factor activity, negative regulation of viral transcription
CPEB4	1392.95	0.977449	0.229389	4.26109	2.0343e-05	0.00104317	cytoplasmic polyadenylation element binding protein 4 [Source:HGNC Symbol;Acc:HGNC:21747]	protein_coding	regulation of translation, cellular response to amino acid stimulus, negative regulation of cytoplasmic translation, negative regulation of neuron apoptotic process, response to ischemia, cellular response to glucose starvation, ionotropic glutamate receptor signaling pathway, translation, cellular response to decreased oxygen levels
THYN1	853.166	-0.771091	0.180949	-4.26138	2.03166e-05	0.00104317	NA	NA	NA
RPL15P3	4868	-0.680683	0.159825	-4.25893	2.05403e-05	0.00105084	NA	NA	NA
YEATS2	5065.81	0.59056	0.138825	4.25398	2.10004e-05	0.0010719	YEATS domain containing 2 [Source:HGNC Symbol;Acc:HGNC:25489]	protein_coding	regulation of transcription, DNA-templated, negative regulation of transcription by RNA polymerase II, negative regulation of transcription, DNA-templated, histone H3 acetylation
HIST1H3D	9086.23	-0.973091	0.229713	-4.23611	2.27427e-05	0.00115582	NA	NA	NA
PLA2G4F	1032.21	0.767066	0.181081	4.23604	2.27495e-05	0.00115582	phospholipase A2 group IVF [Source:HGNC Symbol;Acc:HGNC:27396]	protein_coding	phospholipid catabolic process, lipid metabolic process, lipid catabolic process, phosphatidylglycerol acyl-chain remodeling, phosphatidylinositol acyl-chain remodeling, phosphatidylserine acyl-chain remodeling, phosphatidylcholine acyl-chain remodeling, phosphatidylethanolamine acyl-chain remodeling, phospholipid metabolic process, glycerophospholipid catabolic process, prostaglandin biosyntheti…
LRRC37A17P	699.034	-0.648741	0.153209	-4.23436	2.29204e-05	0.00116183	NA	NA	NA
CTC-575D19.1	4564.43	-0.620754	0.146947	-4.22435	2.39633e-05	0.00121023	NA	NA	NA
HERC6	2044.84	1.29397	0.306328	4.22414	2.3985e-05	0.00121023	HECT and RLD domain containing E3 ubiquitin protein ligase family member 6 [Source:HGNC Symbol;Acc:HGNC:26072]	protein_coding	protein ubiquitination, protein polyubiquitination, hematopoietic progenitor cell differentiation, response to bacterium
SLC25A28	2393.19	0.740657	0.175495	4.22039	2.43885e-05	0.00122777	solute carrier family 25 member 28 [Source:HGNC Symbol;Acc:HGNC:23472]	protein_coding	ion transport, iron ion homeostasis, iron import into the mitochondrion
ADIPOR2	33745.5	-0.44595	0.10572	-4.21824	2.46218e-05	0.00123389	adiponectin receptor 2 [Source:HGNC Symbol;Acc:HGNC:24041]	protein_coding	lipid metabolic process, fatty acid metabolic process, hormone-mediated signaling pathway, positive regulation of cold-induced thermogenesis, glucose homeostasis, regulation of fatty acid biosynthetic process, fatty acid oxidation, vascular wound healing, adiponectin-activated signaling pathway, heart development, female pregnancy, response to nutrient, negative regulation of cell growth, positiv…
XKR6	207.684	0.903395	0.214146	4.21859	2.45833e-05	0.00123389	XK related 6 [Source:HGNC Symbol;Acc:HGNC:27806]	protein_coding	engulfment of apoptotic cell, phosphatidylserine exposure on apoptotic cell surface, apoptotic process involved in development
HMGCS2	24.3089	4.09394	0.970787	4.21714	2.47422e-05	0.00123711	3-hydroxy-3-methylglutaryl-CoA synthase 2 [Source:HGNC Symbol;Acc:HGNC:5008]	protein_coding	isoprenoid biosynthetic process, lipid metabolic process, steroid biosynthetic process, steroid metabolic process, sterol biosynthetic process, cholesterol metabolic process, cholesterol biosynthetic process, regulation of lipid metabolic process, ketone body biosynthetic process, acetyl-CoA metabolic process, farnesyl diphosphate biosynthetic process, mevalonate pathway
RP11-404P21.5	123.5	2.07225	0.491488	4.21628	2.48362e-05	0.001239	NA	NA	NA
ST5	506.517	-0.687686	0.163126	-4.21567	2.49036e-05	0.00123956	NA	NA	NA
TNFRSF10A	1876.65	0.633325	0.150429	4.21012	2.55234e-05	0.0012647	TNF receptor superfamily member 10a [Source:HGNC Symbol;Acc:HGNC:11904]	protein_coding	signal transduction, apoptotic process, leukocyte migration, cellular response to mechanical stimulus, TRAIL-activated apoptotic signaling pathway, positive regulation of apoptotic process, activation of cysteine-type endopeptidase activity involved in apoptotic process, cell surface receptor signaling pathway, activation of NF-kappaB-inducing kinase activity, extrinsic apoptotic signaling pathwa…
TNFSF15	757.553	1.80562	0.428848	4.2104	2.54913e-05	0.0012647	TNF superfamily member 15 [Source:HGNC Symbol;Acc:HGNC:11931]	protein_coding	signal transduction, immune response, apoptotic process, tumor necrosis factor-mediated signaling pathway, activation of cysteine-type endopeptidase activity involved in apoptotic process, activation of NF-kappaB-inducing kinase activity, cytokine metabolic process
FEZ1	427.13	-0.819757	0.194738	-4.20954	2.55896e-05	0.00126513	fasciculation and elongation protein zeta 1 [Source:HGNC Symbol;Acc:HGNC:3659]	protein_coding	nervous system development, cell adhesion, axon guidance, negative regulation of autophagosome assembly, positive regulation of neuron projection development, hippocampus development, establishment of cell polarity, positive regulation of neuron differentiation, establishment of mitochondrion localization, positive regulation of anterograde axonal transport of mitochondrion, mitochondrion morphog…
RPRM	130.942	-1.46487	0.348148	-4.2076	2.58097e-05	0.00127317	reprimo, TP53 dependent G2 arrest mediator homolog [Source:HGNC Symbol;Acc:HGNC:24201]	protein_coding	cell cycle arrest, regulation of mitotic cell cycle
PRKG1-AS1	144.662	-0.876982	0.208472	-4.20672	2.5911e-05	0.0012753	NA	NA	NA
CTHRC1	195.205	-0.977957	0.232646	-4.20362	2.62677e-05	0.00128998	collagen triple helix repeat containing 1 [Source:HGNC Symbol;Acc:HGNC:18831]	protein_coding	cell migration, positive regulation of protein binding, positive regulation of osteoblast proliferation, ossification involved in bone remodeling, positive regulation of osteoblast differentiation, Wnt signaling pathway, planar cell polarity pathway, inner ear receptor cell stereocilium organization, negative regulation of canonical Wnt signaling pathway, cochlea morphogenesis, establishment of p…
POLR2J2	1367.21	1.13241	0.269924	4.1953	2.72514e-05	0.00133532	RNA polymerase II subunit J2 [Source:HGNC Symbol;Acc:HGNC:23208]	protein_coding	transcription, DNA-templated, transcription by RNA polymerase II
RPSAP9	461.317	-0.683748	0.163077	-4.19279	2.75545e-05	0.00134718	NA	NA	NA
TBKBP1	2549.51	1.20057	0.286857	4.18526	2.84841e-05	0.00138955	TBK1 binding protein 1 [Source:HGNC Symbol;Acc:HGNC:30140]	protein_coding	immune system process, innate immune response, viral process
RPS9	55315.6	-0.680471	0.162806	-4.17964	2.91974e-05	0.0014212	ribosomal protein S9 [Source:HGNC Symbol;Acc:HGNC:10442]	protein_coding	translation, viral transcription, positive regulation of cell population proliferation, translational initiation, rRNA processing, nuclear-transcribed mRNA catabolic process, nonsense-mediated decay, SRP-dependent cotranslational protein targeting to membrane, positive regulation of translational fidelity
MPRIP	17522.1	0.765318	0.183135	4.17899	2.9281e-05	0.00142213	NA	NA	NA
MLLT10	3551.76	0.618194	0.147998	4.17703	2.95335e-05	0.00143124	MLLT10 histone lysine methyltransferase DOT1L cofactor [Source:HGNC Symbol;Acc:HGNC:16063]	protein_coding	positive regulation of transcription by RNA polymerase II
IFI27L1	327.37	-0.764875	0.183215	-4.17473	2.98335e-05	0.00144261	interferon alpha inducible protein 27 like 1 [Source:HGNC Symbol;Acc:HGNC:19754]	protein_coding	apoptotic process, apoptotic signaling pathway
ALDH5A1	5639.02	-0.566104	0.135682	-4.17227	3.01577e-05	0.00145509	aldehyde dehydrogenase 5 family member A1 [Source:HGNC Symbol;Acc:HGNC:408]	protein_coding	oxidation-reduction process, gamma-aminobutyric acid catabolic process, neurotransmitter catabolic process, central nervous system development, glutamate metabolic process, succinate metabolic process, gamma-aminobutyric acid metabolic process, post-embryonic development
TM4SF18	184.539	1.80572	0.433153	4.16878	3.06231e-05	0.00147432	NA	NA	NA
AL590762.1	296.609	6.98856	1.67715	4.16692	3.08742e-05	0.00148317	NA	NA	NA
NUDT18	894.807	-0.860331	0.206592	-4.1644	3.12177e-05	0.00149641	nudix hydrolase 18 [Source:HGNC Symbol;Acc:HGNC:26194]	protein_coding	nucleotide metabolic process, nucleobase-containing small molecule catabolic process, dADP catabolic process, dGDP catabolic process, GDP catabolic process
AEBP2	1147.8	0.837173	0.201083	4.16332	3.13657e-05	0.00150025	AE binding protein 2 [Source:HGNC Symbol;Acc:HGNC:24051]	protein_coding	chromatin organization, negative regulation of gene expression, epigenetic, negative regulation of transcription by RNA polymerase II, regulation of transcription, DNA-templated
AFAP1L2	809.343	-1.27999	0.307651	-4.16054	3.17502e-05	0.00151337	actin filament associated protein 1 like 2 [Source:HGNC Symbol;Acc:HGNC:25901]	protein_coding	regulation of signal transduction, positive regulation of protein tyrosine kinase activity, inflammatory response, positive regulation of transcription, DNA-templated, regulation of mitotic cell cycle, positive regulation of epidermal growth factor receptor signaling pathway, regulation of interleukin-6 production, positive regulation of interleukin-8 production, positive regulation of signal tra…
COPZ2	361.118	0.774656	0.1862	4.16034	3.17773e-05	0.00151337	COPI coat complex subunit zeta 2 [Source:HGNC Symbol;Acc:HGNC:19356]	protein_coding	protein transport, retrograde vesicle-mediated transport, Golgi to endoplasmic reticulum, vesicle-mediated transport, intracellular protein transport, intra-Golgi vesicle-mediated transport, endoplasmic reticulum to Golgi vesicle-mediated transport
SH3BGRL	9226.35	-0.985475	0.237001	-4.1581	3.20905e-05	0.00152499	SH3 domain binding glutamate rich protein like [Source:HGNC Symbol;Acc:HGNC:10823]	protein_coding	positive regulation of signal transduction
ADSL	4918.6	-0.613778	0.147684	-4.15603	3.23831e-05	0.00153559	adenylosuccinate lyase [Source:HGNC Symbol;Acc:HGNC:291]	protein_coding	purine ribonucleotide biosynthetic process, purine nucleotide biosynthetic process, 'de novo' AMP biosynthetic process, 'de novo' IMP biosynthetic process, purine ribonucleoside monophosphate biosynthetic process, AMP biosynthetic process, response to hypoxia, purine nucleotide metabolic process, response to nutrient, aerobic respiration, ribonucleoside monophosphate biosynthetic process, respons…
MUC5B	8089.29	0.978437	0.23552	4.15436	3.26195e-05	0.00154348	mucin 5B, oligomeric mucus/gel-forming [Source:HGNC Symbol;Acc:HGNC:7516]	protein_coding	stimulatory C-type lectin receptor signaling pathway, O-glycan processing
LYRM4	1070.59	-0.855364	0.206127	-4.1497	3.32906e-05	0.0015691	LYR motif containing 4 [Source:HGNC Symbol;Acc:HGNC:21365]	protein_coding	iron-sulfur cluster assembly, small molecule metabolic process
RPS20	30553.5	-0.571655	0.137761	-4.14962	3.33034e-05	0.0015691	ribosomal protein S20 [Source:HGNC Symbol;Acc:HGNC:10405]	protein_coding	translation, viral transcription, translational initiation, nuclear-transcribed mRNA catabolic process, nonsense-mediated decay, SRP-dependent cotranslational protein targeting to membrane
ICAM1	953.184	0.977004	0.235717	4.14482	3.40078e-05	0.00159708	intercellular adhesion molecule 1 [Source:HGNC Symbol;Acc:HGNC:5344]	protein_coding	cell-cell adhesion, negative regulation of endothelial cell apoptotic process, cellular response to amyloid-beta, positive regulation of ERK1 and ERK2 cascade, cell adhesion, viral entry into host cell, regulation of immune response, ovarian follicle development, response to hypoxia, response to amphetamine, acute inflammatory response to antigenic stimulus, T cell antigen processing and presenta…
TSPAN11	267.494	-1.00433	0.242323	-4.14459	3.40421e-05	0.00159708	tetraspanin 11 [Source:HGNC Symbol;Acc:HGNC:30795]	protein_coding	cell migration
CNTD2	372.637	1.10963	0.268125	4.13847	3.49624e-05	0.00163493	cyclin N-terminal domain containing 2 [Source:HGNC Symbol;Acc:HGNC:25805]	protein_coding	protein phosphorylation, regulation of cyclin-dependent protein serine/threonine kinase activity, mitotic cell cycle phase transition
RPLP2	32467.9	-0.586664	0.141766	-4.13825	3.49972e-05	0.00163493	ribosomal protein lateral stalk subunit P2 [Source:HGNC Symbol;Acc:HGNC:10377]	protein_coding	translational elongation, translation, viral transcription, translational initiation, nuclear-transcribed mRNA catabolic process, nonsense-mediated decay, SRP-dependent cotranslational protein targeting to membrane
CRABP1	2083.66	-1.01006	0.244119	-4.13759	3.50967e-05	0.00163612	cellular retinoic acid binding protein 1 [Source:HGNC Symbol;Acc:HGNC:2338]	protein_coding	retinoic acid catabolic process, signal transduction, multicellular organism development
WI2-1896O14.1	98.8757	1.68175	0.406986	4.13219	3.59318e-05	0.00167151	NA	NA	NA
PODXL	11635.6	0.525433	0.127343	4.12612	3.68934e-05	0.00171263	podocalyxin like [Source:HGNC Symbol;Acc:HGNC:9171]	protein_coding	cell migration, regulation of cell-cell adhesion, cell adhesion, negative regulation of cell-cell adhesion, positive regulation of cell migration, negative regulation of cell adhesion, regulation of microvillus assembly, positive regulation of cell-cell adhesion mediated by integrin, glomerular visceral epithelial cell development, epithelial tube formation
TUBE1	714.683	-1.03065	0.249878	-4.12462	3.7134e-05	0.00172018	tubulin epsilon 1 [Source:HGNC Symbol;Acc:HGNC:20775]	protein_coding	microtubule-based process, microtubule cytoskeleton organization, mitotic cell cycle, centrosome cycle
LINC00152	1443.17	-0.81222	0.196963	-4.12371	3.72813e-05	0.00172338	NA	NA	NA
RP11-700H6.1	119.472	1.15061	0.279067	4.12306	3.73866e-05	0.00172463	NA	NA	NA
S100P	18002	1.20439	0.292404	4.11894	3.80613e-05	0.00175209	S100 calcium binding protein P [Source:HGNC Symbol;Acc:HGNC:10504]	protein_coding	neutrophil degranulation, response to organic substance, endothelial cell migration
SLC6A3	36.1053	3.74799	0.910571	4.11609	3.85352e-05	0.00176653	solute carrier family 6 member 3 [Source:HGNC Symbol;Acc:HGNC:11049]	protein_coding	neurotransmitter transport, transmembrane transport, neurotransmitter biosynthetic process, norepinephrine uptake, monoamine transport, norepinephrine transport, dopamine uptake involved in synaptic transmission, neurotransmitter uptake, aging, lactation, sensory perception of smell, locomotory behavior, response to iron ion, response to organic cyclic compound, dopamine transport, adenohypophysi…
SSRP1	16476.8	-0.501333	0.121798	-4.11612	3.85309e-05	0.00176653	structure specific recognition protein 1 [Source:HGNC Symbol;Acc:HGNC:11327]	protein_coding	DNA repair, cellular response to DNA damage stimulus, DNA replication, viral process, transcription by RNA polymerase II, transcription elongation from RNA polymerase II promoter, regulation of signal transduction by p53 class mediator, regulation of chromatin organization
BIN1	443.249	1.16344	0.282739	4.11489	3.87359e-05	0.00177205	bridging integrator 1 [Source:HGNC Symbol;Acc:HGNC:1052]	protein_coding	regulation of endocytosis, multicellular organism development, cell differentiation, endocytosis, viral process, membrane organization, nucleus organization, cytoskeleton organization, endosome to lysosome transport, positive regulation of actin filament polymerization, T-tubule organization, positive regulation of apoptotic process, regulation of neuron differentiation, positive regulation of as…
HIST1H2AL	5226.03	-1.07254	0.260836	-4.11194	3.92341e-05	0.00179112	NA	NA	NA
KIF5A	35.8321	2.59811	0.632073	4.11045	3.94885e-05	0.00179901	kinesin family member 5A [Source:HGNC Symbol;Acc:HGNC:6323]	protein_coding	microtubule-based movement, vesicle-mediated transport, axon guidance, retrograde vesicle-mediated transport, Golgi to endoplasmic reticulum, cytoskeleton-dependent intracellular transport, antigen processing and presentation of exogenous peptide antigen via MHC class II, anterograde axonal protein transport, chemical synaptic transmission, retrograde neuronal dense core vesicle transport, synapt…
PITPNM2	1846.12	0.832853	0.202764	4.10751	3.99952e-05	0.00181834	phosphatidylinositol transfer protein membrane associated 2 [Source:HGNC Symbol;Acc:HGNC:21044]	protein_coding	phospholipid transport, phosphatidylinositol-mediated signaling, phosphatidylinositol biosynthetic process
ATG9B	158.462	1.92952	0.470031	4.10508	4.04179e-05	0.00183378	autophagy related 9B [Source:HGNC Symbol;Acc:HGNC:21899]	protein_coding	autophagy, autophagosome assembly, autophagy of mitochondrion, protein localization to phagophore assembly site, late nucleophagy
PTP4A1	10525.1	0.781604	0.190567	4.10146	4.10547e-05	0.00185527	protein tyrosine phosphatase 4A1 [Source:HGNC Symbol;Acc:HGNC:9634]	protein_coding	dephosphorylation, peptidyl-tyrosine dephosphorylation, cell cycle, multicellular organism development, protein dephosphorylation, positive regulation of cell migration
UCHL1	71.9891	1.49345	0.364172	4.10096	4.11441e-05	0.00185527	ubiquitin C-terminal hydrolase L1 [Source:HGNC Symbol;Acc:HGNC:12513]	protein_coding	ubiquitin-dependent protein catabolic process, protein deubiquitination, proteolysis, negative regulation of MAP kinase activity, regulation of macroautophagy, proteasome-mediated ubiquitin-dependent protein catabolic process, response to ischemia, axonogenesis, axon target recognition, adult walking behavior, cell population proliferation, sensory perception of pain, axonal transport of mitochon…
ZSWIM6	1998.64	0.92917	0.226563	4.10115	4.11098e-05	0.00185527	zinc finger SWIM-type containing 6 [Source:HGNC Symbol;Acc:HGNC:29316]	protein_coding	nervous system development, regulation of axon guidance, striatal medium spiny neuron differentiation, neuron projection morphogenesis, regulation of neuron migration
CPXM2	64.3929	1.49367	0.364477	4.09811	4.16533e-05	0.0018736	carboxypeptidase X, M14 family member 2 [Source:HGNC Symbol;Acc:HGNC:26977]	protein_coding	proteolysis, peptide metabolic process, protein processing
ZNF337	1209.02	1.17417	0.286541	4.09774	4.17206e-05	0.0018736	zinc finger protein 337 [Source:HGNC Symbol;Acc:HGNC:15809]	protein_coding	regulation of transcription, DNA-templated
MAPK3	9891.87	0.586666	0.143187	4.09721	4.18162e-05	0.00187408	mitogen-activated protein kinase 3 [Source:HGNC Symbol;Acc:HGNC:6877]	protein_coding	protein phosphorylation, positive regulation of ERK1 and ERK2 cascade, positive regulation of transcription by RNA polymerase II, positive regulation of protein phosphorylation, BMP signaling pathway, phosphorylation, cell cycle, apoptotic process, cell surface receptor signaling pathway, Fc-epsilon receptor signaling pathway, Fc-gamma receptor signaling pathway involved in phagocytosis, intracel…
EIF4EBP1	4699.13	-0.762031	0.186211	-4.09229	4.27127e-05	0.00190855	eukaryotic translation initiation factor 4E binding protein 1 [Source:HGNC Symbol;Acc:HGNC:3288]	protein_coding	negative regulation of translational initiation, regulation of translation, negative regulation of translation, G1/S transition of mitotic cell cycle, positive regulation of mitotic cell cycle, TOR signaling, IRES-dependent translational initiation of linear mRNA, response to ischemia, insulin receptor signaling pathway, lung development, negative regulation of protein-containing complex assembly…
TMEM165	3623.33	0.594559	0.145296	4.09205	4.27584e-05	0.00190855	transmembrane protein 165 [Source:HGNC Symbol;Acc:HGNC:30760]	protein_coding	protein N-linked glycosylation, calcium ion transmembrane transport, cellular calcium ion homeostasis, Golgi calcium ion transport, regulation of lysosomal lumen pH, Golgi calcium ion homeostasis, manganese ion transmembrane transport
CTD-2562J17.7	989.186	0.729821	0.178399	4.09095	4.29603e-05	0.00191369	NA	NA	NA
SP110	3216.18	0.705422	0.172683	4.08508	4.40619e-05	0.0019588	SP110 nuclear body protein [Source:HGNC Symbol;Acc:HGNC:5401]	protein_coding	regulation of transcription by RNA polymerase II, viral process
DDX58	5260.25	1.49673	0.366647	4.08221	4.46088e-05	0.00197191	DExD/H-box helicase 58 [Source:HGNC Symbol;Acc:HGNC:19102]	protein_coding	positive regulation of DNA-binding transcription factor activity, positive regulation of transcription by RNA polymerase II, immune system process, innate immune response, defense response to virus, protein deubiquitination, response to virus, positive regulation of tumor necrosis factor secretion, positive regulation of interleukin-6 secretion, viral process, regulation of cell migration, positi…
LRRC4	354.557	0.968691	0.2373	4.08213	4.46251e-05	0.00197191	leucine rich repeat containing 4 [Source:HGNC Symbol;Acc:HGNC:15586]	protein_coding	modulation of chemical synaptic transmission, synapse organization, postsynaptic density protein 95 clustering, synaptic membrane adhesion, excitatory synapse assembly
RPL34	19426.2	-0.701578	0.171846	-4.0826	4.45338e-05	0.00197191	ribosomal protein L34 [Source:HGNC Symbol;Acc:HGNC:10340]	protein_coding	translation, viral transcription, translational initiation, nuclear-transcribed mRNA catabolic process, nonsense-mediated decay, SRP-dependent cotranslational protein targeting to membrane
DUSP10	757.433	0.946611	0.231975	4.08066	4.49087e-05	0.00198047	dual specificity phosphatase 10 [Source:HGNC Symbol;Acc:HGNC:3065]	protein_coding	protein dephosphorylation, dephosphorylation, negative regulation of ERK1 and ERK2 cascade, negative regulation of cell migration, negative regulation of epithelial cell proliferation, negative regulation of JUN kinase activity, negative regulation of JNK cascade, negative regulation of p38MAPK cascade, positive regulation of regulatory T cell differentiation, peptidyl-tyrosine dephosphorylation …
RPS13	30185.7	-0.727829	0.178399	-4.07978	4.50792e-05	0.00198402	ribosomal protein S13 [Source:HGNC Symbol;Acc:HGNC:10386]	protein_coding	translation, viral transcription, translational initiation, nuclear-transcribed mRNA catabolic process, nonsense-mediated decay, SRP-dependent cotranslational protein targeting to membrane, negative regulation of RNA splicing
ACHE	503.763	1.0181	0.250005	4.07233	4.65454e-05	0.00204374	acetylcholinesterase (Cartwright blood group) [Source:HGNC Symbol;Acc:HGNC:108]	protein_coding	nervous system development, neurotransmitter catabolic process, positive regulation of protein secretion, positive regulation of cold-induced thermogenesis, neurotransmitter biosynthetic process, synapse assembly, amyloid precursor protein metabolic process, cell adhesion, phosphatidylcholine biosynthetic process, acetylcholine catabolic process in synaptic cleft, osteoblast development, acetylch…
FAM86EP	833.633	-0.605633	0.148735	-4.07189	4.66326e-05	0.00204374	NA	NA	NA
TP53I3	966.165	-0.55775	0.136989	-4.07149	4.67141e-05	0.00204374	tumor protein p53 inducible protein 3 [Source:HGNC Symbol;Acc:HGNC:19373]	protein_coding	oxidation-reduction process, regulation of apoptotic process, NADP metabolic process
ANXA1	450.126	-1.54961	0.380814	-4.06922	4.71712e-05	0.00205965	annexin A1 [Source:HGNC Symbol;Acc:HGNC:533]	protein_coding	cellular response to vascular endothelial growth factor stimulus, positive regulation of cell migration involved in sprouting angiogenesis, negative regulation of apoptotic process, signal transduction, inflammatory response, immune system process, innate immune response, cell surface receptor signaling pathway, adaptive immune response, positive regulation of T cell proliferation, regulation of …
UNC5CL	76.2064	-1.14515	0.281477	-4.06836	4.73449e-05	0.00206315	unc-5 family C-terminal like [Source:HGNC Symbol;Acc:HGNC:21203]	protein_coding	signal transduction, netrin-activated signaling pathway, proteolysis, positive regulation of JNK cascade, positive regulation of I-kappaB kinase/NF-kappaB signaling
TBL1X	7157.03	-0.877953	0.215883	-4.0668	4.76634e-05	0.00207294	transducin beta like 1 X-linked [Source:HGNC Symbol;Acc:HGNC:11585]	protein_coding	proteolysis, positive regulation of transcription, DNA-templated, regulation of transcription by RNA polymerase II, negative regulation of transcription by RNA polymerase II, positive regulation of transcription by RNA polymerase II, protein stabilization, sensory perception of sound, positive regulation of canonical Wnt signaling pathway, proteasome-mediated ubiquitin-dependent protein catabolic…
NFATC4	603.31	-0.793424	0.195135	-4.06603	4.78215e-05	0.00207572	nuclear factor of activated T cells 4 [Source:HGNC Symbol;Acc:HGNC:7778]	protein_coding	regulation of transcription, DNA-templated, multicellular organism development, cell differentiation, positive regulation of transcription by RNA polymerase II, long-term memory, negative regulation of neuron apoptotic process, inflammatory response, transcription by RNA polymerase II, long-term synaptic potentiation, cytokine production, calcineurin-NFAT signaling cascade, negative regulation of…
RPS10	100511	-0.538807	0.132624	-4.06266	4.85159e-05	0.00209964	ribosomal protein S10 [Source:HGNC Symbol;Acc:HGNC:10383]	protein_coding	translation, ribosomal small subunit assembly, viral transcription, translational initiation, nuclear-transcribed mRNA catabolic process, nonsense-mediated decay, SRP-dependent cotranslational protein targeting to membrane
STS	1737.01	1.04456	0.257125	4.06244	4.85631e-05	0.00209964	steroid sulfatase [Source:HGNC Symbol;Acc:HGNC:11425]	protein_coding	lipid metabolic process, steroid metabolic process, glycosphingolipid metabolic process, female pregnancy, epidermis development, steroid catabolic process
RP11-390E23.6	657.049	-0.546037	0.134468	-4.06072	4.89219e-05	0.00211101	NA	NA	NA
RNFT2	995.706	-0.835089	0.205707	-4.0596	4.91566e-05	0.00211287	NA	NA	NA
SPRY4	680.597	1.63386	0.402438	4.0599	4.90937e-05	0.00211287	sprouty RTK signaling antagonist 4 [Source:HGNC Symbol;Acc:HGNC:15533]	protein_coding	multicellular organism development, regulation of signal transduction, negative regulation of ERK1 and ERK2 cascade, negative regulation of MAP kinase activity, cellular response to leukemia inhibitory factor, animal organ development, negative regulation of fibroblast growth factor receptor signaling pathway, negative regulation of Ras protein signal transduction
CCDC159	996.672	-0.714739	0.176237	-4.05555	5.00163e-05	0.00214564	NA	NA	NA
PADI2	1384.73	0.875231	0.215873	4.05437	5.02687e-05	0.00215228	peptidyl arginine deiminase 2 [Source:HGNC Symbol;Acc:HGNC:18341]	protein_coding	protein citrullination, neutrophil degranulation, substantia nigra development, intracellular estrogen receptor signaling pathway, chromatin-mediated maintenance of transcription, negative regulation of chemokine-mediated signaling pathway, chromatin organization, histone citrullination, histone H3-R26 citrullination, regulation of chromatin disassembly, negative regulation of lymphocyte chemotax…
AC110619.1	1061.65	1.71546	0.42318	4.05374	5.04059e-05	0.00215397	NA	NA	NA
SOGA2	2157.51	0.731811	0.180796	4.04771	5.17222e-05	0.00220595	NA	NA	NA
LINC00467	354.931	-0.921768	0.228063	-4.04173	5.30593e-05	0.00225773	NA	NA	NA
SH3GL3	64.495	-1.8429	0.45601	-4.04136	5.31411e-05	0.00225773	SH3 domain containing GRB2 like 3, endophilin A3 [Source:HGNC Symbol;Acc:HGNC:10832]	protein_coding	endocytosis, signal transduction, central nervous system development, positive regulation of neuron differentiation, negative regulation of clathrin-dependent endocytosis, regulation of clathrin-dependent endocytosis
RPL27	34458	-0.579885	0.143554	-4.0395	5.35652e-05	0.00226717	ribosomal protein L27 [Source:HGNC Symbol;Acc:HGNC:10328]	protein_coding	translation, rRNA processing, viral transcription, translational initiation, nuclear-transcribed mRNA catabolic process, nonsense-mediated decay, SRP-dependent cotranslational protein targeting to membrane, response to aldosterone
RRBP1	14973.3	1.00726	0.249353	4.03948	5.35689e-05	0.00226717	ribosome binding protein 1 [Source:HGNC Symbol;Acc:HGNC:10448]	protein_coding	protein transport, translation, osteoblast differentiation
NAP1L6	107.541	-1.11498	0.276091	-4.03844	5.38071e-05	0.00227289	NA	NA	NA
MYO10	4614.33	0.623033	0.154318	4.03735	5.40594e-05	0.00227918	myosin X [Source:HGNC Symbol;Acc:HGNC:7593]	protein_coding	signal transduction, Fc-gamma receptor signaling pathway involved in phagocytosis, regulation of cell shape, cytoskeleton-dependent intracellular transport, regulation of filopodium assembly, positive regulation of cell-cell adhesion
ALDH1A3	5264.02	1.39711	0.34628	4.03463	5.46884e-05	0.00229289	aldehyde dehydrogenase 1 family member A3 [Source:HGNC Symbol;Acc:HGNC:409]	protein_coding	oxidation-reduction process, optic cup morphogenesis involved in camera-type eye development, retinoic acid biosynthetic process, locomotory behavior, nucleus accumbens development, embryonic camera-type eye development, inner ear morphogenesis, retinoic acid metabolic process, positive regulation of apoptotic process, nose development, embryonic eye morphogenesis, neuromuscular process controlli…
SCG5	108.099	-1.34093	0.332328	-4.03495	5.46134e-05	0.00229289	secretogranin V [Source:HGNC Symbol;Acc:HGNC:10816]	protein_coding	neuropeptide signaling pathway, intracellular protein transport, regulation of catalytic activity, negative regulation of catalytic activity, peptide hormone processing, regulation of hormone secretion
TMEM18	3663.81	-0.523549	0.129765	-4.0346	5.46965e-05	0.00229289	transmembrane protein 18 [Source:HGNC Symbol;Acc:HGNC:25257]	protein_coding	cell migration
RTP4	62.5483	2.48163	0.615335	4.03297	5.50763e-05	0.00230443	receptor transporter protein 4 [Source:HGNC Symbol;Acc:HGNC:23992]	protein_coding	defense response to virus, protein targeting to membrane, detection of chemical stimulus involved in sensory perception of bitter taste, protein insertion into membrane
AC007969.5	1207.08	-0.73856	0.183258	-4.03015	5.57407e-05	0.00232341	NA	NA	NA
RP11-46D6.1	1156.16	0.766905	0.19029	4.03019	5.57326e-05	0.00232341	NA	NA	NA
AC099850.1	4711.41	-0.555236	0.138026	-4.0227	5.75335e-05	0.00239129	NA	NA	NA
KIF22	19486.3	-0.525081	0.130536	-4.02249	5.75862e-05	0.00239129	kinesin family member 22 [Source:HGNC Symbol;Acc:HGNC:6391]	protein_coding	DNA repair, microtubule-based movement, retrograde vesicle-mediated transport, Golgi to endoplasmic reticulum, antigen processing and presentation of exogenous peptide antigen via MHC class II, mitotic cell cycle, metaphase plate congression, mitotic metaphase plate congression, sister chromatid cohesion
ADAMTS15	381.402	-1.15355	0.286882	-4.02099	5.79543e-05	0.00239852	ADAM metallopeptidase with thrombospondin type 1 motif 15 [Source:HGNC Symbol;Acc:HGNC:16305]	protein_coding	proteolysis
ZBED5-AS1	260.96	-1.06676	0.265305	-4.02089	5.79779e-05	0.00239852	NA	NA	NA
HIST1H3G	21363.8	-1.00541	0.250628	-4.01156	6.0318e-05	0.00249066	NA	NA	NA
JAKMIP3	248.507	0.858099	0.214189	4.00627	6.16864e-05	0.00254211	NA	NA	NA
MTHFD1L	5729.59	-0.614291	0.153348	-4.00585	6.17945e-05	0.00254211	methylenetetrahydrofolate dehydrogenase (NADP+ dependent) 1 like [Source:HGNC Symbol;Acc:HGNC:21055]	protein_coding	oxidation-reduction process, one-carbon metabolic process, tetrahydrofolate interconversion, neural tube closure, purine nucleobase biosynthetic process, folic acid metabolic process, 10-formyltetrahydrofolate biosynthetic process, embryonic neurocranium morphogenesis, embryonic viscerocranium morphogenesis, folic acid-containing compound metabolic process, formate metabolic process
SAMD9	2729.3	1.87525	0.468352	4.00392	6.23017e-05	0.0025582	sterile alpha motif domain containing 9 [Source:HGNC Symbol;Acc:HGNC:1348]	protein_coding	endosomal vesicle fusion
CHST1	145.596	1.61705	0.403948	4.00312	6.25119e-05	0.00256206	carbohydrate sulfotransferase 1 [Source:HGNC Symbol;Acc:HGNC:1969]	protein_coding	carbohydrate metabolic process, inflammatory response, galactose metabolic process, keratan sulfate biosynthetic process, polysaccharide metabolic process, N-acetylglucosamine metabolic process, sulfur compound metabolic process, keratan sulfate metabolic process
CASP10	87.5458	1.43532	0.358927	3.99891	6.36342e-05	0.00260322	caspase 10 [Source:HGNC Symbol;Acc:HGNC:1500]	protein_coding	regulation of apoptotic process, proteolysis, apoptotic process, apoptotic signaling pathway, positive regulation of I-kappaB kinase/NF-kappaB signaling, activation of cysteine-type endopeptidase activity involved in apoptotic process, cell surface receptor signaling pathway
PSRC1	2417.17	-0.718184	0.179801	-3.99434	6.48755e-05	0.00264908	proline and serine rich coiled-coil 1 [Source:HGNC Symbol;Acc:HGNC:24472]	protein_coding	positive regulation of transcription, DNA-templated, cell division, cell cycle, negative regulation of cell growth, mitotic metaphase plate congression, positive regulation of cyclin-dependent protein serine/threonine kinase activity, regulation of mitotic spindle organization, positive regulation of microtubule polymerization, microtubule bundle formation, cellular process
CRTAP	8620.69	-0.527557	0.132151	-3.99207	6.54995e-05	0.00266469	cartilage associated protein [Source:HGNC Symbol;Acc:HGNC:2379]	protein_coding	peptidyl-proline hydroxylation to 3-hydroxy-L-proline, protein stabilization, chaperone-mediated protein folding, spermatogenesis, negative regulation of post-translational protein modification
PMVK	2247.86	-0.769801	0.192817	-3.99239	6.54097e-05	0.00266469	phosphomevalonate kinase [Source:HGNC Symbol;Acc:HGNC:9141]	protein_coding	cholesterol biosynthetic process, phosphorylation, lipid metabolic process, steroid biosynthetic process, steroid metabolic process, sterol biosynthetic process, cholesterol metabolic process, isopentenyl diphosphate biosynthetic process, mevalonate pathway, regulation of cholesterol biosynthetic process, response to cholesterol, isoprenoid biosynthetic process
PXN-AS1	965.979	-0.746469	0.187075	-3.99022	6.60122e-05	0.0026806	NA	NA	NA
RP11-347E10.1	464.601	-1.19527	0.299725	-3.98788	6.66659e-05	0.00270218	NA	NA	NA
CD274	46.0661	2.78965	0.70003	3.98505	6.7467e-05	0.00272963	CD274 molecule [Source:HGNC Symbol;Acc:HGNC:17635]	protein_coding	signal transduction, immune response, immune system process, cell surface receptor signaling pathway, adaptive immune response, T cell costimulation, positive regulation of T cell proliferation, negative regulation of T cell proliferation, cellular response to lipopolysaccharide, positive regulation of interleukin-10 secretion, negative regulation of interferon-gamma production, negative regulati…
CCDC114	118.157	-1.2476	0.313113	-3.98449	6.76264e-05	0.00273107	coiled-coil domain containing 114 [Source:HGNC Symbol;Acc:HGNC:26560]	protein_coding	cilium movement, outer dynein arm assembly
GPNMB	258.088	1.23594	0.310334	3.98261	6.81632e-05	0.00274771	glycoprotein nmb [Source:HGNC Symbol;Acc:HGNC:4462]	protein_coding	negative regulation of G1/S transition of mitotic cell cycle, cell adhesion, negative regulation of cell population proliferation, negative regulation of neuron death, positive regulation of cell migration, positive regulation of protein phosphorylation, negative regulation of T cell proliferation, signal transduction, negative regulation of cytokine production, cell-cell signaling, positive regu…
ZNF316	3622.57	0.861109	0.216269	3.98165	6.84375e-05	0.00275373	zinc finger protein 316 [Source:HGNC Symbol;Acc:HGNC:13843]	protein_coding	regulation of transcription, DNA-templated
LLNLR-246C6.1	117.138	1.04447	0.262356	3.98112	6.8591e-05	0.00275488	NA	NA	NA
TMEM59L	108.431	-1.38215	0.347361	-3.97901	6.92039e-05	0.00277445	NA	NA	NA
C6orf106	21855.1	0.612096	0.154093	3.97224	7.11985e-05	0.0028338	NA	NA	NA
MGST3	2115.38	-0.719563	0.181146	-3.97228	7.11881e-05	0.0028338	microsomal glutathione S-transferase 3 [Source:HGNC Symbol;Acc:HGNC:7064]	protein_coding	oxidation-reduction process, response to organonitrogen compound, cellular oxidant detoxification, xenobiotic metabolic process, lipid metabolic process, leukotriene biosynthetic process, glutathione derivative biosynthetic process
MTHFD2	14374.7	-0.864575	0.21762	-3.97287	7.10133e-05	0.0028338	methylenetetrahydrofolate dehydrogenase (NADP+ dependent) 2, methenyltetrahydrofolate cyclohydrolase [Source:HGNC Symbol;Acc:HGNC:7434]	protein_coding	oxidation-reduction process, one-carbon metabolic process, metabolic process, tetrahydrofolate interconversion, folic acid metabolic process, tetrahydrofolate metabolic process
RPL13A	138022	-0.57437	0.144565	-3.9731	7.09424e-05	0.0028338	ribosomal protein L13a [Source:HGNC Symbol;Acc:HGNC:10304]	protein_coding	translation, regulation of translation, negative regulation of translation, cellular response to interferon-gamma, viral transcription, translational initiation, nuclear-transcribed mRNA catabolic process, nonsense-mediated decay, SRP-dependent cotranslational protein targeting to membrane, negative regulation of formation of translation preinitiation complex
C6orf52	178.721	-1.03666	0.261223	-3.96847	7.23345e-05	0.00287383	NA	NA	NA
LASP1	20714.4	0.583559	0.147074	3.96779	7.25425e-05	0.00287419	LIM and SH3 protein 1 [Source:HGNC Symbol;Acc:HGNC:6513]	protein_coding	ion transmembrane transport, positive regulation of signal transduction, ion transport
RP11-427H3.3	2056.21	0.62971	0.158714	3.96759	7.26043e-05	0.00287419	NA	NA	NA
LGALS7B	41.2942	-2.67364	0.674079	-3.96636	7.29799e-05	0.00288388	galectin 7B [Source:HGNC Symbol;Acc:HGNC:34447]	protein_coding	heterophilic cell-cell adhesion via plasma membrane cell adhesion molecules, apoptotic process
IFNL1	147.018	1.90041	0.479413	3.96404	7.3691e-05	0.00290677	interferon lambda 1 [Source:HGNC Symbol;Acc:HGNC:18363]	protein_coding	defense response to virus, receptor signaling pathway via JAK-STAT, positive regulation of immune response, positive regulation of transcription, DNA-templated, innate immune response, negative regulation of cell population proliferation, negative regulation of transcription, DNA-templated, cytokine-mediated signaling pathway, positive regulation of tyrosine phosphorylation of STAT protein, posit…
CTA-293F17.1	64.393	-1.66626	0.420434	-3.96319	7.39538e-05	0.00291193	NA	NA	NA
TGFBI	12323.2	1.34006	0.338262	3.96161	7.44454e-05	0.00292606	transforming growth factor beta induced [Source:HGNC Symbol;Acc:HGNC:11771]	protein_coding	cell adhesion, cell population proliferation, response to stimulus, chondrocyte differentiation, extracellular matrix organization, cellular protein metabolic process, visual perception, angiogenesis, negative regulation of cell adhesion
USP41	204.486	1.70587	0.430831	3.95949	7.51113e-05	0.00294698	ubiquitin specific peptidase 41 [Source:HGNC Symbol;Acc:HGNC:20070]	protein_coding	ubiquitin-dependent protein catabolic process, protein deubiquitination, proteolysis
FAM124A	68.3581	1.2328	0.311558	3.95688	7.59337e-05	0.00296868	NA	NA	NA
RGS11	469.449	1.0618	0.268331	3.95707	7.58761e-05	0.00296868	regulator of G protein signaling 11 [Source:HGNC Symbol;Acc:HGNC:9993]	protein_coding	G protein-coupled receptor signaling pathway, intracellular signal transduction, positive regulation of GTPase activity, negative regulation of signal transduction, regulation of G protein-coupled receptor signaling pathway
RPL26	27498.3	-0.922908	0.233341	-3.9552	7.64717e-05	0.00298443	ribosomal protein L26 [Source:HGNC Symbol;Acc:HGNC:10327]	protein_coding	translation, cytoplasmic translation, rRNA processing, viral transcription, ribosomal large subunit biogenesis, translational initiation, nuclear-transcribed mRNA catabolic process, nonsense-mediated decay, SRP-dependent cotranslational protein targeting to membrane, cellular response to gamma radiation, DNA damage response, signal transduction by p53 class mediator resulting in cell cycle arrest…
LINC00938	1180.27	-0.545651	0.13806	-3.95228	7.74101e-05	0.00301571	NA	NA	NA
TRIM16L	2929.38	0.688341	0.17422	3.95098	7.7831e-05	0.00302676	NA	NA	NA
RNASEH2A	6083.71	-0.788692	0.199656	-3.95025	7.80702e-05	0.00303072	ribonuclease H2 subunit A [Source:HGNC Symbol;Acc:HGNC:18518]	protein_coding	RNA metabolic process, nucleic acid phosphodiester bond hydrolysis, DNA replication, RNA phosphodiester bond hydrolysis, RNA phosphodiester bond hydrolysis, endonucleolytic, RNA catabolic process, DNA replication, removal of RNA primer, mismatch repair
THNSL2	2833.33	-0.897303	0.227177	-3.94979	7.82204e-05	0.00303121	threonine synthase like 2 [Source:HGNC Symbol;Acc:HGNC:25602]	protein_coding	dephosphorylation, serine family amino acid catabolic process, 2-oxobutyrate biosynthetic process, signal transduction, biological_process
INHBA	123.308	1.95476	0.495226	3.9472	7.90705e-05	0.00305825	inhibin subunit beta A [Source:HGNC Symbol;Acc:HGNC:6066]	protein_coding	positive regulation of gene expression, signal transduction, cell differentiation, positive regulation of transcription, DNA-templated, nervous system development, defense response, erythrocyte differentiation, positive regulation of transcription by RNA polymerase II, negative regulation of cell population proliferation, mesoderm formation, hematopoietic progenitor cell differentiation, mesoderm…
PCK2	15337.7	-0.932322	0.236221	-3.94682	7.91956e-05	0.00305825	phosphoenolpyruvate carboxykinase 2, mitochondrial [Source:HGNC Symbol;Acc:HGNC:8725]	protein_coding	gluconeogenesis, phosphorylation, response to starvation, response to lipid, hepatocyte differentiation, cellular response to glucose stimulus, pyruvate metabolic process, cellular response to insulin stimulus, propionate catabolic process, glycerol biosynthetic process from pyruvate, cellular response to dexamethasone stimulus
PITPNM3	1292.63	-0.821223	0.208178	-3.9448	7.98662e-05	0.00307876	PITPNM family member 3 [Source:HGNC Symbol;Acc:HGNC:21043]	protein_coding	phosphatidylinositol biosynthetic process, phospholipid transport
SPSB3	1563.61	-0.613084	0.155471	-3.94341	8.03312e-05	0.00309128	splA/ryanodine receptor domain and SOCS box containing 3 [Source:HGNC Symbol;Acc:HGNC:30629]	protein_coding	protein ubiquitination, ubiquitin-dependent protein catabolic process, proteasome-mediated ubiquitin-dependent protein catabolic process, post-translational protein modification
RP11-662G23.1	1204.96	-0.882005	0.223808	-3.94091	8.11736e-05	0.00311825	NA	NA	NA
AHCY	27211.7	-0.62404	0.158434	-3.9388	8.18917e-05	0.00314037	adenosylhomocysteinase [Source:HGNC Symbol;Acc:HGNC:343]	protein_coding	one-carbon metabolic process, response to hypoxia, chronic inflammatory response to antigenic stimulus, response to nutrient, S-adenosylhomocysteine catabolic process, circadian sleep/wake cycle, S-adenosylmethionine cycle, methylation, sulfur amino acid metabolic process
INTS9	1638.06	-0.558657	0.141866	-3.93793	8.21867e-05	0.00314076	integrator complex subunit 9 [Source:HGNC Symbol;Acc:HGNC:25592]	protein_coding	snRNA processing, snRNA transcription by RNA polymerase II
PRDX6	30028.7	-0.499475	0.126825	-3.93831	8.2059e-05	0.00314076	peroxiredoxin 6 [Source:HGNC Symbol;Acc:HGNC:16753]	protein_coding	oxidation-reduction process, cell redox homeostasis, lipid metabolic process, lipid catabolic process, metabolic process, cellular oxidant detoxification, neutrophil degranulation, cellular response to oxidative stress, response to oxidative stress, hydrogen peroxide catabolic process, glycerophospholipid catabolic process, positive regulation of mRNA splicing, via spliceosome
VWF	208.443	-1.10817	0.281547	-3.936	8.28511e-05	0.00316067	von Willebrand factor [Source:HGNC Symbol;Acc:HGNC:12726]	protein_coding	cell adhesion, blood coagulation, hemostasis, platelet degranulation, platelet activation, extracellular matrix organization, cell-substrate adhesion, response to wounding, blood coagulation, intrinsic pathway
ATOH8	198.753	1.51475	0.38489	3.93553	8.30123e-05	0.00316135	atonal bHLH transcription factor 8 [Source:HGNC Symbol;Acc:HGNC:24126]	protein_coding	regulation of transcription, DNA-templated, cell differentiation, negative regulation of gene expression, multicellular organism development, positive regulation of transcription, DNA-templated, nervous system development, negative regulation of transcription, DNA-templated, SMAD protein signal transduction, negative regulation of endothelial cell proliferation, positive regulation of endothelial…
CYP4F3	30.2444	2.24801	0.571551	3.93317	8.38327e-05	0.00318161	cytochrome P450 family 4 subfamily F member 3 [Source:HGNC Symbol;Acc:HGNC:2646]	protein_coding	oxidation-reduction process, lipid metabolic process, fatty acid metabolic process, arachidonic acid metabolic process, leukotriene metabolic process, icosanoid metabolic process, leukotriene B4 catabolic process
FZD2	784.544	-0.947291	0.240847	-3.93317	8.38329e-05	0.00318161	frizzled class receptor 2 [Source:HGNC Symbol;Acc:HGNC:4040]	protein_coding	cell surface receptor signaling pathway, Wnt signaling pathway, positive regulation of DNA-binding transcription factor activity, positive regulation of transcription, DNA-templated, signal transduction, G protein-coupled receptor signaling pathway, multicellular organism development, canonical Wnt signaling pathway, Wnt signaling pathway, planar cell polarity pathway, neuron differentiation, bet…
TRPV6	57.3986	2.25041	0.572387	3.93163	8.43716e-05	0.00319655	transient receptor potential cation channel subfamily V member 6 [Source:HGNC Symbol;Acc:HGNC:14006]	protein_coding	ion transport, transmembrane transport, calcium ion transport, ion transmembrane transport, calcium ion transmembrane transport
KCNQ1OT1	30155.5	0.818183	0.208567	3.92288	8.74969e-05	0.00330927	NA	NA	NA
TMEM63A	8773.76	0.697066	0.177732	3.922	8.78165e-05	0.0033121	transmembrane protein 63A [Source:HGNC Symbol;Acc:HGNC:29118]	protein_coding	ion transmembrane transport, cation transmembrane transport, ion transport, neutrophil degranulation
ZMYND10	92.1917	-1.34408	0.342715	-3.92185	8.7872e-05	0.0033121	zinc finger MYND-type containing 10 [Source:HGNC Symbol;Acc:HGNC:19412]	protein_coding	inner dynein arm assembly, motile cilium assembly, cilium movement, protein folding, outer dynein arm assembly, protein localization to cilium, positive regulation of motile cilium assembly
S100A13	15714	-1.25194	0.319305	-3.92081	8.82522e-05	0.00332075	S100 calcium binding protein A13 [Source:HGNC Symbol;Acc:HGNC:10490]	protein_coding	protein transport, positive regulation of I-kappaB kinase/NF-kappaB signaling, cytokine secretion, mast cell degranulation, interleukin-1 alpha secretion, positive regulation of cell population proliferation, regulation of cell shape, response to copper ion, response to electrical stimulus
HIST1H4K	17161.5	-1.19056	0.303879	-3.91787	8.93359e-05	0.00334503	NA	NA	NA
IFITM3	20014.6	0.762391	0.194567	3.91841	8.91362e-05	0.00334503	interferon induced transmembrane protein 3 [Source:HGNC Symbol;Acc:HGNC:5414]	protein_coding	immune system process, innate immune response, defense response to virus, response to virus, negative regulation of viral genome replication, immune response, negative regulation of viral entry into host cell, type I interferon signaling pathway, response to interferon-beta, response to interferon-gamma, negative regulation of viral transcription, response to interferon-alpha
TMEM187	1927.06	-0.829523	0.211731	-3.91782	8.93525e-05	0.00334503	transmembrane protein 187 [Source:HGNC Symbol;Acc:HGNC:13705]	protein_coding	biological_process
SLCO2A1	260.619	-1.71948	0.439011	-3.91671	8.97646e-05	0.00335476	solute carrier organic anion transporter family member 2A1 [Source:HGNC Symbol;Acc:HGNC:10955]	protein_coding	transmembrane transport, sodium-independent organic anion transport, lipid transport, prostaglandin transport, ion transport
BTF3	25956.5	-0.613691	0.156757	-3.91493	9.04314e-05	0.0033703	basic transcription factor 3 [Source:HGNC Symbol;Acc:HGNC:1125]	protein_coding	protein transport, transcription by RNA polymerase II, in utero embryonic development
RPL4	131076	-0.826705	0.211175	-3.91478	9.04861e-05	0.0033703	ribosomal protein L4 [Source:HGNC Symbol;Acc:HGNC:10353]	protein_coding	translation, viral transcription, translational initiation, nuclear-transcribed mRNA catabolic process, nonsense-mediated decay, SRP-dependent cotranslational protein targeting to membrane
NEDD9	8681.84	0.652998	0.166855	3.91356	9.09459e-05	0.00338172	neural precursor cell expressed, developmentally down-regulated 9 [Source:HGNC Symbol;Acc:HGNC:7733]	protein_coding	cell adhesion, cell division, cell cycle, integrin-mediated signaling pathway, transmembrane receptor protein tyrosine kinase signaling pathway, cell migration, regulation of growth, positive regulation of cell migration, positive regulation of protein tyrosine kinase activity, cytoskeleton organization, signal transduction, actin filament bundle assembly, actin filament reorganization, positive …
GRIPAP1	4883.05	0.464845	0.118798	3.91291	9.11902e-05	0.0033843	GRIP1 associated protein 1 [Source:HGNC Symbol;Acc:HGNC:18706]	protein_coding	protein transport, biological_process, neurotransmitter receptor transport, endosome to postsynaptic membrane, regulation of neurotransmitter receptor transport, endosome to postsynaptic membrane, regulation of recycling endosome localization within postsynapse, regulation of modification of synaptic structure
LBH	31.4855	-4.97837	1.27241	-3.91256	9.13223e-05	0.0033843	LBH regulator of WNT signaling pathway [Source:HGNC Symbol;Acc:HGNC:29532]	protein_coding	regulation of transcription, DNA-templated, multicellular organism development, positive regulation of transcription, DNA-templated, negative regulation of transcription, DNA-templated, regulation of MAPK cascade, regulation of gene expression, mammary gland development, negative regulation of intracellular estrogen receptor signaling pathway, mammary gland epithelial cell differentiation, positi…
HMGB2	10371.8	-1.09232	0.279429	-3.90912	9.26342e-05	0.00342715	high mobility group box 2 [Source:HGNC Symbol;Acc:HGNC:5000]	protein_coding	chromatin organization, nucleosome assembly, DNA recombination, inflammatory response, positive regulation of transcription, DNA-templated, immune system process, innate immune response, chemotaxis, DNA geometric change, positive chemotaxis, regulation of transcription, DNA-templated, chromatin remodeling, regulation of transcription by RNA polymerase II, positive regulation of transcription by R…
OSER1-AS1	433.724	-0.897012	0.229563	-3.90747	9.32674e-05	0.00343904	NA	NA	NA
RP11-126K1.2	289.788	-0.78191	0.200091	-3.90777	9.315e-05	0.00343904	NA	NA	NA
CRISPLD2	2392.93	0.695008	0.177925	3.9062	9.37605e-05	0.00345145	cysteine rich secretory protein LCCL domain containing 2 [Source:HGNC Symbol;Acc:HGNC:25248]	protein_coding	extracellular matrix organization, lung development, neutrophil degranulation, face morphogenesis
FTCDNL1	119.971	-1.0483	0.268503	-3.90424	9.45203e-05	0.00346784	NA	NA	NA
RP5-1139I1.1	31.4134	3.12595	0.800632	3.90436	9.44751e-05	0.00346784	NA	NA	NA
SCNN1G	148.245	1.22424	0.313628	3.90348	9.48183e-05	0.003473	sodium channel epithelial 1 subunit gamma [Source:HGNC Symbol;Acc:HGNC:10602]	protein_coding	sodium ion transport, ion transport, sodium ion transmembrane transport, response to stimulus, sensory perception of taste, ion transmembrane transport, excretion, multicellular organismal water homeostasis, sodium ion homeostasis
AP001610.5	36.7585	1.93276	0.495345	3.90184	9.5464e-05	0.00349085	NA	NA	NA
SLC23A3	177.111	1.06099	0.272023	3.90035	9.60534e-05	0.00350659	solute carrier family 23 member 3 [Source:HGNC Symbol;Acc:HGNC:20601]	protein_coding	transmembrane transport
MDGA1	120.422	1.5695	0.402475	3.89963	9.63414e-05	0.00351129	MAM domain containing glycosylphosphatidylinositol anchor 1 [Source:HGNC Symbol;Acc:HGNC:19267]	protein_coding	multicellular organism development, cell differentiation, nervous system development, regulation of presynapse assembly, neuron migration, brain development, spinal cord association neuron differentiation, regulation of synaptic membrane adhesion
CCDC153	139.663	-1.11275	0.28541	-3.89877	9.66824e-05	0.00351724	NA	NA	NA
PMAIP1	428.123	0.654221	0.167817	3.89842	9.68238e-05	0.00351724	phorbol-12-myristate-13-acetate-induced protein 1 [Source:HGNC Symbol;Acc:HGNC:9108]	protein_coding	apoptotic process, activation of cysteine-type endopeptidase activity involved in apoptotic process, cellular response to DNA damage stimulus, release of cytochrome c from mitochondria, positive regulation of apoptotic process, positive regulation of release of cytochrome c from mitochondria, regulation of apoptotic process, positive regulation of intrinsic apoptotic signaling pathway, positive r…
ANKRD29	40.3531	3.88344	0.997364	3.89371	9.87229e-05	0.00358033	NA	NA	NA
NOS3	152.36	1.72646	0.443477	3.89302	9.9004e-05	0.00358463	nitric oxide synthase 3 [Source:HGNC Symbol;Acc:HGNC:7876]	protein_coding	oxidation-reduction process, nitric oxide biosynthetic process, positive regulation of blood vessel endothelial cell migration, positive regulation of gene expression, positive regulation of angiogenesis, negative regulation of cell population proliferation, positive regulation of Notch signaling pathway, response to lipopolysaccharide, regulation of nitric-oxide synthase activity, mitochondrion …
RP11-60L3.1	24.2616	2.95402	0.759078	3.89158	9.95916e-05	0.00359999	NA	NA	NA
CTD-2292P10.4	313.019	-0.911515	0.234368	-3.88925	0.000100554	0.00362881	NA	NA	NA
HAUS1	1221.88	-0.987814	0.254081	-3.8878	0.000101158	0.00364468	HAUS augmin like complex subunit 1 [Source:HGNC Symbol;Acc:HGNC:25174]	protein_coding	spindle assembly, cell division, cell cycle, G2/M transition of mitotic cell cycle, regulation of G2/M transition of mitotic cell cycle, ciliary basal body-plasma membrane docking, centrosome cycle
SH3D21	1637.33	0.989746	0.254651	3.88667	0.000101628	0.00365563	NA	NA	NA
TTLL1	418.473	-0.888239	0.228594	-3.88567	0.00010205	0.00366481	tubulin tyrosine ligase like 1 [Source:HGNC Symbol;Acc:HGNC:1312]	protein_coding	cellular protein modification process, protein polyglutamylation, epithelial cilium movement involved in extracellular fluid movement, sperm axoneme assembly, cerebellar Purkinje cell differentiation, flagellated sperm motility, axoneme assembly
RPLP0	148250	-0.621844	0.160092	-3.8843	0.000102625	0.0036795	ribosomal protein lateral stalk subunit P0 [Source:HGNC Symbol;Acc:HGNC:10371]	protein_coding	ribosome biogenesis, translation, cytoplasmic translation, ribosomal large subunit assembly, viral transcription, interleukin-12-mediated signaling pathway, translational initiation, nuclear-transcribed mRNA catabolic process, nonsense-mediated decay, SRP-dependent cotranslational protein targeting to membrane
AC068580.6	2256.58	0.874686	0.225328	3.88183	0.000103674	0.00371103	NA	NA	NA
LNX1	824.477	-0.681789	0.175654	-3.88144	0.000103842	0.00371103	ligand of numb-protein X 1 [Source:HGNC Symbol;Acc:HGNC:6657]	protein_coding	protein ubiquitination, ubiquitin-dependent protein catabolic process
RPS7P11	2104.45	-0.618476	0.159491	-3.87781	0.000105399	0.00376059	NA	NA	NA
QARS	15930.9	-0.457288	0.117943	-3.87721	0.000105663	0.00376393	NA	NA	NA
TMEM159	2259.5	-0.583952	0.150697	-3.87501	0.000106619	0.00379184	transmembrane protein 159 [Source:HGNC Symbol;Acc:HGNC:30136]	protein_coding	lipid droplet formation
HIST2H2AA4	37615.2	-0.946273	0.244546	-3.86951	0.000109055	0.00387226	NA	NA	NA
AC138123.2	455.67	-0.870308	0.225105	-3.86622	0.000110533	0.00391842	NA	NA	NA
AAMDC	875.249	-0.615741	0.159313	-3.86497	0.000111103	0.00393231	adipogenesis associated Mth938 domain containing [Source:HGNC Symbol;Acc:HGNC:30205]	protein_coding	positive regulation of fat cell differentiation
RFTN1	3424.3	0.531508	0.137593	3.86291	0.000112043	0.0039592	raftlin, lipid raft linker 1 [Source:HGNC Symbol;Acc:HGNC:30278]	protein_coding	T cell receptor signaling pathway, B cell receptor signaling pathway, response to exogenous dsRNA, membrane raft assembly, protein localization to membrane raft, T cell antigen processing and presentation, protein transport into membrane raft, interleukin-17 production, dsRNA transport, toll-like receptor 3 signaling pathway, positive regulation of growth rate
SOX9	999.136	1.08885	0.281969	3.86161	0.000112643	0.00397403	SRY-box transcription factor 9 [Source:HGNC Symbol;Acc:HGNC:11204]	protein_coding	regulation of transcription, DNA-templated, positive regulation of transcription by RNA polymerase II, negative regulation of apoptotic process, nucleosome assembly, signal transduction, cartilage development, positive regulation of transcription, DNA-templated, spermatogenesis, negative regulation of transcription by RNA polymerase II, positive regulation of protein phosphorylation, positive reg…
RPS27A	55976.8	-0.571602	0.148057	-3.86068	0.00011307	0.00398274	ribosomal protein S27a [Source:HGNC Symbol;Acc:HGNC:10417]	protein_coding	translation, protein ubiquitination, cellular protein metabolic process, endosomal transport, viral life cycle, intracellular transport of virus, protein polyubiquitination, protein deubiquitination, anaphase-promoting complex-dependent catabolic process, regulation of mRNA stability, transmembrane transport, regulation of transcription from RNA polymerase II promoter in response to hypoxia, inte…
CDC45	3407.03	-0.590974	0.153152	-3.85875	0.000113968	0.00400159	cell division cycle 45 [Source:HGNC Symbol;Acc:HGNC:1739]	protein_coding	DNA replication initiation, cell cycle, DNA replication, G1/S transition of mitotic cell cycle, double-strand break repair via break-induced replication, DNA replication checkpoint, regulation of transcription involved in G1/S transition of mitotic cell cycle, regulation of chromatin silencing at telomere, positive regulation of G1/S transition of mitotic cell cycle, mitotic DNA replication prein…
RP11-539L10.3	181.635	-1.05797	0.274167	-3.85885	0.000113922	0.00400159	NA	NA	NA
GXYLT2	270.021	-0.96186	0.249421	-3.85637	0.000115085	0.0040227	glucoside xylosyltransferase 2 [Source:HGNC Symbol;Acc:HGNC:33383]	protein_coding	O-glycan processing
HDDC3	2072.06	-0.73582	0.190819	-3.8561	0.000115208	0.0040227	NA	NA	NA
JADE1	2430.01	-0.794312	0.205998	-3.85591	0.000115299	0.0040227	jade family PHD finger 1 [Source:HGNC Symbol;Acc:HGNC:30027]	protein_coding	positive regulation of nucleic acid-templated transcription, apoptotic process, negative regulation of canonical Wnt signaling pathway, negative regulation of cell growth, histone H4-K5 acetylation, histone H4-K8 acetylation, histone H3 acetylation, histone H4-K12 acetylation, negative regulation of G1/S transition of mitotic cell cycle
RP4-778K6.3	44.2174	1.44424	0.37444	3.85708	0.000114752	0.0040227	NA	NA	NA
TNK2	4806.87	0.810279	0.210185	3.85508	0.000115692	0.00403004	tyrosine kinase non receptor 2 [Source:HGNC Symbol;Acc:HGNC:19297]	protein_coding	signal transduction, phosphorylation, protein phosphorylation, endocytosis, cell differentiation, transmembrane receptor protein tyrosine kinase signaling pathway, regulation of cell population proliferation, negative regulation of GTPase activity, small GTPase mediated signal transduction, positive regulation of peptidyl-tyrosine phosphorylation, cell surface receptor signaling pathway, peptidyl…
CACNA1I	142.942	1.53106	0.397217	3.85447	0.000115982	0.00403143	calcium voltage-gated channel subunit alpha1 I [Source:HGNC Symbol;Acc:HGNC:1396]	protein_coding	ion transport, transmembrane transport, calcium ion transmembrane transport, flagellated sperm motility, neuronal action potential, calcium ion import, regulation of ion transmembrane transport, sodium ion transmembrane transport, calcium ion transport, signal transduction, positive regulation of calcium ion-dependent exocytosis, membrane depolarization during action potential, sleep
HK2	6064.05	0.785756	0.203869	3.85422	0.000116098	0.00403143	hexokinase 2 [Source:HGNC Symbol;Acc:HGNC:4923]	protein_coding	glycolytic process, carbohydrate metabolic process, cellular glucose homeostasis, positive regulation of angiogenesis, phosphorylation, metabolic process, hexose metabolic process, canonical glycolysis, glucose 6-phosphate metabolic process, fructose 6-phosphate metabolic process, establishment of protein localization to mitochondrion, maintenance of protein location in mitochondrion, response to…
ZC3HAV1	12782.3	0.715367	0.185696	3.85235	0.000116991	0.00405605	zinc finger CCCH-type containing, antiviral 1 [Source:HGNC Symbol;Acc:HGNC:23721]	protein_coding	immune system process, innate immune response, defense response to virus, response to virus, negative regulation of viral genome replication, positive regulation of mRNA catabolic process, protein ADP-ribosylation
ANPEP	95.1845	1.31521	0.341466	3.85166	0.000117321	0.00405736	alanyl aminopeptidase, membrane [Source:HGNC Symbol;Acc:HGNC:500]	protein_coding	proteolysis, multicellular organism development, cell differentiation, viral entry into host cell, viral process, angiogenesis, neutrophil degranulation, peptide catabolic process
HNRNPA1P7	4399.02	-0.579849	0.150552	-3.8515	0.000117397	0.00405736	NA	NA	NA
OSGIN1	5044.83	0.93621	0.243155	3.85027	0.00011799	0.00407149	oxidative stress induced growth inhibitor 1 [Source:HGNC Symbol;Acc:HGNC:30093]	protein_coding	positive regulation of apoptotic process, negative regulation of cell growth, signal transduction, multicellular organism development, cell differentiation, regulation of growth, regulation of cell population proliferation, regulation of cell migration, regulation of apoptotic process
SFR1	400.311	-1.03774	0.269898	-3.84494	0.000120583	0.00415445	SWI5 dependent homologous recombination repair protein 1 [Source:HGNC Symbol;Acc:HGNC:29574]	protein_coding	double-strand break repair via homologous recombination, DNA repair, cellular response to DNA damage stimulus, positive regulation of transcription, DNA-templated, cellular response to estrogen stimulus
CCL26	56.599	2.13367	0.555103	3.84374	0.000121174	0.00416454	C-C motif chemokine ligand 26 [Source:HGNC Symbol;Acc:HGNC:10625]	protein_coding	immune response, positive regulation of cell migration, G protein-coupled receptor signaling pathway, inflammatory response, chemotaxis, monocyte chemotaxis, neutrophil chemotaxis, positive regulation of GTPase activity, lymphocyte chemotaxis, chemokine-mediated signaling pathway, positive regulation of ERK1 and ERK2 cascade, cellular response to interferon-gamma, cellular response to interleukin…
RP13-20L14.6	75.2184	-1.41465	0.368055	-3.84358	0.000121253	0.00416454	NA	NA	NA
MUC2	569.252	1.96598	0.511763	3.84158	0.000122244	0.00419204	NA	NA	NA
RPL7P1	7664.45	-0.84553	0.220134	-3.84098	0.000122544	0.00419578	NA	NA	NA
PTRHD1	1527.01	-0.674833	0.175788	-3.83891	0.000123582	0.00422477	NA	NA	NA
DNAH7	192.989	-1.62025	0.422166	-3.83796	0.000124061	0.00423459	dynein axonemal heavy chain 7 [Source:HGNC Symbol;Acc:HGNC:18661]	protein_coding	microtubule-based movement, cilium movement, cilium-dependent cell motility, inner dynein arm assembly
RP11-761N21.2	883.113	-0.721741	0.188159	-3.8358	0.000125154	0.00426529	NA	NA	NA
AP000330.8	25.8481	3.19518	0.833208	3.8348	0.000125667	0.00426959	NA	NA	NA
NAP1L1	19398.4	-0.732864	0.191101	-3.83496	0.000125582	0.00426959	nucleosome assembly protein 1 like 1 [Source:HGNC Symbol;Acc:HGNC:7637]	protein_coding	nucleosome assembly, positive regulation of neurogenesis, positive regulation of neural precursor cell proliferation, nervous system development, positive regulation of cell population proliferation, DNA replication
RAB39B	718.089	-1.18415	0.308936	-3.833	0.00012659	0.00429011	RAB39B, member RAS oncogene family [Source:HGNC Symbol;Acc:HGNC:16499]	protein_coding	Rab protein signal transduction, protein transport, autophagy, vesicle-mediated transport, intracellular protein transport, regulation of autophagy, synapse organization
SMKR1	532.618	-0.669999	0.174804	-3.83286	0.00012666	0.00429011	NA	NA	NA
ACAD10	3364.61	-0.56825	0.148429	-3.82842	0.000128966	0.00436027	acyl-CoA dehydrogenase family member 10 [Source:HGNC Symbol;Acc:HGNC:21597]	protein_coding	oxidation-reduction process, fatty acid beta-oxidation
ALG1L	970.601	-0.710018	0.185475	-3.82812	0.000129127	0.00436027	ALG1 chitobiosyldiphosphodolichol beta-mannosyltransferase like [Source:HGNC Symbol;Acc:HGNC:33721]	protein_coding	mannosylation, protein glycosylation
ANKRD23	429.623	-0.607598	0.158752	-3.82735	0.000129533	0.00436061	ankyrin repeat domain 23 [Source:HGNC Symbol;Acc:HGNC:24470]	protein_coding	response to mechanical stimulus
RP11-443B7.1	48.1707	1.36931	0.357742	3.82766	0.000129366	0.00436061	NA	NA	NA
RPS8	58673.7	-0.561609	0.146794	-3.82583	0.000130331	0.0043808	ribosomal protein S8 [Source:HGNC Symbol;Acc:HGNC:10441]	protein_coding	translation, maturation of SSU-rRNA from tricistronic rRNA transcript (SSU-rRNA, 5.8S rRNA, LSU-rRNA), viral transcription, translational initiation, nuclear-transcribed mRNA catabolic process, nonsense-mediated decay, SRP-dependent cotranslational protein targeting to membrane
SNRPD2	7384.84	-0.841761	0.220075	-3.82489	0.000130831	0.0043909	small nuclear ribonucleoprotein D2 polypeptide [Source:HGNC Symbol;Acc:HGNC:11159]	protein_coding	RNA splicing, mRNA processing, spliceosomal snRNP assembly, mRNA splicing, via spliceosome, spliceosomal complex assembly, import into nucleus
SLC25A5	57983.2	-0.491828	0.128631	-3.82355	0.000131545	0.00440815	solute carrier family 25 member 5 [Source:HGNC Symbol;Acc:HGNC:10991]	protein_coding	transmembrane transport, chromosome segregation, viral process, positive regulation of cell population proliferation, negative regulation of mitochondrial outer membrane permeabilization involved in apoptotic signaling pathway, regulation of insulin secretion, ADP transport, adenine transport, ATP transport, adenine nucleotide transport, cellular response to leukemia inhibitory factor
ATRAID	8414.26	-0.571984	0.150034	-3.81236	0.000137646	0.0045942	all-trans retinoic acid induced differentiation factor [Source:HGNC Symbol;Acc:HGNC:24090]	protein_coding	cell differentiation, positive regulation of bone mineralization, positive regulation of osteoblast differentiation, regulation of gene expression, negative regulation of osteoblast proliferation, negative regulation of cellular protein catabolic process
IFIH1	3321.55	1.38851	0.364175	3.81276	0.000137421	0.0045942	interferon induced with helicase C domain 1 [Source:HGNC Symbol;Acc:HGNC:18873]	protein_coding	immune system process, innate immune response, defense response to virus, protein deubiquitination, response to virus, positive regulation of tumor necrosis factor secretion, positive regulation of interleukin-6 secretion, viral process, positive regulation of interferon-alpha production, positive regulation of interferon-beta production, protein sumoylation, negative regulation of type I interfe…
JAZF1	245.278	0.710978	0.186499	3.81222	0.000137722	0.0045942	JAZF zinc finger 1 [Source:HGNC Symbol;Acc:HGNC:28917]	protein_coding	lipid metabolic process, negative regulation of transcription by RNA polymerase II
AQP9	24.0966	2.56557	0.673702	3.80817	0.000140002	0.00464915	aquaporin 9 [Source:HGNC Symbol;Acc:HGNC:643]	protein_coding	transmembrane transport, pyrimidine-containing compound transmembrane transport, purine nucleobase transmembrane transport, cellular response to cAMP, water transport, glycerol transport, response to osmotic stress, purine nucleobase transport, excretion, response to organic substance, canalicular bile acid transport, polyol transport, amine transport, pyrimidine nucleobase transport, water homeo…
HIST1H4J	14259.5	-1.16082	0.304764	-3.8089	0.000139587	0.00464915	NA	NA	NA
TPSG1	136.545	1.34442	0.353003	3.80851	0.000139807	0.00464915	tryptase gamma 1 [Source:HGNC Symbol;Acc:HGNC:14134]	protein_coding	proteolysis
UBL7-AS1	831.342	-0.959258	0.252039	-3.80599	0.000141238	0.00468316	NA	NA	NA
RPL7A	165099	-0.523367	0.137634	-3.80259	0.000143193	0.00474084	ribosomal protein L7a [Source:HGNC Symbol;Acc:HGNC:10364]	protein_coding	ribosome biogenesis, translation, maturation of LSU-rRNA, viral transcription, translational initiation, nuclear-transcribed mRNA catabolic process, nonsense-mediated decay, SRP-dependent cotranslational protein targeting to membrane
AKR1C3	373.639	-0.857629	0.225752	-3.79899	0.000145288	0.004803	aldo-keto reductase family 1 member C3 [Source:HGNC Symbol;Acc:HGNC:386]	protein_coding	oxidation-reduction process, steroid metabolic process, G protein-coupled receptor signaling pathway, retinol metabolic process, male gonad development, cellular response to starvation, positive regulation of reactive oxygen species metabolic process, positive regulation of cell population proliferation, retinoid metabolic process, renal absorption, prostaglandin metabolic process, cyclooxygenase…
CRNDE	1111.13	-0.979591	0.257913	-3.79815	0.000145781	0.00481209	NA	NA	NA
SMIM20	776.233	-0.818243	0.215465	-3.79757	0.000146124	0.00481621	small integral membrane protein 20 [Source:HGNC Symbol;Acc:HGNC:37260]	protein_coding	mitochondrial respiratory chain complex IV assembly
RC3H1	7876.05	0.601967	0.158532	3.79714	0.000146374	0.00481724	ring finger and CCCH-type domains 1 [Source:HGNC Symbol;Acc:HGNC:29434]	protein_coding	regulation of T cell proliferation, posttranscriptional regulation of gene expression, regulation of T cell activation, protein ubiquitination, nuclear-transcribed mRNA catabolic process, deadenylation-dependent decay, nuclear-transcribed mRNA catabolic process, 3'-UTR-mediated mRNA destabilization, cellular response to interleukin-1, positive regulation of mRNA catabolic process, T cell receptor…
YARS	11025.5	-0.816753	0.215214	-3.79507	0.000147604	0.00485047	NA	NA	NA
HIST2H2AA3	43788.3	-0.945025	0.24917	-3.79269	0.000149023	0.00488982	NA	NA	NA
EPHA2	9050.27	1.03886	0.274146	3.78944	0.000150986	0.00494686	EPH receptor A2 [Source:HGNC Symbol;Acc:HGNC:3386]	protein_coding	protein phosphorylation, transmembrane receptor protein tyrosine kinase signaling pathway, phosphorylation, cell adhesion, skeletal system development, blood vessel development, vasculogenesis, osteoblast differentiation, negative regulation of cytokine production, blood vessel endothelial cell proliferation involved in sprouting angiogenesis, inflammatory response, notochord formation, negative …
CBX5	35068	-0.959508	0.253259	-3.78864	0.000151475	0.00495554	chromobox 5 [Source:HGNC Symbol;Acc:HGNC:1555]	protein_coding	cellular response to DNA damage stimulus, negative regulation of transcription by RNA polymerase II, viral process, negative regulation of transcription, DNA-templated, negative regulation of G0 to G1 transition, blood coagulation
POC1A	1798.36	-0.569927	0.150478	-3.78743	0.000152211	0.00497222	POC1 centriolar protein A [Source:HGNC Symbol;Acc:HGNC:24488]	protein_coding	cell projection organization, growth plate cartilage chondrocyte development, mitotic spindle organization, spermatogenesis, positive regulation of centrosome duplication, bone development, non-motile cilium assembly
SMIM5	2802.58	0.817098	0.215778	3.78675	0.000152629	0.0049785	NA	NA	NA
GADD45A	775.843	0.815647	0.21556	3.78385	0.000154418	0.00502943	growth arrest and DNA damage inducible alpha [Source:HGNC Symbol;Acc:HGNC:4095]	protein_coding	regulation of cell cycle, cellular response to DNA damage stimulus, cell cycle, DNA damage response, signal transduction by p53 class mediator resulting in cell cycle arrest, cell cycle arrest, positive regulation of apoptotic process, cellular response to mechanical stimulus, apoptotic process, positive regulation of JNK cascade, DNA repair, positive regulation of p38MAPK cascade, regulation of …
WWC1	11304.7	0.590757	0.156197	3.78213	0.00015549	0.00505687	WW and C2 domain containing 1 [Source:HGNC Symbol;Acc:HGNC:29435]	protein_coding	cell migration, positive regulation of MAPK cascade, negative regulation of transcription by RNA polymerase II, hippo signaling, negative regulation of organ growth, regulation of hippo signaling, positive regulation of transcription of Notch receptor target, establishment of cell polarity, negative regulation of hippo signaling, regulation of intracellular transport
HECTD4	13376.1	0.673291	0.178196	3.77837	0.000157858	0.00512631	HECT domain E3 ubiquitin protein ligase 4 [Source:HGNC Symbol;Acc:HGNC:26611]	protein_coding	protein ubiquitination
AC009005.2	449.926	-0.82971	0.219642	-3.77755	0.000158377	0.00512806	NA	NA	NA
NOA1	4021.19	-0.433288	0.114693	-3.77781	0.000158211	0.00512806	nitric oxide associated 1 [Source:HGNC Symbol;Acc:HGNC:28473]	protein_coding	apoptotic process, mitochondrial translation, regulation of cell death, regulation of cellular respiration
CTD-2192J16.15	19653.9	-0.583915	0.154637	-3.77605	0.000159337	0.00515159	NA	NA	NA
TUBB2A	1695.57	0.850759	0.22546	3.77343	0.000161019	0.00519834	tubulin beta 2A class IIa [Source:HGNC Symbol;Acc:HGNC:12412]	protein_coding	microtubule-based process, microtubule cytoskeleton organization, mitotic cell cycle, neuron migration
CYP4Z2P	34.6741	2.22425	0.589623	3.77232	0.000161736	0.00519865	NA	NA	NA
NPM1P26	83.6347	2.03349	0.53905	3.77236	0.000161709	0.00519865	NA	NA	NA
SQSTM1	46822.1	0.623881	0.16537	3.77265	0.000161526	0.00519865	sequestosome 1 [Source:HGNC Symbol;Acc:HGNC:11280]	protein_coding	protein phosphorylation, apoptotic process, autophagy, cell differentiation, immune system process, positive regulation of transcription by RNA polymerase II, regulation of protein complex stability, interleukin-1-mediated signaling pathway, macroautophagy, endosomal transport, endosome organization, protein localization, intracellular signal transduction, negative regulation of protein ubiquitin…
SERPINA1	866.891	-0.768671	0.203831	-3.77111	0.00016252	0.00521627	serpin family A member 1 [Source:HGNC Symbol;Acc:HGNC:8941]	protein_coding	blood coagulation, hemostasis, negative regulation of peptidase activity, acute-phase response, cellular protein metabolic process, post-translational protein modification, negative regulation of endopeptidase activity, neutrophil degranulation, platelet degranulation, endoplasmic reticulum to Golgi vesicle-mediated transport, COPII vesicle coating
C17orf49	779.313	-0.89733	0.238137	-3.76813	0.000164474	0.00526363	chromosome 17 open reading frame 49 [Source:HGNC Symbol;Acc:HGNC:28737]	protein_coding	chromatin organization
NUSAP1	4647.67	-0.894781	0.237446	-3.76836	0.000164323	0.00526363	nucleolar and spindle associated protein 1 [Source:HGNC Symbol;Acc:HGNC:18538]	protein_coding	microtubule cytoskeleton organization, mitotic cytokinesis, establishment of mitotic spindle localization, cell division, cell cycle, mitotic chromosome condensation, mitotic sister chromatid segregation, positive regulation of mitotic nuclear division
TPSB2	28.9441	1.70992	0.454236	3.76439	0.000166956	0.00533534	tryptase beta 2 (gene/pseudogene) [Source:HGNC Symbol;Acc:HGNC:14120]	protein_coding	proteolysis
HIST2H2AC	28039.1	-0.775209	0.206035	-3.76251	0.000168216	0.0053678	NA	NA	NA
MNS1	279.613	-1.3874	0.36897	-3.76021	0.00016977	0.00540959	meiosis specific nuclear structural 1 [Source:HGNC Symbol;Acc:HGNC:29636]	protein_coding	meiotic cell cycle, cilium organization, spermatogenesis, positive regulation of cilium assembly, left/right axis specification
RPL13P6	64.3153	1.64042	0.436599	3.75726	0.000171783	0.00546581	NA	NA	NA
GBP4	56.8031	2.35455	0.627743	3.75082	0.000176257	0.00559606	guanylate binding protein 4 [Source:HGNC Symbol;Acc:HGNC:20480]	protein_coding	cellular response to interferon-gamma, defense response to Gram-positive bacterium, defense response to protozoan
MUC3A	67.7564	2.3453	0.625308	3.75064	0.000176384	0.00559606	mucin 3A, cell surface associated [Source:HGNC Symbol;Acc:HGNC:7513]	protein_coding	stimulatory C-type lectin receptor signaling pathway, O-glycan processing
PCYOX1L	2820.91	-0.496378	0.132397	-3.74918	0.000177415	0.00561263	prenylcysteine oxidase 1 like [Source:HGNC Symbol;Acc:HGNC:28477]	protein_coding	oxidation-reduction process, prenylcysteine catabolic process, platelet degranulation, prenylated protein catabolic process
RPL10	155721	-0.561	0.149629	-3.74928	0.000177344	0.00561263	ribosomal protein L10 [Source:HGNC Symbol;Acc:HGNC:10298]	protein_coding	translation, multicellular organism development, ribosomal large subunit assembly, regulation of translation, viral transcription, translational initiation, nuclear-transcribed mRNA catabolic process, nonsense-mediated decay, SRP-dependent cotranslational protein targeting to membrane, negative regulation of transcription by RNA polymerase II, negative regulation of apoptotic process, embryonic b…
RPS15	15698	-0.664463	0.177252	-3.7487	0.000177751	0.00561521	ribosomal protein S15 [Source:HGNC Symbol;Acc:HGNC:10388]	protein_coding	translation, rRNA processing, ribosomal small subunit biogenesis, ribosomal small subunit assembly, viral transcription, translational initiation, nuclear-transcribed mRNA catabolic process, nonsense-mediated decay, osteoblast differentiation, SRP-dependent cotranslational protein targeting to membrane, ribosomal small subunit export from nucleus
TCTEX1D2	1042.91	-0.614226	0.163909	-3.74735	0.000178713	0.0056375	Tctex1 domain containing 2 [Source:HGNC Symbol;Acc:HGNC:28482]	protein_coding	cilium assembly, regulation of intraciliary retrograde transport, regulation of cilium assembly
GNB4	269.78	1.13776	0.303874	3.74419	0.000180974	0.00568443	G protein subunit beta 4 [Source:HGNC Symbol;Acc:HGNC:20731]	protein_coding	signal transduction, protein folding, substantia nigra development
MAPK6PS3	102.958	1.14569	0.305979	3.74436	0.000180853	0.00568443	NA	NA	NA
RP11-285E9.6	81.2243	1.3917	0.371693	3.74421	0.000180963	0.00568443	NA	NA	NA
POLR1E	3640.62	-0.493565	0.131878	-3.74258	0.000182142	0.00571298	RNA polymerase I subunit E [Source:HGNC Symbol;Acc:HGNC:17631]	protein_coding	transcription, DNA-templated, positive regulation of gene expression, epigenetic, transcription initiation from RNA polymerase I promoter, transcription elongation from RNA polymerase I promoter, termination of RNA polymerase I transcription, nucleolar large rRNA transcription by RNA polymerase I, RNA polymerase I preinitiation complex assembly
KLF7	1131.33	0.982652	0.262602	3.74199	0.000182571	0.00571831	Kruppel like factor 7 [Source:HGNC Symbol;Acc:HGNC:6350]	protein_coding	axonogenesis, axon guidance, positive regulation of transcription, DNA-templated, dendrite morphogenesis, regulation of transcription by RNA polymerase II, negative regulation of transcription by RNA polymerase II, positive regulation of transcription by RNA polymerase II, glucose homeostasis, regulation of epidermal cell differentiation, negative regulation of insulin secretion involved in cellu…
NEK5	35.7268	-1.94892	0.521998	-3.73357	0.000188782	0.00590446	NIMA related kinase 5 [Source:HGNC Symbol;Acc:HGNC:7748]	protein_coding	protein phosphorylation, phosphorylation, positive regulation of striated muscle cell differentiation, positive regulation of cysteine-type endopeptidase activity
CYP4F23P	80.5145	1.31746	0.353089	3.73124	0.00019054	0.00595101	NA	NA	NA
PLCD1	898.62	-0.678161	0.181798	-3.7303	0.000191255	0.00595645	phospholipase C delta 1 [Source:HGNC Symbol;Acc:HGNC:9060]	protein_coding	signal transduction, intracellular signal transduction, lipid metabolic process, lipid catabolic process, phosphatidylinositol-mediated signaling, inositol phosphate metabolic process, inositol trisphosphate biosynthetic process, release of sequestered calcium ion into cytosol, phospholipid metabolic process, angiogenesis, regulation of cell population proliferation, labyrinthine layer blood vess…
S100A14	38661.9	-0.672864	0.180371	-3.73044	0.000191144	0.00595645	S100 calcium binding protein A14 [Source:HGNC Symbol;Acc:HGNC:18901]	protein_coding	apoptotic process, defense response to bacterium, response to lipopolysaccharide, positive regulation of monocyte chemotaxis, calcium ion homeostasis, toll-like receptor 4 signaling pathway, positive regulation of granulocyte chemotaxis
VASH1	3332.9	-0.56452	0.151353	-3.72982	0.000191616	0.00595928	vasohibin 1 [Source:HGNC Symbol;Acc:HGNC:19964]	protein_coding	negative regulation of angiogenesis, regulation of angiogenesis, negative regulation of endothelial cell proliferation, proteolysis, cell cycle, cell cycle arrest, response to wounding, negative regulation of blood vessel endothelial cell migration, angiogenesis, negative regulation of endothelial cell migration, placenta blood vessel development, labyrinthine layer blood vessel development, nega…
RP11-734I18.1	117.915	-1.02338	0.274494	-3.72825	0.000192813	0.00598808	NA	NA	NA
KLHL30	28.8077	2.81996	0.757237	3.72401	0.000196081	0.006081	NA	NA	NA
APOLD1	1075.22	-0.73342	0.197085	-3.72133	0.000198178	0.00613619	apolipoprotein L domain containing 1 [Source:HGNC Symbol;Acc:HGNC:25268]	protein_coding	lipid transport, lipoprotein metabolic process, multicellular organism development, cell differentiation, angiogenesis, response to hypoxia, endothelial cell activation, regulation of endothelial cell differentiation
METAP1D	710.215	-0.682032	0.183292	-3.72102	0.000198417	0.00613619	methionyl aminopeptidase type 1D, mitochondrial [Source:HGNC Symbol;Acc:HGNC:32583]	protein_coding	proteolysis, protein initiator methionine removal, peptidyl-methionine modification, N-terminal protein amino acid modification
LAMC1	21978	0.495526	0.133248	3.71883	0.000200148	0.00618104	laminin subunit gamma 1 [Source:HGNC Symbol;Acc:HGNC:6492]	protein_coding	cell adhesion, animal organ morphogenesis, tissue development, cellular protein metabolic process, cell migration, substrate adhesion-dependent cell spreading, post-translational protein modification, extracellular matrix organization, endoderm development, protein-containing complex assembly, positive regulation of epithelial cell proliferation, extracellular matrix disassembly, hemidesmosome as…
IFT122	4299.86	-0.459172	0.123533	-3.717	0.000201602	0.00621725	intraflagellar transport 122 [Source:HGNC Symbol;Acc:HGNC:13556]	protein_coding	cilium assembly, multicellular organism development, intraciliary transport involved in cilium assembly, intraciliary transport, protein localization to cilium, cell projection organization, neural tube closure, negative regulation of smoothened signaling pathway, limb development, embryonic heart tube development, non-motile cilium assembly, intraciliary retrograde transport, camera-type eye mor…
AC000089.3	147.229	-0.964702	0.259634	-3.71562	0.000202702	0.00624243	NA	NA	NA
BMP5	178.927	-1.90464	0.512758	-3.7145	0.000203605	0.00626149	bone morphogenetic protein 5 [Source:HGNC Symbol;Acc:HGNC:1072]	protein_coding	positive regulation of cell population proliferation, negative regulation of cell population proliferation, positive regulation of transcription by RNA polymerase II, negative regulation of insulin-like growth factor receptor signaling pathway, negative regulation of epithelial to mesenchymal transition, signal transduction, multicellular organism development, cell differentiation, cartilage deve…
COLGALT2	55.5172	-1.38129	0.371945	-3.71368	0.000204267	0.00627309	NA	NA	NA
C2CD2	2382.88	0.666559	0.179529	3.71282	0.000204964	0.00628575	NA	NA	NA
CREB3L4	4764.81	-0.75655	0.203802	-3.71217	0.000205488	0.00629306	cAMP responsive element binding protein 3 like 4 [Source:HGNC Symbol;Acc:HGNC:18854]	protein_coding	regulation of transcription, DNA-templated, positive regulation of transcription by RNA polymerase II, endoplasmic reticulum unfolded protein response, response to unfolded protein, spermatogenesis
MAPK4	1957.34	1.10148	0.296787	3.71135	0.000206159	0.00630487	mitogen-activated protein kinase 4 [Source:HGNC Symbol;Acc:HGNC:6878]	protein_coding	protein phosphorylation, phosphorylation, MAPK cascade, cell cycle, intracellular signal transduction, regulation of gene expression, cellular response to organic substance
CTC-550B14.7	392.746	-0.630037	0.169821	-3.71001	0.000207254	0.00632957	NA	NA	NA
ITPK1	12106.6	-0.990914	0.267162	-3.70904	0.000208048	0.00634503	inositol-tetrakisphosphate 1-kinase [Source:HGNC Symbol;Acc:HGNC:6177]	protein_coding	inositol trisphosphate metabolic process, phosphorylation, signal transduction, necroptotic process, inositol phosphate metabolic process, blood coagulation, inositol phosphorylation, neural tube development
PRIM1	2437.73	-0.956353	0.25794	-3.70765	0.000209189	0.00637102	DNA primase subunit 1 [Source:HGNC Symbol;Acc:HGNC:9369]	protein_coding	DNA replication, synthesis of RNA primer, DNA replication, G1/S transition of mitotic cell cycle, DNA replication initiation, telomere maintenance via semi-conservative replication
RRAGD	963.021	0.815501	0.220054	3.70592	0.000210628	0.006406	Ras related GTP binding D [Source:HGNC Symbol;Acc:HGNC:19903]	protein_coding	cellular response to amino acid stimulus, regulation of autophagy, positive regulation of TOR signaling, cell cycle arrest, regulation of macroautophagy, cellular protein localization, cellular response to starvation, cellular response to leucine, cellular response to leucine starvation, positive regulation of TORC1 signaling
ELFN2	692.114	0.921093	0.248598	3.70515	0.000211266	0.00641655	extracellular leucine rich repeat and fibronectin type III domain containing 2 [Source:HGNC Symbol;Acc:HGNC:29396]	protein_coding	negative regulation of phosphoprotein phosphatase activity, negative regulation of phosphatase activity
S100A9	2211.72	1.3127	0.354361	3.70441	0.000211883	0.00642644	S100 calcium binding protein A9 [Source:HGNC Symbol;Acc:HGNC:10499]	protein_coding	innate immune response, regulation of inflammatory response, positive regulation of neuron projection development, apoptotic process, inflammatory response, autophagy, cellular oxidant detoxification, immune system process, chemotaxis, defense response to bacterium, cytokine production, neutrophil chemotaxis, positive regulation of inflammatory response, antimicrobial humoral immune response medi…
BHLHA15	47.5066	2.52942	0.683352	3.70148	0.000214342	0.0064921	basic helix-loop-helix family member a15 [Source:HGNC Symbol;Acc:HGNC:22265]	protein_coding	cellular response to glucose starvation, endoplasmic reticulum unfolded protein response, negative regulation of myotube differentiation, mitochondrial calcium ion transmembrane transport, Golgi organization, G protein-coupled receptor signaling pathway, cell-cell signaling, calcium-mediated signaling, glucose homeostasis, positive regulation of transcription by RNA polymerase II, intracellular d…
RPS20P14	962.777	-0.666932	0.180216	-3.70073	0.000214981	0.00650251	NA	NA	NA
AC034243.1	92.3963	-1.07427	0.290364	-3.69972	0.000215836	0.00651944	NA	NA	NA
BCAT1	14.2801	-3.91762	1.05923	-3.69856	0.000216822	0.00654026	branched chain amino acid transaminase 1 [Source:HGNC Symbol;Acc:HGNC:976]	protein_coding	branched-chain amino acid metabolic process, cellular amino acid biosynthetic process, branched-chain amino acid biosynthetic process, G1/S transition of mitotic cell cycle, branched-chain amino acid catabolic process, leucine biosynthetic process, valine biosynthetic process
C1orf195	34.2306	1.70817	0.46215	3.69613	0.000218913	0.00659429	NA	NA	NA
FRAT1	777.106	-0.627025	0.16973	-3.69426	0.000220526	0.00661579	FRAT regulator of WNT signaling pathway 1 [Source:HGNC Symbol;Acc:HGNC:3944]	protein_coding	Wnt signaling pathway, canonical Wnt signaling pathway, beta-catenin destruction complex disassembly, positive regulation of canonical Wnt signaling pathway
RP11-404P21.9	54.9389	1.89202	0.512132	3.69441	0.000220399	0.00661579	NA	NA	NA
ZCRB1	2740.91	-0.75862	0.20532	-3.69481	0.00022005	0.00661579	zinc finger CCHC-type and RNA binding motif containing 1 [Source:HGNC Symbol;Acc:HGNC:29620]	protein_coding	mRNA processing, RNA splicing, mRNA splicing, via spliceosome
NPC1L1	290.085	1.05802	0.286511	3.69276	0.000221834	0.00664597	NPC1 like intracellular cholesterol transporter 1 [Source:HGNC Symbol;Acc:HGNC:7898]	protein_coding	lipid metabolic process, steroid metabolic process, cholesterol metabolic process, intestinal cholesterol absorption, cholesterol transport, cholesterol biosynthetic process, lipoprotein metabolic process, response to drug, cellular response to sterol depletion, intestinal lipid absorption, lipid transport
LINC00311	42.4089	1.73536	0.470182	3.69083	0.000223526	0.00668757	NA	NA	NA
H3F3B	104849	-0.847339	0.229829	-3.68683	0.000227068	0.00678435	NA	NA	NA
FANCE	1547.11	-0.636169	0.172628	-3.68521	0.000228515	0.00681172	FA complementation group E [Source:HGNC Symbol;Acc:HGNC:3586]	protein_coding	interstrand cross-link repair, DNA repair, cellular response to DNA damage stimulus
SLC26A11	2073.43	0.781153	0.211975	3.68511	0.000228602	0.00681172	solute carrier family 26 member 11 [Source:HGNC Symbol;Acc:HGNC:14471]	protein_coding	transmembrane transport, sulfate transport, sulfate transmembrane transport, ion transport, anion transmembrane transport
ANXA8L2	186.914	-1.45836	0.395795	-3.68464	0.00022903	0.00681527	NA	NA	NA
GLTSCR2	7612.05	-0.779323	0.211544	-3.68397	0.000229629	0.00682254	NA	NA	NA
TCHHL1	35.5785	3.03694	0.824431	3.68368	0.000229893	0.00682254	NA	NA	NA
C1orf123	1868.47	-0.530152	0.143954	-3.68278	0.000230701	0.00682854	NA	NA	NA
CDC42EP3	125.839	0.97574	0.265007	3.68194	0.00023147	0.00682854	CDC42 effector protein 3 [Source:HGNC Symbol;Acc:HGNC:16943]	protein_coding	regulation of cell shape, Rho protein signal transduction, positive regulation of actin filament polymerization, positive regulation of pseudopodium assembly, signal transduction
CTSH	11119.4	0.609645	0.165586	3.68174	0.000231644	0.00682854	cathepsin H [Source:HGNC Symbol;Acc:HGNC:2535]	protein_coding	proteolysis, negative regulation of apoptotic process, adaptive immune response, apoptotic process, protein destabilization, positive regulation of gene expression, cellular protein metabolic process, positive regulation of cell migration, neutrophil degranulation, positive regulation of cell population proliferation, ERK1 and ERK2 cascade, positive regulation of angiogenesis, metanephros develop…
GRIN2D	76.9943	1.46129	0.396865	3.68209	0.00023133	0.00682854	glutamate ionotropic receptor NMDA type subunit 2D [Source:HGNC Symbol;Acc:HGNC:4588]	protein_coding	ion transport, ionotropic glutamate receptor signaling pathway, modulation of chemical synaptic transmission, synaptic transmission, glutamatergic, excitatory postsynaptic potential, startle response, brain development, adult locomotory behavior, calcium-mediated signaling, regulation of synaptic plasticity, regulation of sensory perception of pain, long-term synaptic potentiation, calcium ion tr…
ZNF217	65717.7	0.898695	0.244035	3.68265	0.000230819	0.00682854	zinc finger protein 217 [Source:HGNC Symbol;Acc:HGNC:13009]	protein_coding	negative regulation of transcription by RNA polymerase II, regulation of transcription, DNA-templated, negative regulation of transcription, DNA-templated, transcription, DNA-templated
C15orf48	207.046	1.34467	0.365277	3.68123	0.000232114	0.00683325	chromosome 15 open reading frame 48 [Source:HGNC Symbol;Acc:HGNC:29898]	protein_coding	proton transmembrane transport, electron transport chain, response to bacterium
GNE	1111.56	1.00205	0.27271	3.67442	0.000238389	0.00700865	glucosamine (UDP-N-acetyl)-2-epimerase/N-acetylmannosamine kinase [Source:HGNC Symbol;Acc:HGNC:23657]	protein_coding	UDP-N-acetylglucosamine metabolic process, phosphorylation, metabolic process, carbohydrate phosphorylation, cell adhesion, N-acetylglucosamine biosynthetic process, N-acetylneuraminate metabolic process
BTBD19	53.3712	1.66129	0.452217	3.67365	0.000239111	0.0070205	NA	NA	NA
RPS17	36176.4	-0.50477	0.137457	-3.67221	0.000240464	0.00705085	ribosomal protein S17 [Source:HGNC Symbol;Acc:HGNC:10397]	protein_coding	translation, translational initiation, rRNA processing, ribosomal small subunit biogenesis, viral transcription, nuclear-transcribed mRNA catabolic process, nonsense-mediated decay, SRP-dependent cotranslational protein targeting to membrane, erythrocyte homeostasis
RFT1	3083.62	-0.735707	0.200476	-3.66979	0.000242745	0.00709911	RFT1 homolog [Source:HGNC Symbol;Acc:HGNC:30220]	protein_coding	lipid transport, carbohydrate transport, glycolipid translocation
TMEM205	8749.76	-0.735558	0.200436	-3.66979	0.000242754	0.00709911	transmembrane protein 205 [Source:HGNC Symbol;Acc:HGNC:29631]	protein_coding	biological_process
RPL11	63014.5	-0.540355	0.147289	-3.66866	0.000243823	0.00712093	ribosomal protein L11 [Source:HGNC Symbol;Acc:HGNC:10301]	protein_coding	translation, cytoplasmic translation, rRNA processing, ribosomal large subunit assembly, viral transcription, ribosomal large subunit biogenesis, negative regulation of proteasomal ubiquitin-dependent protein catabolic process, protein targeting, translational initiation, protein localization to nucleus, nuclear-transcribed mRNA catabolic process, nonsense-mediated decay, SRP-dependent cotranslat…
SLC28A1	50.496	2.27426	0.620126	3.66742	0.000245013	0.00714621	solute carrier family 28 member 1 [Source:HGNC Symbol;Acc:HGNC:11001]	protein_coding	nucleoside transmembrane transport, nucleobase-containing compound metabolic process, pyrimidine nucleobase transport, nucleoside transport, cytidine transport, uridine transport, pyrimidine-containing compound transmembrane transport, purine nucleobase transmembrane transport
KCNT1	20.6886	1.93255	0.527152	3.66603	0.000246344	0.00717555	potassium sodium-activated channel subfamily T member 1 [Source:HGNC Symbol;Acc:HGNC:18865]	protein_coding	potassium ion transport, ion transport, potassium ion transmembrane transport
TMEM231	1602.87	-0.545283	0.148754	-3.66567	0.000246691	0.00717616	transmembrane protein 231 [Source:HGNC Symbol;Acc:HGNC:37234]	protein_coding	smoothened signaling pathway, cilium assembly, cell projection organization, regulation of protein localization, in utero embryonic development, vasculature development, embryonic digit morphogenesis, camera-type eye development, neuroepithelial cell differentiation
PTGES	201.682	1.10135	0.300567	3.66425	0.00024806	0.00720516	prostaglandin E synthase [Source:HGNC Symbol;Acc:HGNC:9599]	protein_coding	lipid metabolic process, fatty acid metabolic process, fatty acid biosynthetic process, oxidation-reduction process, glutathione metabolic process, signal transduction, prostaglandin biosynthetic process, acute inflammatory response, chronic inflammatory response, prostaglandin metabolic process, negative regulation of cell population proliferation, response to organic cyclic compound, cyclooxyge…
SLC6A19	14.5254	4.2908	1.17108	3.66396	0.000248341	0.00720516	solute carrier family 6 member 19 [Source:HGNC Symbol;Acc:HGNC:27960]	protein_coding	transmembrane transport, neurotransmitter transport, amino acid transmembrane transport, amino acid transport, response to nutrient, neutral amino acid transport
CTD-2012J19.3	154.954	0.907438	0.247799	3.66199	0.000250263	0.00724185	NA	NA	NA
RPL24	32017.3	-0.676902	0.184837	-3.66216	0.0002501	0.00724185	ribosomal protein L24 [Source:HGNC Symbol;Acc:HGNC:10325]	protein_coding	translation, cytoplasmic translation, ribosomal large subunit assembly, assembly of large subunit precursor of preribosome, viral transcription, translational initiation, nuclear-transcribed mRNA catabolic process, nonsense-mediated decay, SRP-dependent cotranslational protein targeting to membrane
RBM44	40.7937	2.83078	0.773969	3.65748	0.000254707	0.0073608	RNA binding motif protein 44 [Source:HGNC Symbol;Acc:HGNC:24756]	protein_coding	regulation of RNA metabolic process
ARHGAP27	1797.98	0.685303	0.187494	3.65507	0.00025711	0.00741116	Rho GTPase activating protein 27 [Source:HGNC Symbol;Acc:HGNC:31813]	protein_coding	signal transduction, positive regulation of GTPase activity, endocytosis, regulation of GTPase activity, receptor-mediated endocytosis
CTD-3203P2.1	76.8267	-0.919841	0.251708	-3.65439	0.000257793	0.00741116	NA	NA	NA
RP11-440L14.4	47.6729	1.53534	0.420061	3.65504	0.000257142	0.00741116	NA	NA	NA
RP11-510N19.5	348.882	1.16122	0.317759	3.65439	0.000257794	0.00741116	NA	NA	NA
AREGB	7207.43	-1.01254	0.277262	-3.65194	0.000260266	0.00744765	NA	NA	NA
C5	851.546	-1.64313	0.449888	-3.65231	0.000259897	0.00744765	complement C5 [Source:HGNC Symbol;Acc:HGNC:1331]	protein_coding	inflammatory response, complement activation, negative regulation of endopeptidase activity, immune system process, innate immune response, cell chemotaxis, regulation of complement activation, cytolysis, G protein-coupled receptor signaling pathway, chemotaxis, complement activation, classical pathway, cell surface receptor signaling pathway, activation of MAPK activity, positive regulation of c…
CSF1	242.06	1.05263	0.28825	3.6518	0.00026041	0.00744765	colony stimulating factor 1 [Source:HGNC Symbol;Acc:HGNC:2432]	protein_coding	signal transduction, positive regulation of gene expression, negative regulation of neuron death, positive regulation of cell migration, positive regulation of macrophage derived foam cell differentiation, response to ischemia, inflammatory response, immune system process, innate immune response, cellular protein metabolic process, post-translational protein modification, positive regulation of c…
DDX11-AS1	278.4	-0.809064	0.221553	-3.65179	0.000260415	0.00744765	NA	NA	NA
DHRS2	3093.52	1.04238	0.285493	3.65117	0.000261044	0.00745599	dehydrogenase/reductase 2 [Source:HGNC Symbol;Acc:HGNC:18349]	protein_coding	oxidation-reduction process, negative regulation of apoptotic process, C21-steroid hormone metabolic process, negative regulation of cell population proliferation, cellular response to oxidative stress, response to toxic substance, myeloid dendritic cell differentiation
DCAF7	13538.2	-0.488672	0.13387	-3.65035	0.000261884	0.00747029	DDB1 and CUL4 associated factor 7 [Source:HGNC Symbol;Acc:HGNC:30915]	protein_coding	protein ubiquitination, multicellular organism development, post-translational protein modification
EIF3K	15318.2	-0.450209	0.123369	-3.64929	0.00026297	0.00748998	eukaryotic translation initiation factor 3 subunit K [Source:HGNC Symbol;Acc:HGNC:24656]	protein_coding	regulation of translational initiation, translation, translational initiation, formation of cytoplasmic translation initiation complex, cytoplasmic translational initiation
PRDM1	40.25	2.41857	0.662801	3.64901	0.000263253	0.00748998	PR/SET domain 1 [Source:HGNC Symbol;Acc:HGNC:9346]	protein_coding	methylation, immune system process, innate immune response, adaptive immune response, negative regulation of transcription by RNA polymerase II, cell fate commitment, regulation of natural killer cell differentiation, regulation of extrathymic T cell differentiation, regulation of NK T cell differentiation, in utero embryonic development, morphogenesis of a branching structure, embryonic placenta…
FER1L6	56.6365	2.30605	0.632463	3.64614	0.000266212	0.00756441	fer-1 like family member 6 [Source:HGNC Symbol;Acc:HGNC:28065]	protein_coding	plasma membrane organization, response to bacterium
CTD-2031P19.4	4082.78	-0.571908	0.156929	-3.64437	0.000268051	0.00760454	NA	NA	NA
RNF213	50651.2	0.588587	0.161517	3.64411	0.000268314	0.00760454	ring finger protein 213 [Source:HGNC Symbol;Acc:HGNC:14539]	protein_coding	protein ubiquitination, angiogenesis
THRA	1159.75	-0.646292	0.177394	-3.64325	0.000269213	0.00762021	thyroid hormone receptor alpha [Source:HGNC Symbol;Acc:HGNC:11796]	protein_coding	regulation of transcription, DNA-templated, intracellular receptor signaling pathway, steroid hormone mediated signaling pathway, animal organ morphogenesis, cell differentiation, multicellular organism development, positive regulation of transcription by RNA polymerase II, negative regulation of transcription by RNA polymerase II, transcription by RNA polymerase II, hormone-mediated signaling pa…
HIRIP3	1441.8	-0.559457	0.153635	-3.64146	0.000271098	0.00766373	HIRA interacting protein 3 [Source:HGNC Symbol;Acc:HGNC:4917]	protein_coding	chromatin assembly or disassembly
LAMA3	929.283	1.24947	0.343186	3.64079	0.000271801	0.00767376	laminin subunit alpha 3 [Source:HGNC Symbol;Acc:HGNC:6483]	protein_coding	cell adhesion, regulation of cell adhesion, regulation of cell migration, regulation of embryonic development, animal organ morphogenesis, tissue development, cell migration, integrin-mediated signaling pathway, cell-cell adhesion, extracellular matrix organization, morphogenesis of a polarized epithelium, epidermis development, hemidesmosome assembly, endodermal cell differentiation
ALOX5	247.291	1.46579	0.403076	3.63651	0.000276362	0.00779256	arachidonate 5-lipoxygenase [Source:HGNC Symbol;Acc:HGNC:435]	protein_coding	oxidation-reduction process, arachidonic acid metabolic process, leukotriene biosynthetic process, negative regulation of inflammatory response, neutrophil degranulation, positive regulation of bone mineralization, regulation of insulin secretion, cytokine-mediated signaling pathway, negative regulation of endothelial cell proliferation, negative regulation of angiogenesis, regulation of inflamma…
RPS24	60968.9	-0.868365	0.239001	-3.63331	0.000279812	0.00787978	ribosomal protein S24 [Source:HGNC Symbol;Acc:HGNC:10411]	protein_coding	translation, rRNA processing, ribosomal small subunit biogenesis, viral transcription, translational initiation, nuclear-transcribed mRNA catabolic process, nonsense-mediated decay, SRP-dependent cotranslational protein targeting to membrane, erythrocyte homeostasis
H2AFV	8059.71	-0.550055	0.151422	-3.63259	0.000280591	0.00789164	NA	NA	NA
UBXN1	4655.18	-0.579947	0.159726	-3.63088	0.000282461	0.00793411	UBX domain protein 1 [Source:HGNC Symbol;Acc:HGNC:18402]	protein_coding	viral process, protein folding, negative regulation of proteasomal ubiquitin-dependent protein catabolic process, proteasome-mediated ubiquitin-dependent protein catabolic process, negative regulation of protein ubiquitination, negative regulation of protein K48-linked deubiquitination, negative regulation of ERAD pathway, negative regulation of ubiquitin-specific protease activity
RP11-587D21.1	238.93	-0.811993	0.223785	-3.62845	0.000285122	0.00799866	NA	NA	NA
SLC16A6	3850.37	0.706851	0.194998	3.62491	0.000289062	0.00809888	solute carrier family 16 member 6 [Source:HGNC Symbol;Acc:HGNC:10927]	protein_coding	transmembrane transport, monocarboxylic acid transport
HMCN2	28.1077	2.78234	0.76766	3.62444	0.000289589	0.00810335	hemicentin 2 [Source:HGNC Symbol;Acc:HGNC:21293]	protein_coding	response to stimulus, cell adhesion
ZNF573	241.042	-0.854964	0.235998	-3.62276	0.000291479	0.0081459	zinc finger protein 573 [Source:HGNC Symbol;Acc:HGNC:26420]	protein_coding	regulation of transcription, DNA-templated
RP11-203J24.8	415.978	0.833813	0.230307	3.62045	0.000294093	0.00820855	NA	NA	NA
ABCA1	861.451	1.07087	0.296041	3.6173	0.00029769	0.00829845	ATP binding cassette subfamily A member 1 [Source:HGNC Symbol;Acc:HGNC:29]	protein_coding	transmembrane transport, cholesterol homeostasis, cellular response to low-density lipoprotein particle stimulus, lipid metabolic process, steroid metabolic process, cholesterol metabolic process, regulation of Cdc42 protein signal transduction, response to laminar fluid shear stress, cholesterol efflux, regulation of lipid metabolic process, lipid transport, high-density lipoprotein particle ass…
TOMM6	2857.79	-4.16632	1.15203	-3.61652	0.00029859	0.00831301	translocase of outer mitochondrial membrane 6 [Source:HGNC Symbol;Acc:HGNC:34528]	protein_coding	protein transport, macroautophagy
KIAA1217	2642.84	0.584182	0.161549	3.61612	0.000299048	0.00831528	KIAA1217 [Source:HGNC Symbol;Acc:HGNC:25428]	protein_coding	embryonic skeletal system development, multicellular organism development
CALR	82888.2	0.565835	0.156504	3.61548	0.000299793	0.00832132	calreticulin [Source:HGNC Symbol;Acc:HGNC:1455]	protein_coding	protein folding, positive regulation of cell population proliferation, protein stabilization, positive regulation of cell cycle, receptor-mediated endocytosis, antigen processing and presentation of exogenous peptide antigen via MHC class I, TAP-dependent, negative regulation of translation, regulation of apoptotic process, positive regulation of dendritic cell chemotaxis, negative regulation of …
SNORD16	63.8786	9.0022	2.49004	3.61528	0.00030002	0.00832132	NA	NA	NA
RFX5	7432.08	-0.712732	0.197169	-3.61483	0.00030054	0.00832526	regulatory factor X5 [Source:HGNC Symbol;Acc:HGNC:9986]	protein_coding	regulation of transcription, DNA-templated, regulation of transcription by RNA polymerase II, positive regulation of transcription by RNA polymerase II, negative regulation of transcription by RNA polymerase II
TNKS2-AS1	44.3697	-1.67203	0.463406	-3.60815	0.000308394	0.0085214	NA	NA	NA
ZNF273	944.322	-0.495846	0.137415	-3.60837	0.000308129	0.0085214	zinc finger protein 273 [Source:HGNC Symbol;Acc:HGNC:13067]	protein_coding	regulation of transcription, DNA-templated
HIST1H4D	17329.9	-0.910914	0.252952	-3.60114	0.000316828	0.00873258	NA	NA	NA
STAT1	30077.8	0.971149	0.269659	3.6014	0.000316503	0.00873258	signal transducer and activator of transcription 1 [Source:HGNC Symbol;Acc:HGNC:11362]	protein_coding	regulation of transcription, DNA-templated, signal transduction, positive regulation of transcription by RNA polymerase II, positive regulation of transcription, DNA-templated, defense response to virus, negative regulation of transcription by RNA polymerase II, defense response, cellular response to interferon-gamma, viral process, cytokine-mediated signaling pathway, regulation of cell populati…
GPR75	128.345	1.08397	0.301282	3.59784	0.000320873	0.00883303	G protein-coupled receptor 75 [Source:HGNC Symbol;Acc:HGNC:4526]	protein_coding	G protein-coupled receptor signaling pathway, signal transduction, chemokine-mediated signaling pathway, regulation of neuron death
RP11-1236K1.8	25.2106	-1.56899	0.436325	-3.59592	0.000323248	0.0088873	NA	NA	NA
DYNC2LI1	697.508	-1.05014	0.292168	-3.59431	0.000325249	0.0089218	dynein cytoplasmic 2 light intermediate chain 1 [Source:HGNC Symbol;Acc:HGNC:24595]	protein_coding	intraciliary transport involved in cilium assembly, intraciliary retrograde transport, multicellular organism development, cell projection organization, regulation of cilium assembly, determination of left/right symmetry, cilium assembly
RPS7	60026.1	-0.630002	0.17528	-3.59426	0.000325312	0.0089218	ribosomal protein S7 [Source:HGNC Symbol;Acc:HGNC:10440]	protein_coding	translation, ribosomal small subunit biogenesis, rRNA processing, viral transcription, translational initiation, nuclear-transcribed mRNA catabolic process, nonsense-mediated decay, SRP-dependent cotranslational protein targeting to membrane, positive regulation of gene expression, protein stabilization, negative regulation of ubiquitin protein ligase activity, negative regulation of ubiquitin-de…
GRK5	163.518	1.09124	0.303774	3.59227	0.000327813	0.00897922	G protein-coupled receptor kinase 5 [Source:HGNC Symbol;Acc:HGNC:4544]	protein_coding	signal transduction, protein phosphorylation, phosphorylation, negative regulation of apoptotic process, apoptotic process, Wnt signaling pathway, G protein-coupled receptor signaling pathway, protein autophosphorylation, regulation of G protein-coupled receptor signaling pathway, adenylate cyclase-modulating G protein-coupled receptor signaling pathway, positive regulation of cell population pro…
CHAC1	860.335	-1.37098	0.381713	-3.59165	0.000328595	0.00898948	ChaC glutathione specific gamma-glutamylcyclotransferase 1 [Source:HGNC Symbol;Acc:HGNC:28680]	protein_coding	glutathione catabolic process, apoptotic process, Notch signaling pathway, nervous system development, response to unfolded protein, intrinsic apoptotic signaling pathway in response to endoplasmic reticulum stress, glutathione biosynthetic process, neurogenesis, negative regulation of Notch signaling pathway, negative regulation of protein processing
ACAA2	5113.18	-0.544303	0.151659	-3.58899	0.000331965	0.00907042	acetyl-CoA acyltransferase 2 [Source:HGNC Symbol;Acc:HGNC:83]	protein_coding	cellular response to hypoxia, negative regulation of mitochondrial membrane permeability involved in apoptotic process, lipid metabolic process, fatty acid metabolic process, cholesterol biosynthetic process, negative regulation of mitochondrial outer membrane permeabilization involved in apoptotic signaling pathway, fatty acid beta-oxidation
RBFA	2822.52	-0.357105	0.0995093	-3.58866	0.000332379	0.0090705	ribosome binding factor A [Source:HGNC Symbol;Acc:HGNC:26120]	protein_coding	rRNA processing, biological_process
PSMB8	16.9636	2.18297	0.608684	3.58637	0.000335314	0.00913929	proteasome 20S subunit beta 8 [Source:HGNC Symbol;Acc:HGNC:9545]	protein_coding	proteolysis involved in cellular protein catabolic process, proteolysis, cell differentiation, immune system process, Fc-epsilon receptor signaling pathway, T cell receptor signaling pathway, fat cell differentiation, MAPK cascade, protein polyubiquitination, stimulatory C-type lectin receptor signaling pathway, antigen processing and presentation of exogenous peptide antigen via MHC class I, TAP…
ELF3	26294.1	0.722225	0.201544	3.58346	0.000339071	0.00923027	E74 like ETS transcription factor 3 [Source:HGNC Symbol;Acc:HGNC:3318]	protein_coding	regulation of transcription, DNA-templated, inflammatory response, transcription by RNA polymerase II, epithelial cell differentiation, multicellular organism development, cell differentiation, blastocyst development, anatomical structure morphogenesis, extracellular matrix organization, positive regulation of transcription by RNA polymerase II, mammary gland involution, positive regulation of tr…
CDON	1002.82	-1.26304	0.352656	-3.58151	0.000341612	0.00928796	cell adhesion associated, oncogene regulated [Source:HGNC Symbol;Acc:HGNC:17104]	protein_coding	smoothened signaling pathway, embryonic morphogenesis, regulation of neuron differentiation, positive regulation of myoblast differentiation, cell adhesion, positive regulation of muscle cell differentiation, cell fate specification, positive regulation of protein phosphorylation, lens development in camera-type eye, myoblast fusion, anterior/posterior pattern specification, embryonic body morpho…
STX8	858.283	-0.575224	0.160626	-3.58114	0.000342102	0.00928983	syntaxin 8 [Source:HGNC Symbol;Acc:HGNC:11443]	protein_coding	intracellular protein transport, early endosome to late endosome transport, vesicle fusion, vesicle docking, regulation of protein localization to plasma membrane, endosome to lysosome transport, vesicle-mediated transport, cellular response to interferon-gamma
RP11-466H18.1	12980.2	-0.694431	0.194007	-3.57941	0.000344369	0.00932843	NA	NA	NA
RP3-512B11.3	261.715	-0.767394	0.214384	-3.57953	0.000344212	0.00932843	NA	NA	NA
EIF3L	17246.7	-0.648945	0.181341	-3.57859	0.000345459	0.00934647	eukaryotic translation initiation factor 3 subunit L [Source:HGNC Symbol;Acc:HGNC:18138]	protein_coding	formation of cytoplasmic translation initiation complex, cytoplasmic translational initiation, translation, translational initiation, viral translational termination-reinitiation
RPS7P1	7823.56	-0.678709	0.189897	-3.57409	0.000351448	0.00949685	NA	NA	NA
EVL	14051.5	-0.619358	0.17331	-3.57371	0.000351958	0.00949898	Enah/Vasp-like [Source:HGNC Symbol;Acc:HGNC:20234]	protein_coding	actin nucleation, actin polymerization or depolymerization, protein homotetramerization, nervous system development, positive regulation of actin filament polymerization, axon guidance, positive regulation of stress fiber assembly, animal organ morphogenesis, cell surface receptor signaling pathway, actin filament organization, negative regulation of epithelial cell migration, negative regulation…
C16orf74	896.749	-0.9597	0.268644	-3.57238	0.000353752	0.00953573	NA	NA	NA
SH3TC1	173.4	1.87679	0.525617	3.57064	0.000356106	0.00958747	SH3 domain and tetratricopeptide repeats 1 [Source:HGNC Symbol;Acc:HGNC:26009]	protein_coding	biological_process
TMEM258	7147.18	-0.555314	0.155606	-3.56871	0.000358738	0.00964656	transmembrane protein 258 [Source:HGNC Symbol;Acc:HGNC:1164]	protein_coding	protein N-linked glycosylation, protein glycosylation
RGCC	54.0909	-1.72382	0.483124	-3.56808	0.000359611	0.00965459	regulator of cell cycle [Source:HGNC Symbol;Acc:HGNC:20369]	protein_coding	regulation of cell cycle, positive regulation of gene expression, negative regulation of blood vessel endothelial cell migration, positive regulation of endothelial cell apoptotic process, positive regulation of G1/S transition of mitotic cell cycle, negative regulation of cell population proliferation, negative regulation of endothelial cell proliferation, negative regulation of angiogenesis, po…
UNG	14886.1	-0.609835	0.170925	-3.56786	0.000359913	0.00965459	uracil DNA glycosylase [Source:HGNC Symbol;Acc:HGNC:12572]	protein_coding	DNA repair, base-excision repair, cellular response to DNA damage stimulus, viral process, somatic hypermutation of immunoglobulin genes, somatic recombination of immunoglobulin gene segments, negative regulation of apoptotic process, isotype switching, depyrimidination, base-excision repair, AP site formation via deaminated base removal
RPS18P12	22039.6	-0.585638	0.164172	-3.56722	0.000360787	0.00966629	NA	NA	NA
TRAF3IP2	4087.58	-0.548287	0.153727	-3.56662	0.00036162	0.00967684	TRAF3 interacting protein 2 [Source:HGNC Symbol;Acc:HGNC:1343]	protein_coding	positive regulation of I-kappaB kinase/NF-kappaB signaling, intracellular signal transduction, positive regulation of defense response to virus by host, humoral immune response, B cell apoptotic process, immunoglobulin secretion
ATF4	25517.2	-0.625261	0.175334	-3.56612	0.000362312	0.00968361	activating transcription factor 4 [Source:HGNC Symbol;Acc:HGNC:786]	protein_coding	regulation of transcription, DNA-templated, regulation of transcription by RNA polymerase II, positive regulation of apoptotic process, positive regulation of gene expression, rhythmic process, circadian regulation of gene expression, positive regulation of transcription, DNA-templated, gluconeogenesis, positive regulation of transcription by RNA polymerase II, transcription by RNA polymerase II,…
COL12A1	27704.8	-1.15426	0.324042	-3.56206	0.000367956	0.00980843	collagen type XII alpha 1 chain [Source:HGNC Symbol;Acc:HGNC:2188]	protein_coding	cell adhesion, growth plate cartilage chondrocyte morphogenesis, collagen fibril organization, endodermal cell differentiation
DDC8	44.5587	1.51363	0.424961	3.5618	0.000368316	0.00980843	NA	NA	NA
NPM3	3420.2	-0.630463	0.176986	-3.56221	0.000367747	0.00980843	nucleophosmin/nucleoplasmin 3 [Source:HGNC Symbol;Acc:HGNC:7931]	protein_coding	chromatin remodeling, rRNA processing, rRNA transcription
BEX5	121.739	-1.17313	0.329429	-3.5611	0.000369306	0.0098229	NA	NA	NA
SCARNA12	3288.27	2.82784	0.794217	3.56054	0.000370092	0.00983197	NA	NA	NA
KCNG3	141.625	1.29729	0.364549	3.55862	0.000372813	0.00989233	potassium voltage-gated channel modifier subfamily G member 3 [Source:HGNC Symbol;Acc:HGNC:18306]	protein_coding	ion transport, transmembrane transport, potassium ion transport, protein homooligomerization, regulation of ion transmembrane transport, potassium ion transmembrane transport
MERTK	264.548	1.20494	0.33869	3.55765	0.000374185	0.00991679	MER proto-oncogene, tyrosine kinase [Source:HGNC Symbol;Acc:HGNC:7027]	protein_coding	protein phosphorylation, phosphorylation, peptidyl-tyrosine phosphorylation, leukocyte migration, transmembrane receptor protein tyrosine kinase signaling pathway, multicellular organism development, positive regulation of kinase activity, nervous system development, cell migration, cell-cell signaling, cell surface receptor signaling pathway, positive regulation of phagocytosis, phagocytosis, na…
TIMELESS	14491.1	-0.461116	0.129632	-3.55712	0.000374945	0.00992502	timeless circadian regulator [Source:HGNC Symbol;Acc:HGNC:11813]	protein_coding	cell division, DNA repair, cellular response to DNA damage stimulus, cell cycle, circadian rhythm, rhythmic process, multicellular organism development, negative regulation of transcription, DNA-templated, DNA replication, cell cycle phase transition, regulation of circadian rhythm, morphogenesis of an epithelium, positive regulation of double-strand break repair via homologous recombination, det…
RP11-120K24.4	49.4545	1.23672	0.348008	3.55372	0.000379818	0.0100419	NA	NA	NA
RASD1	2151.94	1.20347	0.339065	3.54939	0.000386132	0.0101966	ras related dexamethasone induced 1 [Source:HGNC Symbol;Acc:HGNC:15828]	protein_coding	signal transduction, G protein-coupled receptor signaling pathway, nitric oxide mediated signal transduction, negative regulation of transcription, DNA-templated
SNRPF	5970.01	-0.501864	0.141465	-3.54761	0.000388746	0.0102534	small nuclear ribonucleoprotein polypeptide F [Source:HGNC Symbol;Acc:HGNC:11162]	protein_coding	spliceosomal snRNP assembly, mRNA splicing, via spliceosome, mRNA processing, RNA splicing, import into nucleus, termination of RNA polymerase II transcription, histone mRNA metabolic process
AC002985.3	21.7674	-5.16817	1.45819	-3.54424	0.000393741	0.0103728	NA	NA	NA
COA1	5151.01	-0.414978	0.117143	-3.54248	0.000396387	0.0104176	cytochrome c oxidase assembly factor 1 homolog [Source:HGNC Symbol;Acc:HGNC:21868]	protein_coding	mitochondrial respiratory chain complex I assembly, mitochondrial respiratory chain complex IV assembly
PAICSP1	48.0746	1.60132	0.45203	3.5425	0.000396353	0.0104176	NA	NA	NA
STYK1	190.666	1.50733	0.425826	3.53979	0.000400453	0.0105119	serine/threonine/tyrosine kinase 1 [Source:HGNC Symbol;Acc:HGNC:18889]	protein_coding	protein phosphorylation, phosphorylation, peptidyl-tyrosine phosphorylation
MCM2	22747.6	-0.765897	0.216643	-3.53529	0.000407332	0.0106798	minichromosome maintenance complex component 2 [Source:HGNC Symbol;Acc:HGNC:6944]	protein_coding	DNA replication, DNA replication initiation, negative regulation of DNA helicase activity, cell cycle, apoptotic process, G1/S transition of mitotic cell cycle, double-strand break repair via break-induced replication, DNA unwinding involved in DNA replication, mitotic DNA replication initiation, pre-replicative complex assembly involved in nuclear cell cycle DNA replication, nucleosome assembly,…
DDX12P	2999.8	-0.539079	0.152602	-3.53258	0.000411531	0.0107747	NA	NA	NA
LINC00493	3103.88	-0.614008	0.173826	-3.53232	0.00041193	0.0107747	NA	NA	NA
DMRT2	15.0602	-3.49309	0.989199	-3.53123	0.00041363	0.010776	doublesex and mab-3 related transcription factor 2 [Source:HGNC Symbol;Acc:HGNC:2935]	protein_coding	regulation of transcription, DNA-templated, biological_process, regulation of somitogenesis, positive regulation of transcription by RNA polymerase II, embryonic skeletal system development, positive regulation of myotome development
HK3	19.2762	3.16958	0.897559	3.53133	0.00041347	0.010776	hexokinase 3 [Source:HGNC Symbol;Acc:HGNC:4925]	protein_coding	glycolytic process, carbohydrate metabolic process, cellular glucose homeostasis, phosphorylation, metabolic process, carbohydrate phosphorylation, hexose metabolic process, neutrophil degranulation, canonical glycolysis, glucose 6-phosphate metabolic process, fructose 6-phosphate metabolic process
LRRC3DN	253.712	1.01569	0.287646	3.53104	0.000413934	0.010776	NA	NA	NA
TRIM45	2114.31	-0.560067	0.158578	-3.53182	0.000412715	0.010776	tripartite motif containing 45 [Source:HGNC Symbol;Acc:HGNC:19018]	protein_coding	bone development
ANAPC16	7313.31	-0.583989	0.165675	-3.52492	0.000423618	0.0110151	anaphase promoting complex subunit 16 [Source:HGNC Symbol;Acc:HGNC:26976]	protein_coding	protein ubiquitination, cell division, cell cycle, anaphase-promoting complex-dependent catabolic process, regulation of mitotic cell cycle phase transition, ubiquitin-dependent protein catabolic process
KIAA0125	61.8036	4.48172	1.27179	3.52395	0.000425159	0.0110421	NA	NA	NA
IL1RAPL2	48.1556	1.74344	0.494988	3.52219	0.000428003	0.0111029	interleukin 1 receptor accessory protein like 2 [Source:HGNC Symbol;Acc:HGNC:5997]	protein_coding	signal transduction, cytokine-mediated signaling pathway, central nervous system development, regulation of presynapse assembly
SLC25A21-AS1	1069.54	-0.594427	0.16887	-3.52004	0.000431488	0.0111707	NA	NA	NA
WDR25	1406.3	-0.424276	0.120535	-3.51995	0.000431629	0.0111707	NA	NA	NA
AL590452.1	45.4908	1.90674	0.541972	3.51815	0.00043457	0.0112288	NA	NA	NA
KLK6	1412.72	1.02697	0.291923	3.51795	0.000434894	0.0112288	kallikrein related peptidase 6 [Source:HGNC Symbol;Acc:HGNC:6367]	protein_coding	proteolysis, protein autoprocessing, regulation of neuron projection development, collagen catabolic process, regulation of cell differentiation, response to wounding, amyloid precursor protein metabolic process, myelination, central nervous system development, positive regulation of G protein-coupled receptor signaling pathway, tissue regeneration, hormone metabolic process
ACSL1	3918.12	0.758586	0.215795	3.51531	0.00043924	0.0113278	acyl-CoA synthetase long chain family member 1 [Source:HGNC Symbol;Acc:HGNC:3569]	protein_coding	lipid metabolic process, fatty acid metabolic process, long-chain fatty-acyl-CoA biosynthetic process, positive regulation of cold-induced thermogenesis, alpha-linolenic acid metabolic process, long-chain fatty acid import into cell, long-chain fatty acid metabolic process, regulation of lipid metabolic process, linoleic acid metabolic process, very long-chain fatty acid metabolic process, respon…
GGA2	8811.02	-0.436534	0.124352	-3.51046	0.000447327	0.0115094	golgi associated, gamma adaptin ear containing, ARF binding protein 2 [Source:HGNC Symbol;Acc:HGNC:16064]	protein_coding	intracellular protein transport, vesicle-mediated transport, protein transport, cellular protein metabolic process, protein localization to cell surface, Golgi to plasma membrane protein transport
HIRA	5883.97	0.497573	0.141728	3.51076	0.000446829	0.0115094	histone cell cycle regulator [Source:HGNC Symbol;Acc:HGNC:4916]	protein_coding	regulation of transcription, DNA-templated, transcription, DNA-templated, chromatin organization, regulation of transcription by RNA polymerase II, anatomical structure morphogenesis, DNA replication-independent nucleosome assembly, mitotic sister chromatid segregation, chromatin silencing at centromere, regulation of chromatin silencing, osteoblast differentiation, gastrulation, muscle cell diff…
WDR54	2643.59	-0.577331	0.164498	-3.50966	0.000448675	0.0115306	WD repeat domain 54 [Source:HGNC Symbol;Acc:HGNC:25770]	protein_coding	negative regulation of receptor internalization, regulation of MAPK cascade, regulation of epidermal growth factor receptor signaling pathway
IGFBP3	1319.67	0.815671	0.232526	3.50788	0.000451699	0.0115948	insulin like growth factor binding protein 3 [Source:HGNC Symbol;Acc:HGNC:5472]	protein_coding	negative regulation of smooth muscle cell proliferation, apoptotic process, regulation of phosphoprotein phosphatase activity, cellular protein metabolic process, post-translational protein modification, positive regulation of apoptotic process, regulation of apoptotic process, negative regulation of signal transduction, protein phosphorylation, negative regulation of smooth muscle cell migration…
NOB1	6893.53	-0.528894	0.150835	-3.50643	0.000454158	0.0116444	NIN1 (RPN12) binding protein 1 homolog [Source:HGNC Symbol;Acc:HGNC:29540]	protein_coding	ribosomal small subunit biogenesis, cleavage involved in rRNA processing, RNA phosphodiester bond hydrolysis, endonucleolytic, rRNA processing, maturation of SSU-rRNA, visual perception
ZRANB3	1107.67	-0.751162	0.214275	-3.5056	0.000455571	0.0116671	zinc finger RANBP2-type containing 3 [Source:HGNC Symbol;Acc:HGNC:25249]	protein_coding	nucleic acid phosphodiester bond hydrolysis, metabolic process, DNA duplex unwinding, DNA repair, cellular response to DNA damage stimulus, replication fork processing, DNA strand renaturation, replication fork protection, response to UV, negative regulation of DNA recombination, DNA rewinding
H6PD	9189.39	-0.557653	0.1591	-3.50506	0.000456505	0.0116774	hexose-6-phosphate dehydrogenase/glucose 1-dehydrogenase [Source:HGNC Symbol;Acc:HGNC:4795]	protein_coding	carbohydrate metabolic process, oxidation-reduction process, glucose metabolic process, pentose-phosphate shunt, metabolic process, pentose-phosphate shunt, oxidative branch, regulation of cortisol biosynthetic process
GBAP1	1482.97	-0.611708	0.174571	-3.50407	0.000458205	0.0117073	NA	NA	NA
RILP	518.777	0.660617	0.188763	3.49971	0.000465764	0.0118867	Rab interacting lysosomal protein [Source:HGNC Symbol;Acc:HGNC:30266]	protein_coding	protein transport, early endosome to late endosome transport, antigen processing and presentation of exogenous peptide antigen via MHC class II, negative regulation of protein catabolic process, intralumenal vesicle formation, positive regulation of protein catabolic process, endosome to lysosome transport, regulation of multivesicular body size, endosome transport via multivesicular body sorting…
AGPAT3	9518.36	0.593359	0.169648	3.4976	0.000469468	0.0119674	1-acylglycerol-3-phosphate O-acyltransferase 3 [Source:HGNC Symbol;Acc:HGNC:326]	protein_coding	lipid metabolic process, phospholipid biosynthetic process, CDP-diacylglycerol biosynthetic process, phosphatidic acid biosynthetic process
DCAKD	2833.65	-0.557791	0.159566	-3.49567	0.000472877	0.0120369	dephospho-CoA kinase domain containing [Source:HGNC Symbol;Acc:HGNC:26238]	protein_coding	coenzyme A biosynthetic process, phosphorylation
RAB43P1	349.21	0.983153	0.281268	3.49544	0.000473289	0.0120369	NA	NA	NA
LRRC3	364.347	1.01154	0.289462	3.49453	0.00047489	0.0120637	NA	NA	NA
RP11-46C24.7	585.27	-0.652495	0.186753	-3.4939	0.000476023	0.0120713	NA	NA	NA
RP3-467N11.1	253.859	-0.670833	0.192009	-3.49375	0.000476282	0.0120713	NA	NA	NA
RP11-293M10.6	194.897	-0.997553	0.285556	-3.49337	0.000476971	0.0120749	NA	NA	NA
SRP14-AS1	144.377	-0.883795	0.253056	-3.49248	0.000478554	0.012101	NA	NA	NA
AC116366.6	194.134	0.983396	0.281658	3.49145	0.000480402	0.0121023	NA	NA	NA
CGA	39.5101	3.28309	0.940382	3.49123	0.0004808	0.0121023	glycoprotein hormones, alpha polypeptide [Source:HGNC Symbol;Acc:HGNC:1885]	protein_coding	positive regulation of cell population proliferation, positive regulation of cell migration, positive regulation of transcription by RNA polymerase II, signal transduction, G protein-coupled receptor signaling pathway, regulation of transcription by RNA polymerase II, thyroid hormone generation, regulation of signaling receptor activity, positive regulation of steroid biosynthetic process, peptid…
RP11-1055B8.3	86.723	-1.48129	0.424259	-3.49147	0.000480374	0.0121023	NA	NA	NA
USP14	2932	0.898365	0.257273	3.49188	0.000479641	0.0121023	ubiquitin specific peptidase 14 [Source:HGNC Symbol;Acc:HGNC:12612]	protein_coding	ubiquitin-dependent protein catabolic process, protein deubiquitination, negative regulation of endopeptidase activity, proteolysis, immune system process, innate immune response, regulation of proteasomal protein catabolic process, regulation of chemotaxis, negative regulation of ER-associated ubiquitin-dependent protein catabolic process, chemical synaptic transmission
LARP4B	13214.7	0.362968	0.104066	3.48786	0.000486902	0.0122419	La ribonucleoprotein 4B [Source:HGNC Symbol;Acc:HGNC:28987]	protein_coding	regulation of translation, positive regulation of translation
TMEM116	992.999	-0.628751	0.180316	-3.48694	0.000488581	0.0122702	transmembrane protein 116 [Source:HGNC Symbol;Acc:HGNC:25084]	protein_coding	biological_process
RP3-375P9.2	194.187	-0.716156	0.205442	-3.48593	0.000490432	0.0123027	NA	NA	NA
FKBP9	10898.5	-0.655897	0.188173	-3.48561	0.000491012	0.0123032	FKBP prolyl isomerase 9 [Source:HGNC Symbol;Acc:HGNC:3725]	protein_coding	protein peptidyl-prolyl isomerization, protein folding
RP11-498C9.15	979.559	-0.513509	0.147364	-3.48464	0.000492804	0.0123341	NA	NA	NA
MT1F	188.141	-0.975783	0.280085	-3.48388	0.000494198	0.012341	metallothionein 1F [Source:HGNC Symbol;Acc:HGNC:7398]	protein_coding	negative regulation of growth, cellular zinc ion homeostasis, detoxification of copper ion, cellular response to cadmium ion, cellular response to copper ion, cellular response to zinc ion
RWDD2B	1867.03	-0.545118	0.156462	-3.48404	0.000493913	0.012341	RWD domain containing 2B [Source:HGNC Symbol;Acc:HGNC:1302]	protein_coding	biological_process
P4HA2	3830.2	0.53673	0.154093	3.48316	0.000495538	0.0123465	prolyl 4-hydroxylase subunit alpha 2 [Source:HGNC Symbol;Acc:HGNC:8547]	protein_coding	oxidation-reduction process, electron transport chain, peptidyl-proline hydroxylation to 4-hydroxy-L-proline, peptidyl-proline hydroxylation
RP11-864N7.2	1426.37	-0.563502	0.161765	-3.48345	0.000494995	0.0123465	NA	NA	NA
HIST2H2BA	134.327	-1.40101	0.40251	-3.48068	0.000500137	0.0124211	NA	NA	NA
RAET1L	102.869	2.02124	0.58071	3.48064	0.000500226	0.0124211	retinoic acid early transcript 1L [Source:HGNC Symbol;Acc:HGNC:16798]	protein_coding	immune system process, viral process
TNRC6C-AS1	619	0.769356	0.221011	3.48107	0.000499411	0.0124211	NA	NA	NA
TAP1	96.0338	1.25615	0.360958	3.48004	0.000501341	0.0124348	transporter 1, ATP binding cassette subfamily B member [Source:HGNC Symbol;Acc:HGNC:43]	protein_coding	transmembrane transport, peptide transport, antigen processing and presentation of exogenous peptide antigen via MHC class I, TAP-dependent, protein transport, immune system process, adaptive immune response, viral process, antigen processing and presentation of peptide antigen via MHC class I, vesicle fusion with endoplasmic reticulum-Golgi intermediate compartment (ERGIC) membrane, antigen proc…
RPL13AP5	3765.09	-0.559952	0.161086	-3.4761	0.000508754	0.0126045	NA	NA	NA
RPL13P12	2259.27	-0.693724	0.199663	-3.47447	0.000511857	0.0126672	NA	NA	NA
SEC61A1	43460.4	0.609032	0.175369	3.47287	0.000514929	0.0127289	SEC61 translocon subunit alpha 1 [Source:HGNC Symbol;Acc:HGNC:18276]	protein_coding	protein transport, calcium ion transmembrane transport, response to interferon-gamma, pronephric nephron development, protein targeting to ER, posttranslational protein targeting to membrane, translocation, SRP-dependent cotranslational protein targeting to membrane, translocation, SRP-dependent cotranslational protein targeting to membrane, cotranslational protein targeting to membrane, posttran…
HIST1H3C	14463.5	-0.902049	0.259918	-3.47052	0.000519458	0.0128265	NA	NA	NA
RNF130	8862.54	-0.504596	0.145441	-3.46942	0.000521587	0.0128646	ring finger protein 130 [Source:HGNC Symbol;Acc:HGNC:18280]	protein_coding	protein ubiquitination, apoptotic process, ubiquitin-dependent protein catabolic process, programmed cell death
TRIM38	1697.92	0.937478	0.270312	3.46813	0.000524097	0.0129121	tripartite motif containing 38 [Source:HGNC Symbol;Acc:HGNC:10059]	protein_coding	protein ubiquitination, regulation of interferon-beta production, proteasome-mediated ubiquitin-dependent protein catabolic process, positive regulation of viral genome replication, negative regulation of defense response to virus, protein K48-linked ubiquitination, immune system process, innate immune response, positive regulation of I-kappaB kinase/NF-kappaB signaling, positive regulation of vi…
KAZN	2218.5	0.541136	0.156102	3.46655	0.000527185	0.0129737	kazrin, periplakin interacting protein [Source:HGNC Symbol;Acc:HGNC:29173]	protein_coding	keratinization, cornification
MRPL45	1761.28	-0.530574	0.153143	-3.46457	0.000531072	0.0130548	mitochondrial ribosomal protein L45 [Source:HGNC Symbol;Acc:HGNC:16651]	protein_coding	mitochondrial translational elongation, mitochondrial translational termination
LINC00910	361.853	-0.826148	0.23849	-3.46407	0.000532067	0.0130647	NA	NA	NA
CTD-2619J13.3	58.9382	-1.23363	0.35633	-3.46204	0.000536092	0.0131489	NA	NA	NA
WDFY3	9644.75	0.662495	0.191435	3.46067	0.000538827	0.0132013	WD repeat and FYVE domain containing 3 [Source:HGNC Symbol;Acc:HGNC:20751]	protein_coding	multicellular organism development, autophagy, aggrephagy
RP11-521I2.3	134.877	1.09299	0.315882	3.4601	0.000539965	0.0132145	NA	NA	NA
CTD-2619J13.9	224.755	-0.786226	0.227255	-3.45966	0.000540861	0.0132217	NA	NA	NA
RPL7AP11	317.595	-0.739339	0.213765	-3.45864	0.0005429	0.0132569	NA	NA	NA
ARHGEF19	2804.12	-0.688726	0.199177	-3.45785	0.000544498	0.013277	Rho guanine nucleotide exchange factor 19 [Source:HGNC Symbol;Acc:HGNC:26604]	protein_coding	regulation of small GTPase mediated signal transduction, G protein-coupled receptor signaling pathway, Wnt signaling pathway, planar cell polarity pathway, positive regulation of apoptotic process, regulation of actin cytoskeleton organization, wound healing, positive regulation of GTPase activity
SKA1	732.272	-0.989091	0.286059	-3.45764	0.000544927	0.013277	spindle and kinetochore associated complex subunit 1 [Source:HGNC Symbol;Acc:HGNC:28109]	protein_coding	chromosome segregation, cell division, cell cycle, mitotic cell cycle, regulation of microtubule polymerization or depolymerization
SRI	5628.21	-0.548549	0.158759	-3.45522	0.000549836	0.0133818	sorcin [Source:HGNC Symbol;Acc:HGNC:11292]	protein_coding	negative regulation of heart rate, regulation of release of sequestered calcium ion into cytosol by sarcoplasmic reticulum, signal transduction, muscle organ development, regulation of cell communication by electrical coupling, negative regulation of ryanodine-sensitive calcium-release channel activity, heart development, regulation of high voltage-gated calcium channel activity, regulation of he…
RNF5P1	1853.51	-0.59292	0.171645	-3.45434	0.000551632	0.0133959	NA	NA	NA
TMCO6	1705.81	-0.413325	0.119648	-3.4545	0.000551309	0.0133959	transmembrane and coiled-coil domains 6 [Source:HGNC Symbol;Acc:HGNC:28814]	protein_coding	protein import into nucleus
ARHGAP30	732.439	0.665022	0.192568	3.45345	0.000553471	0.013412	Rho GTPase activating protein 30 [Source:HGNC Symbol;Acc:HGNC:27414]	protein_coding	signal transduction, positive regulation of GTPase activity, regulation of small GTPase mediated signal transduction, small GTPase mediated signal transduction
RP11-379F12.4	202.21	-0.839366	0.243053	-3.45343	0.00055351	0.013412	NA	NA	NA
GTF3A	7638.26	-0.673235	0.195012	-3.45228	0.000555865	0.0134542	NA	NA	NA
SLC10A5	81.2728	1.19793	0.347127	3.45098	0.000558559	0.0135046	solute carrier family 10 member 5 [Source:HGNC Symbol;Acc:HGNC:22981]	protein_coding	ion transport, sodium ion transport, transmembrane transport, bile acid and bile salt transport
FAM120C	3392.53	-0.652706	0.189372	-3.44669	0.000567491	0.0137056	NA	NA	NA
BCAT2	6091.96	-0.559145	0.162324	-3.44462	0.00057186	0.013796	branched chain amino acid transaminase 2 [Source:HGNC Symbol;Acc:HGNC:977]	protein_coding	branched-chain amino acid metabolic process, cellular amino acid biosynthetic process, branched-chain amino acid biosynthetic process, branched-chain amino acid catabolic process, leucine biosynthetic process, valine biosynthetic process, isoleucine metabolic process, isoleucine catabolic process, leucine metabolic process, valine metabolic process, regulation of hormone levels, cellular response…
GABRP	725.633	-1.61743	0.469748	-3.44319	0.000574895	0.013854	gamma-aminobutyric acid type A receptor subunit pi [Source:HGNC Symbol;Acc:HGNC:4089]	protein_coding	ion transport, ion transmembrane transport, chloride transport, chloride transmembrane transport, signal transduction, chemical synaptic transmission, regulation of membrane potential, nervous system process
LINC00475	147.752	1.36564	0.396713	3.44239	0.000576604	0.01388	NA	NA	NA
WAC	12928	0.983584	0.285762	3.44196	0.000577511	0.0138867	WW domain containing adaptor with coiled-coil [Source:HGNC Symbol;Acc:HGNC:17327]	protein_coding	chromatin organization, cellular response to DNA damage stimulus, positive regulation of transcription, DNA-templated, histone monoubiquitination, protein ubiquitination, positive regulation of macroautophagy, negative regulation of proteasomal ubiquitin-dependent protein catabolic process, G1 DNA damage checkpoint, histone H2B conserved C-terminal lysine ubiquitination
PCDH10	57.4377	-3.66896	1.06656	-3.43998	0.000581755	0.0139583	protocadherin 10 [Source:HGNC Symbol;Acc:HGNC:13404]	protein_coding	homophilic cell adhesion via plasma membrane adhesion molecules, cell adhesion
RP11-532F12.5	521.239	-0.543686	0.158043	-3.44011	0.000581483	0.0139583	NA	NA	NA
IMMP1L	696.639	-0.575723	0.167427	-3.43865	0.000584632	0.0140121	inner mitochondrial membrane peptidase subunit 1 [Source:HGNC Symbol;Acc:HGNC:26317]	protein_coding	proteolysis, biological_process, protein processing involved in protein targeting to mitochondrion
CTD-2630F21.1	130.937	-0.977023	0.284354	-3.43594	0.000590501	0.0141277	NA	NA	NA
SEC24A	5747.17	0.465016	0.135343	3.43583	0.000590738	0.0141277	SEC24 homolog A, COPII coat complex component [Source:HGNC Symbol;Acc:HGNC:10703]	protein_coding	intracellular protein transport, endoplasmic reticulum to Golgi vesicle-mediated transport, protein transport, vesicle-mediated transport, antigen processing and presentation of exogenous peptide antigen via MHC class II, COPII vesicle coating, antigen processing and presentation of peptide antigen via MHC class I, COPII-coated vesicle cargo loading, cholesterol homeostasis, regulation of low-den…
CTSD	117068	0.84687	0.246623	3.43387	0.00059503	0.0141996	cathepsin D [Source:HGNC Symbol;Acc:HGNC:2529]	protein_coding	proteolysis, positive regulation of apoptotic process, positive regulation of cysteine-type endopeptidase activity involved in apoptotic process, protein catabolic process, neutrophil degranulation, antigen processing and presentation of exogenous peptide antigen via MHC class II, collagen catabolic process, lipoprotein catabolic process, regulation of establishment of protein localization
RP11-390P2.4	242.027	-0.726247	0.211492	-3.43393	0.000594901	0.0141996	NA	NA	NA
CTD-2270N23.1	323.501	-0.66741	0.194417	-3.43288	0.000597208	0.0142227	NA	NA	NA
MAPK11	816.776	0.880552	0.256508	3.43284	0.000597287	0.0142227	mitogen-activated protein kinase 11 [Source:HGNC Symbol;Acc:HGNC:6873]	protein_coding	protein phosphorylation, phosphorylation, intracellular signal transduction, cellular response to virus, positive regulation of gene expression, regulation of gene expression, cellular response to interleukin-1, positive regulation of interleukin-12 secretion, regulation of signal transduction by p53 class mediator, vascular endothelial growth factor receptor signaling pathway, stress-activated M…
C2orf72	399.662	0.614823	0.179286	3.42928	0.000605196	0.0143402	NA	NA	NA
LAPTM4A	20649.5	-0.602629	0.175737	-3.42915	0.000605473	0.0143402	NA	NA	NA
LMO2	141.103	0.837914	0.244292	3.42997	0.000603657	0.0143402	LIM domain only 2 [Source:HGNC Symbol;Acc:HGNC:6642]	protein_coding	positive regulation of transcription by RNA polymerase II, regulation of hematopoietic stem cell differentiation, multicellular organism development, cellular response to thyroid hormone stimulus, mRNA transcription by RNA polymerase II
PPP2R2A	2664.49	0.776565	0.226437	3.4295	0.000604685	0.0143402	protein phosphatase 2 regulatory subunit Balpha [Source:HGNC Symbol;Acc:HGNC:9304]	protein_coding	regulation of phosphoprotein phosphatase activity, G2/M transition of mitotic cell cycle, protein dephosphorylation, nuclear-transcribed mRNA catabolic process, nonsense-mediated decay, mitotic nuclear envelope reassembly, peptidyl-serine dephosphorylation, response to morphine
SURF1	5289.34	-0.416267	0.121369	-3.42976	0.000604118	0.0143402	SURF1 cytochrome c oxidase assembly factor [Source:HGNC Symbol;Acc:HGNC:11474]	protein_coding	proton transmembrane transport, electron transport chain, mitochondrial respiratory chain complex IV assembly, oxidative phosphorylation, aerobic respiration, oxidation-reduction process, respiratory chain complex IV assembly
MYL6B	1977.87	-0.563234	0.164271	-3.42868	0.000606515	0.0143494	myosin light chain 6B [Source:HGNC Symbol;Acc:HGNC:29823]	protein_coding	muscle contraction, muscle filament sliding, skeletal muscle tissue development
THEMIS2	290.645	0.89288	0.260547	3.42694	0.000610423	0.0144264	thymocyte selection associated family member 2 [Source:HGNC Symbol;Acc:HGNC:16839]	protein_coding	inflammatory response, immune system process, cell adhesion, T cell receptor signaling pathway
RPL18AP3	5431.01	-0.694874	0.202843	-3.42568	0.000613268	0.0144781	NA	NA	NA
SP100	2416.55	0.956866	0.279384	3.42492	0.000614991	0.0145033	SP100 nuclear antigen [Source:HGNC Symbol;Acc:HGNC:11206]	protein_coding	negative regulation of DNA-binding transcription factor activity, positive regulation of transcription, DNA-templated, viral process, telomere maintenance, negative regulation of transcription by RNA polymerase II, negative regulation of endothelial cell migration, interferon-gamma-mediated signaling pathway, response to interferon-gamma, negative regulation of DNA binding, regulation of angiogen…
RP4-784A16.3	23.7608	1.82553	0.533133	3.42415	0.000616719	0.0145256	NA	NA	NA
RPS17L	37123.2	-0.523304	0.152838	-3.42392	0.000617258	0.0145256	NA	NA	NA
LHFPL2	2555.64	0.720215	0.210369	3.42358	0.000618029	0.0145283	LHFPL tetraspan subfamily member 2 [Source:HGNC Symbol;Acc:HGNC:6588]	protein_coding	biological_process, single fertilization, positive regulation of fertilization, platelet degranulation, development of primary female sexual characteristics, development of primary male sexual characteristics
CTB-171A8.1	33.9199	-1.6816	0.491387	-3.42216	0.000621258	0.0145731	NA	NA	NA
HNRNPUL1	32602.4	-0.476698	0.13929	-3.42233	0.000620862	0.0145731	heterogeneous nuclear ribonucleoprotein U like 1 [Source:HGNC Symbol;Acc:HGNC:17011]	protein_coding	RNA processing, response to virus, mRNA splicing, via spliceosome
CDKN2B	2929.03	-0.649711	0.190012	-3.41931	0.000627793	0.0146952	cyclin dependent kinase inhibitor 2B [Source:HGNC Symbol;Acc:HGNC:1788]	protein_coding	negative regulation of cell population proliferation, negative regulation of epithelial cell proliferation, positive regulation of transforming growth factor beta receptor signaling pathway, phosphorylation, cell cycle, negative regulation of cyclin-dependent protein serine/threonine kinase activity, spleen development, negative regulation of G1/S transition of mitotic cell cycle, positive regula…
GALNT16	759.29	-0.80485	0.235365	-3.41959	0.000627159	0.0146952	polypeptide N-acetylgalactosaminyltransferase 16 [Source:HGNC Symbol;Acc:HGNC:23233]	protein_coding	protein glycosylation, protein O-linked glycosylation via threonine, protein O-linked glycosylation via serine
TRGC1	513.166	1.54811	0.453174	3.41614	0.000635157	0.0148518	NA	NA	NA
C17orf97	242.188	-0.776094	0.227274	-3.41479	0.000638305	0.0148974	chromosome 17 open reading frame 97 [Source:HGNC Symbol;Acc:HGNC:33800]	protein_coding	protein arginylation
RP11-848P1.4	14.2432	-2.54784	0.746132	-3.41473	0.000638459	0.0148974	NA	NA	NA
PRCP	3174.71	-0.683939	0.200375	-3.4133	0.000641808	0.0149597	prolylcarboxypeptidase [Source:HGNC Symbol;Acc:HGNC:9344]	protein_coding	proteolysis, neutrophil degranulation, blood coagulation, intrinsic pathway, negative regulation of systemic arterial blood pressure, regulation of blood vessel endothelial cell migration, angiogenesis involved in wound healing, regulation of thyroid hormone mediated signaling pathway, plasma kallikrein-kinin cascade, glucose homeostasis, energy homeostasis, regulation of reactive oxygen species …
RP11-872J21.3	349.174	-0.731778	0.214793	-3.4069	0.000657048	0.0152987	NA	NA	NA
HIST1H2AJ	15428.9	-0.919207	0.26987	-3.40612	0.000658944	0.0153267	NA	NA	NA
RP5-991G20.4	844.562	-0.629284	0.184837	-3.40453	0.000662768	0.0153994	NA	NA	NA
MARK2P9	23.1201	2.16878	0.637106	3.40411	0.000663809	0.0154073	NA	NA	NA
AQP7	33.618	1.42729	0.419398	3.40318	0.000666061	0.0154434	aquaporin 7 [Source:HGNC Symbol;Acc:HGNC:640]	protein_coding	transmembrane transport, urea transmembrane transport, water transport, glycerol transport
ANAPC15	2037.48	-0.572504	0.168248	-3.40274	0.000667147	0.0154523	anaphase promoting complex subunit 15 [Source:HGNC Symbol;Acc:HGNC:24531]	protein_coding	regulation of mitotic cell cycle spindle assembly checkpoint, cell division, cell cycle, anaphase-promoting complex-dependent catabolic process, regulation of mitotic cell cycle phase transition, ubiquitin-dependent protein catabolic process
NTN4	2238.62	0.963142	0.283132	3.40174	0.000669581	0.0154924	netrin 4 [Source:HGNC Symbol;Acc:HGNC:13658]	protein_coding	animal organ morphogenesis, tissue development, cell migration, substrate adhesion-dependent cell spreading, basement membrane assembly, axon guidance, neuron remodeling, regulation of branching involved in salivary gland morphogenesis by extracellular matrix-epithelial cell signaling
FXR2	7480.07	0.567402	0.166947	3.39869	0.000677087	0.0156497	FMR1 autosomal homolog 2 [Source:HGNC Symbol;Acc:HGNC:4024]	protein_coding	regulation of translation, regulation of alternative mRNA splicing, via spliceosome, negative regulation of translation, positive regulation of protein phosphorylation, regulation of filopodium assembly, regulation of mRNA stability, positive regulation of translation, positive regulation of response to DNA damage stimulus
KRT23	224.544	-1.37438	0.404432	-3.3983	0.000678055	0.0156556	keratin 23 [Source:HGNC Symbol;Acc:HGNC:6438]	protein_coding	keratinization, cornification
ULBP1	540.763	-1.14516	0.337199	-3.3961	0.000683524	0.0157654	UL16 binding protein 1 [Source:HGNC Symbol;Acc:HGNC:14893]	protein_coding	immune system process, regulation of immune response, viral process, natural killer cell activation, natural killer cell mediated cytotoxicity
NIM1K	57.9557	1.11502	0.32845	3.39478	0.000686833	0.0158251	NIM1 serine/threonine protein kinase [Source:HGNC Symbol;Acc:HGNC:28646]	protein_coding	protein phosphorylation, phosphorylation, intracellular signal transduction
GCNT4	115.057	1.59148	0.468874	3.39427	0.000688121	0.0158383	glucosaminyl (N-acetyl) transferase 4 [Source:HGNC Symbol;Acc:HGNC:17973]	protein_coding	protein glycosylation, carbohydrate metabolic process, protein O-linked glycosylation, O-glycan processing, inter-male aggressive behavior, thyroid hormone metabolic process, tissue morphogenesis, homeostasis of number of cells, kidney morphogenesis
NCAPD2	15152.5	-0.61709	0.181877	-3.39289	0.000691586	0.0158885	non-SMC condensin I complex subunit D2 [Source:HGNC Symbol;Acc:HGNC:24305]	protein_coding	mitotic cell cycle, chromosome condensation, mitotic chromosome condensation, cell division, cell cycle, meiotic chromosome condensation, chromosome separation
RPS27	54494	-0.599674	0.176762	-3.39255	0.000692464	0.0158885	ribosomal protein S27 [Source:HGNC Symbol;Acc:HGNC:10416]	protein_coding	translation, rRNA processing, ribosomal small subunit assembly, viral transcription, translational initiation, nuclear-transcribed mRNA catabolic process, nonsense-mediated decay, SRP-dependent cotranslational protein targeting to membrane
SALL4	2369.51	0.56493	0.166508	3.39281	0.0006918	0.0158885	spalt like transcription factor 4 [Source:HGNC Symbol;Acc:HGNC:15924]	protein_coding	regulation of transcription, DNA-templated, somatic stem cell population maintenance, negative regulation of transcription by RNA polymerase II, in utero embryonic development, inner cell mass cell proliferation, neural tube closure, ventricular septum development, heart development, tissue development, stem cell population maintenance, neural tube development, embryonic limb morphogenesis, posit…
H2BFS	53.9278	-1.41697	0.417741	-3.39199	0.000693857	0.0159039	NA	NA	NA
SCNN1A	2861.41	0.7189	0.211982	3.39132	0.000695575	0.0159267	sodium channel epithelial 1 subunit alpha [Source:HGNC Symbol;Acc:HGNC:10599]	protein_coding	sodium ion transport, ion transport, response to stimulus, sensory perception of taste, ion transmembrane transport, sodium ion transmembrane transport, multicellular organismal water homeostasis, sodium ion homeostasis
B9D2	407.224	-0.737583	0.217674	-3.38847	0.000702841	0.0160764	B9 domain containing 2 [Source:HGNC Symbol;Acc:HGNC:28636]	protein_coding	cilium assembly, cell projection organization, ciliary basal body-plasma membrane docking
CCDC113	1040.99	-0.670801	0.198039	-3.38721	0.000706076	0.0161175	coiled-coil domain containing 113 [Source:HGNC Symbol;Acc:HGNC:25002]	protein_coding	cilium assembly, cell projection organization
FAM193B	3767.61	0.585418	0.172832	3.3872	0.000706098	0.0161175	NA	NA	NA
CTD-2542L18.1	553.359	1.06175	0.313539	3.38636	0.000708272	0.0161353	NA	NA	NA
TVP23B	2203.28	0.796993	0.235356	3.38633	0.000708342	0.0161353	trans-golgi network vesicle protein 23 homolog B [Source:HGNC Symbol;Acc:HGNC:20399]	protein_coding	vesicle-mediated transport, protein secretion
RPS21	65988.1	-0.500276	0.147858	-3.3835	0.000715688	0.0162858	ribosomal protein S21 [Source:HGNC Symbol;Acc:HGNC:10409]	protein_coding	translation, cytoplasmic translation, viral transcription, translational initiation, nuclear-transcribed mRNA catabolic process, nonsense-mediated decay, SRP-dependent cotranslational protein targeting to membrane, endonucleolytic cleavage in ITS1 to separate SSU-rRNA from 5.8S rRNA and LSU-rRNA from tricistronic rRNA transcript (SSU-rRNA, 5.8S rRNA, LSU-rRNA), endonucleolytic cleavage to generat…
AC091492.2	15.2977	2.61138	0.772312	3.38125	0.00072156	0.0164025	NA	NA	NA
SNORD88B	41.7321	-6.3967	1.89235	-3.3803	0.000724076	0.0164427	NA	NA	NA
RASA4	886.467	-0.83719	0.247713	-3.37968	0.000725698	0.0164626	RAS p21 protein activator 4 [Source:HGNC Symbol;Acc:HGNC:23181]	protein_coding	signal transduction, intracellular signal transduction, regulation of GTPase activity, negative regulation of Ras protein signal transduction, cellular response to calcium ion, positive regulation of GTPase activity, MAPK cascade, negative regulation of GTPase activity
DEPTOR	3482.14	-0.788929	0.233624	-3.37692	0.000733035	0.0165918	DEP domain containing MTOR interacting protein [Source:HGNC Symbol;Acc:HGNC:22953]	protein_coding	intracellular signal transduction, negative regulation of TOR signaling, negative regulation of protein kinase activity, negative regulation of cell size, regulation of extrinsic apoptotic signaling pathway
LCN2	297.461	1.23443	0.365568	3.37674	0.000733496	0.0165918	lipocalin 2 [Source:HGNC Symbol;Acc:HGNC:6526]	protein_coding	ion transport, apoptotic process, immune system process, innate immune response, defense response to bacterium, neutrophil degranulation, cytokine-mediated signaling pathway, positive regulation of cold-induced thermogenesis, antimicrobial humoral response, cellular iron ion homeostasis, iron ion homeostasis, response to oxidative stress, response to virus, response to bacterium, response to herb…
PPFIA4	1395.74	0.926466	0.274371	3.37668	0.000733652	0.0165918	PTPRF interacting protein alpha 4 [Source:HGNC Symbol;Acc:HGNC:9248]	protein_coding	glutamate secretion, neurotransmitter secretion, synapse organization
RP4-735C1.4	46.0101	1.55441	0.46049	3.37555	0.000736684	0.0166433	NA	NA	NA
IGBP1	4175.87	-0.591227	0.175167	-3.37522	0.00073756	0.016646	immunoglobulin binding protein 1 [Source:HGNC Symbol;Acc:HGNC:5461]	protein_coding	regulation of signal transduction, signal transduction, regulation of phosphoprotein phosphatase activity, negative regulation of transcription by RNA polymerase II, regulation of dephosphorylation, B cell activation, response to interleukin-1, negative regulation of cysteine-type endopeptidase activity involved in apoptotic process, response to tumor necrosis factor, negative regulation of stres…
BIRC5	3727.34	-0.716461	0.212405	-3.37308	0.000743315	0.0167246	baculoviral IAP repeat containing 5 [Source:HGNC Symbol;Acc:HGNC:593]	protein_coding	microtubule cytoskeleton organization, regulation of mitotic cell cycle, negative regulation of apoptotic process, negative regulation of neuron apoptotic process, regulation of insulin secretion involved in cellular response to glucose stimulus, regulation of type B pancreatic cell proliferation, cell division, cell cycle, apoptotic process, chromosome segregation, negative regulation of peptida…
HARS2	6038.53	-0.417641	0.123815	-3.37311	0.000743245	0.0167246	histidyl-tRNA synthetase 2, mitochondrial [Source:HGNC Symbol;Acc:HGNC:4817]	protein_coding	histidyl-tRNA aminoacylation, translation, tRNA aminoacylation for protein translation
HIC2	1729.28	0.608985	0.180516	3.37357	0.000741993	0.0167246	HIC ZBTB transcriptional repressor 2 [Source:HGNC Symbol;Acc:HGNC:18595]	protein_coding	negative regulation of transcription, DNA-templated
KLK10	654.573	-1.74118	0.51652	-3.37098	0.000749019	0.0168357	kallikrein related peptidase 10 [Source:HGNC Symbol;Acc:HGNC:6358]	protein_coding	proteolysis, cell cycle
RPL37A	117881	-0.465228	0.138062	-3.36972	0.000752452	0.0168957	ribosomal protein L37a [Source:HGNC Symbol;Acc:HGNC:10348]	protein_coding	translation, viral transcription, translational initiation, nuclear-transcribed mRNA catabolic process, nonsense-mediated decay, SRP-dependent cotranslational protein targeting to membrane
MORN2	810.931	-0.694651	0.206362	-3.36618	0.000762159	0.0170963	MORN repeat containing 2 [Source:HGNC Symbol;Acc:HGNC:30166]	protein_coding	cell differentiation, spermatogenesis
RNF135	2168.61	-0.570752	0.169681	-3.36368	0.00076911	0.0172316	ring finger protein 135 [Source:HGNC Symbol;Acc:HGNC:21158]	protein_coding	protein ubiquitination, regulation of innate immune response, immune system process, innate immune response, protein homooligomerization, protein K63-linked ubiquitination, positive regulation of interferon-beta production, free ubiquitin chain polymerization, negative regulation of type I interferon production, protein polyubiquitination, RIG-I signaling pathway, antiviral innate immune response
TMEM255A	32.0256	2.97637	0.884916	3.36345	0.000769757	0.0172316	transmembrane protein 255A [Source:HGNC Symbol;Acc:HGNC:26086]	protein_coding	response to bacterium
GBP3	234.097	1.69501	0.504615	3.35902	0.000782186	0.0174766	guanylate binding protein 3 [Source:HGNC Symbol;Acc:HGNC:4184]	protein_coding	immune system process, defense response to virus, cellular response to interferon-gamma, cellular response to interleukin-1, cellular response to tumor necrosis factor
SETD5	12159.6	0.356319	0.106079	3.35899	0.000782286	0.0174766	SET domain containing 5 [Source:HGNC Symbol;Acc:HGNC:25566]	protein_coding	methylation, chromatin organization, cognition, covalent chromatin modification, regulation of synapse assembly, regulation of chromatin organization, histone H3-K9 methylation, regulation of DNA-templated transcription, elongation, regulation of histone acetylation, histone H3-K36 trimethylation
NMNAT3	240.19	-0.784878	0.233876	-3.35595	0.00079093	0.0176518	nicotinamide nucleotide adenylyltransferase 3 [Source:HGNC Symbol;Acc:HGNC:20989]	protein_coding	biosynthetic process, NAD biosynthetic process, pyridine nucleotide biosynthetic process, nucleotide biosynthetic process, NAD metabolic process, response to wounding, response to tumor necrosis factor
SNX24	1061	-0.704601	0.210034	-3.35471	0.000794484	0.0177132	sorting nexin 24 [Source:HGNC Symbol;Acc:HGNC:21533]	protein_coding	protein transport
TMSB4XP8	1934.31	-0.591603	0.176368	-3.35437	0.000795449	0.0177168	NA	NA	NA
U82695.10	62.5883	1.2761	0.380543	3.35338	0.000798315	0.0177627	NA	NA	NA
PQBP1	3773.88	-0.496967	0.148213	-3.35307	0.0007992	0.0177645	polyglutamine binding protein 1 [Source:HGNC Symbol;Acc:HGNC:9330]	protein_coding	mRNA processing, RNA splicing, positive regulation of nucleic acid-templated transcription, immune system process, innate immune response, defense response to virus, alternative mRNA splicing, via spliceosome, neuron projection development, regulation of dendrite morphogenesis, activation of innate immune response, positive regulation of defense response to virus by host, regulation of transcript…
PHKA2	4396.14	-0.382994	0.11427	-3.35166	0.000803288	0.0178374	phosphorylase kinase regulatory subunit alpha 2 [Source:HGNC Symbol;Acc:HGNC:8926]	protein_coding	glycogen metabolic process, carbohydrate metabolic process, protein phosphorylation, cellular protein modification process, generation of precursor metabolites and energy, glycogen catabolic process
RASSF7	1366.49	0.738204	0.220314	3.35069	0.000806105	0.0178819	Ras association domain family member 7 [Source:HGNC Symbol;Acc:HGNC:1166]	protein_coding	signal transduction, regulation of microtubule cytoskeleton organization, apoptotic process
RP11-118F19.1	227.326	1.01052	0.301731	3.34908	0.00081081	0.0179682	NA	NA	NA
SEC24D	4352.62	0.67543	0.201718	3.34839	0.000812826	0.0179948	SEC24 homolog D, COPII coat complex component [Source:HGNC Symbol;Acc:HGNC:10706]	protein_coding	intracellular protein transport, endoplasmic reticulum to Golgi vesicle-mediated transport, protein transport, vesicle-mediated transport, antigen processing and presentation of exogenous peptide antigen via MHC class II, COPII vesicle coating, antigen processing and presentation of peptide antigen via MHC class I, in utero embryonic development, COPII-coated vesicle cargo loading
GRB14	1432.18	-0.932259	0.278508	-3.34733	0.000815953	0.0180268	growth factor receptor bound protein 14 [Source:HGNC Symbol;Acc:HGNC:4565]	protein_coding	signal transduction, positive regulation of signal transduction, leukocyte migration, insulin receptor signaling pathway, negative regulation of insulin receptor signaling pathway
RP4-816N1.6	89.9285	-0.946483	0.282743	-3.34751	0.000815425	0.0180268	NA	NA	NA
TMEM150C	7480.43	-0.657692	0.196498	-3.34706	0.000816723	0.0180268	transmembrane protein 150C [Source:HGNC Symbol;Acc:HGNC:37263]	protein_coding	ion transmembrane transport, regulation of autophagy, proprioception, cellular response to mechanical stimulus
TDRD7	2201.86	0.934148	0.279203	3.34577	0.000820539	0.0180929	tudor domain containing 7 [Source:HGNC Symbol;Acc:HGNC:30831]	protein_coding	cell differentiation, spermatogenesis, posttranscriptional regulation of gene expression, lens morphogenesis in camera-type eye, lens fiber cell differentiation
ERI3	3626.53	-0.543197	0.162437	-3.34405	0.000825651	0.0181874	ERI1 exoribonuclease family member 3 [Source:HGNC Symbol;Acc:HGNC:17276]	protein_coding	exonucleolytic trimming to generate mature 3'-end of 5.8S rRNA from tricistronic rRNA transcript (SSU-rRNA, 5.8S rRNA, LSU-rRNA), DNA catabolic process, exonucleolytic
CYP24A1	2364.97	1.41078	0.421978	3.34327	0.000827985	0.0182206	cytochrome P450 family 24 subfamily A member 1 [Source:HGNC Symbol;Acc:HGNC:2602]	protein_coding	oxidation-reduction process, vitamin metabolic process, response to vitamin D, vitamin D metabolic process, osteoblast differentiation, vitamin D receptor signaling pathway, vitamin D catabolic process
CTD-2015H6.3	848.842	-0.573754	0.171646	-3.34267	0.000829779	0.0182419	NA	NA	NA
CKMT1A	1342.44	-0.638529	0.191169	-3.34013	0.000837401	0.0183911	creatine kinase, mitochondrial 1A [Source:HGNC Symbol;Acc:HGNC:31736]	protein_coding	phosphocreatine biosynthetic process, phosphorylation, creatine metabolic process
DEPDC4	146.89	-1.52347	0.456163	-3.33975	0.000838536	0.0183977	DEP domain containing 4 [Source:HGNC Symbol;Acc:HGNC:22952]	protein_coding	intracellular signal transduction
FKBP7	60.0059	-1.52401	0.456574	-3.33791	0.000844101	0.0184831	FKBP prolyl isomerase 7 [Source:HGNC Symbol;Acc:HGNC:3723]	protein_coding	protein peptidyl-prolyl isomerization
IQCH-AS1	775.044	-0.601667	0.180244	-3.33807	0.000843621	0.0184831	NA	NA	NA
CTA-445C9.14	636.078	-0.90865	0.272272	-3.33728	0.000846015	0.0185066	NA	NA	NA
RPL7	56014.6	-0.79412	0.23809	-3.33538	0.000851839	0.0186146	ribosomal protein L7 [Source:HGNC Symbol;Acc:HGNC:10363]	protein_coding	maturation of LSU-rRNA from tricistronic rRNA transcript (SSU-rRNA, 5.8S rRNA, LSU-rRNA), translation, rRNA processing, viral transcription, ribosomal large subunit biogenesis, translational initiation, nuclear-transcribed mRNA catabolic process, nonsense-mediated decay, SRP-dependent cotranslational protein targeting to membrane
TRA2A	4197.48	0.595325	0.178502	3.33512	0.000852639	0.0186146	transformer 2 alpha homolog [Source:HGNC Symbol;Acc:HGNC:16645]	protein_coding	mRNA processing, RNA splicing, mRNA splicing, via spliceosome, positive regulation of mRNA splicing, via spliceosome, regulation of RNA metabolic process
RNF11	5349.77	0.663946	0.199119	3.33442	0.00085479	0.0186391	ring finger protein 11 [Source:HGNC Symbol;Acc:HGNC:10056]	protein_coding	ubiquitin-dependent protein catabolic process, protein autoubiquitination
RNF207	847.991	0.921347	0.276332	3.3342	0.000855455	0.0186391	ring finger protein 207 [Source:HGNC Symbol;Acc:HGNC:32947]	protein_coding	positive regulation of gene expression, positive regulation of voltage-gated potassium channel activity involved in ventricular cardiac muscle cell action potential repolarization, regulation of cardiac muscle contraction, positive regulation of delayed rectifier potassium channel activity, cell-cell signaling involved in cardiac conduction, regulation of heart looping, positive regulation of vol…
TOP1MT	4115.19	-0.548846	0.164695	-3.3325	0.000860688	0.0187346	DNA topoisomerase I mitochondrial [Source:HGNC Symbol;Acc:HGNC:29787]	protein_coding	DNA topological change, DNA replication
RPL18	65860.9	-0.644978	0.193605	-3.33142	0.000864057	0.0187894	ribosomal protein L18 [Source:HGNC Symbol;Acc:HGNC:10310]	protein_coding	translation, cytoplasmic translation, viral transcription, translational initiation, nuclear-transcribed mRNA catabolic process, nonsense-mediated decay, SRP-dependent cotranslational protein targeting to membrane
PDZD2	449.1	1.04787	0.314631	3.33047	0.000867001	0.0188349	PDZ domain containing 2 [Source:HGNC Symbol;Acc:HGNC:18486]	protein_coding	cell adhesion
GPR19	175.724	-0.994514	0.298745	-3.32898	0.000871654	0.0189173	G protein-coupled receptor 19 [Source:HGNC Symbol;Acc:HGNC:4473]	protein_coding	G protein-coupled receptor signaling pathway, signal transduction
TYRO3P	406.343	0.887783	0.266813	3.32736	0.000876724	0.0190086	NA	NA	NA
GGH	2517.48	-0.690005	0.207448	-3.32615	0.000880539	0.0190726	gamma-glutamyl hydrolase [Source:HGNC Symbol;Acc:HGNC:4248]	protein_coding	proteolysis, neutrophil degranulation, response to zinc ion, response to insulin, response to drug, response to ethanol, tetrahydrofolylpolyglutamate metabolic process
RPL22	22357.7	-0.594311	0.178811	-3.32367	0.000888405	0.0191864	ribosomal protein L22 [Source:HGNC Symbol;Acc:HGNC:10315]	protein_coding	translation, cytoplasmic translation, viral transcription, translational initiation, nuclear-transcribed mRNA catabolic process, nonsense-mediated decay, SRP-dependent cotranslational protein targeting to membrane
RPL7P23	214.652	-0.991536	0.298285	-3.32412	0.000886983	0.0191864	NA	NA	NA
SV2B	41.4101	-1.68769	0.507769	-3.32374	0.000888181	0.0191864	synaptic vesicle glycoprotein 2B [Source:HGNC Symbol;Acc:HGNC:16874]	protein_coding	transmembrane transport, chemical synaptic transmission, neurotransmitter transport
MAGOH	1463.71	-0.515504	0.155158	-3.32245	0.000892317	0.019252	mago homolog, exon junction complex subunit [Source:HGNC Symbol;Acc:HGNC:6815]	protein_coding	RNA splicing, mRNA processing, mRNA transport, mRNA splicing, via spliceosome, regulation of translation, regulation of alternative mRNA splicing, via spliceosome, mRNA export from nucleus, RNA export from nucleus, mRNA 3'-end processing, nuclear-transcribed mRNA catabolic process, nonsense-mediated decay
PKP1	3211.96	-0.814388	0.245198	-3.32135	0.00089583	0.0193089	plakophilin 1 [Source:HGNC Symbol;Acc:HGNC:9023]	protein_coding	cell adhesion, cell-cell adhesion, signal transduction, multicellular organism development, keratinization, neutrophil degranulation, cell-cell junction assembly, cornification, positive regulation of gene expression, intermediate filament bundle assembly, negative regulation of mRNA catabolic process
AC078942.1	19.379	2.21536	0.667142	3.32067	0.000898005	0.01933	NA	NA	NA
PTK6	1862.65	0.652837	0.196608	3.3205	0.000898561	0.01933	protein tyrosine kinase 6 [Source:HGNC Symbol;Acc:HGNC:9617]	protein_coding	protein phosphorylation, phosphorylation, cell differentiation, transmembrane receptor protein tyrosine kinase signaling pathway, cell migration, regulation of cell population proliferation, protein autophosphorylation, ERBB2 signaling pathway, positive regulation of tyrosine phosphorylation of STAT protein, intestinal epithelial cell differentiation, negative regulation of protein tyrosine kinas…
MAPK15	310.887	0.588127	0.177186	3.31926	0.000902549	0.0193969	mitogen-activated protein kinase 15 [Source:HGNC Symbol;Acc:HGNC:24667]	protein_coding	protein phosphorylation, phosphorylation, MAPK cascade, cellular response to DNA damage stimulus, intracellular signal transduction, regulation of cilium assembly, regulation of gene expression, positive regulation of cell population proliferation, protein autophosphorylation, regulation of autophagy, endoplasmic reticulum organization, positive regulation of telomere maintenance via telomerase, …
SNHG5	6655.55	-0.683443	0.206029	-3.31722	0.00090918	0.0195204	NA	NA	NA
RP11-123C21.2	27.1842	2.25038	0.678675	3.31585	0.000913653	0.0195973	NA	NA	NA
RP11-386M24.4	173.53	-0.756067	0.228067	-3.31511	0.000916054	0.0196297	NA	NA	NA
IQCC	1301.4	-0.390365	0.117825	-3.31309	0.0009227	0.0197214	NA	NA	NA
KLHL5	2294.09	-0.558922	0.168692	-3.31326	0.000922145	0.0197214	kelch like family member 5 [Source:HGNC Symbol;Acc:HGNC:6356]	protein_coding	biological_process, post-translational protein modification
SSBP1	6593.83	-0.620407	0.187264	-3.313	0.000923014	0.0197214	single stranded DNA binding protein 1 [Source:HGNC Symbol;Acc:HGNC:11317]	protein_coding	DNA replication, mitochondrion organization, positive regulation of helicase activity, mitochondrial DNA replication, DNA unwinding involved in DNA replication, positive regulation of DNA helicase activity, mitochondrion morphogenesis
TMEM184A	6749.93	0.700981	0.211648	3.31201	0.000926288	0.0197722	NA	NA	NA
RP11-35O15.1	100.018	-0.849489	0.256534	-3.31141	0.000928271	0.0197953	NA	NA	NA
RP11-638I2.4	52.6886	-1.13433	0.342633	-3.31063	0.000930873	0.0198316	NA	NA	NA
INPP4A	3348.9	0.336568	0.101699	3.30946	0.000934765	0.0198761	inositol polyphosphate-4-phosphatase type I A [Source:HGNC Symbol;Acc:HGNC:6074]	protein_coding	dephosphorylation, phosphatidylinositol-3-phosphate biosynthetic process, signal transduction, phosphatidylinositol biosynthetic process, inositol phosphate metabolic process
RPS10P3	540.888	-0.69997	0.211491	-3.3097	0.000933968	0.0198761	NA	NA	NA
GATA3-AS1	1263.61	-0.79426	0.240037	-3.30891	0.000936604	0.0198961	NA	NA	NA
DYNLL2	46058.6	0.387628	0.117195	3.30754	0.000941186	0.0199742	dynein light chain LC8-type 2 [Source:HGNC Symbol;Acc:HGNC:24596]	protein_coding	microtubule-based process, intraciliary transport involved in cilium assembly, antigen processing and presentation of exogenous peptide antigen via MHC class II, endoplasmic reticulum to Golgi vesicle-mediated transport, positive regulation of ATP-dependent microtubule motor activity, plus-end-directed, macroautophagy
C21orf119	659.425	-0.541266	0.163689	-3.30667	0.000944126	0.019998	NA	NA	NA
NUMA1	44254.1	-0.506876	0.153281	-3.30684	0.000943539	0.019998	nuclear mitotic apparatus protein 1 [Source:HGNC Symbol;Acc:HGNC:8059]	protein_coding	cell division, cell cycle, chromosome segregation, microtubule bundle formation, positive regulation of BMP signaling pathway, establishment of mitotic spindle orientation, nucleus organization, positive regulation of protein localization to cell cortex, positive regulation of keratinocyte differentiation, astral microtubule organization, positive regulation of microtubule polymerization, regulat…
SNX29	6692.5	-0.488796	0.147877	-3.30541	0.000948374	0.0200688	NA	NA	NA
HNRNPA1P10	1841.37	-0.489659	0.148196	-3.30412	0.000952737	0.0201225	NA	NA	NA
RPL39P3	1942.26	-0.597985	0.180976	-3.30421	0.000952434	0.0201225	NA	NA	NA
RHCE	50.1503	-0.995219	0.301365	-3.30237	0.000958719	0.0202294	Rh blood group CcEe antigens [Source:HGNC Symbol;Acc:HGNC:10008]	protein_coding	ammonium transport, ammonium transmembrane transport
CENPW	1444.72	-0.716384	0.21708	-3.30008	0.00096656	0.0203754	centromere protein W [Source:HGNC Symbol;Acc:HGNC:21488]	protein_coding	mitotic cell cycle, kinetochore assembly, cell division, cell cycle, chromosome segregation, spindle assembly, CENP-A containing nucleosome assembly, chromosome organization
LDLRAD4	3131.46	-0.573216	0.173775	-3.29862	0.000971627	0.0204383	low density lipoprotein receptor class A domain containing 4 [Source:HGNC Symbol;Acc:HGNC:1224]	protein_coding	negative regulation of signal transduction, negative regulation of epithelial to mesenchymal transition, negative regulation of SMAD protein complex assembly, negative regulation of cell migration, negative regulation of transforming growth factor beta receptor signaling pathway, negative regulation of pathway-restricted SMAD protein phosphorylation
NDUFB4	4620.14	-0.503931	0.152802	-3.29795	0.000973947	0.0204383	NADH:ubiquinone oxidoreductase subunit B4 [Source:HGNC Symbol;Acc:HGNC:7699]	protein_coding	oxidation-reduction process, mitochondrial respiratory chain complex I assembly, mitochondrial electron transport, NADH to ubiquinone, response to oxidative stress
PTPRVP	199.833	1.30513	0.39565	3.29869	0.00097136	0.0204383	NA	NA	NA
RIMS4	12028.6	-0.506885	0.1537	-3.29788	0.000974178	0.0204383	regulating synaptic membrane exocytosis 4 [Source:HGNC Symbol;Acc:HGNC:16183]	protein_coding	exocytosis, regulation of membrane potential, calcium ion-regulated exocytosis of neurotransmitter, neurotransmitter transport, regulation of synaptic plasticity, positive regulation of synaptic transmission, regulation of synaptic vesicle exocytosis
THG1L	1856.57	-0.506104	0.153461	-3.29793	0.000974015	0.0204383	tRNA-histidine guanylyltransferase 1 like [Source:HGNC Symbol;Acc:HGNC:26053]	protein_coding	tRNA modification, tRNA processing, tRNA 5'-end processing, protein homotetramerization
MUC5AC	1991.72	1.03577	0.314197	3.29655	0.000978794	0.0204697	mucin 5AC, oligomeric mucus/gel-forming [Source:HGNC Symbol;Acc:HGNC:7515]	protein_coding	phosphatidylinositol-mediated signaling, stimulatory C-type lectin receptor signaling pathway, O-glycan processing
NR2F2	8127.61	-0.542977	0.164683	-3.2971	0.000976884	0.0204697	nuclear receptor subfamily 2 group F member 2 [Source:HGNC Symbol;Acc:HGNC:7976]	protein_coding	regulation of transcription, DNA-templated, negative regulation of endothelial cell proliferation, negative regulation of endothelial cell migration, positive regulation of transcription, DNA-templated, intracellular receptor signaling pathway, steroid hormone mediated signaling pathway, cell differentiation, regulation of transcription by RNA polymerase II, negative regulation of transcription b…
ONECUT2	943.036	1.04254	0.31622	3.2969	0.000977583	0.0204697	one cut homeobox 2 [Source:HGNC Symbol;Acc:HGNC:8139]	protein_coding	cell differentiation, positive regulation of transcription by RNA polymerase II, animal organ morphogenesis, liver development, regulation of cell-matrix adhesion, epithelial cell development, anatomical structure morphogenesis, positive regulation of cell migration, negative regulation of transforming growth factor beta receptor signaling pathway, pancreas development, endocrine pancreas develop…
TMEM14A	2381.99	-0.686477	0.208252	-3.29638	0.00097939	0.0204697	transmembrane protein 14A [Source:HGNC Symbol;Acc:HGNC:21076]	protein_coding	negative regulation of apoptotic process, apoptotic process, mitochondrial transport, negative regulation of mitochondrial outer membrane permeabilization involved in apoptotic signaling pathway
AHNAK2	5560.73	-0.820173	0.248953	-3.29449	0.000985995	0.0205779	AHNAK nucleoprotein 2 [Source:HGNC Symbol;Acc:HGNC:20125]	protein_coding	regulation of RNA splicing
SEMA7A	1016.41	1.18538	0.359822	3.29437	0.000986432	0.0205779	semaphorin 7A (John Milton Hagen blood group) [Source:HGNC Symbol;Acc:HGNC:10741]	protein_coding	multicellular organism development, inflammatory response, cell differentiation, integrin-mediated signaling pathway, nervous system development, positive regulation of ERK1 and ERK2 cascade, positive regulation of axon extension, immune response, regulation of inflammatory response, neural crest cell migration, positive regulation of cell migration, negative regulation of axon extension involved…
FAM98A	2919.92	0.742541	0.225531	3.29242	0.000993301	0.0206042	family with sequence similarity 98 member A [Source:HGNC Symbol;Acc:HGNC:24520]	protein_coding	positive regulation of gene expression, protein methylation, positive regulation of cell population proliferation, lysosome localization, positive regulation of ruffle assembly
LRIG1	4371.82	-0.544511	0.165377	-3.29255	0.000992833	0.0206042	leucine rich repeats and immunoglobulin like domains 1 [Source:HGNC Symbol;Acc:HGNC:17360]	protein_coding	sensory perception of sound, hair cycle process, otolith morphogenesis, innervation
RAB13	3657.47	-0.513889	0.156041	-3.29329	0.000990216	0.0206042	RAB13, member RAS oncogene family [Source:HGNC Symbol;Acc:HGNC:9762]	protein_coding	protein transport, intracellular protein transport, Rab protein signal transduction, protein secretion, post-translational protein modification, endosomal transport, cellular response to insulin stimulus, neuron projection development, protein localization to plasma membrane, cortical actin cytoskeleton organization, endocytic recycling, bicellular tight junction assembly, regulation of exocytosi…
RPS6	79183	-0.589927	0.179172	-3.29251	0.000992981	0.0206042	ribosomal protein S6 [Source:HGNC Symbol;Acc:HGNC:10429]	protein_coding	translation, rRNA processing, ribosomal small subunit biogenesis, positive regulation of apoptotic process, viral transcription, translational initiation, nuclear-transcribed mRNA catabolic process, nonsense-mediated decay, glucose homeostasis, SRP-dependent cotranslational protein targeting to membrane, TOR signaling
USP32P3	103.328	1.22083	0.370778	3.29262	0.000992592	0.0206042	NA	NA	NA
VMAC	508.403	-0.563611	0.171159	-3.29291	0.000991566	0.0206042	NA	NA	NA
TPRG1L	2542.88	0.510625	0.155153	3.2911	0.000997968	0.0206816	tumor protein p63 regulated 1 like [Source:HGNC Symbol;Acc:HGNC:27007]	protein_coding	biological_process, regulation of synaptic transmission, glutamatergic
RP11-452L6.1	146.642	-0.702458	0.213498	-3.29024	0.00100104	0.0207257	NA	NA	NA
AC005808.3	44.8121	1.29719	0.394579	3.28753	0.0010107	0.0208866	NA	NA	NA
TMEM256	1720.36	-0.667275	0.20297	-3.28756	0.00101061	0.0208866	transmembrane protein 256 [Source:HGNC Symbol;Acc:HGNC:28618]	protein_coding	biological_process
RP11-496H1.2	79.6588	1.09691	0.333756	3.28657	0.00101416	0.0209383	NA	NA	NA
C9orf152	353.609	-1.03564	0.315205	-3.28559	0.00101768	0.0209914	NA	NA	NA
ARL4C	973.735	0.617862	0.188091	3.28491	0.00102014	0.0210065	ADP ribosylation factor like GTPase 4C [Source:HGNC Symbol;Acc:HGNC:698]	protein_coding	intracellular protein transport, vesicle-mediated transport, endocytic recycling
PTDSS1	14842.6	-0.50244	0.152956	-3.28486	0.00102032	0.0210065	phosphatidylserine synthase 1 [Source:HGNC Symbol;Acc:HGNC:9587]	protein_coding	phosphatidylserine biosynthetic process, lipid metabolic process, phospholipid biosynthetic process
KATNAL2	170.169	-0.978255	0.297955	-3.28323	0.00102625	0.021109	katanin catalytic subunit A1 like 2 [Source:HGNC Symbol;Acc:HGNC:25387]	protein_coding	microtubule severing, cytoplasmic microtubule organization
RP11-560J1.2	171.473	-0.781219	0.237992	-3.28254	0.00102878	0.0211413	NA	NA	NA
SPRYD4	2869.13	0.447799	0.136442	3.28196	0.00103089	0.0211648	SPRY domain containing 4 [Source:HGNC Symbol;Acc:HGNC:27468]	protein_coding	biological_process
SPATA17	147.552	-1.70921	0.52088	-3.28139	0.00103298	0.0211881	NA	NA	NA
POFUT1	5790.89	-0.563571	0.171804	-3.28032	0.0010369	0.0212372	protein O-fucosyltransferase 1 [Source:HGNC Symbol;Acc:HGNC:14988]	protein_coding	Notch signaling pathway, protein glycosylation, carbohydrate metabolic process, fucose metabolic process, O-glycan processing, regulation of transcription, DNA-templated, regulation of Notch signaling pathway, protein O-linked fucosylation, protein O-linked glycosylation, angiogenesis, somitogenesis, nervous system development, heart development
SEC61A2	801.775	0.760907	0.231969	3.28021	0.0010373	0.0212372	SEC61 translocon subunit alpha 2 [Source:HGNC Symbol;Acc:HGNC:17702]	protein_coding	protein transport, biological_process, SRP-dependent cotranslational protein targeting to membrane, translocation, posttranslational protein targeting to membrane, translocation
SMIM19	774.932	-0.723281	0.220689	-3.27738	0.00104774	0.0214311	NA	NA	NA
RP11-22B23.1	1930.36	-0.601335	0.18353	-3.2765	0.00105103	0.0214785	NA	NA	NA
TP63	348.514	-1.26673	0.386719	-3.2756	0.00105439	0.0215271	tumor protein p63 [Source:HGNC Symbol;Acc:HGNC:15979]	protein_coding	regulation of transcription, DNA-templated, apoptotic process, protein tetramerization, developmental process, positive regulation of transcription by RNA polymerase II, positive regulation of osteoblast differentiation, multicellular organism development, Notch signaling pathway, positive regulation of transcription, DNA-templated, negative regulation of transcription by RNA polymerase II, repli…
RP11-830F9.7	1227.85	0.797915	0.243651	3.27483	0.00105724	0.0215653	NA	NA	NA
DKK1	13660.7	-0.531964	0.162553	-3.27255	0.00106581	0.0216399	dickkopf WNT signaling pathway inhibitor 1 [Source:HGNC Symbol;Acc:HGNC:2891]	protein_coding	multicellular organism development, negative regulation of Wnt signaling pathway, negative regulation of cardiac muscle cell differentiation, negative regulation of canonical Wnt signaling pathway, positive regulation of gene expression, positive regulation of tau-protein kinase activity, negative regulation of pathway-restricted SMAD protein phosphorylation, negative regulation of apoptotic proc…
EFCC1	121.395	-1.0512	0.321129	-3.27346	0.00106238	0.0216399	NA	NA	NA
METTL17	4972.97	-0.499462	0.15261	-3.2728	0.00106489	0.0216399	methyltransferase like 17 [Source:HGNC Symbol;Acc:HGNC:19280]	protein_coding	translation, methylation
RPL24P8	625.181	-0.679056	0.207515	-3.27233	0.00106667	0.0216399	NA	NA	NA
RPL36A-HNRNPH2	796.728	3.01344	0.920894	3.27229	0.00106678	0.0216399	RPL36A-HNRNPH2 readthrough [Source:HGNC Symbol;Acc:HGNC:48349]	protein_coding	translation
TNNT1	1793.91	-0.717523	0.219215	-3.27314	0.00106359	0.0216399	troponin T1, slow skeletal type [Source:HGNC Symbol;Acc:HGNC:11948]	protein_coding	regulation of muscle contraction, skeletal muscle contraction, muscle filament sliding, cardiac muscle contraction, sarcomere organization, muscle contraction, negative regulation of muscle contraction, transition between fast and slow fiber, slow-twitch skeletal muscle fiber contraction
ACE	282.042	0.901371	0.275508	3.27167	0.00106913	0.0216676	angiotensin I converting enzyme [Source:HGNC Symbol;Acc:HGNC:2707]	protein_coding	proteolysis, regulation of systemic arterial blood pressure by renin-angiotensin, positive regulation of systemic arterial blood pressure, positive regulation of blood pressure, regulation of vasoconstriction, kidney development, positive regulation of peptidyl-tyrosine autophosphorylation, positive regulation of peptidyl-cysteine S-nitrosylation, regulation of blood pressure, angiotensin maturat…
RP11-298I3.1	108.006	-0.798316	0.244053	-3.27108	0.00107137	0.021673	NA	NA	NA
RP4-740C4.7	19.7098	-3.39687	1.03837	-3.27133	0.00107043	0.021673	NA	NA	NA
EHD3	1349.77	0.725278	0.221768	3.27043	0.00107384	0.0217032	EH domain containing 3 [Source:HGNC Symbol;Acc:HGNC:3244]	protein_coding	endocytic recycling, protein transport, cilium assembly, cell projection organization, protein homooligomerization, Golgi to lysosome transport, blood coagulation, early endosome to Golgi transport, receptor recycling, regulation of Golgi organization, regulation of cardiac muscle contraction, protein localization to plasma membrane, regulation of cardiac muscle cell membrane potential, positive …
RAB7L1	1718.29	0.871478	0.266583	3.26907	0.00107903	0.0217881	NA	NA	NA
ACBD6	4690.16	-0.422646	0.12932	-3.26823	0.00108224	0.0217983	acyl-CoA binding domain containing 6 [Source:HGNC Symbol;Acc:HGNC:23339]	protein_coding	acyl-CoA metabolic process
AREG	8413.06	-0.897943	0.274745	-3.26828	0.00108203	0.0217983	amphiregulin [Source:HGNC Symbol;Acc:HGNC:651]	protein_coding	positive regulation of cell population proliferation, MAPK cascade, cell-cell signaling, membrane organization, positive regulation of protein kinase B signaling, endoplasmic reticulum to Golgi vesicle-mediated transport, COPII vesicle coating, signal transduction, epidermal growth factor receptor signaling pathway, negative regulation of epidermal growth factor receptor signaling pathway, G prot…
LAP3	9537.99	0.617656	0.189061	3.26696	0.00108708	0.0217983	leucine aminopeptidase 3 [Source:HGNC Symbol;Acc:HGNC:18449]	protein_coding	proteolysis, protein metabolic process
MAP3K9	11112.2	0.645305	0.197472	3.26783	0.00108374	0.0217983	mitogen-activated protein kinase kinase kinase 9 [Source:HGNC Symbol;Acc:HGNC:6861]	protein_coding	protein phosphorylation, phosphorylation, apoptotic process, activation of MAPKK activity, protein autophosphorylation, activation of JUN kinase activity, activation of JNKK activity, cell death, positive regulation of apoptotic process, peptidyl-tyrosine phosphorylation, MAPK cascade
PLK3	1129.35	0.814873	0.249376	3.26765	0.00108445	0.0217983	polo like kinase 3 [Source:HGNC Symbol;Acc:HGNC:2154]	protein_coding	protein phosphorylation, phosphorylation, negative regulation of apoptotic process, cellular response to DNA damage stimulus, cell cycle, apoptotic process, mitotic cell cycle, negative regulation of transcription by RNA polymerase II, DNA damage response, signal transduction by p53 class mediator resulting in cell cycle arrest, regulation of signal transduction by p53 class mediator, regulation …
PPARG	2054.93	0.463065	0.14174	3.267	0.00108694	0.0217983	peroxisome proliferator activated receptor gamma [Source:HGNC Symbol;Acc:HGNC:9236]	protein_coding	regulation of transcription, DNA-templated, intracellular receptor signaling pathway, steroid hormone mediated signaling pathway, rhythmic process, negative regulation of blood vessel endothelial cell migration, negative regulation of vascular endothelial cell proliferation, negative regulation of vascular smooth muscle cell proliferation, cellular response to low-density lipoprotein particle sti…
RP11-114M1.1	17.6294	2.30905	0.706763	3.26708	0.00108662	0.0217983	NA	NA	NA
RP11-36C20.1	1784.49	-0.560826	0.171684	-3.26661	0.00108843	0.0217983	NA	NA	NA
RP5-1136G13.2	333.148	-0.85778	0.262574	-3.26681	0.00108767	0.0217983	NA	NA	NA
RHBDD1	2160.77	-0.55327	0.169394	-3.26617	0.00109014	0.0218127	rhomboid domain containing 1 [Source:HGNC Symbol;Acc:HGNC:23081]	protein_coding	proteolysis, negative regulation of apoptotic process, apoptotic process, cell differentiation, spermatogenesis, spermatid differentiation, cellular response to UV, cellular response to unfolded protein, positive regulation of protein processing, ERAD pathway, post-translational protein modification, membrane protein intracellular domain proteolysis, membrane protein proteolysis involved in retro…
RPL23A	63508.7	-0.531577	0.162793	-3.26536	0.00109326	0.0218553	ribosomal protein L23a [Source:HGNC Symbol;Acc:HGNC:10317]	protein_coding	translation, ribosomal large subunit assembly, viral transcription, translational initiation, nuclear-transcribed mRNA catabolic process, nonsense-mediated decay, SRP-dependent cotranslational protein targeting to membrane
ATP11A	3155.69	0.688203	0.210775	3.2651	0.00109426	0.0218554	ATPase phospholipid transporting 11A [Source:HGNC Symbol;Acc:HGNC:13552]	protein_coding	phospholipid transport, lipid transport, neutrophil degranulation, phospholipid translocation, in utero embryonic development
ZNF599	258.747	-0.797902	0.244412	-3.26457	0.00109629	0.0218762	zinc finger protein 599 [Source:HGNC Symbol;Acc:HGNC:26408]	protein_coding	regulation of transcription, DNA-templated
MPST	4145.85	-0.799844	0.245077	-3.26364	0.00109989	0.0219282	mercaptopyruvate sulfurtransferase [Source:HGNC Symbol;Acc:HGNC:7223]	protein_coding	transsulfuration, response to toxic substance, sulfur amino acid catabolic process, cyanate catabolic process, hydrogen sulfide biosynthetic process, kidney development, liver development, spinal cord development
GOLGA6L4	96.4558	1.04861	0.321389	3.26275	0.00110336	0.0219775	NA	NA	NA
C11orf52	864.638	-0.416107	0.127601	-3.26099	0.00111022	0.0220743	NA	NA	NA
UBTF	17389.6	-0.319341	0.0979209	-3.26121	0.00110936	0.0220743	upstream binding transcription factor [Source:HGNC Symbol;Acc:HGNC:12511]	protein_coding	regulation of transcription by RNA polymerase II, transcription initiation from RNA polymerase I promoter, transcription elongation from RNA polymerase I promoter, termination of RNA polymerase I transcription, positive regulation of transcription by RNA polymerase I, RNA polymerase I preinitiation complex assembly, regulation of transcription by RNA polymerase I, transcription by RNA polymerase I
RP11-347D21.3	117.088	-1.3943	0.427676	-3.26018	0.00111341	0.022076	NA	NA	NA
RP4-724E16.2	2144.01	0.926543	0.28422	3.25995	0.00111431	0.022076	NA	NA	NA
RPL31	34088	-0.682925	0.209459	-3.26043	0.00111243	0.022076	ribosomal protein L31 [Source:HGNC Symbol;Acc:HGNC:10334]	protein_coding	translation, cytoplasmic translation, viral transcription, translational initiation, nuclear-transcribed mRNA catabolic process, nonsense-mediated decay, SRP-dependent cotranslational protein targeting to membrane
TMEM173	227.126	1.25464	0.384825	3.2603	0.00111294	0.022076	NA	NA	NA
CTD-2517O10.6	201.966	-1.06384	0.326453	-3.25877	0.00111898	0.0221485	NA	NA	NA
RP4-798A10.7	153.913	-0.82718	0.253871	-3.25827	0.00112095	0.0221676	NA	NA	NA
PPTC7	1290.94	0.551664	0.16933	3.25792	0.00112232	0.0221748	protein phosphatase targeting COQ7 [Source:HGNC Symbol;Acc:HGNC:30695]	protein_coding	peptidyl-serine dephosphorylation, regulation of ubiquinone biosynthetic process
AC024592.12	82.2186	-0.974689	0.29942	-3.25525	0.00113291	0.022364	NA	NA	NA
QRICH2	323.604	0.781942	0.240273	3.25439	0.00113635	0.022412	glutamine rich 2 [Source:HGNC Symbol;Acc:HGNC:25326]	protein_coding	flagellated sperm motility, negative regulation of ubiquitin-dependent protein catabolic process, cell projection assembly
BCL2L11	5670.82	0.542336	0.166749	3.25241	0.0011443	0.0225285	BCL2 like 11 [Source:HGNC Symbol;Acc:HGNC:994]	protein_coding	regulation of apoptotic process, apoptotic process, positive regulation of apoptotic process, positive regulation of protein-containing complex assembly, positive regulation of release of cytochrome c from mitochondria, response to endoplasmic reticulum stress, protein insertion into mitochondrial membrane involved in apoptotic signaling pathway, meiosis I, intrinsic apoptotic signaling pathway i…
RP11-65I12.1	27.4499	-7.70578	2.36909	-3.25263	0.00114341	0.0225285	NA	NA	NA
IFNL2	89.2393	2.29737	0.706663	3.25101	0.00114996	0.0226196	interferon lambda 2 [Source:HGNC Symbol;Acc:HGNC:18364]	protein_coding	defense response to virus, receptor signaling pathway via JAK-STAT, positive regulation of immune response, innate immune response, cytokine-mediated signaling pathway, mucosal immune response
RNASE1	19.3993	2.27242	0.699396	3.24911	0.00115765	0.0227506	ribonuclease A family member 1, pancreatic [Source:HGNC Symbol;Acc:HGNC:10044]	protein_coding	nucleic acid phosphodiester bond hydrolysis, RNA phosphodiester bond hydrolysis, endonucleolytic, RNA phosphodiester bond hydrolysis
FBLIM1	993.408	0.84432	0.260044	3.24683	0.00116698	0.0229136	filamin binding LIM protein 1 [Source:HGNC Symbol;Acc:HGNC:24686]	protein_coding	cell adhesion, regulation of cell shape, cell-cell adhesion, regulation of integrin activation, cell junction assembly
ALKBH7	880.014	-0.955232	0.294271	-3.2461	0.00117	0.0229479	alkB homolog 7 [Source:HGNC Symbol;Acc:HGNC:21306]	protein_coding	cellular response to DNA damage stimulus, regulation of mitochondrial membrane permeability involved in programmed necrotic cell death, oxidation-reduction process, fatty acid metabolic process, programmed cell death, regulation of lipid storage
TBX4	122.528	1.44062	0.443829	3.2459	0.00117081	0.0229479	T-box transcription factor 4 [Source:HGNC Symbol;Acc:HGNC:11603]	protein_coding	regulation of transcription, DNA-templated, multicellular organism development, positive regulation of transcription by RNA polymerase II, negative regulation of transcription by RNA polymerase II, limb morphogenesis, cell fate specification, angiogenesis, embryonic limb morphogenesis, skeletal system morphogenesis, morphogenesis of an epithelium, lung development
PPAP2B	1355.62	-0.510658	0.157384	-3.24467	0.00117586	0.0230263	NA	NA	NA
ACVR1C	17.74	2.85201	0.879588	3.24244	0.00118513	0.0231873	activin A receptor type 1C [Source:HGNC Symbol;Acc:HGNC:18123]	protein_coding	protein phosphorylation, transmembrane receptor protein serine/threonine kinase signaling pathway, negative regulation of trophoblast cell migration, phosphorylation, apoptotic process, cell differentiation, nervous system development, cellular response to growth factor stimulus, positive regulation of apoptotic process, positive regulation of cysteine-type endopeptidase activity involved in apop…
CTB-79E8.3	702.437	-0.611521	0.188628	-3.24194	0.00118717	0.0232067	NA	NA	NA
AP000255.6	35.0304	-1.86484	0.57561	-3.23977	0.00119626	0.0233458	NA	NA	NA
DIO2	222.449	-1.43772	0.443813	-3.23948	0.00119746	0.0233458	iodothyronine deiodinase 2 [Source:HGNC Symbol;Acc:HGNC:2884]	protein_coding	oxidation-reduction process, hormone biosynthetic process, thyroid hormone generation, positive regulation of cold-induced thermogenesis, thyroid hormone metabolic process, selenocysteine incorporation, thyroid hormone catabolic process, brown fat cell differentiation
YBX1P1	882.658	-0.668503	0.206347	-3.23971	0.00119652	0.0233458	NA	NA	NA
RP11-301O19.1	136.326	-0.725733	0.224056	-3.23907	0.00119918	0.0233586	NA	NA	NA
FAM227B	321.358	-1.06248	0.328081	-3.23847	0.00120172	0.0233873	NA	NA	NA
TCTN3	4293.9	-0.478042	0.14763	-3.23811	0.00120324	0.0233963	tectonic family member 3 [Source:HGNC Symbol;Acc:HGNC:24519]	protein_coding	apoptotic process, smoothened signaling pathway, cilium assembly, cell projection organization, positive regulation of apoptotic process, ciliary basal body-plasma membrane docking
ARMC9	2113.5	-0.885285	0.273441	-3.23757	0.00120552	0.0234201	armadillo repeat containing 9 [Source:HGNC Symbol;Acc:HGNC:20730]	protein_coding	cilium assembly, cell projection organization, positive regulation of smoothened signaling pathway
YBX1	41145.1	-0.479697	0.148249	-3.23576	0.00121321	0.0235486	Y-box binding protein 1 [Source:HGNC Symbol;Acc:HGNC:8014]	protein_coding	mRNA processing, RNA splicing, positive regulation of cell division, regulation of gene expression, positive regulation of transcription by RNA polymerase II, regulation of transcription, DNA-templated, negative regulation of translation, transcription by RNA polymerase II, protein localization to cytoplasmic stress granule, epidermis development, mRNA splicing, via spliceosome, CRD-mediated mRNA…
AC004069.2	106.731	-0.933438	0.2887	-3.23325	0.00122392	0.023694	NA	NA	NA
PHLDA1	1195.56	0.802381	0.24816	3.23332	0.0012236	0.023694	pleckstrin homology like domain family A member 1 [Source:HGNC Symbol;Acc:HGNC:8933]	protein_coding	positive regulation of apoptotic process, apoptotic process, G2/M transition of mitotic cell cycle, FasL biosynthetic process
RP11-379H18.1	1578.88	-0.579138	0.179109	-3.23345	0.00122305	0.023694	NA	NA	NA
RPS7P10	704.839	-0.69688	0.215579	-3.2326	0.00122667	0.0237056	NA	NA	NA
RRAGC	1626.49	0.771894	0.238782	3.23263	0.00122656	0.0237056	Ras related GTP binding C [Source:HGNC Symbol;Acc:HGNC:19902]	protein_coding	RNA splicing, apoptotic process, transcription, DNA-templated, cellular response to amino acid stimulus, regulation of autophagy, regulation of TOR signaling, cell cycle arrest, regulation of macroautophagy, regulation of TORC1 signaling, cellular response to amino acid starvation, cellular protein localization, small GTPase mediated signal transduction, cellular response to starvation, positive …
AHSA2	4770.31	0.55713	0.172436	3.23094	0.00123384	0.0237639	NA	NA	NA
C7orf13	5963.63	-0.738105	0.228421	-3.23133	0.00123216	0.0237639	NA	NA	NA
PAPSS2	6007.12	0.638152	0.197515	3.2309	0.001234	0.0237639	3'-phosphoadenosine 5'-phosphosulfate synthase 2 [Source:HGNC Symbol;Acc:HGNC:8604]	protein_coding	sulfate assimilation, phosphorylation, metabolic process, skeletal system development, 3'-phosphoadenosine 5'-phosphosulfate biosynthetic process, blood coagulation, bone development
ZFAND1	2745.58	-0.882139	0.273008	-3.23118	0.0012328	0.0237639	zinc finger AN1-type containing 1 [Source:HGNC Symbol;Acc:HGNC:25858]	protein_coding	positive regulation of intracellular protein transport, stress granule disassembly, cellular response to arsenite ion
PPP2R5B	884.059	0.767027	0.237545	3.22898	0.00124232	0.0239033	protein phosphatase 2 regulatory subunit B'beta [Source:HGNC Symbol;Acc:HGNC:9310]	protein_coding	signal transduction, regulation of phosphoprotein phosphatase activity, regulation of protein phosphorylation, regulation of signaling receptor activity, positive regulation of neuron projection development, positive regulation of protein-containing complex assembly, regulation of protein autophosphorylation, positive regulation of transcription by RNA polymerase II, regulation of peptidyl-tyrosi…
DHRS12	359.005	-0.520303	0.16116	-3.2285	0.00124443	0.0239231	dehydrogenase/reductase 12 [Source:HGNC Symbol;Acc:HGNC:25832]	protein_coding	oxidation-reduction process
HNRNPH1P1	27.6772	1.76475	0.546731	3.22782	0.00124736	0.0239584	NA	NA	NA
TIPARP-AS1	139.824	-0.944807	0.292961	-3.22503	0.00125959	0.0241724	NA	NA	NA
C4orf29	878.011	-0.610047	0.189182	-3.22465	0.00126125	0.0241831	NA	NA	NA
EIF2AK2	11023.6	1.15332	0.357705	3.22423	0.0012631	0.0241976	eukaryotic translation initiation factor 2 alpha kinase 2 [Source:HGNC Symbol;Acc:HGNC:9437]	protein_coding	protein phosphorylation, phosphorylation, peptidyl-tyrosine phosphorylation, regulation of translational initiation by eIF2 alpha phosphorylation, regulation of phosphoprotein phosphatase activity, immune system process, innate immune response, defense response to virus, positive regulation of cytokine production, response to virus, negative regulation of viral genome replication, viral process, …
SLC41A2	1343.69	0.681401	0.211418	3.223	0.00126857	0.0242812	solute carrier family 41 member 2 [Source:HGNC Symbol;Acc:HGNC:31045]	protein_coding	cation transport, cation transmembrane transport, ion transport, divalent metal ion transport
CYB5D2	1578.27	-0.681412	0.211558	-3.22092	0.00127781	0.0244369	cytochrome b5 domain containing 2 [Source:HGNC Symbol;Acc:HGNC:28471]	protein_coding	nervous system development, positive regulation of neuron differentiation
GOLGA6L5P	221.436	1.14154	0.354455	3.22057	0.00127938	0.0244457	NA	NA	NA
NDUFS4	1855.2	-0.673017	0.209065	-3.21917	0.00128561	0.0245435	NADH:ubiquinone oxidoreductase subunit S4 [Source:HGNC Symbol;Acc:HGNC:7711]	protein_coding	electron transport chain, oxidation-reduction process, mitochondrial respiratory chain complex I assembly, mitochondrial electron transport, NADH to ubiquinone, cAMP-mediated signaling, brain development, positive regulation of fibroblast proliferation, response to cAMP, regulation of protein phosphorylation, cellular respiration, reactive oxygen species metabolic process
ST3GAL5	1290.53	0.628012	0.195149	3.21811	0.00129039	0.0246134	ST3 beta-galactoside alpha-2,3-sialyltransferase 5 [Source:HGNC Symbol;Acc:HGNC:10872]	protein_coding	protein glycosylation, sialylation, carbohydrate metabolic process, glycosphingolipid biosynthetic process, ganglioside biosynthetic process
HNRNPA1P16	317.046	0.75022	0.233174	3.21742	0.00129349	0.0246512	NA	NA	NA
ABCG2	1762	0.909104	0.28258	3.21715	0.00129469	0.0246528	ATP binding cassette subfamily G member 2 (Junior blood group) [Source:HGNC Symbol;Acc:HGNC:74]	protein_coding	transmembrane transport, urate metabolic process, export across plasma membrane, cellular iron ion homeostasis, transepithelial transport, xenobiotic transport across blood-brain barrier, riboflavin transport, urate transport, biotin transport, urate salt excretion, cellular detoxification
RP11-91G21.1	122.394	-0.643761	0.200254	-3.21473	0.00130568	0.0248406	NA	NA	NA
DPY19L2	24.345	-1.90393	0.592368	-3.21411	0.0013085	0.0248729	dpy-19 like 2 [Source:HGNC Symbol;Acc:HGNC:19414]	protein_coding	multicellular organism development, cell differentiation, spermatid development, spermatogenesis, protein C-linked glycosylation via 2'-alpha-mannosyl-L-tryptophan
EIF3FP3	1039.41	-0.63392	0.19738	-3.21168	0.00131961	0.0250623	NA	NA	NA
AC007347.1	321.955	4.63931	1.44466	3.21135	0.00132113	0.0250696	NA	NA	NA
TMEM5	1863.73	-0.658392	0.205044	-3.21098	0.00132285	0.0250807	NA	NA	NA
IFT27	2019.19	-0.657005	0.204771	-3.20848	0.00133438	0.0252775	intraflagellar transport 27 [Source:HGNC Symbol;Acc:HGNC:18626]	protein_coding	signal transduction, intraciliary transport, intracellular protein transport, protein transport, cell differentiation, kidney development, spermatogenesis, smoothened signaling pathway, intraciliary transport involved in cilium assembly, Rab protein signal transduction, inner ear receptor cell stereocilium organization, cochlea development
RPL28	25904.3	-0.591122	0.184322	-3.20701	0.00134124	0.0253857	ribosomal protein L28 [Source:HGNC Symbol;Acc:HGNC:10330]	protein_coding	translation, viral transcription, translational initiation, nuclear-transcribed mRNA catabolic process, nonsense-mediated decay, SRP-dependent cotranslational protein targeting to membrane
FABP6	56.9242	-1.4559	0.454185	-3.20551	0.00134823	0.0254743	fatty acid binding protein 6 [Source:HGNC Symbol;Acc:HGNC:3561]	protein_coding	lipid transport, triglyceride catabolic process, lipid metabolic process, negative regulation of cell population proliferation
TMEM136	217.833	-1.33223	0.415589	-3.20564	0.00134762	0.0254743	NA	NA	NA
RP11-425L10.1	16762.1	-0.502407	0.156815	-3.20382	0.00135619	0.0256027	NA	NA	NA
AC022431.1	441.549	-0.849295	0.265146	-3.20312	0.00135949	0.0256431	NA	NA	NA
ZBTB18	82.4026	1.51296	0.472413	3.20262	0.00136181	0.0256649	zinc finger and BTB domain containing 18 [Source:HGNC Symbol;Acc:HGNC:13030]	protein_coding	multicellular organism development, negative regulation of transcription by RNA polymerase II, cellular response to DNA damage stimulus, negative regulation of transcription, DNA-templated, positive regulation of transcription by RNA polymerase II, skeletal muscle tissue development
PKIG	1143.22	-0.616597	0.192615	-3.20119	0.00136862	0.0257114	cAMP-dependent protein kinase inhibitor gamma [Source:HGNC Symbol;Acc:HGNC:9019]	protein_coding	negative regulation of protein kinase activity, phosphorylation, negative regulation of cAMP-dependent protein kinase activity, negative regulation of transcription by RNA polymerase II, signal transduction, negative regulation of protein import into nucleus
RP11-282O18.3	469.521	0.649379	0.20287	3.20096	0.00136969	0.0257114	NA	NA	NA
RP11-3P17.3	4335.81	-0.665683	0.207911	-3.20177	0.00136586	0.0257114	NA	NA	NA
RP11-706C16.7	28.7094	-2.96713	0.926975	-3.20087	0.00137011	0.0257114	NA	NA	NA
ZSWIM5	2756.48	-0.528679	0.165152	-3.20117	0.00136869	0.0257114	zinc finger SWIM-type containing 5 [Source:HGNC Symbol;Acc:HGNC:29299]	protein_coding	regulation of axon guidance
AC005609.1	171.609	-0.877088	0.274154	-3.19926	0.00137782	0.0258121	NA	NA	NA
RP11-18F14.4	96.5206	1.05175	0.328728	3.19946	0.00137684	0.0258121	NA	NA	NA
RHOV	2506.22	0.547868	0.171302	3.19826	0.00138259	0.0258796	ras homolog family member V [Source:HGNC Symbol;Acc:HGNC:18313]	protein_coding	small GTPase mediated signal transduction, regulation of small GTPase mediated signal transduction, cell migration, endocytosis, regulation of cell shape, Rho protein signal transduction, actin cytoskeleton organization, actin filament organization, establishment or maintenance of cell polarity, regulation of actin cytoskeleton organization, cortical cytoskeleton organization, cell projection ass…
SNRNP200	51273.1	-0.498155	0.155806	-3.19728	0.00138729	0.0259455	small nuclear ribonucleoprotein U5 subunit 200 [Source:HGNC Symbol;Acc:HGNC:30859]	protein_coding	mRNA processing, RNA splicing, mRNA splicing, via spliceosome, osteoblast differentiation, cis assembly of pre-catalytic spliceosome, spliceosome conformational change to release U4 (or U4atac) and U1 (or U11)
NACA	22161	-0.775974	0.242952	-3.19395	0.00140342	0.0262028	nascent polypeptide associated complex subunit alpha [Source:HGNC Symbol;Acc:HGNC:7629]	protein_coding	protein transport, translation, skeletal muscle tissue regeneration, positive regulation of cell proliferation involved in heart morphogenesis, negative regulation of striated muscle cell apoptotic process, heart trabecula morphogenesis, cardiac ventricle development, positive regulation of skeletal muscle tissue growth, regulation of skeletal muscle fiber development, negative regulation of tran…
NT5M	322.77	-1.13352	0.354869	-3.19418	0.00140228	0.0262028	5',3'-nucleotidase, mitochondrial [Source:HGNC Symbol;Acc:HGNC:15769]	protein_coding	deoxyribonucleotide catabolic process, dephosphorylation, nucleotide metabolic process, DNA replication, pyrimidine nucleoside catabolic process, pyrimidine deoxyribonucleotide catabolic process, dUMP catabolic process
RPL35A	54750.8	-0.519145	0.162718	-3.19047	0.00142044	0.0264756	ribosomal protein L35a [Source:HGNC Symbol;Acc:HGNC:10345]	protein_coding	translation, cytoplasmic translation, rRNA processing, viral transcription, ribosomal large subunit biogenesis, translational initiation, nuclear-transcribed mRNA catabolic process, nonsense-mediated decay, SRP-dependent cotranslational protein targeting to membrane
ZBTB7C	179.321	-1.69191	0.530266	-3.19069	0.00141933	0.0264756	zinc finger and BTB domain containing 7C [Source:HGNC Symbol;Acc:HGNC:31700]	protein_coding	negative regulation of cell population proliferation, positive regulation of fat cell differentiation, positive regulation of transcription by RNA polymerase II, regulation of RNA polymerase II regulatory region sequence-specific DNA binding
RP1-224A6.8	31.9986	1.78756	0.560448	3.18952	0.00142511	0.0265404	NA	NA	NA
PDP1	2619.25	0.719628	0.225666	3.18891	0.00142811	0.0265737	pyruvate dehyrogenase phosphatase catalytic subunit 1 [Source:HGNC Symbol;Acc:HGNC:9279]	protein_coding	protein dephosphorylation, peptidyl-threonine dephosphorylation, regulation of acetyl-CoA biosynthetic process from pyruvate, positive regulation of pyruvate dehydrogenase activity
RPL35	63432.6	-0.479963	0.150543	-3.18822	0.00143152	0.0266096	ribosomal protein L35 [Source:HGNC Symbol;Acc:HGNC:10344]	protein_coding	translation, viral transcription, translational initiation, maturation of LSU-rRNA from tricistronic rRNA transcript (SSU-rRNA, 5.8S rRNA, LSU-rRNA), nuclear-transcribed mRNA catabolic process, nonsense-mediated decay, SRP-dependent cotranslational protein targeting to membrane
SIAH2	16691.1	-0.513243	0.160991	-3.18803	0.00143245	0.0266096	siah E3 ubiquitin protein ligase 2 [Source:HGNC Symbol;Acc:HGNC:10858]	protein_coding	ubiquitin-dependent protein catabolic process, multicellular organism development, negative regulation of apoptotic process, protein ubiquitination, cell cycle, rhythmic process, apoptotic process, negative regulation of nucleic acid-templated transcription, cellular protein metabolic process, protein polyubiquitination, protein deubiquitination, proteasome-mediated ubiquitin-dependent protein ca…
RUVBL1	8828.39	-0.467442	0.14668	-3.18683	0.00143843	0.0266982	RuvB like AAA ATPase 1 [Source:HGNC Symbol;Acc:HGNC:10474]	protein_coding	DNA duplex unwinding, DNA repair, DNA recombination, cellular response to DNA damage stimulus, positive regulation of nucleic acid-templated transcription, cell division, chromatin organization, cell cycle, chromatin remodeling, regulation of transcription by RNA polymerase II, regulation of growth, protein deubiquitination, CENP-A containing nucleosome assembly, positive regulation of canonical …
RP11-134G8.8	551.529	0.609367	0.191304	3.18534	0.00144584	0.0268132	NA	NA	NA
LRRC25	25.4521	1.80774	0.567599	3.18489	0.00144809	0.0268322	NA	NA	NA
FBXO17	434.45	-0.655428	0.205829	-3.18434	0.00145084	0.0268451	F-box protein 17 [Source:HGNC Symbol;Acc:HGNC:18754]	protein_coding	protein polyubiquitination, post-translational protein modification, SCF-dependent proteasomal ubiquitin-dependent protein catabolic process, glycoprotein catabolic process, ubiquitin-dependent ERAD pathway
MMACHC	1584.58	-0.43856	0.137738	-3.18402	0.00145244	0.0268451	metabolism of cobalamin associated C [Source:HGNC Symbol;Acc:HGNC:24525]	protein_coding	oxidation-reduction process, cobalamin metabolic process, glutathione metabolic process, demethylation
RP11-564A8.4	37.358	-1.51777	0.476669	-3.18412	0.00145194	0.0268451	NA	NA	NA
C19orf82	186.305	-0.702437	0.22066	-3.18335	0.00145584	0.0268855	NA	NA	NA
NUDCD2	2424.8	-0.441694	0.138775	-3.18282	0.0014585	0.026912	NudC domain containing 2 [Source:HGNC Symbol;Acc:HGNC:30535]	protein_coding	protein folding, developmental process
IL1RN	238.306	0.879514	0.276482	3.18109	0.00146724	0.0270507	interleukin 1 receptor antagonist [Source:HGNC Symbol;Acc:HGNC:6000]	protein_coding	immune response, inflammatory response, negative regulation of interleukin-1-mediated signaling pathway, negative regulation of heterotypic cell-cell adhesion, signal transduction, interleukin-1-mediated signaling pathway, cytokine-mediated signaling pathway, response to glucocorticoid, inflammatory response to antigenic stimulus, lipid metabolic process, insulin secretion
RPS11	80447.6	-0.537556	0.169062	-3.17964	0.00147456	0.0271502	ribosomal protein S11 [Source:HGNC Symbol;Acc:HGNC:10384]	protein_coding	translation, viral transcription, translational initiation, nuclear-transcribed mRNA catabolic process, nonsense-mediated decay, SRP-dependent cotranslational protein targeting to membrane
ZFAND2A	1892.36	0.374715	0.117852	3.17954	0.0014751	0.0271502	zinc finger AN1-type containing 2A [Source:HGNC Symbol;Acc:HGNC:28073]	protein_coding	positive regulation of proteasomal ubiquitin-dependent protein catabolic process, cellular response to arsenic-containing substance
DCBLD1	1522.23	0.606674	0.190824	3.17923	0.00147666	0.0271562	NA	NA	NA
UFC1	3805.03	-0.407952	0.12833	-3.17892	0.00147824	0.0271627	ubiquitin-fold modifier conjugating enzyme 1 [Source:HGNC Symbol;Acc:HGNC:26941]	protein_coding	brain development, response to endoplasmic reticulum stress, protein ufmylation, protein K69-linked ufmylation
EPS8L3	44.3793	2.0373	0.641571	3.17549	0.00149581	0.0273882	EPS8 like 3 [Source:HGNC Symbol;Acc:HGNC:21297]	protein_coding	Rho protein signal transduction, regulation of hair cycle, regulation of Rho protein signal transduction, positive regulation of ruffle assembly
EYA2	2556.42	-0.805492	0.253673	-3.17532	0.00149673	0.0273882	EYA transcriptional coactivator and phosphatase 2 [Source:HGNC Symbol;Acc:HGNC:3520]	protein_coding	multicellular organism development, striated muscle tissue development, chromatin organization, peptidyl-tyrosine dephosphorylation, DNA repair, cellular response to DNA damage stimulus, cell differentiation, anatomical structure development, protein dephosphorylation, mesodermal cell fate specification, histone dephosphorylation, positive regulation of DNA repair, extrinsic apoptotic signaling p…
GPR114	287.808	-0.855259	0.269294	-3.17593	0.00149359	0.0273882	NA	NA	NA
MCEE	526.813	-0.749509	0.236018	-3.17564	0.00149509	0.0273882	methylmalonyl-CoA epimerase [Source:HGNC Symbol;Acc:HGNC:16732]	protein_coding	short-chain fatty acid catabolic process, L-methylmalonyl-CoA metabolic process
MDP1	442.216	-0.692973	0.218188	-3.17604	0.001493	0.0273882	magnesium dependent phosphatase 1 [Source:HGNC Symbol;Acc:HGNC:28781]	protein_coding	dephosphorylation, peptidyl-tyrosine dephosphorylation, protein dephosphorylation
TSPAN1	3701.11	0.657753	0.207164	3.17503	0.0014982	0.0273924	tetraspanin 1 [Source:HGNC Symbol;Acc:HGNC:20657]	protein_coding	protein stabilization
FDXACB1	250.561	-1.0117	0.318672	-3.17475	0.00149967	0.0273966	ferredoxin-fold anticodon binding domain containing 1 [Source:HGNC Symbol;Acc:HGNC:25110]	protein_coding	rRNA base methylation
RP11-442N24__B.1	98.1642	-0.765908	0.241319	-3.17384	0.00150434	0.0274593	NA	NA	NA
ADCY5	7107.89	0.680225	0.214352	3.1734	0.00150664	0.0274785	adenylate cyclase 5 [Source:HGNC Symbol;Acc:HGNC:236]	protein_coding	intracellular signal transduction, cyclic nucleotide biosynthetic process, cAMP biosynthetic process, adenosine receptor signaling pathway, adenylate cyclase-activating G protein-coupled receptor signaling pathway, adenylate cyclase-activating dopamine receptor signaling pathway, adenylate cyclase-inhibiting dopamine receptor signaling pathway, locomotory behavior, neuromuscular process controlli…
CAND2	362.297	0.645197	0.203373	3.17248	0.00151143	0.027543	cullin associated and neddylation dissociated 2 (putative) [Source:HGNC Symbol;Acc:HGNC:30689]	protein_coding	SCF complex assembly, positive regulation of transcription, DNA-templated, protein ubiquitination
CTD-2260A17.1	37.1867	1.39767	0.440745	3.17115	0.00151837	0.0276466	NA	NA	NA
RP11-111M22.2	623.848	-0.779706	0.245934	-3.17038	0.00152238	0.0276739	NA	NA	NA
ZMYND15	206.074	0.70534	0.222467	3.17053	0.00152161	0.0276739	zinc finger MYND-type containing 15 [Source:HGNC Symbol;Acc:HGNC:20997]	protein_coding	negative regulation of transcription, DNA-templated, cell differentiation, spermatogenesis, spermatid development
MYLIP	4546.39	0.52214	0.164741	3.16947	0.00152717	0.0277381	myosin regulatory light chain interacting protein [Source:HGNC Symbol;Acc:HGNC:21155]	protein_coding	protein ubiquitination, nervous system development, ubiquitin-dependent protein catabolic process, protein polyubiquitination, negative regulation of neuron projection development, low-density lipoprotein particle receptor catabolic process, negative regulation of low-density lipoprotein particle clearance, protein destabilization, regulation of low-density lipoprotein particle receptor catabolic…
EEF2	319386	-0.492368	0.155447	-3.16743	0.0015379	0.0279101	eukaryotic translation elongation factor 2 [Source:HGNC Symbol;Acc:HGNC:3214]	protein_coding	translation, translational elongation, hematopoietic progenitor cell differentiation, response to ischemia, skeletal muscle contraction, aging, glial cell proliferation, response to estradiol, response to endoplasmic reticulum stress, skeletal muscle cell differentiation, response to drug, response to hydrogen peroxide, response to ethanol, positive regulation of translation, response to folic ac…
AC009506.1	315.88	-0.78787	0.248787	-3.16684	0.00154103	0.0279439	NA	NA	NA
NGFRAP1	8397.5	-0.521042	0.164563	-3.16622	0.00154435	0.027981	NA	NA	NA
RP11-977G19.11	74.2826	-1.09223	0.345093	-3.16504	0.00155062	0.0280715	NA	NA	NA
RP11-252A24.7	3102.17	-0.384554	0.121519	-3.16456	0.0015532	0.0280952	NA	NA	NA
PSMB10	2421.63	0.780444	0.246699	3.16354	0.00155861	0.02817	proteasome 20S subunit beta 10 [Source:HGNC Symbol;Acc:HGNC:9538]	protein_coding	proteolysis involved in cellular protein catabolic process, immune system process, proteolysis, Fc-epsilon receptor signaling pathway, T cell receptor signaling pathway, MAPK cascade, protein polyubiquitination, stimulatory C-type lectin receptor signaling pathway, antigen processing and presentation of exogenous peptide antigen via MHC class I, TAP-dependent, regulation of cellular amino acid me…
ADAM19	239.813	1.26951	0.401491	3.16198	0.00156703	0.0282989	ADAM metallopeptidase domain 19 [Source:HGNC Symbol;Acc:HGNC:197]	protein_coding	proteolysis, membrane protein ectodomain proteolysis, placenta development, positive regulation of gene expression, extracellular matrix organization, positive regulation of cell-cell adhesion mediated by cadherin
HIST1H2AH	16019.3	-0.831064	0.262861	-3.16161	0.00156897	0.0283108	NA	NA	NA
CTD-2008P7.9	140.871	1.27368	0.402991	3.16058	0.00157457	0.0283887	NA	NA	NA
ADAMTS17	1063.56	0.730222	0.231061	3.1603	0.00157605	0.0283922	ADAM metallopeptidase with thrombospondin type 1 motif 17 [Source:HGNC Symbol;Acc:HGNC:17109]	protein_coding	proteolysis
FLVCR1	1021.2	0.672968	0.213068	3.15846	0.00158606	0.0285455	FLVCR heme transporter 1 [Source:HGNC Symbol;Acc:HGNC:24682]	protein_coding	transmembrane transport, mitochondrial transport, erythrocyte maturation, multicellular organism development, erythrocyte differentiation, cellular iron ion homeostasis, heme transport, heme export, blood vessel development, in utero embryonic development, limb morphogenesis, multicellular organism growth, embryonic digit morphogenesis, regulation of organ growth, spleen development, embryonic sk…
RPL3P6	137.147	1.2766	0.40421	3.15826	0.00158715	0.0285455	NA	NA	NA
DTX3L	6926.25	0.861115	0.272722	3.15748	0.0015914	0.0285986	deltex E3 ubiquitin ligase 3L [Source:HGNC Symbol;Acc:HGNC:30323]	protein_coding	protein ubiquitination, Notch signaling pathway, protein transport, chromatin organization, DNA repair, cellular response to DNA damage stimulus, protein autoubiquitination, ubiquitin-dependent protein catabolic process, double-strand break repair, positive regulation of transcription, DNA-templated, immune system process, innate immune response, histone monoubiquitination, defense response to vi…
TGFB2	4647.82	-0.888554	0.281468	-3.15686	0.00159477	0.0286357	transforming growth factor beta 2 [Source:HGNC Symbol;Acc:HGNC:11768]	protein_coding	negative regulation of gene expression, positive regulation of protein secretion, transforming growth factor beta receptor signaling pathway, negative regulation of angiogenesis, positive regulation of epithelial cell migration, positive regulation of epithelial to mesenchymal transition, positive regulation of Notch signaling pathway, ventricular septum morphogenesis, positive regulation of phos…
CELSR3	13382.7	0.505749	0.16025	3.156	0.00159949	0.0286505	cadherin EGF LAG seven-pass G-type receptor 3 [Source:HGNC Symbol;Acc:HGNC:3230]	protein_coding	G protein-coupled receptor signaling pathway, homophilic cell adhesion via plasma membrane adhesion molecules, cell adhesion, cell surface receptor signaling pathway, signal transduction, multicellular organism development, cell-cell adhesion, Wnt signaling pathway, planar cell polarity pathway, neuron migration, regulation of protein phosphorylation, axonal fasciculation, regulation of protein l…
TOM1	2111.64	0.622195	0.197133	3.15622	0.00159828	0.0286505	target of myb1 membrane trafficking protein [Source:HGNC Symbol;Acc:HGNC:11982]	protein_coding	intracellular protein transport, protein transport, endocytosis, endosomal transport, neutrophil degranulation
ZNF571	283.02	-0.705188	0.223443	-3.15601	0.00159942	0.0286505	zinc finger protein 571 [Source:HGNC Symbol;Acc:HGNC:25000]	protein_coding	regulation of transcription, DNA-templated
TATDN1	3996.23	-0.770772	0.244253	-3.15564	0.00160148	0.0286629	TatD DNase domain containing 1 [Source:HGNC Symbol;Acc:HGNC:24220]	protein_coding	DNA metabolic process, nucleic acid phosphodiester bond hydrolysis
RPL6P27	8452.08	-0.691683	0.21931	-3.15391	0.00161099	0.0287864	NA	NA	NA
RSAD1	4445.29	-0.478118	0.151587	-3.15408	0.00161002	0.0287864	radical S-adenosyl methionine domain containing 1 [Source:HGNC Symbol;Acc:HGNC:25634]	protein_coding	porphyrin-containing compound biosynthetic process, oxidation-reduction process
RPL7AP30	211.431	-0.863613	0.273849	-3.15361	0.00161265	0.0287926	NA	NA	NA
HRC	25.809	1.63894	0.519812	3.15294	0.00161635	0.0288354	histidine rich calcium binding protein [Source:HGNC Symbol;Acc:HGNC:5178]	protein_coding	positive regulation of heart rate, regulation of release of sequestered calcium ion into cytosol by sarcoplasmic reticulum, regulation of cardiac muscle contraction by regulation of the release of sequestered calcium ion, regulation of heart rate, cellular protein metabolic process, post-translational protein modification, muscle contraction, regulation of cytosolic calcium ion concentration, reg…
PDZRN3	1448.97	0.644409	0.204452	3.15188	0.0016222	0.0289164	PDZ domain containing ring finger 3 [Source:HGNC Symbol;Acc:HGNC:17704]	protein_coding	protein ubiquitination, neuromuscular junction development
C2orf54	1865.95	0.84984	0.269769	3.15025	0.00163133	0.0290555	NA	NA	NA
B2M	13682.1	0.921524	0.292569	3.14976	0.00163402	0.0290566	beta-2-microglobulin [Source:HGNC Symbol;Acc:HGNC:914]	protein_coding	immune response, immune system process, regulation of immune response, cellular protein metabolic process, retina homeostasis, antigen processing and presentation of exogenous peptide antigen via MHC class I, TAP-dependent, innate immune response, neutrophil degranulation, antigen processing and presentation of peptide antigen via MHC class I, positive regulation of receptor-mediated endocytosis,…
WDR83OS	8585.03	-0.450821	0.143125	-3.14984	0.00163361	0.0290566	NA	NA	NA
FXYD6	187.199	-0.851373	0.270373	-3.14888	0.00163898	0.0291213	FXYD domain containing ion transport regulator 6 [Source:HGNC Symbol;Acc:HGNC:4030]	protein_coding	regulation of ion transport, ion transport, regulation of sodium ion transmembrane transporter activity, biological_process, ion transmembrane transport, regulation of cardiac conduction
RPL36A	35411	-0.630908	0.200528	-3.14623	0.00165388	0.0293623	ribosomal protein L36a [Source:HGNC Symbol;Acc:HGNC:10359]	protein_coding	translation, cytoplasmic translation, viral transcription, translational initiation, nuclear-transcribed mRNA catabolic process, nonsense-mediated decay, SRP-dependent cotranslational protein targeting to membrane
CTD-3222D19.2	72.6388	3.49685	1.11154	3.14594	0.00165553	0.0293679	NA	NA	NA
PPA2	5082.87	-0.66814	0.212422	-3.14534	0.00165897	0.0294053	inorganic pyrophosphatase 2 [Source:HGNC Symbol;Acc:HGNC:28883]	protein_coding	phosphate-containing compound metabolic process, protein dephosphorylation, tRNA aminoacylation for protein translation, regulation of mitochondrial membrane potential, diphosphate metabolic process
LRRN4CL	32.4889	-1.66183	0.528503	-3.14441	0.00166423	0.029475	NA	NA	NA
LIPG	148.324	1.92404	0.61194	3.14416	0.00166563	0.029476	lipase G, endothelial type [Source:HGNC Symbol;Acc:HGNC:6623]	protein_coding	lipid metabolic process, cholesterol homeostasis, positive regulation of high-density lipoprotein particle clearance, lipid catabolic process, response to nutrient, cell population proliferation, regulation of lipoprotein metabolic process, high-density lipoprotein particle remodeling, reverse cholesterol transport, phospholipid homeostasis, phospholipid catabolic process, positive regulation of …
CMTM4	15381.3	-0.486625	0.1548	-3.14356	0.00166905	0.029489	NA	NA	NA
GADD45G	431.538	0.987162	0.31405	3.14333	0.00167037	0.029489	growth arrest and DNA damage inducible gamma [Source:HGNC Symbol;Acc:HGNC:4097]	protein_coding	regulation of cell cycle, apoptotic process, multicellular organism development, cell differentiation, positive regulation of apoptotic process, positive regulation of cold-induced thermogenesis, positive regulation of JNK cascade, positive regulation of p38MAPK cascade, activation of MAPKKK activity
MT1X	1028.56	-0.916593	0.291568	-3.14366	0.00166847	0.029489	metallothionein 1X [Source:HGNC Symbol;Acc:HGNC:7405]	protein_coding	negative regulation of growth, cellular zinc ion homeostasis, detoxification of copper ion, cellular response to erythropoietin, cellular response to cadmium ion, cellular response to copper ion, cellular response to zinc ion, response to metal ion
RPS4X	91911.3	-0.492289	0.156651	-3.14258	0.00167464	0.0295407	ribosomal protein S4 X-linked [Source:HGNC Symbol;Acc:HGNC:10424]	protein_coding	translation, multicellular organism development, viral transcription, positive regulation of cell population proliferation, translational initiation, positive regulation of translation, nuclear-transcribed mRNA catabolic process, nonsense-mediated decay, SRP-dependent cotranslational protein targeting to membrane
P2RY6	299.735	1.1782	0.375141	3.14069	0.00168548	0.0297081	pyrimidinergic receptor P2Y6 [Source:HGNC Symbol;Acc:HGNC:8543]	protein_coding	G protein-coupled receptor signaling pathway, positive regulation of vascular smooth muscle cell proliferation, positive regulation of ERK1 and ERK2 cascade, signal transduction, G protein-coupled purinergic nucleotide receptor signaling pathway, phagocytosis, phospholipase C-activating G protein-coupled receptor signaling pathway, activation of phospholipase C activity, positive regulation of in…
CTD-2524L6.3	23.8683	2.18789	0.696773	3.14003	0.0016893	0.0297516	NA	NA	NA
CTD-2619J13.17	106.16	-0.848662	0.270354	-3.13908	0.00169479	0.0298127	NA	NA	NA
SEC11A	14417	-0.447938	0.142703	-3.13896	0.00169547	0.0298127	SEC11 homolog A, signal peptidase complex subunit [Source:HGNC Symbol;Acc:HGNC:17718]	protein_coding	signal peptide processing, proteolysis
WIPI1	3932.49	0.452733	0.144248	3.13857	0.00169773	0.0298286	WD repeat domain, phosphoinositide interacting 1 [Source:HGNC Symbol;Acc:HGNC:25471]	protein_coding	autophagy, autophagosome assembly, autophagy of mitochondrion, cellular response to starvation, IRE1-mediated unfolded protein response, macroautophagy, protein localization to phagophore assembly site, autophagy of nucleus, protein lipidation, vesicle targeting, trans-Golgi to endosome
SOWAHC	1345.57	0.427275	0.136167	3.13787	0.00170179	0.0298762	NA	NA	NA
C12orf76	250.963	-0.69114	0.220314	-3.13706	0.00170649	0.029918	NA	NA	NA
TMEM140	1943.76	0.527155	0.168044	3.137	0.00170689	0.029918	NA	NA	NA
AC116366.5	27.3728	1.70732	0.544397	3.13616	0.00171176	0.0299795	NA	NA	NA
MRPL54	1904.11	-0.532437	0.169831	-3.1351	0.00171794	0.0300176	mitochondrial ribosomal protein L54 [Source:HGNC Symbol;Acc:HGNC:16685]	protein_coding	mitochondrial translational elongation, mitochondrial translational termination
RPL30	87560.8	-0.607273	0.19369	-3.13528	0.00171693	0.0300176	ribosomal protein L30 [Source:HGNC Symbol;Acc:HGNC:10333]	protein_coding	translation, cytoplasmic translation, defense response to Gram-negative bacterium, viral transcription, antimicrobial humoral immune response mediated by antimicrobial peptide, translational initiation, nuclear-transcribed mRNA catabolic process, nonsense-mediated decay, killing of cells of other organism, SRP-dependent cotranslational protein targeting to membrane
RUNDC3A	216.083	0.972184	0.310098	3.13509	0.00171801	0.0300176	RUN domain containing 3A [Source:HGNC Symbol;Acc:HGNC:16984]	protein_coding	regulation of catalytic activity, small GTPase mediated signal transduction, positive regulation of cGMP-mediated signaling
RPL5P23	44.9141	-1.10148	0.351481	-3.13382	0.00172547	0.030124	NA	NA	NA
ME3	102.765	1.32328	0.422329	3.1333	0.00172854	0.0301537	malic enzyme 3 [Source:HGNC Symbol;Acc:HGNC:6985]	protein_coding	oxidation-reduction process, tricarboxylic acid cycle, malate metabolic process, pyruvate metabolic process, aerobic respiration, oxygen metabolic process
CHCHD6	1000.24	-0.526309	0.167998	-3.13283	0.00173133	0.0301785	coiled-coil-helix-coiled-coil-helix domain containing 6 [Source:HGNC Symbol;Acc:HGNC:28184]	protein_coding	cellular response to DNA damage stimulus, inner mitochondrial membrane organization, cristae formation
AC139887.4	38.5814	1.30061	0.415193	3.13254	0.00173298	0.0301834	NA	NA	NA
HCFC2	1205.57	0.582672	0.186065	3.13155	0.00173884	0.0302615	host cell factor C2 [Source:HGNC Symbol;Acc:HGNC:24972]	protein_coding	positive regulation of nucleic acid-templated transcription, regulation of transcription, DNA-templated, chromatin remodeling, negative regulation of transcription by RNA polymerase II, regulation of transcription by RNA polymerase II, histone H4 acetylation, viral process
CAPN14	48.6358	1.95304	0.623745	3.13115	0.00174125	0.0302796	calpain 14 [Source:HGNC Symbol;Acc:HGNC:16664]	protein_coding	proteolysis
PIF1	1539.45	-0.593342	0.189515	-3.13084	0.00174306	0.0302873	PIF1 5'-to-3' DNA helicase [Source:HGNC Symbol;Acc:HGNC:26220]	protein_coding	DNA repair, telomere maintenance, DNA recombination, cellular response to DNA damage stimulus, mitochondrial genome maintenance, DNA replication, DNA duplex unwinding, negative regulation of telomere maintenance via telomerase, regulation of telomere maintenance, negative regulation of telomerase activity
RIBC2	255.167	-0.69485	0.22201	-3.12981	0.00174917	0.0303694	NA	NA	NA
PCBD2	1379.11	-0.547828	0.175122	-3.12826	0.00175846	0.0305067	pterin-4 alpha-carbinolamine dehydratase 2 [Source:HGNC Symbol;Acc:HGNC:24474]	protein_coding	tetrahydrobiopterin biosynthetic process, oxidation-reduction process, positive regulation of transcription, DNA-templated
MLH1	3502.17	-0.559564	0.178928	-3.12732	0.00176405	0.0305796	mutL homolog 1 [Source:HGNC Symbol;Acc:HGNC:7127]	protein_coding	mismatch repair, DNA repair, cellular response to DNA damage stimulus, cell cycle, nuclear-transcribed mRNA poly(A) tail shortening, resolution of meiotic recombination intermediates, somatic recombination of immunoglobulin genes involved in immune response, double-strand break repair via nonhomologous end joining, male meiosis chromosome segregation, synapsis, reciprocal meiotic recombination, m…
FAM213B	941.422	1.15319	0.368842	3.12652	0.00176887	0.0306391	NA	NA	NA
AP000936.1	179.45	-0.8227	0.26332	-3.12434	0.00178205	0.0307966	NA	NA	NA
BCL7C	4790.14	-0.680938	0.217975	-3.12393	0.00178453	0.0307966	BAF chromatin remodeling complex subunit BCL7C [Source:HGNC Symbol;Acc:HGNC:1006]	protein_coding	apoptotic process
EDA2R	974.87	0.740603	0.237075	3.12391	0.00178463	0.0307966	ectodysplasin A2 receptor [Source:HGNC Symbol;Acc:HGNC:17756]	protein_coding	ectodermal cell differentiation, multicellular organism development, cell differentiation, tumor necrosis factor-mediated signaling pathway, positive regulation of JNK cascade, epidermis development, positive regulation of I-kappaB kinase/NF-kappaB signaling, positive regulation of NF-kappaB transcription factor activity, intrinsic apoptotic signaling pathway by p53 class mediator
EIF2AK3	4684.03	0.731791	0.234233	3.1242	0.00178289	0.0307966	eukaryotic translation initiation factor 2 alpha kinase 3 [Source:HGNC Symbol;Acc:HGNC:3255]	protein_coding	protein phosphorylation, phosphorylation, chondrocyte development, response to unfolded protein, skeletal system development, regulation of translation, bone mineralization, negative regulation of translation, ossification, protein autophosphorylation, endoplasmic reticulum organization, activation of cysteine-type endopeptidase activity involved in apoptotic process, calcium-mediated signaling, …
SSR4P1	209.508	-0.71537	0.229002	-3.12386	0.00178495	0.0307966	NA	NA	NA
SYNGR3	446.949	1.48144	0.474331	3.12323	0.0017888	0.030839	synaptogyrin 3 [Source:HGNC Symbol;Acc:HGNC:11501]	protein_coding	substantia nigra development, positive regulation of transporter activity, regulated exocytosis, neurotransmitter uptake
CORO2A	2614.12	0.652698	0.209021	3.12264	0.00179239	0.0308767	coronin 2A [Source:HGNC Symbol;Acc:HGNC:2255]	protein_coding	intracellular signal transduction
GCSHP5	553.602	-0.728865	0.233451	-3.12214	0.00179544	0.0309052	NA	NA	NA
AP000347.2	381.045	0.91778	0.294007	3.12163	0.00179854	0.0309257	NA	NA	NA
CEACAM7	45.9806	1.71401	0.549222	3.12079	0.00180365	0.0309257	NA	NA	NA
PCED1B	265.41	-0.87571	0.280597	-3.12088	0.0018031	0.0309257	NA	NA	NA
RPL41P1	10482.3	-0.630182	0.201919	-3.12096	0.00180264	0.0309257	NA	NA	NA
Z84812.4	30.0229	-2.62971	0.842596	-3.12096	0.00180261	0.0309257	NA	NA	NA
CFDP1	2961.02	-0.544837	0.174618	-3.12016	0.00180751	0.0309678	craniofacial development protein 1 [Source:HGNC Symbol;Acc:HGNC:1873]	protein_coding	multicellular organism development, biological_process, cell adhesion, regulation of cell shape, regulation of cell population proliferation, negative regulation of fibroblast apoptotic process
NUDT1	2695.05	-0.610379	0.195686	-3.11918	0.00181355	0.0310471	nudix hydrolase 1 [Source:HGNC Symbol;Acc:HGNC:8048]	protein_coding	DNA repair, response to oxidative stress, nucleobase-containing small molecule catabolic process, purine nucleotide catabolic process, dGTP catabolic process, DNA protection, dATP catabolic process, aging, male gonad development, response to cadmium ion
ELFN1	319.861	1.03666	0.332641	3.11645	0.00183043	0.0312876	extracellular leucine rich repeat and fibronectin type III domain containing 1 [Source:HGNC Symbol;Acc:HGNC:33154]	protein_coding	negative regulation of phosphoprotein phosphatase activity, negative regulation of phosphatase activity, synapse organization
TSACC	111.195	-0.828696	0.265893	-3.11665	0.00182918	0.0312876	NA	NA	NA
PEG10	14.2169	-2.44036	0.783233	-3.11575	0.00183479	0.0313378	paternally expressed 10 [Source:HGNC Symbol;Acc:HGNC:14005]	protein_coding	apoptotic process, cell differentiation, negative regulation of transforming growth factor beta receptor signaling pathway, placenta development
AARS	49459.9	-0.598985	0.192363	-3.11383	0.00184677	0.0315181	NA	NA	NA
LINGO1	433.535	0.989471	0.317795	3.11355	0.00184853	0.0315236	leucine rich repeat and Ig domain containing 1 [Source:HGNC Symbol;Acc:HGNC:21205]	protein_coding	negative regulation of axonogenesis
POTEE	116.708	1.34599	0.432339	3.11326	0.0018503	0.0315295	POTE ankyrin domain family member E [Source:HGNC Symbol;Acc:HGNC:33895]	protein_coding	retina homeostasis, substantia nigra development
AKR1C2	1457.81	-0.602069	0.193538	-3.11086	0.00186545	0.0316408	aldo-keto reductase family 1 member C2 [Source:HGNC Symbol;Acc:HGNC:385]	protein_coding	oxidation-reduction process, lipid metabolic process, steroid metabolic process, G protein-coupled receptor signaling pathway, positive regulation of cell population proliferation, epithelial cell differentiation, prostaglandin metabolic process, positive regulation of protein kinase B signaling, daunorubicin metabolic process, doxorubicin metabolic process, digestion, progesterone metabolic proc…
DHRS4-AS1	1859.55	-0.635784	0.204367	-3.11098	0.00186466	0.0316408	NA	NA	NA
EIF4BP7	1797.47	-0.559625	0.179883	-3.11106	0.00186419	0.0316408	NA	NA	NA
SLC25A40	1856.38	-0.582865	0.187349	-3.11112	0.0018638	0.0316408	solute carrier family 25 member 40 [Source:HGNC Symbol;Acc:HGNC:29680]	protein_coding	transmembrane transport
WSB2	7441.38	0.433444	0.139328	3.11096	0.00186481	0.0316408	WD repeat and SOCS box containing 2 [Source:HGNC Symbol;Acc:HGNC:19222]	protein_coding	intracellular signal transduction, protein ubiquitination, post-translational protein modification
ZFYVE26	8561.3	0.375548	0.120707	3.11123	0.00186307	0.0316408	zinc finger FYVE-type containing 26 [Source:HGNC Symbol;Acc:HGNC:20761]	protein_coding	double-strand break repair via homologous recombination, mitotic cytokinesis, cell division, DNA repair, cellular response to DNA damage stimulus, cell cycle, regulation of cytokinesis
GLRA3	3585.32	-0.858324	0.276024	-3.1096	0.0018734	0.0317514	glycine receptor alpha 3 [Source:HGNC Symbol;Acc:HGNC:4328]	protein_coding	ion transport, chloride transport, ion transmembrane transport, signal transduction, excitatory postsynaptic potential, chemical synaptic transmission, regulation of membrane potential, nervous system process, chloride transmembrane transport, protein homooligomerization, neuropeptide signaling pathway, response to amino acid, synaptic transmission, glycinergic
AC069287.1	85.6013	3.81359	1.2267	3.10883	0.00187832	0.0318103	NA	NA	NA
DHRS3	2197.12	1.38619	0.446003	3.10802	0.00188348	0.0318506	dehydrogenase/reductase 3 [Source:HGNC Symbol;Acc:HGNC:17693]	protein_coding	retinol metabolic process, oxidation-reduction process, electron transport chain, visual perception, retinoid metabolic process, outflow tract morphogenesis, regulation of ossification, regulation of retinoic acid receptor signaling pathway, roof of mouth development, bone morphogenesis, cardiac septum morphogenesis
TRIM47	506.156	0.859715	0.276614	3.108	0.00188359	0.0318506	tripartite motif containing 47 [Source:HGNC Symbol;Acc:HGNC:19020]	protein_coding	protein ubiquitination
SNORD58B	548.515	-0.575836	0.185296	-3.10765	0.0018858	0.0318635	NA	NA	NA
DTNB	1419.23	-0.464978	0.149659	-3.10692	0.00189047	0.0318692	NA	NA	NA
EIF2D	6331.22	-0.562901	0.181172	-3.107	0.00188994	0.0318692	eukaryotic translation initiation factor 2D [Source:HGNC Symbol;Acc:HGNC:6583]	protein_coding	formation of translation preinitiation complex, translational initiation, translation, ribosome disassembly, intracellular protein transport, IRES-dependent viral translational initiation
SUV39H1	1715.3	-0.809366	0.260488	-3.10712	0.00188921	0.0318692	suppressor of variegation 3-9 homolog 1 [Source:HGNC Symbol;Acc:HGNC:11479]	protein_coding	histone lysine methylation, methylation, chromatin organization, cell cycle, rhythmic process, cell differentiation, rRNA processing, viral process, negative regulation of transcription, DNA-templated, negative regulation of circadian rhythm, cellular response to DNA damage stimulus, chromatin silencing at rDNA, negative regulation of transcription by RNA polymerase II, histone H3-K9 dimethylatio…
PDP2	849.079	0.82334	0.265027	3.10663	0.00189234	0.0318763	pyruvate dehyrogenase phosphatase catalytic subunit 2 [Source:HGNC Symbol;Acc:HGNC:30263]	protein_coding	protein dephosphorylation, regulation of acetyl-CoA biosynthetic process from pyruvate, positive regulation of pyruvate dehydrogenase activity
EXOSC5	3413.41	-0.605203	0.194835	-3.10623	0.00189491	0.0318952	exosome component 5 [Source:HGNC Symbol;Acc:HGNC:24662]	protein_coding	RNA phosphodiester bond hydrolysis, exonucleolytic, rRNA processing, regulation of mRNA stability, exonucleolytic catabolism of deadenylated mRNA, defense response to virus, rRNA catabolic process, polyadenylation-dependent snoRNA 3'-end processing, nuclear-transcribed mRNA catabolic process, exonucleolytic, 3'-5', U4 snRNA 3'-end processing, nuclear mRNA surveillance, DNA deamination, RNA catabo…
RBPMS2	80.7801	1.39232	0.448277	3.10592	0.00189685	0.0319036	RNA binding protein, mRNA processing factor 2 [Source:HGNC Symbol;Acc:HGNC:19098]	protein_coding	multicellular organism development, positive regulation of smooth muscle cell proliferation, negative regulation of smooth muscle cell differentiation, embryonic digestive tract morphogenesis, negative regulation of BMP signaling pathway
TCF19	587.75	-0.5755	0.185334	-3.1052	0.00190151	0.0319575	transcription factor 19 [Source:HGNC Symbol;Acc:HGNC:11629]	protein_coding	regulation of gene expression, regulation of transcription, DNA-templated
FLVCR2	7003.71	0.424094	0.136599	3.10466	0.001905	0.0319674	FLVCR heme transporter 2 [Source:HGNC Symbol;Acc:HGNC:20105]	protein_coding	transmembrane transport, heme export
RAB26	726.797	0.600871	0.19353	3.1048	0.00190406	0.0319674	RAB26, member RAS oncogene family [Source:HGNC Symbol;Acc:HGNC:14259]	protein_coding	protein transport, intracellular protein transport, Rab protein signal transduction, regulated exocytosis, regulation of exocytosis, Golgi to plasma membrane protein transport, exocrine system development, regulation of protein catabolic process at presynapse, modulating synaptic transmission
SNRPA	5066.65	-0.477753	0.153931	-3.10367	0.00191134	0.0320495	small nuclear ribonucleoprotein polypeptide A [Source:HGNC Symbol;Acc:HGNC:11151]	protein_coding	mRNA processing, RNA splicing, mRNA splicing, via spliceosome, regulation of mRNA polyadenylation
PHACTR4	2175.09	-0.451262	0.145546	-3.10048	0.00193211	0.032373	phosphatase and actin regulator 4 [Source:HGNC Symbol;Acc:HGNC:25793]	protein_coding	multicellular organism development, regulation of phosphoprotein phosphatase activity, nervous system development, regulation of cell cycle, actin cytoskeleton organization, Rho protein signal transduction, neural tube closure, neural crest cell migration, positive regulation of catalytic activity, closure of optic fissure, enteric nervous system development, negative regulation of integrin-media…
ABCA6	22.863	3.52401	1.13688	3.09973	0.00193698	0.0324194	ATP binding cassette subfamily A member 6 [Source:HGNC Symbol;Acc:HGNC:36]	protein_coding	lipid transport, transmembrane transport
RPS14	91645.3	-0.457031	0.147448	-3.0996	0.00193782	0.0324194	ribosomal protein S14 [Source:HGNC Symbol;Acc:HGNC:10387]	protein_coding	translation, ribosomal small subunit assembly, maturation of SSU-rRNA from tricistronic rRNA transcript (SSU-rRNA, 5.8S rRNA, LSU-rRNA), negative regulation of transcription by RNA polymerase II, erythrocyte differentiation, viral transcription, translational initiation, rRNA processing, maturation of SSU-rRNA, nuclear-transcribed mRNA catabolic process, nonsense-mediated decay, regulation of tra…
CTD-3064M3.4	60.5986	1.18293	0.381702	3.0991	0.00194112	0.0324421	NA	NA	NA
RP11-475C16.1	1082.72	-0.663768	0.214192	-3.09894	0.00194211	0.0324421	NA	NA	NA
TMBIM1	1445.56	0.703428	0.227105	3.09737	0.00195244	0.0325682	transmembrane BAX inhibitor motif containing 1 [Source:HGNC Symbol;Acc:HGNC:23410]	protein_coding	neutrophil degranulation, negative regulation of extrinsic apoptotic signaling pathway via death domain receptors, negative regulation of catalytic activity, positive regulation of blood vessel remodeling, negative regulation of protein localization to plasma membrane, negative regulation of Fas signaling pathway
VGF	1055.34	0.757715	0.244634	3.09735	0.00195262	0.0325682	VGF nerve growth factor inducible [Source:HGNC Symbol;Acc:HGNC:12684]	protein_coding	signal transduction, defense response to bacterium, cellular protein metabolic process, post-translational protein modification, ovarian follicle development, response to dietary excess, generation of precursor metabolites and energy, response to cold, sexual reproduction, insulin secretion, response to insulin, carbohydrate homeostasis, glucose homeostasis, regulation of synaptic plasticity, res…
UNC119B	10218.8	-0.417172	0.134705	-3.09692	0.00195544	0.0325906	unc-119 lipid binding chaperone B [Source:HGNC Symbol;Acc:HGNC:16488]	protein_coding	protein transport, cilium assembly, nervous system development, cell projection organization, lipoprotein transport
FGD5	18.945	2.59889	0.839483	3.09583	0.00196265	0.0326838	FYVE, RhoGEF and PH domain containing 5 [Source:HGNC Symbol;Acc:HGNC:19117]	protein_coding	cytoskeleton organization, filopodium assembly, actin cytoskeleton organization, regulation of cell shape, regulation of GTPase activity
SIK2	3235.06	-0.353183	0.114091	-3.09562	0.00196399	0.0326838	salt inducible kinase 2 [Source:HGNC Symbol;Acc:HGNC:21680]	protein_coding	protein phosphorylation, intracellular signal transduction, phosphorylation, protein autophosphorylation, regulation of insulin receptor signaling pathway
C6orf57	877.9	-0.645607	0.208659	-3.09408	0.00197422	0.0327434	NA	NA	NA
GRHL2	20747.2	-0.394001	0.127333	-3.09425	0.00197312	0.0327434	grainyhead like transcription factor 2 [Source:HGNC Symbol;Acc:HGNC:2799]	protein_coding	regulation of transcription by RNA polymerase II, cell adhesion, positive regulation of transcription by RNA polymerase II, cell junction assembly, brain development, epidermis development, neural tube closure, positive regulation of telomerase activity, epithelial cell morphogenesis, bicellular tight junction assembly, cell population proliferation, lung epithelial cell differentiation, negative…
PGAM1P7	281.557	0.811637	0.262329	3.09397	0.001975	0.0327434	NA	NA	NA
RP11-304F15.4	125.285	0.82016	0.265062	3.09423	0.00197327	0.0327434	NA	NA	NA
SEC23B	10706.6	0.444791	0.143732	3.09459	0.00197083	0.0327434	SEC23 homolog B, COPII coat complex component [Source:HGNC Symbol;Acc:HGNC:10702]	protein_coding	intracellular protein transport, endoplasmic reticulum to Golgi vesicle-mediated transport, COPII-coated vesicle budding, protein transport, positive regulation of GTPase activity, vesicle-mediated transport, COPII-coated vesicle cargo loading
PFKM	5118.93	-0.367472	0.118798	-3.09327	0.00197967	0.0327962	phosphofructokinase, muscle [Source:HGNC Symbol;Acc:HGNC:8877]	protein_coding	glycolytic process, fructose 6-phosphate metabolic process, phosphorylation, metabolic process, glycolytic process through fructose-6-phosphate, fructose 1,6-bisphosphate metabolic process, canonical glycolysis, positive regulation of transcription by RNA polymerase II, muscle cell cellular homeostasis, glucose catabolic process, protein homotetramerization, carbohydrate phosphorylation, glycogen…
TRIM17	211.895	0.72662	0.235148	3.09006	0.00200117	0.0331274	tripartite motif containing 17 [Source:HGNC Symbol;Acc:HGNC:13430]	protein_coding	protein ubiquitination, autophagy, protein autoubiquitination, regulation of protein localization
ATP5G2P4	71.3001	-0.894312	0.289455	-3.08964	0.00200399	0.0331493	NA	NA	NA
ZIC5	282.013	0.550342	0.178148	3.08924	0.00200671	0.0331695	Zic family member 5 [Source:HGNC Symbol;Acc:HGNC:20322]	protein_coding	multicellular organism development, cell differentiation, nervous system development, regulation of transcription by RNA polymerase II, central nervous system development
CYP2S1	47.8394	2.03579	0.659093	3.08877	0.00200985	0.0331716	cytochrome P450 family 2 subfamily S member 1 [Source:HGNC Symbol;Acc:HGNC:15654]	protein_coding	oxidation-reduction process, lipid metabolic process, fatty acid metabolic process, organic acid metabolic process, xenobiotic metabolic process, epoxygenase P450 pathway, exogenous drug catabolic process, prostaglandin metabolic process, retinoic acid metabolic process, icosanoid metabolic process
TOB2P1	242.469	-0.870744	0.281889	-3.08896	0.0020086	0.0331716	NA	NA	NA
IL20	195.114	-1.02792	0.333057	-3.08631	0.00202655	0.0334076	interleukin 20 [Source:HGNC Symbol;Acc:HGNC:6002]	protein_coding	positive regulation of epidermal cell differentiation, cytokine-mediated signaling pathway, regulation of inflammatory response, positive regulation of tyrosine phosphorylation of STAT protein, positive regulation of keratinocyte differentiation, positive regulation of osteoclast differentiation
RP11-543P15.1	7011.86	-0.563081	0.182463	-3.086	0.00202869	0.0334076	NA	NA	NA
RP11-622K12.1	1646.94	-0.565527	0.183247	-3.08615	0.00202769	0.0334076	NA	NA	NA
OSMR	949.353	0.406202	0.131653	3.08539	0.00203284	0.0334258	oncostatin M receptor [Source:HGNC Symbol;Acc:HGNC:8507]	protein_coding	positive regulation of cell population proliferation, positive regulation of acute inflammatory response, cytokine-mediated signaling pathway, response to cytokine, oncostatin-M-mediated signaling pathway
RPSAP58	6902.3	-0.624345	0.202354	-3.08541	0.00203272	0.0334258	NA	NA	NA
RP11-462G12.1	27.6137	2.0488	0.664501	3.08322	0.00204774	0.0336457	NA	NA	NA
NUDT4P1	113.231	-0.93054	0.301834	-3.08295	0.00204956	0.0336507	NA	NA	NA
RPL10AP6	337.357	-0.584017	0.189538	-3.08126	0.00206125	0.0338174	NA	NA	NA
SH3GLB2	15695.8	0.74609	0.242166	3.0809	0.00206373	0.033833	NA	NA	NA
C6orf62	22603.1	0.497717	0.161639	3.07919	0.00207561	0.0340024	chromosome 6 open reading frame 62 [Source:HGNC Symbol;Acc:HGNC:20998]	protein_coding	biological_process
FOXN3	2427.72	-0.512592	0.166588	-3.07701	0.0020909	0.0342274	forkhead box N3 [Source:HGNC Symbol;Acc:HGNC:1928]	protein_coding	regulation of transcription, DNA-templated, cell cycle, craniofacial suture morphogenesis, regulation of transcription by RNA polymerase II, negative regulation of transcription, DNA-templated, mitotic G2 DNA damage checkpoint
STAT5A	297.571	0.719804	0.234066	3.07522	0.00210349	0.034408	signal transducer and activator of transcription 5A [Source:HGNC Symbol;Acc:HGNC:11366]	protein_coding	regulation of transcription, DNA-templated, signal transduction, growth hormone receptor signaling pathway via JAK-STAT, positive regulation of blood vessel endothelial cell migration, positive regulation of transcription by RNA polymerase II, defense response, cytokine-mediated signaling pathway, regulation of cell population proliferation, positive regulation of endothelial cell proliferation, …
AP003068.23	151.226	0.884439	0.287698	3.07419	0.00211071	0.034436	NA	NA	NA
ITGAL	48.298	-1.66707	0.542219	-3.07454	0.00210828	0.034436	integrin subunit alpha L [Source:HGNC Symbol;Acc:HGNC:6148]	protein_coding	cell adhesion, signal transduction, inflammatory response, integrin-mediated signaling pathway, regulation of immune response, leukocyte migration, neutrophil degranulation, phagocytosis, extracellular matrix organization, receptor clustering, cell-matrix adhesion, heterophilic cell-cell adhesion via plasma membrane cell adhesion molecules, cell-cell adhesion, T cell activation via T cell recepto…
MKRN5P	172.858	0.99432	0.323452	3.07409	0.00211145	0.034436	NA	NA	NA
OGFR	19189	0.655442	0.213204	3.07425	0.00211031	0.034436	opioid growth factor receptor [Source:HGNC Symbol;Acc:HGNC:15768]	protein_coding	opioid receptor signaling pathway, regulation of growth, regulation of cell growth
IMPG1	47.0128	1.35129	0.439864	3.07207	0.00212579	0.0345931	interphotoreceptor matrix proteoglycan 1 [Source:HGNC Symbol;Acc:HGNC:6055]	protein_coding	visual perception
LINC01021	202.293	1.40283	0.456622	3.07219	0.00212494	0.0345931	NA	NA	NA
SMYD2	2446.07	-0.73706	0.239889	-3.0725	0.00212272	0.0345931	SET and MYND domain containing 2 [Source:HGNC Symbol;Acc:HGNC:20982]	protein_coding	methylation, chromatin organization, histone H3-K36 methylation, negative regulation of transcription by RNA polymerase II, negative regulation of cell population proliferation, peptidyl-lysine monomethylation, peptidyl-lysine dimethylation, regulation of signal transduction by p53 class mediator, histone lysine methylation, regulation of DNA damage response, signal transduction by p53 class medi…
RP1-159A19.3	262.297	-0.687823	0.22392	-3.07173	0.00212823	0.0346072	NA	NA	NA
PTOV1-AS1	1441.96	0.371733	0.121072	3.07034	0.00213813	0.0347426	NA	NA	NA
TMEM9B-AS1	91.1414	-0.917113	0.29873	-3.07004	0.0021403	0.0347524	NA	NA	NA
TMEM230	3008.82	-0.553044	0.180167	-3.06962	0.00214331	0.0347755	transmembrane protein 230 [Source:HGNC Symbol;Acc:HGNC:15876]	protein_coding	synaptic vesicle transport
PPAN-P2RY11	674.097	-11.0501	3.60318	-3.06676	0.00216394	0.0350845	PPAN-P2RY11 readthrough [Source:HGNC Symbol;Acc:HGNC:33526]	protein_coding	G protein-coupled receptor signaling pathway, signal transduction, ribosomal large subunit assembly
SPHK1	3536.62	0.789244	0.25741	3.0661	0.00216873	0.0351362	sphingosine kinase 1 [Source:HGNC Symbol;Acc:HGNC:11240]	protein_coding	phosphorylation, negative regulation of apoptotic process, lipid phosphorylation, sphingosine-1-phosphate receptor signaling pathway, regulation of endocytosis, positive regulation of peptidyl-threonine phosphorylation, positive regulation of cell migration, positive regulation of protein ubiquitination, protein folding, positive regulation of NF-kappaB transcription factor activity, positive reg…
C2orf74	543.236	-0.78252	0.255409	-3.06379	0.00218551	0.0353821	NA	NA	NA
AC144450.2	554.453	-0.56943	0.185874	-3.06353	0.00218742	0.035387	NA	NA	NA
SLC2A13	691.507	0.614253	0.200574	3.06248	0.00219514	0.035486	solute carrier family 2 member 13 [Source:HGNC Symbol;Acc:HGNC:15956]	protein_coding	transmembrane transport, glucose import, myo-inositol transport
AC017104.2	50.4645	1.2064	0.393981	3.06208	0.00219807	0.0355072	NA	NA	NA
ABHD3	1047.37	0.525305	0.171606	3.06111	0.00220519	0.0355202	abhydrolase domain containing 3 [Source:HGNC Symbol;Acc:HGNC:18718]	protein_coding	lipid metabolic process, phosphatidylcholine metabolic process, cellular lipid metabolic process, phosphatidylcholine biosynthetic process
AC062029.1	250.571	-1.44708	0.472733	-3.06109	0.00220531	0.0355202	NA	NA	NA
CTD-2012J19.1	40.0479	1.37497	0.449136	3.06138	0.00220322	0.0355202	NA	NA	NA
FAM83F	1392.27	0.533551	0.174294	3.0612	0.0022045	0.0355202	NA	NA	NA
IL15	23.4124	3.33738	1.09055	3.06026	0.00221142	0.0355925	interleukin 15 [Source:HGNC Symbol;Acc:HGNC:5977]	protein_coding	immune response, positive regulation of inflammatory response, signal transduction, cell-cell signaling, negative regulation of cold-induced thermogenesis, positive regulation of phagocytosis, positive regulation of peptidyl-tyrosine phosphorylation, positive regulation of cell population proliferation, macrophage differentiation, interleukin-15-mediated signaling pathway, neutrophil activation, …
CA12	7349.34	0.624553	0.204173	3.05894	0.00222125	0.0357198	carbonic anhydrase 12 [Source:HGNC Symbol;Acc:HGNC:1371]	protein_coding	bicarbonate transport, chloride ion homeostasis
RP5-1103G7.4	202.995	-0.668463	0.218541	-3.05876	0.00222256	0.0357198	NA	NA	NA
LINC00482	210.885	0.943659	0.308702	3.05686	0.00223667	0.0358945	NA	NA	NA
SERPINE1	569.768	-1.24088	0.405932	-3.05686	0.00223669	0.0358945	serpin family E member 1 [Source:HGNC Symbol;Acc:HGNC:8583]	protein_coding	positive regulation of angiogenesis, negative regulation of endothelial cell apoptotic process, positive regulation of inflammatory response, negative regulation of cell migration, negative regulation of vascular wound healing, cellular response to lipopolysaccharide, negative regulation of wound healing, negative regulation of peptidase activity, negative regulation of endopeptidase activity, an…
SCAMP5	2710.86	0.484935	0.158653	3.05658	0.00223878	0.035902	secretory carrier membrane protein 5 [Source:HGNC Symbol;Acc:HGNC:30386]	protein_coding	protein transport, exocytosis, response to endoplasmic reticulum stress, positive regulation of cytokine secretion, negative regulation of endocytosis, positive regulation of calcium ion-dependent exocytosis
RP11-632C17__A.1	3068.8	-0.510109	0.16697	-3.05509	0.00224995	0.0360491	NA	NA	NA
ZNF503-AS1	27.2402	1.84369	0.603515	3.05492	0.00225123	0.0360491	NA	NA	NA
C2orf82	233.426	0.814643	0.266737	3.0541	0.00225735	0.0361209	NA	NA	NA
CTSL	11836	0.474092	0.155289	3.05296	0.00226593	0.0362319	cathepsin L [Source:HGNC Symbol;Acc:HGNC:2537]	protein_coding	proteolysis, adaptive immune response, antigen processing and presentation of exogenous peptide antigen via MHC class II, toll-like receptor signaling pathway, extracellular matrix disassembly, proteolysis involved in cellular protein catabolic process, collagen catabolic process, regulation of keratinocyte differentiation, antigen processing and presentation, macrophage apoptotic process, cellul…
DARS2	8675.32	-0.543694	0.178126	-3.0523	0.00227095	0.0362525	aspartyl-tRNA synthetase 2, mitochondrial [Source:HGNC Symbol;Acc:HGNC:25538]	protein_coding	tRNA aminoacylation for protein translation, translation, tRNA aminoacylation, mitochondrial asparaginyl-tRNA aminoacylation
FBXO15	76.3933	-1.53695	0.503532	-3.05234	0.00227064	0.0362525	F-box protein 15 [Source:HGNC Symbol;Acc:HGNC:13617]	protein_coding	protein polyubiquitination, post-translational protein modification
LIF	3304.63	1.02578	0.336089	3.05212	0.00227231	0.0362525	LIF interleukin 6 family cytokine [Source:HGNC Symbol;Acc:HGNC:6596]	protein_coding	immune response, positive regulation of cell population proliferation, positive regulation of tyrosine phosphorylation of STAT protein, positive regulation of transcription by RNA polymerase II, regulation of cell differentiation, multicellular organism development, cytokine-mediated signaling pathway, positive regulation of protein localization to nucleus, positive regulation of peptidyl-serine …
SLX4	3029.07	-0.638248	0.209144	-3.05171	0.00227544	0.0362525	SLX4 structure-specific endonuclease subunit [Source:HGNC Symbol;Acc:HGNC:23845]	protein_coding	DNA repair, DNA replication, positive regulation of catalytic activity, DNA recombination, cellular response to DNA damage stimulus, resolution of meiotic recombination intermediates, interstrand cross-link repair, double-strand break repair via homologous recombination, t-circle formation, telomeric D-loop disassembly, negative regulation of telomere maintenance via telomere lengthening, nucleot…
THOC5	8058	-0.375852	0.123153	-3.05191	0.00227391	0.0362525	THO complex 5 [Source:HGNC Symbol;Acc:HGNC:19074]	protein_coding	mRNA processing, RNA splicing, mRNA transport, cell differentiation, mRNA export from nucleus, RNA export from nucleus, mRNA 3'-end processing, positive regulation of DNA-templated transcription, elongation, monocyte differentiation, viral mRNA export from host cell nucleus, primitive hemopoiesis, negative regulation of DNA damage checkpoint
RNF7	5938.07	-0.336615	0.11032	-3.05126	0.00227885	0.0362545	ring finger protein 7 [Source:HGNC Symbol;Acc:HGNC:10070]	protein_coding	protein ubiquitination, ubiquitin-dependent protein catabolic process, post-translational protein modification, SCF-dependent proteasomal ubiquitin-dependent protein catabolic process, protein neddylation, response to redox state
RP11-16F15.2	247.326	-0.784355	0.257059	-3.05127	0.00227875	0.0362545	NA	NA	NA
IL27RA	1817.72	-0.685841	0.224801	-3.05088	0.00228175	0.0362743	interleukin 27 receptor subunit alpha [Source:HGNC Symbol;Acc:HGNC:17290]	protein_coding	immune response, cell surface receptor signaling pathway, interleukin-27-mediated signaling pathway, interleukin-35-mediated signaling pathway, positive regulation of tyrosine phosphorylation of STAT protein, negative regulation of cellular extravasation, positive regulation of T-helper 1 type immune response, negative regulation of type 2 immune response, positive regulation of interferon-gamma …
NMI	777.499	1.13542	0.37226	3.05006	0.00228793	0.0363464	N-myc and STAT interactor [Source:HGNC Symbol;Acc:HGNC:7854]	protein_coding	transcription by RNA polymerase II, interferon-gamma-mediated signaling pathway, regulation of nucleic acid-templated transcription, inflammatory response, receptor signaling pathway via JAK-STAT, negative regulation of type I interferon production, negative regulation of interferon-alpha biosynthetic process, negative regulation of interferon-beta biosynthetic process, negative regulation of inn…
TNIK	261.397	1.38004	0.452668	3.04869	0.00229843	0.0364869	TRAF2 and NCK interacting kinase [Source:HGNC Symbol;Acc:HGNC:30765]	protein_coding	protein phosphorylation, phosphorylation, Wnt signaling pathway, nervous system development, positive regulation of protein phosphorylation, cytoskeleton organization, neuron projection morphogenesis, protein autophosphorylation, regulation of mitotic cell cycle, signal transduction by protein phosphorylation, stress-activated protein kinase signaling cascade, activation of protein kinase activit…
EEF1G	213444	-0.459539	0.150774	-3.04786	0.00230478	0.0365615	eukaryotic translation elongation factor 1 gamma [Source:HGNC Symbol;Acc:HGNC:3213]	protein_coding	translational elongation, translation, response to virus
ATP5J	3266.92	-0.542626	0.178087	-3.04697	0.00231163	0.0366273	NA	NA	NA
CHCHD7	1892.76	-0.388356	0.12746	-3.04689	0.00231226	0.0366273	coiled-coil-helix-coiled-coil-helix domain containing 7 [Source:HGNC Symbol;Acc:HGNC:28314]	protein_coding	biological_process
PRKRIRP7	183.947	-0.788058	0.258749	-3.04565	0.00232178	0.036723	NA	NA	NA
RNASEH1-AS1	345.754	-0.647207	0.212487	-3.04587	0.00232006	0.036723	NA	NA	NA
ZP3	2952.2	-0.602161	0.197725	-3.04545	0.00232329	0.036723	zona pellucida glycoprotein 3 [Source:HGNC Symbol;Acc:HGNC:13189]	protein_coding	binding of sperm to zona pellucida, egg coat formation, phosphatidylinositol-mediated signaling, positive regulation of transcription, DNA-templated, oocyte development, single fertilization, positive regulation of acrosome reaction, positive regulation of T cell proliferation, positive regulation of inflammatory response, positive regulation of interleukin-4 production, negative regulation of tr…
RP11-755B10.4	17.4743	-2.42646	0.796999	-3.04449	0.00233074	0.0368143	NA	NA	NA
SETD8	5412.83	0.433675	0.142461	3.04416	0.00233329	0.0368282	NA	NA	NA
C3orf14	9134.76	-0.943229	0.309963	-3.04304	0.002342	0.0369392	NA	NA	NA
DEXI	1159.69	-0.699408	0.229867	-3.04266	0.00234495	0.0369551	NA	NA	NA
PGAP3	1373.21	-0.569	0.187018	-3.04248	0.00234635	0.0369551	post-GPI attachment to proteins phospholipase 3 [Source:HGNC Symbol;Acc:HGNC:23719]	protein_coding	GPI anchor biosynthetic process, GPI anchor metabolic process
DIP2B	18236.2	0.44117	0.145132	3.03978	0.00236752	0.0372408	disco interacting protein 2 homolog B [Source:HGNC Symbol;Acc:HGNC:29284]	protein_coding	biological_process
RP13-122B23.8	27.4873	2.00707	0.660279	3.03973	0.00236787	0.0372408	NA	NA	NA
CTD-2240E14.4	99.5602	1.4174	0.466576	3.03788	0.00238247	0.0374433	NA	NA	NA
H1FX	6483.84	-0.664916	0.21889	-3.03767	0.00238414	0.0374433	NA	NA	NA
TCTN2	1274.85	-0.51338	0.169035	-3.03712	0.00238852	0.0374853	tectonic family member 2 [Source:HGNC Symbol;Acc:HGNC:25774]	protein_coding	smoothened signaling pathway, cilium assembly, cell projection organization, ciliary basal body-plasma membrane docking, protein localization to ciliary transition zone
ALOX12P2	2891.7	0.455306	0.149959	3.03621	0.00239573	0.0375451	NA	NA	NA
TMEM42	888.781	-0.903423	0.29754	-3.03631	0.00239496	0.0375451	NA	NA	NA
PATL2	92.5679	1.87552	0.618026	3.03469	0.00240786	0.0376942	PAT1 homolog 2 [Source:HGNC Symbol;Acc:HGNC:33630]	protein_coding	deadenylation-dependent decapping of nuclear-transcribed mRNA, negative regulation of translation, cytoplasmic mRNA processing body assembly, negative regulation of cytoplasmic mRNA processing body assembly
ZDHHC2	323.967	0.792051	0.261008	3.03459	0.00240867	0.0376942	zinc finger DHHC-type palmitoyltransferase 2 [Source:HGNC Symbol;Acc:HGNC:18469]	protein_coding	regulation of protein catabolic process, protein palmitoylation, cellular protein metabolic process, protein targeting to membrane, regulation of protein localization to plasma membrane, peptidyl-L-cysteine S-palmitoylation, regulation of cell-cell adhesion
AC111200.7	62.3128	-1.03937	0.342588	-3.03388	0.0024143	0.0377438	NA	NA	NA
MIR4426	344.919	-0.415542	0.136973	-3.03376	0.00241526	0.0377438	NA	NA	NA
MYB	1982.92	-0.68964	0.227433	-3.03228	0.00242716	0.0378907	MYB proto-oncogene, transcription factor [Source:HGNC Symbol;Acc:HGNC:7545]	protein_coding	regulation of transcription, DNA-templated, positive regulation of transcription by RNA polymerase II, positive regulation of transcription, DNA-templated, mitotic cell cycle, regulation of hematopoietic stem cell differentiation, negative regulation of transcription by RNA polymerase II, negative regulation of transcription, DNA-templated, chromatin remodeling, positive regulation of T-helper ce…
SBF2-AS1	381.562	-1.03833	0.342438	-3.03216	0.0024281	0.0378907	NA	NA	NA
CARD10	1872	0.644319	0.212605	3.03059	0.00244079	0.0380619	caspase recruitment domain family member 10 [Source:HGNC Symbol;Acc:HGNC:16422]	protein_coding	regulation of apoptotic process, negative regulation of cell migration involved in sprouting angiogenesis, activation of NF-kappaB-inducing kinase activity, protein-containing complex assembly, positive regulation of protein localization to nucleus
TENM3	4990.79	-1.10698	0.365314	-3.03021	0.00244381	0.038082	teneurin transmembrane protein 3 [Source:HGNC Symbol;Acc:HGNC:29944]	protein_coding	signal transduction, cell adhesion, cell differentiation, homophilic cell adhesion via plasma membrane adhesion molecules, positive regulation of neuron projection development, heterophilic cell-cell adhesion via plasma membrane cell adhesion molecules, regulation of homophilic cell adhesion, neuron development, camera-type eye morphogenesis
RP11-80H5.5	19.0652	3.18664	1.0519	3.02941	0.00245036	0.0381571	NA	NA	NA
MGMT	4325.59	-0.579887	0.191435	-3.02916	0.00245237	0.0381614	O-6-methylguanine-DNA methyltransferase [Source:HGNC Symbol;Acc:HGNC:7059]	protein_coding	DNA repair, negative regulation of apoptotic process, methylation, cellular response to DNA damage stimulus, DNA ligation, DNA methylation, DNA dealkylation involved in DNA repair, positive regulation of double-strand break repair, response to toxic substance, response to organic cyclic compound, cellular response to oxidative stress, response to drug, regulation of cysteine-type endopeptidase ac…
C21orf58	4720.62	-0.573428	0.189321	-3.02887	0.00245473	0.0381712	NA	NA	NA
PARK7	12780.9	-0.456047	0.150677	-3.02666	0.0024727	0.0384236	Parkinsonism associated deglycase [Source:HGNC Symbol;Acc:HGNC:16369]	protein_coding	proteolysis, DNA repair, cellular response to DNA damage stimulus, inflammatory response, autophagy, cellular oxidant detoxification, mitochondrion organization, protein stabilization, single fertilization, positive regulation of protein-containing complex assembly, positive regulation of protein kinase B signaling, negative regulation of protein binding, positive regulation of transcription by R…
CHST5	24.6952	-2.28744	0.755849	-3.02633	0.00247546	0.0384393	carbohydrate sulfotransferase 5 [Source:HGNC Symbol;Acc:HGNC:1973]	protein_coding	carbohydrate metabolic process, keratan sulfate biosynthetic process, N-acetylglucosamine metabolic process, sulfur compound metabolic process, protein sulfation
KPNA4	8675.18	0.795954	0.263137	3.02486	0.00248747	0.0385987	karyopherin subunit alpha 4 [Source:HGNC Symbol;Acc:HGNC:6397]	protein_coding	protein import into nucleus, protein transport, NLS-bearing protein import into nucleus, viral process, modulation by virus of host cellular process, response to hydrogen peroxide
RPL27A	37059.7	-0.412155	0.136278	-3.02438	0.00249146	0.0386335	ribosomal protein L27a [Source:HGNC Symbol;Acc:HGNC:10329]	protein_coding	translation, viral transcription, translational initiation, nuclear-transcribed mRNA catabolic process, nonsense-mediated decay, SRP-dependent cotranslational protein targeting to membrane
RDM1	183	-0.937114	0.309912	-3.02381	0.00249616	0.038679	NA	NA	NA
ZCCHC2	2207.12	0.53926	0.178369	3.02328	0.00250049	0.038719	NA	NA	NA
HLA-F	52.1775	0.985876	0.326155	3.02272	0.00250515	0.0387638	major histocompatibility complex, class I, F [Source:HGNC Symbol;Acc:HGNC:4963]	protein_coding	immune system process, regulation of immune response, antigen processing and presentation of exogenous peptide antigen via MHC class I, TAP-dependent, antigen processing and presentation of peptide antigen via MHC class I, negative regulation of natural killer cell mediated cytotoxicity, interferon-gamma-mediated signaling pathway, type I interferon signaling pathway, positive regulation of T cel…
DPH5	814.484	-0.588564	0.194753	-3.0221	0.00251027	0.0388159	diphthamide biosynthesis 5 [Source:HGNC Symbol;Acc:HGNC:24270]	protein_coding	peptidyl-diphthamide biosynthetic process from peptidyl-histidine, methylation
DEPDC1B	2286.32	-0.530677	0.175626	-3.02163	0.00251419	0.038822	DEP domain containing 1B [Source:HGNC Symbol;Acc:HGNC:24902]	protein_coding	signal transduction, intracellular signal transduction, positive regulation of GTPase activity, positive regulation of Wnt signaling pathway, regulation of small GTPase mediated signal transduction, cell migration
SFXN4	3140.56	-0.353103	0.116856	-3.02169	0.00251364	0.038822	sideroflexin 4 [Source:HGNC Symbol;Acc:HGNC:16088]	protein_coding	ion transport, transmembrane transport, ion transmembrane transport, amino acid transport, mitochondrial transmembrane transport
APITD1	617.272	-0.610713	0.202183	-3.0206	0.00252276	0.0389272	NA	NA	NA
CNOT8	3555.26	-0.714391	0.236536	-3.02021	0.00252597	0.0389494	CCR4-NOT transcription complex subunit 8 [Source:HGNC Symbol;Acc:HGNC:9207]	protein_coding	transcription, DNA-templated, nucleic acid phosphodiester bond hydrolysis, RNA phosphodiester bond hydrolysis, exonucleolytic, gene silencing by RNA, DNA damage response, signal transduction by p53 class mediator resulting in cell cycle arrest, nuclear-transcribed mRNA poly(A) tail shortening, regulation of translation, negative regulation of translation, positive regulation of mRNA catabolic pro…
ZNF19	392.501	-0.737627	0.244333	-3.01894	0.00253661	0.0390861	zinc finger protein 19 [Source:HGNC Symbol;Acc:HGNC:12981]	protein_coding	regulation of transcription, DNA-templated
RP5-1024G6.5	111.222	-1.10339	0.36558	-3.01818	0.002543	0.0391572	NA	NA	NA
FTX	2472.07	0.60931	0.201974	3.01678	0.00255474	0.0392012	NA	NA	NA
MDH1B	62.546	-1.18048	0.391236	-3.01731	0.00255027	0.0392012	malate dehydrogenase 1B [Source:HGNC Symbol;Acc:HGNC:17836]	protein_coding	carbohydrate metabolic process, oxidation-reduction process, malate metabolic process, tricarboxylic acid cycle, NADH metabolic process, oxaloacetate metabolic process
NUDT17	970.867	-0.531741	0.176261	-3.01679	0.0025547	0.0392012	nudix hydrolase 17 [Source:HGNC Symbol;Acc:HGNC:26618]	protein_coding	NADH metabolic process, NADP catabolic process, NAD catabolic process
RP11-16C1.2	437.688	0.815395	0.270224	3.01747	0.00254891	0.0392012	NA	NA	NA
UBE2T	5080.63	-0.475241	0.157524	-3.01695	0.00255334	0.0392012	ubiquitin conjugating enzyme E2 T [Source:HGNC Symbol;Acc:HGNC:25009]	protein_coding	protein ubiquitination, DNA repair, cellular response to DNA damage stimulus, protein autoubiquitination, protein K6-linked ubiquitination, protein K48-linked ubiquitination, interstrand cross-link repair, protein polyubiquitination, protein K63-linked ubiquitination, protein K11-linked ubiquitination, protein monoubiquitination, protein K29-linked ubiquitination, protein K27-linked ubiquitination
CRYL1	1395.84	-0.516847	0.171402	-3.01541	0.00256635	0.0393519	crystallin lambda 1 [Source:HGNC Symbol;Acc:HGNC:18246]	protein_coding	oxidation-reduction process, fatty acid metabolic process, glucuronate catabolic process to xylulose 5-phosphate
HIST2H3C	32895.4	-0.975148	0.323428	-3.01504	0.00256945	0.039372	NA	NA	NA
ALKBH2	2170.18	-0.516288	0.171297	-3.01399	0.00257832	0.0394806	alkB homolog 2, alpha-ketoglutarate dependent dioxygenase [Source:HGNC Symbol;Acc:HGNC:32487]	protein_coding	oxidation-reduction process, DNA repair, cellular response to DNA damage stimulus, oxidative demethylation, DNA dealkylation involved in DNA repair, oxidative DNA demethylation, DNA demethylation
RP11-21L23.2	1113.14	0.767493	0.2547	3.01332	0.00258408	0.0395413	NA	NA	NA
RP11-140H17.1	24.4347	2.67298	0.887134	3.01305	0.00258635	0.0395486	NA	NA	NA
IFT172	2939.29	-0.609816	0.202426	-3.01254	0.00259074	0.0395879	intraflagellar transport 172 [Source:HGNC Symbol;Acc:HGNC:30391]	protein_coding	multicellular organism development, intraciliary transport involved in cilium assembly, cilium assembly, intraciliary transport, neural tube formation, neural tube closure, heart looping, Notch signaling pathway, smoothened signaling pathway, determination of left/right symmetry, brain development, heart development, epidermis development, regulation of smoothened signaling pathway, dorsal/ventra…
RPL21P39	34.5766	-1.16299	0.386077	-3.01233	0.00259251	0.0395879	NA	NA	NA
TTC30B	718.018	-0.643742	0.213759	-3.01154	0.00259929	0.039664	tetratricopeptide repeat domain 30B [Source:HGNC Symbol;Acc:HGNC:26425]	protein_coding	intraciliary transport involved in cilium assembly, cell projection organization, intraciliary transport
SLC22A1	19.0474	2.46224	0.817807	3.01079	0.00260569	0.0397341	solute carrier family 22 member 1 [Source:HGNC Symbol;Acc:HGNC:10963]	protein_coding	transmembrane transport, ion transport, neurotransmitter transport, drug transmembrane transport, organic cation transport, cation transport, establishment or maintenance of transmembrane electrochemical gradient, quaternary ammonium group transport, monoamine transport, dopamine transport, norepinephrine transport, epinephrine transport, norepinephrine uptake, dopamine uptake, cation transmembra…
ASB7	3217.55	0.591733	0.196616	3.00959	0.00261597	0.0397633	ankyrin repeat and SOCS box containing 7 [Source:HGNC Symbol;Acc:HGNC:17182]	protein_coding	intracellular signal transduction, protein ubiquitination, post-translational protein modification
IQCG	667.847	-0.637184	0.211782	-3.00868	0.00262384	0.0397633	IQ motif containing G [Source:HGNC Symbol;Acc:HGNC:25251]	protein_coding	cell differentiation, spermatogenesis, spermatid development, cilium organization, sperm axoneme assembly
RP11-276H7.2	113.628	1.10557	0.367295	3.01004	0.00261214	0.0397633	NA	NA	NA
RP11-436I24.1	87.4005	0.858275	0.285223	3.00914	0.0026199	0.0397633	NA	NA	NA
SPON2	89.5586	0.894752	0.29736	3.00899	0.00262121	0.0397633	spondin 2 [Source:HGNC Symbol;Acc:HGNC:11253]	protein_coding	cell adhesion, immune system process, innate immune response, mast cell mediated immunity, opsonization, response to lipopolysaccharide, positive regulation of interleukin-6 production, positive regulation of tumor necrosis factor production, defense response to bacterium, induction of bacterial agglutination, defense response to fungus, defense response to virus, positive regulation of macrophag…
TMC5	213.257	1.22205	0.406153	3.00885	0.0026224	0.0397633	transmembrane channel like 5 [Source:HGNC Symbol;Acc:HGNC:22999]	protein_coding	ion transmembrane transport, ion transport
TUBA8	152.496	0.906075	0.301101	3.00921	0.0026193	0.0397633	tubulin alpha 8 [Source:HGNC Symbol;Acc:HGNC:12410]	protein_coding	microtubule-based process, microtubule cytoskeleton organization, mitotic cell cycle, cytoskeleton organization
UBE2V2	4081.31	-1.0151	0.337298	-3.0095	0.00261679	0.0397633	ubiquitin conjugating enzyme E2 V2 [Source:HGNC Symbol;Acc:HGNC:12495]	protein_coding	protein ubiquitination, error-free postreplication DNA repair, postreplication repair, protein K63-linked ubiquitination, double-strand break repair via nonhomologous end joining, DNA double-strand break processing, regulation of DNA repair, protein polyubiquitination
ZBTB7B	7423.44	0.656632	0.218162	3.00983	0.00261393	0.0397633	zinc finger and BTB domain containing 7B [Source:HGNC Symbol;Acc:HGNC:18668]	protein_coding	multicellular organism development, cell differentiation, negative regulation of transcription by RNA polymerase II, positive regulation of gene expression, negative regulation of gene expression, transcription by RNA polymerase II, positive regulation of cold-induced thermogenesis, NK T cell differentiation, ectoderm development, lactation, positive regulation of histone deacetylation, response …
BAMBI	17183.3	0.398212	0.132424	3.0071	0.00263756	0.0399438	BMP and activin membrane bound inhibitor [Source:HGNC Symbol;Acc:HGNC:30251]	protein_coding	negative regulation of transforming growth factor beta receptor signaling pathway, positive regulation of canonical Wnt signaling pathway, positive regulation of cell population proliferation, positive regulation of epithelial to mesenchymal transition, regulation of cell shape, positive regulation of transcription, DNA-templated, positive regulation of protein binding, cell migration, transformi…
GPCPD1	1805.51	0.960288	0.319475	3.00583	0.00264854	0.0400826	glycerophosphocholine phosphodiesterase 1 [Source:HGNC Symbol;Acc:HGNC:26957]	protein_coding	lipid metabolic process, glycerophospholipid catabolic process, skeletal muscle tissue development
CLMN	7911.93	0.608756	0.202546	3.00551	0.00265132	0.0400971	calmin [Source:HGNC Symbol;Acc:HGNC:19972]	protein_coding	negative regulation of cell population proliferation, cytoskeletal anchoring at nuclear membrane, nuclear migration, nucleus localization, neuron projection development
CTD-2139B15.1	55.7599	1.09949	0.365927	3.00468	0.0026586	0.0401035	NA	NA	NA
HHAT	805.292	-0.640123	0.213054	-3.00451	0.00266005	0.0401035	hedgehog acyltransferase [Source:HGNC Symbol;Acc:HGNC:18270]	protein_coding	smoothened signaling pathway, protein palmitoylation, multicellular organism development
MSRB2	2246.89	-0.539927	0.179711	-3.00442	0.00266084	0.0401035	methionine sulfoxide reductase B2 [Source:HGNC Symbol;Acc:HGNC:17061]	protein_coding	oxidation-reduction process, response to oxidative stress, protein repair, actin filament polymerization
PEMT	2001.22	-0.751315	0.250036	-3.00482	0.00265734	0.0401035	phosphatidylethanolamine N-methyltransferase [Source:HGNC Symbol;Acc:HGNC:8830]	protein_coding	phosphatidylcholine biosynthetic process, methylation, lipid metabolic process, phospholipid biosynthetic process, positive regulation of cold-induced thermogenesis, blastocyst hatching, glycerophospholipid metabolic process, sphingomyelin biosynthetic process, response to nutrient, negative regulation of cell population proliferation, response to vitamin, response to drug, response to amino acid…
RP11-332H21.2	18.7293	2.38471	0.793602	3.00492	0.00265654	0.0401035	NA	NA	NA
AC006465.4	23.5064	1.82197	0.606701	3.00308	0.0026726	0.0402295	NA	NA	NA
FAM211A-AS1	29652.6	-0.464343	0.154634	-3.00286	0.00267456	0.0402295	NA	NA	NA
PAICS	12042.9	-0.714687	0.238019	-3.00264	0.00267649	0.0402295	phosphoribosylaminoimidazole carboxylase and phosphoribosylaminoimidazolesuccinocarboxamide synthase [Source:HGNC Symbol;Acc:HGNC:8587]	protein_coding	'de novo' IMP biosynthetic process, purine nucleotide biosynthetic process, metabolic process, purine ribonucleoside monophosphate biosynthetic process, purine nucleobase biosynthetic process
TSN	8096.97	-0.873276	0.290834	-3.00266	0.00267629	0.0402295	translin [Source:HGNC Symbol;Acc:HGNC:12379]	protein_coding	RNA metabolic process, nucleic acid phosphodiester bond hydrolysis, RNA phosphodiester bond hydrolysis, endonucleolytic, DNA recombination, production of siRNA involved in RNA interference
SH3PXD2A	1243.21	0.996645	0.332264	2.99956	0.00270374	0.0406113	SH3 and PX domains 2A [Source:HGNC Symbol;Acc:HGNC:23664]	protein_coding	positive regulation of catalytic activity, superoxide metabolic process, extracellular matrix organization, osteoclast fusion, in utero embryonic development, reactive oxygen species metabolic process
PLGRKT	645.134	-0.792666	0.264326	-2.99882	0.0027103	0.0406821	plasminogen receptor with a C-terminal lysine [Source:HGNC Symbol;Acc:HGNC:23633]	protein_coding	positive regulation of plasminogen activation, inflammatory response, chemotaxis
CDKN2C	940.204	-0.656678	0.219004	-2.99848	0.0027133	0.0406994	cyclin dependent kinase inhibitor 2C [Source:HGNC Symbol;Acc:HGNC:1789]	protein_coding	negative regulation of cell population proliferation, phosphorylation, cell cycle, negative regulation of cell growth, cell cycle arrest, G1/S transition of mitotic cell cycle, negative regulation of G1/S transition of mitotic cell cycle, negative regulation of phosphorylation, regulation of cyclin-dependent protein serine/threonine kinase activity, negative regulation of cyclin-dependent protein…
ZNF441	70.8306	2.34093	0.780787	2.99817	0.00271609	0.0407137	zinc finger protein 441 [Source:HGNC Symbol;Acc:HGNC:20875]	protein_coding	regulation of transcription, DNA-templated, regulation of transcription by RNA polymerase II
CATSPERB	229.892	0.995187	0.332115	2.99651	0.00273089	0.0409078	cation channel sperm associated auxiliary subunit beta [Source:HGNC Symbol;Acc:HGNC:20500]	protein_coding	multicellular organism development, cell differentiation, spermatogenesis, sperm-egg recognition, response to progesterone
ST8SIA6	614.678	-0.938383	0.31336	-2.99459	0.00274817	0.0411386	ST8 alpha-N-acetyl-neuraminide alpha-2,8-sialyltransferase 6 [Source:HGNC Symbol;Acc:HGNC:23317]	protein_coding	protein glycosylation, sialylation, ganglioside biosynthetic process, glycoprotein metabolic process, oligosaccharide metabolic process, blastocyst hatching, protein O-linked glycosylation, glycolipid biosynthetic process, carbohydrate biosynthetic process
[truncated: 31,423 more rows]
