# Supplementary material for: G-quadruplex binders as cytostatic modulators of innate immune genes in cancer cells
Source: Nucleic Acids Res. 2021 Jun 17;49(12):6673–86. doi: 10.1093/nar/gkab500 (PMC8266585; doi:10.1093/nar/gkab500)
Supplement: gkab500_Supplemental_Files [file gkab500_supplemental_files.zip › SD6.xlsx]

## Sheet: SD6
ID	Description	setSize	enrichmentScore	NES	pvalue	p.adjust	qvalues	rank	leading_edge	core_enrichment
HALLMARK_FATTY_ACID_METABOLISM	HALLMARK_FATTY_ACID_METABOLISM	146	-0.391728	-1.69234	0.00189753	0.00562303	0.00236759	5551	tags=38%, list=17%, signal=31%	HPGD/GLUL/FMO1/GAPDHS/ACSL4/NBN/EHHADH/ENO3/ECI2/EPHX1/INMT/ALDH9A1/NTHL1/ECHS1/ACSM3/CD36/AUH/LGALS1/SUCLG2/RETSAT/PDHB/ACOT8/ERP29/FH/SDHC/ACOT2/MIF/UROS/D2HGDH/CRAT/ALAD/HSD17B10/ECI1/GRHPR/NCAPH2/AADAT/HSD17B11/HADHB/PTPRG/PCBD1/UROD/DECR1/GCDH/BLVRA/H2AFZ/MDH2/BMPR1B/MCEE/ACAA2/PRDX6/ADSL/ADIPOR2/HADH/GSTZ1/S100A10
HALLMARK_DNA_REPAIR	HALLMARK_DNA_REPAIR	148	-0.514316	-2.23067	0.0019084	0.00562303	0.00236759	6254	tags=48%, list=19%, signal=39%	POLD1/POLD3/POLR3C/POLD4/TAF12/NT5C/RFC3/RNMT/TAF10/NME4/RAD52/SNAPC5/RALA/POLR2F/UPF3B/TAF6/PCNA/MPG/SAC3D1/POLR2K/FEN1/TAF9/NELFCD/DDB1/EDF1/NCBP2/NPR2/DDB2/ALYREF/NME1/ZNRD1/POLR1D/DAD1/POLR2C/COX17/NELFE/RPA2/SF3A3/BCAM/AAAS/MPC2/VPS28/POLR2I/TARBP2/CETN2/POLR2J/MRPL40/HPRT1/SUPT4H1/ZWINT/POLR2G/LIG1/APRT/RBX1/NUDT21/GTF2H5/ERCC1/POLE4/DGUOK/TK2/GPX4/SURF1/PRIM1/SSRP1/RFC2/RPA3/POLR3GL/RFC4/I…
HALLMARK_G2M_CHECKPOINT	HALLMARK_G2M_CHECKPOINT	192	-0.478631	-2.16153	0.0019685	0.00562303	0.00236759	8205	tags=53%, list=25%, signal=40%	KIF4A/MNAT1/MAD2L1/MYBL2/CDK1/NASP/POLA2/AURKA/CENPE/SMC4/SNRPD1/PTTG1/TROAP/ORC5/RACGAP1/FBXO5/TOP2A/DKC1/SMARCC1/UBE2S/SMC1A/KIF11/RBL1/KPNA2/ABL1/POLE/CDC20/PBK/UCK2/TMPO/CKS2/KIF2C/PRMT5/BUB1/CDC25B/EXO1/EWSR1/CCNF/MCM6/CKS1B/PLK1/CHAF1A/UBE2C/HMMR/NEK2/E2F1/CBX1/DTYMK/TACC3/STIL/PRC1/CENPF/HMGA1/BUB3/CDK4/H2AFX/CCNB2/ILF3/EZH2/TTK/CDKN1B/KIF20B/RPA2/MEIS1/CHEK1/TPX2/E2F2/HMGB3/ODF2/INCENP/SL…
HALLMARK_MYC_TARGETS_V2	HALLMARK_MYC_TARGETS_V2	58	-0.460599	-1.72099	0.0019685	0.00562303	0.00236759	8203	tags=43%, list=25%, signal=32%	CBX3/WDR74/IMP4/TFB2M/MPHOSPH10/PUS1/NPM1/MAP3K6/SUPV3L1/PA2G4/DCTPP1/PHB/PLK1/TMEM97/IPO4/CDK4/MRTO4/PES1/RCL1/NDUFAF4/MCM4/MCM5/EXOSC5/UNG/RABEPK
HALLMARK_OXIDATIVE_PHOSPHORYLATION	HALLMARK_OXIDATIVE_PHOSPHORYLATION	184	-0.565377	-2.5412	0.0019685	0.00562303	0.00236759	6759	tags=56%, list=21%, signal=45%	UQCRC1/ACO2/NDUFS7/OXA1L/NDUFC2/GPI/OGDH/ECH1/ATP6V1H/IMMT/SDHA/SUPV3L1/NDUFA2/UQCR10/GLUD1/UQCRB/MPC1/UQCRQ/MRPL15/PHYH/POLR2F/CYC1/VDAC3/UQCR11/SLC25A11/COX5B/ECHS1/COX6A1/HADHA/COX6B1/TOMM22/RETSAT/UQCRFS1/COX7A2L/NDUFA7/TIMM9/SLC25A3/PDHB/NDUFA8/NDUFB7/FH/ALDH6A1/COX7A2/SDHC/NDUFV1/ETFB/CS/NDUFB2/AIFM1/NDUFB8/MTRF1/COX6C/IDH2/COX17/NDUFC1/MRPL35/MRPL34/NDUFV2/CYB5A/NDUFS8/NDUFA6/TIMM50/HSD17B…
HALLMARK_E2F_TARGETS	HALLMARK_E2F_TARGETS	197	-0.653828	-2.95197	0.00198807	0.00562303	0.00236759	8205	tags=68%, list=25%, signal=51%	KIF4A/MAD2L1/ATAD2/MYBL2/CDK1/RAD50/NASP/WEE1/ORC2/SMC3/POLA2/AURKA/CENPE/SMC4/PTTG1/BRCA1/MELK/UBR7/RACGAP1/XRCC6/TOP2A/UBE2S/SMC1A/PMS2/BUB1B/POLD1/CTPS1/POLD3/TRIP13/KPNA2/RFC3/DEK/DCK/POLE/PA2G4/PRKDC/USP1/CDC20/ING3/NBN/TMPO/CKS2/SMC6/KIF2C/CDC25B/DCTPP1/AK2/MCM6/CKS1B/PCNA/MMS22L/PLK1/DEPDC1/HMMR/POP7/EXOSC8/CDCA3/CIT/DIAPH3/TACC3/RANBP1/HELLS/NME1/DSCC1/GINS3/HMGA1/CDK4/H2AFX/CCNB2/ILF3/PO…
HALLMARK_MYC_TARGETS_V1	HALLMARK_MYC_TARGETS_V1	197	-0.591863	-2.67221	0.00198807	0.00562303	0.00236759	6849	tags=52%, list=21%, signal=41%	XRCC6/SSB/TRIM28/PSMD3/RPS2/NPM1/SMARCC1/SF3B3/CTPS1/LSM2/PGK1/KPNA2/HDAC2/DEK/PA2G4/USP1/CDC20/PRPS2/RRM1/NCBP1/RPL14/CYC1/RSL1D1/CCT4/VDAC3/PSMD14/CCT3/STARD7/PSMB3/MRPS18B/MCM6/PSMC4/PSMD8/PHB/PCNA/TUFM/EIF2S2/AP3S1/PPIA/XPOT/VBP1/PTGES3/NCBP2/YWHAQ/SLC25A3/KARS/RANBP1/NME1/SF3A1/BUB3/PSMA2/CDK4/POLE3/POLD2/RUVBL2/ACP1/PABPC1/CSTF2/SNRPG/NHP2/EEF1B2/HPRT1/C1QBP/MRPL23/MCM7/HNRNPC/HNRNPA1/EIF4H…
HALLMARK_ESTROGEN_RESPONSE_EARLY	HALLMARK_ESTROGEN_RESPONSE_EARLY	195	0.343619	1.57395	0.00201207	0.00562303	0.00236759	5647	tags=32%, list=17%, signal=27%	HSPB8/FOXC1/SLC1A1/OLFML3/PODXL/PMAIP1/WWC1/PTGES/DHRS2/ELF3/KAZN/SCNN1A/PAPSS2/DHRS3/CA12/ANXA9/INHBB/GAB2/PEX11A/MSMB/ADCY9/CBFA2T3/SVIL/FAM102A/PRSS23/AQP3/KRT15/MICB/P2RY2/TSKU/MED13L/RASGRP1/EGR3/IL6ST/FRK/BHLHE40/ESRP2/TOB1/THSD4/NPY1R/CXCL12/RAB31/MYOF/GJA1/NCOR2/RPS6KA2/KRT13/UGCG/RHOBTB3/CALB2/PDZK1/MPPED2/RET/ADD3/CELSR1/REEP1/AFF1/TFAP2C/FKBP4/SLC7A5/HR/SLC37A1/ELOVL5
HALLMARK_IL6_JAK_STAT3_SIGNALING	HALLMARK_IL6_JAK_STAT3_SIGNALING	74	0.506924	1.98164	0.00201613	0.00562303	0.00236759	4685	tags=34%, list=14%, signal=29%	HMOX1/STAT2/IRF1/CXCL10/CSF1/STAT1/CXCL1/ACVRL1/OSMR/IL15RA/IRF9/MYD88/CXCL11/FAS/CCR1/IL6ST/IL1R1/CNTFR/SOCS1/MAP3K8/IL6/GRB2/SOCS3/IFNGR1/CSF2RB
HALLMARK_HYPOXIA	HALLMARK_HYPOXIA	185	0.333704	1.50959	0.00203666	0.00562303	0.00236759	4583	tags=24%, list=14%, signal=21%	HMOX1/PGF/KIF5A/TGFBI/HK2/KLF7/RRAGD/IGFBP3/P4HA2/PPFIA4/PCK1/LDHC/CA12/ZNF292/HSPA5/ISG20/NEDD4L/PPP1R15A/TNFAIP3/CXCR4/KDELR3/KLF6/WSB1/GLRX/FOXO3/PRKCA/GCNT2/CHST3/ANGPTL4/KDM3A/DUSP1/BHLHE40/CP/PGM2/IL6/ADORA2B/EGFR/TKTL1/SLC25A1/GYS1/ATF3/ZFP36/ENO2/INHA/PLAUR
HALLMARK_TNFA_SIGNALING_VIA_NFKB	HALLMARK_TNFA_SIGNALING_VIA_NFKB	185	0.551003	2.4926	0.00203666	0.00562303	0.00236759	4703	tags=39%, list=14%, signal=34%	KLF2/RCAN1/IFIT2/TNFAIP2/CCL5/SGK1/IRF1/ICAM1/DDX58/INHBA/CXCL10/IFIH1/GADD45A/TUBB2A/SQSTM1/CSF1/SLC16A6/ABCA1/TAP1/PHLDA1/CXCL1/STAT5A/SPHK1/LIF/RNF19B/CCRL2/IL15RA/SAT1/PTPRE/LDLR/PPP1R15A/NR4A3/TNFAIP3/YRDC/CXCL11/TRIP10/KLF6/SLC2A6/DUSP4/F2RL1/ICOSLG/DUSP2/CCL2/NFKB2/NAMPT/RHOB/SERPINB8/BTG2/EGR3/IL6ST/DUSP5/NFKBIA/DUSP1/BHLHE40/ID2/PLAU/MARCKS/RELB/PHLDA2/NFAT5/MAP3K8/BCL3/IL6/GPR183/KDM6B/…
HALLMARK_INTERFERON_ALPHA_RESPONSE	HALLMARK_INTERFERON_ALPHA_RESPONSE	93	0.856239	3.50561	0.00204918	0.00562303	0.00236759	1741	tags=69%, list=5%, signal=65%	MX1/UBE2L6/PARP12/CMPK2/OASL/TRIM21/RSAD2/DHX58/BST2/UBA7/IFIT3/IFI27/BATF2/USP18/PARP14/HELZ2/ISG15/IFIT2/DDX60/STAT2/IFI44/IFI35/PARP9/LGALS3BP/IRF7/IFITM1/PLSCR1/IRF1/TRIM14/HERC6/SLC25A28/SP110/RTP4/SAMD9/IFITM3/CXCL10/IFIH1/GBP4/CSF1/PSMB8/TAP1/PSMB9/TDRD7/LAP3/EIF2AK2/B2M/TMEM140/OGFR/IL15/NMI/SAMD9L/CCRL2/IRF9/CNP/ISG20/LAMP3/CXCL11/PSME2/TRIM5/ADAR/TRIM25/IFI44L/GMPR/LPAR6
HALLMARK_COMPLEMENT	HALLMARK_COMPLEMENT	174	0.393236	1.76197	0.002079	0.00562303	0.00236759	5380	tags=32%, list=16%, signal=27%	CCL5/IRF7/MMP13/PLSCR1/IRF1/CASP10/GNB4/S100A9/CTSH/USP14/CTSD/PSMB9/LAP3/PDP1/CXCL1/CTSL/CTSS/CASP7/ITGAM/ERAP2/HSPA5/TNFAIP3/DGKH/PPP2CB/DGKG/DOCK9/SPOCK2/LIPA/RASGRP1/DUSP5/ADRA2B/SH2B3/CP/CPM/TFPI2/ZFPM2/LRP1/ZEB1/IL6/DPP4/PLAT/AC016586.1/CFB/MSRB1/FN1/GRB2/GMFB/RCE1/DYRK2/PLAUR/ADAM9/MMP15/PRDM4/STX4/RHOG/KLKB1
HALLMARK_APOPTOSIS	HALLMARK_APOPTOSIS	149	0.383618	1.67899	0.00208768	0.00562303	0.00236759	4703	tags=30%, list=14%, signal=26%	IFNB1/TIMP3/IGFBP6/HMOX1/IRF1/IFITM3/NEDD9/PMAIP1/GADD45A/SQSTM1/TAP1/BCL2L11/PPP2R5B/F2R/CASP7/SAT1/ISG20/PLCB2/PDGFRB/FAS/TGFBR3/BID/GNA15/DPYD/RHOB/CCND2/EMP1/DNAJA1/BTG2/EGR3/IGF2R/RNASEL/DNAJC3/SLC20A1/SC5D/IL6/ANKH/PLAT/ATF3/BCL2L10/ENO2/PTK2/IFNGR1/BAX/MCL1
HALLMARK_IL2_STAT5_SIGNALING	HALLMARK_IL2_STAT5_SIGNALING	178	0.425549	1.91313	0.00208768	0.00562303	0.00236759	5282	tags=30%, list=16%, signal=26%	RGS16/ST3GAL4/PLSCR1/COL6A1/IL1RL1/SPRY4/SHE/IFITM3/HK2/CXCL10/GBP4/RRAGD/CSF1/PHLDA1/ADAM19/DHRS3/LIF/SWAP70/MYO1E/CTSZ/KLF6/FLT3LG/IL10RA/RHOB/CCND2/EMP1/TNFRSF8/ECM1/GABARAPL1/FURIN/HOPX/PLEC/BHLHE40/BATF/IL13/DRC1/CCNE1/FAM126B/IGF2R/SOCS1/MAP3K8/BMPR2/CD79B/WLS/MXD1/PRKCH/IFNGR1/IRF8/PLAGL1/CCND3/BCL2L1/GALM/SELL/CKAP4
HALLMARK_INTERFERON_GAMMA_RESPONSE	HALLMARK_INTERFERON_GAMMA_RESPONSE	180	0.738744	3.32072	0.00209205	0.00562303	0.00236759	2475	tags=49%, list=8%, signal=46%	MX1/OAS3/UBE2L6/PARP12/CMPK2/APOL6/OAS2/OASL/XAF1/TRIM21/NLRC5/RSAD2/DHX58/BST2/IFIT3/MX2/IFI27/BATF2/USP18/PARP14/HELZ2/ISG15/IFIT2/DDX60/TNFAIP2/ZNFX1/SAMHD1/IFIT1/CCL5/STAT2/IFI44/IFI35/SECTM1/LGALS3BP/IRF7/PLSCR1/IRF1/PML/TRIM14/HERC6/SLC25A28/ICAM1/SP110/DDX58/RTP4/CD274/IFITM3/CXCL10/IFIH1/GBP4/STAT1/PSMB8/TAP1/PSMB9/TDRD7/LAP3/EIF2AK2/ST3GAL5/PSMB10/B2M/OGFR/IL15/NMI/MVP/CASP7/SAMD9L/IL15R…
HALLMARK_KRAS_SIGNALING_UP	HALLMARK_KRAS_SIGNALING_UP	164	0.455309	2.02534	0.00209205	0.00562303	0.00236759	4889	tags=31%, list=15%, signal=27%	ALDH1A2/RGS16/ST6GAL1/APOD/ENG/ALDH1A3/GPNMB/INHBA/SOX9/CXCL10/PRDM1/PSMB8/IGFBP3/ACE/TSPAN1/GADD45G/LIF/CTSS/HDAC9/KCNN4/PPP1R15A/TNFAIP3/CXCR4/YRDC/GLRX/F2RL1/SPON1/NR0B2/IL10RA/ANGPTL4/CCND2/EMP1/ANXA10/RELN/ID2/PLAU/PLVAP/TRIB2/GPRC5B/ANKH/PLAT/SPRY2/JUP/CFB/IL7R/BTBD3/PLAUR/USH1C/HOXD11/CCL20/IRF8
HALLMARK_INFLAMMATORY_RESPONSE	HALLMARK_INFLAMMATORY_RESPONSE	167	0.539606	2.40507	0.0021097	0.00562303	0.00236759	5495	tags=40%, list=17%, signal=33%	RGS16/CCL22/BST2/CCL5/IRF7/IFITM1/IRF1/TNFSF15/ICAM1/RTP4/INHBA/CXCL10/AQP9/CSF1/ABCA1/EIF2AK2/OSMR/SPHK1/IL15/LIF/NMI/ATP2A2/CCL17/CCRL2/IL15RA/SLC4A4/PTPRE/LDLR/FZD5/LAMP3/PTAFR/CXCL11/KLF6/CX3CL1/ICOSLG/CCL2/GNA15/P2RY2/IRAK2/IL10RA/NAMPT/TAPBP/BTG2/ITGA5/RASGRP1/NFKBIA/TLR3/BDKRB1/GABBR1/IL1R1/KIF1B/IL6/TACR1/ADORA2B/GPR183/IL7R/MXD1/PLAUR/SLC31A1/CCL20/SLC28A2/SELL/RHOG/CALCRL/STAB1/PDE4B
HALLMARK_ALLOGRAFT_REJECTION	HALLMARK_ALLOGRAFT_REJECTION	156	0.394959	1.73938	0.00213675	0.00562303	0.00236759	3754	tags=25%, list=11%, signal=22%	CCL22/TAP2/RPL3L/CCL5/IRF7/ICAM1/ACHE/INHBA/CSF1/STAT1/TAP1/PSMB10/B2M/IL15/LIF/CTSS/F2R/INHBB/HDAC9/HCLS1/APBB1/FAS/ICOSLG/CCL2/HLA-E/PRKCG/CCND2/TAPBP/CCR1/TLR3/HLA-A/IL13/FGR/HLA-DQA1/SOCS1/BCL3/IL6/EGFR/IGSF6
HALLMARK_TGF_BETA_SIGNALING	HALLMARK_TGF_BETA_SIGNALING	53	0.474452	1.73282	0.0039604	0.00990099	0.00416884	3626	tags=34%, list=11%, signal=30%	SMURF1/ENG/ID3/PPP1R15A/SKI/CDH1/SKIL/ID1/FURIN/ID2/TRIM33/BMPR1A/CDK9/RAB31/SMAD6/SLC20A1/NCOR2/BMPR2
HALLMARK_EPITHELIAL_MESENCHYMAL_TRANSITION	HALLMARK_EPITHELIAL_MESENCHYMAL_TRANSITION	177	0.317233	1.42202	0.00630252	0.015006	0.00631832	4749	tags=27%, list=14%, signal=23%	TIMP3/LRRC15/TGFBI/INHBA/ANPEP/GADD45A/LAMC1/LAMA3/IGFBP3/CXCL1/IL15/NID2/SAT1/TNFAIP3/FMOD/PDGFRB/FAS/BASP1/TGFBR3/FBN2/RHOB/ECM1/SLC6A8/ITGA5/PLOD3/COPA/ID2/PDLIM4/TFPI2/FSTL1/MMP1/SERPINH1/PPIB/CXCL12/PTHLH/LRP1/GJA1/COL8A2/IL6/QSOX1/FN1/ENO2/TPM2/EDIL3/COL16A1/PLAUR/MXRA5
HALLMARK_P53_PATHWAY	HALLMARK_P53_PATHWAY	194	0.298651	1.36493	0.010142	0.0222281	0.00935922	6456	tags=32%, list=20%, signal=26%	RGS16/HMOX1/HEXIM1/OSGIN1/EPHA2/GADD45A/TAP1/SEC61A1/CTSD/PLK3/SPHK1/LIF/F2R/RNF19B/INHBB/SAT1/PTPRE/NHLH2/PPP1R15A/FAS/VAMP8/FOXO3/ZMAT3/TGFA/NUPR1/MDM2/CCND2/BTG2/TCHH/GPX2/TOB1/PDGFA/SOCS1/WWP1/TRAFD1/TRAF4/PVT1/RAD9A/ATF3/MXD1/AEN/VDR/KIF13B/PLXNB2/BAX/TSPYL2/AK1/TCN2/CCND3/EPS8L2/POLH/CCNK/NOTCH1/PRMT2/ABHD4/ALOX15B/CDKN2AIP/MKNK2/FBXW7/SDC1/IER5/SESN1/CDK5R1
HALLMARK_ANDROGEN_RESPONSE	HALLMARK_ANDROGEN_RESPONSE	94	0.384803	1.57908	0.0102249	0.0222281	0.00935922	1920	tags=17%, list=6%, signal=16%	TMPRSS2/STEAP4/NKX3-1/SGK1/ALDH1A3/MERTK/SEC24D/B2M/SAT1/ABCC4/MAF/INSIG1/DNAJB9/AZGP1/STK39/HMGCS1
HALLMARK_ADIPOGENESIS	HALLMARK_ADIPOGENESIS	187	-0.310797	-1.39582	0.0139165	0.0289927	0.0122075	7373	tags=40%, list=22%, signal=31%	NDUFA5/GPAM/CPT2/ITGA7/RTN3/ALDOA/MTCH2/SNCG/UQCRC1/ACO2/DDT/ECH1/HIBCH/IMMT/TANK/ARAF/UQCR10/CD302/DRAM2/MCCC1/UQCRQ/PTGER3/MRPL15/PHYH/EPHX2/SLC27A1/CYC1/FAH/UQCR11/JAGN1/AK2/ECHS1/SAMM50/CD36/MARC2/COX6A1/PDCD4/RETSAT/TKT/SOD1/ARL4A/NDUFB7/SORBS1/PGM1/SDHC/ETFB/CS/AIFM1/COQ5/FZD4/CRAT/ABCB8/CYP4B1/DNAJC15/COX8A/CMBL/BCL6/TST/COQ3/SPARCL1/NDUFS3/PHLDB1/DECR1/MDH2/BCKDHA/MYLK/COX7B/GPX4/COQ9/CDK…
HALLMARK_UV_RESPONSE_UP	HALLMARK_UV_RESPONSE_UP	153	0.324164	1.42314	0.0168067	0.0336134	0.014153	2883	tags=20%, list=9%, signal=19%	MAPK8IP2/CYP1A1/HMOX1/IRF1/ICAM1/SQSTM1/TAP1/BCL2L11/HLA-F/CNP/MARK2/BID/AQP3/DNAJB1/SULT1A1/TFRC/FGF18/RHOB/DNAJA1/SLC6A8/BTG2/RASGRP1/KCNH2/IL6ST/NFKBIA/FURIN/CLCN2/TCHH/CYB5R1/CCNE1/CDC34
HALLMARK_MTORC1_SIGNALING	HALLMARK_MTORC1_SIGNALING	198	-0.30249	-1.36967	0.0176817	0.0340033	0.0143172	4769	tags=23%, list=14%, signal=20%	BUB1/PSMD14/POLR3G/PPA1/CCNF/PSMC4/ENO1/PLK1/FADS2/EIF2S2/PPIA/UFM1/TMEM97/PLOD2/HMBS/EEF1E1/IGFBP5/GAPDH/PGM1/CD9/TPI1/IFI30/TCEA1/CTH/GMPS/TRIB3/PDAP1/SLC7A11/HPRT1/GOT1/SLC37A4/MCM4/DHFR/LTA4H/SEC11A/GGA2/MCM2/UNG/BCAT1/MTHFD2/ADIPOR2/ASNS/SLC1A4/SHMT2/PSPH/PHGDH
HALLMARK_PEROXISOME	HALLMARK_PEROXISOME	100	-0.349705	-1.44436	0.0271318	0.050244	0.0211554	7328	tags=45%, list=22%, signal=35%	UGT2B17/SULT2B1/NR1I2/PEX5/HSD17B4/TOP2A/MLYCD/SMARCC1/SEMA3C/CTPS1/ECH1/SLC27A2/SLC23A2/ACSL4/CDK7/ABCC5/EHHADH/ALB/ECI2/EPHX2/CTBP1/ATXN1/ALDH9A1/GSTK1/SOD2/FDPS/CRABP2/RETSAT/CLN8/SOD1/ACOT8/SERPINA6/HSD3B7/IDH2/CRAT/PABPC1/PRDX5/GNPAT/ABCB4/HSD17B11/FIS1/ERCC1/PEX6/FABP6/CRABP1
HALLMARK_GLYCOLYSIS	HALLMARK_GLYCOLYSIS	192	0.292654	1.33509	0.0283401	0.0506073	0.0213083	3948	tags=22%, list=12%, signal=19%	HS6ST2/CHST1/TGFBI/SOX9/HK2/RRAGD/GNE/ELF3/MERTK/IGFBP3/P4HA2/PPFIA4/LDHC/ZNF292/CHPF/HSPA5/ISG20/GFPT1/CACNA1H/CXCR4/PAXIP1/KDELR3/PPP2CB/BPNT1/GLRX/TGFA/SPAG4/ANGPTL4/DSC2/IDH1/B3GNT3/ABCB6/LCT/TSTA3/FUT8/PGM2/ADORA2B/EGFR/TKTL1/QSOX1/G6PD/GYS1
HALLMARK_UNFOLDED_PROTEIN_RESPONSE	HALLMARK_UNFOLDED_PROTEIN_RESPONSE	108	-0.326524	-1.36171	0.035503	0.061212	0.0257735	3909	tags=24%, list=12%, signal=21%	EXOSC9/XPOT/NFYB/ALDH18A1/CEBPB/NOP14/H2AFX/TARS/CEBPG/BANF1/EIF4A3/NHP2/EXOSC1/SPCS1/IARS/EIF4A1/RPS14/EXOSC5/SEC11A/EEF2/ATF4/CHAC1/MTHFD2/EIF4EBP1/ASNS/SLC1A4
HALLMARK_HEME_METABOLISM	HALLMARK_HEME_METABOLISM	178	-0.292886	-1.31134	0.0382409	0.0637349	0.0268357	3594	tags=20%, list=11%, signal=18%	HMBS/SLC6A9/SLC10A3/ALDH6A1/MARCH8/CCDC28A/PRDX2/UBAC1/UROS/EIF2AK1/BCAM/TCEA1/E2F2/ALAD/H1F0/TSPO2/SEC14L1/RCL1/GMPS/EPOR/SLC7A11/DCAF11/TFDP2/SLC25A38/ERMAP/SELENBP1/UROD/BLVRA/HDGF/RHCE/MGST3/PPOX/MOCOS/HIST1H4C/PC/ASNS
HALLMARK_APICAL_JUNCTION	HALLMARK_APICAL_JUNCTION	175	0.276418	1.24078	0.0746888	0.120466	0.0507224	5515	tags=27%, list=17%, signal=22%	CDH4/ITGA10/ICAM1/CD274/TGFBI/LAMA3/MAPK11/INSIG1/CDH1/NEXN/CX3CL1/ACTN4/MDK/KCNH2/FLNC/NLGN2/JAM3/MAPK14/ATP1A3/CERCAM/PIK3CB/SLC30A3/MAPK13/CDH15/TSC1/TIAL1/ADAM23/EGFR/CAP1/CLDN4/VAV2/JUP/CALB2/CLDN11/SORBS3/PTK2/COL16A1/ARPC2/MPP5/ADAM9/SPEG/IKBKG/CLDN14/STX4/DLG1/NF1/ICAM2
HALLMARK_KRAS_SIGNALING_DN	HALLMARK_KRAS_SIGNALING_DN	158	0.2831	1.25245	0.0829876	0.129668	0.0545971	4031	tags=22%, list=12%, signal=20%	MX1/RSAD2/SGK1/AKR1B10/COPZ2/SLC6A3/RGS11/ASB7/RYR2/CPEB3/SPRR3/GPRC5C/IFI44L/EGF/SKIL/KRT15/HTR1D/KMT2D/KCNQ2/BTG2/NR6A1/SLC38A3/FGFR3/SYNPO/CNTFR/SLC30A3/GPR3/KRT13/SLC29A3/LYPD3/ZC2HC1C/ENTPD7/ITGB1BP2/NPHS1/UPK3B
HALLMARK_HEDGEHOG_SIGNALING	HALLMARK_HEDGEHOG_SIGNALING	32	0.407851	1.36201	0.0879541	0.131564	0.0553952	5364	tags=28%, list=16%, signal=24%	PML/ACHE/L1CAM/OPHN1/NRP2/CNTFR/CDK6/CELSR1/NF1
HALLMARK_ESTROGEN_RESPONSE_LATE	HALLMARK_ESTROGEN_RESPONSE_LATE	197	-0.266805	-1.2046	0.0894632	0.131564	0.0553952	5615	tags=33%, list=17%, signal=28%	MOCS2/DYNLT3/SNX10/GJB3/DCXR/RBBP8/PLXNB1/PGR/SLC27A2/CDC20/METTL3/PTGER3/CALCR/RAPGEFL1/AMFR/PDLIM3/FABP5/KIF20A/DNAJC12/PDCD4/BCL2/CKB/CD44/CXCL14/STIL/AGR2/ETFB/IGSF1/CYP26B1/CD9/COX6C/HOMER2/IDH2/FARP1/SERPINA5/CISH/PTPN6/FKBP5/KLK11/GPER1/ST6GALNAC2/TPBG/TST/ASS1/PCP4/SOX3/HPRT1/DLG5/SLC24A3/NXT1/GINS2/ABHD2/TFF3/ARL3/MYB/SIAH2/AREG/KLK10/ITPK1/SERPINA1/RNASEH2A/PLAC1/CAV1/SLC1A4/SCUBE2
HALLMARK_REACTIVE_OXYGEN_SPECIES_PATHWAY	HALLMARK_REACTIVE_OXYGEN_SPECIES_PATHWAY	47	-0.355262	-1.2746	0.109589	0.156556	0.0659182	4776	tags=26%, list=15%, signal=22%	LAMTOR5/LSP1/SOD2/TXN/SOD1/ATOX1/PRDX2/NDUFA6/NDUFS2/GPX4/NDUFB4/PRDX6
HALLMARK_PROTEIN_SECRETION	HALLMARK_PROTEIN_SECRETION	93	0.299188	1.22493	0.120902	0.167919	0.0707027	9552	tags=35%, list=29%, signal=25%	ABCA1/SEC24D/ARFGAP3/YIPF6/SCRN1/ADAM10/GALC/ARFGEF2/STX16/IGF2R/KIF1B/EGFR/VAMP3/SEC31A/MAPK1/TMED2/RAB22A/STX12/YKT6/LMAN1/MON2/CLTC/AP1G1/COPB2/TSG101/RAB14/USO1/ARCN1/TMED10/SEC22B/NAPG/ATP7A/PPT1
HALLMARK_XENOBIOTIC_METABOLISM	HALLMARK_XENOBIOTIC_METABOLISM	178	0.256411	1.15274	0.154489	0.208768	0.0879024	3919	tags=20%, list=12%, signal=17%	CYP26A1/CYP1A1/HMOX1/SMOX/ATOH8/AQP9/EPHA2/PTGES/PAPSS2/PSMB10/CYP2S1/SLC22A1/ATP2A2/GAD1/MAN1A1/NFS1/FAS/SLC12A4/GCNT2/CES1/NPC1/IDH1/GABARAPL1/CYP27A1/ID2/IL1R1/LCAT/UPB1/RAP1GAP/AOX1/SSR3/POR/ABHD6/JUP/ASL
HALLMARK_APICAL_SURFACE	HALLMARK_APICAL_SURFACE	42	0.350948	1.21375	0.193878	0.255102	0.107411	4583	tags=29%, list=14%, signal=25%	MDGA1/SCUBE1/PKHD1/CX3CL1/ADAM10/ATP6V0A4/RHCG/GSTM3/LYPD3/CD160/ATP8B1/PLAUR
HALLMARK_SPERMATOGENESIS	HALLMARK_SPERMATOGENESIS	114	-0.26997	-1.13397	0.210938	0.270433	0.113866	4917	tags=25%, list=15%, signal=21%	DMC1/GAPDHS/KIF2C/BUB1/VDAC3/IFT88/NEK2/ARL4A/PEBP1/CCNB2/EZH2/TTK/PARP2/GPR182/ADAM2/YBX2/CDKN3/NPHP1/NCAPH/CCT6B/PHF7/RPL39L/THEG/OAZ3/DBF4/TSN/SCG5/RFC4
HALLMARK_MYOGENESIS	HALLMARK_MYOGENESIS	182	0.239596	1.08089	0.283368	0.354209	0.149141	5850	tags=22%, list=18%, signal=18%	HSPB8/APOD/BIN1/ACHE/ACSL1/IGFBP3/PPFIA4/HRC/SPHK1/MYBPH/MYBPC3/CACNA1H/ADCY9/SVIL/MAPK12/PDE4DIP/MAPRE3/SLC6A8/KCNH2/BHLHE40/LPIN1/PICK1/KIFC3/MYL2/RIT1/DAPK2/TPM2/SORBS3/PLXNB2/SPEG/VIPR1/REEP1/AK1/AGRN/IFRD1/KLF5/EFS/CASQ1/FGF2/NOTCH1
HALLMARK_UV_RESPONSE_DN	HALLMARK_UV_RESPONSE_DN	133	-0.247844	-1.06658	0.294455	0.356949	0.150294	4509	tags=23%, list=14%, signal=20%	KALRN/CACNA1A/COL3A1/ATXN1/PTPRM/MAP2K5/MET/DDAH1/FYN/RXRA/LTBP1/IGFBP5/MIOS/CDKN1B/MRPS31/NFKB1/DBP/COL5A2/NR1D2/IGF1R/SLC7A1/APBB2/ARHGEF9/MGMT/SERPINE1/SRI/CDON/FZD2/EFEMP1/CAV1
HALLMARK_WNT_BETA_CATENIN_SIGNALING	HALLMARK_WNT_BETA_CATENIN_SIGNALING	40	-0.315361	-1.09906	0.302372	0.356949	0.150294	581	tags=20%, list=2%, signal=20%	AXIN1/HDAC2/DVL2/HEY1/HEY2/DKK1/FRAT1/TP53
HALLMARK_CHOLESTEROL_HOMEOSTASIS	HALLMARK_CHOLESTEROL_HOMEOSTASIS	71	0.28107	1.09121	0.311741	0.356949	0.150294	8426	tags=45%, list=26%, signal=34%	PLSCR1/PPARG/TP53INP1/LDLR/PCYT2/GLDC/CXCL16/HMGCS1/SQLE/SC5D/FBXO6/STARD4/STX5/ATF3/PLAUR/CHKA/ATXN2/LSS/ACSS2/IDI1/HMGCR/MVD/SCD/SEMA3B/FASN/MVK/FDFT1/NSDHL/FAM129A/CTNNB1/ADH4/CYP51A1
HALLMARK_MITOTIC_SPINDLE	HALLMARK_MITOTIC_SPINDLE	197	-0.23186	-1.04682	0.314115	0.356949	0.150294	8743	tags=38%, list=27%, signal=28%	NOTCH2/LRPPRC/CLASP1/FLNB/ARHGEF2/PALLD/SASS6/GEMIN4/APC/KIF4A/CDK1/TUBGCP5/SMC3/SPTAN1/CDC42EP4/AURKA/CENPE/SMC4/YWHAE/CENPJ/DST/ARHGAP4/RACGAP1/FBXO5/TOP2A/SMC1A/KIF11/ARHGEF11/FSCN1/CNTROB/ATG4B/ABL1/NET1/EPB41L2/TUBGCP2/KNTC1/KIF2C/BUB1/BCR/DOCK2/PLK1/FLNA/SAC3D1/NEK2/CCDC88A/PRC1/TUBD1/CENPF/UXT/MID1/CCNB2/TTK/KIF20B/FARP1/TPX2/CEP57/SUN2/MID1IP1/INCENP/LMNB1/DLGAP5/KIF15/KIFAP3/CNTRL/ESPL1/…
HALLMARK_ANGIOGENESIS	HALLMARK_ANGIOGENESIS	29	-0.335394	-1.07137	0.352442	0.391602	0.164885	5224	tags=31%, list=16%, signal=26%	STC1/TIMP1/COL3A1/PGLYRP1/VCAN/COL5A2/SERPINA5/S100A4/SLCO2A1
HALLMARK_NOTCH_SIGNALING	HALLMARK_NOTCH_SIGNALING	31	-0.317627	-1.03447	0.39834	0.424656	0.178803	1683	tags=16%, list=5%, signal=15%	SAP30/PSENEN/LFNG/RBX1/SKP1
HALLMARK_BILE_ACID_METABOLISM	HALLMARK_BILE_ACID_METABOLISM	100	0.244976	1.01271	0.399177	0.424656	0.178803	2598	tags=16%, list=8%, signal=15%	OPTN/AQP9/ABCA1/ACSL1/ABCA6/PEX11A/ABCD1/DIO1/CH25H/ABCA9/NR0B2/NPC1/APOA1/IDH1/LIPE/CYP27A1
HALLMARK_COAGULATION	HALLMARK_COAGULATION	115	-0.225686	-0.951741	0.548077	0.570913	0.240385	4619	tags=19%, list=14%, signal=17%	CTSO/TIMP1/CSRP1/RAC1/FYN/HTRA1/CLU/ARF4/ANG/CD9/MMP9/TF/CTSV/DUSP6/THBS1/LTA4H/MSRB2/SERPINE1/SERPINA1/S100A13/VWF/ANXA1
HALLMARK_PANCREAS_BETA_CELLS	HALLMARK_PANCREAS_BETA_CELLS	26	0.27064	0.85545	0.656805	0.670209	0.282193	4385	tags=23%, list=13%, signal=20%	LMO2/CHGA/SCGN/STXBP1/DPP4/VDR
HALLMARK_PI3K_AKT_MTOR_SIGNALING	HALLMARK_PI3K_AKT_MTOR_SIGNALING	98	0.214349	0.88526	0.710744	0.710744	0.299261	10099	tags=39%, list=31%, signal=27%	STAT2/SQSTM1/CALR/MYD88/RPS6KA1/CXCR4/CAMK4/PITX2/EGFR/DAPP1/MAPK1/RIT1/MAP2K3/YWHAB/GRB2/SLA/RIPK1/EIF4E/FGF22/GSK3B/MKNK2/MAPK9/DUSP3/CLTC/ACTR2/TBK1/PTPN11/PIKFYVE/UBE2D3/LCK/PAK4/TRAF2/ACACA/TIAM1/PDK1/TNFRSF1A/SLC2A1/RPS6KA3
