# Supplementary material for: G-quadruplex binders as cytostatic modulators of innate immune genes in cancer cells
Source: Nucleic Acids Res. 2021 Jun 17;49(12):6673–86. doi: 10.1093/nar/gkab500 (PMC8266585; doi:10.1093/nar/gkab500)
Supplement: gkab500_Supplemental_Files [file gkab500_supplemental_files.zip › SD7.xlsx]

## Sheet: SD7
ID	Description	setSize	enrichmentScore	NES	pvalue	p.adjust	qvalues	rank	leading_edge	core_enrichment
REACTOME_INTERFERON_ALPHA_BETA_SIGNALING	REACTOME_INTERFERON_ALPHA_BETA_SIGNALING	53	0.817972	2.95897	0.00205339	0.012973	0.00872855	3240	tags=66%, list=10%, signal=60%	MX1/OAS3/OAS2/OASL/XAF1/RSAD2/BST2/IFIT3/MX2/IFI27/USP18/IFNB1/ISG15/IFIT2/IFI6/SAMHD1/IFIT1/STAT2/IFI35/IRF7/IFITM1/IRF1/IFITM3/STAT1/PSMB8/HLA-F/IRF9/ISG20/ADAR/HLA-E/IRF5/HLA-A/HLA-B/RNASEL/SOCS1
REACTOME_INTERFERON_SIGNALING	REACTOME_INTERFERON_SIGNALING	172	0.641287	2.86988	0.00194932	0.012973	0.00872855	1774	tags=32%, list=5%, signal=30%	MX1/OAS3/UBE2L6/OAS2/OASL/XAF1/TRIM21/RSAD2/BST2/UBA7/IFIT3/MX2/IFI27/USP18/IFNB1/ISG15/IFIT2/IFI6/SAMHD1/IFIT1/STAT2/IFI35/IRF7/IFITM1/HERC5/IRF1/PML/TRIM14/ICAM1/MAPK3/DDX58/USP41/IFITM3/GBP4/STAT1/PSMB8/TRIM38/SP100/GBP3/EIF2AK2/B2M/TRIM17/KPNA4/HLA-F/GBP1/IRF9/TRIM22/ISG20/PTAFR/ARIH1/TRIM5/ADAR/TRIM25/TRIM31/HLA-E
REACTOME_ANTIVIRAL_MECHANISM_BY_IFN_STIMULATED_GENES	REACTOME_ANTIVIRAL_MECHANISM_BY_IFN_STIMULATED_GENES	80	0.62656	2.46637	0.00191205	0.012973	0.00872855	1432	tags=24%, list=4%, signal=23%	MX1/OAS3/UBE2L6/OAS2/OASL/UBA7/MX2/USP18/ISG15/IFIT1/HERC5/MAPK3/DDX58/USP41/STAT1/EIF2AK2/KPNA4/ARIH1/TRIM25
REACTOME_INTERFERON_GAMMA_SIGNALING	REACTOME_INTERFERON_GAMMA_SIGNALING	77	0.621727	2.42148	0.00195312	0.012973	0.00872855	3489	tags=43%, list=11%, signal=38%	OAS3/OAS2/OASL/TRIM21/IRF7/IRF1/PML/TRIM14/ICAM1/GBP4/STAT1/TRIM38/SP100/GBP3/B2M/TRIM17/HLA-F/GBP1/IRF9/TRIM22/PTAFR/TRIM5/TRIM25/TRIM31/HLA-E/IRF5/HLA-A/TRIM2/TRIM26/HLA-DQA1/HLA-B/SOCS1/CAMK2G
REACTOME_INTERLEUKIN_10_SIGNALING	REACTOME_INTERLEUKIN_10_SIGNALING	35	0.69247	2.2747	0.00199601	0.012973	0.00872855	3536	tags=40%, list=11%, signal=36%	CCL22/CCL5/ICAM1/CXCL10/CSF1/IL1RN/CXCL1/LIF/PTAFR/CCL2/IL10RA/CCR1/IL1R1/IL6
REACTOME_O_LINKED_GLYCOSYLATION_OF_MUCINS	REACTOME_O_LINKED_GLYCOSYLATION_OF_MUCINS	52	0.626086	2.26926	0.002	0.012973	0.00872855	2912	tags=37%, list=9%, signal=33%	ST6GAL1/MUC4/ST3GAL4/ST6GALNAC4/MUCL1/ST3GAL1/MUC5B/MUC3A/GCNT4/MUC5AC/MUC12/B3GNT4/B3GNT2/MUC20/C1GALT1/B3GNT3/MUC6/B3GNT9/GCNT7
REACTOME_ANTIGEN_PRESENTATION:_FOLDING_ASSEMBLY_AND_PEPTIDE_LOADING_OF_CLASS_I_MHC	REACTOME_ANTIGEN_PRESENTATION:_FOLDING_ASSEMBLY_AND_PEPTIDE_LOADING_OF_CLASS_I_MHC	23	0.766099	2.26917	0.00191571	0.012973	0.00872855	3838	tags=70%, list=12%, signal=61%	TAP2/CALR/TAP1/SEC24A/SEC24D/B2M/HLA-F/ERAP1/ERAP2/HSPA5/HLA-E/TAPBP/SEC23A/HLA-A/HLA-B/SEC31A
REACTOME_TERMINATION_OF_O_GLYCAN_BIOSYNTHESIS	REACTOME_TERMINATION_OF_O_GLYCAN_BIOSYNTHESIS	17	0.80917	2.23758	0.00188324	0.012973	0.00872855	2662	tags=71%, list=8%, signal=65%	ST6GAL1/MUC4/ST3GAL4/ST6GALNAC4/MUCL1/ST3GAL1/MUC5B/MUC3A/MUC5AC/MUC12/MUC20/MUC6
REACTOME_DEFECTIVE_C1GALT1C1_CAUSES_TN_POLYAGGLUTINATION_SYNDROME_TNPS	REACTOME_DEFECTIVE_C1GALT1C1_CAUSES_TN_POLYAGGLUTINATION_SYNDROME_TNPS	12	0.836506	2.06655	0.00208333	0.012973	0.00872855	2662	tags=75%, list=8%, signal=69%	MUC4/MUCL1/MUC5B/MUC3A/MUC5AC/MUC12/MUC20/C1GALT1/MUC6
REACTOME_DDX58_IFIH1_MEDIATED_INDUCTION_OF_INTERFERON_ALPHA_BETA	REACTOME_DDX58_IFIH1_MEDIATED_INDUCTION_OF_INTERFERON_ALPHA_BETA	64	0.547993	2.05874	0.00200401	0.012973	0.00872855	2311	tags=27%, list=7%, signal=25%	UBE2L6/NLRC5/DHX58/UBA7/IFNB1/ISG15/IRF7/HERC5/DDX58/CASP10/IFIH1/TNFAIP3/TRIM25/TRAF3/NFKB2/EP300/NFKBIA
REACTOME_DEFECTIVE_GALNT3_CAUSES_FAMILIAL_HYPERPHOSPHATEMIC_TUMORAL_CALCINOSIS_HFTC	REACTOME_DEFECTIVE_GALNT3_CAUSES_FAMILIAL_HYPERPHOSPHATEMIC_TUMORAL_CALCINOSIS_HFTC	11	0.825999	2.0292	0.00201207	0.012973	0.00872855	2662	tags=73%, list=8%, signal=67%	MUC4/MUCL1/MUC5B/MUC3A/MUC5AC/MUC12/MUC20/MUC6
REACTOME_NEGATIVE_REGULATORS_OF_DDX58_IFIH1_SIGNALING	REACTOME_NEGATIVE_REGULATORS_OF_DDX58_IFIH1_SIGNALING	34	0.617604	2.02891	0.00389105	0.0215201	0.0144793	1530	tags=29%, list=5%, signal=28%	UBE2L6/NLRC5/UBA7/ISG15/HERC5/DDX58/IFIH1/TNFAIP3/TRIM25/TRAF3
REACTOME_O_LINKED_GLYCOSYLATION	REACTOME_O_LINKED_GLYCOSYLATION	95	0.492817	2.01298	0.0019305	0.012973	0.00872855	2962	tags=27%, list=9%, signal=25%	ST6GAL1/MUC4/ST3GAL4/ST6GALNAC4/MUCL1/ST3GAL1/MUC5B/MUC3A/GCNT4/MUC5AC/ADAMTS17/SPON2/MUC12/B3GNT4/B3GNT2/SEMA5A/ADAMTS9/SPON1/ADAMTSL4/MUC20/C1GALT1/B3GNT3/MUC6/B3GNT9/GCNT7/THSD4
REACTOME_GASTRIN_CREB_SIGNALLING_PATHWAY_VIA_PKC_AND_MAPK	REACTOME_GASTRIN_CREB_SIGNALLING_PATHWAY_VIA_PKC_AND_MAPK	16	0.730435	2.00521	0.00374532	0.0215201	0.0144793	4400	tags=56%, list=13%, signal=49%	MAPK3/RPS6KA1/PRKCA/MAPK7/KRAS/RPS6KA2/EGFR/MAPK1/GRB2
REACTOME_DECTIN_2_FAMILY	REACTOME_DECTIN_2_FAMILY	16	0.726663	1.99486	0.00374532	0.0215201	0.0144793	2662	tags=56%, list=8%, signal=52%	MUC4/MUCL1/PLCG2/MUC5B/MUC3A/MUC5AC/MUC12/MUC20/MUC6
REACTOME_SIALIC_ACID_METABOLISM	REACTOME_SIALIC_ACID_METABOLISM	27	0.628653	1.94281	0.00585938	0.0285444	0.0192054	3724	tags=41%, list=11%, signal=36%	ST6GAL1/ST3GAL4/ST6GALNAC4/ST3GAL1/GNE/ST3GAL5/CTSA/SLC17A5/NPL/ST6GALNAC6/ST8SIA1
REACTOME_TRAF3_DEPENDENT_IRF_ACTIVATION_PATHWAY	REACTOME_TRAF3_DEPENDENT_IRF_ACTIVATION_PATHWAY	14	0.728898	1.93841	0.00574713	0.0285444	0.0192054	2141	tags=50%, list=7%, signal=47%	IFNB1/IRF7/DDX58/IFIH1/TRIM25/TRAF3/EP300
REACTOME_SIGNALING_BY_NODAL	REACTOME_SIGNALING_BY_NODAL	16	0.699167	1.91938	0.00374532	0.0215201	0.0144793	2343	tags=25%, list=7%, signal=23%	GDF1/ACVR1C/FOXO3/FURIN
REACTOME_CHEMOKINE_RECEPTORS_BIND_CHEMOKINES	REACTOME_CHEMOKINE_RECEPTORS_BIND_CHEMOKINES	34	0.582828	1.91466	0.00389105	0.0215201	0.0144793	3217	tags=32%, list=10%, signal=29%	CCL5/CXCL10/CXCL1/CCRL2/CXCR4/CXCL11/CXCL16/CX3CL1/CCR1/CCR3/CXCL12
REACTOME_NICOTINAMIDE_SALVAGING	REACTOME_NICOTINAMIDE_SALVAGING	14	0.717448	1.90796	0.00574713	0.0285444	0.0192054	1913	tags=36%, list=6%, signal=34%	PARP10/PARP14/PARP9/PARP8/NAMPT
REACTOME_SIGNALLING_TO_ERKS	REACTOME_SIGNALLING_TO_ERKS	30	0.597496	1.8901	0.00584795	0.0285444	0.0192054	4400	tags=43%, list=13%, signal=38%	MAPK3/MAPK11/RAP1A/MAPK12/MAPK14/MAPK13/KRAS/SHC3/MAPK1/RIT1/CRK/YWHAB/GRB2
REACTOME_RAF_INDEPENDENT_MAPK1_3_ACTIVATION	REACTOME_RAF_INDEPENDENT_MAPK1_3_ACTIVATION	23	0.633966	1.87779	0.00383142	0.0215201	0.0144793	3913	tags=52%, list=12%, signal=46%	MAPK3/DUSP10/DUSP4/DUSP7/DUSP2/DUSP16/IL6ST/DUSP5/DUSP1/DUSP9/IL6/MAPK1
REACTOME_INTERLEUKIN_20_FAMILY_SIGNALING	REACTOME_INTERLEUKIN_20_FAMILY_SIGNALING	23	0.609703	1.80593	0.00766284	0.0355612	0.0239265	667	tags=26%, list=2%, signal=26%	IFNL3/STAT2/IFNL1/STAT1/IFNL2/STAT5A
REACTOME_TRAF6_MEDIATED_IRF7_ACTIVATION	REACTOME_TRAF6_MEDIATED_IRF7_ACTIVATION	16	0.65332	1.79351	0.00749064	0.034915	0.0234917	2141	tags=38%, list=7%, signal=35%	IFNB1/IRF7/DDX58/IFIH1/TRIM25/EP300
REACTOME_NEURONAL_SYSTEM	REACTOME_NEURONAL_SYSTEM	327	0.37302	1.78285	0.00205339	0.012973	0.00872855	5558	tags=30%, list=17%, signal=25%	KCNK3/CACNA1B/SLC1A1/PPFIA3/SLC6A3/MAPK3/ACHE/TUBB2A/GNB4/GRIN2D/KCNG3/IL1RAPL2/PPFIA4/ADCY5/SLC22A1/TUBA8/PANX2/DLGAP3/GAD1/KCNN4/PLCB2/RPS6KA1/PPM1E/TUBB3/PRKAR1A/ADCY9/KCNK6/TUBB6/LIN7B/KCNJ4/KCNJ11/CAMK4/CACNG8/KCNC3/TUBB1/EPB41L1/MDM2/PRKCA/PRKAG2/PRKCG/ADCY6/CHRNB2/DNAJC5/SLC6A4/KCNQ2/LRRTM2/KCNH2/SLC1A3/GRIP2/GNB1/KIF17/NSF/GABBR1/CACNA1E/NLGN2/HCN3/KCNC1/GRIP1/KCNK13/KCNS1/GRIA3/NPTN/PICK…
REACTOME_KERATAN_SULFATE_BIOSYNTHESIS	REACTOME_KERATAN_SULFATE_BIOSYNTHESIS	25	0.578937	1.7567	0.00959693	0.0416359	0.0280137	2433	tags=28%, list=7%, signal=26%	ST3GAL4/ST3GAL1/CHST1/B3GNT4/B3GNT2/FMOD/B3GNT3
REACTOME_SYNTHESIS_OF_SUBSTRATES_IN_N_GLYCAN_BIOSYTHESIS	REACTOME_SYNTHESIS_OF_SUBSTRATES_IN_N_GLYCAN_BIOSYTHESIS	56	0.481162	1.75588	0.00609756	0.0291443	0.019609	4192	tags=32%, list=13%, signal=28%	ST6GAL1/ST3GAL4/ST6GALNAC4/ST3GAL1/GNE/ST3GAL5/GFPT1/CTSA/SLC17A5/NUS1/FUOM/TSTA3/RENBP/NPL/ST6GALNAC6/ST8SIA1/NUDT14/PGM3
REACTOME_TRANSMISSION_ACROSS_CHEMICAL_SYNAPSES	REACTOME_TRANSMISSION_ACROSS_CHEMICAL_SYNAPSES	215	0.386218	1.75517	0.00208333	0.012973	0.00872855	4114	tags=27%, list=13%, signal=24%	CACNA1B/SLC1A1/PPFIA3/SLC6A3/MAPK3/ACHE/TUBB2A/GNB4/GRIN2D/PPFIA4/ADCY5/SLC22A1/TUBA8/GAD1/PLCB2/RPS6KA1/PPM1E/TUBB3/PRKAR1A/ADCY9/TUBB6/LIN7B/KCNJ4/CAMK4/CACNG8/TUBB1/EPB41L1/MDM2/PRKCA/PRKAG2/PRKCG/ADCY6/CHRNB2/DNAJC5/SLC6A4/SLC1A3/GRIP2/GNB1/KIF17/NSF/GABBR1/CACNA1E/GRIP1/GRIA3/NPTN/PICK1/GIT1/HSPA8/CACNB3/STXBP1/KRAS/RPS6KA2/CAMK2G/CPLX1/GRIN2C/MAPK1/NCALD/STX1A/GLS
REACTOME_REGULATION_OF_IFNA_SIGNALING	REACTOME_REGULATION_OF_IFNA_SIGNALING	13	0.673702	1.73527	0.00798403	0.0360242	0.024238	424	tags=31%, list=1%, signal=30%	USP18/IFNB1/STAT2/STAT1
REACTOME_ACTIVATION_OF_NMDA_RECEPTORS_AND_POSTSYNAPTIC_EVENTS	REACTOME_ACTIVATION_OF_NMDA_RECEPTORS_AND_POSTSYNAPTIC_EVENTS	81	0.43638	1.72834	0.0037594	0.0215201	0.0144793	6647	tags=38%, list=20%, signal=31%	MAPK3/TUBB2A/GRIN2D/TUBA8/RPS6KA1/PPM1E/TUBB3/PRKAR1A/TUBB6/LIN7B/CAMK4/TUBB1/PRKAG2/KIF17/GRIA3/GIT1/KRAS/RPS6KA2/CAMK2G/GRIN2C/MAPK1/GRIN2B/CAMKK1/DLG1/DLG2/RASGRF1/DLG4/PRKAR1B/GRIN3A/PRKACA/TUBA4A
REACTOME_FATTY_ACIDS	REACTOME_FATTY_ACIDS	14	0.649363	1.7269	0.00957854	0.0416359	0.0280137	920	tags=29%, list=3%, signal=28%	CYP4F8/CYP4F3/CYP4F12/CYP4F11
REACTOME_BUTYROPHILIN_BTN_FAMILY_INTERACTIONS	REACTOME_BUTYROPHILIN_BTN_FAMILY_INTERACTIONS	10	0.717552	1.70643	0.010142	0.0431704	0.0290462	4918	tags=60%, list=15%, signal=51%	BTN3A2/BTN3A3/BTN2A1/BTN3A1/BTNL8/BTNL9
REACTOME_POTASSIUM_CHANNELS	REACTOME_POTASSIUM_CHANNELS	77	0.43789	1.70548	0.00585938	0.0285444	0.0192054	6761	tags=39%, list=21%, signal=31%	KCNK3/KCNG3/KCNN4/KCNK6/KCNJ4/KCNJ11/KCNC3/KCNQ2/KCNH2/GNB1/GABBR1/HCN3/KCNC1/KCNK13/KCNS1/KCNV1/KCNAB2/KCNK7/KCNK1/KCNQ1/KCNG2/HCN4/KCNJ10/KCND3/KCNN1/KCNQ4/KCNS2/KCNJ6/KCNJ9/KCNJ8
REACTOME_DAP12_INTERACTIONS	REACTOME_DAP12_INTERACTIONS	27	0.551391	1.70404	0.0117188	0.0485983	0.0326982	4400	tags=44%, list=13%, signal=39%	PLCG2/B2M/BTK/HLA-E/PIK3CB/LAT/HLA-B/SIRPB1/SIGLEC15/KRAS/VAV2/GRB2
REACTOME_INTERLEUKIN_4_AND_INTERLEUKIN_13_SIGNALING	REACTOME_INTERLEUKIN_4_AND_INTERLEUKIN_13_SIGNALING	90	0.423602	1.70093	0.00587084	0.0285444	0.0192054	5763	tags=32%, list=18%, signal=27%	IGHE/CCL22/HMOX1/ICAM1/ALOX5/STAT1/LCN2/LIF/ITGAM/RHOU/IGHG1/FOXO3/HSP90AA1/CCL2/BATF/IL13/MMP1/HSPA8/SOCS1/ZEB1/IL6/ALOX15/FN1/SOCS3/MCL1/BCL2L1/RORC/ITGAX/FGF2
REACTOME_RHO_GTPASES_ACTIVATE_NADPH_OXIDASES	REACTOME_RHO_GTPASES_ACTIVATE_NADPH_OXIDASES	22	0.578319	1.69895	0.0187266	0.0692577	0.0465984	3913	tags=36%, list=12%, signal=32%	MAPK3/S100A9/MAPK11/PRKCA/S100A8/MAPK14/NCF2/MAPK1
REACTOME_CYTOCHROME_P450_ARRANGED_BY_SUBSTRATE_TYPE	REACTOME_CYTOCHROME_P450_ARRANGED_BY_SUBSTRATE_TYPE	54	0.467287	1.69775	0.00823045	0.0364076	0.024496	3545	tags=24%, list=11%, signal=22%	CYP26A1/CYP1A1/CYP4F8/CYP4F3/CYP24A1/CYP2S1/CYP4F12/CYP4F11/CYP3A7/CYP3A5/CYP27A1/TBXAS1/POR
REACTOME_NEUROTRANSMITTER_RELEASE_CYCLE	REACTOME_NEUROTRANSMITTER_RELEASE_CYCLE	40	0.497953	1.6873	0.00801603	0.0360242	0.024238	7118	tags=48%, list=22%, signal=37%	SLC1A1/PPFIA3/PPFIA4/SLC22A1/GAD1/LIN7B/DNAJC5/SLC1A3/HSPA8/STXBP1/CPLX1/STX1A/GLS/SYN3/SLC6A13/PPFIA1/NAAA/UNC13B/SYN2
REACTOME_GLUTAMATE_BINDING_ACTIVATION_OF_AMPA_RECEPTORS_AND_SYNAPTIC_PLASTICITY	REACTOME_GLUTAMATE_BINDING_ACTIVATION_OF_AMPA_RECEPTORS_AND_SYNAPTIC_PLASTICITY	24	0.562161	1.68504	0.0154143	0.0605829	0.0407617	5558	tags=54%, list=17%, signal=45%	CACNG8/EPB41L1/MDM2/PRKCA/PRKCG/GRIP2/NSF/GRIP1/GRIA3/PICK1/CAMK2G/DLG1/DLG4
REACTOME_CREB1_PHOSPHORYLATION_THROUGH_NMDA_RECEPTOR_MEDIATED_ACTIVATION_OF_RAS_SIGNALING	REACTOME_CREB1_PHOSPHORYLATION_THROUGH_NMDA_RECEPTOR_MEDIATED_ACTIVATION_OF_RAS_SIGNALING	26	0.553044	1.67805	0.0137795	0.0553143	0.0372169	5558	tags=46%, list=17%, signal=38%	MAPK3/GRIN2D/RPS6KA1/KRAS/RPS6KA2/CAMK2G/MAPK1/GRIN2B/DLG1/DLG2/RASGRF1/DLG4
REACTOME_SYNTHESIS_OF_LEUKOTRIENES_LT_AND_EOXINS_EX	REACTOME_SYNTHESIS_OF_LEUKOTRIENES_LT_AND_EOXINS_EX	20	0.584155	1.6756	0.0170132	0.065498	0.0440688	920	tags=30%, list=3%, signal=29%	CYP4F8/CYP4F3/ALOX5/DPEP2/GGT1/CYP4F11
REACTOME_CLASS_I_MHC_MEDIATED_ANTIGEN_PROCESSING_PRESENTATION	REACTOME_CLASS_I_MHC_MEDIATED_ANTIGEN_PROCESSING_PRESENTATION	347	0.346749	1.67009	0.00201207	0.012973	0.00872855	3846	tags=22%, list=12%, signal=19%	UBE2L6/TRIM21/SMURF1/TRIM71/UBA7/TAP2/KLHL3/HERC5/HERC6/CALR/PSMB8/TAP1/SEC61A1/SEC24A/PSMB9/SEC24D/SEC61A2/MYLIP/PSMB10/DTX3L/B2M/CTSL/HLA-F/ASB7/CTSS/ERAP1/RNF19B/FBXW10/ERAP2/TRIM69/KBTBD8/PSME4/HSPA5/MYD88/NEDD4L/FBXO40/GAN/PSME2/WSB1/KLHL2/BTK/VAMP8/HLA-E/HECTD3/FBXO2/TAPBP/FBXW2/TRIP12/SEC23A/HERC1/UBE2Q1/UBE2W/RNF6/HLA-A/HERC4/PSMD11/ASB6/FBXO32/FBXL19/CDC34/ASB1/KLHL20/UBE2H/NPEPPS/UBE2O/…
REACTOME_ANTIGEN_PROCESSING_CROSS_PRESENTATION	REACTOME_ANTIGEN_PROCESSING_CROSS_PRESENTATION	93	0.410487	1.66117	0.00580271	0.0285444	0.0192054	4039	tags=27%, list=12%, signal=24%	TAP2/CALR/PSMB8/TAP1/SEC61A1/PSMB9/SEC61A2/PSMB10/B2M/CTSL/HLA-F/CTSS/PSME4/MYD88/PSME2/BTK/VAMP8/HLA-E/TAPBP/HLA-A/PSMD11/HLA-B/NCF2/VAMP3/PSMD5
REACTOME_ION_CHANNEL_TRANSPORT	REACTOME_ION_CHANNEL_TRANSPORT	161	0.374444	1.65674	0.0019685	0.012973	0.00872855	6902	tags=40%, list=21%, signal=32%	SGK1/ATP2B4/TRPV6/SCNN1G/SCNN1A/ATP11A/RYR2/ATP2A2/SCNN1B/RYR3/NEDD4L/TRPV3/OSTM1/ATP6V0B/ATP1A4/ATP6V1G1/ATP13A4/TPCN2/ATP6V0A4/ATP2A3/CLCN2/ATP6V1C2/ATP6V1D/TTYH1/RIPK3/ATP13A5/ATP6V1A/ATP1B2/ATP1A3/ANO7/TRPM2/MCOLN1/TPCN1/ATP4B/CAMK2G/TRPC7/WWP1/ATP9B/ATP6V0E1/SLC9C2/MLKL/ATP8B1/ATP13A2/ATP10B/WNK2/ATP1B3/TRPM4/ASIC4/RIPK1/CASQ1/ATP11C/ANO3/WNK1/ASPH/ATP6V0C/TRPV2/TRPM1/WNK3/ATP2B3/ATP9A/RYR1/…
REACTOME_N_GLYCAN_ANTENNAE_ELONGATION_IN_THE_MEDIAL_TRANS_GOLGI	REACTOME_N_GLYCAN_ANTENNAE_ELONGATION_IN_THE_MEDIAL_TRANS_GOLGI	23	0.558391	1.65394	0.0249042	0.0841076	0.0565898	3457	tags=35%, list=11%, signal=31%	ST6GAL1/ST3GAL4/CGA/MGAT3/MGAT4A/FUT3/FUT8/MGAT4B
REACTOME_REGULATION_OF_INSULIN_LIKE_GROWTH_FACTOR_IGF_TRANSPORT_AND_UPTAKE_BY_INSULIN_LIKE_GROWTH_FACTOR_BINDING_PROTEINS_IGFBPS	REACTOME_REGULATION_OF_INSULIN_LIKE_GROWTH_FACTOR_IGF_TRANSPORT_AND_UPTAKE_BY_INSULIN_LIKE_GROWTH_FACTOR_BINDING_PROTEINS_IGFBPS	101	0.400302	1.65374	0.00194932	0.012973	0.00872855	6959	tags=38%, list=21%, signal=30%	GOLM1/IGFBP6/APOL1/LAMC1/CSF1/IGFBP3/HRC/VGF/P4HB/LAMB1/PRSS23/SHISA5/ADAM10/FAM20A/MGAT4A/APOA1/CP/FSTL1/MMP1/DNAJC3/MIA3/IL6/NOTUM/QSOX1/MSLN/TMEM132A/PNPLA2/FN1/SERPINA10/CKAP4/CALU/APOA5/FAM20C/ITIH2/APLP2/GAS6/MXRA8/APOB
REACTOME_VOLTAGE_GATED_POTASSIUM_CHANNELS	REACTOME_VOLTAGE_GATED_POTASSIUM_CHANNELS	31	0.514663	1.65039	0.0193798	0.0702909	0.0472935	6223	tags=42%, list=19%, signal=34%	KCNG3/KCNC3/KCNQ2/KCNH2/KCNC1/KCNS1/KCNV1/KCNAB2/KCNQ1/KCNG2/KCND3/KCNQ4/KCNS2
REACTOME_EICOSANOIDS	REACTOME_EICOSANOIDS	12	0.665595	1.64432	0.0145833	0.0577193	0.038835	3062	tags=42%, list=9%, signal=38%	CYP4F8/CYP4F3/CYP4F12/CYP4F11/TBXAS1
REACTOME_PLASMA_LIPOPROTEIN_ASSEMBLY_REMODELING_AND_CLEARANCE	REACTOME_PLASMA_LIPOPROTEIN_ASSEMBLY_REMODELING_AND_CLEARANCE	63	0.43862	1.64396	0.008	0.0360242	0.024238	8093	tags=48%, list=25%, signal=36%	ABCA1/MYLIP/LIPG/P4HB/LDLR/NCEH1/ANGPTL4/CIDEC/NPC1/LIPA/APOA1/FURIN/LSR/APOBR/LCAT/AMN/PLTP/CETP/ANGPTL3/ZDHHC8/A2M/APOA5/PRKACA/LDLRAP1/APOB/SCARB1/CLTC/APOC3/CUBN/SOAT1
REACTOME_FCERI_MEDIATED_MAPK_ACTIVATION	REACTOME_FCERI_MEDIATED_MAPK_ACTIVATION	32	0.508885	1.64285	0.0175781	0.0666675	0.0448556	4400	tags=31%, list=13%, signal=27%	IGHE/PLCG2/MAPK3/IGLV1-51/VAV1/LAT/KRAS/VAV2/MAPK1/GRB2
REACTOME_FCERI_MEDIATED_CAPLUS2_MOBILIZATION	REACTOME_FCERI_MEDIATED_CAPLUS2_MOBILIZATION	31	0.511821	1.64128	0.0193798	0.0702909	0.0472935	4753	tags=35%, list=14%, signal=30%	IGHE/PLCG2/IGLV1-51/BTK/ITPR1/NFATC3/VAV1/LAT/VAV2/GRB2/TXK
REACTOME_TRANSPORT_OF_BILE_SALTS_AND_ORGANIC_ACIDS_METAL_IONS_AND_AMINE_COMPOUNDS	REACTOME_TRANSPORT_OF_BILE_SALTS_AND_ORGANIC_ACIDS_METAL_IONS_AND_AMINE_COMPOUNDS	73	0.425873	1.63475	0.00776699	0.0357599	0.0240602	7106	tags=36%, list=22%, signal=28%	SLC6A3/SLC6A19/SLC41A2/SLC2A13/SLC22A1/SLC14A1/SLC22A15/SLC30A7/SLC22A4/SLC5A3/RHCG/CP/SLC6A20/SLC44A5/SLC30A3/SLC39A7/SLC41A1/SLC31A1/SLC16A3/SLC5A11/SLC22A7/SLC6A13/RUNX1/SLC22A5/SLC22A16/RHBG
REACTOME_TNFS_BIND_THEIR_PHYSIOLOGICAL_RECEPTORS	REACTOME_TNFS_BIND_THEIR_PHYSIOLOGICAL_RECEPTORS	22	0.556415	1.63461	0.0262172	0.0872361	0.0586947	11314	tags=77%, list=34%, signal=51%	TNFSF15/EDA2R/EDARADD/TNFRSF8/EDA/TNFSF13B/TNFRSF14/TNFRSF13B/CD27/TNFSF9/TNFRSF25/TNFSF13/TNFRSF4/TNFRSF1A/EDAR/TNFRSF1B/TNFSF4
REACTOME_KERATAN_SULFATE_KERATIN_METABOLISM	REACTOME_KERATAN_SULFATE_KERATIN_METABOLISM	31	0.508693	1.63125	0.0193798	0.0702909	0.0472935	3310	tags=26%, list=10%, signal=23%	ST3GAL4/ST3GAL1/CHST1/B3GNT4/B3GNT2/FMOD/B3GNT3/GALNS
REACTOME_CHAPERONE_MEDIATED_AUTOPHAGY	REACTOME_CHAPERONE_MEDIATED_AUTOPHAGY	14	0.612091	1.62778	0.0268199	0.0887181	0.0596918	3120	tags=36%, list=9%, signal=32%	RNASE1/HSP90AA1/PRKAG2/HSP90AB1/HSPA8
REACTOME_REGULATION_OF_GENE_EXPRESSION_BY_HYPOXIA_INDUCIBLE_FACTOR	REACTOME_REGULATION_OF_GENE_EXPRESSION_BY_HYPOXIA_INDUCIBLE_FACTOR	11	0.661996	1.6263	0.0241449	0.0822822	0.0553616	6734	tags=45%, list=20%, signal=36%	EPAS1/EP300/EPO/HIF1A/CREBBP
REACTOME_CARDIAC_CONDUCTION	REACTOME_CARDIAC_CONDUCTION	118	0.385195	1.61662	0.00395257	0.0215201	0.0144793	6478	tags=35%, list=20%, signal=28%	KCNK3/NPR1/ATP2B4/SLC8A3/GATA4/RYR2/ATP2A2/RYR3/KCNK6/KCNJ4/ATP1A4/KCNJ11/HIPK1/NPPC/ITPR1/CACNG8/SCN4A/ATP2A3/KCNH2/KCNK13/ATP1B2/ATP1A3/CACNB3/KCNE1/CAMK2G/KCNK7/CACNA1S/KCNK1/KCNQ1/SCN2B/ATP1B3/KCND3/SCN3A/CASQ1/ASPH/KAT2B/ATP2B3/PRKACA/NPPA/KCNIP2/RYR1
REACTOME_NICOTINATE_METABOLISM	REACTOME_NICOTINATE_METABOLISM	25	0.532133	1.61468	0.0230326	0.0792098	0.0532944	1913	tags=24%, list=6%, signal=23%	PARP10/PARP14/PARP9/QPRT/PARP8/NAMPT
REACTOME_INTERLEUKIN_15_SIGNALING	REACTOME_INTERLEUKIN_15_SIGNALING	14	0.606643	1.61329	0.0306513	0.0976687	0.065714	910	tags=29%, list=3%, signal=28%	STAT5A/IL15/IL15RA/GAB2
REACTOME_DISEASES_ASSOCIATED_WITH_O_GLYCOSYLATION_OF_PROTEINS	REACTOME_DISEASES_ASSOCIATED_WITH_O_GLYCOSYLATION_OF_PROTEINS	58	0.435898	1.61011	0.0121704	0.0499207	0.0335879	2962	tags=28%, list=9%, signal=25%	MUC4/MUCL1/MUC5B/MUC3A/MUC5AC/ADAMTS17/SPON2/MUC12/SEMA5A/ADAMTS9/SPON1/ADAMTSL4/MUC20/C1GALT1/MUC6/THSD4
REACTOME_INTERLEUKIN_2_FAMILY_SIGNALING	REACTOME_INTERLEUKIN_2_FAMILY_SIGNALING	38	0.479559	1.60859	0.0198413	0.0712499	0.0479388	4685	tags=29%, list=14%, signal=25%	LGALS9/STAT1/STAT5A/IL15/IL15RA/GAB2/PIK3CD/PIK3CB/PTK2B/GRB2/CSF2RB
REACTOME_GLUTAMATE_NEUROTRANSMITTER_RELEASE_CYCLE	REACTOME_GLUTAMATE_NEUROTRANSMITTER_RELEASE_CYCLE	20	0.559518	1.60493	0.0245747	0.0834947	0.0561774	4114	tags=40%, list=13%, signal=35%	SLC1A1/PPFIA3/PPFIA4/SLC1A3/STXBP1/CPLX1/STX1A/GLS
REACTOME_EFFECTS_OF_PIP2_HYDROLYSIS	REACTOME_EFFECTS_OF_PIP2_HYDROLYSIS	24	0.535089	1.6039	0.0327553	0.101227	0.0681083	6584	tags=50%, list=20%, signal=40%	DGKH/MGLL/DGKG/ITPR1/RASGRP1/TRPC7/PRKCE/ABHD6/PRKCH/RASGRP2/DGKZ/DGKI
REACTOME_NEGATIVE_REGULATION_OF_NMDA_RECEPTOR_MEDIATED_NEURONAL_TRANSMISSION	REACTOME_NEGATIVE_REGULATION_OF_NMDA_RECEPTOR_MEDIATED_NEURONAL_TRANSMISSION	18	0.573429	1.60322	0.030303	0.0971074	0.0653364	5558	tags=50%, list=17%, signal=42%	GRIN2D/PPM1E/CAMK4/CAMK2G/GRIN2C/GRIN2B/DLG1/DLG2/DLG4
REACTOME_METABOLISM_OF_ANGIOTENSINOGEN_TO_ANGIOTENSINS	REACTOME_METABOLISM_OF_ANGIOTENSINOGEN_TO_ANGIOTENSINS	13	0.621197	1.60004	0.0199601	0.0712499	0.0479388	1893	tags=46%, list=6%, signal=44%	ANPEP/CTSD/ACE/CTSZ/REN/CES1
REACTOME_C_TYPE_LECTIN_RECEPTORS_CLRS	REACTOME_C_TYPE_LECTIN_RECEPTORS_CLRS	124	0.375156	1.59636	0.00576923	0.0285444	0.0192054	3071	tags=21%, list=9%, signal=19%	CCL22/MUC4/MUCL1/PLCG2/MUC5B/MUC3A/PSMB8/PSMB9/MUC5AC/PSMB10/MUC12/CCL17/PSME4/PSME2/TAB2/ITPR1/NFKB2/NFATC3/EP300/NFKBIA/MUC20/PSMD11/MUC6/CDC34/RELB/MALT1
REACTOME_CLASS_C_3_METABOTROPIC_GLUTAMATE_PHEROMONE_RECEPTORS	REACTOME_CLASS_C_3_METABOTROPIC_GLUTAMATE_PHEROMONE_RECEPTORS	27	0.516539	1.59633	0.0253906	0.084987	0.0571814	9673	tags=56%, list=29%, signal=39%	GRM2/GRM8/TAS2R14/GRM6/GABBR1/TAS2R42/TAS2R3/GRM3/TAS2R43/TAS2R39/TAS2R13/TAS2R30/TAS2R5/TAS2R19/TAS2R20
REACTOME_SIGNALING_BY_BMP	REACTOME_SIGNALING_BY_BMP	23	0.538938	1.59632	0.0306513	0.0976687	0.065714	6027	tags=48%, list=18%, signal=39%	SMURF1/ACVRL1/SKI/FSTL1/BMPR1A/SMAD6/BMPR2/SMAD5/UBE2D1/SMAD1/SMURF2
REACTOME_P38MAPK_EVENTS	REACTOME_P38MAPK_EVENTS	13	0.619145	1.59475	0.0199601	0.0712499	0.0479388	3406	tags=38%, list=10%, signal=34%	MAPK11/MAPK12/MAPK14/MAPK13/KRAS
REACTOME_ANTIGEN_ACTIVATES_B_CELL_RECEPTOR_BCR_LEADING_TO_GENERATION_OF_SECOND_MESSENGERS	REACTOME_ANTIGEN_ACTIVATES_B_CELL_RECEPTOR_BCR_LEADING_TO_GENERATION_OF_SECOND_MESSENGERS	32	0.493563	1.59339	0.0234375	0.0803571	0.0540663	4400	tags=34%, list=13%, signal=30%	PLCG2/IGHM/PIK3AP1/IGLV1-51/BTK/ITPR1/PIK3CD/VAV1/CD79B/DAPP1/GRB2
REACTOME_TFAP2_AP_2_FAMILY_REGULATES_TRANSCRIPTION_OF_GROWTH_FACTORS_AND_THEIR_RECEPTORS	REACTOME_TFAP2_AP_2_FAMILY_REGULATES_TRANSCRIPTION_OF_GROWTH_FACTORS_AND_THEIR_RECEPTORS	12	0.644096	1.59121	0.0229167	0.079052	0.0531882	5271	tags=42%, list=16%, signal=35%	CGA/TGFA/KIT/EGFR/TFAP2C
REACTOME_INTERLEUKIN_6_SIGNALING	REACTOME_INTERLEUKIN_6_SIGNALING	11	0.647389	1.59042	0.028169	0.0926375	0.0623289	4608	tags=36%, list=14%, signal=31%	STAT1/IL6ST/IL6/SOCS3
REACTOME_PEPTIDE_HORMONE_METABOLISM	REACTOME_PEPTIDE_HORMONE_METABOLISM	65	0.418624	1.58304	0.015748	0.0608349	0.0409313	2471	tags=23%, list=8%, signal=21%	KIF5A/ACHE/INHBA/ANPEP/CGA/CTSD/ACE/GATA4/INHBB/CTSZ/REN/EXOC3/SLC30A7/CES1/EXOC8
REACTOME_FRS_MEDIATED_FGFR4_SIGNALING	REACTOME_FRS_MEDIATED_FGFR4_SIGNALING	17	0.572182	1.58224	0.0301318	0.0969922	0.0652588	8585	tags=65%, list=26%, signal=48%	FGF18/FGFR4/KRAS/KLB/GRB2/FGF1/FGF2/FGF9/FRS2/PTPN11/FGF8
REACTOME_ORGANIC_CATION_ANION_ZWITTERION_TRANSPORT	REACTOME_ORGANIC_CATION_ANION_ZWITTERION_TRANSPORT	12	0.640352	1.58196	0.0229167	0.079052	0.0531882	7042	tags=58%, list=21%, signal=46%	SLC22A1/SLC22A15/SLC22A4/SLC22A7/RUNX1/SLC22A5/SLC22A16
REACTOME_NUCLEAR_RECEPTOR_TRANSCRIPTION_PATHWAY	REACTOME_NUCLEAR_RECEPTOR_TRANSCRIPTION_PATHWAY	49	0.441084	1.58189	0.019685	0.0709416	0.0477313	6429	tags=37%, list=20%, signal=30%	NR2E3/PPARG/NR4A3/NR5A1/NR2F6/NR0B2/NR6A1/HNF4G/NR2C1/NCOR2/NR2F1/VDR/NR4A1/ESRRA/RORC/NR3C2/PPARA/MED1
REACTOME_HDL_REMODELING	REACTOME_HDL_REMODELING	10	0.664498	1.58026	0.0283976	0.0931176	0.0626519	3743	tags=50%, list=11%, signal=44%	LIPG/APOA1/LCAT/PLTP/CETP
REACTOME_UNBLOCKING_OF_NMDA_RECEPTORS_GLUTAMATE_BINDING_AND_ACTIVATION	REACTOME_UNBLOCKING_OF_NMDA_RECEPTORS_GLUTAMATE_BINDING_AND_ACTIVATION	15	0.581922	1.57755	0.0398482	0.117667	0.0791693	5558	tags=53%, list=17%, signal=44%	GRIN2D/GRIA3/CAMK2G/GRIN2C/GRIN2B/DLG1/DLG2/DLG4
REACTOME_IRE1ALPHA_ACTIVATES_CHAPERONES	REACTOME_IRE1ALPHA_ACTIVATES_CHAPERONES	48	0.441119	1.57011	0.0217822	0.0763053	0.0513401	3987	tags=33%, list=12%, signal=29%	PPP2R5B/WIPI1/HSPA5/GFPT1/TPP1/SYVN1/KDELR3/HYOU1/DNAJB9/ACADVL/GSK3A/PREB/DNAJC3/SERP1/SEC31A/PDIA5
REACTOME_PROLONGED_ERK_ACTIVATION_EVENTS	REACTOME_PROLONGED_ERK_ACTIVATION_EVENTS	11	0.639068	1.56997	0.0301811	0.0969922	0.0652588	9257	tags=73%, list=28%, signal=52%	MAPK3/RAP1A/MAPK1/CRK/YWHAB/BRAF/FRS2/KIDINS220
REACTOME_SIGNALLING_TO_RAS	REACTOME_SIGNALLING_TO_RAS	19	0.554737	1.56993	0.0357815	0.107919	0.0726105	4400	tags=37%, list=13%, signal=32%	MAPK11/MAPK12/MAPK14/MAPK13/KRAS/SHC3/GRB2
REACTOME_TRAFFICKING_OF_GLUR2_CONTAINING_AMPA_RECEPTORS	REACTOME_TRAFFICKING_OF_GLUR2_CONTAINING_AMPA_RECEPTORS	13	0.607954	1.56593	0.0299401	0.0967692	0.0651088	3067	tags=54%, list=9%, signal=49%	PRKCA/PRKCG/GRIP2/NSF/GRIP1/GRIA3/PICK1
REACTOME_SIGNALING_BY_ACTIVIN	REACTOME_SIGNALING_BY_ACTIVIN	13	0.605846	1.56049	0.0339321	0.103728	0.0697905	849	tags=23%, list=3%, signal=22%	INHBA/ACVR1C/INHBB
REACTOME_NUCLEOTIDE_LIKE_PURINERGIC_RECEPTORS	REACTOME_NUCLEOTIDE_LIKE_PURINERGIC_RECEPTORS	16	0.567158	1.55698	0.0411985	0.120394	0.0810039	3612	tags=38%, list=11%, signal=33%	P2RY6/P2RY14/LPAR6/P2RY2/ADORA2B/ADORA2A
REACTOME_PI_3K_CASCADE:FGFR4	REACTOME_PI_3K_CASCADE:FGFR4	15	0.573938	1.5559	0.0398482	0.117667	0.0791693	8585	tags=73%, list=26%, signal=54%	FGF18/GAB1/FGFR4/KLB/GRB2/FGF1/FGF2/FGF9/FRS2/PTPN11/FGF8
REACTOME_SIGNALING_BY_VEGF	REACTOME_SIGNALING_BY_VEGF	101	0.3724	1.53847	0.0116959	0.0485983	0.0326982	4516	tags=27%, list=14%, signal=23%	CDH5/PGF/NOS3/KDR/MAPK11/SPHK1/ELMO2/NRP2/MAPK12/ITPR1/HSP90AA1/PRKCA/SHB/ROCK2/NCK2/VAV1/MAPK14/PIK3CB/CDC42/MAPK13/KRAS/NCF2/VAV2/PTK2B/JUP/CRK/PTK2
REACTOME_G_PROTEIN_MEDIATED_EVENTS	REACTOME_G_PROTEIN_MEDIATED_EVENTS	45	0.439804	1.53813	0.0320641	0.100113	0.0673587	6669	tags=38%, list=20%, signal=30%	ADCY5/PLCB2/PRKAR1A/ADCY9/CAMK4/ITPR1/PRKCA/PRKCG/ADCY6/CAMK2G/MAPK1/GNAZ/CAMKK1/PRKAR1B/GNAT2/PRKACA/PLCB4
REACTOME_ASSEMBLY_AND_CELL_SURFACE_PRESENTATION_OF_NMDA_RECEPTORS	REACTOME_ASSEMBLY_AND_CELL_SURFACE_PRESENTATION_OF_NMDA_RECEPTORS	38	0.457107	1.53328	0.031746	0.099748	0.067113	6647	tags=42%, list=20%, signal=34%	TUBB2A/GRIN2D/TUBA8/TUBB3/TUBB6/LIN7B/TUBB1/KIF17/CAMK2G/GRIN2C/GRIN2B/DLG1/DLG2/DLG4/GRIN3A/TUBA4A
REACTOME_SHC_MEDIATED_CASCADE:FGFR4	REACTOME_SHC_MEDIATED_CASCADE:FGFR4	15	0.565493	1.53301	0.0474383	0.133286	0.0896783	6007	tags=53%, list=18%, signal=44%	FGF18/FGFR4/KRAS/KLB/GRB2/FGF1/FGF2/FGF9
REACTOME_FRS_MEDIATED_FGFR3_SIGNALING	REACTOME_FRS_MEDIATED_FGFR3_SIGNALING	16	0.557618	1.53079	0.0468165	0.13297	0.0894659	8585	tags=62%, list=26%, signal=46%	FGF18/FGFR3/KRAS/GRB2/FGF1/FGF2/FGF9/FRS2/PTPN11/FGF8
REACTOME_NEUROTRANSMITTER_RECEPTORS_AND_POSTSYNAPTIC_SIGNAL_TRANSMISSION	REACTOME_NEUROTRANSMITTER_RECEPTORS_AND_POSTSYNAPTIC_SIGNAL_TRANSMISSION	162	0.345436	1.52994	0.00195695	0.012973	0.00872855	4048	tags=25%, list=12%, signal=22%	MAPK3/TUBB2A/GNB4/GRIN2D/ADCY5/TUBA8/PLCB2/RPS6KA1/PPM1E/TUBB3/PRKAR1A/ADCY9/TUBB6/LIN7B/KCNJ4/CAMK4/CACNG8/TUBB1/EPB41L1/MDM2/PRKCA/PRKAG2/PRKCG/ADCY6/CHRNB2/GRIP2/GNB1/KIF17/NSF/GABBR1/GRIP1/GRIA3/NPTN/PICK1/GIT1/KRAS/RPS6KA2/CAMK2G/GRIN2C/MAPK1/NCALD
REACTOME_REGULATION_OF_INNATE_IMMUNE_RESPONSES_TO_CYTOSOLIC_DNA	REACTOME_REGULATION_OF_INNATE_IMMUNE_RESPONSES_TO_CYTOSOLIC_DNA	14	0.574944	1.52899	0.0440613	0.126789	0.0853067	859	tags=29%, list=3%, signal=28%	TRIM21/TRIM56/TMEM173/ZBP1
REACTOME_BIOSYNTHESIS_OF_THE_N_GLYCAN_PRECURSOR_DOLICHOL_LIPID_LINKED_OLIGOSACCHARIDE_LLO_AND_TRANSFER_TO_A_NASCENT_PROTEIN	REACTOME_BIOSYNTHESIS_OF_THE_N_GLYCAN_PRECURSOR_DOLICHOL_LIPID_LINKED_OLIGOSACCHARIDE_LLO_AND_TRANSFER_TO_A_NASCENT_PROTEIN	71	0.397611	1.52491	0.0135135	0.0548318	0.0368923	4192	tags=27%, list=13%, signal=23%	ST6GAL1/ST3GAL4/ST6GALNAC4/ST3GAL1/GNE/ST3GAL5/GFPT1/CTSA/ALG2/SLC17A5/NUS1/FUOM/TSTA3/RENBP/NPL/ST6GALNAC6/ST8SIA1/NUDT14/PGM3
REACTOME_VEGFR2_MEDIATED_CELL_PROLIFERATION	REACTOME_VEGFR2_MEDIATED_CELL_PROLIFERATION	18	0.545225	1.52436	0.0454545	0.130134	0.0875574	3406	tags=28%, list=10%, signal=25%	KDR/SPHK1/ITPR1/PRKCA/KRAS
REACTOME_HSP90_CHAPERONE_CYCLE_FOR_STEROID_HORMONE_RECEPTORS_SHR	REACTOME_HSP90_CHAPERONE_CYCLE_FOR_STEROID_HORMONE_RECEPTORS_SHR	54	0.419413	1.52381	0.026749	0.0887181	0.0596918	3349	tags=28%, list=10%, signal=25%	TUBB2A/DYNLL2/TUBA8/DYNLL1/TUBB3/TUBB6/DNAJA4/HSP90AA1/DNAJB1/TUBB1/DYNC1H1/DNAJA1/HSP90AB1/HSPA8/HSPA1B
REACTOME_PRE_NOTCH_PROCESSING_IN_GOLGI	REACTOME_PRE_NOTCH_PROCESSING_IN_GOLGI	18	0.543732	1.52019	0.0473485	0.133286	0.0896783	5850	tags=44%, list=18%, signal=37%	ST3GAL4/ATP2A2/ATP2A3/FURIN/RFNG/TMED2/MFNG/NOTCH1
REACTOME_REGULATION_BY_C_FLIP	REACTOME_REGULATION_BY_C_FLIP	10	0.638933	1.51946	0.0385396	0.115007	0.0773796	8931	tags=80%, list=27%, signal=58%	TNFRSF10A/FAS/TRADD/CASP8/RIPK1/TNFSF10/TNFRSF10B/TRAF2
REACTOME_G_ALPHA_Z_SIGNALLING_EVENTS	REACTOME_G_ALPHA_Z_SIGNALLING_EVENTS	40	0.448269	1.51894	0.0320641	0.100113	0.0673587	4484	tags=30%, list=14%, signal=26%	RGS16/GNB4/ADCY5/ADCY9/PRKCA/PRKCG/ADCY6/GNB1/ADRA2B/PRKCE/GNAZ/PRKCH
REACTOME_IMMUNOREGULATORY_INTERACTIONS_BETWEEN_A_LYMPHOID_AND_A_NON_LYMPHOID_CELL	REACTOME_IMMUNOREGULATORY_INTERACTIONS_BETWEEN_A_LYMPHOID_AND_A_NON_LYMPHOID_CELL	76	0.390159	1.51622	0.0154739	0.0606061	0.0407773	6482	tags=33%, list=20%, signal=26%	IFITM1/ICAM1/CD300LF/B2M/HLA-F/SH2D1B/CDH1/IGLV1-51/CXADR/HLA-E/MICB/NCR3LG1/HLA-A/LILRB5/HLA-B/CD160/TRAV29DV5/SELL/TREML2/ICAM2/NCR3/CD226/ICAM4/CD33/LAIR1
REACTOME_DAP12_SIGNALING	REACTOME_DAP12_SIGNALING	23	0.510637	1.5125	0.045977	0.131296	0.0883396	4400	tags=39%, list=13%, signal=34%	PLCG2/B2M/BTK/HLA-E/PIK3CB/LAT/KRAS/VAV2/GRB2
REACTOME_SIGNALING_BY_INTERLEUKINS	REACTOME_SIGNALING_BY_INTERLEUKINS	554	0.299044	1.51194	0.00207039	0.012973	0.00872855	5558	tags=27%, list=17%, signal=23%	IGHE/LGALS9/CCL22/IFNL3/HMOX1/RASGRP3/CCL5/STAT2/ICAM1/MAPK3/IL1RL1/DUSP10/IFNL1/CXCL10/SQSTM1/GRIN2D/CSF1/ALOX5/STAT1/PSMB8/MAPK11/PSMB9/LCN2/IFNL2/PPP2R5B/IL1RN/CXCL1/PSMB10/OSMR/STAT5A/IL15/LIF/ITGAM/IL15RA/PSME4/MYD88/GAB2/P4HB/RHOU/RPS6KA1/YWHAZ/RAP1A/PTAFR/ARRB1/PPP2CB/RASAL1/KSR1/PSME2/PDGFRB/DUSP4/IGHG1/DUSP7/PTPN12/TAB2/FOXO3/DUSP2/EGF/HSP90AA1/FGB/TGFA/FGF18/GAB1/STX3/CCL2/FLT3LG/NFKB2/…
REACTOME_N_GLYCAN_ANTENNAE_ELONGATION	REACTOME_N_GLYCAN_ANTENNAE_ELONGATION	12	0.611202	1.50994	0.05	0.138235	0.0930083	3457	tags=33%, list=11%, signal=30%	ST6GAL1/ST3GAL4/MGAT4A/MGAT4B
REACTOME_P2Y_RECEPTORS	REACTOME_P2Y_RECEPTORS	12	0.610859	1.5091	0.0520833	0.142597	0.095943	1794	tags=33%, list=5%, signal=32%	P2RY6/P2RY14/LPAR6/P2RY2
REACTOME_PHASE_I_FUNCTIONALIZATION_OF_COMPOUNDS	REACTOME_PHASE_I_FUNCTIONALIZATION_OF_COMPOUNDS	90	0.374775	1.50487	0.0156556	0.0608349	0.0409313	3850	tags=21%, list=12%, signal=19%	CYP26A1/CYP1A1/CYP4F8/SMOX/CYP4F3/CYP24A1/CYP2S1/CYP4F12/CYP4F11/AOC1/CYP3A7/CES1/CYP3A5/CYP27A1/HSP90AB1/PTGS1/TBXAS1/POR/ADH1A
REACTOME_ION_HOMEOSTASIS	REACTOME_ION_HOMEOSTASIS	49	0.419107	1.50307	0.0314961	0.099517	0.0669576	6478	tags=37%, list=20%, signal=30%	ATP2B4/SLC8A3/RYR2/ATP2A2/RYR3/ATP1A4/KCNJ11/ITPR1/ATP2A3/ATP1B2/ATP1A3/CAMK2G/ATP1B3/CASQ1/ASPH/ATP2B3/PRKACA/RYR1
REACTOME_CA_DEPENDENT_EVENTS	REACTOME_CA_DEPENDENT_EVENTS	29	0.477717	1.50236	0.0462428	0.131722	0.0886258	6315	tags=41%, list=19%, signal=33%	ADCY5/PRKAR1A/ADCY9/CAMK4/PRKCA/PRKCG/ADCY6/CAMK2G/MAPK1/CAMKK1/PRKAR1B/PRKACA
REACTOME_NOREPINEPHRINE_NEUROTRANSMITTER_RELEASE_CYCLE	REACTOME_NOREPINEPHRINE_NEUROTRANSMITTER_RELEASE_CYCLE	16	0.546638	1.50065	0.0543071	0.146551	0.0986035	4069	tags=38%, list=12%, signal=33%	PPFIA3/PPFIA4/SLC22A1/STXBP1/CPLX1/STX1A
REACTOME_CASPASE_ACTIVATION_VIA_EXTRINSIC_APOPTOTIC_SIGNALLING_PATHWAY	REACTOME_CASPASE_ACTIVATION_VIA_EXTRINSIC_APOPTOTIC_SIGNALLING_PATHWAY	24	0.500459	1.50009	0.0578035	0.153417	0.103223	11857	tags=71%, list=36%, signal=45%	TNFRSF10A/DAPK3/FAS/DAPK2/TRADD/DCC/CASP8/RIPK1/CD14/TNFSF10/TNFRSF10B/TRAF2/DAPK1/TICAM1/UNC5B/UNC5A/MAGED1
REACTOME_NEGATIVE_REGULATION_OF_MAPK_PATHWAY	REACTOME_NEGATIVE_REGULATION_OF_MAPK_PATHWAY	40	0.44264	1.49987	0.0340681	0.103862	0.0698809	4254	tags=38%, list=13%, signal=33%	MAPK3/DUSP10/PPP2R5B/PPP2CB/KSR1/DUSP4/DUSP7/DUSP2/DUSP16/DUSP5/DUSP1/DUSP9/KRAS/MAPK1/YWHAB
REACTOME_CYTOSOLIC_SULFONATION_OF_SMALL_MOLECULES	REACTOME_CYTOSOLIC_SULFONATION_OF_SMALL_MOLECULES	20	0.522449	1.4986	0.0604915	0.15883	0.106865	2760	tags=30%, list=8%, signal=27%	PAPSS2/BPNT1/SULT1A1/IMPAD1/SULT1A2/SLC26A1
REACTOME_NAPLUS_CL_DEPENDENT_NEUROTRANSMITTER_TRANSPORTERS	REACTOME_NAPLUS_CL_DEPENDENT_NEUROTRANSMITTER_TRANSPORTERS	12	0.605195	1.4951	0.0520833	0.142597	0.095943	3006	tags=33%, list=9%, signal=30%	SLC6A3/SLC6A19/SLC22A1/SLC6A20
REACTOME_PLATELET_HOMEOSTASIS	REACTOME_PLATELET_HOMEOSTASIS	76	0.384653	1.49483	0.0193424	0.0702909	0.0472935	2851	tags=18%, list=9%, signal=17%	P2RX2/ATP2B4/SLC8A3/NOS3/GNB4/PPP2R5B/ATP2A2/LRP8/PPP2CB/ITPR1/ATP2A3/GNB1/FGR/MAPK14
REACTOME_DISEASES_OF_GLYCOSYLATION	REACTOME_DISEASES_OF_GLYCOSYLATION	131	0.347845	1.49433	0.00769231	0.0355612	0.0239265	2962	tags=21%, list=9%, signal=19%	MUC4/MUCL1/MUC5B/MUC3A/GNE/MUC5AC/PAPSS2/ADAMTS17/SPON2/MUC12/CSPG5/GFPT1/CTSA/FMOD/ALG2/SEMA5A/ADAMTS9/CHSY1/SPON1/CHST3/ADAMTSL4/MOGS/NUS1/MUC20/C1GALT1/MUC6/THSD4
REACTOME_G_ALPHA_Q_SIGNALLING_EVENTS	REACTOME_G_ALPHA_Q_SIGNALLING_EVENTS	163	0.336036	1.49083	0.00195312	0.012973	0.00872855	4498	tags=24%, list=14%, signal=21%	RGS16/MAPK3/GNB4/GRK5/P2RY6/F2R/PLCB2/RPS6KA1/DGKH/PTAFR/MGLL/HTR2B/BTK/DGKG/F2RL1/ITPR1/LPAR6/GNA15/P2RY2/PRKCA/HTR2C/RASGRP1/GNB1/BDKRB1/MAPK7/TRIO/KRAS/RPS6KA2/TACR1/EGFR/TRPC7/PRKCE/ABHD6/MAPK1/KISS1/GRB2/GNAQ/PRKCH/RASGRP2
REACTOME_PI_3K_CASCADE:FGFR3	REACTOME_PI_3K_CASCADE:FGFR3	14	0.560129	1.48959	0.0498084	0.138044	0.0928795	8585	tags=71%, list=26%, signal=53%	FGF18/GAB1/FGFR3/GRB2/FGF1/FGF2/FGF9/FRS2/PTPN11/FGF8
REACTOME_HSF1_DEPENDENT_TRANSACTIVATION	REACTOME_HSF1_DEPENDENT_TRANSACTIVATION	34	0.45263	1.48695	0.0389105	0.115808	0.0779183	6734	tags=44%, list=20%, signal=35%	HSPB8/HSPA6/HSP90AA1/DNAJB1/EP300/HSP90AB1/SERPINH1/HSPA8/HSPA1B/CAMK2G/HSPH1/FKBP4/DEDD2/HSPA1L/CREBBP
REACTOME_L1CAM_INTERACTIONS	REACTOME_L1CAM_INTERACTIONS	106	0.356701	1.4867	0.0176125	0.0666675	0.0448556	5558	tags=29%, list=17%, signal=24%	EZR/ITGA10/MAPK3/TUBB2A/LAMC1/TUBA8/L1CAM/LAMB1/RPS6KA1/TUBB3/TUBB6/NRP2/TUBB1/KCNQ2/SCN4A/ITGA5/NUMB/HSPA8/RPS6KA2/EGFR/VAV2/MAPK1/SDCBP/ITGA1/SCN2B/KIF4B/DNM2/DLG1/SCN3A/LYPLA2/DLG4
REACTOME_NUCLEAR_EVENTS_KINASE_AND_TRANSCRIPTION_FACTOR_ACTIVATION	REACTOME_NUCLEAR_EVENTS_KINASE_AND_TRANSCRIPTION_FACTOR_ACTIVATION	25	0.489523	1.48539	0.059501	0.157183	0.105757	3913	tags=40%, list=12%, signal=35%	MAPK3/MAPK11/RPS6KA1/PPP2CB/DUSP4/DUSP7/MAPK7/MAPK14/RPS6KA2/MAPK1
REACTOME_TRANSPORT_TO_THE_GOLGI_AND_SUBSEQUENT_MODIFICATION	REACTOME_TRANSPORT_TO_THE_GOLGI_AND_SUBSEQUENT_MODIFICATION	178	0.330838	1.4845	0.00201613	0.012973	0.00872855	6792	tags=31%, list=21%, signal=25%	ST6GAL1/ST3GAL4/COPZ2/TUBB2A/CGA/SEC24A/SEC24D/DYNLL2/TUBA8/ARF3/TMED7/ARFGAP3/CTSZ/DYNLL1/TUBB3/KDELR3/TUBB6/MAN1A1/MAN1C1/TGFA/TUBB1/MGAT3/MGAT4A/DYNC1H1/FUT3/SEC23A/COPA/NSF/PREB/FUT8/GOLGA2/MGAT4B/MIA3/STX17/TRAPPC10/COPG1/SEC31A/STX5/DYNC1I1/TMED2/TMED9/YKT6/RAB1A/TBC1D20/ANKRD28/LMAN1/B4GALT4/COG3/SEC22A/CSNK1D/SEC24C/SEC16A/TUBA4A/CAPZB/ARFGAP2/CNIH2
REACTOME_INTERLEUKIN_6_FAMILY_SIGNALING	REACTOME_INTERLEUKIN_6_FAMILY_SIGNALING	22	0.505156	1.48402	0.0580524	0.153716	0.103424	4608	tags=36%, list=14%, signal=31%	STAT1/OSMR/LIF/IL6ST/CNTFR/IL6/CNTF/SOCS3
REACTOME_STIMULI_SENSING_CHANNELS	REACTOME_STIMULI_SENSING_CHANNELS	90	0.368097	1.47806	0.0156556	0.0608349	0.0409313	6598	tags=39%, list=20%, signal=31%	SGK1/TRPV6/SCNN1G/SCNN1A/RYR2/SCNN1B/RYR3/NEDD4L/TRPV3/OSTM1/TPCN2/CLCN2/TTYH1/RIPK3/ANO7/TRPM2/MCOLN1/TPCN1/TRPC7/WWP1/SLC9C2/MLKL/WNK2/TRPM4/ASIC4/RIPK1/CASQ1/ANO3/WNK1/ASPH/TRPV2/TRPM1/WNK3/RYR1/ANO6
REACTOME_ZBP1_DAI_MEDIATED_INDUCTION_OF_TYPE_I_IFNS	REACTOME_ZBP1_DAI_MEDIATED_INDUCTION_OF_TYPE_I_IFNS	20	0.514847	1.47679	0.0680529	0.173282	0.116588	5527	tags=45%, list=17%, signal=37%	ZBP1/MYD88/NFKB2/NFKBIA/TLR3/RIPK3/IKBKG/DTX4/RIPK1
REACTOME_SLC_MEDIATED_TRANSMEMBRANE_TRANSPORT	REACTOME_SLC_MEDIATED_TRANSMEMBRANE_TRANSPORT	216	0.324626	1.47628	0.002079	0.012973	0.00872855	3618	tags=20%, list=11%, signal=18%	SLC12A7/APOD/SLC1A1/SLC8A3/SLC6A3/SLC26A11/SLC28A1/SLC6A19/SLC41A2/SLC2A13/SLC22A1/SLC4A4/SLC2A12/SLC26A4/SLC14A1/SLC2A6/SLC22A15/SLC30A7/SLC45A3/SLC22A4/SLC43A2/SLC17A5/SLC12A4/SLC34A2/SLC4A3/SLC5A3/SLC24A2/SLC1A3/SLC15A4/RHCG/SLC38A3/SLC38A4/SLC35B4/SLC12A6/CP/SLC26A1/SLC6A20/SLC44A5/SLC30A3/SLC20A1/SLC29A3/SLC39A7/SLC25A18
REACTOME_DEATH_RECEPTOR_SIGNALLING	REACTOME_DEATH_RECEPTOR_SIGNALLING	135	0.343181	1.47613	0.00970874	0.0419596	0.0282315	5628	tags=29%, list=17%, signal=24%	FGD3/TNFRSF10A/CASP10/SQSTM1/BCL2L11/LINGO1/ARHGEF10/OBSCN/MYD88/APH1B/TNFAIP3/ARHGEF10L/FAS/TAB2/SMPD3/OTUD7B/PREX1/ITSN1/NFKBIA/ARHGEF40/VAV1/FGD2/MCF2/ARHGEF3/TRIO/TNFRSF10D/VAV2/TIAM2/GNA13/IKBKG/TRADD/PRDM4/RNF31/ARHGEF33/TAB3/CASP8/PLEKHG5/RIPK1/XIAP
REACTOME_PLATELET_CALCIUM_HOMEOSTASIS	REACTOME_PLATELET_CALCIUM_HOMEOSTASIS	25	0.48571	1.47382	0.0652591	0.168065	0.113078	2202	tags=24%, list=7%, signal=22%	P2RX2/ATP2B4/SLC8A3/ATP2A2/ITPR1/ATP2A3
REACTOME_SIGNALING_BY_EGFRVIII_IN_CANCER	REACTOME_SIGNALING_BY_EGFRVIII_IN_CANCER	14	0.553321	1.47149	0.0574713	0.152895	0.102872	4400	tags=43%, list=13%, signal=37%	EGF/HSP90AA1/GAB1/KRAS/EGFR/GRB2
REACTOME_REGULATION_OF_ACTIN_DYNAMICS_FOR_PHAGOCYTIC_CUP_FORMATION	REACTOME_REGULATION_OF_ACTIN_DYNAMICS_FOR_PHAGOCYTIC_CUP_FORMATION	62	0.392759	1.47079	0.0296443	0.0963652	0.064837	4590	tags=29%, list=14%, signal=25%	MAPK3/MYO10/ELMO2/IGHG1/IGLV1-51/BTK/HSP90AA1/WIPF2/VAV1/HSP90AB1/CDC42/WIPF3/VAV2/MAPK1/CRK/GRB2/PTK2/ARPC2
REACTOME_PROTEIN_PROTEIN_INTERACTIONS_AT_SYNAPSES	REACTOME_PROTEIN_PROTEIN_INTERACTIONS_AT_SYNAPSES	74	0.381045	1.46822	0.0212355	0.074622	0.0502076	7990	tags=42%, list=24%, signal=32%	PPFIA3/GRIN2D/IL1RAPL2/PPFIA4/DLGAP3/LIN7B/EPB41L1/LRRTM2/NLGN2/GRIA3/SHANK3/STXBP1/GRIN2C/STX1A/LRRC4B/HOMER3/GRIN2B/SYT7/SYT9/DLG1/DLG2/SYT10/DLG4/PPFIA1/SHARPIN/LRFN4/PDLIM5/SHANK2/SYT2/NRXN3/LRFN3
REACTOME_SEROTONIN_NEUROTRANSMITTER_RELEASE_CYCLE	REACTOME_SEROTONIN_NEUROTRANSMITTER_RELEASE_CYCLE	16	0.534167	1.46641	0.0617978	0.161735	0.10882	7118	tags=56%, list=22%, signal=44%	PPFIA3/PPFIA4/STXBP1/CPLX1/STX1A/SYN3/PPFIA1/UNC13B/SYN2
REACTOME_RAP1_SIGNALLING	REACTOME_RAP1_SIGNALLING	15	0.539787	1.46332	0.0626186	0.163504	0.11001	9399	tags=67%, list=29%, signal=48%	YWHAZ/RAP1A/RASGRP1/RAP1GAP/YWHAB/RASGRP2/PRKACA/SIPA1/RAPGEF3/RAP1GAP2
REACTOME_PTK6_REGULATES_RHO_GTPASES_RAS_GTPASE_AND_MAP_KINASES	REACTOME_PTK6_REGULATES_RHO_GTPASES_RAS_GTPASE_AND_MAP_KINASES	14	0.548199	1.45787	0.0651341	0.168065	0.113078	4220	tags=36%, list=13%, signal=31%	PTK6/ARHGAP35/ELMO2/KRAS/CRK
REACTOME_CELL_SURFACE_INTERACTIONS_AT_THE_VASCULAR_WALL	REACTOME_CELL_SURFACE_INTERACTIONS_AT_THE_VASCULAR_WALL	119	0.346453	1.45726	0.019685	0.0709416	0.0477313	7166	tags=35%, list=22%, signal=28%	CEACAM1/TNFRSF10A/IGHM/MERTK/CEACAM6/ITGAM/L1CAM/IGLV1-51/CXADR/THBD/CEACAM5/ITGA5/JAM3/PSG8/ANGPT4/MMP1/ATP1B2/PICK1/PIK3CB/KRAS/TNFRSF10D/PSG4/FN1/GRB2/SELPLG/PSG9/ATP1B3/CD177/SELL/CD74/IGHA1/ANGPT2/SLC16A3/SLC7A5/ITGAX/SLC7A6/SDC1/SPN/GAS6/CD47/APOB/ESAM
REACTOME_PLASMA_LIPOPROTEIN_REMODELING	REACTOME_PLASMA_LIPOPROTEIN_REMODELING	26	0.47999	1.45639	0.0629921	0.1641	0.11041	9446	tags=58%, list=29%, signal=41%	LIPG/ANGPTL4/CIDEC/APOA1/FURIN/LCAT/PLTP/CETP/ANGPTL3/APOA5/APOB/APOC3/LMF2/PCSK5/GPIHBP1
REACTOME_DOPAMINE_NEUROTRANSMITTER_RELEASE_CYCLE	REACTOME_DOPAMINE_NEUROTRANSMITTER_RELEASE_CYCLE	21	0.503304	1.45431	0.0661626	0.169617	0.114123	7118	tags=48%, list=22%, signal=37%	PPFIA3/PPFIA4/LIN7B/STXBP1/CPLX1/STX1A/SYN3/PPFIA1/UNC13B/SYN2
REACTOME_RIP_MEDIATED_NFKB_ACTIVATION_VIA_ZBP1	REACTOME_RIP_MEDIATED_NFKB_ACTIVATION_VIA_ZBP1	17	0.525693	1.45369	0.0677966	0.173282	0.116588	5527	tags=47%, list=17%, signal=39%	ZBP1/MYD88/NFKB2/NFKBIA/TLR3/RIPK3/IKBKG/RIPK1
REACTOME_OTHER_INTERLEUKIN_SIGNALING	REACTOME_OTHER_INTERLEUKIN_SIGNALING	262	0.310336	1.45203	0.00201613	0.012973	0.00872855	6384	tags=31%, list=19%, signal=25%	RASGRP3/MAPK3/DUSP10/IFNL1/GRIN2D/CSF1/PSMB8/PSMB9/PPP2R5B/PSMB10/STAT5A/PSME4/GAB2/RAP1A/ARRB1/PPP2CB/RASAL1/KSR1/PSME2/PDGFRB/DUSP4/DUSP7/DUSP2/EGF/FGB/TGFA/FGF18/GAB1/STX3/FLT3LG/KIT/RAPGEF2/DUSP16/RASGRP1/DUSP5/DAB2IP/DUSP1/GFRA2/PSMD11/PDGFA/FGFR3/DUSP9/PIK3CB/LAT/FGFR4/KRAS/CSF1R/SHC3/CAMK2G/EGFR/IFNLR1/MAPK1/PSMD5/RASGEF1A/STX1A/YWHAB/FN1/KLB/GRB2/GRIN2B/ARTN/PTK2/RET/GDNF/CSF2RB/STX4/DLG1…
REACTOME_GAP_JUNCTION_ASSEMBLY	REACTOME_GAP_JUNCTION_ASSEMBLY	29	0.461091	1.45007	0.0539499	0.146218	0.0983793	4754	tags=34%, list=14%, signal=30%	TUBB2A/TUBA8/TUBB3/TUBB6/TUBB1/GJC2/GJA3/GJA1/GJA9/GJB7
REACTOME_DAG_AND_IP3_SIGNALING	REACTOME_DAG_AND_IP3_SIGNALING	34	0.439646	1.44429	0.0544747	0.146653	0.0986717	6315	tags=38%, list=19%, signal=31%	ADCY5/PRKAR1A/ADCY9/CAMK4/ITPR1/PRKCA/PRKCG/ADCY6/CAMK2G/PRKCE/CAMKK1/PRKAR1B/PRKACA
REACTOME_GAMMA_CARBOXYLATION_TRANSPORT_AND_AMINO_TERMINAL_CLEAVAGE_OF_PROTEINS	REACTOME_GAMMA_CARBOXYLATION_TRANSPORT_AND_AMINO_TERMINAL_CLEAVAGE_OF_PROTEINS	10	0.606161	1.44153	0.0750507	0.18606	0.125186	7853	tags=40%, list=24%, signal=30%	FURIN/PROZ/GAS6/F2
REACTOME_SYNTHESIS_OF_PE	REACTOME_SYNTHESIS_OF_PE	11	0.586433	1.44067	0.082495	0.19841	0.133495	4609	tags=36%, list=14%, signal=31%	PCYT2/ETNK1/LPIN1/CHKA
REACTOME_NEUREXINS_AND_NEUROLIGINS	REACTOME_NEUREXINS_AND_NEUROLIGINS	48	0.404653	1.44031	0.0475248	0.133286	0.0896783	7984	tags=46%, list=24%, signal=35%	GRIN2D/DLGAP3/LIN7B/EPB41L1/LRRTM2/NLGN2/SHANK3/STXBP1/GRIN2C/STX1A/HOMER3/GRIN2B/SYT7/SYT9/DLG2/SYT10/DLG4/SHARPIN/PDLIM5/SHANK2/SYT2/NRXN3
REACTOME_SHC_MEDIATED_CASCADE:FGFR3	REACTOME_SHC_MEDIATED_CASCADE:FGFR3	14	0.541478	1.43999	0.0727969	0.182073	0.122503	6007	tags=50%, list=18%, signal=41%	FGF18/FGFR3/KRAS/GRB2/FGF1/FGF2/FGF9
REACTOME_PLASMA_LIPOPROTEIN_CLEARANCE	REACTOME_PLASMA_LIPOPROTEIN_CLEARANCE	32	0.444942	1.43642	0.0605469	0.15883	0.106865	8467	tags=50%, list=26%, signal=37%	MYLIP/LDLR/NCEH1/NPC1/LIPA/APOA1/LSR/APOBR/AMN/LDLRAP1/APOB/SCARB1/CLTC/CUBN/SOAT1/PCSK9
REACTOME_MAPK_FAMILY_SIGNALING_CASCADES	REACTOME_MAPK_FAMILY_SIGNALING_CASCADES	267	0.30549	1.43459	0.0040404	0.0215201	0.0144793	6320	tags=30%, list=19%, signal=25%	RASGRP3/MAPK3/DUSP10/MAPK4/GRIN2D/CDC42EP3/PSMB8/PSMB9/PPP2R5B/PSMB10/PSME4/RAP1A/ARRB1/PPP2CB/RASAL1/KSR1/PSME2/PDGFRB/DUSP4/DUSP7/FOXO3/DUSP2/EGF/FGB/DNAJB1/TGFA/FGF18/FLT3LG/KIT/RAPGEF2/DUSP16/RASGRP1/IL6ST/DUSP5/DAB2IP/DUSP1/GFRA2/PSMD11/PDGFA/FGFR3/DUSP9/CDC42/LAT/FGFR4/TNRC6A/KRAS/SHC3/CAMK2G/IL6/EGFR/MAPK1/PSMD5/RASGEF1A/YWHAB/FN1/KLB/GRB2/GRIN2B/ARTN/PTK2/RET/GDNF/CSF2RB/CCND3/DLG1/MARK3/…
REACTOME_THROMBIN_SIGNALLING_THROUGH_PROTEINASE_ACTIVATED_RECEPTORS_PARS	REACTOME_THROMBIN_SIGNALLING_THROUGH_PROTEINASE_ACTIVATED_RECEPTORS_PARS	28	0.458889	1.43323	0.0658915	0.169307	0.113914	4448	tags=32%, list=14%, signal=28%	MAPK3/GNB4/F2R/ARRB1/GNA15/GNB1/MAPK1/GNA13/GNAQ
REACTOME_RA_BIOSYNTHESIS_PATHWAY	REACTOME_RA_BIOSYNTHESIS_PATHWAY	20	0.499181	1.43186	0.0888469	0.209554	0.140993	1816	tags=25%, list=6%, signal=24%	ALDH1A2/CYP26A1/ALDH1A3/DHRS3/RDH10
REACTOME_REGULATION_OF_INSULIN_SECRETION	REACTOME_REGULATION_OF_INSULIN_SECRETION	71	0.37292	1.43021	0.030888	0.0978699	0.0658494	4549	tags=27%, list=14%, signal=23%	GNB4/ADCY5/PLCB2/RAP1A/PRKAR1A/SYT5/KCNJ11/ITPR1/GNA15/PRKCA/ADCY6/GNB1/CACNA1E/MARCKS/CACNB3/STXBP1/STX1A/GNAQ/KCNG2
REACTOME_CASPASE_ACTIVATION_VIA_DEATH_RECEPTORS_IN_THE_PRESENCE_OF_LIGAND	REACTOME_CASPASE_ACTIVATION_VIA_DEATH_RECEPTORS_IN_THE_PRESENCE_OF_LIGAND	14	0.536213	1.42599	0.0862069	0.205584	0.138322	8931	tags=64%, list=27%, signal=47%	TNFRSF10A/FAS/TRADD/CASP8/RIPK1/CD14/TNFSF10/TNFRSF10B/TRAF2
REACTOME_TRP_CHANNELS	REACTOME_TRP_CHANNELS	24	0.474236	1.42149	0.0712909	0.179446	0.120736	6010	tags=46%, list=18%, signal=37%	TRPV6/TRPV3/RIPK3/TRPM2/MCOLN1/TRPC7/MLKL/TRPM4/RIPK1/TRPV2/TRPM1
REACTOME_ACETYLCHOLINE_REGULATES_INSULIN_SECRETION	REACTOME_ACETYLCHOLINE_REGULATES_INSULIN_SECRETION	10	0.596792	1.41925	0.10142	0.229262	0.154253	4448	tags=50%, list=14%, signal=43%	PLCB2/GNA15/PRKCA/MARCKS/GNAQ
REACTOME_RAS_ACTIVATION_UPON_CA2PLUS_INFLUX_THROUGH_NMDA_RECEPTOR	REACTOME_RAS_ACTIVATION_UPON_CA2PLUS_INFLUX_THROUGH_NMDA_RECEPTOR	18	0.507621	1.41923	0.0852273	0.204111	0.137331	5558	tags=44%, list=17%, signal=37%	GRIN2D/KRAS/CAMK2G/GRIN2B/DLG1/DLG2/RASGRF1/DLG4
REACTOME_RHO_GTPASE_CYCLE	REACTOME_RHO_GTPASE_CYCLE	135	0.329872	1.41888	0.0174757	0.0665967	0.044808	6967	tags=34%, list=21%, signal=27%	FGD3/ARHGAP27/ARHGAP30/RHOV/ARHGEF10/OBSCN/ARHGAP42/OPHN1/RHOU/TRIP10/ARHGAP35/ARHGEF10L/RHOBTB1/ARAP3/RHOB/PREX1/ITSN1/ARHGEF40/VAV1/MYO9A/FGD2/GMIP/MCF2/SRGAP1/CDC42/ARHGAP31/ARHGEF3/TRIO/VAV2/GDI1/TIAM2/GNA13/FAM13B/ARHGEF33/RHOG/PLEKHG5/A2M/ARHGAP32/RHOQ/TAGAP/ARHGAP21/ARHGAP18/ARHGEF4/AKAP13/ARHGAP44/STARD13
REACTOME_REGULATION_OF_RUNX1_EXPRESSION_AND_ACTIVITY	REACTOME_REGULATION_OF_RUNX1_EXPRESSION_AND_ACTIVITY	17	0.512918	1.41836	0.0903955	0.211034	0.141989	8262	tags=59%, list=25%, signal=44%	PML/CCND2/TNRC6A/CBFB/CDK6/CCND3/MOV10/RUNX1/AGO4/PTPN11
REACTOME_GLYCOSAMINOGLYCAN_METABOLISM	REACTOME_GLYCOSAMINOGLYCAN_METABOLISM	112	0.341453	1.41817	0.0262097	0.0872361	0.0586947	5609	tags=27%, list=17%, signal=22%	ST3GAL4/ST3GAL1/HS6ST2/CHST1/PAPSS2/CSPG5/CHPF/B3GNT4/B3GNT2/FMOD/CHSY1/HYAL1/CHST3/B3GNT3/HS3ST6/SLC26A1/CHST11/HS3ST5/GALNS/HS3ST3B1/HPSE/HS6ST1/HAS3/PRELP/CHST15/SLC9A1/CHPF2/AGRN/B3GAT2/B4GALT4
REACTOME_FRS_MEDIATED_FGFR1_SIGNALING	REACTOME_FRS_MEDIATED_FGFR1_SIGNALING	17	0.512345	1.41678	0.0903955	0.211034	0.141989	8585	tags=53%, list=26%, signal=39%	KRAS/GRB2/FGF1/FGF2/FGF9/FGF22/FRS2/PTPN11/FGF8
REACTOME_EXTRACELLULAR_MATRIX_ORGANIZATION	REACTOME_EXTRACELLULAR_MATRIX_ORGANIZATION	262	0.302515	1.41544	0.00403226	0.0215201	0.0144793	3265	tags=19%, list=10%, signal=17%	CEACAM1/MMP13/ITGA10/COL6A1/ICAM1/LAMC1/LAMA3/P4HA2/KDR/CTSD/NTN4/OPTC/ADAM19/CAPN14/CTSL/SH3PXD2A/CTSS/CEACAM6/NID2/ITGAM/LOXL4/COL27A1/SCUBE1/P4HB/LAMB1/FMOD/TPSAB1/CDH1/EMILIN2/ADAMTS9/FGB/FBN2/ADAM10/PRKCA/CAPN13/PRSS1/COL20A1/CAPN12/ITGA5/FURIN/PLEC/PLOD3/JAM3/PDGFA/ASPN/MMP1/SERPINH1/CTRB1/PPIB/CTRB2
REACTOME_NRAGE_SIGNALS_DEATH_THROUGH_JNK	REACTOME_NRAGE_SIGNALS_DEATH_THROUGH_JNK	58	0.382854	1.41418	0.040568	0.118859	0.0799713	5312	tags=31%, list=16%, signal=26%	FGD3/BCL2L11/ARHGEF10/OBSCN/ARHGEF10L/PREX1/ITSN1/ARHGEF40/VAV1/FGD2/MCF2/ARHGEF3/TRIO/VAV2/TIAM2/GNA13/ARHGEF33/PLEKHG5
REACTOME_ANTIMICROBIAL_PEPTIDES	REACTOME_ANTIMICROBIAL_PEPTIDES	34	0.429479	1.41089	0.0642023	0.166483	0.112014	1065	tags=18%, list=3%, signal=17%	BPIFB1/S100A9/LCN2/BPIFA1/DEFB1/CHGA
REACTOME_G_ALPHA_12_13_SIGNALLING_EVENTS	REACTOME_G_ALPHA_12_13_SIGNALLING_EVENTS	76	0.362127	1.40728	0.0367505	0.110251	0.07418	5312	tags=29%, list=16%, signal=24%	FGD3/GNB4/ARHGEF10/OBSCN/ARHGEF10L/BTK/RHOB/PREX1/ITSN1/ROCK2/GNB1/ARHGEF40/VAV1/FGD2/MCF2/ARHGEF3/TRIO/VAV2/TIAM2/GNA13/ARHGEF33/PLEKHG5
REACTOME_ARACHIDONIC_ACID_METABOLISM	REACTOME_ARACHIDONIC_ACID_METABOLISM	51	0.386945	1.40626	0.0490196	0.136192	0.0916337	3672	tags=24%, list=11%, signal=21%	CYP1A1/CYP4F8/CYP4F3/PTGES/ALOX5/DPEP2/GGT1/CYP4F11/GPX2/PTGS1/TBXAS1/ALOX15
REACTOME_SIGNAL_TRANSDUCTION_BY_L1	REACTOME_SIGNAL_TRANSDUCTION_BY_L1	21	0.486346	1.40531	0.0869565	0.206499	0.138938	3913	tags=29%, list=12%, signal=25%	MAPK3/L1CAM/ITGA5/EGFR/VAV2/MAPK1
REACTOME_TRANSPORT_OF_INORGANIC_CATIONS_ANIONS_AND_AMINO_ACIDS_OLIGOPEPTIDES	REACTOME_TRANSPORT_OF_INORGANIC_CATIONS_ANIONS_AND_AMINO_ACIDS_OLIGOPEPTIDES	93	0.347132	1.40479	0.0251451	0.0846676	0.0569665	3618	tags=24%, list=11%, signal=21%	SLC12A7/SLC1A1/SLC8A3/SLC26A11/SLC6A19/SLC4A4/SLC26A4/SLC43A2/SLC17A5/SLC12A4/SLC34A2/SLC4A3/SLC24A2/SLC1A3/SLC15A4/SLC38A3/SLC38A4/SLC12A6/SLC26A1/SLC6A20/SLC20A1/SLC25A18
REACTOME_PI_3K_CASCADE:FGFR1	REACTOME_PI_3K_CASCADE:FGFR1	15	0.517641	1.40329	0.0948767	0.217218	0.14615	8585	tags=60%, list=26%, signal=44%	GAB1/GRB2/FGF1/FGF2/FGF9/FGF22/FRS2/PTPN11/FGF8
REACTOME_ASPARAGINE_N_LINKED_GLYCOSYLATION	REACTOME_ASPARAGINE_N_LINKED_GLYCOSYLATION	290	0.295821	1.40288	0.00199601	0.012973	0.00872855	4222	tags=21%, list=13%, signal=18%	ST6GAL1/ST3GAL4/ST6GALNAC4/ST3GAL1/COPZ2/TUBB2A/GNE/CALR/CGA/SEC24A/SEC24D/DYNLL2/ST3GAL5/TUBA8/ARF3/TMED7/ARFGAP3/GFPT1/CTSA/CTSZ/SYVN1/DYNLL1/ALG2/TUBB3/KDELR3/TUBB6/MAN1A1/MAN1C1/SLC17A5/TGFA/TUBB1/MGAT3/MGAT4A/MOGS/UGGT1/DYNC1H1/NUS1/FUT3/SEC23A/COPA/NSF/FUOM/TSTA3/RENBP/PREB/FUT8/GOLGA2/MGAT4B/MIA3/STX17/NPL/ST6GALNAC6/TRAPPC10/ST8SIA1/COPG1/SEC31A/NUDT14/STX5/PGM3/DYNC1I1
REACTOME_REDUCTION_OF_CYTOSOLIC_CAPLUSPLUS_LEVELS	REACTOME_REDUCTION_OF_CYTOSOLIC_CAPLUSPLUS_LEVELS	12	0.567782	1.40268	0.0854167	0.204131	0.137345	2202	tags=33%, list=7%, signal=31%	ATP2B4/SLC8A3/ATP2A2/ATP2A3
REACTOME_ACTIVATION_OF_AMPK_DOWNSTREAM_OF_NMDARS	REACTOME_ACTIVATION_OF_AMPK_DOWNSTREAM_OF_NMDARS	26	0.462049	1.40195	0.0767717	0.189011	0.127172	1820	tags=23%, list=6%, signal=22%	TUBB2A/TUBA8/TUBB3/TUBB6/TUBB1/PRKAG2
REACTOME_MAPK3_ERK1_ACTIVATION	REACTOME_MAPK3_ERK1_ACTIVATION	10	0.587822	1.39792	0.111562	0.244353	0.164407	3536	tags=30%, list=11%, signal=27%	MAPK3/IL6ST/IL6
REACTOME_ACTIVATION_OF_THE_AP_1_FAMILY_OF_TRANSCRIPTION_FACTORS	REACTOME_ACTIVATION_OF_THE_AP_1_FAMILY_OF_TRANSCRIPTION_FACTORS	10	0.587544	1.39725	0.111562	0.244353	0.164407	3913	tags=40%, list=12%, signal=35%	MAPK3/MAPK11/MAPK14/MAPK1
REACTOME_PRESYNAPTIC_DEPOLARIZATION_AND_CALCIUM_CHANNEL_OPENING	REACTOME_PRESYNAPTIC_DEPOLARIZATION_AND_CALCIUM_CHANNEL_OPENING	11	0.568238	1.39597	0.104628	0.233703	0.157242	3171	tags=27%, list=10%, signal=25%	CACNA1B/CACNA1E/CACNB3
REACTOME_PLASMA_LIPOPROTEIN_ASSEMBLY	REACTOME_PLASMA_LIPOPROTEIN_ASSEMBLY	15	0.513863	1.39304	0.0986717	0.223947	0.150677	7702	tags=53%, list=23%, signal=41%	ABCA1/P4HB/APOA1/ZDHHC8/A2M/PRKACA/APOB/APOC3
REACTOME_G_ALPHA_S_SIGNALLING_EVENTS	REACTOME_G_ALPHA_S_SIGNALLING_EVENTS	152	0.317175	1.38871	0.0140281	0.0561122	0.0377537	7344	tags=28%, list=22%, signal=22%	RTP4/GNB4/GRK5/CGA/ADCY5/OR1F1/OR13H1/GPBAR1/GIPR/ADCY9/ARRB1/ADCY6/GPR20/DRD1/CRH/OR8D1/OR8D2/GNB1/PDE4A/PTHLH/ADORA2B/ADORA2A/GNAZ/OR4F21/OR6B2/GPR27/VIPR1/PDE7B/REEP1/GLP2R/OR10K2/OR8B4/CALCRL/GPHA2/LHCGR/PDE8B/HRH2/GPR84/OR10AD1/OR4F29/OR4F3/OR4F16/GNG11
REACTOME_DOWNSTREAM_SIGNAL_TRANSDUCTION	REACTOME_DOWNSTREAM_SIGNAL_TRANSDUCTION	29	0.440698	1.38594	0.0809249	0.19505	0.131234	4400	tags=31%, list=13%, signal=27%	STAT1/STAT5A/PDGFRB/NCK2/PDGFA/PIK3CB/KRAS/CRK/GRB2
REACTOME_PLATELET_ACTIVATION_SIGNALING_AND_AGGREGATION	REACTOME_PLATELET_ACTIVATION_SIGNALING_AND_AGGREGATION	229	0.300401	1.3858	0.00809717	0.0362445	0.0243862	4534	tags=24%, list=14%, signal=21%	TIMP3/LGALS3BP/PLCG2/MAPK3/GNB4/LHFPL2/MANF/F2R/HSPA5/GTPBP2/TTN/ABCC4/YWHAZ/DGKH/RAP1A/ARRB1/MGLL/DGKG/ITPR1/EGF/FGB/HABP4/GNA15/PRKCA/ACTN4/PRKCG/RHOB/ECM1/APOA1/RASGRP1/GNB1/ADRA2B/VAV1/CYB5R1/PDGFA/MAPK14/PIK3CB/CDC42/LAT/GP5/TRPC7/CAP1/PRKCE/ABHD6/QSOX1/VAV2/MAPK1/CRK/FN1/GRB2/GNA13/GNAQ/PRKCH/RASGRP2/PTK2/ORM1
REACTOME_NEGATIVE_REGULATION_OF_THE_PI3K_AKT_NETWORK	REACTOME_NEGATIVE_REGULATION_OF_THE_PI3K_AKT_NETWORK	94	0.340278	1.38458	0.0330097	0.101735	0.0684498	6244	tags=34%, list=19%, signal=28%	MAPK3/IL1RL1/PPP2R5B/MYD88/PIK3AP1/PPP2CB/PDGFRB/PIP4K2C/EGF/TGFA/FGF18/GAB1/KIT/PIK3CD/VAV1/PDGFA/FGFR3/PIK3CB/FGFR4/PIP5K1B/EGFR/PHLPP2/MAPK1/KLB/GRB2/PIP5K1A/RHOG/FGF1/FGF2/FGF9/FGF22/STRN
REACTOME_XENOBIOTICS	REACTOME_XENOBIOTICS	21	0.478986	1.38405	0.0907372	0.211034	0.141989	2077	tags=19%, list=6%, signal=18%	CYP1A1/CYP2S1/CYP3A7/CYP3A5
REACTOME_SIGNALING_BY_ERYTHROPOIETIN	REACTOME_SIGNALING_BY_ERYTHROPOIETIN	24	0.460413	1.38006	0.0847784	0.203468	0.136899	4936	tags=38%, list=15%, signal=32%	PLCG2/STAT5A/GAB1/PIK3CD/VAV1/PIK3CB/KRAS/GRB2/EPO
REACTOME_SCAVENGING_OF_HEME_FROM_PLASMA	REACTOME_SCAVENGING_OF_HEME_FROM_PLASMA	15	0.508293	1.37795	0.104364	0.233577	0.157157	6158	tags=40%, list=19%, signal=33%	APOL1/IGLV1-51/APOA1/LRP1/IGHA1/CD163
REACTOME_PHYSIOLOGICAL_FACTORS	REACTOME_PHYSIOLOGICAL_FACTORS	11	0.560173	1.37616	0.1167	0.252664	0.169999	1556	tags=36%, list=5%, signal=35%	NPR1/GATA4/HIPK1/NPPC
REACTOME_STING_MEDIATED_INDUCTION_OF_HOST_IMMUNE_RESPONSES	REACTOME_STING_MEDIATED_INDUCTION_OF_HOST_IMMUNE_RESPONSES	12	0.557032	1.37612	0.0979167	0.222681	0.149826	5161	tags=33%, list=16%, signal=28%	TRIM21/TMEM173/TREX1/DTX4
REACTOME_ION_TRANSPORT_BY_P_TYPE_ATPASES	REACTOME_ION_TRANSPORT_BY_P_TYPE_ATPASES	50	0.380255	1.37548	0.0703125	0.177831	0.119649	6318	tags=38%, list=19%, signal=31%	ATP2B4/ATP11A/ATP2A2/ATP1A4/ATP13A4/ATP2A3/ATP13A5/ATP1B2/ATP1A3/ATP4B/CAMK2G/ATP9B/ATP8B1/ATP13A2/ATP10B/ATP1B3/ATP11C/ATP2B3/ATP9A
REACTOME_FCGAMMA_RECEPTOR_FCGR_DEPENDENT_PHAGOCYTOSIS	REACTOME_FCGAMMA_RECEPTOR_FCGR_DEPENDENT_PHAGOCYTOSIS	85	0.345891	1.37431	0.0481696	0.134493	0.0904905	4590	tags=27%, list=14%, signal=23%	PLCG2/MAPK3/MYO10/ELMO2/IGHG1/IGLV1-51/BTK/ITPR1/HSP90AA1/WIPF2/FGR/VAV1/HSP90AB1/PIK3CB/CDC42/PRKCE/WIPF3/VAV2/MAPK1/CRK/GRB2/PTK2/ARPC2
REACTOME_MAPK_TARGETS_NUCLEAR_EVENTS_MEDIATED_BY_MAP_KINASES	REACTOME_MAPK_TARGETS_NUCLEAR_EVENTS_MEDIATED_BY_MAP_KINASES	31	0.427756	1.37171	0.0891473	0.209554	0.140993	3913	tags=32%, list=12%, signal=28%	MAPK3/MAPK11/RPS6KA1/PPP2CB/DUSP4/DUSP7/MAPK7/MAPK14/RPS6KA2/MAPK1
REACTOME_HEMOSTASIS	REACTOME_HEMOSTASIS	540	0.270746	1.3689	0.00404858	0.0215201	0.0144793	5399	tags=26%, list=16%, signal=22%	P2RX2/IFNB1/TIMP3/CEACAM1/LGALS3BP/ATP2B4/PLCG2/ITGA10/IRF1/SLC8A3/TNFRSF10A/KIF5A/MAPK3/IGHM/NOS3/TUBB2A/GNB4/MERTK/LHFPL2/EHD3/PPP2R5B/GATA4/TUBA8/MANF/F2R/CEACAM6/ATP2A2/ITGAM/L1CAM/MICAL1/HSPA5/GTPBP2/LRP8/TTN/ABCC4/YWHAZ/DGKH/MAFG/RAP1A/TUBB3/PRKAR1A/ARRB1/PPP2CB/MGLL/TUBB6/IGLV1-51/KIF1A/DGKG/CXADR/THBD/DOCK9/ITPR1/EGF/FGB/GATA2/HABP4/TUBB1/GNA15/PRKCA/ACTN4/PRKCG/CEACAM5/MAFK/RHOB/SERPINB8…
REACTOME_SIGNALING_BY_INSULIN_RECEPTOR	REACTOME_SIGNALING_BY_INSULIN_RECEPTOR	69	0.359337	1.3663	0.047619	0.133286	0.0896783	8677	tags=46%, list=26%, signal=34%	MAPK3/GAB2/ATP6V0B/ATP6V1G1/FGF18/GAB1/FLT3LG/ATP6V0A4/ATP6V1C2/ATP6V1D/ATP6V1A/FGFR3/PIK3CB/FGFR4/KRAS/MAPK1/ATP6V0E1/KLB/GRB2/FGF1/FGF2/ATP6V0C/FGF9/FGF22/ATP6V0D2/GRB10/TLR9/ATP6V1E1/FRS2/PTPN11/FGF8/ATP6V0E2
REACTOME_SIGNALING_BY_NTRK1_TRKA	REACTOME_SIGNALING_BY_NTRK1_TRKA	73	0.355083	1.36302	0.0446602	0.128185	0.0862461	4400	tags=29%, list=13%, signal=25%	MAPK3/MAPK11/RPS6KA1/RAP1A/PPP2CB/DUSP4/MAPK12/DUSP7/MAPK7/MAPK14/PIK3CB/MAPK13/KRAS/SHC3/RPS6KA2/ADORA2A/MAPK1/RIT1/CRK/YWHAB/GRB2
REACTOME_PASSIVE_TRANSPORT_BY_AQUAPORINS	REACTOME_PASSIVE_TRANSPORT_BY_AQUAPORINS	11	0.554781	1.36291	0.124748	0.264513	0.177971	1591	tags=27%, list=5%, signal=26%	AQP9/AQP7/AQP3
REACTOME_REGULATION_OF_LIPID_METABOLISM_BY_PEROXISOME_PROLIFERATOR_ACTIVATED_RECEPTOR_ALPHA_PPARALPHA	REACTOME_REGULATION_OF_LIPID_METABOLISM_BY_PEROXISOME_PROLIFERATOR_ACTIVATED_RECEPTOR_ALPHA_PPARALPHA	113	0.326253	1.3617	0.0356436	0.107791	0.0725244	9358	tags=42%, list=28%, signal=30%	CYP1A1/HELZ2/HMGCS2/ABCA1/ACSL1/PPARG/MED10/PEX11A/GRHL1/HMGCS1/ANGPTL4/SIN3B/APOA1/EP300/MED13L/TXNRD1/NCOR2/MED13/MED25/TIAM2/MTF1/MED17/ESRRA/TBL1XR1/NCOA6/HMGCR/PPARA/APOA5/CLOCK/MED1/MED15/CREBBP/ANKRD1/FADS1/FDFT1/CHD9/MED14/MED31/MED26/PPARGC1A/TNFRSF21/AHRR/SREBF1/CARM1/PLIN2/NCOA2/NCOA1
REACTOME_G_ALPHA_I_SIGNALLING_EVENTS	REACTOME_G_ALPHA_I_SIGNALLING_EVENTS	314	0.284592	1.36132	0.00400802	0.0215201	0.0144793	3489	tags=17%, list=11%, signal=15%	RGS16/CCL5/STRA6/AKR1B10/RGS11/CXCL10/GNB4/ADCY5/CXCL1/DHRS3/LRP8/LDLR/PLCB2/GRM2/P2RY14/CXCR4/PRKAR1A/ADCY9/CXCL11/PPP2CB/CAMK4/CXCL16/CX3CL1/GRM8/RXFP4/ITPR1/RGS14/HTR1D/TAS2R14/PRKCA/RDH10/PRKCG/ADCY6/APOA1/GRM6/CCR1/GNB1/BDKRB1/ADRA2B/GABBR1/NPB/CCR3/S1PR3/NPY1R/PDE4A/LRP2/S1PR2/RRH/CXCL12/LRP1/TAS2R42/GPSM1/CAMK2G
REACTOME_NF_KB_ACTIVATION_THROUGH_FADD_RIP_1_PATHWAY_MEDIATED_BY_CASPASE_8_AND_10	REACTOME_NF_KB_ACTIVATION_THROUGH_FADD_RIP_1_PATHWAY_MEDIATED_BY_CASPASE_8_AND_10	12	0.550868	1.36089	0.110417	0.243262	0.163673	5527	tags=58%, list=17%, signal=49%	DDX58/CASP10/IFIH1/TRIM25/IKBKG/CASP8/RIPK1
REACTOME_FC_EPSILON_RECEPTOR_FCERI_SIGNALING	REACTOME_FC_EPSILON_RECEPTOR_FCERI_SIGNALING	128	0.317432	1.35855	0.0285714	0.0934161	0.0628528	5090	tags=25%, list=15%, signal=21%	IGHE/PLCG2/MAPK3/PSMB8/PSMB9/PSMB10/PSME4/GAB2/PSME2/IGLV1-51/BTK/TAB2/ITPR1/NFATC3/RASGRP1/NFKBIA/PSMD11/VAV1/CDC34/MALT1/PIK3CB/LAT/KRAS/VAV2/MAPK1/PSMD5/GRB2/RASGRP2/TXK/IKBKG/UBE2D1/TAB3
REACTOME_AQUAPORIN_MEDIATED_TRANSPORT	REACTOME_AQUAPORIN_MEDIATED_TRANSPORT	43	0.393933	1.35764	0.0781563	0.190001	0.127837	2362	tags=21%, list=7%, signal=19%	AQP9/GNB4/AQP7/ADCY5/PRKAR1A/ADCY9/AQP3/ADCY6/GNB1
REACTOME_ROLE_OF_LAT2_NTAL_LAB_ON_CALCIUM_MOBILIZATION	REACTOME_ROLE_OF_LAT2_NTAL_LAB_ON_CALCIUM_MOBILIZATION	17	0.489445	1.35345	0.111111	0.244314	0.164381	4400	tags=29%, list=13%, signal=25%	IGHE/GAB2/IGLV1-51/PIK3CB/GRB2
REACTOME_ACYL_CHAIN_REMODELLING_OF_PS	REACTOME_ACYL_CHAIN_REMODELLING_OF_PS	13	0.525258	1.35292	0.135729	0.278449	0.187348	6671	tags=46%, list=20%, signal=37%	PLA2G2F/PLA2G4F/LPCAT4/PLA2G10/OSBPL10/MBOAT1
REACTOME_ERKS_ARE_INACTIVATED	REACTOME_ERKS_ARE_INACTIVATED	13	0.525108	1.35254	0.135729	0.278449	0.187348	3913	tags=46%, list=12%, signal=41%	MAPK3/PPP2CB/DUSP4/DUSP7/MAPK7/MAPK1
REACTOME_NOTCH4_ACTIVATION_AND_TRANSMISSION_OF_SIGNAL_TO_THE_NUCLEUS	REACTOME_NOTCH4_ACTIVATION_AND_TRANSMISSION_OF_SIGNAL_TO_THE_NUCLEUS	11	0.547141	1.34414	0.132797	0.275865	0.185609	1796	tags=36%, list=5%, signal=34%	APH1B/YWHAZ/DLL4/ADAM10
REACTOME_PHOSPHOLIPASE_C_MEDIATED_CASCADE_FGFR4	REACTOME_PHOSPHOLIPASE_C_MEDIATED_CASCADE_FGFR4	10	0.565163	1.34403	0.129817	0.271941	0.182969	6007	tags=60%, list=18%, signal=49%	FGF18/FGFR4/KLB/FGF1/FGF2/FGF9
REACTOME_REGULATION_OF_CHOLESTEROL_BIOSYNTHESIS_BY_SREBP_SREBF	REACTOME_REGULATION_OF_CHOLESTEROL_BIOSYNTHESIS_BY_SREBP_SREBF	55	0.368232	1.34383	0.0770791	0.189011	0.127172	9358	tags=60%, list=28%, signal=43%	HELZ2/SEC24A/SEC24D/INSIG2/INSIG1/HMGCS1/SEC23A/SQLE/SC5D/MTF1/LSS/TBL1XR1/NCOA6/IDI1/HMGCR/PPARA/KPNB1/MVD/SCD/MED1/FASN/SEC24C/MVK/CREBBP/FDFT1/CHD9/SEC24B/CYP51A1/SREBF1/CARM1/ACACA/NCOA2/NCOA1
REACTOME_ACETYLCHOLINE_NEUROTRANSMITTER_RELEASE_CYCLE	REACTOME_ACETYLCHOLINE_NEUROTRANSMITTER_RELEASE_CYCLE	12	0.543084	1.34166	0.129167	0.271828	0.182893	7006	tags=58%, list=21%, signal=46%	PPFIA3/PPFIA4/STXBP1/CPLX1/STX1A/PPFIA1/UNC13B
REACTOME_DEGRADATION_OF_THE_EXTRACELLULAR_MATRIX	REACTOME_DEGRADATION_OF_THE_EXTRACELLULAR_MATRIX	117	0.319886	1.34061	0.0431373	0.124766	0.0839459	7127	tags=35%, list=22%, signal=28%	MMP13/COL6A1/LAMC1/LAMA3/CTSD/OPTC/CAPN14/CTSL/CTSS/SCUBE1/LAMB1/TPSAB1/CDH1/ADAMTS9/FBN2/ADAM10/CAPN13/PRSS1/CAPN12/FURIN/MMP1/CTRB1/CTRB2/COL8A2/COL6A6/FN1/COL16A1/ADAM9/CAPN1/MMP15/CAPN5/KLKB1/A2M/CAPN15/CAPNS1/CAPN6/PSEN1/COL26A1/CAST/NCSTN/TIMP2
REACTOME_OPIOID_SIGNALLING	REACTOME_OPIOID_SIGNALLING	74	0.347335	1.33833	0.0540541	0.146218	0.0983793	6669	tags=31%, list=20%, signal=25%	GNB4/ADCY5/PLCB2/PRKAR1A/ADCY9/PPP2CB/CAMK4/ITPR1/PRKCA/PRKCG/ADCY6/GNB1/PDE4A/CAMK2G/MAPK1/GNAZ/CAMKK1/PDE4B/PRKAR1B/PPP3R1/GNAT2/PRKACA/PLCB4
REACTOME_PHASE_4_RESTING_MEMBRANE_POTENTIAL	REACTOME_PHASE_4_RESTING_MEMBRANE_POTENTIAL	16	0.48621	1.33476	0.11985	0.256044	0.172273	4144	tags=38%, list=13%, signal=33%	KCNK3/KCNK6/KCNJ4/KCNK13/KCNK7/KCNK1
REACTOME_TRANSPORT_OF_CONNEXONS_TO_THE_PLASMA_MEMBRANE	REACTOME_TRANSPORT_OF_CONNEXONS_TO_THE_PLASMA_MEMBRANE	19	0.471597	1.33464	0.126177	0.267031	0.179666	3355	tags=32%, list=10%, signal=28%	TUBB2A/TUBA8/TUBB3/TUBB6/TUBB1/GJA1
REACTOME_ANTIGEN_PROCESSING:_UBIQUITINATION_PROTEASOME_DEGRADATION	REACTOME_ANTIGEN_PROCESSING:_UBIQUITINATION_PROTEASOME_DEGRADATION	289	0.280342	1.33061	0.00596421	0.0288577	0.0194162	3365	tags=16%, list=10%, signal=15%	UBE2L6/TRIM21/SMURF1/TRIM71/UBA7/KLHL3/HERC5/HERC6/PSMB8/PSMB9/MYLIP/PSMB10/DTX3L/ASB7/RNF19B/FBXW10/TRIM69/KBTBD8/PSME4/NEDD4L/FBXO40/GAN/PSME2/WSB1/KLHL2/HECTD3/FBXO2/FBXW2/TRIP12/HERC1/UBE2Q1/UBE2W/RNF6/HERC4/PSMD11/ASB6/FBXO32/FBXL19/CDC34/ASB1/KLHL20/UBE2H/NPEPPS/UBE2O/SOCS1/ASB18/RNF111
REACTOME_COPI_INDEPENDENT_GOLGI_TO_ER_RETROGRADE_TRAFFIC	REACTOME_COPI_INDEPENDENT_GOLGI_TO_ER_RETROGRADE_TRAFFIC	49	0.370842	1.32998	0.0905512	0.211034	0.141989	2547	tags=20%, list=8%, signal=19%	TUBB2A/AGPAT3/DYNLL2/TUBA8/DYNLL1/TUBB3/TUBB6/TUBB1/DYNC1H1/BICD2
REACTOME_OTHER_SEMAPHORIN_INTERACTIONS	REACTOME_OTHER_SEMAPHORIN_INTERACTIONS	17	0.480748	1.3294	0.129944	0.271941	0.182969	10675	tags=53%, list=32%, signal=36%	SEMA7A/SEMA5A/PLXNB3/ITGA1/SEMA6A/PLXND1/PTPRC/CD72/PLXNA4
REACTOME_ACYL_CHAIN_REMODELLING_OF_PG	REACTOME_ACYL_CHAIN_REMODELLING_OF_PG	11	0.541004	1.32907	0.140845	0.286036	0.192452	1339	tags=27%, list=4%, signal=26%	PLA2G2F/PLA2G4F/LPCAT4
REACTOME_YAP1_AND_WWTR1_TAZ_STIMULATED_GENE_EXPRESSION	REACTOME_YAP1_AND_WWTR1_TAZ_STIMULATED_GENE_EXPRESSION	13	0.515532	1.32787	0.151697	0.302462	0.203504	7244	tags=54%, list=22%, signal=42%	GATA4/RUNX2/HIPK1/KAT2B/NPPA/TEAD2/HIPK2
REACTOME_CYTOSOLIC_SENSORS_OF_PATHOGEN_ASSOCIATED_DNA	REACTOME_CYTOSOLIC_SENSORS_OF_PATHOGEN_ASSOCIATED_DNA	59	0.358247	1.32238	0.0777096	0.189651	0.127602	3059	tags=20%, list=9%, signal=18%	TRIM21/TRIM56/IRF7/TMEM173/ZBP1/MYD88/NFKB2/EP300/NFKBIA/TLR3/RIPK3/TREX1
REACTOME_MHC_CLASS_II_ANTIGEN_PRESENTATION	REACTOME_MHC_CLASS_II_ANTIGEN_PRESENTATION	114	0.316791	1.32172	0.0434783	0.125431	0.0843931	5197	tags=26%, list=16%, signal=22%	KIF5A/TUBB2A/CTSH/RILP/SEC24A/CTSD/SEC24D/DYNLL2/CTSL/TUBA8/CTSS/CTSA/DYNLL1/TUBB3/TUBB6/TUBB1/DYNC1H1/KIF3C/SEC23A/HLA-DQA1/AP1S3/KLC1/SEC31A/RAB7A/DYNC1I1/KIF4B/KLC3/CANX/DNM2/CD74
REACTOME_GOLGI_TO_ER_RETROGRADE_TRANSPORT	REACTOME_GOLGI_TO_ER_RETROGRADE_TRANSPORT	127	0.307778	1.32134	0.0508475	0.140235	0.0943534	5311	tags=28%, list=16%, signal=23%	COPZ2/KIF5A/TUBB2A/AGPAT3/DYNLL2/TUBA8/ARF3/TMED7/ARFGAP3/DYNLL1/TUBB3/KDELR3/TUBB6/KIF1A/TUBB1/DYNC1H1/KIF3C/COPA/NSF/BICD2/KIF12/KLC1/KIF1B/KIF25/COPG1/DYNC1I1/TMED2/KIF13B/KIF1C/KIF4B/KLC3/BICD1/TMED9/RAB1A/KIFC2
REACTOME_ABC_TRANSPORTERS_IN_LIPID_HOMEOSTASIS	REACTOME_ABC_TRANSPORTERS_IN_LIPID_HOMEOSTASIS	17	0.477769	1.32117	0.131827	0.274486	0.184682	2126	tags=24%, list=6%, signal=22%	ABCA6/ABCD1/ABCA9/APOA1
REACTOME_SIGNALING_BY_THE_B_CELL_RECEPTOR_BCR	REACTOME_SIGNALING_BY_THE_B_CELL_RECEPTOR_BCR	108	0.317536	1.32065	0.0534653	0.145674	0.098013	4039	tags=21%, list=12%, signal=19%	RASGRP3/PLCG2/IGHM/PSMB8/PSMB9/PSMB10/PSME4/PIK3AP1/PSME2/IGLV1-51/BTK/ITPR1/NFATC3/PIK3CD/RASGRP1/NFKBIA/PSMD11/VAV1/MALT1/KRAS/CD79B/DAPP1/PSMD5
REACTOME_NEUTROPHIL_DEGRANULATION	REACTOME_NEUTROPHIL_DEGRANULATION	420	0.269274	1.31663	0.00417537	0.0215201	0.0144793	3913	tags=19%, list=12%, signal=17%	RAB37/BST2/CEACAM1/HSPA6/PTPRN2/S100P/PADI2/TMEM63A/CRISPLD2/ANPEP/S100A9/CTSH/ALOX5/HK3/CTSD/LCN2/ATP11A/TMEM173/CXCL1/TOM1/B2M/TMBIM1/CTSS/MVP/CEACAM6/ITGAM/UNC13D/CTSA/CTSZ/DYNLL1/RAP1A/PTAFR/AOC1/VAMP8/CHI3L1/HSP90AA1/CD68/DDX3X/ADAM10/DNAJC5/TMC6/TCN1/DYNC1H1/IDH1/DOK3/SLC15A4/FRK/HLA-A/STK10/PSMD11/FGR/ATP6V1D/S100A8/HSP90AB1/PLAU/MAPK14/IGF2R/HSPA8/VAT1/HLA-B/SIRPB1/TRPM2/RAB31/KCNAB2/GALN…
REACTOME_SIGNALING_BY_BRAF_AND_RAF_FUSIONS	REACTOME_SIGNALING_BY_BRAF_AND_RAF_FUSIONS	61	0.353518	1.31479	0.0731707	0.182603	0.12286	4325	tags=23%, list=13%, signal=20%	MPRIP/MAPK3/ZC3HAV1/BCL2L11/RAP1A/ARRB1/KSR1/FGB/KDM7A/KRAS/CAMK2G/MAPK1/YWHAB/FN1
REACTOME_MUSCLE_CONTRACTION	REACTOME_MUSCLE_CONTRACTION	177	0.291866	1.31444	0.0333988	0.102654	0.069068	6478	tags=29%, list=20%, signal=23%	KCNK3/NPR1/ATP2B4/SLC8A3/GATA4/RYR2/ATP2A2/TMOD1/RYR3/TTN/MYBPC3/KCNK6/KCNJ4/ATP1A4/KCNJ11/HIPK1/TRIM72/NPPC/ITPR1/CACNG8/SCN4A/ATP2A3/KCNH2/KCNK13/ATP1B2/LMOD1/ATP1A3/CACNB3/KCNE1/CAMK2G/MYL2/KCNK7/CACNA1S/KCNK1/KCNQ1/ITGA1/SCN2B/TPM2/SORBS3/ATP1B3/KCND3/SCN3A/CASQ1/ASPH/KAT2B/ATP2B3/VCL/PRKACA/NPPA/KCNIP2/RYR1
REACTOME_TRAFFICKING_AND_PROCESSING_OF_ENDOSOMAL_TLR	REACTOME_TRAFFICKING_AND_PROCESSING_OF_ENDOSOMAL_TLR	11	0.533788	1.31134	0.152918	0.303681	0.204325	2372	tags=27%, list=7%, signal=25%	CTSL/CTSS/TLR3
REACTOME_INSULIN_PROCESSING	REACTOME_INSULIN_PROCESSING	24	0.437408	1.3111	0.146435	0.293391	0.197401	4069	tags=21%, list=12%, signal=18%	KIF5A/EXOC3/SLC30A7/EXOC8/STX1A
REACTOME_LONG_TERM_POTENTIATION	REACTOME_LONG_TERM_POTENTIATION	17	0.473066	1.30816	0.141243	0.286036	0.192452	5558	tags=41%, list=17%, signal=34%	GRIN2D/CAMK2G/GRIN2C/GRIN2B/DLG1/DLG2/DLG4
REACTOME_SIGNALING_BY_FGFR1	REACTOME_SIGNALING_BY_FGFR1	43	0.379187	1.30682	0.102204	0.230573	0.155136	6320	tags=37%, list=19%, signal=30%	MAPK3/PPP2CB/FLRT2/FGF18/GAB1/FGFRL1/KRAS/SPRY2/MAPK1/GRB2/FLRT1/FGF1/FGF2/FGF9/FGF22/BRAF
REACTOME_MISCELLANEOUS_SUBSTRATES	REACTOME_MISCELLANEOUS_SUBSTRATES	12	0.528499	1.30563	0.154167	0.305088	0.205271	920	tags=25%, list=3%, signal=24%	CYP4F3/CYP2S1/CYP4F11
REACTOME_SIGNALING_BY_NTRKS	REACTOME_SIGNALING_BY_NTRKS	93	0.322154	1.3037	0.0638298	0.165899	0.111621	4968	tags=28%, list=15%, signal=24%	MAPK3/MAPK11/RPS6KA1/RAP1A/PPP2CB/DUSP4/MAPK12/DUSP7/GAB1/FURIN/MAPK7/MAPK14/PIK3CB/MAPK13/KRAS/SHC3/RPS6KA2/ADORA2A/MAPK1/RIT1/CRK/YWHAB/GRB2/GRIN2B/BAX/DNM2
REACTOME_DOWNSTREAM_SIGNALING_OF_ACTIVATED_FGFR4	REACTOME_DOWNSTREAM_SIGNALING_OF_ACTIVATED_FGFR4	22	0.442634	1.30034	0.144195	0.29149	0.196122	8585	tags=55%, list=26%, signal=40%	FGF18/GAB1/FGFR4/KRAS/KLB/GRB2/FGF1/FGF2/FGF9/FRS2/PTPN11/FGF8
REACTOME_BLOOD_GROUP_SYSTEMS_BIOSYNTHESIS	REACTOME_BLOOD_GROUP_SYSTEMS_BIOSYNTHESIS	21	0.447723	1.29371	0.139887	0.284823	0.191636	3690	tags=24%, list=11%, signal=21%	ST3GAL4/B3GALT5/FUT3/B3GALT1/ST6GALNAC6
REACTOME_RUNX2_REGULATES_OSTEOBLAST_DIFFERENTIATION	REACTOME_RUNX2_REGULATES_OSTEOBLAST_DIFFERENTIATION	22	0.439924	1.29238	0.146067	0.293174	0.197255	3913	tags=23%, list=12%, signal=20%	MAPK3/RUNX2/MAF/CBFB/MAPK1
REACTOME_SIGNALING_BY_TGF_BETA_FAMILY_MEMBERS	REACTOME_SIGNALING_BY_TGF_BETA_FAMILY_MEMBERS	96	0.315277	1.29208	0.0712909	0.179446	0.120736	5238	tags=25%, list=16%, signal=21%	SMURF1/INHBA/ACVR1C/ACVRL1/BAMBI/INHBB/NEDD4L/PPP1R15A/SKI/SKIL/FURIN/FSTL1/TRIM33/BMPR1A/CDK9/SMAD6/RNF111/NCOR2/BMPR2/SMAD5/CCNT2/UBE2D1/SMAD1/CCNK
REACTOME_CASPASE_ACTIVATION_VIA_DEPENDENCE_RECEPTORS_IN_THE_ABSENCE_OF_LIGAND	REACTOME_CASPASE_ACTIVATION_VIA_DEPENDENCE_RECEPTORS_IN_THE_ABSENCE_OF_LIGAND	10	0.540615	1.28565	0.162272	0.315086	0.211998	11857	tags=70%, list=36%, signal=45%	DAPK3/DAPK2/DCC/DAPK1/UNC5B/UNC5A/MAGED1
REACTOME_COPI_DEPENDENT_GOLGI_TO_ER_RETROGRADE_TRAFFIC	REACTOME_COPI_DEPENDENT_GOLGI_TO_ER_RETROGRADE_TRAFFIC	95	0.314335	1.28395	0.0714286	0.179446	0.120736	5311	tags=29%, list=16%, signal=25%	COPZ2/KIF5A/TUBB2A/TUBA8/ARF3/TMED7/ARFGAP3/TUBB3/KDELR3/TUBB6/KIF1A/TUBB1/KIF3C/COPA/NSF/KIF12/KLC1/KIF1B/KIF25/COPG1/TMED2/KIF13B/KIF1C/KIF4B/KLC3/TMED9/RAB1A/KIFC2
REACTOME_ROS_AND_RNS_PRODUCTION_IN_PHAGOCYTES	REACTOME_ROS_AND_RNS_PRODUCTION_IN_PHAGOCYTES	35	0.39074	1.28355	0.117764	0.254015	0.170908	9927	tags=49%, list=30%, signal=34%	NOS3/ATP6V0B/ATP6V1G1/ATP6V0A4/ATP6V1C2/ATP6V1D/ATP6V1A/NCF2/ATP6V0E1/ATP6V0C/ATP6V0D2/CYBA/ATP6V1E1/ATP6V0E2/ATP6V0A2/ATP6V0D1/NOS1
REACTOME_RECEPTOR_TYPE_TYROSINE_PROTEIN_PHOSPHATASES	REACTOME_RECEPTOR_TYPE_TYROSINE_PROTEIN_PHOSPHATASES	17	0.463869	1.28273	0.173258	0.329015	0.22137	502	tags=18%, list=2%, signal=17%	PPFIA3/IL1RAPL2/PPFIA4
REACTOME_INSULIN_RECEPTOR_SIGNALLING_CASCADE	REACTOME_INSULIN_RECEPTOR_SIGNALLING_CASCADE	46	0.363156	1.2824	0.124752	0.264513	0.177971	8585	tags=46%, list=26%, signal=34%	MAPK3/GAB2/FGF18/GAB1/FLT3LG/FGFR3/PIK3CB/FGFR4/KRAS/MAPK1/KLB/GRB2/FGF1/FGF2/FGF9/FGF22/GRB10/TLR9/FRS2/PTPN11/FGF8
REACTOME_SEMAPHORIN_INTERACTIONS	REACTOME_SEMAPHORIN_INTERACTIONS	60	0.345298	1.28167	0.0993915	0.225128	0.151472	2684	tags=17%, list=8%, signal=15%	RND1/SEMA7A/ARHGAP35/SEMA5A/PLXNB3/HSP90AA1/PLXNA3/RHOB/ROCK2/HSP90AB1
REACTOME_SURFACTANT_METABOLISM	REACTOME_SURFACTANT_METABOLISM	26	0.421292	1.27829	0.129921	0.271941	0.182969	5282	tags=38%, list=16%, signal=32%	CTSH/ZDHHC2/SLC34A2/P2RY2/PGA4/ADORA2B/ADORA2A/CSF2RB/SFTPA1/CKAP4
REACTOME_RET_SIGNALING	REACTOME_RET_SIGNALING	36	0.384874	1.27736	0.12749	0.268801	0.180857	4672	tags=42%, list=14%, signal=36%	GAB2/DOK4/GAB1/PRKCA/PIK3CD/GFRA2/MAPK7/SHANK3/PIK3CB/RAP1GAP/SHC3/GRB2/ARTN/RET/GDNF
REACTOME_NEGATIVE_REGULATION_OF_FGFR4_SIGNALING	REACTOME_NEGATIVE_REGULATION_OF_FGFR4_SIGNALING	26	0.419986	1.27432	0.13189	0.274486	0.184682	8585	tags=58%, list=26%, signal=43%	MAPK3/PPP2CB/FGF18/FGFR4/SPRY2/MAPK1/KLB/GRB2/FGF1/FGF2/FGF9/BRAF/FRS2/PTPN11/FGF8
REACTOME_TOLL_LIKE_RECEPTOR_CASCADES	REACTOME_TOLL_LIKE_RECEPTOR_CASCADES	144	0.293837	1.27368	0.0605469	0.15883	0.106865	5216	tags=26%, list=16%, signal=22%	IRF7/PLCG2/MAPK3/S100A9/MAPK11/CTSL/CTSS/ITGAM/MYD88/RPS6KA1/PPP2CB/DUSP4/BTK/DUSP7/TAB2/TRAF3/FGB/NFKB2/IRAK2/NFKBIA/TLR3/S100A8/MAPK7/RIPK3/MAPK14/SOCS1/MAP3K8/RPS6KA2/PELI1/MAPK1/MAP2K3/IKBKG/DNM2/UBE2D1/SFTPA1/TAB3/CASP8
REACTOME_SEMA4D_INDUCED_CELL_MIGRATION_AND_GROWTH_CONE_COLLAPSE	REACTOME_SEMA4D_INDUCED_CELL_MIGRATION_AND_GROWTH_CONE_COLLAPSE	20	0.443165	1.27118	0.162571	0.315086	0.211998	2301	tags=15%, list=7%, signal=14%	RND1/RHOB/ROCK2
REACTOME_GAP_JUNCTION_TRAFFICKING_AND_REGULATION	REACTOME_GAP_JUNCTION_TRAFFICKING_AND_REGULATION	42	0.373298	1.26979	0.123482	0.262807	0.176823	4968	tags=29%, list=15%, signal=24%	TUBB2A/TUBA8/TUBB3/TUBB6/TUBB1/GJC2/GJA3/CLTCL1/GJA1/GJA9/GJB7/DNM2
REACTOME_COPI_MEDIATED_ANTEROGRADE_TRANSPORT	REACTOME_COPI_MEDIATED_ANTEROGRADE_TRANSPORT	98	0.310348	1.26915	0.0793651	0.192111	0.129257	5202	tags=23%, list=16%, signal=20%	COPZ2/TUBB2A/DYNLL2/TUBA8/ARF3/TMED7/ARFGAP3/DYNLL1/TUBB3/KDELR3/TUBB6/TUBB1/DYNC1H1/COPA/NSF/GOLGA2/COPG1/STX5/DYNC1I1/TMED2/TMED9/YKT6/RAB1A
REACTOME_INTEGRATION_OF_ENERGY_METABOLISM	REACTOME_INTEGRATION_OF_ENERGY_METABOLISM	99	0.308923	1.26889	0.0787402	0.191008	0.128515	3175	tags=20%, list=10%, signal=18%	GNB4/ADCY5/PLCB2/RAP1A/PRKAR1A/ADCY9/PPP2CB/SYT5/KCNJ11/ITPR1/GNA15/PRKCA/PRKAG2/ADCY6/GNB1/CACNA1E/STK11/MARCKS/CACNB3/STXBP1
REACTOME_ONCOGENIC_MAPK_SIGNALING	REACTOME_ONCOGENIC_MAPK_SIGNALING	77	0.325714	1.26858	0.0898438	0.210694	0.14176	6320	tags=27%, list=19%, signal=22%	MPRIP/MAPK3/ZC3HAV1/BCL2L11/RAP1A/ARRB1/RASAL1/KSR1/FGB/KDM7A/DAB2IP/KRAS/CAMK2G/MAPK1/YWHAB/FN1/MARK3/NF1/RASAL2/VCL/BRAF
REACTOME_PHOSPHOLIPID_METABOLISM	REACTOME_PHOSPHOLIPID_METABOLISM	182	0.281726	1.2678	0.0574257	0.152895	0.102872	5513	tags=23%, list=17%, signal=19%	GDPD5/PLA2G2F/PLA2G4F/PITPNM2/ACHE/AGPAT3/INPP4A/ABHD3/GPCPD1/ARF3/PCYT2/MFSD2A/MGLL/CDS1/CPNE7/LPCAT4/GDPD3/PIP4K2C/PIK3CD/PITPNM1/ETNK1/LPIN1/PLEKHA4/SLC44A5/PIK3CB/PLA2G4C/PIP5K1B/PNPLA3/MTMR9/TPTE/PLEKHA8/PNPLA2/AGPAT5/CHKA/TNFAIP8L3/INPP5E/PLD6/PLA2G10/PIP5K1A/PLD2/PNPLA7/OSBPL10
REACTOME_SIGNALING_BY_RECEPTOR_TYROSINE_KINASES	REACTOME_SIGNALING_BY_RECEPTOR_TYROSINE_KINASES	430	0.258492	1.26753	0.00831601	0.0366424	0.024654	4516	tags=22%, list=14%, signal=19%	CDH5/PGF/COL6A1/MAPK3/NOS3/LAMC1/LAMA3/STAT1/KDR/MAPK11/PTK6/STAT5A/SPHK1/COL27A1/GAB2/APH1B/LAMB1/RPS6KA1/RAP1A/PPP2CB/ATP6V0B/PDGFRB/ELMO2/DUSP4/NRP2/MAPK12/DUSP7/PTPN12/FLRT2/TAB2/ITPR1/EGF/HSP90AA1/TGFA/ADAP1/ATP6V1G1/FGF18/GAB1/FLT3LG/ADAM10/PRKCA/ATP6V0A4/SPINT1/KIT/SHB/ROCK2/NCK2/FURIN/MUC20/ATP6V1C2/ATP6V1D/ESRP2/MAPK7/VAV1/SH2B3/PDGFA/MAPK14/ATP6V1A/FGFR3/PIK3CB/CDC42/FGFRL1/FGFR4/CXCL12…
REACTOME_ACTIVATION_OF_MATRIX_METALLOPROTEINASES	REACTOME_ACTIVATION_OF_MATRIX_METALLOPROTEINASES	23	0.427449	1.2661	0.159004	0.310843	0.209143	5380	tags=39%, list=16%, signal=33%	MMP13/TPSAB1/PRSS1/FURIN/MMP1/CTRB1/CTRB2/MMP15/KLKB1
REACTOME_GROWTH_HORMONE_RECEPTOR_SIGNALING	REACTOME_GROWTH_HORMONE_RECEPTOR_SIGNALING	20	0.440843	1.26452	0.166352	0.319123	0.214714	4608	tags=35%, list=14%, signal=30%	MAPK3/STAT1/STAT5A/SOCS1/PRLR/MAPK1/SOCS3
REACTOME_SHC_MEDIATED_CASCADE:FGFR1	REACTOME_SHC_MEDIATED_CASCADE:FGFR1	15	0.466401	1.26438	0.187856	0.349096	0.234881	6075	tags=40%, list=18%, signal=33%	KRAS/GRB2/FGF1/FGF2/FGF9/FGF22
REACTOME_ER_TO_GOLGI_ANTEROGRADE_TRANSPORT	REACTOME_ER_TO_GOLGI_ANTEROGRADE_TRANSPORT	150	0.289534	1.26422	0.054	0.146218	0.0983793	7235	tags=32%, list=22%, signal=25%	COPZ2/TUBB2A/SEC24A/SEC24D/DYNLL2/TUBA8/ARF3/TMED7/ARFGAP3/CTSZ/DYNLL1/TUBB3/KDELR3/TUBB6/TGFA/TUBB1/DYNC1H1/SEC23A/COPA/NSF/PREB/GOLGA2/MIA3/STX17/TRAPPC10/COPG1/SEC31A/STX5/DYNC1I1/TMED2/TMED9/YKT6/RAB1A/TBC1D20/ANKRD28/LMAN1/COG3/SEC22A/CSNK1D/SEC24C/SEC16A/TUBA4A/CAPZB/ARFGAP2/CNIH2/GOLGB1/TRAPPC6B/PPP6R1
REACTOME_NOTCH3_INTRACELLULAR_DOMAIN_REGULATES_TRANSCRIPTION	REACTOME_NOTCH3_INTRACELLULAR_DOMAIN_REGULATES_TRANSCRIPTION	23	0.423563	1.25459	0.166667	0.319185	0.214756	8388	tags=52%, list=26%, signal=39%	WWC1/STAT1/PBX1/EP300/HES5/NOTCH1/KAT2B/HES1/CREBBP/KAT2A/MAMLD1/PLXND1
REACTOME_REGULATION_OF_KIT_SIGNALING	REACTOME_REGULATION_OF_KIT_SIGNALING	16	0.456623	1.25354	0.181648	0.339237	0.228247	4400	tags=38%, list=13%, signal=32%	PRKCA/KIT/SH2B3/SOCS1/SH2B2/GRB2
REACTOME_DISEASES_ASSOCIATED_WITH_GLYCOSYLATION_PRECURSOR_BIOSYNTHESIS	REACTOME_DISEASES_ASSOCIATED_WITH_GLYCOSYLATION_PRECURSOR_BIOSYNTHESIS	18	0.447456	1.25102	0.17803	0.336146	0.226167	5675	tags=33%, list=17%, signal=28%	GNE/GFPT1/CTSA/NUS1/DHDDS/DPM2
REACTOME_DOWNSTREAM_SIGNALING_OF_ACTIVATED_FGFR1	REACTOME_DOWNSTREAM_SIGNALING_OF_ACTIVATED_FGFR1	25	0.411884	1.2498	0.178503	0.336146	0.226167	8585	tags=48%, list=26%, signal=35%	FLRT2/GAB1/KRAS/GRB2/FLRT1/FGF1/FGF2/FGF9/FGF22/FRS2/PTPN11/FGF8
REACTOME_CONSTITUTIVE_SIGNALING_BY_ABERRANT_PI3K_IN_CANCER	REACTOME_CONSTITUTIVE_SIGNALING_BY_ABERRANT_PI3K_IN_CANCER	60	0.336508	1.24904	0.11359	0.246878	0.166106	6244	tags=37%, list=19%, signal=30%	PIK3AP1/PDGFRB/EGF/TGFA/FGF18/GAB1/KIT/PIK3CD/VAV1/PDGFA/FGFR3/PIK3CB/FGFR4/EGFR/KLB/GRB2/RHOG/FGF1/FGF2/FGF9/FGF22/STRN
REACTOME_PI3K_AKT_SIGNALING_IN_CANCER	REACTOME_PI3K_AKT_SIGNALING_IN_CANCER	87	0.31347	1.24689	0.0932039	0.214998	0.144656	6244	tags=32%, list=19%, signal=26%	PIK3AP1/PDGFRB/FOXO3/EGF/TGFA/FGF18/GAB1/MDM2/KIT/PIK3CD/GSK3A/VAV1/PDGFA/FGFR3/PIK3CB/FGFR4/EGFR/KLB/GRB2/NR4A1/RHOG/FGF1/FGF2/PRR5/FGF9/FGF22/GSK3B/STRN
REACTOME_ATTENUATION_PHASE	REACTOME_ATTENUATION_PHASE	25	0.410807	1.24654	0.184261	0.343548	0.231148	6734	tags=52%, list=20%, signal=41%	HSPA6/HSP90AA1/DNAJB1/EP300/HSP90AB1/SERPINH1/HSPA8/HSPA1B/HSPH1/FKBP4/DEDD2/HSPA1L/CREBBP
REACTOME_TNFR1_INDUCED_PROAPOPTOTIC_SIGNALING	REACTOME_TNFR1_INDUCED_PROAPOPTOTIC_SIGNALING	12	0.502855	1.24228	0.208333	0.374361	0.25188	5527	tags=42%, list=17%, signal=35%	TNFAIP3/OTUD7B/TRADD/CASP8/RIPK1
REACTOME_INTRACELLULAR_SIGNALING_BY_SECOND_MESSENGERS	REACTOME_INTRACELLULAR_SIGNALING_BY_SECOND_MESSENGERS	276	0.263112	1.24175	0.0321285	0.100113	0.0673587	3687	tags=18%, list=11%, signal=17%	PML/MAPK3/IL1RL1/RRAGD/PSMB8/SALL4/PSMB9/PPARG/PPP2R5B/ADCY5/PSMB10/ATN1/PSME4/MYD88/PIK3AP1/PRKAR1A/ADCY9/PPP2CB/PSME2/PDGFRB/CAMK4/SNAI1/FOXO3/PIP4K2C/ITPR1/EGF/TGFA/FGF18/GAB1/MDM2/PRKCA/PRKCG/ADCY6/KIT/PIK3CD/GSK3A/FRK/PSMD11/VAV1/PDGFA/FGFR3/PIK3CB/FGFR4/PIP5K1B/TNRC6A/CBX4/CAMK2G/EGFR/PHC3/PRKCE/PHLPP2
REACTOME_SIGNALING_BY_FGFR3_FUSIONS_IN_CANCER	REACTOME_SIGNALING_BY_FGFR3_FUSIONS_IN_CANCER	10	0.52141	1.23998	0.204868	0.371052	0.249653	4400	tags=40%, list=13%, signal=35%	GAB1/FGFR3/KRAS/GRB2
REACTOME_CLEC7A_DECTIN_1_SIGNALING	REACTOME_CLEC7A_DECTIN_1_SIGNALING	97	0.301899	1.2395	0.09375	0.215816	0.145207	3071	tags=18%, list=9%, signal=16%	CCL22/PLCG2/PSMB8/PSMB9/PSMB10/CCL17/PSME4/PSME2/TAB2/ITPR1/NFKB2/NFATC3/NFKBIA/PSMD11/CDC34/RELB/MALT1
REACTOME_GLUCAGON_LIKE_PEPTIDE_1_GLP1_REGULATES_INSULIN_SECRETION	REACTOME_GLUCAGON_LIKE_PEPTIDE_1_GLP1_REGULATES_INSULIN_SECRETION	35	0.376318	1.23617	0.159681	0.311626	0.20967	2362	tags=20%, list=7%, signal=19%	GNB4/ADCY5/RAP1A/PRKAR1A/ITPR1/ADCY6/GNB1
REACTOME_NEGATIVE_REGULATION_OF_FGFR3_SIGNALING	REACTOME_NEGATIVE_REGULATION_OF_FGFR3_SIGNALING	25	0.406768	1.23428	0.191939	0.354929	0.238805	8585	tags=56%, list=26%, signal=41%	MAPK3/PPP2CB/FGF18/FGFR3/SPRY2/MAPK1/GRB2/FGF1/FGF2/FGF9/BRAF/FRS2/PTPN11/FGF8
REACTOME_INTRA_GOLGI_AND_RETROGRADE_GOLGI_TO_ER_TRAFFIC	REACTOME_INTRA_GOLGI_AND_RETROGRADE_GOLGI_TO_ER_TRAFFIC	195	0.273267	1.23389	0.0682731	0.173322	0.116615	7407	tags=33%, list=23%, signal=26%	COPZ2/KIF5A/TUBB2A/AGPAT3/DYNLL2/TUBA8/ARF3/TMED7/ARFGAP3/DYNLL1/TUBB3/KDELR3/TUBB6/MAN1A1/MAN1C1/KIF1A/TUBB1/ARFRP1/DYNC1H1/KIF3C/COPA/NSF/BICD2/KIF12/STX16/CYTH1/IGF2R/KLC1/KIF1B/KIF25/RAB41/VAMP3/NAA30/COPG1/RHOBTB3/VPS53/STX5/DYNC1I1/TMED2/KIF13B/KIF1C/KIF4B/KLC3/BICD1/CYTH2/TMED9/YKT6/RAB1A/KIFC2/CYTH3/TMF1/COG3/CYTH4/TUBA4A/KIF3A/CAPZB/ARFGAP2/ALPP/RAB6B/KIF3B/KLC2/RAB3GAP2/ARL1/MAN2A1
REACTOME_PKA_MEDIATED_PHOSPHORYLATION_OF_CREB	REACTOME_PKA_MEDIATED_PHOSPHORYLATION_OF_CREB	16	0.449299	1.23343	0.194757	0.357794	0.240733	1837	tags=25%, list=6%, signal=24%	ADCY5/PRKAR1A/ADCY9/ADCY6
REACTOME_PLATELET_SENSITIZATION_BY_LDL	REACTOME_PLATELET_SENSITIZATION_BY_LDL	15	0.454064	1.23093	0.204934	0.371052	0.249653	2851	tags=33%, list=9%, signal=30%	PPP2R5B/LRP8/PPP2CB/FGR/MAPK14
REACTOME_BINDING_AND_UPTAKE_OF_LIGANDS_BY_SCAVENGER_RECEPTORS	REACTOME_BINDING_AND_UPTAKE_OF_LIGANDS_BY_SCAVENGER_RECEPTORS	41	0.363563	1.23088	0.154158	0.305088	0.205271	7083	tags=32%, list=22%, signal=25%	APOL1/CALR/HYOU1/IGLV1-51/HSP90AA1/APOA1/LRP1/IGHA1/HSPH1/STAB1/CD163/APOB/SCARB1
REACTOME_GPCR_LIGAND_BINDING	REACTOME_GPCR_LIGAND_BINDING	312	0.256845	1.23079	0.0352941	0.107021	0.0720064	3612	tags=17%, list=11%, signal=15%	CCL5/CXCL10/GNB4/CGA/CXCL1/P2RY6/F2R/GPBAR1/CCRL2/GRM2/P2RY14/GIPR/FZD5/CXCR4/PTAFR/CXCL11/HTR2B/CXCL16/CX3CL1/F2RL1/GRM8/RXFP4/WNT3A/HTR1D/LPAR6/TAS2R14/P2RY2/DRD1/WNT9A/CRH/WNT4/HTR2C/GRM6/CCR1/GNB1/WNT11/BDKRB1/ADRA2B/GABBR1/PRLH/NPB/CCR3/S1PR3/NPY1R/S1PR2/RRH/CXCL12/PTHLH/UCN2/TAS2R42/TACR1/ADORA2B/ADORA2A
REACTOME_SIGNALING_BY_FGFR4	REACTOME_SIGNALING_BY_FGFR4	36	0.370702	1.23033	0.155378	0.306674	0.206338	6320	tags=39%, list=19%, signal=31%	MAPK3/PPP2CB/FGF18/GAB1/FGFR4/KRAS/SPRY2/MAPK1/KLB/GRB2/FGF1/FGF2/FGF9/BRAF
REACTOME_P75_NTR_RECEPTOR_MEDIATED_SIGNALLING	REACTOME_P75_NTR_RECEPTOR_MEDIATED_SIGNALLING	95	0.300915	1.22913	0.106178	0.236229	0.158941	5312	tags=25%, list=16%, signal=21%	FGD3/SQSTM1/BCL2L11/LINGO1/ARHGEF10/OBSCN/MYD88/APH1B/ARHGEF10L/PREX1/ITSN1/NFKBIA/ARHGEF40/VAV1/FGD2/MCF2/ARHGEF3/TRIO/VAV2/TIAM2/GNA13/PRDM4/ARHGEF33/PLEKHG5
REACTOME_DOWNREGULATION_OF_TGF_BETA_RECEPTOR_SIGNALING	REACTOME_DOWNREGULATION_OF_TGF_BETA_RECEPTOR_SIGNALING	26	0.405054	1.22902	0.167323	0.319357	0.214872	969	tags=15%, list=3%, signal=15%	SMURF1/BAMBI/NEDD4L/PPP1R15A
REACTOME_PI_METABOLISM	REACTOME_PI_METABOLISM	79	0.311491	1.22588	0.135593	0.278449	0.187348	9196	tags=37%, list=28%, signal=27%	GDPD5/INPP4A/ARF3/GDPD3/PIP4K2C/PIK3CD/PLEKHA4/PIK3CB/PIP5K1B/MTMR9/TPTE/PLEKHA8/TNFAIP8L3/INPP5E/PIP5K1A/PNPLA7/MTMR3/PITPNB/SYNJ1/MTMR6/PLEKHA3/RAB14/SBF1/PIKFYVE/PIK3C2A/SACM1L/PI4K2A/INPP5D/MTM1
REACTOME_DOWNSTREAM_SIGNALING_OF_ACTIVATED_FGFR3	REACTOME_DOWNSTREAM_SIGNALING_OF_ACTIVATED_FGFR3	21	0.424183	1.22569	0.189036	0.350711	0.235968	8585	tags=52%, list=26%, signal=39%	FGF18/GAB1/FGFR3/KRAS/GRB2/FGF1/FGF2/FGF9/FRS2/PTPN11/FGF8
REACTOME_NCAM_SIGNALING_FOR_NEURITE_OUT_GROWTH	REACTOME_NCAM_SIGNALING_FOR_NEURITE_OUT_GROWTH	58	0.330815	1.22196	0.162272	0.315086	0.211998	5231	tags=28%, list=16%, signal=23%	COL6A1/MAPK3/CACNA1I/CACNA1H/GFRA2/CACNB3/KRAS/CACNA1G/MAPK1/CACNA1S/COL6A6/GRB2/ARTN/PTK2/GDNF/AGRN
REACTOME_TRANSCRIPTIONAL_REGULATION_BY_RUNX2	REACTOME_TRANSCRIPTIONAL_REGULATION_BY_RUNX2	111	0.293462	1.22159	0.105788	0.235829	0.158672	4235	tags=19%, list=13%, signal=17%	SMURF1/MMP13/MAPK3/SOX9/STAT1/PSMB8/PSMB9/PSMB10/PSME4/RUNX2/MAF/PSME2/ITGA5/PSMD11/SMAD6/CBFB/HIVEP3/WWP1/MAPK1/PSMD5/MSX2
REACTOME_TBC_RABGAPS	REACTOME_TBC_RABGAPS	43	0.35432	1.22112	0.164329	0.316858	0.21319	7367	tags=37%, list=22%, signal=29%	OPTN/MAP1LC3B/TBC1D13/TBC1D3/RAB8A/TSC1/ARF6/RAB7A/TBC1D10A/TBC1D24/TBC1D20/TBC1D17/RAB35/RABEP1/RAB6B/RAB8B
REACTOME_DSCAM_INTERACTIONS	REACTOME_DSCAM_INTERACTIONS	11	0.495374	1.21697	0.2334	0.406254	0.273338	5022	tags=45%, list=15%, signal=39%	MAPK11/MAPK12/MAPK14/MAPK13/DCC
REACTOME_OLFACTORY_SIGNALING_PATHWAY	REACTOME_OLFACTORY_SIGNALING_PATHWAY	56	0.333442	1.21682	0.152439	0.303265	0.204044	8423	tags=32%, list=26%, signal=24%	RTP4/OR1F1/OR13H1/OR8D1/OR8D2/GNB1/OR4F21/OR6B2/REEP1/OR10K2/OR8B4/OR10AD1/OR4F29/OR4F3/OR4F16/OR2A14/OR2A2/OR8B8
REACTOME_CHONDROITIN_SULFATE_BIOSYNTHESIS	REACTOME_CHONDROITIN_SULFATE_BIOSYNTHESIS	17	0.439968	1.21664	0.207156	0.373278	0.251151	5125	tags=41%, list=16%, signal=35%	CSPG5/CHPF/CHSY1/CHST3/CHST11/CHST15/CHPF2
REACTOME_SIGNALING_BY_RETINOIC_ACID	REACTOME_SIGNALING_BY_RETINOIC_ACID	40	0.358371	1.21433	0.166333	0.319123	0.214714	643	tags=10%, list=2%, signal=10%	ALDH1A2/CYP26A1/ALDH1A3/DHRS3
REACTOME_POST_CHAPERONIN_TUBULIN_FOLDING_PATHWAY	REACTOME_POST_CHAPERONIN_TUBULIN_FOLDING_PATHWAY	22	0.413001	1.21329	0.194757	0.357794	0.240733	1686	tags=23%, list=5%, signal=22%	TUBB2A/TUBA8/TUBB3/TUBB6/TUBB1
REACTOME_ACYL_CHAIN_REMODELLING_OF_PE	REACTOME_ACYL_CHAIN_REMODELLING_OF_PE	17	0.438369	1.21221	0.214689	0.381971	0.257	6671	tags=41%, list=20%, signal=33%	PLA2G2F/PLA2G4F/LPCAT4/PLA2G4C/PLA2G10/ABHD4/MBOAT1
REACTOME_IRON_UPTAKE_AND_TRANSPORT	REACTOME_IRON_UPTAKE_AND_TRANSPORT	56	0.332061	1.21178	0.156504	0.308092	0.207292	4437	tags=27%, list=13%, signal=23%	HMOX1/LCN2/ABCG2/FLVCR1/ATP6V0B/ATP6V1G1/TFRC/ATP6V0A4/ATP6V1C2/ATP6V1D/CP/ATP6V1A/MCOLN1/ATP6V0E1/CYBRD1
REACTOME_TRANSCRIPTIONAL_REGULATION_OF_PLURIPOTENT_STEM_CELLS	REACTOME_TRANSCRIPTIONAL_REGULATION_OF_PLURIPOTENT_STEM_CELLS	26	0.398066	1.20781	0.198819	0.364071	0.244956	2429	tags=19%, list=7%, signal=18%	EPAS1/SALL4/NR5A1/PBX1/NR6A1
REACTOME_NETRIN_1_SIGNALING	REACTOME_NETRIN_1_SIGNALING	46	0.340689	1.20307	0.178218	0.336146	0.226167	5022	tags=28%, list=15%, signal=24%	EZR/MYO10/MAPK11/NTN4/MAPK12/MAPK14/CDC42/MAPK13/TRIO/TRPC7/PTK2/AGAP2/DCC
REACTOME_RECYCLING_PATHWAY_OF_L1	REACTOME_RECYCLING_PATHWAY_OF_L1	45	0.343731	1.20213	0.180361	0.337952	0.227383	4968	tags=29%, list=15%, signal=25%	EZR/TUBB2A/TUBA8/L1CAM/RPS6KA1/TUBB3/TUBB6/TUBB1/NUMB/RPS6KA2/MAPK1/KIF4B/DNM2
REACTOME_CELL_DEATH_SIGNALLING_VIA_NRAGE_NRIF_AND_NADE	REACTOME_CELL_DEATH_SIGNALLING_VIA_NRAGE_NRIF_AND_NADE	74	0.311509	1.20029	0.144788	0.291644	0.196225	4444	tags=24%, list=14%, signal=21%	FGD3/SQSTM1/BCL2L11/ARHGEF10/OBSCN/APH1B/ARHGEF10L/PREX1/ITSN1/ARHGEF40/VAV1/FGD2/MCF2/ARHGEF3/TRIO/VAV2/TIAM2/GNA13
REACTOME_TGF_BETA_RECEPTOR_SIGNALING_ACTIVATES_SMADS	REACTOME_TGF_BETA_RECEPTOR_SIGNALING_ACTIVATES_SMADS	32	0.371329	1.19878	0.189453	0.350908	0.2361	2343	tags=16%, list=7%, signal=15%	SMURF1/BAMBI/NEDD4L/PPP1R15A/FURIN
REACTOME_RORA_ACTIVATES_GENE_EXPRESSION	REACTOME_RORA_ACTIVATES_GENE_EXPRESSION	18	0.427965	1.19652	0.227273	0.400568	0.269513	9358	tags=67%, list=28%, signal=48%	HELZ2/EP300/TBL1XR1/NCOA6/PPARA/MED1/CREBBP/CHD9/SREBF1/CARM1/NCOA2/NCOA1
REACTOME_DISORDERS_OF_TRANSMEMBRANE_TRANSPORTERS	REACTOME_DISORDERS_OF_TRANSMEMBRANE_TRANSPORTERS	159	0.270931	1.19425	0.122772	0.26179	0.176139	3006	tags=14%, list=9%, signal=13%	SLC1A1/SLC6A3/SLC6A19/ABCA1/PSMB8/PSMB9/PSMB10/SLC4A4/PSME4/SLC26A4/ABCD1/PSME2/KCNJ11/SLC17A5/SLC34A2/APOA1/SLC1A3/PSMD11/ABCB6/SLC12A6/CP/SLC6A20
REACTOME_SIGNALING_BY_PDGF	REACTOME_SIGNALING_BY_PDGF	53	0.330088	1.19407	0.170431	0.324741	0.218494	4400	tags=26%, list=13%, signal=23%	COL6A1/STAT1/STAT5A/PDGFRB/PTPN12/NCK2/FURIN/PDGFA/PIK3CB/KRAS/PLAT/COL6A6/CRK/GRB2
REACTOME_SYNTHESIS_OF_PIPS_AT_THE_GOLGI_MEMBRANE	REACTOME_SYNTHESIS_OF_PIPS_AT_THE_GOLGI_MEMBRANE	18	0.42587	1.19066	0.232955	0.40614	0.273262	8575	tags=39%, list=26%, signal=29%	ARF3/TPTE/INPP5E/PIKFYVE/PIK3C2A/SACM1L/PI4K2A
REACTOME_PKA_ACTIVATION_IN_GLUCAGON_SIGNALLING	REACTOME_PKA_ACTIVATION_IN_GLUCAGON_SIGNALLING	14	0.447016	1.18878	0.254789	0.432247	0.290827	1837	tags=29%, list=6%, signal=27%	ADCY5/PRKAR1A/ADCY9/ADCY6
REACTOME_SEMA4D_IN_SEMAPHORIN_SIGNALING	REACTOME_SEMA4D_IN_SEMAPHORIN_SIGNALING	24	0.395754	1.18625	0.219653	0.390187	0.262528	2301	tags=17%, list=7%, signal=16%	RND1/ARHGAP35/RHOB/ROCK2
REACTOME_BICARBONATE_TRANSPORTERS	REACTOME_BICARBONATE_TRANSPORTERS	10	0.49736	1.18279	0.249493	0.427067	0.287342	7823	tags=50%, list=24%, signal=38%	SLC4A4/SLC4A3/SLC4A8/SLC4A1/SLC4A2
REACTOME_IRS_MEDIATED_SIGNALLING	REACTOME_IRS_MEDIATED_SIGNALLING	40	0.348804	1.18191	0.196393	0.360213	0.242361	6075	tags=35%, list=18%, signal=29%	GAB2/FGF18/GAB1/FLT3LG/FGFR3/PIK3CB/FGFR4/KRAS/KLB/GRB2/FGF1/FGF2/FGF9/FGF22
REACTOME_SHC1_EVENTS_IN_ERBB2_SIGNALING	REACTOME_SHC1_EVENTS_IN_ERBB2_SIGNALING	21	0.408978	1.18176	0.230624	0.404578	0.27221	4400	tags=33%, list=13%, signal=29%	PTPN12/EGF/PRKCA/KRAS/EGFR/PRKCE/GRB2
REACTOME_NITRIC_OXIDE_STIMULATES_GUANYLATE_CYCLASE	REACTOME_NITRIC_OXIDE_STIMULATES_GUANYLATE_CYCLASE	20	0.410385	1.17715	0.236295	0.410063	0.275901	1586	tags=10%, list=5%, signal=10%	NOS3/ITPR1
REACTOME_GLYCEROPHOSPHOLIPID_BIOSYNTHESIS	REACTOME_GLYCEROPHOSPHOLIPID_BIOSYNTHESIS	104	0.283777	1.17693	0.155512	0.306674	0.206338	3252	tags=18%, list=10%, signal=17%	PLA2G2F/PLA2G4F/PITPNM2/ACHE/AGPAT3/ABHD3/GPCPD1/PCYT2/MFSD2A/MGLL/CDS1/CPNE7/LPCAT4/PITPNM1/ETNK1/LPIN1/SLC44A5/PLA2G4C/PNPLA3
REACTOME_RHO_GTPASES_ACTIVATE_KTN1	REACTOME_RHO_GTPASES_ACTIVATE_KTN1	11	0.478292	1.175	0.27163	0.44824	0.301588	7196	tags=55%, list=22%, signal=43%	KIF5A/CDC42/KLC1/KLC3/RHOG/KLC2
REACTOME_SYNTHESIS_OF_VERY_LONG_CHAIN_FATTY_ACYL_COAS	REACTOME_SYNTHESIS_OF_VERY_LONG_CHAIN_FATTY_ACYL_COAS	19	0.414935	1.17429	0.241055	0.415764	0.279737	1574	tags=21%, list=5%, signal=20%	ACSL1/ELOVL7/HSD17B3/ACSL6
REACTOME_FORMATION_OF_TUBULIN_FOLDING_INTERMEDIATES_BY_CCT_TRIC	REACTOME_FORMATION_OF_TUBULIN_FOLDING_INTERMEDIATES_BY_CCT_TRIC	25	0.386213	1.17191	0.243762	0.419152	0.282016	1686	tags=20%, list=5%, signal=19%	TUBB2A/TUBA8/TUBB3/TUBB6/TUBB1
REACTOME_RUNX3_REGULATES_NOTCH_SIGNALING	REACTOME_RUNX3_REGULATES_NOTCH_SIGNALING	14	0.440513	1.17149	0.270115	0.44824	0.301588	7937	tags=50%, list=24%, signal=38%	EP300/NOTCH1/KAT2B/HES1/CREBBP/KAT2A/MAMLD1
REACTOME_LGI_ADAM_INTERACTIONS	REACTOME_LGI_ADAM_INTERACTIONS	12	0.473388	1.16948	0.270833	0.44824	0.301588	5558	tags=50%, list=17%, signal=42%	CACNG8/STX1B/ADAM23/STX1A/LGI2/DLG4
REACTOME_ADHERENS_JUNCTIONS_INTERACTIONS	REACTOME_ADHERENS_JUNCTIONS_INTERACTIONS	22	0.397681	1.16829	0.23221	0.405468	0.27281	3912	tags=23%, list=12%, signal=20%	CDH5/CDH4/CDH1/CDH15/JUP
REACTOME_ADENYLATE_CYCLASE_INHIBITORY_PATHWAY	REACTOME_ADENYLATE_CYCLASE_INHIBITORY_PATHWAY	11	0.473365	1.1629	0.275654	0.450634	0.303198	1837	tags=27%, list=6%, signal=26%	ADCY5/ADCY9/ADCY6
REACTOME_SIGNALING_BY_FGFR3	REACTOME_SIGNALING_BY_FGFR3	36	0.350348	1.16277	0.221116	0.391552	0.263446	6320	tags=36%, list=19%, signal=29%	MAPK3/PPP2CB/FGF18/GAB1/FGFR3/KRAS/SPRY2/MAPK1/GRB2/FGF1/FGF2/FGF9/BRAF
REACTOME_CREATION_OF_C4_AND_C2_ACTIVATORS	REACTOME_CREATION_OF_C4_AND_C2_ACTIVATORS	11	0.473127	1.16232	0.275654	0.450634	0.303198	1306	tags=18%, list=4%, signal=17%	IGHG1/IGLV1-51
REACTOME_ACTIVATION_OF_GENE_EXPRESSION_BY_SREBF_SREBP	REACTOME_ACTIVATION_OF_GENE_EXPRESSION_BY_SREBF_SREBP	42	0.341279	1.16087	0.204453	0.371052	0.249653	9358	tags=60%, list=28%, signal=43%	HELZ2/HMGCS1/SQLE/SC5D/MTF1/LSS/TBL1XR1/NCOA6/IDI1/HMGCR/PPARA/MVD/SCD/MED1/FASN/MVK/CREBBP/FDFT1/CHD9/CYP51A1/SREBF1/CARM1/ACACA/NCOA2/NCOA1
REACTOME_MYOGENESIS	REACTOME_MYOGENESIS	24	0.386893	1.15969	0.252408	0.430086	0.289373	3336	tags=29%, list=10%, signal=26%	CDH4/MAPK11/MAPK12/MAPK14/SPAG9/CDC42/CDH15
REACTOME_TNF_RECEPTOR_SUPERFAMILY_TNFSF_MEMBERS_MEDIATING_NON_CANONICAL_NF_KB_PATHWAY	REACTOME_TNF_RECEPTOR_SUPERFAMILY_TNFSF_MEMBERS_MEDIATING_NON_CANONICAL_NF_KB_PATHWAY	10	0.486801	1.15767	0.279919	0.454969	0.306115	13247	tags=80%, list=40%, signal=48%	TRAF3/TNFSF13B/MAP3K14/BIRC2/TRAF2/TNFRSF11A/BIRC3/TNFRSF12A
REACTOME_ACTIVATED_NOTCH1_TRANSMITS_SIGNAL_TO_THE_NUCLEUS	REACTOME_ACTIVATED_NOTCH1_TRANSMITS_SIGNAL_TO_THE_NUCLEUS	29	0.366481	1.15254	0.250482	0.428096	0.288034	7017	tags=41%, list=21%, signal=33%	DNER/APH1B/ARRB1/DLL4/ADAM10/NUMB/DTX1/DTX4/NOTCH1/PSEN1/JAG2/NCSTN
REACTOME_DECTIN_1_MEDIATED_NONCANONICAL_NF_KB_SIGNALING	REACTOME_DECTIN_1_MEDIATED_NONCANONICAL_NF_KB_SIGNALING	60	0.310245	1.15156	0.237323	0.411213	0.276675	2944	tags=17%, list=9%, signal=15%	CCL22/PSMB8/PSMB9/PSMB10/CCL17/PSME4/PSME2/NFKB2/PSMD11/RELB
REACTOME_IL_6_TYPE_CYTOKINE_RECEPTOR_LIGAND_INTERACTIONS	REACTOME_IL_6_TYPE_CYTOKINE_RECEPTOR_LIGAND_INTERACTIONS	15	0.42471	1.15136	0.294118	0.469257	0.315728	4474	tags=33%, list=14%, signal=29%	OSMR/LIF/IL6ST/CNTFR/CNTF
REACTOME_MET_PROMOTES_CELL_MOTILITY	REACTOME_MET_PROMOTES_CELL_MOTILITY	39	0.342871	1.15111	0.230303	0.404578	0.27221	4516	tags=28%, list=14%, signal=24%	LAMC1/LAMA3/COL27A1/LAMB1/RAP1A/GAB1/LAMC3/CRK/FN1/GRB2/PTK2
REACTOME_ACTIVATED_NTRK2_SIGNALS_THROUGH_FRS2_AND_FRS3	REACTOME_ACTIVATED_NTRK2_SIGNALS_THROUGH_FRS2_AND_FRS3	11	0.468387	1.15067	0.289738	0.4649	0.312797	12541	tags=73%, list=38%, signal=45%	KRAS/GRB2/FRS2/PTPN11/BDNF/NRAS/NTF4/SOS1
REACTOME_REGULATION_OF_RUNX2_EXPRESSION_AND_ACTIVITY	REACTOME_REGULATION_OF_RUNX2_EXPRESSION_AND_ACTIVITY	69	0.301288	1.14558	0.202381	0.368798	0.248136	4235	tags=20%, list=13%, signal=18%	SMURF1/STAT1/PSMB8/PSMB9/PSMB10/PSME4/RUNX2/PSME2/PSMD11/CBFB/HIVEP3/WWP1/PSMD5/MSX2
REACTOME_TOLL_LIKE_RECEPTOR_4_TLR4_CASCADE	REACTOME_TOLL_LIKE_RECEPTOR_4_TLR4_CASCADE	123	0.269444	1.14427	0.180769	0.338155	0.22752	5216	tags=25%, list=16%, signal=21%	IRF7/PLCG2/MAPK3/MAPK11/ITGAM/MYD88/RPS6KA1/PPP2CB/DUSP4/BTK/DUSP7/TAB2/TRAF3/NFKB2/IRAK2/NFKBIA/MAPK7/RIPK3/MAPK14/SOCS1/MAP3K8/RPS6KA2/PELI1/MAPK1/MAP2K3/IKBKG/DNM2/UBE2D1/SFTPA1/TAB3/CASP8
REACTOME_TRANSFERRIN_ENDOCYTOSIS_AND_RECYCLING	REACTOME_TRANSFERRIN_ENDOCYTOSIS_AND_RECYCLING	30	0.361007	1.14199	0.255361	0.432503	0.290999	4337	tags=30%, list=13%, signal=26%	ATP6V0B/ATP6V1G1/TFRC/ATP6V0A4/ATP6V1C2/ATP6V1D/ATP6V1A/MCOLN1/ATP6V0E1
REACTOME_REGULATED_NECROSIS	REACTOME_REGULATED_NECROSIS	19	0.402988	1.14048	0.269303	0.448044	0.301456	8931	tags=63%, list=27%, signal=46%	TNFRSF10A/FAS/RIPK3/MLKL/TRADD/CASP8/RIPK1/XIAP/TNFSF10/TNFRSF10B/BIRC2/TRAF2
REACTOME_LDL_CLEARANCE	REACTOME_LDL_CLEARANCE	19	0.402582	1.13933	0.271186	0.44824	0.301588	8467	tags=53%, list=26%, signal=39%	LDLR/NCEH1/NPC1/LIPA/LSR/LDLRAP1/APOB/CLTC/SOAT1/PCSK9
REACTOME_CLASS_A_1_RHODOPSIN_LIKE_RECEPTORS	REACTOME_CLASS_A_1_RHODOPSIN_LIKE_RECEPTORS	216	0.250172	1.13769	0.164241	0.316858	0.21319	3612	tags=17%, list=11%, signal=15%	CCL5/CXCL10/CGA/CXCL1/P2RY6/F2R/GPBAR1/CCRL2/P2RY14/CXCR4/PTAFR/CXCL11/HTR2B/CXCL16/CX3CL1/F2RL1/RXFP4/HTR1D/LPAR6/P2RY2/DRD1/HTR2C/CCR1/BDKRB1/ADRA2B/PRLH/NPB/CCR3/S1PR3/NPY1R/S1PR2/RRH/CXCL12/TACR1/ADORA2B/ADORA2A
REACTOME_ASSEMBLY_OF_ACTIVE_LPL_AND_LIPC_LIPASE_COMPLEXES	REACTOME_ASSEMBLY_OF_ACTIVE_LPL_AND_LIPC_LIPASE_COMPLEXES	15	0.419362	1.13686	0.3074	0.484284	0.325839	9446	tags=53%, list=29%, signal=38%	ANGPTL4/CIDEC/FURIN/ANGPTL3/APOA5/LMF2/PCSK5/GPIHBP1
REACTOME_MET_ACTIVATES_PTK2_SIGNALING	REACTOME_MET_ACTIVATES_PTK2_SIGNALING	28	0.363729	1.13602	0.27907	0.454243	0.305627	8198	tags=43%, list=25%, signal=32%	LAMC1/LAMA3/COL27A1/LAMB1/LAMC3/FN1/PTK2/LAMA1/COL2A1/COL24A1/ITGA2/LAMA5
REACTOME_ROLE_OF_PHOSPHOLIPIDS_IN_PHAGOCYTOSIS	REACTOME_ROLE_OF_PHOSPHOLIPIDS_IN_PHAGOCYTOSIS	25	0.374212	1.13549	0.274472	0.450634	0.303198	3686	tags=24%, list=11%, signal=21%	PLCG2/IGHG1/IGLV1-51/ITPR1/PIK3CB/PRKCE
REACTOME_AUTOPHAGY	REACTOME_AUTOPHAGY	103	0.274815	1.13485	0.213861	0.381099	0.256413	4186	tags=20%, list=13%, signal=18%	ATG9B/SQSTM1/RRAGD/DYNLL2/RNASE1/WIPI1/DYNLL1/MAP1LC3B/HSP90AA1/PRKAG2/GABARAPL1/VPS37A/HSP90AB1/MVB12B/BECN1/UBAP1/HSPA8/VPS37D/TSC1/ATG4A/CHMP4B
REACTOME_NEGATIVE_REGULATION_OF_FGFR1_SIGNALING	REACTOME_NEGATIVE_REGULATION_OF_FGFR1_SIGNALING	26	0.373663	1.13377	0.271654	0.44824	0.301588	8585	tags=50%, list=26%, signal=37%	MAPK3/PPP2CB/SPRY2/MAPK1/GRB2/FGF1/FGF2/FGF9/FGF22/BRAF/FRS2/PTPN11/FGF8
REACTOME_VASOPRESSIN_REGULATES_RENAL_WATER_HOMEOSTASIS_VIA_AQUAPORINS	REACTOME_VASOPRESSIN_REGULATES_RENAL_WATER_HOMEOSTASIS_VIA_AQUAPORINS	35	0.344981	1.13323	0.249501	0.427067	0.287342	2362	tags=20%, list=7%, signal=19%	GNB4/ADCY5/PRKAR1A/ADCY9/AQP3/ADCY6/GNB1
REACTOME_TYPE_I_HEMIDESMOSOME_ASSEMBLY	REACTOME_TYPE_I_HEMIDESMOSOME_ASSEMBLY	10	0.476072	1.13216	0.310345	0.48486	0.326226	2381	tags=20%, list=7%, signal=19%	LAMA3/PLEC
REACTOME_FOXO_MEDIATED_TRANSCRIPTION_OF_CELL_DEATH_GENES	REACTOME_FOXO_MEDIATED_TRANSCRIPTION_OF_CELL_DEATH_GENES	15	0.417518	1.13186	0.309298	0.484773	0.326168	2832	tags=27%, list=9%, signal=24%	BCL2L11/FOXO3/EP300/STK11
REACTOME_ADRENALINE_NORADRENALINE_INHIBITS_INSULIN_SECRETION	REACTOME_ADRENALINE_NORADRENALINE_INHIBITS_INSULIN_SECRETION	25	0.372727	1.13099	0.276392	0.451186	0.30357	3171	tags=20%, list=10%, signal=18%	GNB4/ADCY5/ADCY6/GNB1/CACNB3
REACTOME_SIGNALING_BY_FGFR4_IN_DISEASE	REACTOME_SIGNALING_BY_FGFR4_IN_DISEASE	11	0.459233	1.12818	0.309859	0.484773	0.326168	4400	tags=36%, list=13%, signal=32%	GAB1/FGFR4/KRAS/GRB2
REACTOME_SIGNALING_BY_FGFR1_IN_DISEASE	REACTOME_SIGNALING_BY_FGFR1_IN_DISEASE	34	0.342908	1.1265	0.250973	0.428286	0.288162	6007	tags=29%, list=18%, signal=24%	STAT1/STAT5A/GAB2/GAB1/KRAS/GRB2/MYO18A/FGF1/FGF2/FGF9
REACTOME_GLUCAGON_SIGNALING_IN_METABOLIC_REGULATION	REACTOME_GLUCAGON_SIGNALING_IN_METABOLIC_REGULATION	27	0.363969	1.12482	0.275391	0.450634	0.303198	2362	tags=22%, list=7%, signal=21%	GNB4/ADCY5/PRKAR1A/ADCY9/ADCY6/GNB1
REACTOME_SIGNALING_BY_RAS_MUTANTS	REACTOME_SIGNALING_BY_RAS_MUTANTS	55	0.308012	1.12406	0.26572	0.446535	0.30044	6320	tags=31%, list=19%, signal=25%	MAPK3/RAP1A/ARRB1/RASAL1/KSR1/FGB/DAB2IP/KRAS/CAMK2G/MAPK1/YWHAB/FN1/MARK3/NF1/RASAL2/VCL/BRAF
REACTOME_DISEASES_OF_IMMUNE_SYSTEM	REACTOME_DISEASES_OF_IMMUNE_SYSTEM	22	0.38217	1.12272	0.292135	0.467416	0.314489	2372	tags=27%, list=7%, signal=25%	MYD88/BTK/TRAF3/NFKB2/NFKBIA/TLR3
REACTOME_SIGNALING_BY_SCF_KIT	REACTOME_SIGNALING_BY_SCF_KIT	42	0.329697	1.12148	0.246964	0.424011	0.285285	3406	tags=24%, list=10%, signal=21%	STAT1/STAT5A/GAB2/PRKCA/KIT/VAV1/SH2B3/SOCS1/SH2B2/KRAS
REACTOME_TNFR2_NON_CANONICAL_NF_KB_PATHWAY	REACTOME_TNFR2_NON_CANONICAL_NF_KB_PATHWAY	87	0.281455	1.11954	0.254369	0.432247	0.290827	2972	tags=16%, list=9%, signal=15%	TNFSF15/PSMB8/PSMB9/PSMB10/EDA2R/PSME4/PSME2/EDARADD/TRAF3/NFKB2/TNFRSF8/PSMD11/RELB/EDA
REACTOME_SIGNALING_BY_NON_RECEPTOR_TYROSINE_KINASES	REACTOME_SIGNALING_BY_NON_RECEPTOR_TYROSINE_KINASES	51	0.306779	1.11492	0.266667	0.446535	0.30044	4608	tags=25%, list=14%, signal=22%	EPAS1/GPNMB/PTK6/ARHGAP35/ELMO2/EGF/CCNE1/KRAS/EGFR/SRMS/CRK/SFPQ/SOCS3
REACTOME_BMAL1:CLOCK_NPAS2_ACTIVATES_CIRCADIAN_GENE_EXPRESSION	REACTOME_BMAL1:CLOCK_NPAS2_ACTIVATES_CIRCADIAN_GENE_EXPRESSION	25	0.367191	1.11419	0.299424	0.474369	0.319167	9663	tags=64%, list=29%, signal=45%	HELZ2/NAMPT/KLF15/BHLHE40/BHLHE41/TBL1XR1/NCOA6/PPARA/CLOCK/MED1/CREBBP/CHD9/CARM1/NCOA2/NCOA1/NPAS2
REACTOME_CARGO_RECOGNITION_FOR_CLATHRIN_MEDIATED_ENDOCYTOSIS	REACTOME_CARGO_RECOGNITION_FOR_CLATHRIN_MEDIATED_ENDOCYTOSIS	95	0.27215	1.11164	0.254826	0.432247	0.290827	7388	tags=37%, list=22%, signal=29%	KIAA0319/LDLR/NECAP2/ARRB1/AAK1/VAMP8/EGF/TGFA/TFRC/ITSN1/IGF2R/CLTCL1/LRP2/REPS2/TACR1/EGFR/VAMP3/AGFG1/TOR1A/IL7R/ITSN2/GRB2/SYT9/UBQLN1/SNAP91/PICALM/TOR1B/WNT5A/SCARB2/LDLRAP1/APOB/REPS1/COPS8/CLTC/SLC2A8
REACTOME_FCERI_MEDIATED_NF_KB_ACTIVATION	REACTOME_FCERI_MEDIATED_NF_KB_ACTIVATION	79	0.282029	1.10994	0.278719	0.454243	0.305627	5090	tags=23%, list=15%, signal=19%	IGHE/PSMB8/PSMB9/PSMB10/PSME4/PSME2/IGLV1-51/TAB2/RASGRP1/NFKBIA/PSMD11/CDC34/MALT1/PSMD5/RASGRP2/IKBKG/UBE2D1/TAB3
REACTOME_GOLGI_ASSOCIATED_VESICLE_BIOGENESIS	REACTOME_GOLGI_ASSOCIATED_VESICLE_BIOGENESIS	55	0.304119	1.10985	0.281947	0.456796	0.307344	7485	tags=33%, list=23%, signal=25%	DTNBP1/TBC1D8B/ARRB1/YIPF6/VAMP8/TFRC/IGF2R/HSPA8/AP1S3/ACBD3/DNM2/BLOC1S3/PICALM/CLINT1/HIP1R/GOLGB1/CLTC/AP1G1
REACTOME_TRANSCRIPTIONAL_REGULATION_BY_THE_AP_2_TFAP2_FAMILY_OF_TRANSCRIPTION_FACTORS	REACTOME_TRANSCRIPTIONAL_REGULATION_BY_THE_AP_2_TFAP2_FAMILY_OF_TRANSCRIPTION_FACTORS	34	0.337677	1.10931	0.266537	0.446535	0.30044	6734	tags=29%, list=20%, signal=23%	CGA/TGFA/KIT/EP300/PITX2/EGFR/TFAP2C/KDM5B/NOP2/CREBBP
REACTOME_ELEVATION_OF_CYTOSOLIC_CA2PLUS_LEVELS	REACTOME_ELEVATION_OF_CYTOSOLIC_CA2PLUS_LEVELS	13	0.428656	1.1041	0.331337	0.50781	0.341668	3614	tags=23%, list=11%, signal=21%	P2RX2/ITPR1/TRPC7
REACTOME_METABOLISM_OF_STEROIDS	REACTOME_METABOLISM_OF_STEROIDS	131	0.25641	1.10152	0.284615	0.459293	0.309024	9358	tags=47%, list=28%, signal=33%	HELZ2/CGA/SEC24A/SEC24D/CYP24A1/INSIG2/OSBPL3/INSIG1/CH25H/HSD17B3/MSMO1/HMGCS1/SLC10A1/OSBP/SEC23A/OSBPL2/CYP27A1/SQLE/LRP2/SC5D/STARD4/VDR/MTF1/BAAT/LSS/CYP11A1/ABCC3/TBL1XR1/NCOA6/IDI1/HMGCR/PPARA/KPNB1/AKR1B1/MVD/SCD/MED1/FASN/SEC24C/MVK/AKR1B15/CREBBP/FDFT1/HSD3B1/CHD9/NSDHL/SEC24B/IDI2/HSD17B14/CUBN/CYP51A1/AKR1C1/ACOX2/PTGIS/SREBF1/HSD11B2/SRD5A2/CARM1/ACACA/NCOA2/NCOA1
REACTOME_NEPHRIN_FAMILY_INTERACTIONS	REACTOME_NEPHRIN_FAMILY_INTERACTIONS	20	0.382922	1.09838	0.31758	0.493534	0.332063	4021	tags=25%, list=12%, signal=22%	KIRREL3/ACTN4/NCK2/PIK3CB/NPHS1
REACTOME_REGULATION_OF_GENE_EXPRESSION_IN_LATE_STAGE_BRANCHING_MORPHOGENESIS_PANCREATIC_BUD_PRECURSOR_CELLS	REACTOME_REGULATION_OF_GENE_EXPRESSION_IN_LATE_STAGE_BRANCHING_MORPHOGENESIS_PANCREATIC_BUD_PRECURSOR_CELLS	14	0.410924	1.0928	0.342912	0.519201	0.349332	7937	tags=50%, list=24%, signal=38%	EP300/NOTCH1/KAT2B/HES1/CREBBP/KAT2A/MAMLD1
REACTOME_ASYMMETRIC_LOCALIZATION_OF_PCP_PROTEINS	REACTOME_ASYMMETRIC_LOCALIZATION_OF_PCP_PROTEINS	62	0.291719	1.09242	0.298419	0.473441	0.318543	1201	tags=13%, list=4%, signal=12%	SMURF1/PSMB8/PSMB9/PSMB10/PSME4/FZD5/VANGL2/PSME2
REACTOME_TRANS_GOLGI_NETWORK_VESICLE_BUDDING	REACTOME_TRANS_GOLGI_NETWORK_VESICLE_BUDDING	70	0.284626	1.08852	0.297456	0.472578	0.317963	9024	tags=37%, list=27%, signal=27%	DTNBP1/CTSZ/TBC1D8B/ARRB1/YIPF6/VAMP8/TFRC/IGF2R/HSPA8/AP1S3/ACBD3/DNM2/STX4/BLOC1S3/PICALM/CLINT1/HIP1R/GOLGB1/CLTC/APP/AP1G1/GNS/PIK3C2A/DNAJC6/CLTB/VAMP2
REACTOME_SLC_TRANSPORTER_DISORDERS	REACTOME_SLC_TRANSPORTER_DISORDERS	85	0.273923	1.08837	0.300578	0.475529	0.319948	3570	tags=14%, list=11%, signal=13%	SLC1A1/SLC6A3/SLC6A19/SLC4A4/SLC26A4/SLC17A5/SLC34A2/SLC1A3/SLC12A6/CP/SLC6A20/SLC29A3
REACTOME_CLATHRIN_MEDIATED_ENDOCYTOSIS	REACTOME_CLATHRIN_MEDIATED_ENDOCYTOSIS	135	0.252983	1.08816	0.281553	0.456796	0.307344	8442	tags=39%, list=26%, signal=29%	KIAA0319/BIN1/LDLR/NECAP2/TRIP10/ARRB1/AAK1/VAMP8/EGF/TGFA/TFRC/ITSN1/FNBP1/IGF2R/CLTCL1/LRP2/HSPA8/REPS2/TACR1/EGFR/SNX18/ARF6/VAMP3/AGFG1/TOR1A/IL7R/ITSN2/GRB2/ARPC2/SYT9/UBQLN1/DNM2/SNAP91/PICALM/TOR1B/HIP1R/WNT5A/SCARB2/LDLRAP1/APOB/REPS1/COPS8/CLTC/SLC2A8/ACTR2/SYNJ1/ARFGAP1/SYT2/GAPVD1/ADRB2/PIK3C2A/DNAJC6
REACTOME_WNT_LIGAND_BIOGENESIS_AND_TRAFFICKING	REACTOME_WNT_LIGAND_BIOGENESIS_AND_TRAFFICKING	21	0.376374	1.08754	0.330813	0.507696	0.341591	6373	tags=33%, list=19%, signal=27%	WNT3A/WNT9A/WNT4/WNT11/WLS/WNT7B/WNT5A
REACTOME_FATTY_ACYL_COA_BIOSYNTHESIS	REACTOME_FATTY_ACYL_COA_BIOSYNTHESIS	31	0.338808	1.08647	0.321705	0.497783	0.334921	6751	tags=32%, list=21%, signal=26%	ACSL1/ELOVL7/HSD17B3/ACSL6/SLC25A1/ACSL5/ELOVL5/SCD/FASN/ACSBG1
REACTOME_PI_3K_CASCADE:FGFR2	REACTOME_PI_3K_CASCADE:FGFR2	16	0.395724	1.08635	0.342697	0.519201	0.349332	8585	tags=62%, list=26%, signal=46%	FGF18/GAB1/GRB2/FGF1/FGF2/FGF9/FGF22/FRS2/PTPN11/FGF8
REACTOME_METABOLISM_OF_POLYAMINES	REACTOME_METABOLISM_OF_POLYAMINES	56	0.29765	1.0862	0.317073	0.493534	0.332063	1201	tags=12%, list=4%, signal=12%	SMOX/PSMB8/PSMB9/PSMB10/SAT1/PSME4/PSME2
REACTOME_ABC_TRANSPORTER_DISORDERS	REACTOME_ABC_TRANSPORTER_DISORDERS	74	0.281548	1.08485	0.320463	0.497051	0.334429	2595	tags=15%, list=8%, signal=14%	ABCA1/PSMB8/PSMB9/PSMB10/PSME4/ABCD1/PSME2/KCNJ11/APOA1/PSMD11/ABCB6
REACTOME_COLLAGEN_FORMATION	REACTOME_COLLAGEN_FORMATION	77	0.278317	1.08398	0.324219	0.500985	0.337075	3491	tags=19%, list=11%, signal=17%	MMP13/COL6A1/LAMA3/P4HA2/CTSL/CTSS/LOXL4/COL27A1/P4HB/COL20A1/PLEC/PLOD3/SERPINH1/PPIB/COL8A2
REACTOME_FRS_MEDIATED_FGFR2_SIGNALING	REACTOME_FRS_MEDIATED_FGFR2_SIGNALING	18	0.387649	1.08381	0.340909	0.517558	0.348226	8585	tags=56%, list=26%, signal=41%	FGF18/KRAS/GRB2/FGF1/FGF2/FGF9/FGF22/FRS2/PTPN11/FGF8
REACTOME_INTRINSIC_PATHWAY_FOR_APOPTOSIS	REACTOME_INTRINSIC_PATHWAY_FOR_APOPTOSIS	51	0.298112	1.08342	0.307843	0.484306	0.325853	1509	tags=16%, list=5%, signal=15%	MAPK3/PMAIP1/DYNLL2/BCL2L11/CASP7/DYNLL1/YWHAZ/BID
REACTOME_MICROAUTOPHAGY	REACTOME_MICROAUTOPHAGY	26	0.357025	1.08329	0.330709	0.507696	0.341591	4186	tags=31%, list=13%, signal=27%	RNASE1/PRKAG2/VPS37A/MVB12B/UBAP1/HSPA8/VPS37D/CHMP4B
REACTOME_SEMA3A_PLEXIN_REPULSION_SIGNALING_BY_INHIBITING_INTEGRIN_ADHESION	REACTOME_SEMA3A_PLEXIN_REPULSION_SIGNALING_BY_INHIBITING_INTEGRIN_ADHESION	14	0.407327	1.08323	0.348659	0.526125	0.35399	1613	tags=14%, list=5%, signal=14%	RND1/PLXNA3
REACTOME_CELL_CELL_COMMUNICATION	REACTOME_CELL_CELL_COMMUNICATION	106	0.259405	1.08118	0.291585	0.467199	0.314343	5281	tags=24%, list=16%, signal=20%	CDH5/CDH4/LAMA3/FBLIM1/KIRREL3/CDH1/ACTN4/FLNC/NCK2/PLEC/PIK3CB/SIRPB1/CDH15/CLDN4/PTK2B/JUP/NPHS1/CLDN11/GRB2/PTK2/MPP5/LIMS2/CLDN14/SFTPA1/CDH18
REACTOME_COPII_MEDIATED_VESICLE_TRANSPORT	REACTOME_COPII_MEDIATED_VESICLE_TRANSPORT	67	0.282759	1.07939	0.311284	0.485655	0.326761	8769	tags=45%, list=27%, signal=33%	SEC24A/SEC24D/CTSZ/TGFA/SEC23A/NSF/PREB/GOLGA2/STX17/TRAPPC10/SEC31A/STX5/TMED2/YKT6/RAB1A/TBC1D20/ANKRD28/LMAN1/SEC22A/CSNK1D/SEC24C/SEC16A/CNIH2/TRAPPC6B/PPP6R1/SEC24B/USO1/TMED10/GORASP1/SEC22B
REACTOME_CELLULAR_HEXOSE_TRANSPORT	REACTOME_CELLULAR_HEXOSE_TRANSPORT	19	0.381395	1.07937	0.338983	0.516065	0.347222	1305	tags=16%, list=4%, signal=15%	SLC2A12/SLC2A6/SLC45A3
REACTOME_DISEASES_OF_SIGNAL_TRANSDUCTION	REACTOME_DISEASES_OF_SIGNAL_TRANSDUCTION	361	0.223244	1.07726	0.240326	0.415142	0.279318	6766	tags=25%, list=21%, signal=20%	STRA6/MPRIP/MAPK3/ZC3HAV1/STAT1/PSMB8/PSMB9/BCL2L11/PPP2R5B/PSMB10/STAT5A/PSME4/HDAC9/GAB2/PIK3AP1/APH1B/FZD5/SYVN1/RAP1A/ARRB1/PPP2CB/RASAL1/KSR1/PSME2/PDGFRB/FOXO3/DLL4/EGF/WNT3A/HSP90AA1/FGB/TGFA/KDM7A/FGF18/GAB1/MDM2/ADAM10/KIT/PIK3CD/EP300/DAB2IP/GSK3A/PSMD11/VAV1/HES5/PDGFA/FGFR3/PIK3CB/FGFR4/KRAS/NCOR2/CAMK2G/EGFR/MAPK1/ABCA4/PSMD5/YWHAB/FN1/KLB/GRB2/NR4A1/MYO18A/TNKS2/RHOG/MARK3/NF1/FGF1/…
REACTOME_DISEASES_ASSOCIATED_WITH_VISUAL_TRANSDUCTION	REACTOME_DISEASES_ASSOCIATED_WITH_VISUAL_TRANSDUCTION	10	0.449874	1.06986	0.381339	0.557266	0.374943	7814	tags=40%, list=24%, signal=31%	STRA6/ABCA4/OPN1SW/LRAT
REACTOME_GPVI_MEDIATED_ACTIVATION_CASCADE	REACTOME_GPVI_MEDIATED_ACTIVATION_CASCADE	30	0.337887	1.06886	0.356725	0.534377	0.359543	3816	tags=23%, list=12%, signal=21%	PLCG2/RHOB/VAV1/PIK3CB/CDC42/LAT/VAV2
REACTOME_FCGR_ACTIVATION	REACTOME_FCGR_ACTIVATION	14	0.401916	1.06885	0.375479	0.555096	0.373483	2555	tags=21%, list=8%, signal=20%	IGHG1/IGLV1-51/FGR
REACTOME_SPHINGOLIPID_DE_NOVO_BIOSYNTHESIS	REACTOME_SPHINGOLIPID_DE_NOVO_BIOSYNTHESIS	41	0.315378	1.06774	0.348884	0.526125	0.35399	8134	tags=39%, list=25%, signal=29%	ACER2/SPHK1/PRKD2/OSBP/SAMD8/SGPP1/ORMDL3/CERS1/FA2H/VAPB/ACER3/PRKD3/ALDH3B1/ORMDL2/KDSR/SPTLC1
REACTOME_MET_ACTIVATES_RAP1_AND_RAC1	REACTOME_MET_ACTIVATES_RAP1_AND_RAC1	10	0.44895	1.06766	0.383367	0.557266	0.374943	4400	tags=40%, list=13%, signal=35%	RAP1A/GAB1/CRK/GRB2
REACTOME_GABA_SYNTHESIS_RELEASE_REUPTAKE_AND_DEGRADATION	REACTOME_GABA_SYNTHESIS_RELEASE_REUPTAKE_AND_DEGRADATION	14	0.400308	1.06457	0.383142	0.557266	0.374943	4069	tags=43%, list=12%, signal=38%	GAD1/DNAJC5/HSPA8/STXBP1/CPLX1/STX1A
REACTOME_ASSEMBLY_OF_COLLAGEN_FIBRILS_AND_OTHER_MULTIMERIC_STRUCTURES	REACTOME_ASSEMBLY_OF_COLLAGEN_FIBRILS_AND_OTHER_MULTIMERIC_STRUCTURES	54	0.29301	1.06457	0.351852	0.529185	0.356049	832	tags=13%, list=3%, signal=13%	MMP13/COL6A1/LAMA3/CTSL/CTSS/LOXL4/COL27A1
REACTOME_REGULATION_OF_RUNX3_EXPRESSION_AND_ACTIVITY	REACTOME_REGULATION_OF_RUNX3_EXPRESSION_AND_ACTIVITY	54	0.292281	1.06191	0.36214	0.541664	0.364445	2533	tags=15%, list=8%, signal=14%	SMURF1/PSMB8/PSMB9/PSMB10/PSME2/MDM2/EP300/PSMD11
REACTOME_SYNTHESIS_OF_PA	REACTOME_SYNTHESIS_OF_PA	26	0.349807	1.06139	0.374016	0.554389	0.373007	5185	tags=27%, list=16%, signal=23%	PLA2G2F/AGPAT3/LPCAT4/AGPAT5/PLD6/PLA2G10/PLD2
REACTOME_TRAF6_MEDIATED_NF_KB_ACTIVATION	REACTOME_TRAF6_MEDIATED_NF_KB_ACTIVATION	24	0.353261	1.05888	0.371869	0.552264	0.371578	2311	tags=21%, list=7%, signal=19%	DDX58/IFIH1/TRIM25/NFKB2/NFKBIA
REACTOME_UNFOLDED_PROTEIN_RESPONSE_UPR	REACTOME_UNFOLDED_PROTEIN_RESPONSE_UPR	85	0.266257	1.05791	0.354528	0.531792	0.357803	4262	tags=24%, list=13%, signal=21%	CALR/PPP2R5B/WIPI1/EIF2AK3/HSPA5/GFPT1/TPP1/SYVN1/KDELR3/HYOU1/DNAJB9/CCL2/ACADVL/GSK3A/PREB/DNAJC3/SERP1/SEC31A/PDIA5/ATF3
REACTOME_TRIF_TICAM1_MEDIATED_TLR4_SIGNALING	REACTOME_TRIF_TICAM1_MEDIATED_TLR4_SIGNALING	96	0.25768	1.05603	0.339114	0.516065	0.347222	5527	tags=25%, list=17%, signal=21%	IRF7/MAPK3/MAPK11/RPS6KA1/PPP2CB/DUSP4/DUSP7/TAB2/TRAF3/NFKB2/IRAK2/NFKBIA/MAPK7/RIPK3/MAPK14/MAP3K8/RPS6KA2/MAPK1/MAP2K3/IKBKG/UBE2D1/TAB3/CASP8/RIPK1
REACTOME_SEMA3A_PAK_DEPENDENT_AXON_REPULSION	REACTOME_SEMA3A_PAK_DEPENDENT_AXON_REPULSION	15	0.389531	1.05599	0.398482	0.571141	0.384278	5150	tags=27%, list=16%, signal=23%	HSP90AA1/PLXNA3/HSP90AB1/SEMA3A
REACTOME_RUNX1_INTERACTS_WITH_CO_FACTORS_WHOSE_PRECISE_EFFECT_ON_RUNX1_TARGETS_IS_NOT_KNOWN	REACTOME_RUNX1_INTERACTS_WITH_CO_FACTORS_WHOSE_PRECISE_EFFECT_ON_RUNX1_TARGETS_IS_NOT_KNOWN	37	0.315705	1.05487	0.378968	0.557266	0.374943	7244	tags=35%, list=22%, signal=27%	RYBP/AUTS2/EP300/SMARCC2/CBX4/CBFB/PHC3/ARID1A/ARID1B/PCGF5/RUNX1/YAF2/HIPK2
REACTOME_BIOLOGICAL_OXIDATIONS	REACTOME_BIOLOGICAL_OXIDATIONS	184	0.233781	1.05426	0.317647	0.493534	0.332063	2798	tags=14%, list=9%, signal=13%	CYP26A1/CYP1A1/CYP4F8/SMOX/CYP4F3/DPEP2/CYP24A1/PAPSS2/CYP2S1/CYP4F12/GGT1/CYP4F11/BPNT1/AOC1/SULT1A1/CYP3A7/CES1/CYP3A5/IMPAD1/CYP27A1/GSTM3/HSP90AB1/SULT1A2/SLC26A1/PTGS1
REACTOME_METAL_ION_SLC_TRANSPORTERS	REACTOME_METAL_ION_SLC_TRANSPORTERS	25	0.346454	1.05127	0.383877	0.557289	0.374958	4820	tags=28%, list=15%, signal=24%	SLC41A2/SLC30A7/CP/SLC30A3/SLC39A7/SLC41A1/SLC31A1
REACTOME_GABA_B_RECEPTOR_ACTIVATION	REACTOME_GABA_B_RECEPTOR_ACTIVATION	31	0.3273	1.04957	0.381783	0.557266	0.374943	2493	tags=19%, list=8%, signal=18%	ADCY5/ADCY9/KCNJ4/ADCY6/GNB1/GABBR1
REACTOME_PCP_CE_PATHWAY	REACTOME_PCP_CE_PATHWAY	88	0.261648	1.04729	0.364683	0.543412	0.365621	2533	tags=15%, list=8%, signal=14%	SMURF1/PSMB8/PSMB9/PSMB10/PSME4/FZD5/VANGL2/PSME2/PRKCA/PRKCG/WNT4/WNT11/PSMD11
REACTOME_SIGNALING_BY_NOTCH3	REACTOME_SIGNALING_BY_NOTCH3	47	0.294788	1.04495	0.36255	0.541664	0.364445	7937	tags=40%, list=24%, signal=31%	WWC1/STAT1/APH1B/DLL4/EGF/ADAM10/PBX1/EP300/HES5/EGFR/NOTCH1/KAT2B/PSEN1/HES1/CREBBP/JAG2/NCSTN/KAT2A/MAMLD1
REACTOME_NCAM1_INTERACTIONS	REACTOME_NCAM1_INTERACTIONS	38	0.311447	1.04469	0.382937	0.557266	0.374943	5231	tags=29%, list=16%, signal=24%	COL6A1/CACNA1I/CACNA1H/GFRA2/CACNB3/CACNA1G/CACNA1S/COL6A6/ARTN/GDNF/AGRN
REACTOME_G_PROTEIN_BETA:GAMMA_SIGNALLING	REACTOME_G_PROTEIN_BETA:GAMMA_SIGNALLING	27	0.337837	1.04406	0.392578	0.563395	0.379066	3127	tags=19%, list=10%, signal=17%	GNB4/PLCB2/BTK/GNB1/CDC42
REACTOME_PYRIMIDINE_CATABOLISM	REACTOME_PYRIMIDINE_CATABOLISM	11	0.424295	1.04235	0.418511	0.59158	0.39803	5994	tags=45%, list=18%, signal=37%	DPYD/TYMP/UPB1/DPYS/AGXT2
REACTOME_VITAMIN_D_CALCIFEROL_METABOLISM	REACTOME_VITAMIN_D_CALCIFEROL_METABOLISM	10	0.43805	1.04174	0.425963	0.599354	0.403261	4385	tags=30%, list=13%, signal=26%	CYP24A1/LRP2/VDR
REACTOME_TRANSLOCATION_OF_SLC2A4_GLUT4_TO_THE_PLASMA_MEMBRANE	REACTOME_TRANSLOCATION_OF_SLC2A4_GLUT4_TO_THE_PLASMA_MEMBRANE	69	0.273714	1.04074	0.388889	0.560955	0.377425	7102	tags=29%, list=22%, signal=23%	TUBB2A/TUBA8/YWHAZ/TUBB3/TUBB6/EXOC3/TUBB1/PRKAG2/EXOC8/TBC1D1/RAB8A/RALGAPB/YWHAB/STX4/LNPEP/RHOQ/TUBA4A/KIF3A/EXOC7/KIF3B
REACTOME_TOLL_LIKE_RECEPTOR_9_TLR9_CASCADE	REACTOME_TOLL_LIKE_RECEPTOR_9_TLR9_CASCADE	91	0.257546	1.03997	0.375969	0.555096	0.373483	4124	tags=21%, list=13%, signal=18%	IRF7/MAPK3/MAPK11/MYD88/RPS6KA1/PPP2CB/DUSP4/DUSP7/TAB2/NFKB2/IRAK2/NFKBIA/MAPK7/MAPK14/MAP3K8/RPS6KA2/PELI1/MAPK1/MAP2K3
REACTOME_RUNX2_REGULATES_BONE_DEVELOPMENT	REACTOME_RUNX2_REGULATES_BONE_DEVELOPMENT	29	0.330494	1.03936	0.385356	0.557589	0.37516	5174	tags=24%, list=16%, signal=20%	MAPK3/RUNX2/MAF/SMAD6/CBFB/MAPK1/SMAD1
REACTOME_SIGNALING_BY_MODERATE_KINASE_ACTIVITY_BRAF_MUTANTS	REACTOME_SIGNALING_BY_MODERATE_KINASE_ACTIVITY_BRAF_MUTANTS	42	0.304216	1.0348	0.425101	0.599354	0.403261	6320	tags=31%, list=19%, signal=25%	MAPK3/RAP1A/ARRB1/KSR1/FGB/KRAS/CAMK2G/MAPK1/YWHAB/FN1/MARK3/VCL/BRAF
REACTOME_FGFR1_MUTANT_RECEPTOR_ACTIVATION	REACTOME_FGFR1_MUTANT_RECEPTOR_ACTIVATION	27	0.332969	1.02902	0.402344	0.573035	0.385553	6007	tags=30%, list=18%, signal=24%	STAT1/STAT5A/GAB2/GRB2/MYO18A/FGF1/FGF2/FGF9
REACTOME_NEGATIVE_REGULATION_OF_FGFR2_SIGNALING	REACTOME_NEGATIVE_REGULATION_OF_FGFR2_SIGNALING	27	0.332622	1.02795	0.402344	0.573035	0.385553	6320	tags=41%, list=19%, signal=33%	MAPK3/PPP2CB/FGF18/SPRY2/MAPK1/GRB2/FGF1/FGF2/FGF9/FGF22/BRAF
REACTOME_GRB2:SOS_PROVIDES_LINKAGE_TO_MAPK_SIGNALING_FOR_INTEGRINS	REACTOME_GRB2:SOS_PROVIDES_LINKAGE_TO_MAPK_SIGNALING_FOR_INTEGRINS	14	0.386505	1.02786	0.427203	0.59936	0.403264	4516	tags=36%, list=14%, signal=31%	RAP1A/FGB/FN1/GRB2/PTK2
REACTOME_SHC_MEDIATED_CASCADE:FGFR2	REACTOME_SHC_MEDIATED_CASCADE:FGFR2	16	0.373527	1.02542	0.43633	0.60686	0.408311	6075	tags=44%, list=18%, signal=36%	FGF18/KRAS/GRB2/FGF1/FGF2/FGF9/FGF22
REACTOME_INTERLEUKIN_1_FAMILY_SIGNALING	REACTOME_INTERLEUKIN_1_FAMILY_SIGNALING	123	0.241406	1.0252	0.392308	0.563395	0.379066	3657	tags=17%, list=11%, signal=15%	IL1RL1/SQSTM1/ALOX5/PSMB8/PSMB9/IL1RN/PSMB10/PSME4/MYD88/PSME2/PTPN12/TAB2/NFKB2/IRAK2/NFKBIA/IL13/PSMD11/IL1R1/MAP3K8/PELI1/IL36RN
REACTOME_ACTIVATION_OF_BH3_ONLY_PROTEINS	REACTOME_ACTIVATION_OF_BH3_ONLY_PROTEINS	30	0.323648	1.02382	0.411306	0.583589	0.392654	1509	tags=20%, list=5%, signal=19%	PMAIP1/DYNLL2/BCL2L11/DYNLL1/YWHAZ/BID
REACTOME_SYNAPTIC_ADHESION_LIKE_MOLECULES	REACTOME_SYNAPTIC_ADHESION_LIKE_MOLECULES	18	0.365613	1.0222	0.426136	0.599354	0.403261	7990	tags=44%, list=24%, signal=34%	GRIN2D/GRIA3/GRIN2C/GRIN2B/DLG1/DLG4/LRFN4/LRFN3
REACTOME_COBALAMIN_CBL_VITAMIN_B12_TRANSPORT_AND_METABOLISM	REACTOME_COBALAMIN_CBL_VITAMIN_B12_TRANSPORT_AND_METABOLISM	19	0.359388	1.01708	0.433145	0.603195	0.405845	4895	tags=32%, list=15%, signal=27%	PRSS1/TCN1/CTRB1/CTRB2/AMN/TCN2
REACTOME_TRANSCRIPTIONAL_REGULATION_BY_MECP2	REACTOME_TRANSCRIPTIONAL_REGULATION_BY_MECP2	51	0.279577	1.01606	0.42549	0.599354	0.403261	6315	tags=29%, list=19%, signal=24%	SGK1/PPARG/GAD1/CAMK4/GPRIN1/CRH/MOBP/TNRC6A/NCOR2/CAMK2G/GRIN2B/MOV10/TBL1XR1/NOTCH1/PRKACA
REACTOME_VITAMIN_B5_PANTOTHENATE_METABOLISM	REACTOME_VITAMIN_B5_PANTOTHENATE_METABOLISM	15	0.374691	1.01576	0.428843	0.600912	0.404309	8690	tags=53%, list=26%, signal=39%	PANK2/SLC25A16/ENPP2/PANK1/FASN/SLC5A6/PANK4/PANK3
REACTOME_DARPP_32_EVENTS	REACTOME_DARPP_32_EVENTS	22	0.344557	1.01222	0.430712	0.602036	0.405065	6315	tags=32%, list=19%, signal=26%	PRKAR1A/PPP2CB/PDE4A/PDE4B/PRKAR1B/PPP3R1/PRKACA
REACTOME_SIGNALING_BY_TYPE_1_INSULIN_LIKE_GROWTH_FACTOR_1_RECEPTOR_IGF1R	REACTOME_SIGNALING_BY_TYPE_1_INSULIN_LIKE_GROWTH_FACTOR_1_RECEPTOR_IGF1R	46	0.286177	1.01057	0.429703	0.601371	0.404618	6075	tags=30%, list=18%, signal=25%	GAB2/FGF18/GAB1/FLT3LG/FGFR3/PIK3CB/FGFR4/KRAS/KLB/GRB2/FGF1/FGF2/FGF9/FGF22
REACTOME_VISUAL_PHOTOTRANSDUCTION	REACTOME_VISUAL_PHOTOTRANSDUCTION	85	0.254275	1.0103	0.439306	0.609378	0.410005	6959	tags=24%, list=21%, signal=19%	STRA6/AKR1B10/DHRS3/LRP8/LDLR/PRKCA/RDH10/APOA1/GNB1/LRP2/LRP1/ABCA4/GRK1/CNGA1/AGRN/LRP10/SAG/SDC1/OPN1SW/APOB
REACTOME_GABA_RECEPTOR_ACTIVATION	REACTOME_GABA_RECEPTOR_ACTIVATION	34	0.306973	1.00844	0.431907	0.602213	0.405185	2963	tags=21%, list=9%, signal=19%	ADCY5/ADCY9/KCNJ4/ADCY6/GNB1/GABBR1/NPTN
REACTOME_PEPTIDE_LIGAND_BINDING_RECEPTORS	REACTOME_PEPTIDE_LIGAND_BINDING_RECEPTORS	123	0.237219	1.00742	0.426923	0.59936	0.403264	3549	tags=15%, list=11%, signal=14%	CCL5/CXCL10/CXCL1/F2R/CCRL2/CXCR4/CXCL11/CXCL16/CX3CL1/F2RL1/RXFP4/CCR1/BDKRB1/PRLH/NPB/CCR3/NPY1R/CXCL12/TACR1
REACTOME_CELLULAR_RESPONSE_TO_HYPOXIA	REACTOME_CELLULAR_RESPONSE_TO_HYPOXIA	71	0.262476	1.00664	0.451737	0.616469	0.414776	2533	tags=14%, list=8%, signal=13%	EPAS1/PSMB8/PSMB9/PSMB10/PSME4/PSME2/WTIP/EGLN2/EP300/PSMD11
REACTOME_SYNTHESIS_OF_PC	REACTOME_SYNTHESIS_OF_PC	26	0.331379	1.00547	0.450787	0.616469	0.414776	3066	tags=19%, list=9%, signal=17%	ACHE/ABHD3/MFSD2A/LPIN1/SLC44A5
REACTOME_HEDGEHOG_ON_STATE	REACTOME_HEDGEHOG_ON_STATE	80	0.255194	1.00454	0.451243	0.616469	0.414776	1201	tags=10%, list=4%, signal=10%	SMURF1/HHIP/PSMB8/PSMB9/PSMB10/PSME4/ARRB1/PSME2
REACTOME_FOXO_MEDIATED_TRANSCRIPTION_OF_OXIDATIVE_STRESS_METABOLIC_AND_NEURONAL_GENES	REACTOME_FOXO_MEDIATED_TRANSCRIPTION_OF_OXIDATIVE_STRESS_METABOLIC_AND_NEURONAL_GENES	25	0.331028	1.00446	0.431862	0.602213	0.405185	2810	tags=16%, list=9%, signal=15%	PCK1/ABCA6/FOXO3/FBXO32
REACTOME_TRANSCRIPTIONAL_REGULATION_BY_RUNX3	REACTOME_TRANSCRIPTIONAL_REGULATION_BY_RUNX3	92	0.249477	1.00415	0.454545	0.617744	0.415634	8565	tags=37%, list=26%, signal=27%	SMURF1/PSMB8/PSMB9/BCL2L11/PSMB10/PSME2/ZFHX3/FOXO3/MDM2/EP300/PSMD11/KRAS/CBFB/PSMD5/RORC/NOTCH1/SMURF2/PSMD7/KAT2B/TCF7L2/SMAD3/RUNX1/HES1/CREBBP/PSME3/TEAD2/PSMD2/KAT2A/MAMLD1/PSMB5/CTNNB1/LEF1/PSMD1/TCF7
REACTOME_RAF_ACTIVATION	REACTOME_RAF_ACTIVATION	29	0.319267	1.00406	0.447013	0.614916	0.413731	6320	tags=28%, list=19%, signal=22%	PPP2R5B/PPP2CB/KSR1/KRAS/CAMK2G/YWHAB/MARK3/BRAF
REACTOME_COOPERATION_OF_PREFOLDIN_AND_TRIC_CCT_IN_ACTIN_AND_TUBULIN_FOLDING	REACTOME_COOPERATION_OF_PREFOLDIN_AND_TRIC_CCT_IN_ACTIN_AND_TUBULIN_FOLDING	32	0.309918	1.00052	0.443359	0.611954	0.411738	1686	tags=16%, list=5%, signal=15%	TUBB2A/TUBA8/TUBB3/TUBB6/TUBB1
REACTOME_VXPX_CARGO_TARGETING_TO_CILIUM	REACTOME_VXPX_CARGO_TARGETING_TO_CILIUM	20	0.348259	0.998951	0.440454	0.60961	0.410161	3181	tags=15%, list=10%, signal=14%	EXOC3/EXOC8/RAB8A
REACTOME_INSULIN_RECEPTOR_RECYCLING	REACTOME_INSULIN_RECEPTOR_RECYCLING	25	0.329138	0.998724	0.443378	0.611954	0.411738	9766	tags=52%, list=30%, signal=37%	ATP6V0B/ATP6V1G1/ATP6V0A4/ATP6V1C2/ATP6V1D/ATP6V1A/ATP6V0E1/ATP6V0C/ATP6V0D2/ATP6V1E1/ATP6V0E2/ATP6V0A2/ATP6V0D1
REACTOME_SIGNALING_BY_CYTOSOLIC_FGFR1_FUSION_MUTANTS	REACTOME_SIGNALING_BY_CYTOSOLIC_FGFR1_FUSION_MUTANTS	18	0.356988	0.99808	0.464015	0.627364	0.422106	910	tags=17%, list=3%, signal=16%	STAT1/STAT5A/GAB2
REACTOME_SYNTHESIS_OF_PIPS_AT_THE_EARLY_ENDOSOME_MEMBRANE	REACTOME_SYNTHESIS_OF_PIPS_AT_THE_EARLY_ENDOSOME_MEMBRANE	16	0.36301	0.996545	0.475655	0.636464	0.428229	10589	tags=44%, list=32%, signal=30%	INPP4A/PIKFYVE/PIK3C2A/PI4K2A/MTM1/INPP5F/INPP4B
REACTOME_SIGNAL_ATTENUATION	REACTOME_SIGNAL_ATTENUATION	10	0.419038	0.996527	0.490872	0.646783	0.435172	4400	tags=30%, list=13%, signal=26%	MAPK3/MAPK1/GRB2
REACTOME_RHO_GTPASES_ACTIVATE_IQGAPS	REACTOME_RHO_GTPASES_ACTIVATE_IQGAPS	30	0.314637	0.995309	0.467836	0.629716	0.423689	1686	tags=20%, list=5%, signal=19%	TUBB2A/TUBA8/TUBB3/TUBB6/CDH1/TUBB1
REACTOME_THE_ROLE_OF_GTSE1_IN_G2_M_PROGRESSION_AFTER_G2_CHECKPOINT	REACTOME_THE_ROLE_OF_GTSE1_IN_G2_M_PROGRESSION_AFTER_G2_CHECKPOINT	75	0.257203	0.993847	0.473684	0.634579	0.426961	2684	tags=17%, list=8%, signal=16%	TUBB2A/PSMB8/PSMB9/PSMB10/TUBA8/PSME4/TUBB3/TUBB6/PSME2/HSP90AA1/TUBB1/PSMD11/HSP90AB1
REACTOME_REACTIONS_SPECIFIC_TO_THE_COMPLEX_N_GLYCAN_SYNTHESIS_PATHWAY	REACTOME_REACTIONS_SPECIFIC_TO_THE_COMPLEX_N_GLYCAN_SYNTHESIS_PATHWAY	10	0.417598	0.993102	0.490872	0.646783	0.435172	3419	tags=30%, list=10%, signal=27%	CGA/FUT3/FUT8
REACTOME_BETA_CATENIN_INDEPENDENT_WNT_SIGNALING	REACTOME_BETA_CATENIN_INDEPENDENT_WNT_SIGNALING	137	0.230559	0.992131	0.468379	0.629716	0.423689	2533	tags=12%, list=8%, signal=12%	SMURF1/GNB4/PSMB8/PSMB9/PSMB10/PSME4/PLCB2/FZD5/VANGL2/PSME2/ITPR1/PRKCA/PRKCG/WNT4/GNB1/WNT11/PSMD11
REACTOME_SIGNALING_BY_HIPPO	REACTOME_SIGNALING_BY_HIPPO	20	0.345804	0.991908	0.463138	0.627154	0.421966	4286	tags=20%, list=13%, signal=17%	WWC1/LATS2/YWHAB/TJP2
REACTOME_TP53_REGULATES_TRANSCRIPTION_OF_CELL_DEATH_GENES	REACTOME_TP53_REGULATES_TRANSCRIPTION_OF_CELL_DEATH_GENES	41	0.292957	0.991837	0.478702	0.638269	0.429444	2153	tags=20%, list=7%, signal=18%	TNFRSF10A/CASP10/PMAIP1/IGFBP3/TP53INP1/FAS/BID/TNFRSF10C
REACTOME_KINESINS	REACTOME_KINESINS	56	0.271439	0.990552	0.45122	0.616469	0.414776	4692	tags=29%, list=14%, signal=25%	KIF5A/TUBB2A/TUBA8/TUBB3/TUBB6/KIF1A/TUBB1/KIF3C/KIF12/KLC1/KIF1B/KIF25/KIF13B/KIF1C/KIF4B/KLC3
REACTOME_INWARDLY_RECTIFYING_KPLUS_CHANNELS	REACTOME_INWARDLY_RECTIFYING_KPLUS_CHANNELS	25	0.326156	0.989675	0.452975	0.616469	0.414776	6761	tags=32%, list=21%, signal=25%	KCNJ4/KCNJ11/GNB1/GABBR1/KCNJ10/KCNJ6/KCNJ9/KCNJ8
REACTOME_P130CAS_LINKAGE_TO_MAPK_SIGNALING_FOR_INTEGRINS	REACTOME_P130CAS_LINKAGE_TO_MAPK_SIGNALING_FOR_INTEGRINS	14	0.371873	0.98895	0.47318	0.634579	0.426961	6329	tags=43%, list=19%, signal=35%	RAP1A/FGB/CRK/FN1/PTK2/BCAR1
REACTOME_PLATELET_AGGREGATION_PLUG_FORMATION	REACTOME_PLATELET_AGGREGATION_PLUG_FORMATION	37	0.295748	0.988192	0.484127	0.643191	0.432756	4516	tags=27%, list=14%, signal=23%	RAP1A/FGB/RASGRP1/ADRA2B/GP5/CRK/FN1/GRB2/RASGRP2/PTK2
REACTOME_ALPHA_LINOLENIC_OMEGA3_AND_LINOLEIC_OMEGA6_ACID_METABOLISM	REACTOME_ALPHA_LINOLENIC_OMEGA3_AND_LINOLEIC_OMEGA6_ACID_METABOLISM	13	0.383385	0.987497	0.477046	0.637296	0.428789	1104	tags=15%, list=3%, signal=15%	ACSL1/ABCD1
REACTOME_RAB_GERANYLGERANYLATION	REACTOME_RAB_GERANYLGERANYLATION	61	0.265414	0.987117	0.465447	0.627364	0.422106	8057	tags=31%, list=24%, signal=24%	RAB37/RAB3B/RAB26/RAB21/RAB8A/RAB31/RAB41/RAB7A/RAB12/RAB22A/RAB1A/RAB35/RAB15/RAB6B/RAB42/RAB8B/RAB44/RAB14/CHML
REACTOME_SYNTHESIS_OF_PIPS_AT_THE_PLASMA_MEMBRANE	REACTOME_SYNTHESIS_OF_PIPS_AT_THE_PLASMA_MEMBRANE	50	0.272525	0.985792	0.464844	0.627364	0.422106	11486	tags=48%, list=35%, signal=31%	INPP4A/PIP4K2C/PIK3CD/PLEKHA4/PIK3CB/PIP5K1B/MTMR9/PLEKHA8/PIP5K1A/MTMR3/SYNJ1/MTMR6/PLEKHA3/RAB14/PIK3C2A/PI4K2A/INPP5D/MTM1/PIK3R5/INPP4B/PIK3C2G/PLEKHA2/PIP5K1C/INPPL1
REACTOME_TRANSCRIPTIONAL_REGULATION_OF_WHITE_ADIPOCYTE_DIFFERENTIATION	REACTOME_TRANSCRIPTIONAL_REGULATION_OF_WHITE_ADIPOCYTE_DIFFERENTIATION	78	0.251697	0.985718	0.490421	0.646783	0.435172	8342	tags=35%, list=25%, signal=26%	HELZ2/PLIN1/PPARG/PCK1/MED10/ADIRF/ANGPTL4/EP300/MED13L/NCOR2/MED13/MED25/CCND3/MED17/KLF5/TBL1XR1/NCOA6/PPARA/MED1/MED15/CREBBP/CHD9/MED14/MED31/KLF4/MED26/PPARGC1A
REACTOME_NEF_MEDIATED_DOWNREGULATION_OF_MHC_CLASS_I_COMPLEX_CELL_SURFACE_EXPRESSION	REACTOME_NEF_MEDIATED_DOWNREGULATION_OF_MHC_CLASS_I_COMPLEX_CELL_SURFACE_EXPRESSION	10	0.41377	0.983997	0.511156	0.6625	0.445747	3248	tags=30%, list=10%, signal=27%	B2M/HLA-A/AP1S3
REACTOME_EXTRA_NUCLEAR_ESTROGEN_SIGNALING	REACTOME_EXTRA_NUCLEAR_ESTROGEN_SIGNALING	68	0.257791	0.980417	0.498016	0.652453	0.438987	3913	tags=19%, list=12%, signal=17%	MAPK3/NOS3/GNB4/SPHK1/FOXO3/EGF/HSP90AA1/TGFA/GNB1/S1PR3/KRAS/EGFR/MAPK1
REACTOME_ACYL_CHAIN_REMODELLING_OF_PC	REACTOME_ACYL_CHAIN_REMODELLING_OF_PC	19	0.34605	0.979337	0.493409	0.647922	0.435939	3161	tags=21%, list=10%, signal=19%	PLA2G2F/PLA2G4F/LPCAT4/PLA2G4C
REACTOME_ABC_FAMILY_PROTEINS_MEDIATED_TRANSPORT	REACTOME_ABC_FAMILY_PROTEINS_MEDIATED_TRANSPORT	99	0.238319	0.97889	0.501969	0.656868	0.441958	2595	tags=13%, list=8%, signal=12%	PSMB8/PSMB9/PSMB10/ABCA6/PSME4/ABCC4/ABCD1/PSME2/KCNJ11/ABCA9/APOA1/PSMD11/ABCB6
REACTOME_MYD88_CASCADE_INITIATED_ON_PLASMA_MEMBRANE	REACTOME_MYD88_CASCADE_INITIATED_ON_PLASMA_MEMBRANE	83	0.2467	0.978745	0.491396	0.646783	0.435172	4124	tags=22%, list=13%, signal=19%	MAPK3/MAPK11/MYD88/RPS6KA1/PPP2CB/DUSP4/DUSP7/TAB2/NFKB2/IRAK2/NFKBIA/MAPK7/MAPK14/MAP3K8/RPS6KA2/PELI1/MAPK1/MAP2K3
REACTOME_PHASE_2_PLATEAU_PHASE	REACTOME_PHASE_2_PLATEAU_PHASE	20	0.340843	0.977679	0.491493	0.646783	0.435172	4181	tags=25%, list=13%, signal=22%	CACNG8/CACNB3/KCNE1/CACNA1S/KCNQ1
REACTOME_APOPTOTIC_FACTOR_MEDIATED_RESPONSE	REACTOME_APOPTOTIC_FACTOR_MEDIATED_RESPONSE	16	0.355619	0.976257	0.505618	0.658651	0.443157	5628	tags=31%, list=17%, signal=26%	MAPK3/CASP7/MAPK1/BAX/XIAP
REACTOME_CELLULAR_RESPONSE_TO_HEAT_STRESS	REACTOME_CELLULAR_RESPONSE_TO_HEAT_STRESS	95	0.2381	0.972552	0.525097	0.673844	0.45338	6853	tags=23%, list=21%, signal=18%	HSPB8/HSPA6/MAPK3/HSPA5/HSP90AA1/DNAJB1/EP300/HSP90AB1/SERPINH1/HSPA8/HSPA1B/CAMK2G/MAPK1/HSPH1/FKBP4/NUP153/GSK3B/DEDD2/DNAJC2/HSPA1L/CREBBP/NUP98
REACTOME_SIGNALING_BY_LIGAND_RESPONSIVE_EGFR_VARIANTS_IN_CANCER	REACTOME_SIGNALING_BY_LIGAND_RESPONSIVE_EGFR_VARIANTS_IN_CANCER	18	0.347398	0.971269	0.486742	0.645177	0.434092	4400	tags=33%, list=13%, signal=29%	EGF/HSP90AA1/GAB1/KRAS/EGFR/GRB2
REACTOME_TOLL_LIKE_RECEPTOR_TLR1:TLR2_CASCADE	REACTOME_TOLL_LIKE_RECEPTOR_TLR1:TLR2_CASCADE	95	0.2373	0.969286	0.534749	0.679928	0.457473	5090	tags=24%, list=15%, signal=21%	MAPK3/MAPK11/MYD88/RPS6KA1/PPP2CB/DUSP4/BTK/DUSP7/TAB2/NFKB2/IRAK2/NFKBIA/MAPK7/MAPK14/SOCS1/MAP3K8/RPS6KA2/PELI1/MAPK1/MAP2K3/IKBKG/SFTPA1/TAB3
REACTOME_CHOLESTEROL_BIOSYNTHESIS	REACTOME_CHOLESTEROL_BIOSYNTHESIS	24	0.323173	0.968692	0.504817	0.658651	0.443157	8426	tags=54%, list=26%, signal=40%	MSMO1/HMGCS1/SQLE/SC5D/LSS/IDI1/HMGCR/MVD/MVK/FDFT1/NSDHL/IDI2/CYP51A1
REACTOME_SIGNALING_BY_NOTCH1	REACTOME_SIGNALING_BY_NOTCH1	71	0.252491	0.968348	0.527027	0.675467	0.454472	7937	tags=38%, list=24%, signal=29%	DNER/HDAC9/APH1B/ARRB1/DLL4/ADAM10/EP300/HES5/NUMB/NCOR2/DTX1/TLE4/DTX4/TBL1XR1/NOTCH1/HIF1A/KAT2B/FBXW7/PSEN1/HES1/CREBBP/JAG2/NCSTN/HDAC11/KAT2A/TLE1/MAMLD1
REACTOME_TICAM1_DEPENDENT_ACTIVATION_OF_IRF3_IRF7	REACTOME_TICAM1_DEPENDENT_ACTIVATION_OF_IRF3_IRF7	12	0.391631	0.967504	0.50625	0.658651	0.443157	2372	tags=25%, list=7%, signal=23%	IRF7/TRAF3/TLR3
REACTOME_VEGFR2_MEDIATED_VASCULAR_PERMEABILITY	REACTOME_VEGFR2_MEDIATED_VASCULAR_PERMEABILITY	26	0.318501	0.966398	0.511811	0.6625	0.445747	3912	tags=23%, list=12%, signal=20%	CDH5/NOS3/HSP90AA1/VAV1/VAV2/JUP
REACTOME_SPRY_REGULATION_OF_FGF_SIGNALING	REACTOME_SPRY_REGULATION_OF_FGF_SIGNALING	16	0.351988	0.966287	0.524345	0.673645	0.453246	4400	tags=31%, list=13%, signal=27%	MAPK3/PPP2CB/SPRY2/MAPK1/GRB2
REACTOME_COMMON_PATHWAY_OF_FIBRIN_CLOT_FORMATION	REACTOME_COMMON_PATHWAY_OF_FIBRIN_CLOT_FORMATION	19	0.341413	0.966215	0.516008	0.665969	0.448081	1608	tags=16%, list=5%, signal=15%	F2R/THBD/FGB
REACTOME_DOWNSTREAM_SIGNALING_EVENTS_OF_B_CELL_RECEPTOR_BCR	REACTOME_DOWNSTREAM_SIGNALING_EVENTS_OF_B_CELL_RECEPTOR_BCR	77	0.247988	0.965854	0.533203	0.679928	0.457473	3406	tags=16%, list=10%, signal=14%	RASGRP3/PSMB8/PSMB9/PSMB10/PSME4/PSME2/NFATC3/RASGRP1/NFKBIA/PSMD11/MALT1/KRAS
REACTOME_CLASS_B_2_SECRETIN_FAMILY_RECEPTORS	REACTOME_CLASS_B_2_SECRETIN_FAMILY_RECEPTORS	69	0.25234	0.959466	0.545635	0.684623	0.460632	6566	tags=26%, list=20%, signal=21%	GNB4/GIPR/FZD5/WNT3A/WNT9A/CRH/WNT4/GNB1/WNT11/PTHLH/UCN2/VIPR1/GLP2R/CALCRL/FZD9/WNT7B/WNT5A/PTCH2
REACTOME_INTEGRIN_SIGNALING	REACTOME_INTEGRIN_SIGNALING	26	0.31597	0.958716	0.527559	0.675467	0.454472	4516	tags=31%, list=14%, signal=27%	RAP1A/FGB/RASGRP1/CRK/FN1/GRB2/RASGRP2/PTK2
REACTOME_CROSS_PRESENTATION_OF_SOLUBLE_EXOGENOUS_ANTIGENS_ENDOSOMES	REACTOME_CROSS_PRESENTATION_OF_SOLUBLE_EXOGENOUS_ANTIGENS_ENDOSOMES	47	0.269845	0.956531	0.531873	0.679727	0.457338	1201	tags=11%, list=4%, signal=10%	PSMB8/PSMB9/PSMB10/PSME4/PSME2
REACTOME_SIGNAL_AMPLIFICATION	REACTOME_SIGNAL_AMPLIFICATION	27	0.309147	0.955398	0.537109	0.679928	0.457473	4448	tags=22%, list=14%, signal=19%	GNB4/GNA15/GNB1/MAPK14/GNA13/GNAQ
REACTOME_INTRA_GOLGI_TRAFFIC	REACTOME_INTRA_GOLGI_TRAFFIC	43	0.275681	0.950096	0.563126	0.697263	0.469136	7407	tags=33%, list=23%, signal=25%	MAN1A1/MAN1C1/NSF/STX16/CYTH1/RAB41/STX5/CYTH2/YKT6/CYTH3/COG3/CYTH4/ALPP/MAN2A1
REACTOME_INTERLEUKIN_RECEPTOR_SHC_SIGNALING	REACTOME_INTERLEUKIN_RECEPTOR_SHC_SIGNALING	23	0.320743	0.950034	0.538314	0.679928	0.457473	5730	tags=26%, list=17%, signal=22%	GAB2/PIK3CD/PIK3CB/GRB2/CSF2RB/IL5RA
REACTOME_MAPK6_MAPK4_SIGNALING	REACTOME_MAPK6_MAPK4_SIGNALING	86	0.239243	0.949589	0.567251	0.700065	0.471022	3279	tags=14%, list=10%, signal=13%	MAPK4/CDC42EP3/PSMB8/PSMB9/PSMB10/PSME4/PSME2/FOXO3/DNAJB1/PSMD11/CDC42/TNRC6A
REACTOME_CARGO_CONCENTRATION_IN_THE_ER	REACTOME_CARGO_CONCENTRATION_IN_THE_ER	32	0.293546	0.947665	0.537109	0.679928	0.457473	4377	tags=28%, list=13%, signal=24%	SEC24A/SEC24D/CTSZ/TGFA/SEC23A/PREB/MIA3/STX5/TMED2
REACTOME_O_GLYCOSYLATION_OF_TSR_DOMAIN_CONTAINING_PROTEINS	REACTOME_O_GLYCOSYLATION_OF_TSR_DOMAIN_CONTAINING_PROTEINS	36	0.285525	0.947629	0.559761	0.696224	0.468437	6106	tags=31%, list=19%, signal=25%	ADAMTS17/SPON2/SEMA5A/ADAMTS9/SPON1/ADAMTSL4/THSD4/ADAMTS7/THBS2/SSPO/ADAMTSL2
REACTOME_CYTOCHROME_C_MEDIATED_APOPTOTIC_RESPONSE	REACTOME_CYTOCHROME_C_MEDIATED_APOPTOTIC_RESPONSE	13	0.367475	0.946516	0.542914	0.681968	0.458846	753	tags=15%, list=2%, signal=15%	MAPK3/CASP7
REACTOME_ESTROGEN_DEPENDENT_NUCLEAR_EVENTS_DOWNSTREAM_OF_ESR_MEMBRANE_SIGNALING	REACTOME_ESTROGEN_DEPENDENT_NUCLEAR_EVENTS_DOWNSTREAM_OF_ESR_MEMBRANE_SIGNALING	24	0.315576	0.945919	0.533719	0.679928	0.457473	4516	tags=29%, list=14%, signal=25%	MAPK3/FOXO3/EGF/TGFA/EGFR/MAPK1/PTK2
REACTOME_CARBOXYTERMINAL_POST_TRANSLATIONAL_MODIFICATIONS_OF_TUBULIN	REACTOME_CARBOXYTERMINAL_POST_TRANSLATIONAL_MODIFICATIONS_OF_TUBULIN	37	0.282668	0.944485	0.539683	0.679928	0.457473	1686	tags=14%, list=5%, signal=13%	TUBB2A/TUBA8/TUBB3/TUBB6/TUBB1
REACTOME_INTERLEUKIN_1_SIGNALING	REACTOME_INTERLEUKIN_1_SIGNALING	99	0.229934	0.944449	0.590551	0.711507	0.47872	3516	tags=16%, list=11%, signal=14%	SQSTM1/PSMB8/PSMB9/IL1RN/PSMB10/PSME4/MYD88/PSME2/TAB2/NFKB2/IRAK2/NFKBIA/PSMD11/IL1R1/MAP3K8/PELI1
REACTOME_FOXO_MEDIATED_TRANSCRIPTION	REACTOME_FOXO_MEDIATED_TRANSCRIPTION	59	0.255722	0.943937	0.558282	0.695848	0.468184	2832	tags=15%, list=9%, signal=14%	GADD45A/BCL2L11/PCK1/ABCA6/YWHAZ/FOXO3/EP300/FBXO32/STK11
REACTOME_ERYTHROPOIETIN_ACTIVATES_PHOSPHOINOSITIDE_3_KINASE_PI3K	REACTOME_ERYTHROPOIETIN_ACTIVATES_PHOSPHOINOSITIDE_3_KINASE_PI3K	11	0.383975	0.943299	0.539235	0.679928	0.457473	4936	tags=36%, list=15%, signal=31%	GAB1/PIK3CD/PIK3CB/EPO
REACTOME_PREFOLDIN_MEDIATED_TRANSFER_OF_SUBSTRATE_TO_CCT_TRIC	REACTOME_PREFOLDIN_MEDIATED_TRANSFER_OF_SUBSTRATE_TO_CCT_TRIC	27	0.305153	0.943053	0.560547	0.696224	0.468437	1686	tags=15%, list=5%, signal=14%	TUBB2A/TUBB3/TUBB6/TUBB1
REACTOME_NOTCH4_INTRACELLULAR_DOMAIN_REGULATES_TRANSCRIPTION	REACTOME_NOTCH4_INTRACELLULAR_DOMAIN_REGULATES_TRANSCRIPTION	20	0.328076	0.941057	0.553875	0.692074	0.465645	7937	tags=45%, list=24%, signal=34%	EP300/HES5/NOTCH1/KAT2B/SMAD3/HES1/CREBBP/KAT2A/MAMLD1
REACTOME_METABOLISM_OF_FAT_SOLUBLE_VITAMINS	REACTOME_METABOLISM_OF_FAT_SOLUBLE_VITAMINS	41	0.277435	0.939284	0.578093	0.708793	0.476894	3278	tags=17%, list=10%, signal=15%	AKR1B10/VKORC1L1/LRP8/LDLR/APOA1/LRP2/LRP1
REACTOME_NOTCH2_INTRACELLULAR_DOMAIN_REGULATES_TRANSCRIPTION	REACTOME_NOTCH2_INTRACELLULAR_DOMAIN_REGULATES_TRANSCRIPTION	12	0.378813	0.935839	0.547917	0.686722	0.462044	11023	tags=50%, list=34%, signal=33%	EP300/HES5/HES1/MAMLD1/GZMB/MAML1
REACTOME_GRB2_EVENTS_IN_ERBB2_SIGNALING	REACTOME_GRB2_EVENTS_IN_ERBB2_SIGNALING	15	0.344099	0.932826	0.542694	0.681968	0.458846	4400	tags=27%, list=13%, signal=23%	EGF/KRAS/EGFR/GRB2
REACTOME_IRF3_MEDIATED_INDUCTION_OF_TYPE_I_IFN	REACTOME_IRF3_MEDIATED_INDUCTION_OF_TYPE_I_IFN	10	0.390556	0.928793	0.578093	0.708793	0.476894	5161	tags=30%, list=16%, signal=25%	TMEM173/TREX1/DTX4
REACTOME_DOWNSTREAM_SIGNALING_OF_ACTIVATED_FGFR2	REACTOME_DOWNSTREAM_SIGNALING_OF_ACTIVATED_FGFR2	23	0.313529	0.928668	0.576628	0.708793	0.476894	8585	tags=48%, list=26%, signal=35%	FGF18/GAB1/KRAS/GRB2/FGF1/FGF2/FGF9/FGF22/FRS2/PTPN11/FGF8
REACTOME_SCAVENGING_BY_CLASS_A_RECEPTORS	REACTOME_SCAVENGING_BY_CLASS_A_RECEPTORS	16	0.337781	0.927286	0.571161	0.703351	0.473233	2126	tags=12%, list=6%, signal=12%	CALR/APOA1
REACTOME_HOST_INTERACTIONS_WITH_INFLUENZA_FACTORS	REACTOME_HOST_INTERACTIONS_WITH_INFLUENZA_FACTORS	42	0.272493	0.926895	0.601215	0.717392	0.48268	701	tags=7%, list=2%, signal=7%	ISG15/EIF2AK2/KPNA4
REACTOME_SIGNALING_BY_TGF_BETA_RECEPTOR_COMPLEX	REACTOME_SIGNALING_BY_TGF_BETA_RECEPTOR_COMPLEX	72	0.240889	0.925721	0.623077	0.730565	0.491543	3432	tags=15%, list=10%, signal=14%	SMURF1/BAMBI/NEDD4L/PPP1R15A/SKI/SKIL/FURIN/TRIM33/CDK9/RNF111/NCOR2
REACTOME_DOWNREGULATION_OF_SMAD2_3:SMAD4_TRANSCRIPTIONAL_ACTIVITY	REACTOME_DOWNREGULATION_OF_SMAD2_3:SMAD4_TRANSCRIPTIONAL_ACTIVITY	23	0.312371	0.925236	0.58046	0.709381	0.47729	6362	tags=39%, list=19%, signal=32%	NEDD4L/SKI/SKIL/TRIM33/RNF111/NCOR2/UBE2D1/SMURF2/SMAD3
REACTOME_ATF6_ATF6_ALPHA_ACTIVATES_CHAPERONE_GENES	REACTOME_ATF6_ATF6_ALPHA_ACTIVATES_CHAPERONE_GENES	10	0.388874	0.924793	0.584178	0.709703	0.477506	868	tags=20%, list=3%, signal=19%	CALR/HSPA5
REACTOME_SIGNALING_BY_NOTCH2	REACTOME_SIGNALING_BY_NOTCH2	32	0.285689	0.922299	0.560547	0.696224	0.468437	2660	tags=19%, list=8%, signal=17%	APH1B/DLL4/ADAM10/MDK/EP300/HES5
REACTOME_CREB1_PHOSPHORYLATION_THROUGH_THE_ACTIVATION_OF_ADENYLATE_CYCLASE	REACTOME_CREB1_PHOSPHORYLATION_THROUGH_THE_ACTIVATION_OF_ADENYLATE_CYCLASE	10	0.387643	0.921866	0.592292	0.711507	0.47872	9525	tags=50%, list=29%, signal=36%	PRKAR1A/PRKAR1B/PRKACA/PRKAR2B/PRKX
REACTOME_THROMBOXANE_SIGNALLING_THROUGH_TP_RECEPTOR	REACTOME_THROMBOXANE_SIGNALLING_THROUGH_TP_RECEPTOR	20	0.321256	0.921497	0.582231	0.709703	0.477506	4448	tags=25%, list=14%, signal=22%	GNB4/GNA15/GNB1/GNA13/GNAQ
REACTOME_CASPASE_MEDIATED_CLEAVAGE_OF_CYTOSKELETAL_PROTEINS	REACTOME_CASPASE_MEDIATED_CLEAVAGE_OF_CYTOSKELETAL_PROTEINS	12	0.372685	0.920701	0.577083	0.708793	0.476894	5216	tags=25%, list=16%, signal=21%	CASP7/PLEC/CASP8
REACTOME_INTERLEUKIN_17_SIGNALING	REACTOME_INTERLEUKIN_17_SIGNALING	68	0.241829	0.919711	0.619048	0.727381	0.489401	4124	tags=21%, list=13%, signal=18%	MAPK3/MAPK11/RPS6KA1/PPP2CB/DUSP4/DUSP7/TAB2/IRAK2/MAPK7/MAPK14/MAP3K8/RPS6KA2/MAPK1/MAP2K3
REACTOME_COLLAGEN_DEGRADATION	REACTOME_COLLAGEN_DEGRADATION	51	0.253026	0.919565	0.594118	0.712941	0.479685	4883	tags=24%, list=15%, signal=20%	MMP13/COL6A1/CTSD/CTSL/ADAM10/FURIN/MMP1/COL8A2/COL6A6/COL16A1/ADAM9/MMP15
REACTOME_NUCLEOTIDE_BINDING_DOMAIN_LEUCINE_RICH_REPEAT_CONTAINING_RECEPTOR_NLR_SIGNALING_PATHWAYS	REACTOME_NUCLEOTIDE_BINDING_DOMAIN_LEUCINE_RICH_REPEAT_CONTAINING_RECEPTOR_NLR_SIGNALING_PATHWAYS	52	0.253223	0.917811	0.612	0.722865	0.486362	5680	tags=31%, list=17%, signal=25%	MAPK11/TNFAIP3/MAPK12/TAB2/NFKB2/IRAK2/HSP90AB1/MAPK14/MAPK13/NLRC4/IKBKG/BCL2L1/TAB3/CASP8/NLRP1/NLRP3
REACTOME_RUNX3_REGULATES_P14_ARF	REACTOME_RUNX3_REGULATES_P14_ARF	10	0.385655	0.917138	0.592292	0.711507	0.47872	6410	tags=40%, list=19%, signal=32%	EP300/KRAS/CBFB/RUNX1
REACTOME_SHC1_EVENTS_IN_EGFR_SIGNALING	REACTOME_SHC1_EVENTS_IN_EGFR_SIGNALING	14	0.344823	0.917015	0.58046	0.709381	0.47729	4400	tags=36%, list=13%, signal=31%	EGF/TGFA/KRAS/EGFR/GRB2
REACTOME_BIOSYNTHESIS_OF_SPECIALIZED_PRORESOLVING_MEDIATORS_SPMS	REACTOME_BIOSYNTHESIS_OF_SPECIALIZED_PRORESOLVING_MEDIATORS_SPMS	17	0.331442	0.916531	0.561205	0.696224	0.468437	416	tags=12%, list=1%, signal=12%	CYP1A1/ALOX5
REACTOME_THE_CANONICAL_RETINOID_CYCLE_IN_RODS_TWILIGHT_VISION	REACTOME_THE_CANONICAL_RETINOID_CYCLE_IN_RODS_TWILIGHT_VISION	20	0.319403	0.91618	0.584121	0.709703	0.477506	3975	tags=15%, list=12%, signal=13%	STRA6/RDH10/ABCA4
REACTOME_MET_ACTIVATES_RAS_SIGNALING	REACTOME_MET_ACTIVATES_RAS_SIGNALING	10	0.385076	0.91576	0.598377	0.716528	0.482099	4400	tags=30%, list=13%, signal=26%	MUC20/KRAS/GRB2
REACTOME_INTERLEUKIN_27_SIGNALING	REACTOME_INTERLEUKIN_27_SIGNALING	11	0.372607	0.915371	0.579477	0.709381	0.47729	4786	tags=27%, list=15%, signal=23%	STAT1/IL6ST/CANX
REACTOME_HS_GAG_BIOSYNTHESIS	REACTOME_HS_GAG_BIOSYNTHESIS	27	0.295405	0.912927	0.601562	0.717392	0.48268	6384	tags=26%, list=19%, signal=21%	HS6ST2/HS3ST6/HS3ST5/HS3ST3B1/HS6ST1/AGRN/SDC1
REACTOME_METABOLISM_OF_AMINE_DERIVED_HORMONES	REACTOME_METABOLISM_OF_AMINE_DERIVED_HORMONES	15	0.336274	0.911613	0.56167	0.696224	0.468437	2777	tags=27%, list=8%, signal=24%	CGA/DIO1/DIO3/TH
REACTOME_POU5F1_OCT4_SOX2_NANOG_ACTIVATE_GENES_RELATED_TO_PROLIFERATION	REACTOME_POU5F1_OCT4_SOX2_NANOG_ACTIVATE_GENES_RELATED_TO_PROLIFERATION	10	0.38022	0.904211	0.614604	0.724424	0.487411	2429	tags=20%, list=7%, signal=19%	SALL4/NR6A1
REACTOME_ERBB2_ACTIVATES_PTK6_SIGNALING	REACTOME_ERBB2_ACTIVATES_PTK6_SIGNALING	12	0.365365	0.902615	0.608333	0.721141	0.485202	3585	tags=25%, list=11%, signal=22%	PTK6/EGF/EGFR
REACTOME_SPHINGOLIPID_METABOLISM	REACTOME_SPHINGOLIPID_METABOLISM	81	0.227177	0.899764	0.671053	0.760751	0.511853	5835	tags=23%, list=18%, signal=19%	ACER2/STS/SPHK1/CTSA/PRKD2/SMPD3/GALC/OSBP/SAMD8/SGPP1/ESYT2/UGCG/ORMDL3/CERS1/FA2H/VAPB/B4GALNT1/ARSA/ACER3
REACTOME_GOLGI_CISTERNAE_PERICENTRIOLAR_STACK_REORGANIZATION	REACTOME_GOLGI_CISTERNAE_PERICENTRIOLAR_STACK_REORGANIZATION	14	0.338245	0.899521	0.603448	0.718545	0.483455	8521	tags=50%, list=26%, signal=37%	MAPK3/GOLGA2/MAPK1/RAB1A/BLZF1/USO1/GORASP1
REACTOME_NOD1_2_SIGNALING_PATHWAY	REACTOME_NOD1_2_SIGNALING_PATHWAY	34	0.273737	0.899261	0.626459	0.733005	0.493185	5216	tags=29%, list=16%, signal=25%	MAPK11/TNFAIP3/MAPK12/TAB2/IRAK2/MAPK14/MAPK13/IKBKG/TAB3/CASP8
REACTOME_SIGNALING_BY_ERBB2	REACTOME_SIGNALING_BY_ERBB2	47	0.252907	0.896488	0.653386	0.749137	0.504039	4400	tags=21%, list=13%, signal=18%	PTK6/PTPN12/EGF/HSP90AA1/GAB1/PRKCA/KRAS/EGFR/PRKCE/GRB2
REACTOME_PHASE_0_RAPID_DEPOLARISATION	REACTOME_PHASE_0_RAPID_DEPOLARISATION	33	0.274536	0.896304	0.603883	0.718545	0.483455	7982	tags=30%, list=24%, signal=23%	CACNG8/SCN4A/CACNB3/CAMK2G/CACNA1S/SCN2B/SCN3A/CACNA2D3/CACNG1/SCN11A
REACTOME_REGULATION_OF_LOCALIZATION_OF_FOXO_TRANSCRIPTION_FACTORS	REACTOME_REGULATION_OF_LOCALIZATION_OF_FOXO_TRANSCRIPTION_FACTORS	12	0.362172	0.894728	0.627083	0.733005	0.493185	4254	tags=25%, list=13%, signal=22%	YWHAZ/FOXO3/YWHAB
REACTOME_ACTIVATION_OF_THE_PHOTOTRANSDUCTION_CASCADE	REACTOME_ACTIVATION_OF_THE_PHOTOTRANSDUCTION_CASCADE	11	0.363778	0.89368	0.609658	0.721141	0.485202	11960	tags=55%, list=36%, signal=35%	GNB1/CNGA1/SAG/RHO/CNGB1/PDE6B
REACTOME_COSTIMULATION_BY_THE_CD28_FAMILY	REACTOME_COSTIMULATION_BY_THE_CD28_FAMILY	53	0.246848	0.892959	0.652977	0.749137	0.504039	4457	tags=21%, list=14%, signal=18%	CD274/PPP2R5B/PPP2CB/ICOSLG/VAV1/HLA-DQA1/CDC42/MAP3K8/TRAV29DV5/GRB2/TNFRSF14
REACTOME_DEACTIVATION_OF_THE_BETA_CATENIN_TRANSACTIVATING_COMPLEX	REACTOME_DEACTIVATION_OF_THE_BETA_CATENIN_TRANSACTIVATING_COMPLEX	40	0.263526	0.892949	0.643287	0.748003	0.503275	9067	tags=45%, list=28%, signal=33%	SOX9/YWHAZ/KMT2D/BCL9L/SOX7/CHD8/TLE4/PYGO1/XIAP/TCF7L2/SOX6/TLE1/CTNNB1/XPO1/LEF1/TCF7/SOX4/TCF7L1
REACTOME_SIGNALING_BY_FGFR	REACTOME_SIGNALING_BY_FGFR	78	0.227918	0.892593	0.668582	0.759568	0.511057	6320	tags=29%, list=19%, signal=24%	MAPK3/PPP2CB/FLRT2/FGF18/GAB1/ESRP2/FGFR3/FGFRL1/FGFR4/KRAS/TIAL1/SPRY2/MAPK1/KLB/GRB2/FLRT1/HNRNPH1/FGF1/FGF2/FGF9/FGF22/RBFOX2/BRAF
REACTOME_MAP2K_AND_MAPK_ACTIVATION	REACTOME_MAP2K_AND_MAPK_ACTIVATION	38	0.265834	0.89169	0.650794	0.749137	0.504039	6320	tags=32%, list=19%, signal=26%	MAPK3/RAP1A/ARRB1/KSR1/FGB/KRAS/MAPK1/YWHAB/FN1/MARK3/VCL/BRAF
REACTOME_ADP_SIGNALLING_THROUGH_P2Y_PURINOCEPTOR_1	REACTOME_ADP_SIGNALLING_THROUGH_P2Y_PURINOCEPTOR_1	21	0.30582	0.883678	0.63327	0.739471	0.497535	4448	tags=24%, list=14%, signal=21%	GNB4/GNA15/GNB1/MAPK14/GNAQ
REACTOME_LAMININ_INTERACTIONS	REACTOME_LAMININ_INTERACTIONS	30	0.27928	0.883465	0.637427	0.743555	0.500283	995	tags=13%, list=3%, signal=13%	LAMC1/LAMA3/NID2/LAMB1
REACTOME_TNF_SIGNALING	REACTOME_TNF_SIGNALING	40	0.260362	0.882228	0.665331	0.759568	0.511057	5628	tags=28%, list=17%, signal=23%	TNFAIP3/TAB2/SMPD3/OTUD7B/IKBKG/TRADD/RNF31/TAB3/CASP8/RIPK1/XIAP
REACTOME_TNFR1_INDUCED_NFKAPPAB_SIGNALING_PATHWAY	REACTOME_TNFR1_INDUCED_NFKAPPAB_SIGNALING_PATHWAY	28	0.279995	0.874499	0.653101	0.749137	0.504039	8931	tags=46%, list=27%, signal=34%	TNFAIP3/TAB2/OTUD7B/IKBKG/TRADD/RNF31/TAB3/RIPK1/XIAP/SHARPIN/BIRC2/CHUK/TRAF2
REACTOME_TETRAHYDROBIOPTERIN_BH4_SYNTHESIS_RECYCLING_SALVAGE_AND_REGULATION	REACTOME_TETRAHYDROBIOPTERIN_BH4_SYNTHESIS_RECYCLING_SALVAGE_AND_REGULATION	10	0.367053	0.872899	0.653144	0.749137	0.504039	1605	tags=20%, list=5%, signal=19%	NOS3/HSP90AA1
REACTOME_P75NTR_SIGNALS_VIA_NF_KB	REACTOME_P75NTR_SIGNALS_VIA_NF_KB	15	0.321114	0.870516	0.622391	0.730548	0.491532	2311	tags=20%, list=7%, signal=19%	SQSTM1/MYD88/NFKBIA
REACTOME_P75NTR_RECRUITS_SIGNALLING_COMPLEXES	REACTOME_P75NTR_RECRUITS_SIGNALLING_COMPLEXES	12	0.352135	0.869933	0.647917	0.749137	0.504039	885	tags=17%, list=3%, signal=16%	SQSTM1/MYD88
REACTOME_NUCLEOBASE_CATABOLISM	REACTOME_NUCLEOBASE_CATABOLISM	35	0.264687	0.86947	0.678643	0.766275	0.51557	7541	tags=34%, list=23%, signal=26%	SAMHD1/ENTPD2/DPYD/TYMP/UPB1/ENTPD7/GDA/DPYS/AGXT2/ENTPD3/ENTPD4/NT5C2
REACTOME_FREE_FATTY_ACIDS_REGULATE_INSULIN_SECRETION	REACTOME_FREE_FATTY_ACIDS_REGULATE_INSULIN_SECRETION	11	0.353146	0.867561	0.651911	0.749137	0.504039	4448	tags=27%, list=14%, signal=24%	PLCB2/GNA15/GNAQ
REACTOME_RHO_GTPASES_ACTIVATE_WASPS_AND_WAVES	REACTOME_RHO_GTPASES_ACTIVATE_WASPS_AND_WAVES	36	0.261057	0.866422	0.689243	0.772829	0.519979	4590	tags=25%, list=14%, signal=22%	MAPK3/BTK/WIPF2/CDC42/WIPF3/MAPK1/GRB2/PTK2/ARPC2
REACTOME_REGULATION_OF_MRNA_STABILITY_BY_PROTEINS_THAT_BIND_AU_RICH_ELEMENTS	REACTOME_REGULATION_OF_MRNA_STABILITY_BY_PROTEINS_THAT_BIND_AU_RICH_ELEMENTS	85	0.217882	0.865701	0.749518	0.816866	0.549609	4299	tags=18%, list=13%, signal=15%	PSMB8/MAPK11/PSMB9/PSMB10/PSME4/YWHAZ/PSME2/PRKCA/PSMD11/MAPK14/HSPA8/DCP1A/PSMD5/YWHAB/ZFP36
REACTOME_KERATAN_SULFATE_DEGRADATION	REACTOME_KERATAN_SULFATE_DEGRADATION	12	0.350304	0.865408	0.654167	0.749137	0.504039	9584	tags=50%, list=29%, signal=35%	FMOD/GALNS/PRELP/LUM/GNS/OMD
REACTOME_CA2PLUS_PATHWAY	REACTOME_CA2PLUS_PATHWAY	57	0.234998	0.861197	0.741344	0.811092	0.545724	9340	tags=37%, list=28%, signal=26%	GNB4/PLCB2/FZD5/ITPR1/PRKCA/GNB1/WNT11/TNRC6A/AXIN2/MOV10/PPP3R1/GNAT2/TCF7L2/WNT5A/GNG11/AGO4/CTNNB1/LEF1/TCF7/TCF7L1/GNB5
REACTOME_NEGATIVE_REGULATION_OF_TCF_DEPENDENT_SIGNALING_BY_WNT_LIGAND_ANTAGONISTS	REACTOME_NEGATIVE_REGULATION_OF_TCF_DEPENDENT_SIGNALING_BY_WNT_LIGAND_ANTAGONISTS	11	0.350309	0.860592	0.653924	0.749137	0.504039	2105	tags=27%, list=6%, signal=26%	WNT3A/WNT9A/WNT4
REACTOME_DISEASES_ASSOCIATED_WITH_GLYCOSAMINOGLYCAN_METABOLISM	REACTOME_DISEASES_ASSOCIATED_WITH_GLYCOSAMINOGLYCAN_METABOLISM	39	0.255688	0.858413	0.711111	0.789501	0.531197	1910	tags=13%, list=6%, signal=12%	PAPSS2/CSPG5/FMOD/CHSY1/CHST3
REACTOME_SUMOYLATION_OF_TRANSCRIPTION_COFACTORS	REACTOME_SUMOYLATION_OF_TRANSCRIPTION_COFACTORS	42	0.252352	0.858388	0.704453	0.783652	0.527261	5079	tags=24%, list=15%, signal=20%	DAXX/MBD1/EP300/PCGF2/CBX4/NCOR2/PHC3/ING2/DDX5/SAFB
REACTOME_REGULATION_OF_BETA_CELL_DEVELOPMENT	REACTOME_REGULATION_OF_BETA_CELL_DEVELOPMENT	30	0.270139	0.854547	0.68616	0.771673	0.519202	7937	tags=33%, list=24%, signal=25%	MAFA/EP300/HNF4G/NOTCH1/PDX1/KAT2B/HES1/CREBBP/KAT2A/MAMLD1
REACTOME_ERYTHROPOIETIN_ACTIVATES_RAS	REACTOME_ERYTHROPOIETIN_ACTIVATES_RAS	14	0.320851	0.853262	0.666667	0.759568	0.511057	4936	tags=29%, list=15%, signal=24%	VAV1/KRAS/GRB2/EPO
REACTOME_KERATINIZATION	REACTOME_KERATINIZATION	94	0.209673	0.853152	0.784466	0.83716	0.563262	4373	tags=16%, list=13%, signal=14%	IVL/KAZN/SPRR3/RPTN/KRT15/PRSS8/DSC2/FURIN/TCHH/KRT37/KRT13/JUP/LIPJ/FLG/KRTAP5-1
REACTOME_EPHA_MEDIATED_GROWTH_CONE_COLLAPSE	REACTOME_EPHA_MEDIATED_GROWTH_CONE_COLLAPSE	28	0.27284	0.852152	0.686047	0.771673	0.519202	2301	tags=14%, list=7%, signal=13%	EPHA2/EPHA3/EPHA10/ROCK2
REACTOME_INTERLEUKIN_35_SIGNALLING	REACTOME_INTERLEUKIN_35_SIGNALLING	12	0.343763	0.84925	0.677083	0.765281	0.5149	4786	tags=25%, list=15%, signal=21%	STAT1/IL6ST/CANX
REACTOME_FORMATION_OF_THE_CORNIFIED_ENVELOPE	REACTOME_FORMATION_OF_THE_CORNIFIED_ENVELOPE	84	0.213234	0.847169	0.773077	0.832885	0.560387	4305	tags=17%, list=13%, signal=15%	IVL/KAZN/SPRR3/RPTN/KRT15/PRSS8/DSC2/FURIN/TCHH/KRT37/KRT13/JUP/LIPJ/FLG
REACTOME_CD209_DC_SIGN_SIGNALING	REACTOME_CD209_DC_SIGN_SIGNALING	18	0.302687	0.846264	0.683712	0.770457	0.518383	7857	tags=39%, list=24%, signal=30%	EP300/RELB/KRAS/ICAM2/PRKACA/CREBBP/ICAM3
REACTOME_GAB1_SIGNALOSOME	REACTOME_GAB1_SIGNALOSOME	17	0.305268	0.84415	0.679849	0.76687	0.51597	4400	tags=29%, list=13%, signal=25%	EGF/TGFA/GAB1/EGFR/GRB2
REACTOME_ACTIVATION_OF_BAD_AND_TRANSLOCATION_TO_MITOCHONDRIA	REACTOME_ACTIVATION_OF_BAD_AND_TRANSLOCATION_TO_MITOCHONDRIA	15	0.31007	0.840577	0.664137	0.759013	0.510684	5943	tags=27%, list=18%, signal=22%	YWHAZ/BID/YWHAB/PPP3R1
REACTOME_IRAK4_DEFICIENCY_TLR2_4	REACTOME_IRAK4_DEFICIENCY_TLR2_4	10	0.352799	0.839001	0.687627	0.771784	0.519276	1384	tags=20%, list=4%, signal=19%	MYD88/BTK
REACTOME_PHOSPHORYLATION_SITE_MUTANTS_OF_CTNNB1_ARE_NOT_TARGETED_TO_THE_PROTEASOME_BY_THE_DESTRUCTION_COMPLEX	REACTOME_PHOSPHORYLATION_SITE_MUTANTS_OF_CTNNB1_ARE_NOT_TARGETED_TO_THE_PROTEASOME_BY_THE_DESTRUCTION_COMPLEX	15	0.308652	0.836734	0.669829	0.760128	0.511434	1160	tags=13%, list=4%, signal=13%	PPP2R5B/PPP2CB
REACTOME_G_BETA:GAMMA_SIGNALLING_THROUGH_CDC42	REACTOME_G_BETA:GAMMA_SIGNALLING_THROUGH_CDC42	17	0.30232	0.836	0.700565	0.780096	0.524869	3127	tags=18%, list=10%, signal=16%	GNB4/GNB1/CDC42
REACTOME_REPRESSION_OF_WNT_TARGET_GENES	REACTOME_REPRESSION_OF_WNT_TARGET_GENES	13	0.323621	0.83356	0.674651	0.763971	0.514019	9067	tags=54%, list=28%, signal=39%	AXIN2/TLE4/TCF7L2/TLE1/LEF1/TCF7/TCF7L1
REACTOME_INSERTION_OF_TAIL_ANCHORED_PROTEINS_INTO_THE_ENDOPLASMIC_RETICULUM_MEMBRANE	REACTOME_INSERTION_OF_TAIL_ANCHORED_PROTEINS_INTO_THE_ENDOPLASMIC_RETICULUM_MEMBRANE	22	0.283663	0.833329	0.698502	0.778567	0.52384	7833	tags=32%, list=24%, signal=24%	HMOX1/SERP1/STX1A/STX5/BAG6/APP/UBL4A
REACTOME_CHONDROITIN_SULFATE_DERMATAN_SULFATE_METABOLISM	REACTOME_CHONDROITIN_SULFATE_DERMATAN_SULFATE_METABOLISM	47	0.233128	0.826378	0.770916	0.831351	0.559355	5584	tags=21%, list=17%, signal=18%	CSPG5/CHPF/CHSY1/HYAL1/CHST3/CHST11/CHST15/CHPF2/AGRN/B3GAT2
REACTOME_NOTCH2_ACTIVATION_AND_TRANSMISSION_OF_SIGNAL_TO_THE_NUCLEUS	REACTOME_NOTCH2_ACTIVATION_AND_TRANSMISSION_OF_SIGNAL_TO_THE_NUCLEUS	21	0.285782	0.825777	0.720227	0.796486	0.535896	2016	tags=19%, list=6%, signal=18%	APH1B/DLL4/ADAM10/MDK
REACTOME_SIGNALING_BY_NOTCH4	REACTOME_SIGNALING_BY_NOTCH4	81	0.208104	0.824226	0.802632	0.85091	0.572514	2660	tags=14%, list=8%, signal=13%	PSMB8/PSMB9/PSMB10/APH1B/YWHAZ/PSME2/DLL4/ADAM10/EP300/PSMD11/HES5
REACTOME_REGULATION_OF_RAS_BY_GAPS	REACTOME_REGULATION_OF_RAS_BY_GAPS	66	0.217011	0.822351	0.81336	0.85825	0.577453	2533	tags=12%, list=8%, signal=11%	PSMB8/PSMB9/PSMB10/PSME4/RASAL1/PSME2/DAB2IP/PSMD11
REACTOME_REGULATION_OF_IFNG_SIGNALING	REACTOME_REGULATION_OF_IFNG_SIGNALING	13	0.317984	0.819039	0.690619	0.772835	0.519983	4633	tags=31%, list=14%, signal=26%	STAT1/SOCS1/SOCS3/IFNGR1
REACTOME_SUMOYLATION_OF_IMMUNE_RESPONSE_PROTEINS	REACTOME_SUMOYLATION_OF_IMMUNE_RESPONSE_PROTEINS	11	0.330453	0.811812	0.714286	0.791788	0.532735	4892	tags=27%, list=15%, signal=23%	NFKB2/NFKBIA/IKBKG
REACTOME_DOWNSTREAM_TCR_SIGNALING	REACTOME_DOWNSTREAM_TCR_SIGNALING	84	0.204132	0.811007	0.846154	0.878878	0.591332	3121	tags=14%, list=9%, signal=13%	PSMB8/PSMB9/PSMB10/PSME4/PSME2/TAB2/NFKBIA/PSMD11/CDC34/HLA-DQA1/MALT1/PIK3CB
REACTOME_GLUCAGON_TYPE_LIGAND_RECEPTORS	REACTOME_GLUCAGON_TYPE_LIGAND_RECEPTORS	24	0.267812	0.802749	0.736031	0.807629	0.543394	4937	tags=21%, list=15%, signal=18%	GNB4/GIPR/GNB1/VIPR1/GLP2R
REACTOME_PI3K_EVENTS_IN_ERBB2_SIGNALING	REACTOME_PI3K_EVENTS_IN_ERBB2_SIGNALING	15	0.295904	0.802174	0.721063	0.796629	0.535993	4400	tags=27%, list=13%, signal=23%	EGF/GAB1/EGFR/GRB2
REACTOME_EPH_EPHRIN_SIGNALING	REACTOME_EPH_EPHRIN_SIGNALING	89	0.198425	0.798246	0.860153	0.89014	0.598909	4590	tags=18%, list=14%, signal=16%	EPHA2/APH1B/EPHA3/ADAM10/ITSN1/EPHA10/ROCK2/NCK2/CLTCL1/GIT1/CDC42/VAV2/SDCBP/GRIN2B/PTK2/ARPC2
REACTOME_ATF6_ATF6_ALPHA_ACTIVATES_CHAPERONES	REACTOME_ATF6_ATF6_ALPHA_ACTIVATES_CHAPERONES	12	0.322458	0.796617	0.747917	0.816522	0.549377	868	tags=17%, list=3%, signal=16%	CALR/HSPA5
REACTOME_BASIGIN_INTERACTIONS	REACTOME_BASIGIN_INTERACTIONS	25	0.262252	0.795766	0.752399	0.817636	0.550127	6532	tags=32%, list=20%, signal=26%	L1CAM/MMP1/ATP1B2/ATP1B3/SLC16A3/SLC7A5/SLC7A6/SPN
REACTOME_G_PROTEIN_GATED_POTASSIUM_CHANNELS	REACTOME_G_PROTEIN_GATED_POTASSIUM_CHANNELS	20	0.275939	0.791508	0.754253	0.818075	0.550422	6591	tags=30%, list=20%, signal=24%	KCNJ4/GNB1/GABBR1/KCNJ10/KCNJ6/KCNJ9
REACTOME_AUF1_HNRNP_D0_BINDS_AND_DESTABILIZES_MRNA	REACTOME_AUF1_HNRNP_D0_BINDS_AND_DESTABILIZES_MRNA	53	0.217252	0.785898	0.856263	0.886928	0.596748	1201	tags=9%, list=4%, signal=9%	PSMB8/PSMB9/PSMB10/PSME4/PSME2
REACTOME_TIE2_SIGNALING	REACTOME_TIE2_SIGNALING	15	0.288907	0.783206	0.751423	0.817363	0.549943	5325	tags=33%, list=16%, signal=28%	ANGPT4/PIK3CB/KRAS/GRB2/ANGPT2
REACTOME_REGULATION_OF_TLR_BY_ENDOGENOUS_LIGAND	REACTOME_REGULATION_OF_TLR_BY_ENDOGENOUS_LIGAND	17	0.282381	0.780862	0.770245	0.831351	0.559355	8616	tags=47%, list=26%, signal=35%	S100A9/FGB/S100A8/SFTPA1/CD14/APOB/TLR1/LBP
REACTOME_REGULATION_OF_TNFR1_SIGNALING	REACTOME_REGULATION_OF_TNFR1_SIGNALING	30	0.246473	0.779685	0.820663	0.860323	0.578847	10010	tags=47%, list=30%, signal=32%	TNFAIP3/OTUD7B/IKBKG/TRADD/RNF31/CASP8/RIPK1/XIAP/SHARPIN/BIRC2/CHUK/TRAF2/TNFRSF1A/TAX1BP1
REACTOME_PHOSPHOLIPASE_C_MEDIATED_CASCADE_FGFR2	REACTOME_PHOSPHOLIPASE_C_MEDIATED_CASCADE_FGFR2	11	0.316766	0.778188	0.7666	0.830085	0.558503	6075	tags=45%, list=18%, signal=37%	FGF18/FGF1/FGF2/FGF9/FGF22
REACTOME_DEGRADATION_OF_AXIN	REACTOME_DEGRADATION_OF_AXIN	53	0.213657	0.772891	0.868583	0.895578	0.602568	1201	tags=9%, list=4%, signal=9%	PSMB8/PSMB9/PSMB10/PSME4/PSME2
REACTOME_CONSTITUTIVE_SIGNALING_BY_AKT1_E17K_IN_CANCER	REACTOME_CONSTITUTIVE_SIGNALING_BY_AKT1_E17K_IN_CANCER	26	0.254146	0.771129	0.791339	0.842104	0.566589	6242	tags=23%, list=19%, signal=19%	FOXO3/MDM2/GSK3A/NR4A1/PRR5/GSK3B
REACTOME_GAP_JUNCTION_DEGRADATION	REACTOME_GAP_JUNCTION_DEGRADATION	12	0.311218	0.768848	0.789583	0.841029	0.565866	9017	tags=50%, list=27%, signal=36%	CLTCL1/GJA1/DNM2/MYO6/CLTC/CLTB
REACTOME_DIGESTION_AND_ABSORPTION	REACTOME_DIGESTION_AND_ABSORPTION	16	0.279163	0.766368	0.769663	0.831351	0.559355	2633	tags=12%, list=8%, signal=12%	NPC1L1/LCT
REACTOME_ACTIVATION_OF_IRF3_IRF7_MEDIATED_BY_TBK1_IKK_EPSILON	REACTOME_ACTIVATION_OF_IRF3_IRF7_MEDIATED_BY_TBK1_IKK_EPSILON	16	0.27831	0.764026	0.777154	0.836478	0.562804	1530	tags=12%, list=5%, signal=12%	IRF7/TRAF3
REACTOME_STRIATED_MUSCLE_CONTRACTION	REACTOME_STRIATED_MUSCLE_CONTRACTION	30	0.239982	0.759149	0.844055	0.878878	0.591332	990	tags=10%, list=3%, signal=10%	TMOD1/TTN/MYBPC3
REACTOME_CIRCADIAN_CLOCK	REACTOME_CIRCADIAN_CLOCK	68	0.198848	0.75625	0.93254	0.943412	0.634752	9930	tags=41%, list=30%, signal=29%	HELZ2/NAMPT/KLF15/EP300/BHLHE40/BHLHE41/TBL1XR1/NCOA6/PPARA/HIF1A/CLOCK/MED1/CSNK1D/CREBBP/CSNK1E/CHD9/PPARGC1A/AC129492.1/SIRT1/SREBF1/PPP1CC/CARM1/CRY2/NCOA2/NCOA1/CRY1/NPAS2/CRTC1
REACTOME_CTLA4_INHIBITORY_SIGNALING	REACTOME_CTLA4_INHIBITORY_SIGNALING	19	0.266875	0.755268	0.819209	0.860323	0.578847	1160	tags=11%, list=4%, signal=10%	PPP2R5B/PPP2CB
REACTOME_INTERLEUKIN_2_SIGNALING	REACTOME_INTERLEUKIN_2_SIGNALING	10	0.316269	0.752127	0.782961	0.83716	0.563262	3853	tags=20%, list=12%, signal=18%	STAT5A/PTK2B
REACTOME_TRANSLOCATION_OF_ZAP_70_TO_IMMUNOLOGICAL_SYNAPSE	REACTOME_TRANSLOCATION_OF_ZAP_70_TO_IMMUNOLOGICAL_SYNAPSE	10	0.31602	0.751536	0.782961	0.83716	0.563262	4323	tags=30%, list=13%, signal=26%	PTPN22/HLA-DQA1/TRAV29DV5
REACTOME_INITIAL_TRIGGERING_OF_COMPLEMENT	REACTOME_INITIAL_TRIGGERING_OF_COMPLEMENT	19	0.264887	0.749644	0.826742	0.864286	0.581514	4116	tags=16%, list=13%, signal=14%	IGHG1/IGLV1-51/CFB
REACTOME_CLEC7A_DECTIN_1_INDUCES_NFAT_ACTIVATION	REACTOME_CLEC7A_DECTIN_1_INDUCES_NFAT_ACTIVATION	11	0.304451	0.747935	0.806841	0.853768	0.574437	1822	tags=18%, list=6%, signal=17%	ITPR1/NFATC3
REACTOME_FOXO_MEDIATED_TRANSCRIPTION_OF_CELL_CYCLE_GENES	REACTOME_FOXO_MEDIATED_TRANSCRIPTION_OF_CELL_CYCLE_GENES	16	0.272146	0.747103	0.799625	0.85012	0.571983	6560	tags=31%, list=20%, signal=25%	GADD45A/FOXO3/PCBP4/SMAD3/CCNG2
REACTOME_METABOLISM_OF_STEROID_HORMONES	REACTOME_METABOLISM_OF_STEROID_HORMONES	27	0.238411	0.736791	0.845703	0.878878	0.591332	8939	tags=37%, list=27%, signal=27%	CGA/HSD17B3/STARD4/CYP11A1/AKR1B1/AKR1B15/HSD3B1/HSD17B14/HSD11B2/SRD5A2
REACTOME_ACTIVATION_OF_RAC1	REACTOME_ACTIVATION_OF_RAC1	11	0.299676	0.736204	0.816901	0.860323	0.578847	10016	tags=45%, list=30%, signal=32%	NCK2/PAK6/PAK4/ROBO1/SOS2
REACTOME_RAB_REGULATION_OF_TRAFFICKING	REACTOME_RAB_REGULATION_OF_TRAFFICKING	119	0.173933	0.731599	0.970472	0.973926	0.655282	5593	tags=19%, list=17%, signal=16%	OPTN/DENND3/MAP1LC3B/ALS2CL/TBC1D13/RAB21/DENND4B/TBC1D3/RAB8A/RAB31/TSC1/ARF6/TRAPPC10/RAB7A/GDI1/TBC1D10A/RAB12/TBC1D24/RAB3IL1/RAB1A/TBC1D20/TBC1D17/RAB35
REACTOME_PLATELET_ADHESION_TO_EXPOSED_COLLAGEN	REACTOME_PLATELET_ADHESION_TO_EXPOSED_COLLAGEN	14	0.274777	0.730735	0.819923	0.860323	0.578847	4336	tags=21%, list=13%, signal=19%	ITGA10/GP5/ITGA1
REACTOME_MISCELLANEOUS_TRANSPORT_AND_BINDING_EVENTS	REACTOME_MISCELLANEOUS_TRANSPORT_AND_BINDING_EVENTS	24	0.243402	0.729582	0.845857	0.878878	0.591332	4728	tags=21%, list=14%, signal=18%	NIPA1/AZGP1/NIPA2/ANKH/ADD3
REACTOME_SYNTHESIS_OF_PROSTAGLANDINS_PG_AND_THROMBOXANES_TX	REACTOME_SYNTHESIS_OF_PROSTAGLANDINS_PG_AND_THROMBOXANES_TX	12	0.292589	0.722827	0.845833	0.878878	0.591332	3062	tags=25%, list=9%, signal=23%	PTGES/PTGS1/TBXAS1
REACTOME_SYNTHESIS_OF_IP2_IP_AND_INS_IN_THE_CYTOSOL	REACTOME_SYNTHESIS_OF_IP2_IP_AND_INS_IN_THE_CYTOSOL	14	0.270876	0.72036	0.83908	0.875562	0.589101	3638	tags=21%, list=11%, signal=19%	INPP4A/INPP5A/MTMR9
REACTOME_RHO_GTPASES_ACTIVATE_ROCKS	REACTOME_RHO_GTPASES_ACTIVATE_ROCKS	19	0.254363	0.719861	0.86629	0.894278	0.601693	6343	tags=21%, list=19%, signal=17%	RHOB/ROCK2/PPP1R12B/PPP1R12A
REACTOME_RECEPTOR_MEDIATED_MITOPHAGY	REACTOME_RECEPTOR_MEDIATED_MITOPHAGY	11	0.282982	0.695193	0.847082	0.879033	0.591436	1101	tags=9%, list=3%, signal=9%	MAP1LC3B
REACTOME_SYNTHESIS_OF_PIPS_AT_THE_LATE_ENDOSOME_MEMBRANE	REACTOME_SYNTHESIS_OF_PIPS_AT_THE_LATE_ENDOSOME_MEMBRANE	11	0.279856	0.687513	0.853119	0.884483	0.595103	9196	tags=36%, list=28%, signal=26%	MTMR9/PIKFYVE/PIK3C2A/MTM1
REACTOME_FGFR2_LIGAND_BINDING_AND_ACTIVATION	REACTOME_FGFR2_LIGAND_BINDING_AND_ACTIVATION	13	0.261913	0.674616	0.874251	0.899777	0.605393	6075	tags=38%, list=18%, signal=31%	FGF18/FGF1/FGF2/FGF9/FGF22
REACTOME_INFLAMMASOMES	REACTOME_INFLAMMASOMES	18	0.239307	0.669063	0.901515	0.921113	0.619749	5680	tags=33%, list=17%, signal=28%	NFKB2/HSP90AB1/NLRC4/BCL2L1/NLRP1/NLRP3
REACTOME_NEURODEGENERATIVE_DISEASES	REACTOME_NEURODEGENERATIVE_DISEASES	21	0.231474	0.668851	0.913043	0.931205	0.626539	8943	tags=48%, list=27%, signal=35%	BCL2L11/FOXO3/GOLGA2/CAPN1/CAPNS1/CDK5R1/CAST/APP/CDC25A/JUN
REACTOME_CGMP_EFFECTS	REACTOME_CGMP_EFFECTS	16	0.242492	0.665698	0.88764	0.910235	0.612429	1586	tags=6%, list=5%, signal=6%	ITPR1
REACTOME_AKT_PHOSPHORYLATES_TARGETS_IN_THE_CYTOSOL	REACTOME_AKT_PHOSPHORYLATES_TARGETS_IN_THE_CYTOSOL	14	0.249693	0.664028	0.894636	0.914913	0.615577	2306	tags=14%, list=7%, signal=13%	MDM2/GSK3A
REACTOME_HEPARAN_SULFATE_HEPARIN_HS_GAG_METABOLISM	REACTOME_HEPARAN_SULFATE_HEPARIN_HS_GAG_METABOLISM	49	0.18179	0.651966	0.974409	0.976684	0.657138	5584	tags=18%, list=17%, signal=15%	HS6ST2/CSPG5/HS3ST6/HS3ST5/HS3ST3B1/HPSE/HS6ST1/AGRN/B3GAT2
REACTOME_INTERACTION_BETWEEN_L1_AND_ANKYRINS	REACTOME_INTERACTION_BETWEEN_L1_AND_ANKYRINS	26	0.213952	0.649174	0.942913	0.953052	0.641238	9761	tags=38%, list=30%, signal=27%	L1CAM/KCNQ2/SCN4A/SCN2B/SCN3A/SCN11A/NRCAM/SPTBN5/NFASC/SCN8A
REACTOME_APOPTOTIC_CLEAVAGE_OF_CELLULAR_PROTEINS	REACTOME_APOPTOTIC_CLEAVAGE_OF_CELLULAR_PROTEINS	36	0.190712	0.632953	0.964143	0.970378	0.652895	8724	tags=28%, list=27%, signal=20%	CASP7/CDH1/PLEC/TJP2/PTK2/CASP8/OCLN/CTNNB1/BIRC2/PRKCD
REACTOME_VLDLR_INTERNALISATION_AND_DEGRADATION	REACTOME_VLDLR_INTERNALISATION_AND_DEGRADATION	12	0.247914	0.61246	0.922917	0.936196	0.629897	599	tags=8%, list=2%, signal=8%	MYLIP
REACTOME_CRMPS_IN_SEMA3A_SIGNALING	REACTOME_CRMPS_IN_SEMA3A_SIGNALING	15	0.220051	0.596541	0.956357	0.964911	0.649217	7645	tags=33%, list=23%, signal=26%	PLXNA3/SEMA3A/GSK3B/CDK5R1/DPYSL5
REACTOME_SIGNALING_BY_NTRK3_TRKC	REACTOME_SIGNALING_BY_NTRK3_TRKC	16	0.214876	0.589884	0.968165	0.973342	0.65489	5707	tags=25%, list=17%, signal=21%	KRAS/GRB2/BAX/PTPRO
REACTOME_ACTIVATION_OF_THE_TFAP2_AP_2_FAMILY_OF_TRANSCRIPTION_FACTORS	REACTOME_ACTIVATION_OF_THE_TFAP2_AP_2_FAMILY_OF_TRANSCRIPTION_FACTORS	11	0.239773	0.589042	0.947686	0.957019	0.643907	6734	tags=27%, list=20%, signal=22%	EP300/TFAP2C/CREBBP
REACTOME_SIGNALING_BY_NTRK2_TRKB	REACTOME_SIGNALING_BY_NTRK2_TRKB	24	0.191073	0.57273	0.974952	0.976684	0.657138	12662	tags=58%, list=38%, signal=36%	GAB1/KRAS/GRB2/GRIN2B/CDK5R1/FRS2/PTPN11/BDNF/TIAM1/NRAS/NTF4/SRC/SOS1/PIK3R1
REACTOME_MUCOPOLYSACCHARIDOSES	REACTOME_MUCOPOLYSACCHARIDOSES	11	0.218692	0.537254	0.969819	0.973926	0.655282	3310	tags=18%, list=10%, signal=16%	HYAL1/GALNS
REACTOME_ENDOGENOUS_STEROLS	REACTOME_ENDOGENOUS_STEROLS	19	0.187226	0.52986	0.984934	0.984934	0.662689	10916	tags=47%, list=33%, signal=32%	CYP27A1/CYP11A1/CYP51A1/PTGIS/AHRR/NCOA2/NCOA1/ARNT2/AHR
REACTOME_DIGESTION	REACTOME_DIGESTION	11	-0.218468	-0.548571	0.964356	0.970378	0.652895	12585	tags=64%, list=38%, signal=39%	GUCA2A/GUCY2C/CLPS/PIR/CHIT1/PNLIPRP1/AMY2B
REACTOME_EPHRIN_SIGNALING	REACTOME_EPHRIN_SIGNALING	18	-0.202968	-0.580925	0.964135	0.970378	0.652895	9113	tags=39%, list=28%, signal=28%	EFNB2/MYL12A/PAK1/EPHB2/EFNB3/RAC1/FYN
REACTOME_IMPORT_OF_PALMITOYL_COA_INTO_THE_MITOCHONDRIAL_MATRIX	REACTOME_IMPORT_OF_PALMITOYL_COA_INTO_THE_MITOCHONDRIAL_MATRIX	14	-0.223274	-0.598192	0.929167	0.940844	0.633024	7189	tags=29%, list=22%, signal=22%	CPT2/THRSP/RXRA/MID1IP1
REACTOME_WNT5A_DEPENDENT_INTERNALIZATION_OF_FZD4	REACTOME_WNT5A_DEPENDENT_INTERNALIZATION_OF_FZD4	14	-0.227834	-0.61041	0.916667	0.932372	0.627323	6408	tags=50%, list=19%, signal=40%	AP2S1/AP2A2/AP2M1/DVL2/AP2B1/AP2A1/FZD4
REACTOME_COMPLEMENT_CASCADE	REACTOME_COMPLEMENT_CASCADE	37	-0.179882	-0.611966	0.97992	0.980789	0.6599	5900	tags=41%, list=18%, signal=33%	C2/VTN/CPB2/C4A/CFD/C1S/CD55/C8G/CFP/C5AR1/COLEC10/C5AR2/CLU/C4B/C5
REACTOME_AKT_PHOSPHORYLATES_TARGETS_IN_THE_NUCLEUS	REACTOME_AKT_PHOSPHORYLATES_TARGETS_IN_THE_NUCLEUS	10	-0.249266	-0.612612	0.91945	0.93436	0.628661	8569	tags=50%, list=26%, signal=37%	CREB1/AKT3/RPS6KB2/AKT1/FOXO1
REACTOME_O2_CO2_EXCHANGE_IN_ERYTHROCYTES	REACTOME_O2_CO2_EXCHANGE_IN_ERYTHROCYTES	11	-0.245049	-0.615317	0.922772	0.936196	0.629897	1115	tags=64%, list=3%, signal=61%	HBA1/CA4/AQP1/RHAG/CYB5R4/CYB5RL/CYB5R2
REACTOME_APOPTOTIC_CLEAVAGE_OF_CELL_ADHESION_PROTEINS	REACTOME_APOPTOTIC_CLEAVAGE_OF_CELL_ADHESION_PROTEINS	10	-0.262402	-0.644895	0.89391	0.914913	0.615577	539	tags=40%, list=2%, signal=39%	DSG2/DSP/DSG1/PKP1
REACTOME_BETA_OXIDATION_OF_VERY_LONG_CHAIN_FATTY_ACIDS	REACTOME_BETA_OXIDATION_OF_VERY_LONG_CHAIN_FATTY_ACIDS	11	-0.260772	-0.654796	0.881188	0.905264	0.609085	9736	tags=64%, list=30%, signal=45%	ACAA1/ACOX1/HSD17B4/MLYCD/EHHADH/ECI2/ACOT8
REACTOME_A_TETRASACCHARIDE_LINKER_SEQUENCE_IS_REQUIRED_FOR_GAG_SYNTHESIS	REACTOME_A_TETRASACCHARIDE_LINKER_SEQUENCE_IS_REQUIRED_FOR_GAG_SYNTHESIS	25	-0.212214	-0.657152	0.914761	0.932114	0.62715	2636	tags=12%, list=8%, signal=11%	VCAN/GPC3/CSPG4
REACTOME_NOTCH_HLH_TRANSCRIPTION_PATHWAY	REACTOME_NOTCH_HLH_TRANSCRIPTION_PATHWAY	28	-0.207311	-0.666996	0.927984	0.94049	0.632786	7661	tags=29%, list=23%, signal=22%	HDAC1/HDAC8/HDAC2/MAML3/HDAC7/SNW1/HDAC4/TBL1X
REACTOME_REGULATION_OF_GLYCOLYSIS_BY_FRUCTOSE_2_6_BISPHOSPHATE_METABOLISM	REACTOME_REGULATION_OF_GLYCOLYSIS_BY_FRUCTOSE_2_6_BISPHOSPHATE_METABOLISM	11	-0.26579	-0.667398	0.873267	0.899585	0.605264	5550	tags=27%, list=17%, signal=23%	PFKFB1/PPP2R1A/PPP2R5D
REACTOME_THE_PHOTOTRANSDUCTION_CASCADE	REACTOME_THE_PHOTOTRANSDUCTION_CASCADE	30	-0.210067	-0.68991	0.916155	0.932372	0.627323	6987	tags=27%, list=21%, signal=21%	CAMKMT/FNTB/RGS9BP/GUCA1A/NMT2/PPEF1/SLC24A1/METAP2
REACTOME_G_PROTEIN_ACTIVATION	REACTOME_G_PROTEIN_ACTIVATION	21	-0.233466	-0.69498	0.892178	0.914057	0.615001	4536	tags=19%, list=14%, signal=16%	GNG7/GNB3/GNG3/GNG4
REACTOME_NEUROTOXICITY_OF_CLOSTRIDIUM_TOXINS	REACTOME_NEUROTOXICITY_OF_CLOSTRIDIUM_TOXINS	10	-0.286601	-0.704369	0.829077	0.865924	0.582616	3525	tags=40%, list=11%, signal=36%	SV2A/SYT1/SNAP25/SV2B
REACTOME_PEROXISOMAL_LIPID_METABOLISM	REACTOME_PEROXISOMAL_LIPID_METABOLISM	27	-0.220787	-0.70689	0.87551	0.900251	0.605712	7129	tags=52%, list=22%, signal=41%	SCP2/ACAA1/PECR/ACOX1/HSD17B4/MLYCD/SLC27A2/EHHADH/ECI2/PHYH/AMACR/ACOT8/HACL1/CRAT
REACTOME_REGULATED_PROTEOLYSIS_OF_P75NTR	REACTOME_REGULATED_PROTEOLYSIS_OF_P75NTR	11	-0.282127	-0.708419	0.823762	0.862771	0.580494	2577	tags=45%, list=8%, signal=42%	APH1A/NGFR/PSEN2/NFKB1/PSENEN
REACTOME_SIGNALING_BY_LEPTIN	REACTOME_SIGNALING_BY_LEPTIN	11	-0.283833	-0.712704	0.817822	0.860323	0.578847	2218	tags=27%, list=7%, signal=25%	IRS1/LEPR/STAT5B
REACTOME_EPHB_MEDIATED_FORWARD_SIGNALING	REACTOME_EPHB_MEDIATED_FORWARD_SIGNALING	42	-0.203209	-0.718146	0.90748	0.926369	0.623285	8015	tags=31%, list=24%, signal=23%	LIMK2/EFNB2/ARPC5/RHOA/PAK1/EPHB2/EFNB3/KALRN/RAC1/FYN/GRIN1/ARPC1A/ACTG1
REACTOME_GP1B_IX_V_ACTIVATION_SIGNALLING	REACTOME_GP1B_IX_V_ACTIVATION_SIGNALLING	11	-0.286513	-0.719432	0.809901	0.855401	0.575536	277	tags=36%, list=1%, signal=36%	RAF1/GP1BA/FLNA/VWF
REACTOME_REGULATION_OF_MECP2_EXPRESSION_AND_ACTIVITY	REACTOME_REGULATION_OF_MECP2_EXPRESSION_AND_ACTIVITY	29	-0.223667	-0.726466	0.884058	0.907386	0.610513	3587	tags=14%, list=11%, signal=12%	GPS2/TNRC6C/AURKB/TBL1X
REACTOME_REGULATION_OF_GENE_EXPRESSION_IN_BETA_CELLS	REACTOME_REGULATION_OF_GENE_EXPRESSION_IN_BETA_CELLS	15	-0.266589	-0.72717	0.816842	0.860323	0.578847	7092	tags=40%, list=22%, signal=31%	AKT3/PAX6/AKT1/FOXO1/HNF1A/INS
REACTOME_THE_NLRP3_INFLAMMASOME	REACTOME_THE_NLRP3_INFLAMMASOME	14	-0.273292	-0.732202	0.80625	0.853768	0.574437	5469	tags=29%, list=17%, signal=24%	SUGT1/TXN/NFKB1/TXNIP
REACTOME_PERVASIVE_DEVELOPMENTAL_DISORDERS	REACTOME_PERVASIVE_DEVELOPMENTAL_DISORDERS	13	-0.276884	-0.733947	0.800399	0.850142	0.571997	3587	tags=15%, list=11%, signal=14%	GPS2/TBL1X
REACTOME_UPTAKE_AND_FUNCTION_OF_ANTHRAX_TOXINS	REACTOME_UPTAKE_AND_FUNCTION_OF_ANTHRAX_TOXINS	11	-0.296946	-0.74563	0.778218	0.836825	0.563038	3211	tags=27%, list=10%, signal=25%	ANTXR1/MAP2K2/MAP2K6
REACTOME_CS_DS_DEGRADATION	REACTOME_CS_DS_DEGRADATION	13	-0.281631	-0.74653	0.784431	0.83716	0.563262	7522	tags=38%, list=23%, signal=30%	IDS/ARSB/IDUA/VCAN/CSPG4
REACTOME_PHOSPHORYLATION_OF_CD3_AND_TCR_ZETA_CHAINS	REACTOME_PHOSPHORYLATION_OF_CD3_AND_TCR_ZETA_CHAINS	13	-0.281972	-0.747435	0.784431	0.83716	0.563262	4674	tags=23%, list=14%, signal=20%	PAG1/HLA-DRB1/HLA-DRB5
REACTOME_HS_GAG_DEGRADATION	REACTOME_HS_GAG_DEGRADATION	21	-0.254048	-0.756249	0.820296	0.860323	0.578847	4168	tags=33%, list=13%, signal=29%	GPC6/IDS/GPC2/IDUA/HGSNAT/GPC3/GLB1L
REACTOME_RECYCLING_OF_BILE_ACIDS_AND_SALTS	REACTOME_RECYCLING_OF_BILE_ACIDS_AND_SALTS	10	-0.311284	-0.765031	0.738703	0.809549	0.544685	5135	tags=30%, list=16%, signal=25%	ALB/RXRA/FABP6
REACTOME_ERBB2_REGULATES_CELL_MOTILITY	REACTOME_ERBB2_REGULATES_CELL_MOTILITY	14	-0.289251	-0.774956	0.754167	0.818075	0.550422	7731	tags=43%, list=24%, signal=33%	RHOA/NRG3/EREG/ERBB4/BTC/ERBB3
REACTOME_DEFECTIVE_B4GALT7_CAUSES_EDS_PROGEROID_TYPE	REACTOME_DEFECTIVE_B4GALT7_CAUSES_EDS_PROGEROID_TYPE	19	-0.267671	-0.775751	0.783439	0.83716	0.563262	2636	tags=16%, list=8%, signal=15%	VCAN/GPC3/CSPG4
REACTOME_NEF_MEDIATES_DOWN_MODULATION_OF_CELL_SURFACE_RECEPTORS_BY_RECRUITING_THEM_TO_CLATHRIN_ADAPTERS	REACTOME_NEF_MEDIATES_DOWN_MODULATION_OF_CELL_SURFACE_RECEPTORS_BY_RECRUITING_THEM_TO_CLATHRIN_ADAPTERS	19	-0.268689	-0.778702	0.781316	0.83716	0.563262	6408	tags=32%, list=19%, signal=25%	AP2M1/ATP6V1H/AP2B1/AP2A1/AP1S2/AP1M2
REACTOME_CLASS_I_PEROXISOMAL_MEMBRANE_PROTEIN_IMPORT	REACTOME_CLASS_I_PEROXISOMAL_MEMBRANE_PROTEIN_IMPORT	19	-0.26895	-0.77946	0.781316	0.83716	0.563262	9321	tags=37%, list=28%, signal=26%	GDAP1/PEX12/PEX2/PEX3/ATAD1/PXMP2/FIS1
REACTOME_ACTIVATION_OF_NF_KAPPAB_IN_B_CELLS	REACTOME_ACTIVATION_OF_NF_KAPPAB_IN_B_CELLS	63	-0.206027	-0.784249	0.86255	0.891802	0.600027	6683	tags=44%, list=20%, signal=35%	PSMB2/BTRC/PSMD12/PSMA7/BCL10/PSMD13/PSMA1/PSMF1/PSMB11/PSMB4/PSMD3/PSMB7/UBB/PSMD10/PSMD9/PSMD14/PSMB3/PSMC4/PSMD8/PSMD4/IKBKB/PSMB6/PSMA2/UBA52/NFKB1/PSMB1/SKP1/RPS27A
REACTOME_PREGNENOLONE_BIOSYNTHESIS	REACTOME_PREGNENOLONE_BIOSYNTHESIS	10	-0.319642	-0.785571	0.709234	0.788193	0.530316	3130	tags=40%, list=10%, signal=36%	STARD6/STARD3NL/STARD3/FDX1
REACTOME_PD_1_SIGNALING	REACTOME_PD_1_SIGNALING	14	-0.293776	-0.78708	0.735417	0.807629	0.543394	5875	tags=36%, list=18%, signal=29%	PDCD1LG2/PDCD1/HLA-DRB1/PTPN6/HLA-DRB5
REACTOME_RAB_GEFS_EXCHANGE_GTP_FOR_GDP_ON_RABS	REACTOME_RAB_GEFS_EXCHANGE_GTP_FOR_GDP_ON_RABS	87	-0.199126	-0.797437	0.86653	0.894278	0.601693	2031	tags=21%, list=6%, signal=19%	YWHAE/AKT3/RIN1/AKT1/TRAPPC13/HPS4/RAB3A/TRAPPC1/RINL/RAB9B/TRAPPC9/TRAPPC12/DENND1A/RIN2/TRAPPC6A/RAB13/RAB39B/ST5
REACTOME_INOSITOL_PHOSPHATE_METABOLISM	REACTOME_INOSITOL_PHOSPHATE_METABOLISM	46	-0.223127	-0.799273	0.82495	0.863213	0.580792	2903	tags=15%, list=9%, signal=14%	NUDT3/IP6K2/PLCE1/INPP5B/INPP5J/ITPK1/PLCD1
REACTOME_FORMATION_OF_FIBRIN_CLOT_CLOTTING_CASCADE	REACTOME_FORMATION_OF_FIBRIN_CLOT_CLOTTING_CASCADE	33	-0.23974	-0.79996	0.809035	0.855287	0.575459	2438	tags=33%, list=7%, signal=31%	PRTN3/GP1BA/F3/FGG/F12/PROCR/F5/SERPINA5/C1QBP/PRCP/VWF
REACTOME_TRIGLYCERIDE_BIOSYNTHESIS	REACTOME_TRIGLYCERIDE_BIOSYNTHESIS	11	-0.319212	-0.80154	0.716832	0.793509	0.533894	7319	tags=27%, list=22%, signal=21%	GPAM/GK3P/MOGAT2
REACTOME_SIGNALING_BY_NOTCH1_HD_DOMAIN_MUTANTS_IN_CANCER	REACTOME_SIGNALING_BY_NOTCH1_HD_DOMAIN_MUTANTS_IN_CANCER	15	-0.295319	-0.805534	0.724211	0.797763	0.536756	6215	tags=27%, list=19%, signal=22%	NEURL1/UBB/UBA52/RPS27A
REACTOME_REGULATION_OF_FOXO_TRANSCRIPTIONAL_ACTIVITY_BY_ACETYLATION	REACTOME_REGULATION_OF_FOXO_TRANSCRIPTIONAL_ACTIVITY_BY_ACETYLATION	10	-0.329992	-0.811009	0.697446	0.778159	0.523566	3854	tags=40%, list=12%, signal=35%	FOXO1/TXN/SIRT3/TXNIP
REACTOME_NUCLEAR_SIGNALING_BY_ERBB4	REACTOME_NUCLEAR_SIGNALING_BY_ERBB4	30	-0.248492	-0.816108	0.768916	0.831351	0.559355	7418	tags=33%, list=23%, signal=26%	PSEN2/NRG3/EREG/SPARC/PGR/ERBB4/BTC/WWOX/PSENEN/STMN1
REACTOME_DEFECTIVE_CFTR_CAUSES_CYSTIC_FIBROSIS	REACTOME_DEFECTIVE_CFTR_CAUSES_CYSTIC_FIBROSIS	59	-0.216716	-0.818524	0.785575	0.837551	0.563526	9458	tags=41%, list=29%, signal=29%	PSMD12/PSMA7/PSMD13/PSMA1/PSMF1/PSMB11/ERLIN1/PSMB4/PSMD3/PSMB7/UBB/PSMD10/PSMD9/PSMD14/PSMB3/PSMC4/PSMD8/PSMD4/PSMB6/PSMA2/UBA52/PSMB1/RNF5/RPS27A
REACTOME_SHC1_EVENTS_IN_ERBB4_SIGNALING	REACTOME_SHC1_EVENTS_IN_ERBB4_SIGNALING	13	-0.309528	-0.820477	0.668663	0.759568	0.511057	7238	tags=38%, list=22%, signal=30%	NRG3/EREG/SHC1/ERBB4/BTC
REACTOME_INTERLEUKIN_3_INTERLEUKIN_5_AND_GM_CSF_SIGNALING	REACTOME_INTERLEUKIN_3_INTERLEUKIN_5_AND_GM_CSF_SIGNALING	44	-0.229834	-0.82111	0.766798	0.830085	0.558503	4159	tags=18%, list=13%, signal=16%	PIK3CA/FYN/UBA52/PTPN6/STAT5B/BLNK/HCK/RPS27A
REACTOME_ENERGY_DEPENDENT_REGULATION_OF_MTOR_BY_LKB1_AMPK	REACTOME_ENERGY_DEPENDENT_REGULATION_OF_MTOR_BY_LKB1_AMPK	27	-0.256987	-0.822791	0.744898	0.814191	0.547808	6025	tags=30%, list=18%, signal=24%	MLST8/LAMTOR3/RRAGA/LAMTOR5/PRKAG1/STRADA/LAMTOR4/LAMTOR2
REACTOME_PECAM1_INTERACTIONS	REACTOME_PECAM1_INTERACTIONS	11	-0.329462	-0.827278	0.675248	0.763971	0.514019	6155	tags=55%, list=19%, signal=44%	YES1/ITGB3/LYN/PLCG1/FYN/PTPN6
REACTOME_SUMOYLATION_OF_UBIQUITINYLATION_PROTEINS	REACTOME_SUMOYLATION_OF_UBIQUITINYLATION_PROTEINS	38	-0.24261	-0.829527	0.751004	0.817363	0.549943	8160	tags=34%, list=25%, signal=26%	RAE1/NUP214/NUP43/NUP62/VHL/NUP35/UBE2I/NUP54/NDC1/NUP210/SUMO1/NUP93/AAAS
REACTOME_G_BETA:GAMMA_SIGNALLING_THROUGH_PI3KGAMMA	REACTOME_G_BETA:GAMMA_SIGNALLING_THROUGH_PI3KGAMMA	20	-0.283003	-0.831159	0.687104	0.771784	0.519276	7731	tags=35%, list=24%, signal=27%	RHOA/AKT3/AKT1/GNG7/GNB3/GNG3/GNG4
REACTOME_AMINE_LIGAND_BINDING_RECEPTORS	REACTOME_AMINE_LIGAND_BINDING_RECEPTORS	26	-0.265684	-0.837564	0.714575	0.791788	0.532735	135	tags=19%, list=0%, signal=19%	ADRA1D/HTR1F/DRD4/GPR143/HTR1E
REACTOME_TICAM1_RIP1_MEDIATED_IKK_COMPLEX_RECRUITMENT	REACTOME_TICAM1_RIP1_MEDIATED_IKK_COMPLEX_RECRUITMENT	19	-0.289269	-0.838347	0.690021	0.772835	0.519983	4190	tags=26%, list=13%, signal=23%	UBB/IKBKB/UBE2V1/UBA52/RPS27A
REACTOME_MITOCHONDRIAL_IRON_SULFUR_CLUSTER_BIOGENESIS	REACTOME_MITOCHONDRIAL_IRON_SULFUR_CLUSTER_BIOGENESIS	12	-0.322394	-0.839984	0.643678	0.748003	0.503275	1393	tags=50%, list=4%, signal=48%	SLC25A37/FXN/GLRX5/HSCB/FDX1/LYRM4
REACTOME_REGULATION_OF_APOPTOSIS	REACTOME_REGULATION_OF_APOPTOSIS	51	-0.231717	-0.846866	0.735772	0.807629	0.543394	9572	tags=47%, list=29%, signal=33%	ARHGAP10/PSMD12/PSMA7/PSMD13/PSMA1/PSMF1/PSMB11/PSMB4/PSMD3/PSMB7/UBB/PSMD10/PSMD9/PSMD14/PSMB3/PSMC4/PSMD8/PSMD4/PSMB6/OMA1/PSMA2/UBA52/PSMB1/RPS27A
REACTOME_TCR_SIGNALING	REACTOME_TCR_SIGNALING	102	-0.205535	-0.847747	0.801619	0.850637	0.57233	9147	tags=37%, list=28%, signal=27%	PSMA7/BCL10/CD101/ENAH/PSMD13/PTEN/PSMA1/PSMF1/PSMB11/PSMB4/PAK1/RIPK2/PSMD3/PSMB7/UBB/PLCG1/PSMD10/PSMD9/PSMD14/PAG1/PSMB3/PSMC4/PSMD8/PSMD4/IKBKB/PIK3CA/PSMB6/HLA-DRB1/PSMA2/UBE2V1/UBA52/NFKB1/WAS/PSMB1/HLA-DRB5/SKP1/EVL/RPS27A
REACTOME_NON_INTEGRIN_MEMBRANE_ECM_INTERACTIONS	REACTOME_NON_INTEGRIN_MEMBRANE_ECM_INTERACTIONS	56	-0.227448	-0.847752	0.739216	0.809549	0.544685	3078	tags=12%, list=9%, signal=11%	LAMB3/ACTN1/COL5A2/COL5A1/THBS1/COL4A5/COL4A6
REACTOME_METABOLISM_OF_NITRIC_OXIDE:_ENOS_ACTIVATION_AND_REGULATION	REACTOME_METABOLISM_OF_NITRIC_OXIDE:_ENOS_ACTIVATION_AND_REGULATION	15	-0.310891	-0.848012	0.650526	0.749137	0.504039	6714	tags=40%, list=20%, signal=32%	AKT1/CYGB/DDAH2/DDAH1/NOSIP/CAV1
REACTOME_LYSOSOME_VESICLE_BIOGENESIS	REACTOME_LYSOSOME_VESICLE_BIOGENESIS	33	-0.254264	-0.848423	0.722793	0.797089	0.536302	3646	tags=18%, list=11%, signal=16%	DNASE2/AP1S2/AP4B1/BLOC1S1/CHMP2A/AP1M2
REACTOME_REGULATION_OF_PTEN_STABILITY_AND_ACTIVITY	REACTOME_REGULATION_OF_PTEN_STABILITY_AND_ACTIVITY	66	-0.22463	-0.855466	0.748479	0.816522	0.549377	9147	tags=42%, list=28%, signal=31%	PSMA7/PSMD13/PTEN/PSMA1/PSMF1/PSMB11/PSMB4/AKT3/AKT1/PSMD3/PSMB7/NEDD4/UBB/MKRN1/PSMD10/PSMD9/PSMD14/PSMB3/PSMC4/PSMD8/PSMD4/PSMB6/PSMA2/OTUD3/UBA52/CSNK2B/PSMB1/RPS27A
REACTOME_VIF_MEDIATED_DEGRADATION_OF_APOBEC3G	REACTOME_VIF_MEDIATED_DEGRADATION_OF_APOBEC3G	50	-0.236018	-0.858618	0.732653	0.806276	0.542483	9458	tags=46%, list=29%, signal=33%	PSMD12/PSMA7/PSMD13/PSMA1/PSMF1/PSMB11/PSMB4/PSMD3/PSMB7/UBB/PSMD10/PSMD9/PSMD14/PSMB3/PSMC4/PSMD8/PSMD4/PSMB6/PSMA2/UBA52/PSMB1/RBX1/RPS27A
REACTOME_DEPOLYMERISATION_OF_THE_NUCLEAR_LAMINA	REACTOME_DEPOLYMERISATION_OF_THE_NUCLEAR_LAMINA	14	-0.320909	-0.859774	0.639583	0.7453	0.501457	8456	tags=43%, list=26%, signal=32%	LMNA/CDK1/EMD/TMPO/CCNB1/LMNB1
REACTOME_ADVANCED_GLYCOSYLATION_ENDPRODUCT_RECEPTOR_SIGNALING	REACTOME_ADVANCED_GLYCOSYLATION_ENDPRODUCT_RECEPTOR_SIGNALING	13	-0.326176	-0.864607	0.616766	0.726214	0.488615	4819	tags=54%, list=15%, signal=46%	S100B/S100A12/DDOST/AGER/PRKCSH/LGALS3/HMGB1
REACTOME_SUMOYLATION_OF_INTRACELLULAR_RECEPTORS	REACTOME_SUMOYLATION_OF_INTRACELLULAR_RECEPTORS	29	-0.266584	-0.86586	0.695652	0.776926	0.522736	7719	tags=38%, list=23%, signal=29%	THRB/NR1I2/PIAS3/NR1H3/UBE2I/PGR/SUMO1/HDAC4/RXRA/NR4A2/THRA
REACTOME_ADP_SIGNALLING_THROUGH_P2Y_PURINOCEPTOR_12	REACTOME_ADP_SIGNALLING_THROUGH_P2Y_PURINOCEPTOR_12	18	-0.303735	-0.869337	0.64557	0.74841	0.503549	4536	tags=22%, list=14%, signal=19%	GNG7/GNB3/GNG3/GNG4
REACTOME_ECM_PROTEOGLYCANS	REACTOME_ECM_PROTEOGLYCANS	69	-0.226971	-0.873628	0.722892	0.797089	0.536302	2727	tags=25%, list=8%, signal=23%	ITGA7/IBSP/ITGB6/DSPP/SPARC/TNXB/COL4A3/ACAN/COL3A1/TGFB3/VCAN/COL5A2/COL5A1/SERPINE1/TGFB2/COL4A5/COL4A6
REACTOME_ENOS_ACTIVATION	REACTOME_ENOS_ACTIVATION	11	-0.34898	-0.876288	0.609901	0.721141	0.485202	6714	tags=45%, list=20%, signal=36%	AKT1/CYGB/DDAH2/DDAH1/CAV1
REACTOME_SODIUM_CALCIUM_EXCHANGERS	REACTOME_SODIUM_CALCIUM_EXCHANGERS	10	-0.356572	-0.876333	0.595285	0.713583	0.480117	3167	tags=30%, list=10%, signal=27%	SLC24A1/SLC24A3/SRI
REACTOME_RETROGRADE_TRANSPORT_AT_THE_TRANS_GOLGI_NETWORK	REACTOME_RETROGRADE_TRANSPORT_AT_THE_TRANS_GOLGI_NETWORK	48	-0.242975	-0.877403	0.692153	0.773784	0.520622	5064	tags=19%, list=15%, signal=16%	COG7/COG4/STX10/RAB9B/VPS51/SYS1/NAA38/COG8/RABEPK
REACTOME_TRAF6_MEDIATED_INDUCTION_OF_TAK1_COMPLEX_WITHIN_TLR4_COMPLEX	REACTOME_TRAF6_MEDIATED_INDUCTION_OF_TAK1_COMPLEX_WITHIN_TLR4_COMPLEX	15	-0.321947	-0.878168	0.618947	0.727381	0.489401	6191	tags=33%, list=19%, signal=27%	UBB/TICAM2/TAB1/UBA52/RPS27A
REACTOME_CD28_CO_STIMULATION	REACTOME_CD28_CO_STIMULATION	29	-0.27184	-0.882932	0.666667	0.759568	0.511057	7963	tags=34%, list=24%, signal=26%	PIK3R3/PAK1/AKT3/AKT1/MLST8/PIK3CA/RAC1/FYN/TRIB3/THEM4
REACTOME_SIGNALING_BY_WNT_IN_CANCER	REACTOME_SIGNALING_BY_WNT_IN_CANCER	33	-0.265439	-0.885711	0.655031	0.749366	0.504193	6438	tags=33%, list=20%, signal=27%	KREMEN1/AXIN1/PPP2R5C/PORCN/CTBP1/CTBP2/PPP2R1A/FZD4/RNF43/PPP2R5D/DKK1
REACTOME_AFLATOXIN_ACTIVATION_AND_DETOXIFICATION	REACTOME_AFLATOXIN_ACTIVATION_AND_DETOXIFICATION	17	-0.320179	-0.893344	0.609342	0.721141	0.485202	1787	tags=18%, list=5%, signal=17%	MGST2/AKR7A2/MGST3
REACTOME_TRIGLYCERIDE_METABOLISM	REACTOME_TRIGLYCERIDE_METABOLISM	29	-0.275989	-0.896407	0.643892	0.748003	0.503275	7730	tags=31%, list=24%, signal=24%	FABP2/GPAM/GK3P/MOGAT2/PPP1CA/FABP5/PNPLA4/FABP6/CAV1
REACTOME_CELL_CELL_JUNCTION_ORGANIZATION	REACTOME_CELL_CELL_JUNCTION_ORGANIZATION	48	-0.248255	-0.896471	0.649899	0.749137	0.504039	4358	tags=23%, list=13%, signal=20%	CDH12/PARD6A/CLDN22/ANG/CDH17/CLDN7/F11R/CLDN5/CTNNA1/ACTG1/SDK1
REACTOME_IKK_COMPLEX_RECRUITMENT_MEDIATED_BY_RIP1	REACTOME_IKK_COMPLEX_RECRUITMENT_MEDIATED_BY_RIP1	22	-0.298994	-0.896557	0.59188	0.711507	0.47872	6191	tags=27%, list=19%, signal=22%	UBB/TICAM2/IKBKB/UBE2V1/UBA52/RPS27A
REACTOME_DEFECTIVE_EXT2_CAUSES_EXOSTOSES_2	REACTOME_DEFECTIVE_EXT2_CAUSES_EXOSTOSES_2	14	-0.335255	-0.898212	0.589583	0.711507	0.47872	3745	tags=36%, list=11%, signal=32%	GPC6/GPC2/EXT2/EXT1/GPC3
REACTOME_EPH_EPHRIN_MEDIATED_REPULSION_OF_CELLS	REACTOME_EPH_EPHRIN_MEDIATED_REPULSION_OF_CELLS	49	-0.247063	-0.89833	0.653846	0.749137	0.504039	7418	tags=37%, list=23%, signal=28%	PSEN2/EFNA3/VAV3/EPHB2/EPHA7/EFNB3/AP2M1/EFNA2/AP2B1/AP2A1/EFNA1/RAC1/FYN/EPHA6/MMP9/EPHA4/PSENEN/ACTG1
REACTOME_IONOTROPIC_ACTIVITY_OF_KAINATE_RECEPTORS	REACTOME_IONOTROPIC_ACTIVITY_OF_KAINATE_RECEPTORS	10	-0.366045	-0.899615	0.565815	0.699058	0.470344	6279	tags=30%, list=19%, signal=24%	GRIK2/GRIK4/GRIK3
REACTOME_SIGNAL_REGULATORY_PROTEIN_FAMILY_INTERACTIONS	REACTOME_SIGNAL_REGULATORY_PROTEIN_FAMILY_INTERACTIONS	13	-0.339493	-0.899907	0.582834	0.709703	0.477506	2295	tags=23%, list=7%, signal=21%	PTPN6/SIRPA/SFTPD
REACTOME_REGULATION_OF_HSF1_MEDIATED_HEAT_SHOCK_RESPONSE	REACTOME_REGULATION_OF_HSF1_MEDIATED_HEAT_SHOCK_RESPONSE	77	-0.2294	-0.901851	0.667347	0.759568	0.511057	8160	tags=31%, list=25%, signal=23%	RAE1/NUP214/HSPA9/NUP43/BAG5/YWHAE/NUP62/HSPA12B/UBB/NUP35/NUP54/NDC1/NUP210/NUP93/DNAJC7/MRPL18/RLN1/ATM/RPA2/ST13/AAAS/RPS19BP1/RPA3/COL4A6
REACTOME_TRANSPORT_OF_VITAMINS_NUCLEOSIDES_AND_RELATED_MOLECULES	REACTOME_TRANSPORT_OF_VITAMINS_NUCLEOSIDES_AND_RELATED_MOLECULES	36	-0.266877	-0.903247	0.614	0.724424	0.487411	5383	tags=25%, list=16%, signal=21%	LCN12/PDZD11/ALB/SLC27A1/SLCO3A1/SLC16A2/SLC25A6/SLC25A5/SLCO2A1
REACTOME_NOTCH3_ACTIVATION_AND_TRANSMISSION_OF_SIGNAL_TO_THE_NUCLEUS	REACTOME_NOTCH3_ACTIVATION_AND_TRANSMISSION_OF_SIGNAL_TO_THE_NUCLEUS	25	-0.292253	-0.905005	0.623701	0.730565	0.491543	3561	tags=28%, list=11%, signal=25%	NEURL1/UBB/TACC3/UBA52/PSENEN/YBX1/RPS27A
REACTOME_ZINC_TRANSPORTERS	REACTOME_ZINC_TRANSPORTERS	17	-0.326272	-0.910345	0.585987	0.709982	0.477694	8291	tags=47%, list=25%, signal=35%	SLC30A6/SLC39A8/SLC39A14/SLC39A10/SLC39A6/SLC30A8/SLC30A2/SLC39A4
REACTOME_HIGHLY_CALCIUM_PERMEABLE_POSTSYNAPTIC_NICOTINIC_ACETYLCHOLINE_RECEPTORS	REACTOME_HIGHLY_CALCIUM_PERMEABLE_POSTSYNAPTIC_NICOTINIC_ACETYLCHOLINE_RECEPTORS	10	-0.370553	-0.910695	0.555992	0.69376	0.46678	6524	tags=40%, list=20%, signal=32%	CHRNA3/CHRNA6/CHRNA9/CHRNB4
REACTOME_MASTL_FACILITATES_MITOTIC_PROGRESSION	REACTOME_MASTL_FACILITATES_MITOTIC_PROGRESSION	10	-0.371835	-0.913844	0.554028	0.692074	0.465645	3466	tags=30%, list=11%, signal=27%	CCNB1/PPP2R1A/ENSA
REACTOME_INTEGRIN_CELL_SURFACE_INTERACTIONS	REACTOME_INTEGRIN_CELL_SURFACE_INTERACTIONS	77	-0.232609	-0.914467	0.644898	0.7484	0.503543	2591	tags=19%, list=8%, signal=18%	COL4A3/COL7A1/COL3A1/ITGB8/CD44/COL8A1/COL5A2/F11R/COL5A1/ITGAE/THBS1/ITGAL/VWF/COL4A5/COL4A6
REACTOME_METABOLIC_DISORDERS_OF_BIOLOGICAL_OXIDATION_ENZYMES	REACTOME_METABOLIC_DISORDERS_OF_BIOLOGICAL_OXIDATION_ENZYMES	29	-0.281867	-0.9155	0.608696	0.721141	0.485202	3573	tags=41%, list=11%, signal=37%	CYP4F22/CYP2U1/CYP1B1/SLC35D1/ACY1/CYP26C1/CYP2R1/CYP26B1/UGT1A1/GSS/FDX1/AHCY
REACTOME_TRANSCRIPTIONAL_ACTIVITY_OF_SMAD2_SMAD3:SMAD4_HETEROTRIMER	REACTOME_TRANSCRIPTIONAL_ACTIVITY_OF_SMAD2_SMAD3:SMAD4_HETEROTRIMER	43	-0.258804	-0.917054	0.588469	0.711507	0.47872	6594	tags=28%, list=20%, signal=22%	TGIF2/UBB/RBL1/PARP1/SNW1/CDK8/UBA52/TGIF1/TFDP2/SERPINE1/CDKN2B/RPS27A
REACTOME_ACTIVATION_OF_KAINATE_RECEPTORS_UPON_GLUTAMATE_BINDING	REACTOME_ACTIVATION_OF_KAINATE_RECEPTORS_UPON_GLUTAMATE_BINDING	27	-0.287187	-0.919482	0.589796	0.711507	0.47872	4536	tags=22%, list=14%, signal=19%	GNG7/GRIK4/GNB3/GNG3/GNG4/GRIK3
REACTOME_BETA_CATENIN_PHOSPHORYLATION_CASCADE	REACTOME_BETA_CATENIN_PHOSPHORYLATION_CASCADE	17	-0.329877	-0.920403	0.569002	0.701458	0.471959	5974	tags=35%, list=18%, signal=29%	AXIN1/PPP2R5C/FRAT2/PPP2R1A/PPP2R5D/FRAT1
REACTOME_POST_TRANSLATIONAL_MODIFICATION:_SYNTHESIS_OF_GPI_ANCHORED_PROTEINS	REACTOME_POST_TRANSLATIONAL_MODIFICATION:_SYNTHESIS_OF_GPI_ANCHORED_PROTEINS	73	-0.237192	-0.923661	0.601643	0.717392	0.48268	4293	tags=22%, list=13%, signal=19%	THY1/PIGM/BST1/PIGB/NTM/PIGU/PIGT/PIGC/DPM3/CD109/PIGO/PIGF/GPLD1/PIGZ/PIGX/LYPD1
REACTOME_DEGRADATION_OF_DVL	REACTOME_DEGRADATION_OF_DVL	55	-0.249725	-0.926148	0.599214	0.716769	0.482261	6683	tags=49%, list=20%, signal=39%	PSMB2/DACT1/PSMD12/PSMA7/PSMD13/PSMA1/PSMF1/PSMB11/PSMB4/PSMD3/PSMB7/UBB/PSMD10/DVL2/PSMD9/PSMD14/PSMB3/PSMC4/PSMD8/PSMD4/PSMB6/PSMA2/UBA52/PSMB1/KLHL12/RBX1/RPS27A
REACTOME_DEGRADATION_OF_GLI1_BY_THE_PROTEASOME	REACTOME_DEGRADATION_OF_GLI1_BY_THE_PROTEASOME	57	-0.247619	-0.927342	0.585127	0.709703	0.477506	10003	tags=51%, list=30%, signal=35%	PSMB2/BTRC/PRKACB/PSMD12/PSMA7/PSMD13/SUFU/PSMA1/PSMF1/PSMB11/PSMB4/PSMD3/PSMB7/UBB/PSMD10/PSMD9/PSMD14/PSMB3/PSMC4/PSMD8/PSMD4/PSMB6/PSMA2/GLI1/UBA52/PSMB1/RBX1/SKP1/RPS27A
REACTOME_HEDGEHOG_LIGAND_BIOGENESIS	REACTOME_HEDGEHOG_LIGAND_BIOGENESIS	63	-0.244338	-0.930082	0.591633	0.711507	0.47872	6683	tags=29%, list=20%, signal=23%	PSMD3/PSMB7/UBB/PSMD10/PSMD9/PSMD14/PSMB3/PSMC4/PSMD8/PSMD4/PSMB6/PSMA2/UBA52/PSMB1/IHH/HHAT/RPS27A/SCUBE2
REACTOME_SCF_SKP2_MEDIATED_DEGRADATION_OF_P27_P21	REACTOME_SCF_SKP2_MEDIATED_DEGRADATION_OF_P27_P21	59	-0.246829	-0.932258	0.584795	0.709703	0.477506	7435	tags=46%, list=23%, signal=35%	PSMD12/PSMA7/PSMD13/PSMA1/CDK2/PSMF1/PSMB4/SKP2/PSMD3/PSMB7/UBB/PSMD10/PSMD9/PSMD14/PSMB3/PSMC4/CKS1B/PSMD8/PSMD4/PSMB6/PSMA2/CDK4/CDKN1B/UBA52/PSMB1/SKP1/RPS27A
REACTOME_HSF1_ACTIVATION	REACTOME_HSF1_ACTIVATION	28	-0.289882	-0.932656	0.584362	0.709703	0.477506	4107	tags=21%, list=12%, signal=19%	MRPL18/PTGES3/RLN1/RPA2/RPA3/COL4A6
REACTOME_TICAM1_TRAF6_DEPENDENT_INDUCTION_OF_TAK1_COMPLEX	REACTOME_TICAM1_TRAF6_DEPENDENT_INDUCTION_OF_TAK1_COMPLEX	11	-0.372938	-0.936445	0.536634	0.679928	0.457473	3553	tags=36%, list=11%, signal=32%	UBB/TAB1/UBA52/RPS27A
REACTOME_PTEN_REGULATION	REACTOME_PTEN_REGULATION	134	-0.217847	-0.937372	0.604938	0.719041	0.48379	7728	tags=35%, list=23%, signal=27%	MTA1/HDAC1/RRAGB/PSMB4/CHD3/AGO1/SCMH1/AKT3/AKT1/PSMD3/PSMB7/NEDD4/UBB/MLST8/MKRN1/HDAC2/PSMD10/LAMTOR3/HDAC7/EGR1/PSMD9/RRAGA/CHD4/LAMTOR5/PHC2/PSMD14/PSMB3/RBBP4/PSMC4/PSMD8/PSMD4/PSMB6/CBX8/PSMA2/OTUD3/EZH2/KDM1A/TNRC6C/PHC1/MAF1/UBA52/CSNK2B/LAMTOR4/PSMB1/LAMTOR2/RPS27A/TP53
REACTOME_SUMOYLATION_OF_DNA_METHYLATION_PROTEINS	REACTOME_SUMOYLATION_OF_DNA_METHYLATION_PROTEINS	16	-0.341892	-0.938741	0.551282	0.690173	0.464366	7185	tags=50%, list=22%, signal=39%	CBX2/SCMH1/UBE2I/SUMO1/PHC2/CBX8/PHC1/DNMT1
REACTOME_REGULATION_OF_FZD_BY_UBIQUITINATION	REACTOME_REGULATION_OF_FZD_BY_UBIQUITINATION	20	-0.320343	-0.940826	0.51797	0.667738	0.449271	2642	tags=30%, list=8%, signal=28%	UBB/RSPO1/FZD4/UBA52/RNF43/RPS27A
REACTOME_TRIGLYCERIDE_CATABOLISM	REACTOME_TRIGLYCERIDE_CATABOLISM	18	-0.329419	-0.942848	0.540084	0.679928	0.457473	4752	tags=28%, list=14%, signal=24%	PPP1CA/FABP5/PNPLA4/FABP6/CAV1
REACTOME_WNT5A_DEPENDENT_INTERNALIZATION_OF_FZD2_FZD5_AND_ROR2	REACTOME_WNT5A_DEPENDENT_INTERNALIZATION_OF_FZD2_FZD5_AND_ROR2	13	-0.356575	-0.945186	0.538922	0.679928	0.457473	6408	tags=38%, list=19%, signal=31%	AP2M1/AP2B1/AP2A1/ROR2/FZD2
REACTOME_IRAK2_MEDIATED_ACTIVATION_OF_TAK1_COMPLEX	REACTOME_IRAK2_MEDIATED_ACTIVATION_OF_TAK1_COMPLEX	10	-0.385229	-0.946764	0.518664	0.667869	0.449359	3553	tags=40%, list=11%, signal=36%	UBB/TAB1/UBA52/RPS27A
REACTOME_DEGRADATION_OF_BETA_CATENIN_BY_THE_DESTRUCTION_COMPLEX	REACTOME_DEGRADATION_OF_BETA_CATENIN_BY_THE_DESTRUCTION_COMPLEX	81	-0.241932	-0.950313	0.56383	0.697368	0.469207	6683	tags=31%, list=20%, signal=25%	PSMD3/PSMB7/UBB/AXIN1/PSMD10/PPP2R5C/PSMD9/CTBP1/PSMD14/PSMB3/CTBP2/PSMC4/PSMD8/PSMD4/FRAT2/PSMB6/PPP2R1A/PSMA2/UBA52/PSMB1/PPP2R5D/RBX1/SKP1/FRAT1/RPS27A
REACTOME_SIGNALING_BY_ERBB4	REACTOME_SIGNALING_BY_ERBB4	49	-0.262765	-0.955424	0.536437	0.679928	0.457473	7418	tags=35%, list=23%, signal=27%	PSEN2/NRG3/EREG/NEDD4/UBB/SPARC/SHC1/PGR/ERBB4/BTC/PIK3CA/ERBB3/UBA52/WWOX/PSENEN/RPS27A/STMN1
REACTOME_TP53_REGULATES_TRANSCRIPTION_OF_GENES_INVOLVED_IN_CYTOCHROME_C_RELEASE	REACTOME_TP53_REGULATES_TRANSCRIPTION_OF_GENES_INVOLVED_IN_CYTOCHROME_C_RELEASE	19	-0.3304	-0.957552	0.511677	0.6625	0.445747	577	tags=21%, list=2%, signal=21%	BNIP3L/ATM/TP63/TP53
REACTOME_UPTAKE_AND_ACTIONS_OF_BACTERIAL_TOXINS	REACTOME_UPTAKE_AND_ACTIONS_OF_BACTERIAL_TOXINS	29	-0.295502	-0.959786	0.532091	0.679727	0.457338	3525	tags=21%, list=11%, signal=18%	SNAP25/MAP2K2/CD9/MAP2K6/EEF2/SV2B
REACTOME_TGF_BETA_RECEPTOR_SIGNALING_IN_EMT_EPITHELIAL_TO_MESENCHYMAL_TRANSITION	REACTOME_TGF_BETA_RECEPTOR_SIGNALING_IN_EMT_EPITHELIAL_TO_MESENCHYMAL_TRANSITION	16	-0.349902	-0.960734	0.534188	0.679928	0.457473	4166	tags=38%, list=13%, signal=33%	RHOA/UBB/PARD6A/UBA52/F11R/RPS27A
REACTOME_ACTIVATED_TAK1_MEDIATES_P38_MAPK_ACTIVATION	REACTOME_ACTIVATED_TAK1_MEDIATES_P38_MAPK_ACTIVATION	23	-0.318309	-0.964456	0.491667	0.646783	0.435172	3553	tags=26%, list=11%, signal=23%	TAB1/UBE2V1/UBA52/MAP2K6/NOD1/RPS27A
REACTOME_TIGHT_JUNCTION_INTERACTIONS	REACTOME_TIGHT_JUNCTION_INTERACTIONS	24	-0.313642	-0.966341	0.521739	0.671062	0.451508	9257	tags=42%, list=28%, signal=30%	CLDN9/PARD6G/CLDN12/CLDN1/CLDN3/PARD6A/CLDN22/CLDN7/F11R/CLDN5
REACTOME_FBXL7_DOWN_REGULATES_AURKA_DURING_MITOTIC_ENTRY_AND_IN_EARLY_MITOSIS	REACTOME_FBXL7_DOWN_REGULATES_AURKA_DURING_MITOTIC_ENTRY_AND_IN_EARLY_MITOSIS	52	-0.264018	-0.968371	0.515936	0.665969	0.448081	9458	tags=48%, list=29%, signal=34%	PSMD12/PSMA7/PSMD13/PSMA1/PSMF1/PSMB11/AURKA/PSMB4/PSMD3/PSMB7/UBB/PSMD10/PSMD9/PSMD14/PSMB3/PSMC4/PSMD8/PSMD4/PSMB6/PSMA2/UBA52/PSMB1/RBX1/SKP1/RPS27A
REACTOME_OVARIAN_TUMOR_DOMAIN_PROTEASES	REACTOME_OVARIAN_TUMOR_DOMAIN_PROTEASES	37	-0.285122	-0.97	0.491968	0.646783	0.435172	3177	tags=19%, list=10%, signal=17%	OTUD3/OTUD5/UBA52/NOD1/RNF135/RPS27A/TP53
REACTOME_REGULATION_OF_PTEN_GENE_TRANSCRIPTION	REACTOME_REGULATION_OF_PTEN_GENE_TRANSCRIPTION	59	-0.257795	-0.973676	0.502924	0.657356	0.442286	7728	tags=39%, list=23%, signal=30%	MTA1/HDAC1/RRAGB/CHD3/SCMH1/MLST8/HDAC2/LAMTOR3/HDAC7/EGR1/RRAGA/CHD4/LAMTOR5/PHC2/RBBP4/CBX8/EZH2/KDM1A/PHC1/MAF1/LAMTOR4/LAMTOR2/TP53
REACTOME_SYNTHESIS_OF_IP3_AND_IP4_IN_THE_CYTOSOL	REACTOME_SYNTHESIS_OF_IP3_AND_IP4_IN_THE_CYTOSOL	25	-0.314449	-0.973739	0.509356	0.661927	0.445362	2777	tags=20%, list=8%, signal=18%	PLCE1/INPP5B/INPP5J/ITPK1/PLCD1
REACTOME_SIGNALING_BY_FGFR_IN_DISEASE	REACTOME_SIGNALING_BY_FGFR_IN_DISEASE	56	-0.261873	-0.976064	0.496078	0.65067	0.437788	7830	tags=38%, list=24%, signal=29%	GTF2F2/GTF2F1/CUX1/FGF17/POLR2L/PLCG1/NCBP1/POLR2F/BCR/PIK3CA/POLR2K/NCBP2/POLR2C/FGF7/FGFR2/FGFR1OP2/POLR2I/STAT5B/POLR2J/POLR2G/CNTRL
REACTOME_CALNEXIN_CALRETICULIN_CYCLE	REACTOME_CALNEXIN_CALRETICULIN_CYCLE	26	-0.309812	-0.976677	0.512146	0.6625	0.445747	6586	tags=35%, list=20%, signal=28%	GANAB/UBB/EDEM2/AMFR/PRKCSH/TRIM13/UBA52/RNF5/RPS27A
REACTOME_SYNDECAN_INTERACTIONS	REACTOME_SYNDECAN_INTERACTIONS	27	-0.305619	-0.978494	0.506122	0.658651	0.443157	4509	tags=19%, list=14%, signal=16%	COL3A1/ACTN1/COL5A2/COL5A1/THBS1
REACTOME_INCRETIN_SYNTHESIS_SECRETION_AND_INACTIVATION	REACTOME_INCRETIN_SYNTHESIS_SECRETION_AND_INACTIVATION	15	-0.359323	-0.980116	0.484211	0.643191	0.432756	2489	tags=20%, list=8%, signal=18%	GNB3/SPCS1/SEC11A
REACTOME_NRIF_SIGNALS_CELL_DEATH_FROM_THE_NUCLEUS	REACTOME_NRIF_SIGNALS_CELL_DEATH_FROM_THE_NUCLEUS	15	-0.360757	-0.984029	0.482105	0.642048	0.431986	2604	tags=47%, list=8%, signal=43%	PSEN2/UBB/MAPK8/UBA52/ITGB3BP/PSENEN/RPS27A
REACTOME_TRAF6_MEDIATED_IRF7_ACTIVATION_IN_TLR7_8_OR_9_SIGNALING	REACTOME_TRAF6_MEDIATED_IRF7_ACTIVATION_IN_TLR7_8_OR_9_SIGNALING	12	-0.378144	-0.985239	0.484674	0.643191	0.432756	3169	tags=33%, list=10%, signal=30%	IRAK4/UBE2V1/UBA52/RPS27A
REACTOME_N_GLYCAN_TRIMMING_IN_THE_ER_AND_CALNEXIN_CALRETICULIN_CYCLE	REACTOME_N_GLYCAN_TRIMMING_IN_THE_ER_AND_CALNEXIN_CALRETICULIN_CYCLE	35	-0.291373	-0.985599	0.469062	0.629883	0.423802	4770	tags=29%, list=15%, signal=24%	GANAB/UBB/EDEM2/AMFR/PRKCSH/TRIM13/UBA52/RNF5/UBXN1/RPS27A
REACTOME_SYNTHESIS_SECRETION_AND_INACTIVATION_OF_GLUCOSE_DEPENDENT_INSULINOTROPIC_POLYPEPTIDE_GIP	REACTOME_SYNTHESIS_SECRETION_AND_INACTIVATION_OF_GLUCOSE_DEPENDENT_INSULINOTROPIC_POLYPEPTIDE_GIP	10	-0.402436	-0.989051	0.477407	0.637296	0.428789	1236	tags=30%, list=4%, signal=29%	PAX6/SPCS1/SEC11A
REACTOME_COOPERATION_OF_PDCL_PHLP1_AND_TRIC_CCT_IN_G_PROTEIN_BETA_FOLDING	REACTOME_COOPERATION_OF_PDCL_PHLP1_AND_TRIC_CCT_IN_G_PROTEIN_BETA_FOLDING	37	-0.292037	-0.993524	0.443775	0.611954	0.411738	4753	tags=24%, list=14%, signal=21%	CCT4/CCT3/GNG7/GNB3/CSNK2B/GNG3/GNG4/CCT6B/RGS6
REACTOME_EXPORT_OF_VIRAL_RIBONUCLEOPROTEINS_FROM_NUCLEUS	REACTOME_EXPORT_OF_VIRAL_RIBONUCLEOPROTEINS_FROM_NUCLEUS	32	-0.300235	-0.994712	0.453061	0.616469	0.414776	8160	tags=31%, list=25%, signal=24%	RAE1/NUP214/NUP43/NUP62/NUP35/NUP54/NDC1/NUP210/NUP93/AAAS
REACTOME_SIGNALING_BY_NOTCH1_IN_CANCER	REACTOME_SIGNALING_BY_NOTCH1_IN_CANCER	58	-0.264892	-0.995385	0.46169	0.625945	0.421152	6215	tags=28%, list=19%, signal=22%	NEURL1/UBB/HDAC2/MAML3/HDAC7/SNW1/HEY1/CDK8/HDAC4/HEY2/UBA52/PSENEN/RBX1/SKP1/RPS27A/TBL1X
REACTOME_GENERATION_OF_SECOND_MESSENGER_MOLECULES	REACTOME_GENERATION_OF_SECOND_MESSENGER_MOLECULES	21	-0.336582	-1.00194	0.450317	0.616469	0.414776	9109	tags=38%, list=28%, signal=28%	CD101/ENAH/PAK1/PLCG1/HLA-DRB1/WAS/HLA-DRB5/EVL
REACTOME_NF_KB_IS_ACTIVATED_AND_SIGNALS_SURVIVAL	REACTOME_NF_KB_IS_ACTIVATED_AND_SIGNALS_SURVIVAL	12	-0.384675	-1.00226	0.465517	0.627364	0.422106	4190	tags=42%, list=13%, signal=36%	UBB/IKBKB/UBA52/NFKB1/RPS27A
REACTOME_REGULATION_OF_PYRUVATE_DEHYDROGENASE_PDH_COMPLEX	REACTOME_REGULATION_OF_PYRUVATE_DEHYDROGENASE_PDH_COMPLEX	15	-0.368008	-1.00381	0.452632	0.616469	0.414776	3691	tags=27%, list=11%, signal=24%	RXRA/PDHB/PDK3/GSTZ1
REACTOME_TP53_REGULATES_TRANSCRIPTION_OF_DEATH_RECEPTORS_AND_LIGANDS	REACTOME_TP53_REGULATES_TRANSCRIPTION_OF_DEATH_RECEPTORS_AND_LIGANDS	12	-0.386473	-1.00694	0.457854	0.621492	0.418156	2361	tags=25%, list=7%, signal=23%	TMEM219/TP63/TP53
REACTOME_SUMOYLATION_OF_TRANSCRIPTION_FACTORS	REACTOME_SUMOYLATION_OF_TRANSCRIPTION_FACTORS	20	-0.342937	-1.00718	0.439746	0.609378	0.410005	6219	tags=25%, list=19%, signal=20%	PIAS3/UBE2I/SUMO1/CDKN2A/TP53
REACTOME_KETONE_BODY_METABOLISM	REACTOME_KETONE_BODY_METABOLISM	10	-0.4115	-1.01133	0.451866	0.616469	0.414776	4681	tags=40%, list=14%, signal=34%	OXCT1/ACSS3/ACAT1/HMGCLL1
REACTOME_DEFECTS_IN_COBALAMIN_B12_METABOLISM	REACTOME_DEFECTS_IN_COBALAMIN_B12_METABOLISM	12	-0.389473	-1.01476	0.444444	0.612129	0.411856	2042	tags=42%, list=6%, signal=39%	MMADHC/CD320/MMAA/MMAB/MMACHC
REACTOME_MACROAUTOPHAGY	REACTOME_MACROAUTOPHAGY	85	-0.256706	-1.01896	0.405797	0.577225	0.388372	6191	tags=27%, list=19%, signal=22%	UBB/CHMP4C/MLST8/ATG4B/LAMTOR3/WDR45/RRAGA/LAMTOR5/ATG3/PRKAG1/GABARAP/ATG7/TOMM22/ATG4C/UBA52/CSNK2B/LAMTOR4/CHMP2A/VDAC1/LAMTOR2/TOMM6/RPS27A/TOMM7
REACTOME_CDK_MEDIATED_PHOSPHORYLATION_AND_REMOVAL_OF_CDC6	REACTOME_CDK_MEDIATED_PHOSPHORYLATION_AND_REMOVAL_OF_CDC6	70	-0.265318	-1.02096	0.401222	0.572958	0.385501	9147	tags=43%, list=28%, signal=31%	PSMA7/CDC27/PSMD13/PSMA1/CDK2/PSMF1/PSMB11/PSMB4/CDC26/PSMD3/PSMB7/UBB/PSMD10/PSMD9/PSMD14/PSMB3/PSMC4/PSMD8/PSMD4/UBE2C/PSMB6/ANAPC5/ANAPC11/PSMA2/ANAPC7/UBA52/PSMB1/ANAPC15/ANAPC16/RPS27A
REACTOME_SIGNALING_BY_EGFR_IN_CANCER	REACTOME_SIGNALING_BY_EGFR_IN_CANCER	24	-0.333237	-1.02671	0.436853	0.60686	0.408311	6640	tags=42%, list=20%, signal=33%	EREG/UBB/PLCG1/SHC1/BTC/PIK3CA/EPGN/UBA52/AREG/RPS27A
REACTOME_SIGNALING_BY_MET	REACTOME_SIGNALING_BY_MET	76	-0.262883	-1.02862	0.385567	0.557589	0.37516	4509	tags=21%, list=14%, signal=18%	COL3A1/PIK3CA/MET/RAC1/EPS15/LAMB3/PTPN1/PTPN2/UBA52/COL5A2/SH3KBP1/COL5A1/LRIG1/RPS27A/SH3GL3/TNS3
REACTOME_KSRP_KHSRP_BINDS_AND_DESTABILIZES_MRNA	REACTOME_KSRP_KHSRP_BINDS_AND_DESTABILIZES_MRNA	17	-0.369239	-1.03023	0.401274	0.572958	0.385501	6714	tags=41%, list=20%, signal=33%	AKT1/EXOSC2/EXOSC9/EXOSC8/EXOSC1/EXOSC7/EXOSC5
REACTOME_GLYCOSPHINGOLIPID_METABOLISM	REACTOME_GLYCOSPHINGOLIPID_METABOLISM	40	-0.296939	-1.03362	0.387674	0.559918	0.376727	4020	tags=38%, list=12%, signal=33%	ESYT3/ESYT1/ARSJ/ARSE/ARSB/NEU3/GBA/ARSG/SUMF2/SUMF1/GLTP/GLB1L/ARSD/GM2A/CERK
REACTOME_NEGATIVE_REGULATION_OF_NOTCH4_SIGNALING	REACTOME_NEGATIVE_REGULATION_OF_NOTCH4_SIGNALING	53	-0.280606	-1.03773	0.390291	0.562259	0.378302	6714	tags=36%, list=20%, signal=29%	AKT1/PSMD3/PSMB7/UBB/PSMD10/PSMD9/PSMD14/PSMB3/PSMC4/PSMD8/PSMD4/PSMB6/TACC3/PSMA2/UBA52/PSMB1/RBX1/SKP1/RPS27A
REACTOME_PENTOSE_PHOSPHATE_PATHWAY	REACTOME_PENTOSE_PHOSPHATE_PATHWAY	13	-0.392028	-1.03916	0.417166	0.590418	0.397248	7138	tags=54%, list=22%, signal=42%	RPIA/RBKS/PRPS2/RPEL1/TKT/DERA/PRPS1
REACTOME_CELL_JUNCTION_ORGANIZATION	REACTOME_CELL_JUNCTION_ORGANIZATION	74	-0.267579	-1.04081	0.369835	0.550361	0.370297	4358	tags=26%, list=13%, signal=22%	CDH12/FLNA/PARD6A/CLDN22/PARVB/LIMS1/RSU1/ANG/CDH17/PARVA/LAMB3/ACTN1/CLDN7/ILK/F11R/CLDN5/CTNNA1/ACTG1/SDK1
REACTOME_PROGRAMMED_CELL_DEATH	REACTOME_PROGRAMMED_CELL_DEATH	172	-0.234179	-1.04172	0.339468	0.516065	0.347222	6720	tags=26%, list=20%, signal=21%	DSG1/AKT1/PSMD3/PSMB7/AVEN/GAS2/UBB/PSMD10/DIABLO/FADD/MAPK8/TICAM2/PSMD9/APIP/PSMD14/PSMB3/PSMC4/PSMD8/PSMD4/PSMB6/BCL2/E2F1/OMA1/VIM/YWHAQ/PSMA2/HIST1H1A/UACA/UBA52/PSMB1/H1F0/HMGB1/LMNB1/TFDP2/BMF/CARD8/TP63/PKP1/RPS27A/HMGB2/HIST1H1D/HIST1H1B/HIST1H1C/HIST1H1E/TP53
REACTOME_NUCLEAR_IMPORT_OF_REV_PROTEIN	REACTOME_NUCLEAR_IMPORT_OF_REV_PROTEIN	33	-0.313883	-1.04736	0.377823	0.556377	0.374345	8160	tags=39%, list=25%, signal=30%	RAN/RCC1/RAE1/NUP214/NUP43/NUP62/NPM1/NUP35/NUP54/NDC1/NUP210/NUP93/AAAS
REACTOME_MECP2_REGULATES_NEURONAL_RECEPTORS_AND_CHANNELS	REACTOME_MECP2_REGULATES_NEURONAL_RECEPTORS_AND_CHANNELS	13	-0.396194	-1.05021	0.409182	0.581306	0.391118	8569	tags=62%, list=26%, signal=46%	CREB1/HDAC1/SLC2A3/PTPN4/HDAC2/MET/PTPN1/FKBP5
REACTOME_PROSTACYCLIN_SIGNALLING_THROUGH_PROSTACYCLIN_RECEPTOR	REACTOME_PROSTACYCLIN_SIGNALLING_THROUGH_PROSTACYCLIN_RECEPTOR	16	-0.383149	-1.05202	0.391026	0.562598	0.37853	4536	tags=31%, list=14%, signal=27%	GNG7/GNAS/GNB3/GNG3/GNG4
REACTOME_THE_ACTIVATION_OF_ARYLSULFATASES	REACTOME_THE_ACTIVATION_OF_ARYLSULFATASES	11	-0.419367	-1.05303	0.413861	0.586477	0.394597	7412	tags=64%, list=23%, signal=49%	ARSJ/ARSE/ARSB/ARSG/SUMF2/SUMF1/ARSD
REACTOME_RHO_GTPASES_ACTIVATE_CIT	REACTOME_RHO_GTPASES_ACTIVATE_CIT	19	-0.363374	-1.05311	0.380042	0.557266	0.374943	4489	tags=42%, list=14%, signal=36%	KIF14/RHOA/MYL6/MYH11/RAC1/CIT/PRC1/CDKN1B
REACTOME_HYALURONAN_METABOLISM	REACTOME_HYALURONAN_METABOLISM	16	-0.384579	-1.05595	0.384615	0.557589	0.37516	5278	tags=31%, list=16%, signal=26%	ABCC5/HMMR/CD44/CHP1/STAB2
REACTOME_REGULATION_OF_TP53_ACTIVITY_THROUGH_ACETYLATION	REACTOME_REGULATION_OF_TP53_ACTIVITY_THROUGH_ACETYLATION	29	-0.325631	-1.05764	0.374741	0.554735	0.37324	8366	tags=45%, list=25%, signal=33%	MBD3/BRD7/HDAC1/CHD3/AKT3/AKT1/HDAC2/CHD4/RBBP4/PIP4K2B/MEAF6/MAP2K6/TP53
REACTOME_NUCLEAR_ENVELOPE_REASSEMBLY	REACTOME_NUCLEAR_ENVELOPE_REASSEMBLY	13	-0.399855	-1.05991	0.399202	0.571446	0.384484	9033	tags=62%, list=27%, signal=45%	VRK2/LMNA/EMD/TMPO/PPP2R1A/VRK1/BANF1/LMNB1
REACTOME_BUDDING_AND_MATURATION_OF_HIV_VIRION	REACTOME_BUDDING_AND_MATURATION_OF_HIV_VIRION	28	-0.329536	-1.06024	0.380658	0.557266	0.374943	6191	tags=36%, list=19%, signal=29%	UBB/CHMP4C/VPS37C/PPIA/VPS4A/UBA52/VPS28/MVB12A/CHMP2A/RPS27A
REACTOME_INTERACTIONS_OF_REV_WITH_HOST_CELLULAR_PROTEINS	REACTOME_INTERACTIONS_OF_REV_WITH_HOST_CELLULAR_PROTEINS	36	-0.314124	-1.06315	0.352	0.529185	0.356049	8160	tags=33%, list=25%, signal=25%	RAE1/NUP214/NUP43/NUP62/NPM1/NUP35/NUP54/NDC1/NUP210/NUP93/RANBP1/AAAS
REACTOME_SYNTHESIS_SECRETION_AND_DEACYLATION_OF_GHRELIN	REACTOME_SYNTHESIS_SECRETION_AND_DEACYLATION_OF_GHRELIN	15	-0.389914	-1.06356	0.376842	0.555657	0.373861	5165	tags=33%, list=16%, signal=28%	MBOAT4/INS/GHRL/SPCS1/SEC11A
REACTOME_JNK_C_JUN_KINASES_PHOSPHORYLATION_AND_ACTIVATION_MEDIATED_BY_ACTIVATED_HUMAN_TAK1	REACTOME_JNK_C_JUN_KINASES_PHOSPHORYLATION_AND_ACTIVATION_MEDIATED_BY_ACTIVATED_HUMAN_TAK1	22	-0.355622	-1.06636	0.363248	0.541989	0.364664	7607	tags=41%, list=23%, signal=31%	NOD2/RIPK2/UBB/MAPK8/TAB1/UBE2V1/UBA52/NOD1/RPS27A
REACTOME_PROTEIN_METHYLATION	REACTOME_PROTEIN_METHYLATION	13	-0.402894	-1.06797	0.383234	0.557266	0.374943	11776	tags=62%, list=36%, signal=40%	METTL21A/PRMT3/METTL22/EEF1A1/CAMKMT/RPS2/ETFB/EEF2
REACTOME_ELASTIC_FIBRE_FORMATION	REACTOME_ELASTIC_FIBRE_FORMATION	41	-0.305151	-1.06942	0.328094	0.505588	0.340173	7693	tags=39%, list=23%, signal=30%	EMILIN3/ITGB5/LOXL1/ITGB6/MFAP2/LOXL2/FBN3/BMP7/MFAP1/FBLN2/ITGB8/LTBP1/LTBP2/TGFB3/TGFB2/EFEMP1
REACTOME_SIGNALING_BY_HEDGEHOG	REACTOME_SIGNALING_BY_HEDGEHOG	140	-0.247242	-1.07218	0.282258	0.456796	0.307344	4828	tags=24%, list=15%, signal=21%	WDR19/PSMD14/PSMB3/IFT57/SMO/PSMC4/PSMD8/TTC21B/IFT88/PSMD4/FUZ/ADCY1/PSMB6/GNAS/GAS8/GLI2/PSMA2/GLI1/TUBA1A/UBA52/PSMB1/IFT52/ADCY4/IHH/RBX1/SKP1/MKS1/IFT140/HHAT/IFT172/CDON/IFT122/RPS27A/SCUBE2
REACTOME_TRANSCRIPTIONAL_ACTIVATION_OF_MITOCHONDRIAL_BIOGENESIS	REACTOME_TRANSCRIPTIONAL_ACTIVATION_OF_MITOCHONDRIAL_BIOGENESIS	51	-0.293835	-1.07389	0.335366	0.512016	0.344497	6388	tags=27%, list=19%, signal=22%	POLG2/MEF2C/NRF1/TFAM/GLUD1/POLRMT/SOD2/RXRA/CRTC3/IDH2/SIRT3/SIRT5/SSBP1/TBL1X
REACTOME_PRESYNAPTIC_FUNCTION_OF_KAINATE_RECEPTORS	REACTOME_PRESYNAPTIC_FUNCTION_OF_KAINATE_RECEPTORS	18	-0.375957	-1.07605	0.352321	0.529185	0.356049	2489	tags=28%, list=8%, signal=26%	GNG7/GNB3/GNG3/GNG4/GRIK3
REACTOME_GLYCOLYSIS	REACTOME_GLYCOLYSIS	68	-0.280833	-1.07803	0.335341	0.512016	0.344497	9536	tags=41%, list=29%, signal=29%	PRKACB/PKM/PGAM1/PGM2L1/RAE1/NUP214/NUP43/ALDOA/NUP62/GPI/PGK1/NUP35/HK1/NUP54/NDC1/PFKFB1/NUP210/GAPDHS/ENO3/NUP93/ENO1/ALDOC/PPP2R1A/GAPDH/TPI1/AAAS/PPP2R5D/PFKM
REACTOME_RHO_GTPASES_ACTIVATE_PAKS	REACTOME_RHO_GTPASES_ACTIVATE_PAKS	20	-0.36824	-1.08149	0.372093	0.552264	0.371578	4489	tags=35%, list=14%, signal=30%	NF2/PAK1/MYL6/MYH11/FLNA/RAC1/MYLK
REACTOME_AMINO_ACID_TRANSPORT_ACROSS_THE_PLASMA_MEMBRANE	REACTOME_AMINO_ACID_TRANSPORT_ACROSS_THE_PLASMA_MEMBRANE	29	-0.333174	-1.08214	0.347826	0.525935	0.353863	1998	tags=14%, list=6%, signal=13%	SLC7A1/SLC7A11/SLC1A4/SLC43A1
REACTOME_TRANSPORT_OF_NUCLEOSIDES_AND_FREE_PURINE_AND_PYRIMIDINE_BASES_ACROSS_THE_PLASMA_MEMBRANE	REACTOME_TRANSPORT_OF_NUCLEOSIDES_AND_FREE_PURINE_AND_PYRIMIDINE_BASES_ACROSS_THE_PLASMA_MEMBRANE	12	-0.417374	-1.08745	0.383142	0.557266	0.374943	830	tags=17%, list=3%, signal=16%	SLC25A6/SLC25A5
REACTOME_PYRUVATE_METABOLISM	REACTOME_PYRUVATE_METABOLISM	30	-0.33196	-1.09024	0.325153	0.501741	0.337585	3691	tags=23%, list=11%, signal=21%	RXRA/PDHB/MPC2/PDK3/LDHB/VDAC1/GSTZ1
REACTOME_INTERLEUKIN_37_SIGNALING	REACTOME_INTERLEUKIN_37_SIGNALING	18	-0.381348	-1.09148	0.335443	0.512016	0.344497	6765	tags=39%, list=21%, signal=31%	PTPN13/PTPN4/PTPN18/SIGIRR/PTPN2/PTPN6/PTPN14
REACTOME_NEDDYLATION	REACTOME_NEDDYLATION	219	-0.237219	-1.09392	0.227006	0.400568	0.269513	4688	tags=20%, list=14%, signal=17%	PSMD14/PSMB3/DCAF13/CCNF/CCDC8/PSMC4/PSMD8/PSMD4/PSMB6/COPS7A/CCDC22/DDB1/ASB9/DDB2/NEURL2/PSMA2/COMMD5/FBXL22/UBA52/WDR5/CISH/PSMB1/ASB13/FBXW9/COMMD1/KBTBD13/FBXW8/DCAF11/COPS4/FBXO4/UCHL3/SENP8/COMMD6/COMMD3/RBX1/SKP1/RNF7/FBXO15/FBXO17/KLHL5/BIRC5/DCAF7/RPS27A/SPSB3
REACTOME_SIGNALING_BY_FGFR2	REACTOME_SIGNALING_BY_FGFR2	66	-0.287898	-1.09641	0.271805	0.44824	0.301588	8062	tags=41%, list=25%, signal=31%	FRS3/PTBP1/GTF2F2/GTF2F1/FGFBP1/FGF17/POLR2L/UBB/PLCG1/SHC1/NCBP1/POLR2F/PIK3CA/HNRNPF/FGFBP3/POLR2K/NCBP2/PPP2R1A/POLR2C/FGF7/UBA52/FGFR2/POLR2I/POLR2J/POLR2G/HNRNPA1/RPS27A
REACTOME_G1_S_DNA_DAMAGE_CHECKPOINTS	REACTOME_G1_S_DNA_DAMAGE_CHECKPOINTS	65	-0.290483	-1.10557	0.257085	0.43477	0.292525	8617	tags=46%, list=26%, signal=34%	PSMA7/PSMD13/PSMA1/CDK2/MDM4/PSMF1/PSMB11/PSMB4/PHF20/PSMD3/PSMB7/UBB/PSMD10/PSMD9/PSMD14/PSMB3/PSMC4/PSMD8/PSMD4/PSMB6/ATM/PSMA2/CDKN1B/CDKN2A/UBA52/CHEK1/PSMB1/CHEK2/RPS27A/TP53
REACTOME_NOTCH1_INTRACELLULAR_DOMAIN_REGULATES_TRANSCRIPTION	REACTOME_NOTCH1_INTRACELLULAR_DOMAIN_REGULATES_TRANSCRIPTION	47	-0.30785	-1.10715	0.284	0.458957	0.308798	6191	tags=30%, list=19%, signal=24%	UBB/HDAC2/MAML3/HDAC7/SNW1/HEY1/CDK8/HDAC4/HEY2/UBA52/RBX1/SKP1/RPS27A/TBL1X
REACTOME_TP53_REGULATES_TRANSCRIPTION_OF_CELL_CYCLE_GENES	REACTOME_TP53_REGULATES_TRANSCRIPTION_OF_CELL_CYCLE_GENES	47	-0.310485	-1.11663	0.268	0.446535	0.30044	8558	tags=45%, list=26%, signal=33%	CDK2/E2F4/CDK1/AURKA/CNOT7/CENPJ/NPM1/E2F7/CNOT6L/RBL1/PCNA/CDC25C/PRMT1/E2F1/CCNB1/CDKN1B/E2F8/TFDP2/CNOT8/RGCC/TP53
REACTOME_REGULATION_OF_TP53_EXPRESSION_AND_DEGRADATION	REACTOME_REGULATION_OF_TP53_EXPRESSION_AND_DEGRADATION	37	-0.328283	-1.11683	0.273092	0.449378	0.302353	8558	tags=43%, list=26%, signal=32%	CDK2/MDM4/CDK1/PHF20/AKT3/AKT1/UBB/MLST8/PPP2R5C/PPP2R1A/ATM/CDKN2A/UBA52/CHEK2/RPS27A/TP53
REACTOME_RESPONSE_TO_ELEVATED_PLATELET_CYTOSOLIC_CA2PLUS	REACTOME_RESPONSE_TO_ELEVATED_PLATELET_CYTOSOLIC_CA2PLUS	116	-0.2653	-1.11717	0.231405	0.405318	0.272708	5294	tags=28%, list=16%, signal=23%	CHID1/IGF2/ALB/F5/RARRES2/OLA1/TIMP1/FLNA/CD36/PPIA/CLU/SOD1/SERPINA4/MAGED2/ACTN1/CD9/TGFB3/VEGFC/CD109/TF/PCDH7/MMRN1/TMSB4X/SYTL4/FAM49B/THBS1/TAGLN2/SERPINE1/TGFB2/PCYOX1L/SERPINA1/VWF
REACTOME_HEDGEHOG_OFF_STATE	REACTOME_HEDGEHOG_OFF_STATE	107	-0.270542	-1.1195	0.23374	0.406254	0.273338	6866	tags=36%, list=21%, signal=28%	WDR35/PSMD3/PSMB7/RPGRIP1L/UBB/ADCY3/PSMD10/TUBA3D/PSMD9/WDR19/PSMD14/PSMB3/IFT57/SMO/PSMC4/PSMD8/TTC21B/IFT88/PSMD4/FUZ/ADCY1/PSMB6/GNAS/GLI2/PSMA2/GLI1/TUBA1A/UBA52/PSMB1/IFT52/ADCY4/RBX1/SKP1/MKS1/IFT140/IFT172/IFT122/RPS27A
REACTOME_CD28_DEPENDENT_PI3K_AKT_SIGNALING	REACTOME_CD28_DEPENDENT_PI3K_AKT_SIGNALING	20	-0.382271	-1.1227	0.308668	0.484773	0.326168	7963	tags=40%, list=24%, signal=30%	PIK3R3/AKT3/AKT1/MLST8/PIK3CA/FYN/TRIB3/THEM4
REACTOME_REGULATION_OF_SIGNALING_BY_CBL	REACTOME_REGULATION_OF_SIGNALING_BY_CBL	22	-0.375274	-1.12529	0.309829	0.484773	0.326168	4159	tags=50%, list=13%, signal=44%	LYN/RAPGEF1/SYK/PIK3R3/UBB/PIK3CA/FYN/UBA52/BLNK/HCK/RPS27A
REACTOME_DISASSEMBLY_OF_THE_DESTRUCTION_COMPLEX_AND_RECRUITMENT_OF_AXIN_TO_THE_MEMBRANE	REACTOME_DISASSEMBLY_OF_THE_DESTRUCTION_COMPLEX_AND_RECRUITMENT_OF_AXIN_TO_THE_MEMBRANE	29	-0.347256	-1.12788	0.273292	0.449378	0.302353	6405	tags=34%, list=19%, signal=28%	CSNK1G2/AXIN1/DVL2/PPP2R5C/FRAT2/PPP2R1A/PPP2R5D/FRAT1/FZD2/CAV1
REACTOME_DERMATAN_SULFATE_BIOSYNTHESIS	REACTOME_DERMATAN_SULFATE_BIOSYNTHESIS	10	-0.461885	-1.13516	0.330059	0.507696	0.341591	4237	tags=40%, list=13%, signal=35%	CHST14/VCAN/DSE/CSPG4
REACTOME_PROLACTIN_RECEPTOR_SIGNALING	REACTOME_PROLACTIN_RECEPTOR_SIGNALING	11	-0.452587	-1.13644	0.320792	0.497051	0.334429	1839	tags=27%, list=6%, signal=26%	STAT5B/RBX1/SKP1
REACTOME_DEFECTIVE_TPR_MAY_CONFER_SUSCEPTIBILITY_TOWARDS_THYROID_PAPILLARY_CARCINOMA_TPC	REACTOME_DEFECTIVE_TPR_MAY_CONFER_SUSCEPTIBILITY_TOWARDS_THYROID_PAPILLARY_CARCINOMA_TPC	30	-0.346529	-1.13809	0.267894	0.446535	0.30044	8160	tags=33%, list=25%, signal=25%	RAE1/NUP214/NUP43/NUP62/NUP35/NUP54/NDC1/NUP210/NUP93/AAAS
REACTOME_ASSEMBLY_OF_THE_HIV_VIRION	REACTOME_ASSEMBLY_OF_THE_HIV_VIRION	16	-0.414601	-1.13838	0.303419	0.479351	0.322519	6198	tags=50%, list=19%, signal=41%	NMT2/UBB/VPS37C/PPIA/UBA52/VPS28/MVB12A/RPS27A
REACTOME_METABOLISM_OF_CARBOHYDRATES	REACTOME_METABOLISM_OF_CARBOHYDRATES	270	-0.242259	-1.13856	0.135827	0.278449	0.187348	6235	tags=26%, list=19%, signal=21%	ARSB/UBB/PGK1/NUP35/HK1/DCXR/RBKS/UGP2/NUP54/NDC1/PFKFB1/NUP210/GAPDHS/PRPS2/ABCC5/ENO3/ACAN/RPEL1/SLC25A11/NUP93/ENO1/CHST14/PYGL/IDUA/HMMR/MAN2B2/HGSNAT/G6PC3/CD44/TKT/EXT2/ALDOC/FBP1/PPP2R1A/PYGB/AGL/FUT10/GAPDH/PGM1/AKR1A1/GYG2/CHST7/VCAN/TPI1/UBA52/DERA/EXT1/AAAS/FUT6/GPC3/DSE/CHP1/GLB1L/SLC25A12/STAB2/PPP2R5D/PRPS1/GOT1/NHLRC1/SLC37A4/CSPG4/MDH2/GOT2/CRYL1/CHST5/PFKM/RHCE/PHKA2/RPS27A/PCK2/…
REACTOME_COLLAGEN_CHAIN_TRIMERIZATION	REACTOME_COLLAGEN_CHAIN_TRIMERIZATION	38	-0.333053	-1.13877	0.259036	0.437414	0.294304	5014	tags=24%, list=15%, signal=20%	COL4A3/COL7A1/COL3A1/COL8A1/COL5A2/COL5A1/COL12A1/COL4A5/COL4A6
REACTOME_FATTY_ACID_METABOLISM	REACTOME_FATTY_ACID_METABOLISM	159	-0.260327	-1.14693	0.173038	0.329015	0.22137	5551	tags=28%, list=17%, signal=24%	HPGD/SLC27A2/ACSL4/EHHADH/ECI2/PHYH/EPHX2/ACSF2/ECHS1/ACSM3/FADS2/AMACR/HADHA/PTGES3/ACOT1/PTGR2/RXRA/ACOT8/HACL1/ACOT2/TECR/ACOT13/FAAH/CRAT/CYP4B1/FAAH2/ACSBG2/CBR4/MID1IP1/ECI1/ACBD7/PTGR1/PCTP/HADHB/THEM4/MECR/DECR1/GPX4/LTA4H/MCEE/ACBD6/ACAA2/AKR1C3/ACAD10/HADH
REACTOME_STABILIZATION_OF_P53	REACTOME_STABILIZATION_OF_P53	54	-0.310073	-1.14833	0.238372	0.412398	0.277472	9147	tags=50%, list=28%, signal=36%	PSMA7/PSMD13/PSMA1/MDM4/PSMF1/PSMB11/PSMB4/PHF20/PSMD3/PSMB7/UBB/PSMD10/PSMD9/PSMD14/PSMB3/PSMC4/PSMD8/PSMD4/PSMB6/ATM/PSMA2/CDKN2A/UBA52/PSMB1/CHEK2/RPS27A/TP53
REACTOME_ER_QUALITY_CONTROL_COMPARTMENT_ERQC	REACTOME_ER_QUALITY_CONTROL_COMPARTMENT_ERQC	21	-0.386523	-1.1506	0.289641	0.4649	0.312797	6191	tags=33%, list=19%, signal=27%	UBB/EDEM2/AMFR/TRIM13/UBA52/RNF5/RPS27A
REACTOME_MTOR_SIGNALLING	REACTOME_MTOR_SIGNALLING	38	-0.336861	-1.15179	0.242972	0.418431	0.281531	8098	tags=39%, list=25%, signal=30%	AKT1S1/EEF2K/RRAGB/AKT1/MLST8/LAMTOR3/RRAGA/LAMTOR5/PRKAG1/STRADA/LAMTOR4/LAMTOR2/EIF4B/RPS6/EIF4EBP1
REACTOME_ZINC_INFLUX_INTO_CELLS_BY_THE_SLC39_GENE_FAMILY	REACTOME_ZINC_INFLUX_INTO_CELLS_BY_THE_SLC39_GENE_FAMILY	10	-0.46901	-1.15267	0.306483	0.483515	0.325321	7377	tags=50%, list=22%, signal=39%	SLC39A8/SLC39A14/SLC39A10/SLC39A6/SLC39A4
REACTOME_FERTILIZATION	REACTOME_FERTILIZATION	22	-0.384467	-1.15285	0.292735	0.467713	0.314689	3231	tags=27%, list=10%, signal=25%	SPAM1/CD9/CATSPER1/KCNU1/ADAM2/ZP3
REACTOME_IRAK1_RECRUITS_IKK_COMPLEX	REACTOME_IRAK1_RECRUITS_IKK_COMPLEX	14	-0.431273	-1.15546	0.289583	0.4649	0.312797	6191	tags=36%, list=19%, signal=29%	UBB/IKBKB/UBE2V1/UBA52/RPS27A
REACTOME_MITOTIC_TELOPHASE_CYTOKINESIS	REACTOME_MITOTIC_TELOPHASE_CYTOKINESIS	12	-0.444224	-1.15741	0.296935	0.472415	0.317853	9665	tags=50%, list=29%, signal=35%	RAD21/SMC3/SMC1A/PLK1/KIF20A/NUDC
REACTOME_DISSOLUTION_OF_FIBRIN_CLOT	REACTOME_DISSOLUTION_OF_FIBRIN_CLOT	11	-0.461766	-1.15949	0.29505	0.470079	0.316281	3269	tags=36%, list=10%, signal=33%	SERPINF2/SERPINB6/SERPINE1/S100A10
REACTOME_COLLAGEN_BIOSYNTHESIS_AND_MODIFYING_ENZYMES	REACTOME_COLLAGEN_BIOSYNTHESIS_AND_MODIFYING_ENZYMES	57	-0.309881	-1.16051	0.21135	0.377818	0.254206	5014	tags=23%, list=15%, signal=19%	COL4A3/COL7A1/COL3A1/PLOD2/TLL2/COL8A1/COL5A2/COL5A1/COL12A1/COLGALT2/CRTAP/COL4A5/COL4A6
REACTOME_PROTEIN_FOLDING	REACTOME_PROTEIN_FOLDING	96	-0.284102	-1.16087	0.180124	0.337952	0.227383	5038	tags=25%, list=15%, signal=21%	TUBA4B/CCT4/CCT3/GNG7/GBA/VBP1/TBCB/TBCA/PFDN4/TUBA1A/GNB3/CSNK2B/PFDN5/GNG3/TUBA3E/WRAP53/FBXW9/GNG4/FBXO4/CCT6B/RGS6/FKBP9/DCAF7/TP53
REACTOME_ACETYLCHOLINE_BINDING_AND_DOWNSTREAM_EVENTS	REACTOME_ACETYLCHOLINE_BINDING_AND_DOWNSTREAM_EVENTS	13	-0.439178	-1.16414	0.287425	0.463165	0.311629	9242	tags=54%, list=28%, signal=39%	CHRNA3/CHRNG/CHRNE/CHRNA6/CHRNA9/CHRND/CHRNB4
REACTOME_MITOCHONDRIAL_CALCIUM_ION_TRANSPORT	REACTOME_MITOCHONDRIAL_CALCIUM_ION_TRANSPORT	20	-0.39807	-1.1691	0.266385	0.446535	0.30044	4700	tags=50%, list=14%, signal=43%	PMPCA/VDAC2/PARL/VDAC3/PHB/SMDT1/STOML2/VDAC1/PMPCB/PHB2
REACTOME_SYNTHESIS_OF_ACTIVE_UBIQUITIN:_ROLES_OF_E1_AND_E2_ENZYMES	REACTOME_SYNTHESIS_OF_ACTIVE_UBIQUITIN:_ROLES_OF_E1_AND_E2_ENZYMES	29	-0.360309	-1.17028	0.223602	0.395335	0.265991	7062	tags=34%, list=21%, signal=27%	UBE2L3/UBE2S/UBB/UBE2C/USP5/UBA52/UBE2R2/UCHL3/UBE2T/RPS27A
REACTOME_TAK1_ACTIVATES_NFKB_BY_PHOSPHORYLATION_AND_ACTIVATION_OF_IKKS_COMPLEX	REACTOME_TAK1_ACTIVATES_NFKB_BY_PHOSPHORYLATION_AND_ACTIVATION_OF_IKKS_COMPLEX	32	-0.354121	-1.17324	0.212245	0.378817	0.254878	8372	tags=47%, list=25%, signal=35%	S100B/S100A12/NOD2/RIPK2/NKIRAS2/UBB/IKBKB/AGER/TAB1/UBE2V1/UBA52/NFKB1/HMGB1/NOD1/RPS27A
REACTOME_SYNTHESIS_OF_BILE_ACIDS_AND_BILE_SALTS	REACTOME_SYNTHESIS_OF_BILE_ACIDS_AND_BILE_SALTS	28	-0.364824	-1.17377	0.205761	0.371789	0.250149	4008	tags=43%, list=12%, signal=38%	CYP46A1/HSD17B4/OSBPL9/SLC27A2/AMACR/RXRA/ACOT8/HSD3B7/AC003665.1/AKR1C2/AKR1C3/OSBPL6
REACTOME_ACTIVATION_OF_SMO	REACTOME_ACTIVATION_OF_SMO	15	-0.431292	-1.17643	0.267368	0.446535	0.30044	5115	tags=40%, list=16%, signal=34%	EFCAB7/BOC/SMO/GAS8/IHH/CDON
REACTOME_CHK1_CHK2_CDS1_MEDIATED_INACTIVATION_OF_CYCLIN_B:CDK1_COMPLEX	REACTOME_CHK1_CHK2_CDS1_MEDIATED_INACTIVATION_OF_CYCLIN_B:CDK1_COMPLEX	13	-0.445119	-1.17989	0.267465	0.446535	0.30044	7939	tags=62%, list=24%, signal=47%	CDK1/WEE1/YWHAE/CDC25C/YWHAQ/CCNB1/CHEK1/CHEK2
REACTOME_G0_AND_EARLY_G1	REACTOME_G0_AND_EARLY_G1	27	-0.369401	-1.1827	0.210204	0.376365	0.253228	8558	tags=44%, list=26%, signal=33%	CDK2/E2F4/MYBL2/CDK1/HDAC1/TOP2A/RBL1/RBBP4/PCNA/LIN37/E2F1/TFDP2
REACTOME_CYTOSOLIC_IRON_SULFUR_CLUSTER_ASSEMBLY	REACTOME_CYTOSOLIC_IRON_SULFUR_CLUSTER_ASSEMBLY	11	-0.471125	-1.18299	0.265347	0.446535	0.30044	7333	tags=45%, list=22%, signal=35%	CIAPIN1/POLD1/BRIP1/ABCB7/MMS19
REACTOME_BILE_ACID_AND_BILE_SALT_METABOLISM	REACTOME_BILE_ACID_AND_BILE_SALT_METABOLISM	33	-0.358959	-1.19777	0.199179	0.364139	0.245002	5970	tags=42%, list=18%, signal=35%	CYP46A1/HSD17B4/OSBPL9/SLC27A2/ALB/AMACR/RXRA/ACOT8/HSD3B7/AC003665.1/AKR1C2/FABP6/AKR1C3/OSBPL6
REACTOME_SIGNALING_BY_FGFR2_IN_DISEASE	REACTOME_SIGNALING_BY_FGFR2_IN_DISEASE	36	-0.354524	-1.19989	0.206	0.371789	0.250149	8720	tags=50%, list=27%, signal=37%	POLR2H/POLR2D/GTF2F2/GTF2F1/FGF17/POLR2L/PLCG1/NCBP1/POLR2F/PIK3CA/POLR2K/NCBP2/POLR2C/FGF7/FGFR2/POLR2I/POLR2J/POLR2G
REACTOME_CYCLIN_A:CDK2_ASSOCIATED_EVENTS_AT_S_PHASE_ENTRY	REACTOME_CYCLIN_A:CDK2_ASSOCIATED_EVENTS_AT_S_PHASE_ENTRY	84	-0.303333	-1.20123	0.136929	0.279812	0.188265	8617	tags=43%, list=26%, signal=32%	PSMA1/CDK2/E2F4/PSMF1/MNAT1/WEE1/PSMB4/SKP2/AKT3/AKT1/PSMD3/PSMB7/UBB/PSMD10/PSMD9/CDK7/CDC25B/PSMD14/PSMB3/RBBP4/PSMC4/CKS1B/PSMD8/PSMD4/LIN37/PSMB6/E2F1/PSMA2/CDK4/CDKN1B/CCNH/UBA52/PSMB1/TFDP2/SKP1/RPS27A
REACTOME_EICOSANOID_LIGAND_BINDING_RECEPTORS	REACTOME_EICOSANOID_LIGAND_BINDING_RECEPTORS	12	-0.462517	-1.20507	0.231801	0.405382	0.272751	6124	tags=33%, list=19%, signal=27%	OXER1/PTGER3/LTB4R/LTB4R2
REACTOME_DOWNREGULATION_OF_ERBB2_SIGNALING	REACTOME_DOWNREGULATION_OF_ERBB2_SIGNALING	26	-0.386644	-1.21889	0.180162	0.337952	0.227383	7238	tags=46%, list=22%, signal=36%	NRG3/AKT3/AKT1/EREG/UBB/PTPN18/ERBB4/BTC/ERBB3/RNF41/UBA52/RPS27A
REACTOME_MITOCHONDRIAL_BIOGENESIS	REACTOME_MITOCHONDRIAL_BIOGENESIS	70	-0.318071	-1.22396	0.144603	0.291644	0.196225	6520	tags=31%, list=20%, signal=25%	MTX1/POLG2/MEF2C/IMMT/NRF1/TFAM/GLUD1/POLRMT/SOD2/SAMM50/PRKAG1/DNAJC11/RXRA/CRTC3/IDH2/SIRT3/APOO/SIRT5/CHCHD6/SSBP1/TBL1X/CHCHD3
REACTOME_THE_ROLE_OF_NEF_IN_HIV_1_REPLICATION_AND_DISEASE_PATHOGENESIS	REACTOME_THE_ROLE_OF_NEF_IN_HIV_1_REPLICATION_AND_DISEASE_PATHOGENESIS	26	-0.388424	-1.2245	0.178138	0.336146	0.226167	6408	tags=38%, list=19%, signal=31%	AP2M1/ATP6V1H/AP2B1/AP2A1/DOCK2/RAC1/FYN/AP1S2/HCK/AP1M2
REACTOME_ENDOSOMAL_SORTING_COMPLEX_REQUIRED_FOR_TRANSPORT_ESCRT	REACTOME_ENDOSOMAL_SORTING_COMPLEX_REQUIRED_FOR_TRANSPORT_ESCRT	31	-0.372894	-1.22583	0.164609	0.316858	0.21319	6191	tags=35%, list=19%, signal=29%	UBB/CHMP4C/VPS37C/VPS36/SNF8/VPS4A/UBA52/VPS28/MVB12A/CHMP2A/RPS27A
REACTOME_TP53_REGULATES_TRANSCRIPTION_OF_GENES_INVOLVED_IN_G1_CELL_CYCLE_ARREST	REACTOME_TP53_REGULATES_TRANSCRIPTION_OF_GENES_INVOLVED_IN_G1_CELL_CYCLE_ARREST	14	-0.459102	-1.23002	0.229167	0.403276	0.271335	3932	tags=29%, list=12%, signal=25%	E2F1/CDKN1B/E2F8/TP53
REACTOME_GLUTATHIONE_SYNTHESIS_AND_RECYCLING	REACTOME_GLUTATHIONE_SYNTHESIS_AND_RECYCLING	12	-0.472577	-1.23128	0.208812	0.374468	0.251952	1533	tags=25%, list=5%, signal=24%	GSS/GGCT/CHAC1
REACTOME_GLYCOGEN_BREAKDOWN_GLYCOGENOLYSIS	REACTOME_GLYCOGEN_BREAKDOWN_GLYCOGENOLYSIS	15	-0.453878	-1.23803	0.221053	0.391552	0.263446	4210	tags=40%, list=13%, signal=35%	GAA/PYGL/PYGB/AGL/GYG2/PHKA2
REACTOME_GLUTAMATE_AND_GLUTAMINE_METABOLISM	REACTOME_GLUTAMATE_AND_GLUTAMINE_METABOLISM	12	-0.475286	-1.23834	0.203065	0.369448	0.248574	5992	tags=58%, list=18%, signal=48%	PYCR2/GLS2/GLUL/GLUD1/ALDH18A1/PYCR1/GOT2
REACTOME_TP53_REGULATES_TRANSCRIPTION_OF_GENES_INVOLVED_IN_G2_CELL_CYCLE_ARREST	REACTOME_TP53_REGULATES_TRANSCRIPTION_OF_GENES_INVOLVED_IN_G2_CELL_CYCLE_ARREST	18	-0.433548	-1.24088	0.200422	0.365819	0.246132	4394	tags=56%, list=13%, signal=48%	E2F4/CDK1/AURKA/RBL1/PCNA/CDC25C/PRMT1/CCNB1/TFDP2/TP53
REACTOME_MRNA_DECAY_BY_5_TO_3_EXORIBONUCLEASE	REACTOME_MRNA_DECAY_BY_5_TO_3_EXORIBONUCLEASE	15	-0.457158	-1.24698	0.208421	0.374361	0.25188	6162	tags=40%, list=19%, signal=33%	LSM2/LSM4/LSM3/LSM5/LSM6/LSM7
REACTOME_TRANSCRIPTIONAL_REGULATION_BY_E2F6	REACTOME_TRANSCRIPTIONAL_REGULATION_BY_E2F6	34	-0.373124	-1.25316	0.14959	0.29918	0.201296	8203	tags=44%, list=25%, signal=33%	CBX3/EHMT1/EHMT2/RAD51/BRCA1/RBBP8/RBBP4/E2F1/UXT/EZH2/PHC1/CHEK1/TFDP2/CDC7/CBX5
REACTOME_APC_C:CDH1_MEDIATED_DEGRADATION_OF_CDC20_AND_OTHER_APC_C:CDH1_TARGETED_PROTEINS_IN_LATE_MITOSIS_EARLY_G1	REACTOME_APC_C:CDH1_MEDIATED_DEGRADATION_OF_CDC20_AND_OTHER_APC_C:CDH1_TARGETED_PROTEINS_IN_LATE_MITOSIS_EARLY_G1	70	-0.326057	-1.25469	0.10998	0.243249	0.163664	9147	tags=50%, list=28%, signal=36%	PSMA7/CDC27/PSMD13/PSMA1/PSMF1/PSMB11/AURKA/PSMB4/SKP2/PTTG1/CDC26/PSMD3/PSMB7/UBB/PSMD10/CDC20/PSMD9/PSMD14/PSMB3/PSMC4/PSMD8/PLK1/PSMD4/UBE2C/PSMB6/ANAPC5/ANAPC11/PSMA2/ANAPC7/UBA52/PSMB1/AURKB/ANAPC15/ANAPC16/RPS27A
REACTOME_METABOLISM_OF_VITAMINS_AND_COFACTORS	REACTOME_METABOLISM_OF_VITAMINS_AND_COFACTORS	171	-0.282515	-1.25765	0.0647773	0.167589	0.112758	4082	tags=20%, list=12%, signal=18%	PPCDC/PDSS2/AASDHPPT/RETSAT/BST1/MTHFD1/UBIAD1/COQ6/COQ5/MOCS3/CYB5A/GPC3/MMAB/GSTO1/COQ3/HLCS/PARP16/COQ2/BTD/GCHFR/NMNAT1/SHMT1/GSTO2/COQ9/DHFR/VKORC1/MMACHC/NMNAT3/AKR1C3/MTHFD2/MTHFD1L/MOCOS/PC/SHMT2
REACTOME_TRANSLESION_SYNTHESIS_BY_Y_FAMILY_DNA_POLYMERASES_BYPASSES_LESIONS_ON_DNA_TEMPLATE	REACTOME_TRANSLESION_SYNTHESIS_BY_Y_FAMILY_DNA_POLYMERASES_BYPASSES_LESIONS_ON_DNA_TEMPLATE	37	-0.369692	-1.25771	0.158635	0.310659	0.20902	6254	tags=49%, list=19%, signal=39%	POLD1/UBB/POLD3/POLD4/RFC3/POLE/PCNA/POLE3/POLD2/RPA2/UBA52/MAD2L2/POLE2/POLE4/RPS27A/RFC2/RPA3/RFC4
REACTOME_TP53_REGULATES_TRANSCRIPTION_OF_ADDITIONAL_CELL_CYCLE_GENES_WHOSE_EXACT_ROLE_IN_THE_P53_PATHWAY_REMAIN_UNCERTAIN	REACTOME_TP53_REGULATES_TRANSCRIPTION_OF_ADDITIONAL_CELL_CYCLE_GENES_WHOSE_EXACT_ROLE_IN_THE_P53_PATHWAY_REMAIN_UNCERTAIN	19	-0.434746	-1.25996	0.174098	0.330054	0.222069	783	tags=42%, list=2%, signal=41%	CNOT7/CENPJ/NPM1/CNOT6L/CDC25C/CNOT8/RGCC/TP53
REACTOME_SUMOYLATION_OF_SUMOYLATION_PROTEINS	REACTOME_SUMOYLATION_OF_SUMOYLATION_PROTEINS	34	-0.3753	-1.26047	0.145492	0.29254	0.196828	8160	tags=35%, list=25%, signal=27%	RAE1/NUP214/NUP43/NUP62/NUP35/UBE2I/NUP54/NDC1/NUP210/SUMO1/NUP93/AAAS
REACTOME_RETROGRADE_NEUROTROPHIN_SIGNALLING	REACTOME_RETROGRADE_NEUROTROPHIN_SIGNALLING	12	-0.48465	-1.26273	0.193487	0.356622	0.239945	9753	tags=67%, list=30%, signal=47%	AP2S1/DNM1/AP2A2/AP2M1/AP2B1/AP2A1/DNAL4/DNM3
REACTOME_METABOLISM_OF_WATER_SOLUBLE_VITAMINS_AND_COFACTORS	REACTOME_METABOLISM_OF_WATER_SOLUBLE_VITAMINS_AND_COFACTORS	112	-0.300808	-1.26451	0.0770751	0.189011	0.127172	2719	tags=20%, list=8%, signal=18%	PPCDC/AASDHPPT/BST1/MTHFD1/MOCS3/CYB5A/MMAB/GSTO1/HLCS/PARP16/BTD/NMNAT1/SHMT1/GSTO2/DHFR/MMACHC/NMNAT3/MTHFD2/MTHFD1L/MOCOS/PC/SHMT2
REACTOME_CYCLIN_A_B1_B2_ASSOCIATED_EVENTS_DURING_G2_M_TRANSITION	REACTOME_CYCLIN_A_B1_B2_ASSOCIATED_EVENTS_DURING_G2_M_TRANSITION	25	-0.409273	-1.26738	0.151767	0.302462	0.203504	8558	tags=60%, list=26%, signal=44%	CDK2/MNAT1/PKMYT1/CDK1/WEE1/LCMT1/CDK7/CDC25B/CDC25C/PLK1/CCNB1/PPP2R1A/CCNB2/CCNH/PPME1
REACTOME_TRANSPORT_OF_MATURE_MRNAS_DERIVED_FROM_INTRONLESS_TRANSCRIPTS	REACTOME_TRANSPORT_OF_MATURE_MRNAS_DERIVED_FROM_INTRONLESS_TRANSCRIPTS	42	-0.360169	-1.27285	0.13189	0.274486	0.184682	9036	tags=38%, list=27%, signal=28%	SYMPK/WDR33/RAE1/NUP214/NUP43/NUP62/NUP35/NUP54/NDC1/NUP210/NCBP1/NUP93/NCBP2/ALYREF/AAAS/CPSF3
REACTOME_CREATINE_METABOLISM	REACTOME_CREATINE_METABOLISM	10	-0.518253	-1.27369	0.192534	0.355448	0.239155	5559	tags=40%, list=17%, signal=33%	GAMT/CKB/CKMT1B/CKMT1A
REACTOME_HYALURONAN_UPTAKE_AND_DEGRADATION	REACTOME_HYALURONAN_UPTAKE_AND_DEGRADATION	12	-0.489168	-1.27451	0.185824	0.34589	0.232724	4005	tags=33%, list=12%, signal=29%	HMMR/CD44/CHP1/STAB2
REACTOME_TERMINATION_OF_TRANSLESION_DNA_SYNTHESIS	REACTOME_TERMINATION_OF_TRANSLESION_DNA_SYNTHESIS	31	-0.388987	-1.27873	0.135802	0.278449	0.187348	6254	tags=55%, list=19%, signal=44%	POLD1/UBB/POLD3/POLD4/RFC3/POLE/PCNA/POLE3/POLD2/RPA2/UBA52/POLE2/POLE4/RPS27A/RFC2/RPA3/RFC4
REACTOME_SYNTHESIS_OF_BILE_ACIDS_AND_BILE_SALTS_VIA_7ALPHA_HYDROXYCHOLESTEROL	REACTOME_SYNTHESIS_OF_BILE_ACIDS_AND_BILE_SALTS_VIA_7ALPHA_HYDROXYCHOLESTEROL	19	-0.444154	-1.28723	0.157113	0.308751	0.207735	5533	tags=42%, list=17%, signal=35%	HSD17B4/SLC27A2/AMACR/RXRA/ACOT8/HSD3B7/AKR1C2/AKR1C3
REACTOME_MAP3K8_TPL2_DEPENDENT_MAPK1_3_ACTIVATION	REACTOME_MAP3K8_TPL2_DEPENDENT_MAPK1_3_ACTIVATION	16	-0.471643	-1.295	0.162393	0.315086	0.211998	4190	tags=38%, list=13%, signal=33%	UBB/IKBKB/UBA52/NFKB1/SKP1/RPS27A
REACTOME_MOLECULES_ASSOCIATED_WITH_ELASTIC_FIBRES	REACTOME_MOLECULES_ASSOCIATED_WITH_ELASTIC_FIBRES	34	-0.386623	-1.2985	0.112705	0.245902	0.165449	7693	tags=41%, list=23%, signal=32%	EMILIN3/ITGB5/ITGB6/MFAP2/FBN3/BMP7/MFAP1/FBLN2/ITGB8/LTBP1/LTBP2/TGFB3/TGFB2/EFEMP1
REACTOME_TRISTETRAPROLIN_TTP_ZFP36_BINDS_AND_DESTABILIZES_MRNA	REACTOME_TRISTETRAPROLIN_TTP_ZFP36_BINDS_AND_DESTABILIZES_MRNA	17	-0.465874	-1.29985	0.163482	0.316308	0.21282	3909	tags=35%, list=12%, signal=31%	EXOSC2/EXOSC9/EXOSC8/EXOSC1/EXOSC7/EXOSC5
REACTOME_ASSOCIATION_OF_TRIC_CCT_WITH_TARGET_PROTEINS_DURING_BIOSYNTHESIS	REACTOME_ASSOCIATION_OF_TRIC_CCT_WITH_TARGET_PROTEINS_DURING_BIOSYNTHESIS	39	-0.376407	-1.30272	0.114398	0.248157	0.166966	2090	tags=31%, list=6%, signal=29%	AP3M1/GAPDHS/CCT4/CCT3/GBA/WRAP53/FBXW9/FBXO4/CCT6B/FKBP9/DCAF7/TP53
REACTOME_ACTIVATION_OF_APC_C_AND_APC_C:CDC20_MEDIATED_DEGRADATION_OF_MITOTIC_PROTEINS	REACTOME_ACTIVATION_OF_APC_C_AND_APC_C:CDC20_MEDIATED_DEGRADATION_OF_MITOTIC_PROTEINS	74	-0.33512	-1.30352	0.0743802	0.185212	0.124615	9147	tags=51%, list=28%, signal=37%	PSMA7/CDC27/PSMD13/PSMA1/PSMF1/MAD2L1/PSMB11/CDK1/PSMB4/PTTG1/CDC26/PSMD3/PSMB7/BUB1B/UBB/PSMD10/CDC20/PSMD9/PSMD14/PSMB3/PSMC4/PSMD8/PLK1/PSMD4/UBE2C/PSMB6/NEK2/CCNB1/ANAPC5/ANAPC11/BUB3/PSMA2/ANAPC7/UBA52/PSMB1/ANAPC15/ANAPC16/RPS27A
REACTOME_INTERLEUKIN_12_FAMILY_SIGNALING	REACTOME_INTERLEUKIN_12_FAMILY_SIGNALING	51	-0.358051	-1.30859	0.0955285	0.21813	0.146763	4906	tags=27%, list=15%, signal=23%	IL12A/RALA/SOD2/HNRNPF/PPIA/AIP/PDCD4/SOD1/MIF/LMNB1/GSTA2/GSTO1/IL27RA/RPLP0
REACTOME_PYRIMIDINE_SALVAGE	REACTOME_PYRIMIDINE_SALVAGE	10	-0.532636	-1.30904	0.166994	0.31927	0.214813	5678	tags=50%, list=17%, signal=41%	DCK/UCKL1/UCK2/TK1/TK2
REACTOME_GAMMA_CARBOXYLATION_HYPUSINE_FORMATION_AND_ARYLSULFATASE_ACTIVATION	REACTOME_GAMMA_CARBOXYLATION_HYPUSINE_FORMATION_AND_ARYLSULFATASE_ACTIVATION	36	-0.38767	-1.31207	0.118	0.254015	0.170908	3950	tags=39%, list=12%, signal=34%	ARSJ/DPH2/ARSE/ARSB/DPH1/ARSG/DHPS/ICMT/SUMF2/SUMF1/DPH6/ARSD/DPH5/EEF2
REACTOME_SIGNALING_BY_EGFR	REACTOME_SIGNALING_BY_EGFR	48	-0.363443	-1.31243	0.0885312	0.209357	0.140861	6640	tags=35%, list=20%, signal=28%	EREG/UBB/PLCG1/SHC1/ADAM12/PAG1/EPN1/BTC/PIK3CA/EPGN/EPS15/UBA52/SH3KBP1/AREG/LRIG1/RPS27A/SH3GL3
REACTOME_DCC_MEDIATED_ATTRACTIVE_SIGNALING	REACTOME_DCC_MEDIATED_ATTRACTIVE_SIGNALING	14	-0.493353	-1.32178	0.158333	0.310609	0.208986	3818	tags=29%, list=12%, signal=25%	RAC1/FYN/ABLIM3/ABLIM1
REACTOME_DISEASES_OF_METABOLISM	REACTOME_DISEASES_OF_METABOLISM	90	-0.326664	-1.3231	0.0570265	0.152431	0.102559	6349	tags=30%, list=19%, signal=24%	GAA/ARSB/UBB/DCXR/ACY1/MCCC1/CYP26C1/IDUA/HGSNAT/G6PC3/CYP2R1/CYP26B1/UGT1A1/GYG2/UBA52/MMAB/GSS/NHLRC1/FDX1/SLC37A4/HLCS/SFTPD/BTD/MMACHC/RPS27A/AHCY/PC
REACTOME_DISEASES_OF_CARBOHYDRATE_METABOLISM	REACTOME_DISEASES_OF_CARBOHYDRATE_METABOLISM	30	-0.403174	-1.32412	0.108384	0.240192	0.161607	8028	tags=50%, list=24%, signal=38%	EPM2A/IDS/RPIA/GAA/ARSB/UBB/DCXR/IDUA/HGSNAT/G6PC3/GYG2/UBA52/NHLRC1/SLC37A4/RPS27A
REACTOME_EGFR_DOWNREGULATION	REACTOME_EGFR_DOWNREGULATION	30	-0.404345	-1.32797	0.104294	0.233577	0.157157	4274	tags=30%, list=13%, signal=26%	EPN1/BTC/EPGN/EPS15/UBA52/SH3KBP1/AREG/RPS27A/SH3GL3
REACTOME_SUMOYLATION_OF_RNA_BINDING_PROTEINS	REACTOME_SUMOYLATION_OF_RNA_BINDING_PROTEINS	46	-0.370975	-1.32889	0.0965795	0.220084	0.148078	8160	tags=43%, list=25%, signal=33%	CBX2/RAE1/NUP214/NUP43/NOP58/SCMH1/NUP62/HNRNPK/NUP35/UBE2I/NUP54/NDC1/NUP210/SUMO1/PHC2/NUP93/CBX8/PHC1/AAAS/HNRNPC
REACTOME_TRANSPORT_OF_THE_SLBP_DEPENDANT_MATURE_MRNA	REACTOME_TRANSPORT_OF_THE_SLBP_DEPENDANT_MATURE_MRNA	35	-0.395032	-1.33624	0.0918164	0.212231	0.142795	8160	tags=37%, list=25%, signal=28%	RAE1/NUP214/NUP43/NUP62/NUP35/NUP54/NDC1/NUP210/NCBP1/NUP93/NCBP2/ALYREF/AAAS
REACTOME_MTORC1_MEDIATED_SIGNALLING	REACTOME_MTORC1_MEDIATED_SIGNALLING	22	-0.44578	-1.3367	0.119658	0.256044	0.172273	8098	tags=55%, list=25%, signal=41%	AKT1S1/EEF2K/RRAGB/MLST8/LAMTOR3/RRAGA/LAMTOR5/LAMTOR4/LAMTOR2/EIF4B/RPS6/EIF4EBP1
REACTOME_PYRUVATE_METABOLISM_AND_CITRIC_ACID_TCA_CYCLE	REACTOME_PYRUVATE_METABOLISM_AND_CITRIC_ACID_TCA_CYCLE	54	-0.362351	-1.34193	0.0775194	0.189651	0.127602	6737	tags=48%, list=20%, signal=38%	SDHD/IDH3G/SUCLA2/SDHB/HAGH/ACO2/OGDH/PDK2/SDHA/MPC1/ADHFE1/SUCLG2/RXRA/PDHB/FH/SDHC/CS/IDH2/D2HGDH/L2HGDH/MPC2/PDK3/LDHB/VDAC1/MDH2/GSTZ1
REACTOME_DNA_DAMAGE_BYPASS	REACTOME_DNA_DAMAGE_BYPASS	46	-0.378812	-1.35696	0.0764588	0.189011	0.127172	6254	tags=46%, list=19%, signal=37%	POLD1/UBB/POLD3/POLD4/RFC3/POLE/USP1/PCNA/DDB1/POLE3/POLD2/RPA2/UBA52/MAD2L2/POLE2/RBX1/POLE4/RPS27A/RFC2/RPA3/RFC4
REACTOME_PROCESSING_AND_ACTIVATION_OF_SUMO	REACTOME_PROCESSING_AND_ACTIVATION_OF_SUMO	10	-0.552226	-1.35719	0.13556	0.278449	0.187348	5850	tags=50%, list=18%, signal=41%	SUMO3/UBE2I/RWDD3/SUMO1/SAE1
REACTOME_GLYCOGEN_SYNTHESIS	REACTOME_GLYCOGEN_SYNTHESIS	15	-0.498748	-1.36042	0.141053	0.286036	0.192452	6191	tags=60%, list=19%, signal=49%	PGM2L1/EPM2A/UBB/UGP2/PGM1/GYG2/UBA52/NHLRC1/RPS27A
REACTOME_DISEASES_ASSOCIATED_WITH_N_GLYCOSYLATION_OF_PROTEINS	REACTOME_DISEASES_ASSOCIATED_WITH_N_GLYCOSYLATION_OF_PROTEINS	17	-0.487643	-1.36059	0.118896	0.255456	0.171878	6910	tags=47%, list=21%, signal=37%	ALG12/ALG3/ALG6/ALG9/ALG14/DPAGT1/ALG8/RFT1
REACTOME_SUMOYLATION_OF_DNA_DAMAGE_RESPONSE_AND_REPAIR_PROTEINS	REACTOME_SUMOYLATION_OF_DNA_DAMAGE_RESPONSE_AND_REPAIR_PROTEINS	75	-0.348002	-1.3618	0.0552147	0.148291	0.099774	8448	tags=45%, list=26%, signal=34%	RNF168/RAE1/NUP214/SMC3/NUP43/XPC/BRCA1/SCMH1/HERC2/NUP62/NSMCE2/SMC1A/NUP35/PARP1/UBE2I/NUP54/NDC1/HDAC7/NUP210/BLM/NSMCE4A/RAD52/SUMO1/XRCC4/SMC6/MDC1/PHC2/NUP93/CBX8/CDKN2A/PHC1/AAAS/CETN2/NSMCE1
REACTOME_ESTABLISHMENT_OF_SISTER_CHROMATID_COHESION	REACTOME_ESTABLISHMENT_OF_SISTER_CHROMATID_COHESION	10	-0.554449	-1.36265	0.133595	0.277014	0.186382	9665	tags=50%, list=29%, signal=35%	RAD21/SMC3/SMC1A/ESCO2/CDCA5
REACTOME_INTRINSIC_PATHWAY_OF_FIBRIN_CLOT_FORMATION	REACTOME_INTRINSIC_PATHWAY_OF_FIBRIN_CLOT_FORMATION	19	-0.471136	-1.36543	0.112527	0.245902	0.165449	2438	tags=21%, list=7%, signal=20%	SERPINA5/C1QBP/PRCP/VWF
REACTOME_INHIBITION_OF_REPLICATION_INITIATION_OF_DAMAGED_DNA_BY_RB1_E2F1	REACTOME_INHIBITION_OF_REPLICATION_INITIATION_OF_DAMAGED_DNA_BY_RB1_E2F1	13	-0.515389	-1.36616	0.137725	0.280928	0.189016	3932	tags=46%, list=12%, signal=41%	POLA1/POLA2/E2F1/PPP2R1A/TFDP2/PRIM1
REACTOME_SYNTHESIS_OF_BILE_ACIDS_AND_BILE_SALTS_VIA_24_HYDROXYCHOLESTEROL	REACTOME_SYNTHESIS_OF_BILE_ACIDS_AND_BILE_SALTS_VIA_24_HYDROXYCHOLESTEROL	12	-0.524419	-1.36635	0.136015	0.278449	0.187348	7242	tags=50%, list=22%, signal=39%	CYP46A1/SLC27A2/AMACR/HSD3B7/AKR1C2/AKR1C3
REACTOME_RNA_POLYMERASE_II_TRANSCRIBES_SNRNA_GENES	REACTOME_RNA_POLYMERASE_II_TRANSCRIBES_SNRNA_GENES	75	-0.350767	-1.37261	0.0470348	0.13297	0.0894659	5289	tags=43%, list=16%, signal=36%	INTS3/POLR2H/INTS2/POLR2D/GTF2B/NABP2/GTF2F2/GTF2F1/POLR2L/INTS5/CDK7/NCBP1/SNAPC5/POLR2F/SNAPC2/INTS4/TAF6/RPAP2/RPRD2/POLR2K/TAF9/NCBP2/POLR2C/SNAPC1/ZC3H8/POLR2I/POLR2J/SUPT4H1/POLR2G/SSU72/TBP/INTS9
REACTOME_LISTERIA_MONOCYTOGENES_ENTRY_INTO_HOST_CELLS	REACTOME_LISTERIA_MONOCYTOGENES_ENTRY_INTO_HOST_CELLS	19	-0.474873	-1.37625	0.10828	0.240192	0.161607	4139	tags=32%, list=13%, signal=28%	MET/EPS15/UBA52/SH3KBP1/RPS27A/SH3GL3
REACTOME_INTERCONVERSION_OF_NUCLEOTIDE_DI_AND_TRIPHOSPHATES	REACTOME_INTERCONVERSION_OF_NUCLEOTIDE_DI_AND_TRIPHOSPHATES	28	-0.429546	-1.38201	0.0802469	0.19383	0.130414	6934	tags=46%, list=21%, signal=37%	NUDT13/NME2/CTPS1/RRM1/NME4/DCTPP1/AK2/TXN/DTYMK/NME1/AK8/AK9/DUT
REACTOME_SYNTHESIS_OF_BILE_ACIDS_AND_BILE_SALTS_VIA_27_HYDROXYCHOLESTEROL	REACTOME_SYNTHESIS_OF_BILE_ACIDS_AND_BILE_SALTS_VIA_27_HYDROXYCHOLESTEROL	11	-0.550555	-1.38244	0.126733	0.267705	0.180119	3691	tags=36%, list=11%, signal=32%	RXRA/HSD3B7/AKR1C2/AKR1C3
REACTOME_CROSSLINKING_OF_COLLAGEN_FIBRILS	REACTOME_CROSSLINKING_OF_COLLAGEN_FIBRILS	17	-0.497177	-1.38719	0.110403	0.243262	0.163673	7332	tags=41%, list=22%, signal=32%	LOXL1/PCOLCE/LOXL2/COL4A3/TLL2/COL4A5/COL4A6
REACTOME_TRYPTOPHAN_CATABOLISM	REACTOME_TRYPTOPHAN_CATABOLISM	10	-0.565167	-1.38899	0.119843	0.256044	0.172273	2667	tags=40%, list=8%, signal=37%	AFMID/AADAT/KYNU/HAAO
REACTOME_HOST_INTERACTIONS_OF_HIV_FACTORS	REACTOME_HOST_INTERACTIONS_OF_HIV_FACTORS	124	-0.327943	-1.39448	0.0248963	0.0841076	0.0565898	6801	tags=34%, list=21%, signal=27%	NUP62/PSMD3/NPM1/PSMB7/AP2M1/ATP6V1H/UBB/NUP35/PSMD10/NUP54/NDC1/NUP210/PSMD9/AP2B1/PSMD14/PSMB3/NUP93/AP2A1/PSMC4/DOCK2/PSMD8/PSMD4/PSMB6/PPIA/RAC1/FYN/RANBP1/HMGA1/PSMA2/PSIP1/UBA52/AP1S2/AAAS/PSMB1/BANF1/HCK/AP1M2/RBX1/SKP1/SLC25A6/SLC25A5/RPS27A
REACTOME_METABOLISM_OF_PORPHYRINS	REACTOME_METABOLISM_OF_PORPHYRINS	16	-0.508706	-1.39677	0.113248	0.246609	0.165925	3594	tags=44%, list=11%, signal=39%	HMBS/UROS/ALAD/COX15/UROD/BLVRA/PPOX
REACTOME_SMOOTH_MUSCLE_CONTRACTION	REACTOME_SMOOTH_MUSCLE_CONTRACTION	35	-0.413125	-1.39744	0.0558882	0.149743	0.100751	8942	tags=51%, list=27%, signal=37%	TPM3/ANXA6/MYL12A/ACTA2/ITGB5/PAK1/GUCY1A2/MYL5/MYL7/ACTG2/MYL6/MYH11/SORBS1/MYLPF/CALD1/MYLK/MYL6B/ANXA1
REACTOME_TP53_REGULATES_TRANSCRIPTION_OF_CASPASE_ACTIVATORS_AND_CASPASES	REACTOME_TP53_REGULATES_TRANSCRIPTION_OF_CASPASE_ACTIVATORS_AND_CASPASES	10	-0.571432	-1.40439	0.117878	0.254015	0.170908	3290	tags=40%, list=10%, signal=36%	ATM/CASP2/TP63/TP53
REACTOME_BUTYRATE_RESPONSE_FACTOR_1_BRF1_BINDS_AND_DESTABILIZES_MRNA	REACTOME_BUTYRATE_RESPONSE_FACTOR_1_BRF1_BINDS_AND_DESTABILIZES_MRNA	17	-0.504402	-1.40735	0.0912951	0.21146	0.142276	6714	tags=41%, list=20%, signal=33%	AKT1/EXOSC2/EXOSC9/EXOSC8/EXOSC1/EXOSC7/EXOSC5
REACTOME_CELL_EXTRACELLULAR_MATRIX_INTERACTIONS	REACTOME_CELL_EXTRACELLULAR_MATRIX_INTERACTIONS	18	-0.495692	-1.41875	0.0949367	0.217218	0.14615	4304	tags=44%, list=13%, signal=39%	FLNA/PARVB/LIMS1/RSU1/PARVA/ACTN1/ILK/ACTG1
REACTOME_TRANSCRIPTION_OF_E2F_TARGETS_UNDER_NEGATIVE_CONTROL_BY_DREAM_COMPLEX	REACTOME_TRANSCRIPTION_OF_E2F_TARGETS_UNDER_NEGATIVE_CONTROL_BY_DREAM_COMPLEX	19	-0.489733	-1.41932	0.0912951	0.21146	0.142276	8535	tags=53%, list=26%, signal=39%	LIN9/E2F4/HDAC1/TOP2A/RBL1/RBBP4/PCNA/LIN37/E2F1/TFDP2
REACTOME_EARLY_PHASE_OF_HIV_LIFE_CYCLE	REACTOME_EARLY_PHASE_OF_HIV_LIFE_CYCLE	13	-0.537742	-1.42541	0.103792	0.233223	0.156918	6849	tags=69%, list=21%, signal=55%	XRCC6/XRCC5/XRCC4/FEN1/PPIA/HMGA1/PSIP1/BANF1/LIG1
REACTOME_PURINE_SALVAGE	REACTOME_PURINE_SALVAGE	13	-0.538003	-1.42611	0.103792	0.233223	0.156918	5678	tags=46%, list=17%, signal=38%	DCK/AMPD1/ADK/HPRT1/APRT/DGUOK
REACTOME_CITRIC_ACID_CYCLE_TCA_CYCLE	REACTOME_CITRIC_ACID_CYCLE_TCA_CYCLE	22	-0.47772	-1.43248	0.0769231	0.189011	0.127172	10182	tags=73%, list=31%, signal=50%	NNT/IDH3A/SUCLG1/SDHD/IDH3G/SUCLA2/SDHB/ACO2/OGDH/SDHA/SUCLG2/FH/SDHC/CS/IDH2/MDH2
REACTOME_ASSEMBLY_OF_THE_PRE_REPLICATIVE_COMPLEX	REACTOME_ASSEMBLY_OF_THE_PRE_REPLICATIVE_COMPLEX	66	-0.376966	-1.43561	0.0324544	0.100777	0.0678055	8302	tags=50%, list=25%, signal=37%	PSMF1/PSMB11/GMNN/ORC2/PSMB4/ORC5/PSMD3/PSMB7/UBB/PSMD10/PSMD9/ORC4/PSMD14/PSMB3/MCM6/PSMC4/PSMD8/PSMD4/PSMB6/E2F1/PSMA2/ORC1/UBA52/E2F2/PSMB1/CDT1/ORC3/MCM7/MCM3/MCM4/MCM5/MCM2/RPS27A
REACTOME_METABOLISM_OF_COFACTORS	REACTOME_METABOLISM_OF_COFACTORS	19	-0.495459	-1.43592	0.089172	0.209554	0.140993	4051	tags=53%, list=12%, signal=46%	AKT1/PRKG2/PDSS2/COQ6/COQ5/COQ3/COQ2/GCHFR/COQ9/DHFR
REACTOME_MITOTIC_G2_G2_M_PHASES	REACTOME_MITOTIC_G2_G2_M_PHASES	194	-0.316311	-1.43662	0.0120724	0.0496997	0.0334392	4690	tags=41%, list=14%, signal=36%	MNAT1/PSMB11/CEP152/PKMYT1/MYBL2/CDK1/WEE1/TUBGCP5/AURKA/PSMB4/SFI1/LCMT1/TUBB8/YWHAE/CENPJ/TUBAL3/DCTN1/PSMD3/PSMB7/UBB/CEP164/PSMD10/TUBA3D/PSMD9/CDK7/TUBA4B/TUBGCP2/CDC25B/PSMD14/PSMB3/RBBP4/PSMC4/PSMD8/CDC25C/PLK1/PSMD4/LIN37/PSMB6/HMMR/NEK2/E2F1/CEP76/CCNB1/CENPF/PPP2R1A/CEP70/PSMA2/NINL/CCNB2/BORA/HAUS7/TUBA1A/TUBB/CCNH/UBA52/AJUBA/HAUS8/PPME1/TPX2/DCTN3/PSMB1/CEP57/ODF2/TUBA3E/GTSE1/CETN2/…
REACTOME_ANCHORING_FIBRIL_FORMATION	REACTOME_ANCHORING_FIBRIL_FORMATION	14	-0.538488	-1.44271	0.0875	0.207353	0.139512	5014	tags=43%, list=15%, signal=36%	COL4A3/COL7A1/LAMB3/TLL2/COL4A5/COL4A6
REACTOME_POLO_LIKE_KINASE_MEDIATED_EVENTS	REACTOME_POLO_LIKE_KINASE_MEDIATED_EVENTS	16	-0.526026	-1.44432	0.0683761	0.173322	0.116615	8024	tags=62%, list=24%, signal=47%	PKMYT1/MYBL2/WEE1/RBBP4/CDC25C/PLK1/LIN37/CCNB1/CENPF/CCNB2
REACTOME_FACTORS_INVOLVED_IN_MEGAKARYOCYTE_DEVELOPMENT_AND_PLATELET_PRODUCTION	REACTOME_FACTORS_INVOLVED_IN_MEGAKARYOCYTE_DEVELOPMENT_AND_PLATELET_PRODUCTION	143	-0.332448	-1.44445	0.0143737	0.05709	0.0384116	2818	tags=20%, list=9%, signal=19%	TUBA1A/KDM1A/KIF20B/PHF21A/TUBA3E/HIST1H3A/HMG20B/RAD51C/KIF15/KIFAP3/HIST2H3D/KIFC1/HIST1H3J/DOCK4/HIST2H3A/HIST2H3C/MYB/H3F3B/ITPK1/CBX5/KIF6/HIST1H3G/KIF22/HIST1H3D/HIST1H3H/HIST1H3F/HIST1H3I/HIST1H3E/TP53
REACTOME_DETOXIFICATION_OF_REACTIVE_OXYGEN_SPECIES	REACTOME_DETOXIFICATION_OF_REACTIVE_OXYGEN_SPECIES	32	-0.436503	-1.44618	0.0469388	0.13297	0.0894659	5882	tags=41%, list=18%, signal=33%	SOD3/CCS/SOD2/GPX8/TXN/SOD1/ATOX1/PRDX2/TXN2/PRDX5/NOX5/NUDT2/PRDX6
REACTOME_REGULATION_OF_MITOTIC_CELL_CYCLE	REACTOME_REGULATION_OF_MITOTIC_CELL_CYCLE	84	-0.367684	-1.45606	0.0207469	0.0731328	0.0492056	9147	tags=54%, list=28%, signal=39%	PSMA7/CDC27/PSMD13/PSMA1/CDK2/PSMF1/MAD2L1/PSMB11/CDK1/AURKA/PSMB4/SKP2/PTTG1/CDC14A/CDC26/FBXO5/PSMD3/PSMB7/BUB1B/UBB/PSMD10/CDC20/PSMD9/PSMD14/PSMB3/PSMC4/PSMD8/PLK1/PSMD4/UBE2C/PSMB6/NEK2/CCNB1/ANAPC5/ANAPC11/BUB3/PSMA2/ANAPC7/UBA52/PSMB1/AURKB/SKP1/ANAPC15/ANAPC16/RPS27A
REACTOME_PURINE_CATABOLISM	REACTOME_PURINE_CATABOLISM	17	-0.522769	-1.4586	0.0721868	0.180948	0.121747	7430	tags=53%, list=23%, signal=41%	NUDT15/NUDT16/NUDT9/ITPA/DNPH1/NT5C/ADPRM/NUDT1/NUDT18
REACTOME_PROCESSING_OF_SMDT1	REACTOME_PROCESSING_OF_SMDT1	13	-0.551139	-1.46093	0.0778443	0.189651	0.127602	9747	tags=69%, list=30%, signal=49%	MICU1/AFG3L2/PMPCA/PARL/PHB/SMDT1/STOML2/PMPCB/PHB2
REACTOME_ASPARTATE_AND_ASPARAGINE_METABOLISM	REACTOME_ASPARTATE_AND_ASPARAGINE_METABOLISM	10	-0.595343	-1.46315	0.0943026	0.216646	0.145765	1974	tags=50%, list=6%, signal=47%	SLC25A12/GOT1/NAT8L/GOT2/ASNS
REACTOME_NUCLEAR_PORE_COMPLEX_NPC_DISASSEMBLY	REACTOME_NUCLEAR_PORE_COMPLEX_NPC_DISASSEMBLY	35	-0.433351	-1.46585	0.0419162	0.121859	0.0819901	8160	tags=40%, list=25%, signal=30%	RAE1/NUP214/CDK1/NUP43/NUP62/NUP35/NUP54/NDC1/NUP210/NUP93/CCNB1/CCNB2/AAAS/NEK6
REACTOME_FOLDING_OF_ACTIN_BY_CCT_TRIC	REACTOME_FOLDING_OF_ACTIN_BY_CCT_TRIC	10	-0.597431	-1.46828	0.086444	0.205715	0.13841	10377	tags=80%, list=32%, signal=55%	CCT6A/CCT8/CCT5/TCP1/CCT7/CCT4/CCT3/CCT6B
REACTOME_GLUCOSE_METABOLISM	REACTOME_GLUCOSE_METABOLISM	86	-0.369449	-1.47271	0.0184049	0.0687135	0.0462322	7015	tags=36%, list=21%, signal=28%	ALDOA/NUP62/GPI/PGK1/NUP35/HK1/NUP54/NDC1/PFKFB1/NUP210/GAPDHS/ENO3/SLC25A11/NUP93/ENO1/G6PC3/ALDOC/FBP1/PPP2R1A/GAPDH/TPI1/AAAS/SLC25A12/PPP2R5D/GOT1/SLC37A4/MDH2/GOT2/PFKM/PCK2/PC
REACTOME_FGFR2_MUTANT_RECEPTOR_ACTIVATION	REACTOME_FGFR2_MUTANT_RECEPTOR_ACTIVATION	26	-0.46791	-1.47508	0.048583	0.135313	0.0910418	8720	tags=62%, list=27%, signal=45%	POLR2H/POLR2D/GTF2F2/GTF2F1/FGF17/POLR2L/NCBP1/POLR2F/POLR2K/NCBP2/POLR2C/FGF7/FGFR2/POLR2I/POLR2J/POLR2G
REACTOME_PINK_PARKIN_MEDIATED_MITOPHAGY	REACTOME_PINK_PARKIN_MEDIATED_MITOPHAGY	19	-0.508981	-1.47511	0.0679406	0.173282	0.116588	3838	tags=32%, list=12%, signal=28%	TOMM22/UBA52/VDAC1/TOMM6/RPS27A/TOMM7
REACTOME_NUCLEAR_ENVELOPE_BREAKDOWN	REACTOME_NUCLEAR_ENVELOPE_BREAKDOWN	51	-0.403812	-1.47583	0.0325203	0.100777	0.0678055	8456	tags=41%, list=26%, signal=31%	LMNA/RAE1/NUP214/CDK1/NUP43/NUP62/EMD/NUP35/NUP54/NDC1/NUP210/TMPO/NUP93/PLK1/CCNB1/CCNB2/VRK1/AAAS/BANF1/LMNB1/NEK6
REACTOME_RECRUITMENT_OF_NUMA_TO_MITOTIC_CENTROSOMES	REACTOME_RECRUITMENT_OF_NUMA_TO_MITOTIC_CENTROSOMES	92	-0.362708	-1.47982	0.0221774	0.0774493	0.0521099	4307	tags=41%, list=13%, signal=36%	CEP152/CDK1/TUBGCP5/SFI1/TUBB8/YWHAE/CENPJ/TUBAL3/DCTN1/CEP164/TUBA3D/TUBA4B/TUBGCP2/PLK1/NEK2/CEP76/PPP2R1A/CEP70/NINL/HAUS7/TUBA1A/TUBB/HAUS8/DCTN3/CEP57/ODF2/TUBA3E/CETN2/MZT2A/CEP63/HAUS5/NME7/MZT2B/NDE1/CNTRL/NUMA1/HAUS1/HAUS4
REACTOME_ORC1_REMOVAL_FROM_CHROMATIN	REACTOME_ORC1_REMOVAL_FROM_CHROMATIN	69	-0.385356	-1.48326	0.0240964	0.0822822	0.0553616	8617	tags=51%, list=26%, signal=38%	PSMA1/CDK2/PSMF1/PSMB11/ORC2/PSMB4/SKP2/ORC5/PSMD3/PSMB7/UBB/PSMD10/PSMD9/ORC4/PSMD14/PSMB3/MCM6/PSMC4/PSMD8/PSMD4/PSMB6/PSMA2/ORC1/UBA52/PSMB1/CDT1/ORC3/MCM7/MCM3/MCM4/RBX1/SKP1/MCM5/MCM2/RPS27A
REACTOME_TRNA_PROCESSING_IN_THE_NUCLEUS	REACTOME_TRNA_PROCESSING_IN_THE_NUCLEUS	57	-0.397198	-1.48752	0.035225	0.107021	0.0720064	8160	tags=39%, list=25%, signal=29%	RAE1/NUP214/NUP43/NUP62/NUP35/NUP54/NDC1/NUP210/TSEN2/ZBTB8OS/RPP14/ELAC2/NUP93/POP5/XPOT/POP7/RTCB/CSTF2/AAAS/RPP40/RPP21/TSEN15
REACTOME_SMAD2_SMAD3:SMAD4_HETEROTRIMER_REGULATES_TRANSCRIPTION	REACTOME_SMAD2_SMAD3:SMAD4_HETEROTRIMER_REGULATES_TRANSCRIPTION	31	-0.456213	-1.49972	0.0308642	0.0978699	0.0658494	8535	tags=45%, list=26%, signal=33%	E2F4/SMAD4/HDAC1/TGIF2/UBB/RBL1/SNW1/CDK8/UBA52/TGIF1/TFDP2/SERPINE1/CDKN2B/RPS27A
REACTOME_PIWI_INTERACTING_RNA_PIRNA_BIOGENESIS	REACTOME_PIWI_INTERACTING_RNA_PIRNA_BIOGENESIS	25	-0.487281	-1.50894	0.04158	0.121195	0.0815428	5449	tags=44%, list=17%, signal=37%	POLR2L/TDRD1/MYBL1/POLR2F/TDRKH/POLR2K/POLR2C/POLR2I/POLR2J/POLR2G/HENMT1
REACTOME_PHENYLALANINE_AND_TYROSINE_METABOLISM	REACTOME_PHENYLALANINE_AND_TYROSINE_METABOLISM	10	-0.61523	-1.51203	0.0746562	0.185489	0.124802	1445	tags=60%, list=4%, signal=57%	HPD/TAT/FAH/PCBD1/ASRGL1/GSTZ1
REACTOME_MITOPHAGY	REACTOME_MITOPHAGY	26	-0.481005	-1.51636	0.0364372	0.109603	0.0737439	3838	tags=27%, list=12%, signal=24%	TOMM22/UBA52/CSNK2B/VDAC1/TOMM6/RPS27A/TOMM7
REACTOME_PEROXISOMAL_PROTEIN_IMPORT	REACTOME_PEROXISOMAL_PROTEIN_IMPORT	59	-0.401743	-1.51736	0.0253411	0.084987	0.0571814	9947	tags=53%, list=30%, signal=37%	SCP2/ACAA1/PECR/PEX10/PEX7/ACOX1/PEX12/PEX2/PEX5/HSD17B4/MLYCD/TYSND1/ECH1/UBB/SLC27A2/EHHADH/MPV17/ECI2/PHYH/EPHX2/GSTK1/AMACR/ACOT8/HACL1/ACOT2/CRAT/UBA52/GNPAT/DHRS4/PEX6/RPS27A
REACTOME_REGULATION_OF_TP53_ACTIVITY	REACTOME_REGULATION_OF_TP53_ACTIVITY	154	-0.345505	-1.51743	0.00601202	0.0288577	0.0194162	8558	tags=45%, list=26%, signal=33%	CDK2/RAD17/MDM4/MBD3/BRD7/EHMT1/CDK1/RAD50/RMI1/HDAC1/EHMT2/AURKA/TAF3/TAF9B/PHF20/TOP3A/BRCA1/CHD3/AKT3/CDK5/AKT1/PPP1R13L/UBB/SETD9/BANP/MLST8/TAF12/RFC3/HDAC2/RBBP8/PPP2R5C/BLM/NBN/TAF10/CHD4/PRMT5/EXO1/RBBP4/TAF6/PRKAG1/TAF9/PIP4K2B/BRIP1/PPP2R1A/ATM/RMI2/CDKN2A/TTC5/RPA2/UBA52/CHEK1/CSNK2B/TPX2/MEAF6/DNA2/ATRIP/MAP2K6/CHEK2/AURKB/TBP/SMYD2/TP63/RPS27A/SSRP1/RFC2/RPA3/NUAK1/RFC4/TP53
REACTOME_INTERLEUKIN_12_SIGNALING	REACTOME_INTERLEUKIN_12_SIGNALING	42	-0.429622	-1.5183	0.0295276	0.0962633	0.0647684	4906	tags=31%, list=15%, signal=26%	IL12A/RALA/SOD2/HNRNPF/PPIA/AIP/PDCD4/SOD1/MIF/LMNB1/GSTA2/GSTO1/RPLP0
REACTOME_G1_PHASE	REACTOME_G1_PHASE	44	-0.426392	-1.52334	0.0335968	0.102982	0.0692887	6191	tags=41%, list=19%, signal=33%	UBB/RBL1/ABL1/CDK7/CKS1B/E2F1/PPP2R1A/CDK4/CDKN1B/CDKN2A/CCNH/UBA52/E2F2/TFDP2/SKP1/CDKN2C/CDKN2B/RPS27A
REACTOME_CONVERSION_FROM_APC_C:CDC20_TO_APC_C:CDH1_IN_LATE_ANAPHASE	REACTOME_CONVERSION_FROM_APC_C:CDC20_TO_APC_C:CDH1_IN_LATE_ANAPHASE	19	-0.528334	-1.5312	0.0530786	0.14497	0.0975395	7023	tags=47%, list=21%, signal=37%	CDC14A/CDC26/CDC20/UBE2C/ANAPC5/ANAPC11/ANAPC7/ANAPC15/ANAPC16
REACTOME_CDC6_ASSOCIATION_WITH_THE_ORC:ORIGIN_COMPLEX	REACTOME_CDC6_ASSOCIATION_WITH_THE_ORC:ORIGIN_COMPLEX	11	-0.610412	-1.53274	0.0514851	0.141647	0.0953037	7740	tags=64%, list=24%, signal=49%	ORC2/ORC5/ORC4/E2F1/ORC1/E2F2/ORC3
REACTOME_DEADENYLATION_OF_MRNA	REACTOME_DEADENYLATION_OF_MRNA	21	-0.517818	-1.54144	0.0401691	0.118305	0.0795986	2460	tags=29%, list=7%, signal=26%	PABPC1/EIF4A3/PAN2/EIF4B/EIF4A1/CNOT8
REACTOME_GLUCURONIDATION	REACTOME_GLUCURONIDATION	18	-0.540115	-1.54589	0.0379747	0.113622	0.0764477	9899	tags=89%, list=30%, signal=62%	ABHD10/UGT1A9/UGDH/UGT2B15/UGT1A4/UGT1A3/UGT1A7/UGT2B11/UGT1A10/SLC35D1/UGT2B17/UGP2/UGT2B7/UGT1A1/UGT3A2/UGT1A6
REACTOME_BIOTIN_TRANSPORT_AND_METABOLISM	REACTOME_BIOTIN_TRANSPORT_AND_METABOLISM	11	-0.6167	-1.54853	0.039604	0.117561	0.0790982	5325	tags=45%, list=16%, signal=38%	MCCC1/PDZD11/HLCS/BTD/PC
REACTOME_INHIBITION_OF_THE_PROTEOLYTIC_ACTIVITY_OF_APC_C_REQUIRED_FOR_THE_ONSET_OF_ANAPHASE_BY_MITOTIC_SPINDLE_CHECKPOINT_COMPONENTS	REACTOME_INHIBITION_OF_THE_PROTEOLYTIC_ACTIVITY_OF_APC_C_REQUIRED_FOR_THE_ONSET_OF_ANAPHASE_BY_MITOTIC_SPINDLE_CHECKPOINT_COMPONENTS	20	-0.527922	-1.55047	0.0422833	0.122611	0.0824956	6971	tags=60%, list=21%, signal=47%	CDC27/MAD2L1/CDC26/BUB1B/CDC20/UBE2C/ANAPC5/ANAPC11/BUB3/ANAPC7/ANAPC15/ANAPC16
REACTOME_SWITCHING_OF_ORIGINS_TO_A_POST_REPLICATIVE_STATE	REACTOME_SWITCHING_OF_ORIGINS_TO_A_POST_REPLICATIVE_STATE	88	-0.387917	-1.55436	0.010395	0.0438433	0.0294989	9147	tags=51%, list=28%, signal=37%	PSMA7/CDC27/PSMD13/PSMA1/CDK2/PSMF1/PSMB11/ORC2/PSMB4/SKP2/CDC26/ORC5/PSMD3/PSMB7/UBB/PSMD10/PSMD9/ORC4/PSMD14/PSMB3/MCM6/PSMC4/PSMD8/PSMD4/UBE2C/PSMB6/ANAPC5/ANAPC11/PSMA2/ORC1/ANAPC7/UBA52/PSMB1/CDT1/ORC3/MCM7/MCM3/MCM4/RBX1/SKP1/MCM5/ANAPC15/ANAPC16/MCM2/RPS27A
REACTOME_PROCESSING_OF_INTRONLESS_PRE_MRNAS	REACTOME_PROCESSING_OF_INTRONLESS_PRE_MRNAS	19	-0.536368	-1.55448	0.0403397	0.118498	0.0797284	5274	tags=53%, list=16%, signal=44%	CPSF1/FIP1L1/SYMPK/WDR33/NCBP1/NCBP2/CSTF2/CPSF3/CSTF2T/NUDT21
REACTOME_RNA_POLYMERASE_III_TRANSCRIPTION_TERMINATION	REACTOME_RNA_POLYMERASE_III_TRANSCRIPTION_TERMINATION	23	-0.51706	-1.56666	0.0229167	0.079052	0.0531882	6777	tags=48%, list=21%, signal=38%	SSB/POLR2L/POLR3C/NFIB/POLR2F/POLR3G/NFIA/POLR2K/CRCP/POLR1D/POLR3GL
REACTOME_NUCLEOTIDE_SALVAGE	REACTOME_NUCLEOTIDE_SALVAGE	22	-0.523963	-1.57114	0.0299145	0.0967692	0.0651088	5678	tags=45%, list=17%, signal=38%	DCK/UCKL1/UCK2/AMPD1/ADK/TK1/HPRT1/APRT/DGUOK/TK2
REACTOME_RNA_POLYMERASE_II_TRANSCRIPTION_ELONGATION	REACTOME_RNA_POLYMERASE_II_TRANSCRIPTION_ELONGATION	54	-0.424278	-1.57127	0.0174419	0.0665967	0.044808	5289	tags=39%, list=16%, signal=33%	CDK7/NCBP1/POLR2F/MLLT3/PAF1/WDR61/POLR2K/NELFA/NELFCD/NCBP2/POLR2C/NELFE/CCNH/TCEA1/POLR2I/POLR2J/SUPT4H1/POLR2G/GTF2H2/GTF2H5/SSRP1
REACTOME_RNA_POLYMERASE_II_PRE_TRANSCRIPTION_EVENTS	REACTOME_RNA_POLYMERASE_II_PRE_TRANSCRIPTION_EVENTS	77	-0.40035	-1.57391	0.00816327	0.0362526	0.0243917	8745	tags=48%, list=27%, signal=35%	TAF7L/POLR2H/POLR2D/GTF2B/MNAT1/GTF2F2/GTF2F1/TAF3/TAF9B/POLR2L/LEO1/TAF12/CDK7/NCBP1/TAF10/POLR2F/TAF6/MLLT3/PAF1/WDR61/POLR2K/TAF9/NELFA/NELFCD/NCBP2/POLR2C/NELFE/CCNH/TCEA1/POLR2I/POLR2J/SUPT4H1/POLR2G/GTF2H2/GTF2H5/TBP/SSRP1
REACTOME_RNA_POLYMERASE_III_CHAIN_ELONGATION	REACTOME_RNA_POLYMERASE_III_CHAIN_ELONGATION	18	-0.551682	-1.579	0.0316456	0.0997101	0.0670875	6651	tags=61%, list=20%, signal=49%	POLR1C/POLR3H/POLR2H/POLR2L/POLR3C/POLR2F/POLR3G/POLR2K/CRCP/POLR1D/POLR3GL
REACTOME_HIV_INFECTION	REACTOME_HIV_INFECTION	222	-0.343796	-1.58544	0.00197239	0.012973	0.00872855	6849	tags=41%, list=21%, signal=33%	PSMF1/GTF2B/MNAT1/RAE1/PSMB11/NUP214/GTF2F2/NUP43/GTF2F1/TAF3/TAF9B/PSMB4/CHMP3/XRCC6/NUP62/PSMD3/POLR2L/NPM1/PSMB7/AP2M1/ATP6V1H/NMT2/UBB/XRCC5/CHMP4C/NUP35/VPS37C/TAF12/PSMD10/NUP54/NDC1/NUP210/RNMT/PSMD9/CDK7/NCBP1/TAF10/XRCC4/POLR2F/AP2B1/PSMD14/PSMB3/NUP93/TAF6/AP2A1/PSMC4/DOCK2/PSMD8/PSMD4/PSMB6/POLR2K/FEN1/TAF9/NELFA/PPIA/NELFCD/RAC1/FYN/NCBP2/RANBP1/HMGA1/PSMA2/VPS4A/POLR2C/NELFE/PSIP1/CC…
REACTOME_ONCOGENE_INDUCED_SENESCENCE	REACTOME_ONCOGENE_INDUCED_SENESCENCE	33	-0.476885	-1.59126	0.0184805	0.0687135	0.0462322	3932	tags=33%, list=12%, signal=29%	E2F1/CDK4/CDKN2A/TNRC6C/UBA52/E2F2/TFDP2/CDKN2C/CDKN2B/RPS27A/TP53
REACTOME_GLYCOGEN_METABOLISM	REACTOME_GLYCOGEN_METABOLISM	26	-0.506011	-1.59519	0.0222672	0.0775229	0.0521594	6349	tags=46%, list=19%, signal=37%	GAA/UBB/UGP2/PYGL/PYGB/AGL/PGM1/GYG2/UBA52/NHLRC1/PHKA2/RPS27A
REACTOME_TRANSCRIPTIONAL_REGULATION_BY_TP53	REACTOME_TRANSCRIPTIONAL_REGULATION_BY_TP53	341	-0.33311	-1.60089	0.00197239	0.012973	0.00872855	8869	tags=47%, list=27%, signal=35%	STEAP3/ZNF420/BARD1/PERP/TAF7L/PTEN/POLR2H/LRPPRC/CDK2/RAD17/POLR2D/E2F4/GSR/MDM4/MBD3/BRD7/MNAT1/EHMT1/CDK1/RAD50/GTF2F2/PRDX1/RMI1/HDAC1/EHMT2/AURKA/RRAGB/GTF2F1/TAF3/TAF9B/PHF20/CNOT7/TOP3A/BRCA1/CHD3/AGO1/YWHAE/CENPJ/AKT3/CDK5/AKT1/POLR2L/NPM1/RAD51D/GPI/PMS2/PPP1R13L/UBB/E2F7/SETD9/BANP/CNOT6L/MLST8/RBL1/TAF12/RFC3/HDAC2/LAMTOR3/RBBP8/GLS2/PPP2R5C/BLM/CDK7/NBN/TAF10/RRAGA/CHD4/MDC1/PRMT5/POL…
REACTOME_RNA_POLYMERASE_III_TRANSCRIPTION_INITIATION_FROM_TYPE_3_PROMOTER	REACTOME_RNA_POLYMERASE_III_TRANSCRIPTION_INITIATION_FROM_TYPE_3_PROMOTER	28	-0.497694	-1.60126	0.0205761	0.0731328	0.0492056	6651	tags=43%, list=20%, signal=34%	POLR2L/POLR3C/SNAPC5/POLR2F/SNAPC2/POLR3G/POLR2K/CRCP/POLR1D/SNAPC1/TBP/POLR3GL
REACTOME_HIV_ELONGATION_ARREST_AND_RECOVERY	REACTOME_HIV_ELONGATION_ARREST_AND_RECOVERY	29	-0.495516	-1.60943	0.0207039	0.0731328	0.0492056	4812	tags=59%, list=15%, signal=50%	POLR2H/POLR2D/GTF2F2/GTF2F1/POLR2L/POLR2F/POLR2K/NELFA/NELFCD/POLR2C/NELFE/TCEA1/POLR2I/POLR2J/SUPT4H1/POLR2G/SSRP1
REACTOME_PERK_REGULATES_GENE_EXPRESSION	REACTOME_PERK_REGULATES_GENE_EXPRESSION	29	-0.496401	-1.6123	0.0207039	0.0731328	0.0492056	4075	tags=38%, list=12%, signal=33%	EIF2S2/EXOSC9/EXOSC8/NFYB/CEBPG/EIF2S3/EXOSC1/EXOSC7/EXOSC5/ATF4/ASNS
REACTOME_DEFECTS_IN_VITAMIN_AND_COFACTOR_METABOLISM	REACTOME_DEFECTS_IN_VITAMIN_AND_COFACTOR_METABOLISM	20	-0.551506	-1.61974	0.0190275	0.0701405	0.0471923	2042	tags=25%, list=6%, signal=23%	MMAB/HLCS/BTD/MMACHC/PC
REACTOME_PHOSPHORYLATION_OF_THE_APC_C	REACTOME_PHOSPHORYLATION_OF_THE_APC_C	19	-0.559551	-1.62167	0.0191083	0.0702089	0.0472384	4307	tags=42%, list=13%, signal=37%	PLK1/UBE2C/CCNB1/ANAPC5/ANAPC11/ANAPC7/ANAPC15/ANAPC16
REACTOME_APOPTOTIC_EXECUTION_PHASE	REACTOME_APOPTOTIC_EXECUTION_PHASE	50	-0.445908	-1.62219	0.0183673	0.0687135	0.0462322	3757	tags=22%, list=11%, signal=20%	VIM/HIST1H1A/H1F0/HMGB1/LMNB1/PKP1/HMGB2/HIST1H1D/HIST1H1B/HIST1H1C/HIST1H1E
REACTOME_GLYCOGEN_STORAGE_DISEASES	REACTOME_GLYCOGEN_STORAGE_DISEASES	14	-0.60589	-1.62329	0.0270833	0.0893275	0.0601018	6349	tags=64%, list=19%, signal=52%	EPM2A/GAA/UBB/G6PC3/GYG2/UBA52/NHLRC1/SLC37A4/RPS27A
REACTOME_INTRAFLAGELLAR_TRANSPORT	REACTOME_INTRAFLAGELLAR_TRANSPORT	51	-0.445269	-1.62735	0.0142276	0.0567095	0.0381556	4828	tags=41%, list=15%, signal=35%	WDR19/IFT57/TTC21B/IFT88/WDR34/DYNLRB2/TTC30A/TUBA1A/IFT81/IFT52/IFT74/DYNLRB1/IFT43/KIFAP3/IFT140/TTC30B/IFT172/IFT27/DYNC2LI1/IFT122/TCTEX1D2
REACTOME_FGFR2_ALTERNATIVE_SPLICING	REACTOME_FGFR2_ALTERNATIVE_SPLICING	27	-0.509303	-1.63063	0.0183673	0.0687135	0.0462322	8720	tags=63%, list=27%, signal=46%	POLR2H/POLR2D/PTBP1/GTF2F2/GTF2F1/POLR2L/NCBP1/POLR2F/HNRNPF/POLR2K/NCBP2/POLR2C/FGFR2/POLR2I/POLR2J/POLR2G/HNRNPA1
REACTOME_SYNTHESIS_OF_GLYCOSYLPHOSPHATIDYLINOSITOL_GPI	REACTOME_SYNTHESIS_OF_GLYCOSYLPHOSPHATIDYLINOSITOL_GPI	18	-0.570347	-1.63242	0.0147679	0.0582456	0.0391891	3960	tags=39%, list=12%, signal=34%	PIGM/PIGB/PIGC/PIGO/PIGF/PIGZ/PIGX
REACTOME_GLYOXYLATE_METABOLISM_AND_GLYCINE_DEGRADATION	REACTOME_GLYOXYLATE_METABOLISM_AND_GLYCINE_DEGRADATION	28	-0.508177	-1.63499	0.0185185	0.0687135	0.0462322	3640	tags=32%, list=11%, signal=29%	PDHB/LIPT2/LIAS/GRHPR/DHTKD1/PXMP2/GNMT/BCKDHA/GOT2
REACTOME_TRANSPORT_OF_MATURE_TRANSCRIPT_TO_CYTOPLASM	REACTOME_TRANSPORT_OF_MATURE_TRANSCRIPT_TO_CYTOPLASM	80	-0.414798	-1.63568	0.00626305	0.0293142	0.0197233	8316	tags=39%, list=25%, signal=29%	SARNP/RAE1/THOC1/NUP214/NUP43/DHX38/NUP62/NUP35/POLDIP3/NUP54/NDC1/NUP210/NCBP1/UPF3B/NUP93/MAGOHB/NCBP2/ALYREF/CASC3/DDX39B/GLE1/CHTOP/THOC6/RBM8A/AAAS/EIF4A3/THOC7/NXT1/CPSF3/THOC5/MAGOH
REACTOME_MITOTIC_METAPHASE_AND_ANAPHASE	REACTOME_MITOTIC_METAPHASE_AND_ANAPHASE	192	-0.362665	-1.64069	0.00203252	0.012973	0.00872855	7581	tags=44%, list=23%, signal=34%	HDAC8/NUP43/CENPE/PSMB4/TUBB8/PTTG1/MIS12/TUBAL3/CENPI/SPDL1/CDC26/CENPH/FBXO5/PSMD3/PSMB7/SMC1A/EMD/BUB1B/UBB/ZWILCH/CENPL/PSMD10/TUBA3D/PPP2R5C/CENPC/CDC20/PSMD9/TMPO/TUBA4B/KNTC1/KIF2C/BUB1/PSMD14/PSMB3/PSMC4/PSMD8/DSN1/PLK1/PSMD4/UBE2C/PSMB6/KIF18A/NSL1/CENPF/PPP2R1A/ANAPC5/ANAPC11/BUB3/PSMA2/SKA2/VRK1/TUBA1A/ANAPC7/CDCA5/UBA52/CENPM/NUDC/PSMB1/CENPU/BANF1/ITGB3BP/TUBA3E/INCENP/CENPQ/LMNB1/PP…
REACTOME_RNA_POLYMERASE_III_TRANSCRIPTION	REACTOME_RNA_POLYMERASE_III_TRANSCRIPTION	41	-0.468737	-1.64272	0.0137525	0.0553143	0.0372169	7147	tags=46%, list=22%, signal=36%	GTF3C5/SSB/POLR2L/POLR3C/BRF1/NFIB/SNAPC5/POLR2F/SNAPC2/GTF3C2/POLR3G/NFIA/POLR2K/CRCP/POLR1D/SNAPC1/TBP/GTF3A/POLR3GL
REACTOME_RHO_GTPASES_ACTIVATE_FORMINS	REACTOME_RHO_GTPASES_ACTIVATE_FORMINS	132	-0.383417	-1.64511	0.00414938	0.0215201	0.0144793	7565	tags=45%, list=23%, signal=35%	NUP43/CENPE/TUBB8/MIS12/TUBAL3/CENPI/SPDL1/CENPH/BUB1B/ZWILCH/CENPL/PFN1/DVL2/TUBA3D/PPP2R5C/DAAM1/CENPC/CDC20/TUBA4B/KNTC1/KIF2C/BUB1/DSN1/PLK1/KIF18A/NSL1/RAC1/DIAPH3/CENPF/PPP2R1A/BUB3/SKA2/TUBA1A/CENPM/SRGAP2/NUDC/CENPU/ITGB3BP/TUBA3E/INCENP/CENPQ/PPP2R5D/NUF2/CENPA/SPC25/CDCA8/ZWINT/CENPK/NDE1/RCC2/NDC80/AURKB/ACTG1/SPC24/BIRC5/B9D2/RPS27/SKA1/EVL
REACTOME_RNA_POLYMERASE_III_TRANSCRIPTION_INITIATION_FROM_TYPE_1_PROMOTER	REACTOME_RNA_POLYMERASE_III_TRANSCRIPTION_INITIATION_FROM_TYPE_1_PROMOTER	28	-0.514023	-1.6538	0.0185185	0.0687135	0.0462322	7147	tags=54%, list=22%, signal=42%	POLR2H/GTF3C6/GTF3C5/POLR2L/POLR3C/BRF1/POLR2F/GTF3C2/POLR3G/POLR2K/CRCP/POLR1D/TBP/GTF3A/POLR3GL
REACTOME_REGULATION_OF_TP53_ACTIVITY_THROUGH_PHOSPHORYLATION	REACTOME_REGULATION_OF_TP53_ACTIVITY_THROUGH_PHOSPHORYLATION	90	-0.408522	-1.65466	0.00814664	0.0362526	0.0243917	8985	tags=50%, list=27%, signal=36%	TOPBP1/BARD1/TAF7L/CDK2/RAD17/MDM4/RAD50/RMI1/AURKA/TAF3/TAF9B/TOP3A/BRCA1/CDK5/UBB/TAF12/RFC3/RBBP8/BLM/NBN/TAF10/EXO1/TAF6/PRKAG1/TAF9/BRIP1/ATM/RMI2/RPA2/UBA52/CHEK1/CSNK2B/TPX2/DNA2/ATRIP/CHEK2/AURKB/TBP/RPS27A/SSRP1/RFC2/RPA3/NUAK1/RFC4/TP53
REACTOME_PHASE_II_CONJUGATION_OF_COMPOUNDS	REACTOME_PHASE_II_CONJUGATION_OF_COMPOUNDS	88	-0.414192	-1.65964	0.004158	0.0215201	0.0144793	3376	tags=24%, list=10%, signal=21%	GSTM2/ACSM5/UGT1A1/AKR1A1/GSTT1/ESD/MGST2/GSTA2/GSTO1/GSS/GSTA4/UGT3A2/GGCT/UGT1A6/TRMT112/GSTO2/N6AMT1/CHAC1/AHCY/MGST3/GSTZ1
REACTOME_E2F_MEDIATED_REGULATION_OF_DNA_REPLICATION	REACTOME_E2F_MEDIATED_REGULATION_OF_DNA_REPLICATION	22	-0.555642	-1.66613	0.017094	0.0655852	0.0441274	7939	tags=59%, list=24%, signal=45%	POLA1/CDK1/ORC2/POLA2/ORC5/ORC4/E2F1/CCNB1/PPP2R1A/ORC1/ORC3/TFDP2/PRIM1
REACTOME_REGULATION_OF_TP53_ACTIVITY_THROUGH_METHYLATION	REACTOME_REGULATION_OF_TP53_ACTIVITY_THROUGH_METHYLATION	18	-0.58403	-1.67158	0.00843882	0.0370389	0.0249207	8411	tags=72%, list=26%, signal=54%	MDM4/EHMT1/EHMT2/UBB/SETD9/PRMT5/ATM/TTC5/UBA52/CHEK2/SMYD2/RPS27A/TP53
REACTOME_JOSEPHIN_DOMAIN_DUBS	REACTOME_JOSEPHIN_DOMAIN_DUBS	10	-0.680901	-1.67342	0.0157171	0.0608349	0.0409313	7681	tags=60%, list=23%, signal=46%	JOSD2/RAD23A/UBB/UBA52/JOSD1/RPS27A
REACTOME_TRANSCRIPTION_OF_E2F_TARGETS_UNDER_NEGATIVE_CONTROL_BY_P107_RBL1_AND_P130_RBL2_IN_COMPLEX_WITH_HDAC1	REACTOME_TRANSCRIPTION_OF_E2F_TARGETS_UNDER_NEGATIVE_CONTROL_BY_P107_RBL1_AND_P130_RBL2_IN_COMPLEX_WITH_HDAC1	16	-0.609983	-1.67484	0.00854701	0.0373683	0.0251424	9940	tags=62%, list=30%, signal=44%	LIN9/E2F4/MYBL2/CDK1/HDAC1/RBL1/RBBP4/LIN37/E2F1/TFDP2
REACTOME_CARGO_TRAFFICKING_TO_THE_PERICILIARY_MEMBRANE	REACTOME_CARGO_TRAFFICKING_TO_THE_PERICILIARY_MEMBRANE	50	-0.461846	-1.68017	0.0122449	0.0500444	0.0336711	6577	tags=40%, list=20%, signal=32%	BBS12/BBS9/MCHR1/TTC8/CCT4/CCT3/BBS5/SMO/BBS1/ARF4/ARL13B/LZTFL1/MKKS/BBS2/CYS1/BBS4/SSTR3/BBS10/ARL3/UNC119B
REACTOME_HIV_LIFE_CYCLE	REACTOME_HIV_LIFE_CYCLE	143	-0.387196	-1.68233	0.00205339	0.012973	0.00872855	8745	tags=45%, list=27%, signal=34%	TAF7L/POLR2H/POLR2D/GTF2B/MNAT1/RAE1/NUP214/GTF2F2/NUP43/GTF2F1/TAF3/TAF9B/CHMP3/XRCC6/NUP62/POLR2L/NMT2/UBB/XRCC5/CHMP4C/NUP35/VPS37C/TAF12/NUP54/NDC1/NUP210/RNMT/CDK7/NCBP1/TAF10/XRCC4/POLR2F/NUP93/TAF6/POLR2K/FEN1/TAF9/NELFA/PPIA/NELFCD/NCBP2/RANBP1/HMGA1/VPS4A/POLR2C/NELFE/PSIP1/CCNH/UBA52/TCEA1/AAAS/VPS28/POLR2I/BANF1/MVB12A/CHMP2A/POLR2J/SUPT4H1/POLR2G/GTF2H2/LIG1/GTF2H5/TBP/RPS27A/SSRP1
REACTOME_MITOCHONDRIAL_FATTY_ACID_BETA_OXIDATION_OF_SATURATED_FATTY_ACIDS	REACTOME_MITOCHONDRIAL_FATTY_ACID_BETA_OXIDATION_OF_SATURATED_FATTY_ACIDS	10	-0.685981	-1.68591	0.0137525	0.0553143	0.0372169	4323	tags=60%, list=13%, signal=52%	ECHS1/ACSM3/HADHA/HADHB/MECR/HADH
REACTOME_GENE_AND_PROTEIN_EXPRESSION_BY_JAK_STAT_SIGNALING_AFTER_INTERLEUKIN_12_STIMULATION	REACTOME_GENE_AND_PROTEIN_EXPRESSION_BY_JAK_STAT_SIGNALING_AFTER_INTERLEUKIN_12_STIMULATION	34	-0.50552	-1.69782	0.0122951	0.0500681	0.0336871	4821	tags=35%, list=15%, signal=30%	RALA/SOD2/HNRNPF/PPIA/AIP/PDCD4/SOD1/MIF/LMNB1/GSTA2/GSTO1/RPLP0
REACTOME_RESOLUTION_OF_SISTER_CHROMATID_COHESION	REACTOME_RESOLUTION_OF_SISTER_CHROMATID_COHESION	118	-0.402761	-1.70244	0.00201613	0.012973	0.00872855	8212	tags=51%, list=25%, signal=38%	CENPN/MAD2L1/CDK1/SMC3/HDAC8/NUP43/CENPE/TUBB8/MIS12/TUBAL3/CENPI/SPDL1/CENPH/SMC1A/BUB1B/ZWILCH/CENPL/TUBA3D/PPP2R5C/CENPC/CDC20/TUBA4B/KNTC1/KIF2C/BUB1/DSN1/PLK1/KIF18A/NSL1/CCNB1/CENPF/PPP2R1A/BUB3/CCNB2/SKA2/TUBA1A/CDCA5/CENPM/NUDC/CENPU/ITGB3BP/TUBA3E/INCENP/CENPQ/PPP2R5D/NUF2/CENPA/SPC25/CDCA8/ZWINT/CENPK/NDE1/RCC2/NDC80/AURKB/SPC24/BIRC5/B9D2/RPS27/SKA1
REACTOME_INTERACTIONS_OF_VPR_WITH_HOST_CELLULAR_PROTEINS	REACTOME_INTERACTIONS_OF_VPR_WITH_HOST_CELLULAR_PROTEINS	36	-0.503254	-1.70327	0.01	0.0427273	0.028748	8160	tags=42%, list=25%, signal=31%	RAE1/NUP214/NUP43/NUP62/NUP35/NUP54/NDC1/NUP210/NUP93/HMGA1/PSIP1/AAAS/BANF1/SLC25A6/SLC25A5
REACTOME_AURKA_ACTIVATION_BY_TPX2	REACTOME_AURKA_ACTIVATION_BY_TPX2	71	-0.442533	-1.70337	0.00413223	0.0215201	0.0144793	4307	tags=31%, list=13%, signal=27%	PLK1/HMMR/NEK2/CEP76/PPP2R1A/CEP70/NINL/HAUS7/TUBA1A/TUBB/HAUS8/TPX2/DCTN3/CEP57/ODF2/CETN2/CEP63/HAUS5/NDE1/CNTRL/HAUS1/HAUS4
REACTOME_REGULATION_OF_PLK1_ACTIVITY_AT_G2_M_TRANSITION	REACTOME_REGULATION_OF_PLK1_ACTIVITY_AT_G2_M_TRANSITION	86	-0.428237	-1.70706	0.00408998	0.0215201	0.0144793	4307	tags=31%, list=13%, signal=27%	PLK1/NEK2/CEP76/CCNB1/PPP2R1A/CEP70/NINL/CCNB2/BORA/HAUS7/TUBA1A/TUBB/UBA52/AJUBA/HAUS8/DCTN3/CEP57/ODF2/CETN2/CEP63/HAUS5/NDE1/CNTRL/SKP1/RPS27A/HAUS1/HAUS4
REACTOME_CENTROSOME_MATURATION	REACTOME_CENTROSOME_MATURATION	80	-0.433537	-1.70957	0.00208768	0.012973	0.00872855	4307	tags=29%, list=13%, signal=25%	PLK1/NEK2/CEP76/PPP2R1A/CEP70/NINL/HAUS7/TUBA1A/TUBB/HAUS8/DCTN3/CEP57/ODF2/CETN2/MZT2A/CEP63/HAUS5/NME7/MZT2B/NDE1/CNTRL/HAUS1/HAUS4
REACTOME_TRNA_MODIFICATION_IN_THE_NUCLEUS_AND_CYTOSOL	REACTOME_TRNA_MODIFICATION_IN_THE_NUCLEUS_AND_CYTOSOL	41	-0.48866	-1.71254	0.00982318	0.0422922	0.0284553	7202	tags=63%, list=22%, signal=50%	TRMT12/METTL1/DUS2/TYW3/TRIT1/EPRS/FTSJ1/CTU1/PUS1/TRDMT1/TRMT5/ADAT2/TPRKB/PUS3/QTRT1/NSUN6/LCMT2/URM1/TRMT11/CDKAL1/LAGE3/THADA/OSGEP/TRMT112/TRMT10A/THG1L
REACTOME_G1_S_SPECIFIC_TRANSCRIPTION	REACTOME_G1_S_SPECIFIC_TRANSCRIPTION	29	-0.529574	-1.72005	0.010352	0.0438433	0.0294989	8984	tags=55%, list=27%, signal=40%	POLA1/E2F4/CDK1/HDAC1/FBXO5/RBL1/RBBP4/PCNA/LIN37/E2F1/ORC1/TK1/CDT1/TFDP2/DHFR/CDC45
REACTOME_METABOLISM_OF_NUCLEOTIDES	REACTOME_METABOLISM_OF_NUCLEOTIDES	96	-0.425079	-1.73691	0.00207039	0.012973	0.00872855	7039	tags=43%, list=21%, signal=34%	NUDT9/ITPA/NUDT13/NME2/DNPH1/CTPS1/NT5C/DCK/UCKL1/RRM1/UCK2/ATIC/NME4/ADPRM/GART/DCTPP1/AK2/TXN/AMPD1/DTYMK/NME1/ADK/TK1/DHODH/GMPS/HPRT1/APRT/PFAS/AK8/CAD/LHPP/DGUOK/TK2/AK9/PAICS/NUDT1/NT5M/ADSL/NUDT18/IMPDH2/DUT
REACTOME_APC_C:CDC20_MEDIATED_DEGRADATION_OF_CYCLIN_B	REACTOME_APC_C:CDC20_MEDIATED_DEGRADATION_OF_CYCLIN_B	23	-0.573469	-1.73758	0.0104167	0.0438433	0.0294989	6971	tags=57%, list=21%, signal=45%	CDK1/CDC26/UBB/CDC20/UBE2C/CCNB1/ANAPC5/ANAPC11/ANAPC7/UBA52/ANAPC15/ANAPC16/RPS27A
REACTOME_AXON_GUIDANCE	REACTOME_AXON_GUIDANCE	510	-0.350573	-1.74032	0.00195695	0.012973	0.00872855	4718	tags=27%, list=14%, signal=24%	AP2B1/CACNA1D/PSMD14/UPF3B/RPS26/PSMB3/RPL36AL/RPS18/COL3A1/MYL6/AP2A1/PSMC4/PSMD8/MYH11/RPL15/MAGOHB/EFNA1/ANK1/PSMD4/PIK3CA/MET/RPS23/PSMB6/RAC1/FYN/NCBP2/RPL22L1/CASC3/NELL2/EPHA6/PSMA2/NEO1/MAP2K2/TRPC6/RBM8A/DSCAM/FAU/MMP9/GFRA1/TUBA1A/RPS28/RRAS/RPS3A/UBA52/RDX/SRGAP2/RPL32/COL5A2/PABPC1/CSNK2B/SH3KBP1/GRIN1/PSMB1/CNTNAP1/TUBA3E/EPHA4/EIF4A3/RPS15A/RPL17/COL5A1/RPL19/RPL39/RPL18A/RPL41/PSEN…
REACTOME_TP53_REGULATES_METABOLIC_GENES	REACTOME_TP53_REGULATES_METABOLIC_GENES	79	-0.443427	-1.74056	0.00212314	0.012973	0.00872855	7217	tags=46%, list=22%, signal=36%	AGO1/YWHAE/AKT3/AKT1/GPI/MLST8/LAMTOR3/GLS2/RRAGA/LAMTOR5/COX5B/PRKAG1/COX6A1/COX20/COX6B1/TXN/COX7A2L/YWHAQ/PRDX2/COX6C/TNRC6C/LAMTOR4/COX8A/PRDX5/NDUFA4/COX14/COX16/COX18/LAMTOR2/COX5A/COX4I1/COX7B/COX7C/TP63/SURF1/TP53
REACTOME_DOWNREGULATION_OF_ERBB2:ERBB3_SIGNALING	REACTOME_DOWNREGULATION_OF_ERBB2:ERBB3_SIGNALING	12	-0.668425	-1.74155	0.0114943	0.0480204	0.0323094	7092	tags=58%, list=22%, signal=46%	AKT3/AKT1/UBB/ERBB3/RNF41/UBA52/RPS27A
REACTOME_SIGNALING_BY_FGFR2_IIIA_TM	REACTOME_SIGNALING_BY_FGFR2_IIIA_TM	19	-0.600938	-1.74161	0.00424628	0.0215201	0.0144793	8720	tags=74%, list=27%, signal=54%	POLR2H/POLR2D/GTF2F2/GTF2F1/POLR2L/NCBP1/POLR2F/POLR2K/NCBP2/POLR2C/FGFR2/POLR2I/POLR2J/POLR2G
REACTOME_MICRORNA_MIRNA_BIOGENESIS	REACTOME_MICRORNA_MIRNA_BIOGENESIS	25	-0.563041	-1.74354	0.00623701	0.0293142	0.0197233	8720	tags=60%, list=27%, signal=44%	POLR2H/POLR2D/DGCR8/AGO1/POLR2L/POLR2F/POLR2K/MIR23B/PRKRA/POLR2C/POLR2I/TARBP2/POLR2J/POLR2G/BCDIN3D
REACTOME_TRANSLESION_SYNTHESIS_BY_POLH	REACTOME_TRANSLESION_SYNTHESIS_BY_POLH	18	-0.611034	-1.74887	0.00421941	0.0215201	0.0144793	6191	tags=50%, list=19%, signal=41%	UBB/RFC3/PCNA/RPA2/UBA52/RPS27A/RFC2/RPA3/RFC4
REACTOME_REGULATION_OF_TP53_ACTIVITY_THROUGH_ASSOCIATION_WITH_CO_FACTORS	REACTOME_REGULATION_OF_TP53_ACTIVITY_THROUGH_ASSOCIATION_WITH_CO_FACTORS	12	-0.672441	-1.75202	0.0114943	0.0480204	0.0323094	7382	tags=58%, list=22%, signal=45%	PHF20/AKT3/AKT1/PPP1R13L/BANP/TP63/TP53
REACTOME_INLB_MEDIATED_ENTRY_OF_LISTERIA_MONOCYTOGENES_INTO_HOST_CELL	REACTOME_INLB_MEDIATED_ENTRY_OF_LISTERIA_MONOCYTOGENES_INTO_HOST_CELL	14	-0.654583	-1.75375	0.00625	0.0293142	0.0197233	4139	tags=50%, list=13%, signal=44%	UBB/MET/EPS15/UBA52/SH3KBP1/RPS27A/SH3GL3
REACTOME_CONDENSATION_OF_PROMETAPHASE_CHROMOSOMES	REACTOME_CONDENSATION_OF_PROMETAPHASE_CHROMOSOMES	11	-0.700817	-1.75975	0.0118812	0.0490915	0.03303	3884	tags=73%, list=12%, signal=64%	CDK1/SMC4/NCAPG/CCNB1/CCNB2/CSNK2B/NCAPH/NCAPD2
REACTOME_TRANSCRIPTION_OF_THE_HIV_GENOME	REACTOME_TRANSCRIPTION_OF_THE_HIV_GENOME	66	-0.46296	-1.76311	0.0040568	0.0215201	0.0144793	8745	tags=52%, list=27%, signal=38%	TAF7L/POLR2H/POLR2D/GTF2B/MNAT1/GTF2F2/GTF2F1/TAF3/TAF9B/POLR2L/TAF12/RNMT/CDK7/NCBP1/TAF10/POLR2F/TAF6/POLR2K/TAF9/NELFA/NELFCD/NCBP2/POLR2C/NELFE/CCNH/TCEA1/POLR2I/POLR2J/SUPT4H1/POLR2G/GTF2H2/GTF2H5/TBP/SSRP1
REACTOME_TRNA_PROCESSING	REACTOME_TRNA_PROCESSING	105	-0.426825	-1.76725	0.00203252	0.012973	0.00872855	8160	tags=42%, list=25%, signal=32%	RAE1/NUP214/EPRS/NUP43/FTSJ1/CTU1/PUS1/NUP62/TRDMT1/NUP35/NUP54/NDC1/NUP210/TSEN2/TRMT5/ZBTB8OS/RPP14/ELAC2/ADAT2/NUP93/TPRKB/PUS3/POP5/XPOT/POP7/QTRT1/NSUN6/LCMT2/URM1/TRMT11/RTCB/CSTF2/AAAS/CDKAL1/HSD17B10/RPP40/RPP21/LAGE3/THADA/OSGEP/TRMT112/TRMT10A/THG1L/TSEN15
REACTOME_FORMATION_OF_HIV_ELONGATION_COMPLEX_IN_THE_ABSENCE_OF_HIV_TAT	REACTOME_FORMATION_OF_HIV_ELONGATION_COMPLEX_IN_THE_ABSENCE_OF_HIV_TAT	41	-0.504841	-1.76924	0.00785855	0.0360242	0.024238	5289	tags=44%, list=16%, signal=37%	CDK7/NCBP1/POLR2F/POLR2K/NELFA/NELFCD/NCBP2/POLR2C/NELFE/CCNH/TCEA1/POLR2I/POLR2J/SUPT4H1/POLR2G/GTF2H2/GTF2H5/SSRP1
REACTOME_VIRAL_MESSENGER_RNA_SYNTHESIS	REACTOME_VIRAL_MESSENGER_RNA_SYNTHESIS	43	-0.501308	-1.77635	0.00795229	0.0360242	0.024238	8720	tags=49%, list=27%, signal=36%	POLR2H/POLR2D/RAE1/NUP214/GTF2F2/NUP43/GTF2F1/NUP62/POLR2L/NUP35/NUP54/NDC1/NUP210/POLR2F/NUP93/POLR2K/POLR2C/AAAS/POLR2I/POLR2J/POLR2G
REACTOME_HEME_BIOSYNTHESIS	REACTOME_HEME_BIOSYNTHESIS	11	-0.708269	-1.77846	0.00990099	0.0424651	0.0285716	3594	tags=55%, list=11%, signal=49%	HMBS/UROS/ALAD/COX15/UROD/PPOX
REACTOME_SUMOYLATION_OF_DNA_REPLICATION_PROTEINS	REACTOME_SUMOYLATION_OF_DNA_REPLICATION_PROTEINS	45	-0.498208	-1.78732	0.00795229	0.0360242	0.024238	8160	tags=47%, list=25%, signal=35%	RAE1/NUP214/TOP2B/NUP43/AURKA/NUP62/TOP2A/PIAS3/NUP35/UBE2I/NUP54/NDC1/NUP210/SUMO1/NUP93/PCNA/AAAS/INCENP/CDCA8/AURKB/BIRC5
REACTOME_ATF4_ACTIVATES_GENES_IN_RESPONSE_TO_ENDOPLASMIC_RETICULUM_STRESS	REACTOME_ATF4_ACTIVATES_GENES_IN_RESPONSE_TO_ENDOPLASMIC_RETICULUM_STRESS	24	-0.582131	-1.79356	0.00414079	0.0215201	0.0144793	3909	tags=38%, list=12%, signal=33%	EXOSC9/EXOSC8/NFYB/CEBPG/EXOSC1/EXOSC7/EXOSC5/ATF4/ASNS
REACTOME_DNA_REPLICATION_PRE_INITIATION	REACTOME_DNA_REPLICATION_PRE_INITIATION	83	-0.455861	-1.80425	0.00208768	0.012973	0.00872855	9147	tags=59%, list=28%, signal=43%	PSMA7/POLA1/PSMD13/PSMA1/CDK2/PSMF1/PSMB11/GMNN/ORC2/POLA2/PSMB4/ORC5/PSMD3/PSMB7/UBB/PSMD10/POLE/PSMD9/ORC4/PSMD14/PSMB3/MCM6/PSMC4/PSMD8/PSMD4/PSMB6/E2F1/PSMA2/POLE3/ORC1/RPA2/UBA52/E2F2/PSMB1/CDT1/ORC3/MCM7/POLE2/CDC7/MCM3/MCM4/POLE4/MCM5/DBF4/MCM2/PRIM1/CDC45/RPS27A/RPA3
REACTOME_RNA_POLYMERASE_I_TRANSCRIPTION_INITIATION	REACTOME_RNA_POLYMERASE_I_TRANSCRIPTION_INITIATION	47	-0.501733	-1.80443	0.004	0.0215201	0.0144793	8720	tags=51%, list=27%, signal=38%	POLR2H/MBD3/MNAT1/MTA1/HDAC1/EHMT2/CHD3/POLR2L/HDAC2/TAF1B/CDK7/CHD4/POLR2F/RBBP4/POLR1A/POLR2K/ZNRD1/POLR1D/CCNH/GTF2H2/GTF2H5/TBP/UBTF/POLR1E
REACTOME_GLUCONEOGENESIS	REACTOME_GLUCONEOGENESIS	31	-0.554477	-1.82275	0.00617284	0.0293142	0.0197233	7015	tags=61%, list=21%, signal=48%	ALDOA/GPI/PGK1/GAPDHS/ENO3/SLC25A11/ENO1/G6PC3/ALDOC/FBP1/GAPDH/TPI1/SLC25A12/GOT1/SLC37A4/MDH2/GOT2/PCK2/PC
REACTOME_RNA_POLYMERASE_II_TRANSCRIPTION_PRE_INITIATION_AND_PROMOTER_OPENING	REACTOME_RNA_POLYMERASE_II_TRANSCRIPTION_PRE_INITIATION_AND_PROMOTER_OPENING	47	-0.506978	-1.8233	0.004	0.0215201	0.0144793	8745	tags=53%, list=27%, signal=39%	TAF7L/POLR2H/POLR2D/GTF2B/MNAT1/GTF2F2/GTF2F1/TAF3/TAF9B/POLR2L/TAF12/CDK7/TAF10/POLR2F/TAF6/POLR2K/TAF9/POLR2C/CCNH/POLR2I/POLR2J/POLR2G/GTF2H2/GTF2H5/TBP
REACTOME_METHYLATION	REACTOME_METHYLATION	13	-0.689438	-1.82752	0.00598802	0.0288577	0.0194162	1689	tags=31%, list=5%, signal=29%	GSTO1/TRMT112/N6AMT1/AHCY
REACTOME_CRISTAE_FORMATION	REACTOME_CRISTAE_FORMATION	11	-0.728455	-1.82915	0.0039604	0.0215201	0.0144793	7912	tags=82%, list=24%, signal=62%	HSPA9/MTX2/MTX1/IMMT/SAMM50/DNAJC11/APOO/CHCHD6/CHCHD3
REACTOME_APC_CDC20_MEDIATED_DEGRADATION_OF_NEK2A	REACTOME_APC_CDC20_MEDIATED_DEGRADATION_OF_NEK2A	25	-0.590936	-1.82992	0.004158	0.0215201	0.0144793	6971	tags=56%, list=21%, signal=44%	CDC26/BUB1B/UBB/CDC20/UBE2C/NEK2/ANAPC5/ANAPC11/BUB3/ANAPC7/UBA52/ANAPC15/ANAPC16/RPS27A
REACTOME_SUMOYLATION	REACTOME_SUMOYLATION	182	-0.407467	-1.83467	0.00201207	0.012973	0.00872855	7733	tags=43%, list=24%, signal=33%	SMC3/MTA1/THRB/HDAC1/TOP2B/NUP43/AURKA/XPC/NOP58/BRCA1/CHD3/SCMH1/NR1I2/HERC2/NUP62/NSMCE2/TRIM28/TOP2A/HNRNPK/NPM1/SMC1A/VHL/PIAS3/HIST1H4I/NUP35/PARP1/NR1H3/UBE2I/HDAC2/NUP54/NDC1/HDAC7/PGR/NUP210/BLM/HIST2H4A/RWDD3/NSMCE4A/RAD52/SUMO1/XRCC4/SMC6/CTBP1/MDC1/PHC2/NUP93/HDAC4/PCNA/RXRA/CBX8/NR4A2/CDKN2A/PHC1/AAAS/INCENP/SAE1/CETN2/CDCA8/DNMT1/HIST2H4B/HNRNPC/HIST4H4/AURKB/PARK7/BIRC5/HIST1H4D/THR…
REACTOME_LEADING_STRAND_SYNTHESIS	REACTOME_LEADING_STRAND_SYNTHESIS	14	-0.68974	-1.84794	0.00416667	0.0215201	0.0144793	6254	tags=71%, list=19%, signal=58%	POLA2/POLD1/POLD3/POLD4/RFC3/PCNA/POLD2/PRIM1/RFC2/RFC4
REACTOME_METABOLISM_OF_FOLATE_AND_PTERINES	REACTOME_METABOLISM_OF_FOLATE_AND_PTERINES	16	-0.674232	-1.85125	0.0042735	0.0215201	0.0144793	957	tags=38%, list=3%, signal=36%	MTHFD1/SHMT1/DHFR/MTHFD2/MTHFD1L/SHMT2
REACTOME_SLBP_DEPENDENT_PROCESSING_OF_REPLICATION_DEPENDENT_HISTONE_PRE_MRNAS	REACTOME_SLBP_DEPENDENT_PROCESSING_OF_REPLICATION_DEPENDENT_HISTONE_PRE_MRNAS	11	-0.739805	-1.85765	0.0039604	0.0215201	0.0144793	5274	tags=73%, list=16%, signal=61%	SNRPD3/NCBP1/NCBP2/LSM10/SNRPB/SNRPG/SNRPE/SNRPF
REACTOME_MRNA_CAPPING	REACTOME_MRNA_CAPPING	29	-0.574122	-1.86474	0.00621118	0.0293142	0.0197233	8720	tags=66%, list=27%, signal=48%	POLR2H/POLR2D/MNAT1/GTF2F2/GTF2F1/POLR2L/RNMT/CDK7/NCBP1/POLR2F/POLR2K/NCBP2/POLR2C/CCNH/POLR2I/POLR2J/POLR2G/GTF2H2/GTF2H5
REACTOME_UCH_PROTEINASES	REACTOME_UCH_PROTEINASES	99	-0.452626	-1.8659	0.00202429	0.012973	0.00872855	4688	tags=39%, list=14%, signal=34%	INO80E/PSMD3/PSMB7/INO80C/MCRS1/UBB/FOXK2/PSMD10/PSMD9/PSMD14/PSMB3/PSMC4/PSMD8/INO80B/HIST1H2AC/PSMD4/PSMB6/PSMA2/UBA52/PSMB1/HIST1H2AM/HIST3H2A/UCHL3/SENP8/HIST1H2AH/RUVBL1/HIST1H2AJ/HIST2H2AC/HIST2H2AA3/RPS27A/HIST2H2AA4/HIST1H2AL/HIST1H2AK/HIST1H2AB/HIST1H2AG/HIST1H2AD/HIST1H2AI/HIST2H2AB/HIST1H2AE
REACTOME_MITOTIC_G1_G1_S_PHASES	REACTOME_MITOTIC_G1_G1_S_PHASES	148	-0.426422	-1.86644	0.00200803	0.012973	0.00872855	8617	tags=51%, list=26%, signal=38%	PSMA1/CDK2/E2F4/PSMF1/MNAT1/MYBL2/CDK1/GMNN/WEE1/ORC2/POLA2/HDAC1/PSMB4/SKP2/AKT3/ORC5/FBXO5/TOP2A/AKT1/PSMD3/PSMB7/UBB/RBL1/PSMD10/ABL1/POLE/PSMD9/CDK7/ORC4/PSMD14/PSMB3/RBBP4/MCM6/PSMC4/CKS1B/PSMD8/PCNA/PSMD4/LIN37/PSMB6/E2F1/CCNB1/PPP2R1A/PSMA2/CDK4/POLE3/CDKN1B/ORC1/CDKN2A/TK1/RPA2/CCNH/UBA52/E2F2/PSMB1/CDT1/ORC3/TFDP2/MCM7/POLE2/CDC7/MCM3/MCM4/SKP1/POLE4/MCM5/DHFR/DBF4/CDKN2C/CDKN2B/MCM2/PRI…
REACTOME_TRANSLESION_SYNTHESIS_BY_POLK	REACTOME_TRANSLESION_SYNTHESIS_BY_POLK	17	-0.672627	-1.87672	0.00424628	0.0215201	0.0144793	6191	tags=59%, list=19%, signal=48%	UBB/RFC3/PCNA/RPA2/UBA52/MAD2L2/RPS27A/RFC2/RPA3/RFC4
REACTOME_RESOLUTION_OF_D_LOOP_STRUCTURES_THROUGH_SYNTHESIS_DEPENDENT_STRAND_ANNEALING_SDSA	REACTOME_RESOLUTION_OF_D_LOOP_STRUCTURES_THROUGH_SYNTHESIS_DEPENDENT_STRAND_ANNEALING_SDSA	25	-0.607732	-1.88193	0.004158	0.0215201	0.0144793	10578	tags=84%, list=32%, signal=57%	RAD51AP1/RAD51B/BRCA2/BARD1/RAD50/RMI1/RAD51/TOP3A/BRCA1/XRCC3/RAD51D/RBBP8/BLM/NBN/EXO1/BRIP1/ATM/RMI2/XRCC2/DNA2/RAD51C
REACTOME_TP53_REGULATES_TRANSCRIPTION_OF_DNA_REPAIR_GENES	REACTOME_TP53_REGULATES_TRANSCRIPTION_OF_DNA_REPAIR_GENES	58	-0.508894	-1.91227	0.00196464	0.012973	0.00872855	5289	tags=41%, list=16%, signal=35%	CDK7/MDC1/POLR2F/POLR2K/NELFA/NELFCD/FANCD2/DDB2/ATM/POLR2C/NELFE/CCNH/CHEK1/TCEA1/POLR2I/POLR2J/SUPT4H1/POLR2G/GTF2H2/FANCC/GTF2H5/MLH1/SSRP1/TP53
REACTOME_MITOTIC_SPINDLE_CHECKPOINT	REACTOME_MITOTIC_SPINDLE_CHECKPOINT	105	-0.465719	-1.92829	0.00203252	0.012973	0.00872855	7565	tags=50%, list=23%, signal=38%	NUP43/CENPE/MIS12/CENPI/SPDL1/CDC26/CENPH/BUB1B/ZWILCH/CENPL/PPP2R5C/CENPC/CDC20/KNTC1/KIF2C/BUB1/DSN1/PLK1/UBE2C/KIF18A/NSL1/CENPF/PPP2R1A/ANAPC5/ANAPC11/BUB3/SKA2/ANAPC7/CENPM/NUDC/CENPU/ITGB3BP/INCENP/CENPQ/PPP2R5D/NUF2/CENPA/SPC25/CDCA8/ZWINT/CENPK/NDE1/RCC2/NDC80/AURKB/SPC24/BIRC5/B9D2/RPS27/ANAPC15/SKA1/ANAPC16
REACTOME_LYSINE_CATABOLISM	REACTOME_LYSINE_CATABOLISM	12	-0.742224	-1.93383	0.00383142	0.0215201	0.0144793	6352	tags=67%, list=19%, signal=54%	OGDH/SLC25A21/CRYM/ALDH7A1/AADAT/GCDH/AASS/HYKK
REACTOME_DNA_DAMAGE_RECOGNITION_IN_GG_NER	REACTOME_DNA_DAMAGE_RECOGNITION_IN_GG_NER	38	-0.567377	-1.93996	0.00401606	0.0215201	0.0144793	8590	tags=61%, list=26%, signal=45%	COPS2/CUL4A/COPS5/XPC/RAD23A/INO80E/INO80C/MCRS1/UBB/PARP1/COPS6/COPS3/INO80B/COPS7A/DDB1/DDB2/PARP2/UBA52/CETN2/COPS4/RBX1/RUVBL1/RPS27A
REACTOME_FORMATION_OF_TC_NER_PRE_INCISION_COMPLEX	REACTOME_FORMATION_OF_TC_NER_PRE_INCISION_COMPLEX	53	-0.524662	-1.94029	0.00194175	0.012973	0.00872855	8720	tags=57%, list=27%, signal=42%	POLR2H/COPS2/POLR2D/CUL4A/MNAT1/COPS5/POLR2L/UBB/COPS6/COPS3/CDK7/POLR2F/COPS7A/POLR2K/DDB1/POLR2C/CCNH/UBA52/TCEA1/POLR2I/XAB2/XPA/POLR2J/COPS4/PPIE/POLR2G/GTF2H2/RBX1/GTF2H5/RPS27A
REACTOME_DEADENYLATION_DEPENDENT_MRNA_DECAY	REACTOME_DEADENYLATION_DEPENDENT_MRNA_DECAY	52	-0.529778	-1.94313	0.00199203	0.012973	0.00872855	4128	tags=42%, list=13%, signal=37%	EXOSC2/LSM2/CNOT6L/LSM4/WDR61/EXOSC9/EXOSC8/LSM3/LSM5/PABPC1/EIF4A3/EXOSC1/HBS1L/PAN2/EIF4B/EXOSC7/LSM6/DCPS/LSM7/EIF4A1/CNOT8/EXOSC5
REACTOME_RRNA_MODIFICATION_IN_THE_NUCLEUS_AND_CYTOSOL	REACTOME_RRNA_MODIFICATION_IN_THE_NUCLEUS_AND_CYTOSOL	55	-0.526731	-1.95347	0.00196464	0.012973	0.00872855	8094	tags=44%, list=25%, signal=33%	UTP14A/FCF1/IMP4/NOP58/UTP6/MPHOSPH10/DKC1/RPS2/DDX47/NOP10/TSR3/EMG1/DCAF13/NOP14/NAT10/DDX49/RCL1/NHP2/TRMT112/RPS14/RPS6/RPS7/RPS9/FBL
REACTOME_RNA_POLYMERASE_I_TRANSCRIPTION_TERMINATION	REACTOME_RNA_POLYMERASE_I_TRANSCRIPTION_TERMINATION	30	-0.595047	-1.95428	0.00204499	0.012973	0.00872855	5374	tags=43%, list=16%, signal=36%	TAF1B/CDK7/POLR2F/POLR1A/POLR2K/ZNRD1/POLR1D/CCNH/GTF2H2/GTF2H5/TBP/UBTF/POLR1E
REACTOME_PROCESSIVE_SYNTHESIS_ON_THE_LAGGING_STRAND	REACTOME_PROCESSIVE_SYNTHESIS_ON_THE_LAGGING_STRAND	15	-0.717252	-1.95643	0.00421053	0.0215201	0.0144793	6254	tags=73%, list=19%, signal=59%	POLD1/POLD3/POLD4/PCNA/FEN1/POLD2/RPA2/DNA2/LIG1/PRIM1/RPA3
REACTOME_ABORTIVE_ELONGATION_OF_HIV_1_TRANSCRIPT_IN_THE_ABSENCE_OF_TAT	REACTOME_ABORTIVE_ELONGATION_OF_HIV_1_TRANSCRIPT_IN_THE_ABSENCE_OF_TAT	23	-0.648099	-1.9637	0.00208333	0.012973	0.00872855	8720	tags=74%, list=27%, signal=54%	POLR2H/POLR2D/GTF2F2/GTF2F1/POLR2L/NCBP1/POLR2F/POLR2K/NELFA/NELFCD/NCBP2/POLR2C/NELFE/POLR2I/POLR2J/SUPT4H1/POLR2G
REACTOME_FORMATION_OF_THE_EARLY_ELONGATION_COMPLEX	REACTOME_FORMATION_OF_THE_EARLY_ELONGATION_COMPLEX	33	-0.590328	-1.9698	0.00205339	0.012973	0.00872855	8720	tags=67%, list=27%, signal=49%	POLR2H/POLR2D/MNAT1/GTF2F2/GTF2F1/POLR2L/CDK7/NCBP1/POLR2F/POLR2K/NELFA/NELFCD/NCBP2/POLR2C/NELFE/CCNH/POLR2I/POLR2J/SUPT4H1/POLR2G/GTF2H2/GTF2H5
REACTOME_HDR_THROUGH_SINGLE_STRAND_ANNEALING_SSA	REACTOME_HDR_THROUGH_SINGLE_STRAND_ANNEALING_SSA	36	-0.582035	-1.9699	0.004	0.0215201	0.0144793	10034	tags=78%, list=31%, signal=54%	RFC5/RAD9B/RHNO1/TOPBP1/BARD1/RAD17/RAD50/RMI1/RAD51/TOP3A/BRCA1/RFC3/ABL1/RBBP8/BLM/NBN/RAD52/EXO1/BRIP1/ATM/RMI2/RPA2/DNA2/ATRIP/ERCC1/RFC2/RPA3/RFC4
REACTOME_GLUTATHIONE_CONJUGATION	REACTOME_GLUTATHIONE_CONJUGATION	34	-0.58673	-1.97057	0.00409836	0.0215201	0.0144793	3376	tags=47%, list=10%, signal=42%	GSTA1/GSTK1/GSTM2/AKR1A1/GSTT1/ESD/MGST2/GSTA2/GSTO1/GSS/GSTA4/GGCT/GSTO2/CHAC1/MGST3/GSTZ1
REACTOME_PROTEIN_LOCALIZATION	REACTOME_PROTEIN_LOCALIZATION	154	-0.448995	-1.97194	0.00200401	0.012973	0.00872855	9499	tags=56%, list=29%, signal=40%	PEX10/SGTA/GDAP1/GRPEL1/TIMM8A/TOMM20/TIMM13/PEX7/ACOX1/GFER/PEX12/FXN/IDH3G/SEC61G/PEX2/CHCHD4/HSPA9/PMPCA/CMC2/PEX3/MTX2/PEX5/HSD17B4/COX19/MLYCD/ACO2/TIMM22/TYSND1/MTX1/EMD/ECH1/UBB/WRB/SLC27A2/PAM16/EHHADH/ATAD1/ASNA1/MPV17/ECI2/PHYH/EPHX2/CYC1/COA6/DNAJC19/HSCB/TAZ/GSTK1/SAMM50/CHCHD5/CMC4/AMACR/TIMM44/TOMM22/TIMM9/GRPEL2/ACOT8/CHCHD2/CS/BCS1L/HACL1/CAMLG/NDUFB8/ACOT2/COX17/CYB5A/CRAT/UBA52/…
REACTOME_PROCESSIVE_SYNTHESIS_ON_THE_C_STRAND_OF_THE_TELOMERE	REACTOME_PROCESSIVE_SYNTHESIS_ON_THE_C_STRAND_OF_THE_TELOMERE	11	-0.787135	-1.97649	0.0019802	0.012973	0.00872855	6254	tags=91%, list=19%, signal=74%	POLD1/POLD3/POLD4/PCNA/FEN1/POLD2/RPA2/DNA2/LIG1/RPA3
REACTOME_PURINE_RIBONUCLEOSIDE_MONOPHOSPHATE_BIOSYNTHESIS	REACTOME_PURINE_RIBONUCLEOSIDE_MONOPHOSPHATE_BIOSYNTHESIS	12	-0.759436	-1.97868	0.00383142	0.0215201	0.0144793	1950	tags=67%, list=6%, signal=63%	ATIC/GART/GMPS/PFAS/LHPP/PAICS/ADSL/IMPDH2
REACTOME_MISMATCH_REPAIR	REACTOME_MISMATCH_REPAIR	15	-0.72578	-1.9797	0.00421053	0.0215201	0.0144793	6386	tags=73%, list=19%, signal=59%	PMS2/POLD1/POLD3/POLD4/EXO1/PCNA/POLD2/RPA2/LIG1/MLH1/RPA3
REACTOME_MRNA_DECAY_BY_3_TO_5_EXORIBONUCLEASE	REACTOME_MRNA_DECAY_BY_3_TO_5_EXORIBONUCLEASE	16	-0.721825	-1.98193	0.0042735	0.0215201	0.0144793	4128	tags=50%, list=13%, signal=44%	WDR61/EXOSC9/EXOSC8/EXOSC1/HBS1L/EXOSC7/DCPS/EXOSC5
REACTOME_MITOTIC_PROMETAPHASE	REACTOME_MITOTIC_PROMETAPHASE	190	-0.438211	-1.9861	0.0020202	0.012973	0.00872855	8212	tags=49%, list=25%, signal=37%	CENPN/MAD2L1/CEP152/CDK1/TUBGCP5/SMC3/HDAC8/NUP43/CENPE/SFI1/SMC4/TUBB8/MIS12/YWHAE/CENPJ/TUBAL3/CENPI/SPDL1/CENPH/DCTN1/SMC1A/BUB1B/CEP164/ZWILCH/CENPL/TUBA3D/PPP2R5C/CENPC/CDC20/TUBA4B/TUBGCP2/KNTC1/KIF2C/BUB1/DSN1/PLK1/KIF18A/NEK2/NCAPG/NSL1/CEP76/CCNB1/CENPF/PPP2R1A/CEP70/BUB3/NINL/CCNB2/SKA2/HAUS7/TUBA1A/CDCA5/TUBB/CENPM/HAUS8/CSNK2B/DCTN3/NUDC/CEP57/ODF2/CENPU/ITGB3BP/TUBA3E/INCENP/CENPQ/CE…
REACTOME_PROCESSING_OF_CAPPED_INTRONLESS_PRE_MRNA	REACTOME_PROCESSING_OF_CAPPED_INTRONLESS_PRE_MRNA	28	-0.619781	-1.99406	0.00205761	0.012973	0.00872855	3796	tags=39%, list=12%, signal=35%	NCBP1/NCBP2/LSM10/SNRPB/CSTF2/SNRPG/SNRPE/CPSF3/CSTF2T/NUDT21/SNRPF
REACTOME_RESOLUTION_OF_D_LOOP_STRUCTURES	REACTOME_RESOLUTION_OF_D_LOOP_STRUCTURES	33	-0.598802	-1.99807	0.00205339	0.012973	0.00872855	8092	tags=70%, list=25%, signal=53%	MUS81/RAD50/RMI1/RAD51/TOP3A/BRCA1/XRCC3/RAD51D/RBBP8/BLM/NBN/EXO1/BRIP1/SLX1B/ATM/RMI2/XRCC2/SPIDR/DNA2/RAD51C/GEN1/SLX4/EME1
REACTOME_RNA_POLYMERASE_II_TRANSCRIPTION_TERMINATION	REACTOME_RNA_POLYMERASE_II_TRANSCRIPTION_TERMINATION	65	-0.526485	-2.00378	0.00202429	0.012973	0.00872855	4684	tags=35%, list=14%, signal=30%	NCBP1/UPF3B/MAGOHB/NCBP2/ALYREF/CASC3/DDX39B/CHTOP/THOC6/RBM8A/LSM10/SNRPB/CSTF2/SNRPG/SNRPE/EIF4A3/THOC7/CPSF3/CSTF2T/NUDT21/THOC5/MAGOH/SNRPF
REACTOME_ORGANELLE_BIOGENESIS_AND_MAINTENANCE	REACTOME_ORGANELLE_BIOGENESIS_AND_MAINTENANCE	264	-0.428896	-2.00673	0.0019802	0.012973	0.00872855	7391	tags=43%, list=22%, signal=33%	SFI1/TUBB8/TFB2M/MTX2/CLUAP1/YWHAE/CENPJ/TUBAL3/WDR35/DCTN1/BBS12/MTX1/POLG2/RPGRIP1L/IFT46/BBS9/MEF2C/CEP164/MCHR1/IMMT/NRF1/TUBA3D/TFAM/GLUD1/POLRMT/TTC8/C2CD3/TUBA4B/WDR19/CCT4/TMEM67/CCT3/BBS5/IFT57/SMO/TTC21B/SOD2/SAMM50/PLK1/PRKAG1/IFT88/CEP97/NEK2/BBS1/DNAJC11/SCLT1/RXRA/ARF4/CEP76/PPP2R1A/CRTC3/CEP70/ARL13B/NINL/WDR34/DYNLRB2/TTC30A/HAUS7/KIF24/IDH2/TUBA1A/TUBB/CEP89/HAUS8/FBF1/TCTN1/DCTN…
REACTOME_DEUBIQUITINATION	REACTOME_DEUBIQUITINATION	272	-0.430855	-2.022	0.00198413	0.012973	0.00872855	1859	tags=17%, list=6%, signal=16%	HIST1H2AM/HIST3H2A/BABAM1/NOD1/USP17L2/UCHL3/SENP8/JOSD1/VDAC1/TADA3/HIST1H2AH/RUVBL1/SIAH2/RNF135/HIST1H2AJ/HIST2H2AC/HIST2H2AA3/RPS27A/HIST2H2AA4/HIST1H2AL/HIST1H2AK/HIST1H2AB/HIST1H2AG/HIST1H2BB/HIST3H2BB/HIST2H2BE/HIST1H2AD/HIST1H2AI/HIST2H2AB/HIST1H2BO/HIST1H2BK/HIST1H2BL/HIST1H2AE/HIST1H2BF/HIST1H2BJ/HIST1H2BI/HIST2H2BF/HIST1H2BN/HIST1H2BC/HIST1H2BD/HIST1H2BH/HIST1H2BE/HIST1H2BG/HIST1H2BM/T…
REACTOME_BBSOME_MEDIATED_CARGO_TARGETING_TO_CILIUM	REACTOME_BBSOME_MEDIATED_CARGO_TARGETING_TO_CILIUM	23	-0.668878	-2.02666	0.00208333	0.012973	0.00872855	6577	tags=65%, list=20%, signal=52%	BBS12/BBS9/MCHR1/TTC8/CCT4/CCT3/BBS5/SMO/BBS1/LZTFL1/MKKS/BBS2/BBS4/SSTR3/BBS10
REACTOME_NEGATIVE_REGULATION_OF_MET_ACTIVITY	REACTOME_NEGATIVE_REGULATION_OF_MET_ACTIVITY	19	-0.70251	-2.03598	0.00212314	0.012973	0.00872855	4139	tags=47%, list=13%, signal=41%	MET/EPS15/PTPN1/PTPN2/UBA52/SH3KBP1/LRIG1/RPS27A/SH3GL3
REACTOME_TP53_REGULATES_TRANSCRIPTION_OF_SEVERAL_ADDITIONAL_CELL_DEATH_GENES_WHOSE_SPECIFIC_ROLES_IN_P53_DEPENDENT_APOPTOSIS_REMAIN_UNCERTAIN	REACTOME_TP53_REGULATES_TRANSCRIPTION_OF_SEVERAL_ADDITIONAL_CELL_DEATH_GENES_WHOSE_SPECIFIC_ROLES_IN_P53_DEPENDENT_APOPTOSIS_REMAIN_UNCERTAIN	14	-0.759987	-2.03615	0.00208333	0.012973	0.00872855	1935	tags=36%, list=6%, signal=34%	BCL6/TP63/BIRC5/TP53I3/TP53
REACTOME_HOMOLOGOUS_DNA_PAIRING_AND_STRAND_EXCHANGE	REACTOME_HOMOLOGOUS_DNA_PAIRING_AND_STRAND_EXCHANGE	41	-0.581093	-2.03647	0.00196464	0.012973	0.00872855	10230	tags=78%, list=31%, signal=54%	RAD51B/RFC5/BRCA2/RAD9B/RHNO1/TOPBP1/BARD1/RAD17/RAD50/RMI1/RAD51/TOP3A/BRCA1/XRCC3/RAD51D/RFC3/RBBP8/BLM/NBN/EXO1/BRIP1/ATM/RMI2/RPA2/CHEK1/XRCC2/DNA2/ATRIP/RAD51C/RFC2/RPA3/RFC4
REACTOME_SIGNALING_BY_RHO_GTPASES	REACTOME_SIGNALING_BY_RHO_GTPASES	430	-0.417604	-2.04103	0.00191939	0.012973	0.00872855	4375	tags=28%, list=13%, signal=25%	ARHGEF1/DSN1/MYH11/CDC25C/PLK1/FLNA/ARHGAP20/HIST1H2AC/NOX1/NCKAP1L/KIF18A/NSL1/IQGAP2/ARHGAP11A/RAC1/CIT/YWHAQ/STARD8/KLC4/DIAPH3/PRC1/CENPF/PPP2R1A/ARHGAP33/FGD1/BUB3/H2AFX/CDKN1B/SKA2/TUBA1A/KDM1A/ARHGEF39/CENPM/SRGAP2/WAS/ARHGAP40/NUDC/CENPU/ITGB3BP/TUBA3E/INCENP/CENPQ/BRK1/PPP2R5D/NUF2/HIST1H3A/CENPA/SPC25/CDCA8/HIST2H4B/INPP5B/H2AFJ/CTNNA1/SYDE2/ZWINT/CENPK/CHN1/ARHGAP36/NDE1/RCC2/HIST2H3D/…
REACTOME_BRANCHED_CHAIN_AMINO_ACID_CATABOLISM	REACTOME_BRANCHED_CHAIN_AMINO_ACID_CATABOLISM	19	-0.705981	-2.04604	0.00212314	0.012973	0.00872855	7094	tags=63%, list=22%, signal=50%	HIBADH/ACAD8/HIBCH/MCCC1/AUH/ALDH6A1/HSD17B10/ACAT1/ACADSB/BCKDHA/BCAT2/BCAT1
REACTOME_DEGRADATION_OF_CYSTEINE_AND_HOMOCYSTEINE	REACTOME_DEGRADATION_OF_CYSTEINE_AND_HOMOCYSTEINE	12	-0.785392	-2.04631	0.00191571	0.012973	0.00872855	2670	tags=75%, list=8%, signal=69%	CDO1/TXN2/CTH/ETHE1/TST/SUOX/TSTD1/GOT2/MPST
REACTOME_ANCHORING_OF_THE_BASAL_BODY_TO_THE_PLASMA_MEMBRANE	REACTOME_ANCHORING_OF_THE_BASAL_BODY_TO_THE_PLASMA_MEMBRANE	94	-0.504783	-2.06002	0.00205339	0.012973	0.00872855	4650	tags=36%, list=14%, signal=31%	TMEM67/PLK1/CEP97/NEK2/SCLT1/CEP76/PPP2R1A/CEP70/NINL/HAUS7/KIF24/TUBA1A/TUBB/CEP89/HAUS8/FBF1/TCTN1/DCTN3/CEP57/ODF2/CETN2/CEP63/HAUS5/NPHP1/TMEM216/NDE1/CNTRL/B9D1/MKS1/TCTN2/TCTN3/B9D2/HAUS1/HAUS4
REACTOME_FORMATION_OF_SENESCENCE_ASSOCIATED_HETEROCHROMATIN_FOCI_SAHF	REACTOME_FORMATION_OF_SENESCENCE_ASSOCIATED_HETEROCHROMATIN_FOCI_SAHF	17	-0.738357	-2.06012	0.00212314	0.012973	0.00872855	3309	tags=53%, list=10%, signal=48%	HMGA1/HIST1H1A/H1F0/LMNB1/HIST1H1D/HIST1H1B/HIST1H1C/HIST1H1E/TP53
REACTOME_METABOLISM_OF_NON_CODING_RNA	REACTOME_METABOLISM_OF_NON_CODING_RNA	53	-0.560148	-2.07153	0.00194175	0.012973	0.00872855	8443	tags=53%, list=26%, signal=39%	GEMIN4/SNUPN/RAE1/GEMIN7/NUP214/NUP43/SNRPD1/SNRPD3/NUP62/NUP35/NUP54/NDC1/NUP210/SMN2/NCBP1/PRMT5/NUP93/NCBP2/GEMIN6/SNRPB/AAAS/SNRPG/SNRPE/GEMIN8/CLNS1A/GEMIN2/SNRPF/SNRPD2
REACTOME_MRNA_SPLICING_MINOR_PATHWAY	REACTOME_MRNA_SPLICING_MINOR_PATHWAY	50	-0.574158	-2.08875	0.00204082	0.012973	0.00872855	8720	tags=66%, list=27%, signal=49%	POLR2H/POLR2D/SF3B2/GTF2F2/GTF2F1/SNRPD1/SNRPD3/POLR2L/SF3B3/LSM2/EFTUD2/NCBP1/POLR2F/POLR2K/NCBP2/POLR2C/SNRPB/PRPF8/POLR2I/SNRPG/SNRPE/SF3B5/POLR2J/PDCD7/POLR2G/DDX23/SNRNP200/YBX1/SNRPF/ZCRB1/SNRPD2/ZMAT5/PRPF6
REACTOME_CELLULAR_RESPONSES_TO_EXTERNAL_STIMULI	REACTOME_CELLULAR_RESPONSES_TO_EXTERNAL_STIMULI	498	-0.420922	-2.08882	0.00192308	0.012973	0.00872855	4704	tags=28%, list=14%, signal=25%	PHC2/PSMD14/ATG3/PSMB3/CSRP1/RBBP4/NUP93/DNAJC7/PSMC4/PSMD8/SOD2/PRKAG1/HIST1H2AC/GPX8/PSMD4/UBE2C/MRPL18/PSMB6/E2F1/GABARAP/ATG7/TXN/TOMM22/PTGES3/RLN1/CBX8/SOD1/ATG4C/ANAPC5/ANAPC11/HMGA1/CEBPB/ATM/PSMA2/ATOX1/CDK4/H2AFX/HIST1H1A/EZH2/PRDX2/CDKN1B/CDKN2A/TUBA1A/TNRC6C/ANAPC7/TXN2/PHC1/RPA2/UBA52/NFKB1/AJUBA/ST13/CSNK2B/DCTN3/E2F2/AAAS/LAMTOR4/PSMB1/FKBP5/H1F0/TUBA3E/PRDX5/LMNB1/HIST1H3A/CHMP2A/…
REACTOME_S_PHASE	REACTOME_S_PHASE	158	-0.474899	-2.09539	0.00198807	0.012973	0.00872855	7868	tags=49%, list=24%, signal=37%	WEE1/ORC2/SMC3/POLA2/PSMB4/SKP2/AKT3/CDC26/ORC5/AKT1/PSMD3/PSMB7/SMC1A/POLD1/UBB/POLD3/POLD4/RFC3/PSMD10/POLE/PSMD9/CDK7/ORC4/CDC25B/PSMD14/PSMB3/RBBP4/MCM6/PSMC4/CKS1B/PSMD8/PCNA/PSMD4/UBE2C/LIN37/PSMB6/FEN1/E2F1/ESCO2/ANAPC5/GINS3/ANAPC11/PSMA2/CDK4/POLE3/POLD2/CDKN1B/ORC1/ANAPC7/CDCA5/RPA2/CCNH/UBA52/PSMB1/CDT1/DNA2/ORC3/TFDP2/MCM7/LIG1/POLE2/MCM3/GINS2/MCM4/RBX1/SKP1/POLE4/MCM5/ANAPC15/ANAPC1…
REACTOME_LAGGING_STRAND_SYNTHESIS	REACTOME_LAGGING_STRAND_SYNTHESIS	20	-0.719778	-2.11394	0.00211416	0.012973	0.00872855	6254	tags=70%, list=19%, signal=57%	POLD1/POLD3/POLD4/RFC3/PCNA/FEN1/POLD2/RPA2/DNA2/LIG1/PRIM1/RFC2/RPA3/RFC4
REACTOME_NUCLEOBASE_BIOSYNTHESIS	REACTOME_NUCLEOBASE_BIOSYNTHESIS	15	-0.775905	-2.11642	0.00210526	0.012973	0.00872855	2196	tags=67%, list=7%, signal=62%	ATIC/GART/DHODH/GMPS/PFAS/CAD/LHPP/PAICS/ADSL/IMPDH2
REACTOME_APOPTOSIS_INDUCED_DNA_FRAGMENTATION	REACTOME_APOPTOSIS_INDUCED_DNA_FRAGMENTATION	13	-0.799096	-2.11819	0.00199601	0.012973	0.00872855	3100	tags=62%, list=9%, signal=56%	HIST1H1A/H1F0/HMGB1/HMGB2/HIST1H1D/HIST1H1B/HIST1H1C/HIST1H1E
REACTOME_FORMATION_OF_INCISION_COMPLEX_IN_GG_NER	REACTOME_FORMATION_OF_INCISION_COMPLEX_IN_GG_NER	43	-0.598935	-2.12228	0.00198807	0.012973	0.00872855	6219	tags=51%, list=19%, signal=42%	PIAS3/UBB/PARP1/UBE2I/CDK7/SUMO1/DDB1/DDB2/PARP2/RPA2/CCNH/UBA52/CHD1L/CETN2/XPA/GTF2H2/RBX1/GTF2H5/ERCC1/UBE2V2/RPS27A/RPA3
REACTOME_MITOCHONDRIAL_FATTY_ACID_BETA_OXIDATION	REACTOME_MITOCHONDRIAL_FATTY_ACID_BETA_OXIDATION	35	-0.629508	-2.12938	0.00199601	0.012973	0.00872855	4760	tags=54%, list=14%, signal=46%	ACSF2/ECHS1/ACSM3/HADHA/ACOT1/ACOT2/ACOT13/ECI1/ACBD7/PCTP/HADHB/THEM4/MECR/DECR1/MCEE/ACBD6/ACAA2/ACAD10/HADH
REACTOME_DNA_REPLICATION	REACTOME_DNA_REPLICATION	125	-0.50112	-2.13027	0.00209644	0.012973	0.00872855	6971	tags=48%, list=21%, signal=38%	CDC26/ORC5/PSMD3/PSMB7/POLD1/UBB/POLD3/POLD4/RFC3/PSMD10/POLE/PSMD9/ORC4/PSMD14/PSMB3/MCM6/PSMC4/PSMD8/PCNA/PSMD4/UBE2C/PSMB6/FEN1/E2F1/ANAPC5/GINS3/ANAPC11/PSMA2/POLE3/POLD2/ORC1/ANAPC7/RPA2/UBA52/E2F2/PSMB1/CDT1/DNA2/ORC3/MCM7/LIG1/POLE2/CDC7/MCM3/GINS2/MCM4/RBX1/SKP1/POLE4/MCM5/DBF4/ANAPC15/ANAPC16/MCM2/PRIM1/CDC45/RPS27A/RFC2/RPA3/RFC4
REACTOME_CILIUM_ASSEMBLY	REACTOME_CILIUM_ASSEMBLY	194	-0.47177	-2.14269	0.00201207	0.012973	0.00872855	5291	tags=38%, list=16%, signal=32%	TTC8/C2CD3/TUBA4B/WDR19/CCT4/TMEM67/CCT3/BBS5/IFT57/SMO/TTC21B/PLK1/IFT88/CEP97/NEK2/BBS1/SCLT1/ARF4/CEP76/PPP2R1A/CEP70/ARL13B/NINL/WDR34/DYNLRB2/TTC30A/HAUS7/KIF24/TUBA1A/TUBB/CEP89/HAUS8/FBF1/TCTN1/DCTN3/IFT81/CEP57/ODF2/IFT52/LZTFL1/IFT74/TUBA3E/MKKS/BBS2/CETN2/DYNLRB1/IFT43/CEP63/HAUS5/NPHP1/TMEM216/CYS1/BBS4/KIFAP3/NDE1/CNTRL/SSTR3/B9D1/BBS10/ARL3/MKS1/IFT140/TTC30B/IFT172/TCTN2/UNC119B/IFT…
REACTOME_CELLULAR_RESPONSES_TO_STRESS	REACTOME_CELLULAR_RESPONSES_TO_STRESS	416	-0.44234	-2.16016	0.00190114	0.012973	0.00872855	4704	tags=30%, list=14%, signal=26%	PHC2/PSMD14/PSMB3/RBBP4/NUP93/DNAJC7/PSMC4/PSMD8/SOD2/HIST1H2AC/GPX8/PSMD4/UBE2C/MRPL18/PSMB6/E2F1/TXN/PTGES3/RLN1/CBX8/SOD1/ANAPC5/ANAPC11/HMGA1/CEBPB/ATM/PSMA2/ATOX1/CDK4/H2AFX/HIST1H1A/EZH2/PRDX2/CDKN1B/CDKN2A/TUBA1A/TNRC6C/ANAPC7/TXN2/PHC1/RPA2/UBA52/NFKB1/AJUBA/ST13/DCTN3/E2F2/AAAS/PSMB1/FKBP5/H1F0/TUBA3E/PRDX5/LMNB1/HIST1H3A/RPS19BP1/MAP2K6/HIST2H4B/TFDP2/H2AFJ/NOX5/NUDT2/HIF1AN/HIST2H3D/H2…
REACTOME_SUMOYLATION_OF_CHROMATIN_ORGANIZATION_PROTEINS	REACTOME_SUMOYLATION_OF_CHROMATIN_ORGANIZATION_PROTEINS	69	-0.562101	-2.16357	0.00200803	0.012973	0.00872855	8160	tags=49%, list=25%, signal=37%	RAE1/NUP214/HDAC1/NUP43/CHD3/SCMH1/NUP62/HIST1H4I/NUP35/UBE2I/HDAC2/NUP54/NDC1/NUP210/HIST2H4A/SUMO1/PHC2/NUP93/HDAC4/CBX8/PHC1/AAAS/HIST2H4B/HIST4H4/HIST1H4D/CBX5/HIST1H4J/HIST1H4K/HIST1H4C/HIST1H4F/HIST1H4B/HIST1H4E/HIST1H4H/HIST1H4A
REACTOME_RESOLUTION_OF_AP_SITES_VIA_THE_MULTIPLE_NUCLEOTIDE_PATCH_REPLACEMENT_PATHWAY	REACTOME_RESOLUTION_OF_AP_SITES_VIA_THE_MULTIPLE_NUCLEOTIDE_PATCH_REPLACEMENT_PATHWAY	25	-0.704161	-2.18054	0.002079	0.012973	0.00872855	6254	tags=72%, list=19%, signal=58%	POLD1/POLD3/POLD4/PARP1/RFC3/POLE/PCNA/FEN1/POLE3/POLD2/PARP2/RPA2/LIG1/POLE2/POLE4/RFC2/RPA3/RFC4
REACTOME_PCNA_DEPENDENT_LONG_PATCH_BASE_EXCISION_REPAIR	REACTOME_PCNA_DEPENDENT_LONG_PATCH_BASE_EXCISION_REPAIR	21	-0.742131	-2.20917	0.00211416	0.012973	0.00872855	6254	tags=76%, list=19%, signal=62%	POLD1/POLD3/POLD4/RFC3/POLE/PCNA/FEN1/POLE3/POLD2/RPA2/LIG1/POLE2/POLE4/RFC2/RPA3/RFC4
REACTOME_UNWINDING_OF_DNA	REACTOME_UNWINDING_OF_DNA	12	-0.848363	-2.21037	0.00191571	0.012973	0.00872855	4458	tags=75%, list=14%, signal=65%	MCM6/GINS3/MCM7/MCM3/GINS2/MCM4/MCM5/MCM2/CDC45
REACTOME_HDR_THROUGH_HOMOLOGOUS_RECOMBINATION_HRR	REACTOME_HDR_THROUGH_HOMOLOGOUS_RECOMBINATION_HRR	66	-0.58778	-2.23846	0.0020284	0.012973	0.00872855	8092	tags=64%, list=25%, signal=48%	MUS81/RAD50/RMI1/RAD51/TOP3A/BRCA1/XRCC3/RAD51D/POLD1/UBB/POLD3/POLD4/RFC3/RBBP8/POLE/BLM/NBN/EXO1/PCNA/BRIP1/SLX1B/ATM/RMI2/POLE3/POLD2/RPA2/UBA52/CHEK1/XRCC2/SPIDR/DNA2/ATRIP/RAD51C/GEN1/POLE2/POLE4/SLX4/RPS27A/RFC2/RPA3/EME1/RFC4
REACTOME_SULFUR_AMINO_ACID_METABOLISM	REACTOME_SULFUR_AMINO_ACID_METABOLISM	25	-0.724684	-2.24409	0.002079	0.012973	0.00872855	4768	tags=64%, list=14%, signal=55%	CDO1/APIP/BHMT/CBS/BHMT2/TXN2/CTH/ADI1/ETHE1/TST/SUOX/GOT1/TSTD1/GOT2/MPST/AHCY
REACTOME_MITOCHONDRIAL_TRNA_AMINOACYLATION	REACTOME_MITOCHONDRIAL_TRNA_AMINOACYLATION	21	-0.754885	-2.24714	0.00211416	0.012973	0.00872855	4087	tags=62%, list=12%, signal=54%	PARS2/KARS/SARS2/TARS2/YARS2/CARS2/WARS2/FARS2/DARS2/PPA2/HARS2/QARS/GARS
REACTOME_CYTOSOLIC_TRNA_AMINOACYLATION	REACTOME_CYTOSOLIC_TRNA_AMINOACYLATION	24	-0.730812	-2.25165	0.00207039	0.012973	0.00872855	4554	tags=58%, list=14%, signal=50%	PPA1/KARS/EEF1E1/LARS/TARS/FARSB/CARS/IARS/SARS/AARS/YARS/QARS/GARS/MARS
REACTOME_TELOMERE_C_STRAND_LAGGING_STRAND_SYNTHESIS	REACTOME_TELOMERE_C_STRAND_LAGGING_STRAND_SYNTHESIS	24	-0.736278	-2.26849	0.00207039	0.012973	0.00872855	6254	tags=75%, list=19%, signal=61%	POLD1/POLD3/POLD4/RFC3/POLE/PCNA/FEN1/POLE3/POLD2/RPA2/DNA2/LIG1/POLE2/POLE4/PRIM1/RFC2/RPA3/RFC4
REACTOME_UB_SPECIFIC_PROCESSING_PROTEASES	REACTOME_UB_SPECIFIC_PROCESSING_PROTEASES	201	-0.497935	-2.26908	0.0019802	0.012973	0.00872855	857	tags=20%, list=3%, signal=20%	PSMB1/USP30/HIST1H2AM/HIST3H2A/USP17L2/VDAC1/TADA3/HIST1H2AH/RUVBL1/SIAH2/HIST1H2AJ/HIST2H2AC/HIST2H2AA3/RPS27A/HIST2H2AA4/HIST1H2AL/HIST1H2AK/HIST1H2AB/HIST1H2AG/HIST1H2BB/HIST3H2BB/HIST2H2BE/HIST1H2AD/HIST1H2AI/HIST2H2AB/HIST1H2BO/HIST1H2BK/HIST1H2BL/HIST1H2AE/HIST1H2BF/HIST1H2BJ/HIST1H2BI/HIST2H2BF/HIST1H2BN/HIST1H2BC/HIST1H2BD/HIST1H2BH/HIST1H2BE/HIST1H2BG/HIST1H2BM/TP53
REACTOME_ACTIVATION_OF_ATR_IN_RESPONSE_TO_REPLICATION_STRESS	REACTOME_ACTIVATION_OF_ATR_IN_RESPONSE_TO_REPLICATION_STRESS	37	-0.667488	-2.27082	0.00200803	0.012973	0.00872855	4856	tags=51%, list=15%, signal=44%	ORC4/MCM6/CDC25C/ORC1/RPA2/CHEK1/ATRIP/ORC3/MCM7/CDC7/MCM3/MCM4/MCM5/DBF4/MCM2/CDC45/RFC2/RPA3/RFC4
REACTOME_INTERLEUKIN_7_SIGNALING	REACTOME_INTERLEUKIN_7_SIGNALING	31	-0.691959	-2.2747	0.00205761	0.012973	0.00872855	2410	tags=42%, list=7%, signal=39%	CISH/HIST1H3A/STAT5B/HIST2H3D/HIST1H3J/HIST2H3A/HIST2H3C/HIST1H3G/HIST1H3D/HIST1H3H/HIST1H3F/HIST1H3I/HIST1H3E
REACTOME_SIGNALING_BY_WNT	REACTOME_SIGNALING_BY_WNT	304	-0.479972	-2.27725	0.00201613	0.012973	0.00872855	4873	tags=32%, list=15%, signal=28%	PORCN/CTBP1/CTNNBIP1/AP2B1/PSMD14/PSMB3/CTBP2/GNG7/AP2A1/PSMC4/PSMD8/HIST1H2AC/WNT2B/PSMD4/FRAT2/PARD6A/PSMB6/PYGO2/RAC1/ITPR3/ROR2/PPP2R1A/PSMA2/H2AFX/NFATC1/PRICKLE1/SOX13/TNRC6C/FZD4/UBA52/VPS35/GNB3/CSNK2B/RNF43/PSMB1/GNG3/PPP2R5D/HIST1H3A/GNG4/HIST2H4B/SOX3/H2AFJ/KLHL12/HIST2H3D/H2AFZ/RBX1/HIST4H4/SKP1/HIST1H3J/HIST2H3A/HIST2H3C/RUVBL1/DKK1/H2BFS/HIST1H2AJ/HIST1H4D/H2AFV/H3F3B/FRAT1/HIST2H2A…
REACTOME_FANCONI_ANEMIA_PATHWAY	REACTOME_FANCONI_ANEMIA_PATHWAY	34	-0.679846	-2.28331	0.00204918	0.012973	0.00872855	5514	tags=62%, list=17%, signal=51%	USP1/FAN1/FANCA/FANCD2/SLX1B/RPA2/UBA52/FANCM/FANCG/DCLRE1B/ATRIP/FANCL/FANCF/FANCC/ERCC1/UBE2T/SLX4/FANCE/RPS27A/RPA3/EME1
REACTOME_RESOLUTION_OF_ABASIC_SITES_AP_SITES	REACTOME_RESOLUTION_OF_ABASIC_SITES_AP_SITES	38	-0.670055	-2.29104	0.00200803	0.012973	0.00872855	6254	tags=66%, list=19%, signal=53%	POLD1/POLD3/POLD4/PARP1/RFC3/POLE/PCNA/NTHL1/MPG/FEN1/POLE3/POLD2/PARP2/RPA2/PNKP/LIG1/OGG1/POLE2/XRCC1/POLE4/MUTYH/UNG/RFC2/RPA3/RFC4
REACTOME_TRANSCRIPTION_COUPLED_NUCLEOTIDE_EXCISION_REPAIR_TC_NER	REACTOME_TRANSCRIPTION_COUPLED_NUCLEOTIDE_EXCISION_REPAIR_TC_NER	78	-0.587771	-2.30757	0.00208333	0.012973	0.00872855	6254	tags=51%, list=19%, signal=42%	POLD1/UBB/POLD3/POLD4/COPS6/RFC3/COPS3/POLE/CDK7/POLR2F/PCNA/COPS7A/POLR2K/DDB1/POLE3/POLD2/POLR2C/RPA2/CCNH/UBA52/TCEA1/POLR2I/XAB2/XPA/POLR2J/COPS4/PPIE/POLR2G/GTF2H2/LIG1/POLE2/XRCC1/RBX1/GTF2H5/ERCC1/POLE4/RPS27A/RFC2/RPA3/RFC4
REACTOME_DUAL_INCISION_IN_TC_NER	REACTOME_DUAL_INCISION_IN_TC_NER	65	-0.609483	-2.31967	0.00202429	0.012973	0.00872855	6254	tags=52%, list=19%, signal=42%	POLD1/UBB/POLD3/POLD4/RFC3/POLE/CDK7/POLR2F/PCNA/POLR2K/DDB1/POLE3/POLD2/POLR2C/RPA2/CCNH/UBA52/TCEA1/POLR2I/XAB2/XPA/POLR2J/PPIE/POLR2G/GTF2H2/POLE2/RBX1/GTF2H5/ERCC1/POLE4/RPS27A/RFC2/RPA3/RFC4
REACTOME_PROCESSING_OF_CAPPED_INTRON_CONTAINING_PRE_MRNA	REACTOME_PROCESSING_OF_CAPPED_INTRON_CONTAINING_PRE_MRNA	233	-0.500577	-2.32266	0.00192678	0.012973	0.00872855	8720	tags=50%, list=27%, signal=37%	POLR2H/WDR33/CTNNBL1/POLR2D/SF3B2/SARNP/CRNKL1/ELAVL2/PRPF31/RAE1/THOC1/PPWD1/NUP214/WBP11/PTBP1/GTF2F2/NUP43/GTF2F1/SNRPD1/SNRPD3/METTL14/DHX38/NUP62/HNRNPK/POLR2L/SF3B3/CWC27/LSM2/NUP35/SNRNP70/POLDIP3/NUP54/NDC1/GCFC2/NUP210/SNW1/METTL3/EFTUD2/NCBP1/LSM4/POLR2F/WTAP/UPF3B/BCAS2/SART1/NUP93/RBM22/MAGOHB/PRPF38A/HNRNPF/POLR2K/USP39/GPKOW/NCBP2/ALYREF/CASC3/DDX39B/DDX46/GLE1/SF3A1/LSM3/CHTOP/PRPF…
REACTOME_NUCLEOTIDE_EXCISION_REPAIR	REACTOME_NUCLEOTIDE_EXCISION_REPAIR	110	-0.558201	-2.33637	0.00199203	0.012973	0.00872855	6343	tags=48%, list=19%, signal=39%	INO80C/MCRS1/POLD1/PIAS3/UBB/POLD3/POLD4/PARP1/COPS6/RFC3/UBE2I/COPS3/POLE/CDK7/SUMO1/POLR2F/PCNA/INO80B/COPS7A/POLR2K/DDB1/DDB2/POLE3/POLD2/POLR2C/PARP2/RPA2/CCNH/UBA52/TCEA1/CHD1L/POLR2I/XAB2/CETN2/XPA/POLR2J/COPS4/PPIE/POLR2G/GTF2H2/LIG1/POLE2/XRCC1/RBX1/GTF2H5/ERCC1/POLE4/UBE2V2/RUVBL1/RPS27A/RFC2/RPA3/RFC4
REACTOME_GAP_FILLING_DNA_REPAIR_SYNTHESIS_AND_LIGATION_IN_GG_NER	REACTOME_GAP_FILLING_DNA_REPAIR_SYNTHESIS_AND_LIGATION_IN_GG_NER	25	-0.755848	-2.3406	0.002079	0.012973	0.00872855	6254	tags=76%, list=19%, signal=62%	POLD1/UBB/POLD3/POLD4/RFC3/POLE/PCNA/POLE3/POLD2/RPA2/UBA52/LIG1/POLE2/XRCC1/POLE4/RPS27A/RFC2/RPA3/RFC4
REACTOME_MRNA_SPLICING	REACTOME_MRNA_SPLICING	183	-0.520287	-2.34652	0.00201207	0.012973	0.00872855	4945	tags=37%, list=15%, signal=32%	LSM4/POLR2F/UPF3B/BCAS2/SART1/RBM22/MAGOHB/PRPF38A/HNRNPF/POLR2K/USP39/GPKOW/NCBP2/ALYREF/CASC3/DDX46/SF3A1/LSM3/PRPF4/RBM8A/LSM5/POLR2C/SF3A3/SNRPB/DHX16/CSTF2/PPIH/PRPF8/POLR2I/PUF60/SNRPG/PHF5A/SNRPE/EIF4A3/XAB2/SNRPC/SF3B5/POLR2J/PPIE/PDCD7/POLR2G/SYF2/RBMX/PPIL1/BUD31/CPSF3/HNRNPC/HNRNPA1/CSTF2T/NUDT21/HNRNPH2/SF3A2/LSM6/DDX23/PPIL3/LSM7/SNRPA/SNRNP200/YBX1/MAGOH/PQBP1/HNRNPUL1/SNRPF/ZCRB1/S…
REACTOME_RECOGNITION_OF_DNA_DAMAGE_BY_PCNA_CONTAINING_REPLICATION_COMPLEX	REACTOME_RECOGNITION_OF_DNA_DAMAGE_BY_PCNA_CONTAINING_REPLICATION_COMPLEX	30	-0.718275	-2.35899	0.00204499	0.012973	0.00872855	6254	tags=67%, list=19%, signal=54%	POLD1/UBB/POLD3/POLD4/RFC3/POLE/USP1/PCNA/DDB1/POLE3/POLD2/RPA2/UBA52/POLE2/RBX1/POLE4/RPS27A/RFC2/RPA3/RFC4
REACTOME_PROTEIN_UBIQUITINATION	REACTOME_PROTEIN_UBIQUITINATION	76	-0.608061	-2.37926	0.00206186	0.012973	0.00872855	4394	tags=36%, list=13%, signal=31%	PCNA/PAF1/UBE2C/WDR61/USP5/RNF20/UBA52/UBE2R2/HLTF/UCHL3/UBE2V2/UBE2T/RPS27A/HIST1H2BB/HIST1H2BO/HIST1H2BK/HIST1H2BL/HIST1H2BF/HIST1H2BJ/HIST1H2BI/HIST1H2BN/HIST1H2BC/HIST1H2BD/HIST1H2BH/HIST1H2BE/HIST1H2BG/HIST1H2BM
REACTOME_ACTIVATION_OF_THE_PRE_REPLICATIVE_COMPLEX	REACTOME_ACTIVATION_OF_THE_PRE_REPLICATIVE_COMPLEX	33	-0.713277	-2.38005	0.00205339	0.012973	0.00872855	3135	tags=61%, list=10%, signal=55%	POLE/ORC4/MCM6/POLE3/ORC1/RPA2/CDT1/ORC3/MCM7/POLE2/CDC7/MCM3/MCM4/POLE4/MCM5/DBF4/MCM2/PRIM1/CDC45/RPA3
REACTOME_GLOBAL_GENOME_NUCLEOTIDE_EXCISION_REPAIR_GG_NER	REACTOME_GLOBAL_GENOME_NUCLEOTIDE_EXCISION_REPAIR_GG_NER	84	-0.602708	-2.38678	0.00207469	0.012973	0.00872855	6343	tags=52%, list=19%, signal=42%	INO80C/MCRS1/POLD1/PIAS3/UBB/POLD3/POLD4/PARP1/COPS6/RFC3/UBE2I/COPS3/POLE/CDK7/SUMO1/PCNA/INO80B/COPS7A/DDB1/DDB2/POLE3/POLD2/PARP2/RPA2/CCNH/UBA52/CHD1L/CETN2/XPA/COPS4/GTF2H2/LIG1/POLE2/XRCC1/RBX1/GTF2H5/ERCC1/POLE4/UBE2V2/RUVBL1/RPS27A/RFC2/RPA3/RFC4
REACTOME_MITOCHONDRIAL_PROTEIN_IMPORT	REACTOME_MITOCHONDRIAL_PROTEIN_IMPORT	60	-0.633266	-2.39505	0.00196464	0.012973	0.00872855	9251	tags=78%, list=28%, signal=56%	GRPEL1/TIMM8A/TOMM20/TIMM13/GFER/FXN/IDH3G/CHCHD4/HSPA9/PMPCA/CMC2/MTX2/COX19/ACO2/TIMM22/MTX1/PAM16/CYC1/COA6/DNAJC19/HSCB/TAZ/SAMM50/CHCHD5/CMC4/TIMM44/TOMM22/TIMM9/GRPEL2/CHCHD2/CS/BCS1L/NDUFB8/COX17/TIMM50/SLC25A12/COA4/TIMM10/COQ2/VDAC1/PMPCB/TIMM17B/SLC25A6/CHCHD7/TOMM6/TOMM7/CHCHD3
REACTOME_EXTENSION_OF_TELOMERES	REACTOME_EXTENSION_OF_TELOMERES	30	-0.732311	-2.40509	0.00204499	0.012973	0.00872855	6875	tags=80%, list=21%, signal=63%	TERT/DKC1/POLD1/POLD3/POLD4/RFC3/POLE/PCNA/FEN1/POLE3/POLD2/RUVBL2/RPA2/WRAP53/DNA2/NHP2/LIG1/POLE2/POLE4/RUVBL1/PRIM1/RFC2/RPA3/RFC4
REACTOME_RHO_GTPASE_EFFECTORS	REACTOME_RHO_GTPASE_EFFECTORS	305	-0.513225	-2.43736	0.00200401	0.012973	0.00872855	4355	tags=35%, list=13%, signal=31%	DSN1/MYH11/CDC25C/PLK1/FLNA/HIST1H2AC/NOX1/NCKAP1L/KIF18A/NSL1/IQGAP2/RAC1/CIT/YWHAQ/KLC4/DIAPH3/PRC1/CENPF/PPP2R1A/BUB3/H2AFX/CDKN1B/SKA2/TUBA1A/KDM1A/CENPM/SRGAP2/WAS/NUDC/CENPU/ITGB3BP/TUBA3E/INCENP/CENPQ/BRK1/PPP2R5D/NUF2/HIST1H3A/CENPA/SPC25/CDCA8/HIST2H4B/H2AFJ/CTNNA1/ZWINT/CENPK/NDE1/RCC2/HIST2H3D/NDC80/H2AFZ/HIST4H4/AURKB/ARPC1A/HIST1H3J/MYLK/ACTG1/SPC24/HIST2H3A/HIST2H3C/BIRC5/B9D2/H2BFS…
REACTOME_DUAL_INCISION_IN_GG_NER	REACTOME_DUAL_INCISION_IN_GG_NER	41	-0.700216	-2.45395	0.00196464	0.012973	0.00872855	6254	tags=66%, list=19%, signal=53%	POLD1/UBB/POLD3/POLD4/PARP1/RFC3/POLE/PCNA/DDB1/DDB2/POLE3/POLD2/PARP2/RPA2/UBA52/CHD1L/XPA/GTF2H2/POLE2/RBX1/GTF2H5/ERCC1/POLE4/RPS27A/RFC2/RPA3/RFC4
REACTOME_SIGNALING_BY_NOTCH	REACTOME_SIGNALING_BY_NOTCH	229	-0.532734	-2.45694	0.0019685	0.012973	0.00872855	1923	tags=27%, list=6%, signal=25%	HIST1H3A/DLGAP5/HIST2H4B/TFDP2/H2AFJ/PSENEN/HIST2H3D/LFNG/H2AFZ/RBX1/HIST4H4/SKP1/HIST1H3J/HIST2H3A/HIST2H3C/YBX1/POFUT1/H2BFS/HIST1H2AJ/HIST1H4D/H2AFV/H3F3B/HIST2H2AC/HIST2H2AA3/HIST1H4J/RPS27A/HIST2H2AA4/HIST1H4K/HIST1H3G/TBL1X/HIST1H3D/HIST1H3H/HIST1H2AB/HIST1H3F/HIST1H2BB/HIST3H2BB/HIST2H2BE/HIST1H3I/HIST1H2AD/HIST1H3E/HIST1H4C/HIST1H4F/HIST1H2BO/HIST1H2BK/HIST1H2BL/HIST1H2AE/HIST1H4B/HIST1H2…
REACTOME_SIGNALING_BY_NUCLEAR_RECEPTORS	REACTOME_SIGNALING_BY_NUCLEAR_RECEPTORS	250	-0.527525	-2.45771	0.00195695	0.012973	0.00872855	4317	tags=36%, list=13%, signal=31%	PRMT1/HIST1H2AC/ERBB4/BTC/PIK3CA/POLR2K/EPGN/BCL2/CRABP2/PTGES3/ELK1/RXRA/PDHB/H2AFX/CYP26B1/CDKN1B/MMP9/POLR2C/KDM1A/TNRC6C/GNB3/FKBP5/GREB1/GNG3/POLR2I/IGF1R/HIST1H3A/GNG4/POLR2J/DHRS4/HIST2H4B/H2AFJ/POLR2G/PDK3/CAV2/HIST2H3D/H2AFZ/HIST4H4/TFF3/HIST1H3J/TBP/HIST2H3A/HIST2H3C/MYB/AREG/H2BFS/HIST1H2AJ/HIST1H4D/H2AFV/H3F3B/HIST2H2AC/HIST2H2AA3/AKR1C3/HIST1H4J/HIST2H2AA4/HIST1H4K/HIST1H3G/CRABP1/HI…
REACTOME_INFECTIOUS_DISEASE	REACTOME_INFECTIOUS_DISEASE	365	-0.508764	-2.4597	0.00194932	0.012973	0.00872855	4718	tags=38%, list=14%, signal=33%	AP2B1/PSMD14/RPS26/PSMB3/RPL36AL/NUP93/RPS18/TAF6/AP2A1/PSMC4/DOCK2/PSMD8/RPL15/PSMD4/MET/RPS23/PSMB6/POLR2K/FEN1/TAF9/NELFA/PPIA/NELFCD/RAC1/EPS15/FYN/NCBP2/SNAP25/RANBP1/RPL22L1/HMGA1/PSMA2/MAP2K2/FAU/CD9/VPS4A/POLR2C/NELFE/RPS28/RPS3A/PSIP1/CCNH/UBA52/RPL32/TCEA1/SH3KBP1/AP1S2/AAAS/PSMB1/VPS28/POLR2I/BANF1/RPS15A/RPL17/MVB12A/CHMP2A/POLR2J/MAP2K6/RPL19/RPL39/SUPT4H1/POLR2G/RPL18A/GTF2H2/RPL41/…
REACTOME_DNA_STRAND_ELONGATION	REACTOME_DNA_STRAND_ELONGATION	32	-0.749101	-2.48186	0.00204082	0.012973	0.00872855	6254	tags=72%, list=19%, signal=58%	POLD1/POLD3/POLD4/RFC3/MCM6/PCNA/FEN1/GINS3/POLD2/RPA2/DNA2/MCM7/LIG1/MCM3/GINS2/MCM4/MCM5/MCM2/PRIM1/CDC45/RFC2/RPA3/RFC4
REACTOME_TRANSCRIPTIONAL_REGULATION_BY_RUNX1	REACTOME_TRANSCRIPTIONAL_REGULATION_BY_RUNX1	220	-0.540449	-2.48749	0.00198413	0.012973	0.00872855	2765	tags=30%, list=8%, signal=27%	TNRC6C/LGALS3/PHC1/CCNH/UBA52/WDR5/CSNK2B/PSMB1/CTSV/HIST1H3A/CLDN5/HIST2H4B/H2AFJ/LMO1/HIST2H3D/THBS1/DPY30/H2AFZ/HIST4H4/HIST1H3J/HIST2H3A/HIST2H3C/MYB/H2BFS/HIST1H2AJ/HIST1H4D/H2AFV/H3F3B/HIST2H2AC/HIST2H2AA3/HIST1H4J/RPS27A/HIST2H2AA4/HIST1H4K/HIST1H3G/HIST1H3D/HIST1H3H/HIST1H2AB/HIST1H3F/HIST1H2BB/HIST3H2BB/HIST2H2BE/HIST1H3I/HIST1H2AD/HIST1H3E/HIST1H4C/HIST1H4F/HIST1H2BO/HIST1H2BK/HIST1H2BL…
REACTOME_HDMS_DEMETHYLATE_HISTONES	REACTOME_HDMS_DEMETHYLATE_HISTONES	44	-0.69718	-2.49077	0.00197628	0.012973	0.00872855	2775	tags=55%, list=8%, signal=50%	KDM1A/KDM4A/HIST1H3A/HIST2H4B/HIST2H3D/HIST4H4/HIST1H3J/HIST2H3A/HIST2H3C/HIST1H4D/HIST1H4J/HIST1H4K/HIST1H3G/HIST1H3D/HIST1H3H/HIST1H3F/HIST1H3I/HIST1H3E/HIST1H4C/HIST1H4F/HIST1H4B/HIST1H4E/HIST1H4H/HIST1H4A
REACTOME_METALLOPROTEASE_DUBS	REACTOME_METALLOPROTEASE_DUBS	33	-0.758028	-2.52938	0.00205339	0.012973	0.00872855	2604	tags=55%, list=8%, signal=50%	UBA52/HIST1H2AM/HIST3H2A/BABAM1/HIST1H2AH/HIST1H2AJ/HIST2H2AC/HIST2H2AA3/RPS27A/HIST2H2AA4/HIST1H2AL/HIST1H2AK/HIST1H2AB/HIST1H2AG/HIST1H2AD/HIST1H2AI/HIST2H2AB/HIST1H2AE
REACTOME_TRNA_AMINOACYLATION	REACTOME_TRNA_AMINOACYLATION	42	-0.718052	-2.53762	0.0019685	0.012973	0.00872855	4554	tags=57%, list=14%, signal=49%	PPA1/PARS2/KARS/EEF1E1/SARS2/LARS/TARS/TARS2/YARS2/CARS2/WARS2/FARS2/FARSB/CARS/IARS/SARS/DARS2/AARS/PPA2/HARS2/YARS/QARS/GARS/MARS
REACTOME_THE_CITRIC_ACID_TCA_CYCLE_AND_RESPIRATORY_ELECTRON_TRANSPORT	REACTOME_THE_CITRIC_ACID_TCA_CYCLE_AND_RESPIRATORY_ELECTRON_TRANSPORT	144	-0.584736	-2.54542	0.00204082	0.012973	0.00872855	6788	tags=60%, list=21%, signal=48%	NDUFAF3/UQCRC1/ACO2/NDUFS7/NDUFC2/OGDH/PDK2/SDHA/NDUFB10/NDUFA2/UQCR10/ACAD9/UQCRB/MPC1/NDUFV3/UQCRQ/ADHFE1/TRAP1/NDUFAF2/CYC1/UQCR11/COX5B/UCP3/COX6A1/COX20/NUBPL/SUCLG2/COX6B1/UQCRFS1/COX7A2L/NDUFA7/RXRA/PDHB/NDUFA8/NDUFB7/FH/SDHC/NDUFV1/ETFB/CS/NDUFB2/NDUFB8/COX6C/NDUFS5/IDH2/NDUFC1/D2HGDH/NDUFV2/NDUFA10/L2HGDH/NDUFS8/NDUFA6/COX8A/MPC2/TIMMDC1/NDUFA12/NDUFA1/NDUFAF1/NDUFAF4/NDUFA4/NDUFS2/NDUFB…
REACTOME_PKMTS_METHYLATE_HISTONE_LYSINES	REACTOME_PKMTS_METHYLATE_HISTONE_LYSINES	63	-0.669291	-2.54768	0.00199203	0.012973	0.00872855	2577	tags=46%, list=8%, signal=43%	NFKB1/WDR5/SUV39H2/HIST1H3A/HIST2H4B/SMYD3/HIST2H3D/DPY30/HIST4H4/HIST1H3J/HIST2H3A/HIST2H3C/SMYD2/SUV39H1/HIST1H4D/HIST1H4J/HIST1H4K/HIST1H3G/HIST1H3D/HIST1H3H/HIST1H3F/HIST1H3I/HIST1H3E/HIST1H4C/HIST1H4F/HIST1H4B/HIST1H4E/HIST1H4H/HIST1H4A
REACTOME_M_PHASE	REACTOME_M_PHASE	376	-0.529323	-2.56797	0.00195695	0.012973	0.00872855	5044	tags=38%, list=15%, signal=33%	TMPO/TUBA4B/TUBGCP2/KNTC1/KIF2C/BUB1/PSMD14/PSMB3/NUP93/PSMC4/PSMD8/DSN1/PLK1/HIST1H2AC/PSMD4/UBE2C/KIF20A/PSMB6/KIF18A/NEK2/NCAPG/NSL1/CEP76/CCNB1/CENPF/PPP2R1A/ANAPC5/CEP70/ANAPC11/BUB3/PSMA2/H2AFX/NINL/CCNB2/SKA2/HAUS7/VRK1/TUBA1A/ANAPC7/CDCA5/TUBB/UBA52/CENPM/HAUS8/CSNK2B/DCTN3/AAAS/NUDC/PSMB1/CEP57/ODF2/CENPU/BANF1/ITGB3BP/TUBA3E/INCENP/CENPQ/CETN2/LMNB1/PPP2R5D/NUF2/HIST1H3A/CENPA/SPC25/MZT…
REACTOME_TCF_DEPENDENT_SIGNALING_IN_RESPONSE_TO_WNT	REACTOME_TCF_DEPENDENT_SIGNALING_IN_RESPONSE_TO_WNT	218	-0.556704	-2.5744	0.00191939	0.012973	0.00872855	2642	tags=30%, list=8%, signal=28%	SOX13/FZD4/UBA52/CSNK2B/RNF43/PSMB1/PPP2R5D/HIST1H3A/HIST2H4B/SOX3/H2AFJ/KLHL12/HIST2H3D/H2AFZ/RBX1/HIST4H4/HIST1H3J/HIST2H3A/HIST2H3C/RUVBL1/DKK1/H2BFS/HIST1H2AJ/HIST1H4D/H2AFV/H3F3B/FRAT1/HIST2H2AC/HIST2H2AA3/HIST1H4J/RPS27A/HIST2H2AA4/HIST1H4K/FZD2/HIST1H3G/HIST1H3D/HIST1H3H/HIST1H2AB/HIST1H3F/HIST1H2BB/CAV1/HIST3H2BB/HIST2H2BE/HIST1H3I/HIST1H2AD/HIST1H3E/HIST1H4C/HIST1H4F/HIST1H2BO/HIST1H2BK/…
REACTOME_E3_UBIQUITIN_LIGASES_UBIQUITINATE_TARGET_PROTEINS	REACTOME_E3_UBIQUITIN_LIGASES_UBIQUITINATE_TARGET_PROTEINS	57	-0.690282	-2.58513	0.00195695	0.012973	0.00872855	796	tags=28%, list=2%, signal=27%	UBE2V2/RPS27A/HIST1H2BB/HIST1H2BO/HIST1H2BK/HIST1H2BL/HIST1H2BF/HIST1H2BJ/HIST1H2BI/HIST1H2BN/HIST1H2BC/HIST1H2BD/HIST1H2BH/HIST1H2BE/HIST1H2BG/HIST1H2BM
REACTOME_COMPLEX_I_BIOGENESIS	REACTOME_COMPLEX_I_BIOGENESIS	49	-0.714559	-2.59816	0.00202429	0.012973	0.00872855	7622	tags=82%, list=23%, signal=63%	NDUFA11/NDUFA3/NDUFA5/NDUFAF3/NDUFS7/NDUFC2/NDUFB10/NDUFA2/ACAD9/NDUFV3/NDUFAF2/NUBPL/NDUFA7/NDUFA8/NDUFB7/NDUFV1/NDUFB2/NDUFB8/NDUFS5/NDUFC1/NDUFV2/NDUFA10/NDUFS8/NDUFA6/TIMMDC1/NDUFA12/NDUFA1/NDUFAF1/NDUFAF4/NDUFS2/NDUFB11/NDUFS3/ECSIT/NDUFS6/NDUFB1/NDUFB6/NDUFB3/NDUFB9/NDUFS4/NDUFB4
REACTOME_CELL_CYCLE_MITOTIC	REACTOME_CELL_CYCLE_MITOTIC	519	-0.52394	-2.6054	0.00193798	0.012973	0.00872855	5044	tags=38%, list=15%, signal=33%	TMPO/TUBA4B/TUBGCP2/KNTC1/KIF2C/ORC4/BUB1/CDC25B/PSMD14/PSMB3/RBBP4/NUP93/MCM6/PSMC4/CKS1B/PSMD8/PCNA/DSN1/CDC25C/PLK1/HIST1H2AC/PSMD4/UBE2C/KIF20A/LIN37/PSMB6/FEN1/KIF18A/HMMR/NEK2/E2F1/NCAPG/NSL1/CEP76/CCNB1/ESCO2/CENPF/PPP2R1A/ANAPC5/GINS3/CEP70/ANAPC11/BUB3/PSMA2/CDK4/H2AFX/POLE3/NINL/CCNB2/POLD2/CDKN1B/BORA/SKA2/ORC1/CDKN2A/HAUS7/VRK1/TUBA1A/ANAPC7/TK1/CDCA5/RPA2/TUBB/CCNH/UBA52/CENPM/AJUBA/…
REACTOME_MITOCHONDRIAL_TRANSLATION	REACTOME_MITOCHONDRIAL_TRANSLATION	92	-0.639039	-2.60723	0.00201613	0.012973	0.00872855	7206	tags=57%, list=22%, signal=44%	MRPS15/CHCHD1/MRPS26/MRPS7/OXA1L/MRPL2/MRPL43/MRPS14/MRPL10/MRPS10/MRPL15/MRPS18C/MTIF3/MRPL48/MRPS18B/MRPS18A/MTIF2/TUFM/MRPL30/MRPL18/MRPL51/MRPL3/MRPS16/TSFM/MRPS17/MRPL13/MRPS31/MRPS21/MRPL35/MRPL34/AURKAIP1/MRRF/DAP3/MRPS27/MRPL22/MRPL33/MRPL47/MRPL44/MRPS35/MRPL40/MRPL53/MRPL23/MRPL37/MRPL11/MRPL52/MRPL20/MRPL16/MRPL21/MRPS9/MRPL54/MRPL45/MRPL24
REACTOME_CELL_CYCLE_CHECKPOINTS	REACTOME_CELL_CYCLE_CHECKPOINTS	277	-0.5549	-2.61039	0.00199203	0.012973	0.00872855	5615	tags=44%, list=17%, signal=37%	RBBP8/PPP2R5C/CENPC/CDC20/BLM/PSMD9/HIST2H4A/NBN/SUMO1/KNTC1/KIF2C/ORC4/MDC1/BUB1/PSMD14/EXO1/PSMB3/MCM6/PSMC4/PSMD8/DSN1/CDC25C/PLK1/PSMD4/UBE2C/PSMB6/KIF18A/NSL1/YWHAQ/BRIP1/CCNB1/CENPF/PPP2R1A/ANAPC5/ANAPC11/BUB3/ATM/RMI2/PSMA2/H2AFX/CCNB2/CDKN1B/SKA2/ORC1/CDKN2A/ANAPC7/RPA2/UBA52/CENPM/CHEK1/NUDC/PSMB1/CENPU/ITGB3BP/GTSE1/INCENP/CENPQ/DNA2/PPP2R5D/NUF2/CENPA/SPC25/ATRIP/CDCA8/ORC3/HIST2H4B/BA…
REACTOME_ESR_MEDIATED_SIGNALING	REACTOME_ESR_MEDIATED_SIGNALING	210	-0.578432	-2.64843	0.00196464	0.012973	0.00872855	2952	tags=33%, list=9%, signal=31%	CDKN1B/MMP9/POLR2C/KDM1A/TNRC6C/GNB3/FKBP5/GREB1/GNG3/POLR2I/IGF1R/HIST1H3A/GNG4/POLR2J/HIST2H4B/H2AFJ/POLR2G/CAV2/HIST2H3D/H2AFZ/HIST4H4/TFF3/HIST1H3J/TBP/HIST2H3A/HIST2H3C/MYB/AREG/H2BFS/HIST1H2AJ/HIST1H4D/H2AFV/H3F3B/HIST2H2AC/HIST2H2AA3/HIST1H4J/HIST2H2AA4/HIST1H4K/HIST1H3G/HIST1H3D/HIST1H3H/HIST1H2AB/HIST1H3F/HIST1H2BB/CAV1/HIST3H2BB/HIST2H2BE/HIST1H3I/HIST1H2AD/HIST1H3E/HIST1H4C/HIST1H4F/HI…
REACTOME_CHROMATIN_ORGANIZATION	REACTOME_CHROMATIN_ORGANIZATION	256	-0.571483	-2.67258	0.00193798	0.012973	0.00872855	3398	tags=35%, list=10%, signal=31%	HAT1/SMARCB1/CDK4/H2AFX/EZH2/RUVBL2/ELP4/KDM1A/NFKB1/WDR5/SUPT3H/KDM4A/PHF21A/SUV39H2/ENY2/MEAF6/KANSL3/HIST1H3A/HMG20B/HIST1H2AM/HIST3H2A/SAP30/ELP2/HIST2H4B/H2AFJ/SMYD3/HIST2H3D/DPY30/COPRS/H2AFZ/HIST4H4/KAT8/VPS72/HIST1H3J/TADA3/HIST2H3A/HIST2H3C/SMYD2/SUV39H1/HIST1H2AH/RUVBL1/HIST1H2AJ/HIST1H4D/H2AFV/HIST2H2AC/HIST2H2AA3/HIST1H4J/JADE1/HIST2H2AA4/HIST1H4K/HIST1H3G/TBL1X/HIST1H2AL/HIST1H3D/HIS…
REACTOME_G2_M_CHECKPOINTS	REACTOME_G2_M_CHECKPOINTS	160	-0.615888	-2.71817	0.00200803	0.012973	0.00872855	5388	tags=48%, list=16%, signal=40%	BLM/PSMD9/HIST2H4A/NBN/SUMO1/ORC4/MDC1/PSMD14/EXO1/PSMB3/MCM6/PSMC4/PSMD8/CDC25C/PSMD4/PSMB6/YWHAQ/BRIP1/CCNB1/ATM/RMI2/PSMA2/H2AFX/CCNB2/ORC1/RPA2/UBA52/CHEK1/PSMB1/GTSE1/DNA2/ATRIP/ORC3/HIST2H4B/BABAM1/MCM7/CDC7/MCM3/MCM4/HIST4H4/CHEK2/MCM5/DBF4/UBE2V2/H2BFS/MCM2/HIST1H4D/HIST1H4J/CDC45/RPS27A/HIST1H4K/RFC2/RPA3/HIST1H2BB/HIST3H2BB/HIST2H2BE/HIST1H4C/HIST1H4F/HIST1H2BO/HIST1H2BK/HIST1H2BL/HIST1…
REACTOME_DNA_REPAIR	REACTOME_DNA_REPAIR	317	-0.574159	-2.74109	0.00197628	0.012973	0.00872855	6404	tags=50%, list=19%, signal=41%	BRCC3/PMS2/INO80C/MCRS1/POLD1/PIAS3/UBB/HIST1H4I/XRCC5/POLD3/NEIL3/POLD4/KPNA2/PARP1/COPS6/RFC3/UBE2I/EYA4/ABL1/COPS3/EYA3/RBBP8/POLE/PRKDC/USP1/PPP5C/MAPK8/FAN1/BLM/HIST2H4A/CDK7/NBN/RAD52/SUMO1/XRCC4/MDC1/POLR2F/TDP1/EXO1/PCNA/FANCA/NTHL1/INO80B/HIST1H2AC/MPG/COPS7A/POLR2K/FEN1/DDB1/FANCD2/DDB2/BRIP1/SLX1B/ATM/RMI2/H2AFX/ALKBH3/POLE3/POLD2/POLR2C/PARP2/RPA2/CCNH/UBA52/CHEK1/TCEA1/FANCM/XRCC2/KD…
REACTOME_SIGNALING_BY_ROBO_RECEPTORS	REACTOME_SIGNALING_BY_ROBO_RECEPTORS	204	-0.602341	-2.74963	0.00195695	0.012973	0.00872855	4688	tags=48%, list=14%, signal=41%	PSMD14/UPF3B/RPS26/PSMB3/RPL36AL/RPS18/PSMC4/PSMD8/RPL15/MAGOHB/PSMD4/RPS23/PSMB6/RAC1/NCBP2/RPL22L1/CASC3/NELL2/PSMA2/RBM8A/FAU/RPS28/RPS3A/UBA52/SRGAP2/RPL32/PABPC1/PSMB1/EIF4A3/RPS15A/RPL17/RPL19/RPL39/RPL18A/RPL41/RPL36/RPL39L/RBX1/RPL21/RPLP1/RPL8/RPL23/RPL37/RPS16/RPS3/RPL27A/RPS14/RPL30/RPS4X/RPL36A/RPS11/RPL35/RPL35A/RPL28/RPL31/RPL23A/RPS6/MAGOH/RPL22/RPL18/RPL7/RPL37A/RPS21/RPS27/EVL/RP…
REACTOME_RESPIRATORY_ELECTRON_TRANSPORT	REACTOME_RESPIRATORY_ELECTRON_TRANSPORT	89	-0.699738	-2.8099	0.00208333	0.012973	0.00872855	6788	tags=73%, list=21%, signal=58%	NDUFAF3/UQCRC1/NDUFS7/NDUFC2/SDHA/NDUFB10/NDUFA2/UQCR10/ACAD9/UQCRB/NDUFV3/UQCRQ/TRAP1/NDUFAF2/CYC1/UQCR11/COX5B/COX6A1/COX20/NUBPL/COX6B1/UQCRFS1/COX7A2L/NDUFA7/NDUFA8/NDUFB7/SDHC/NDUFV1/ETFB/NDUFB2/NDUFB8/COX6C/NDUFS5/NDUFC1/NDUFV2/NDUFA10/NDUFS8/NDUFA6/COX8A/TIMMDC1/NDUFA12/NDUFA1/NDUFAF1/NDUFAF4/NDUFA4/NDUFS2/NDUFB11/COX14/COX16/NDUFS3/ECSIT/UQCRH/NDUFS6/COX18/COX5A/NDUFB1/NDUFB6/NDUFB3/COX4I…
REACTOME_RESPIRATORY_ELECTRON_TRANSPORT_ATP_SYNTHESIS_BY_CHEMIOSMOTIC_COUPLING_AND_HEAT_PRODUCTION_BY_UNCOUPLING_PROTEINS	REACTOME_RESPIRATORY_ELECTRON_TRANSPORT_ATP_SYNTHESIS_BY_CHEMIOSMOTIC_COUPLING_AND_HEAT_PRODUCTION_BY_UNCOUPLING_PROTEINS	94	-0.688678	-2.8105	0.00205339	0.012973	0.00872855	6788	tags=71%, list=21%, signal=57%	NDUFAF3/UQCRC1/NDUFS7/NDUFC2/SDHA/NDUFB10/NDUFA2/UQCR10/ACAD9/UQCRB/NDUFV3/UQCRQ/TRAP1/NDUFAF2/CYC1/UQCR11/COX5B/UCP3/COX6A1/COX20/NUBPL/COX6B1/UQCRFS1/COX7A2L/NDUFA7/NDUFA8/NDUFB7/SDHC/NDUFV1/ETFB/NDUFB2/NDUFB8/COX6C/NDUFS5/NDUFC1/NDUFV2/NDUFA10/NDUFS8/NDUFA6/COX8A/TIMMDC1/NDUFA12/NDUFA1/NDUFAF1/NDUFAF4/NDUFA4/NDUFS2/NDUFB11/COX14/COX16/NDUFS3/ECSIT/UQCRH/SLC25A14/NDUFS6/COX18/COX5A/NDUFB1/NDUFB…
REACTOME_METABOLISM_OF_AMINO_ACIDS_AND_DERIVATIVES	REACTOME_METABOLISM_OF_AMINO_ACIDS_AND_DERIVATIVES	343	-0.587557	-2.82845	0.00195312	0.012973	0.00872855	4789	tags=49%, list=15%, signal=42%	FAH/PRODH/CDO1/APIP/PSMD14/RPS26/INMT/HNMT/PSMB3/RPL36AL/SLC25A21/CRYM/RPS18/ALDH9A1/PSMC4/PSMD8/RPL15/BHMT/PSMD4/AGMAT/SEPSECS/RPS23/PSMB6/PNMT/AUH/SRR/TYRP1/CKB/IYD/NMRAL1/CBS/CKMT1B/BHMT2/PDHB/KARS/EEF1E1/ALDH18A1/RPL22L1/PSMA2/ALDH6A1/GPT/LIPT2/SLC25A15/LARS/FAU/RPS28/TXN2/AFMID/RPS3A/UBA52/PYCR1/RPL32/DMGDH/ALDH7A1/TPO/PSMB1/HSD17B10/ACAT1/LIAS/ACADSB/CTH/ADI1/RPS15A/GRHPR/RPL17/SLC25A12/ETH…
REACTOME_G2_M_DNA_DAMAGE_CHECKPOINT	REACTOME_G2_M_DNA_DAMAGE_CHECKPOINT	89	-0.721808	-2.89852	0.00208333	0.012973	0.00872855	3697	tags=51%, list=11%, signal=45%	YWHAQ/BRIP1/CCNB1/ATM/RMI2/H2AFX/RPA2/CHEK1/DNA2/ATRIP/HIST2H4B/BABAM1/HIST4H4/CHEK2/UBE2V2/H2BFS/HIST1H4D/HIST1H4J/HIST1H4K/RFC2/RPA3/HIST1H2BB/HIST3H2BB/HIST2H2BE/HIST1H4C/HIST1H4F/HIST1H2BO/HIST1H2BK/HIST1H2BL/HIST1H4B/HIST1H2BF/HIST1H4E/HIST1H2BJ/HIST1H4H/RFC4/HIST1H2BI/HIST1H2BN/HIST1H2BC/HIST1H2BD/HIST1H4A/HIST1H2BH/HIST1H2BE/HIST1H2BG/HIST1H2BM/TP53
REACTOME_DNA_DOUBLE_STRAND_BREAK_REPAIR	REACTOME_DNA_DOUBLE_STRAND_BREAK_REPAIR	160	-0.661882	-2.92116	0.00200803	0.012973	0.00872855	6254	tags=59%, list=19%, signal=48%	POLD1/UBB/HIST1H4I/XRCC5/POLD3/POLD4/KPNA2/PARP1/RFC3/UBE2I/EYA4/ABL1/EYA3/RBBP8/POLE/PRKDC/PPP5C/MAPK8/BLM/HIST2H4A/NBN/RAD52/SUMO1/XRCC4/MDC1/TDP1/EXO1/PCNA/FEN1/BRIP1/SLX1B/ATM/RMI2/H2AFX/POLE3/POLD2/PARP2/RPA2/UBA52/CHEK1/XRCC2/KDM4A/RNF4/SPIDR/DNA2/ATRIP/HIST2H4B/BABAM1/RAD51C/GEN1/NHEJ1/TIPIN/POLE2/XRCC1/HIST4H4/CHEK2/ERCC1/POLE4/UBE2V2/SLX4/EYA2/H2BFS/TIMELESS/HIST1H4D/HIST1H4J/RPS27A/HIST…
REACTOME_CELLULAR_SENESCENCE	REACTOME_CELLULAR_SENESCENCE	187	-0.651178	-2.93587	0.0020202	0.012973	0.00872855	3359	tags=43%, list=10%, signal=39%	ANAPC5/ANAPC11/HMGA1/CEBPB/ATM/CDK4/H2AFX/HIST1H1A/EZH2/CDKN1B/CDKN2A/TNRC6C/ANAPC7/PHC1/UBA52/NFKB1/E2F2/H1F0/LMNB1/HIST1H3A/MAP2K6/HIST2H4B/TFDP2/H2AFJ/HIST2H3D/H2AFZ/HIST4H4/HIST1H3J/HIST2H3A/CDKN2C/HIST2H3C/H2BFS/ANAPC15/HIST1H2AJ/CDKN2B/ANAPC16/HIST1H4D/H2AFV/H3F3B/HIST2H2AC/HIST2H2AA3/HIST1H4J/RPS27A/HIST2H2AA4/HIST1H4K/HIST1H3G/HIST1H3D/HIST1H1D/HIST1H3H/HIST1H2AB/HIST1H3F/HIST1H2BB/HIST3H…
REACTOME_HOMOLOGY_DIRECTED_REPAIR	REACTOME_HOMOLOGY_DIRECTED_REPAIR	132	-0.684726	-2.93793	0.00207469	0.012973	0.00872855	6254	tags=61%, list=19%, signal=49%	POLD1/UBB/HIST1H4I/POLD3/POLD4/PARP1/RFC3/UBE2I/ABL1/RBBP8/POLE/BLM/HIST2H4A/NBN/RAD52/SUMO1/MDC1/EXO1/PCNA/FEN1/BRIP1/SLX1B/ATM/RMI2/H2AFX/POLE3/POLD2/PARP2/RPA2/UBA52/CHEK1/XRCC2/RNF4/SPIDR/DNA2/ATRIP/HIST2H4B/BABAM1/RAD51C/GEN1/TIPIN/POLE2/XRCC1/HIST4H4/ERCC1/POLE4/UBE2V2/SLX4/H2BFS/TIMELESS/HIST1H4D/HIST1H4J/RPS27A/HIST1H4K/RFC2/RPA3/HIST1H2BB/EME1/HIST3H2BB/HIST2H2BE/HIST1H4C/HIST1H4F/HIST1H…
REACTOME_ESTROGEN_DEPENDENT_GENE_EXPRESSION	REACTOME_ESTROGEN_DEPENDENT_GENE_EXPRESSION	146	-0.674122	-2.94083	0.00202429	0.012973	0.00872855	2195	tags=39%, list=7%, signal=37%	GREB1/POLR2I/HIST1H3A/POLR2J/HIST2H4B/H2AFJ/POLR2G/HIST2H3D/H2AFZ/HIST4H4/TFF3/HIST1H3J/TBP/HIST2H3A/HIST2H3C/MYB/H2BFS/HIST1H2AJ/HIST1H4D/H2AFV/H3F3B/HIST2H2AC/HIST2H2AA3/HIST1H4J/HIST2H2AA4/HIST1H4K/HIST1H3G/HIST1H3D/HIST1H3H/HIST1H2AB/HIST1H3F/HIST1H2BB/HIST3H2BB/HIST2H2BE/HIST1H3I/HIST1H2AD/HIST1H3E/HIST1H4C/HIST1H4F/HIST1H2BO/HIST1H2BK/HIST1H2BL/HIST1H2AE/HIST1H4B/HIST1H2BF/HIST1H4E/HIST1H2B…
REACTOME_DNA_DOUBLE_STRAND_BREAK_RESPONSE	REACTOME_DNA_DOUBLE_STRAND_BREAK_RESPONSE	71	-0.767834	-2.9555	0.00206612	0.012973	0.00872855	1647	tags=48%, list=5%, signal=46%	HIST2H4B/BABAM1/HIST4H4/CHEK2/UBE2V2/EYA2/H2BFS/HIST1H4D/HIST1H4J/RPS27A/HIST1H4K/HIST1H2BB/HIST3H2BB/HIST2H2BE/HIST1H4C/HIST1H4F/HIST1H2BO/HIST1H2BK/HIST1H2BL/HIST1H4B/HIST1H2BF/HIST1H4E/HIST1H2BJ/HIST1H4H/HIST1H2BI/HIST1H2BN/HIST1H2BC/HIST1H2BD/HIST1H4A/HIST1H2BH/HIST1H2BE/HIST1H2BG/HIST1H2BM/TP53
REACTOME_NONHOMOLOGOUS_END_JOINING_NHEJ	REACTOME_NONHOMOLOGOUS_END_JOINING_NHEJ	63	-0.778687	-2.9641	0.00199203	0.012973	0.00872855	1647	tags=49%, list=5%, signal=47%	HIST2H4B/BABAM1/NHEJ1/HIST4H4/UBE2V2/H2BFS/HIST1H4D/HIST1H4J/HIST1H4K/HIST1H2BB/HIST3H2BB/HIST2H2BE/HIST1H4C/HIST1H4F/HIST1H2BO/HIST1H2BK/HIST1H2BL/HIST1H4B/HIST1H2BF/HIST1H4E/HIST1H2BJ/HIST1H4H/HIST1H2BI/HIST1H2BN/HIST1H2BC/HIST1H2BD/HIST1H4A/HIST1H2BH/HIST1H2BE/HIST1H2BG/HIST1H2BM
REACTOME_REGULATION_OF_EXPRESSION_OF_SLITS_AND_ROBOS	REACTOME_REGULATION_OF_EXPRESSION_OF_SLITS_AND_ROBOS	161	-0.672682	-2.97187	0.00202429	0.012973	0.00872855	4688	tags=58%, list=14%, signal=50%	PSMD14/UPF3B/RPS26/PSMB3/RPL36AL/RPS18/PSMC4/PSMD8/RPL15/MAGOHB/PSMD4/RPS23/PSMB6/NCBP2/RPL22L1/CASC3/PSMA2/RBM8A/FAU/RPS28/RPS3A/UBA52/RPL32/PABPC1/PSMB1/EIF4A3/RPS15A/RPL17/RPL19/RPL39/RPL18A/RPL41/RPL36/RPL39L/RBX1/RPL21/RPLP1/RPL8/RPL23/RPL37/RPS16/RPS3/RPL27A/RPS14/RPL30/RPS4X/RPL36A/RPS11/RPL35/RPL35A/RPL28/RPL31/RPL23A/RPS6/MAGOH/RPL22/RPL18/RPL7/RPL37A/RPS21/RPS27/RPS7/RPS24/RPL24/RPL11/R…
REACTOME_RUNX1_REGULATES_TRANSCRIPTION_OF_GENES_INVOLVED_IN_DIFFERENTIATION_OF_HSCS	REACTOME_RUNX1_REGULATES_TRANSCRIPTION_OF_GENES_INVOLVED_IN_DIFFERENTIATION_OF_HSCS	122	-0.702838	-2.98085	0.00205761	0.012973	0.00872855	1647	tags=43%, list=5%, signal=41%	HIST2H4B/H2AFJ/LMO1/HIST2H3D/H2AFZ/HIST4H4/HIST1H3J/HIST2H3A/HIST2H3C/MYB/H2BFS/HIST1H2AJ/HIST1H4D/H2AFV/H3F3B/HIST2H2AC/HIST2H2AA3/HIST1H4J/RPS27A/HIST2H2AA4/HIST1H4K/HIST1H3G/HIST1H3D/HIST1H3H/HIST1H2AB/HIST1H3F/HIST1H2BB/HIST3H2BB/HIST2H2BE/HIST1H3I/HIST1H2AD/HIST1H3E/HIST1H4C/HIST1H4F/HIST1H2BO/HIST1H2BK/HIST1H2BL/HIST1H2AE/HIST1H4B/HIST1H2BF/HIST1H4E/HIST1H2BJ/HIST1H4H/HIST1H2BI/HIST1H2BN/HI…
REACTOME_PROCESSING_OF_DNA_DOUBLE_STRAND_BREAK_ENDS	REACTOME_PROCESSING_OF_DNA_DOUBLE_STRAND_BREAK_ENDS	92	-0.733127	-2.9911	0.00201613	0.012973	0.00872855	3290	tags=49%, list=10%, signal=44%	ATM/RMI2/H2AFX/RPA2/UBA52/CHEK1/RNF4/DNA2/ATRIP/HIST2H4B/BABAM1/TIPIN/HIST4H4/UBE2V2/H2BFS/TIMELESS/HIST1H4D/HIST1H4J/RPS27A/HIST1H4K/RFC2/RPA3/HIST1H2BB/HIST3H2BB/HIST2H2BE/HIST1H4C/HIST1H4F/HIST1H2BO/HIST1H2BK/HIST1H2BL/HIST1H4B/HIST1H2BF/HIST1H4E/HIST1H2BJ/HIST1H4H/RFC4/HIST1H2BI/HIST1H2BN/HIST1H2BC/HIST1H2BD/HIST1H4A/HIST1H2BH/HIST1H2BE/HIST1H2BG/HIST1H2BM
REACTOME_ACTIVATION_OF_HOX_GENES_DURING_DIFFERENTIATION	REACTOME_ACTIVATION_OF_HOX_GENES_DURING_DIFFERENTIATION	116	-0.710901	-2.99358	0.00206612	0.012973	0.00872855	2571	tags=49%, list=8%, signal=45%	AJUBA/MEIS1/WDR5/POLR2I/HIST1H3A/POLR2J/HIST2H4B/H2AFJ/POLR2G/HIST2H3D/EGR2/H2AFZ/HIST4H4/HIST1H3J/HIST2H3A/HIST2H3C/H2BFS/HIST1H2AJ/HIST1H4D/H2AFV/H3F3B/HIST2H2AC/HIST2H2AA3/HIST1H4J/HIST2H2AA4/HIST1H4K/HIST1H3G/HIST1H3D/HIST1H3H/HIST1H2AB/HIST1H3F/HIST1H2BB/HIST3H2BB/HIST2H2BE/HIST1H3I/HIST1H2AD/HIST1H3E/HIST1H4C/HIST1H4F/HIST1H2BO/HIST1H2BK/HIST1H2BL/HIST1H2AE/HIST1H4B/HIST1H2BF/HIST1H4E/HIST1…
REACTOME_OXIDATIVE_STRESS_INDUCED_SENESCENCE	REACTOME_OXIDATIVE_STRESS_INDUCED_SENESCENCE	121	-0.710047	-3.00112	0.002079	0.012973	0.00872855	3188	tags=53%, list=10%, signal=48%	CDK4/H2AFX/EZH2/CDKN2A/TNRC6C/PHC1/UBA52/E2F2/HIST1H3A/MAP2K6/HIST2H4B/TFDP2/H2AFJ/HIST2H3D/H2AFZ/HIST4H4/HIST1H3J/HIST2H3A/CDKN2C/HIST2H3C/H2BFS/HIST1H2AJ/CDKN2B/HIST1H4D/H2AFV/H3F3B/HIST2H2AC/HIST2H2AA3/HIST1H4J/RPS27A/HIST2H2AA4/HIST1H4K/HIST1H3G/HIST1H3D/HIST1H3H/HIST1H2AB/HIST1H3F/HIST1H2BB/HIST3H2BB/HIST2H2BE/HIST1H3I/HIST1H2AD/HIST1H3E/HIST1H4C/HIST1H4F/HIST1H2BO/HIST1H2BK/HIST1H2BL/HIST1H…
REACTOME_INFLUENZA_INFECTION	REACTOME_INFLUENZA_INFECTION	151	-0.688295	-3.0271	0.00197239	0.012973	0.00872855	2925	tags=50%, list=9%, signal=46%	FAU/POLR2C/RPS28/RPS3A/UBA52/RPL32/AAAS/POLR2I/RPS15A/RPL17/POLR2J/RPL19/RPL39/POLR2G/RPL18A/RPL41/RPL36/RPL39L/RPL21/RPLP1/RPL8/RPL23/RPL37/RPS16/SLC25A6/RPS3/RPL27A/RPS14/RPL30/RPS4X/RPL36A/RPS11/RPL35/RPL35A/RPL28/RPL31/RPL23A/RPS6/RPL22/RPL18/RPL7/RPL37A/RPS21/RPS27/RPS7/RPS24/RPL24/RPL11/RPS17/RPS15/RPL10/RPL7A/RPS8/RPS27A/RPLP0/RPL4/RPL26/RPL13A/RPL27/RPS10/RPS13/RPL34/RPLP2/RPS20/RPS9/RPS2…
REACTOME_ACTIVATION_OF_THE_MRNA_UPON_BINDING_OF_THE_CAP_BINDING_COMPLEX_AND_EIFS_AND_SUBSEQUENT_BINDING_TO_43S	REACTOME_ACTIVATION_OF_THE_MRNA_UPON_BINDING_OF_THE_CAP_BINDING_COMPLEX_AND_EIFS_AND_SUBSEQUENT_BINDING_TO_43S	58	-0.810917	-3.04719	0.00196464	0.012973	0.00872855	2925	tags=76%, list=9%, signal=69%	RPS26/RPS18/RPS23/EIF2S2/EIF3M/FAU/RPS28/RPS3A/PABPC1/EIF3I/RPS15A/EIF2S3/EIF3H/EIF4H/EIF3E/EIF3D/EIF4B/RPS16/EIF4A1/RPS3/RPS14/RPS4X/RPS11/RPS6/RPS21/RPS27/EIF3L/RPS7/RPS24/EIF3K/RPS17/RPS15/RPS8/RPS27A/RPS10/RPS13/EIF4EBP1/RPS20/RPS9/RPS29/RPS5/RPSA/RPS25/RPS12
REACTOME_AMYLOID_FIBER_FORMATION	REACTOME_AMYLOID_FIBER_FORMATION	94	-0.753323	-3.07431	0.00205339	0.012973	0.00872855	1647	tags=54%, list=5%, signal=52%	HIST2H4B/PSENEN/HIST2H3D/H2AFZ/HIST4H4/HIST1H3J/HIST2H3A/HIST2H3C/SIAH2/H2BFS/HIST1H2AJ/GGA2/HIST1H4D/H3F3B/HIST2H2AC/HIST2H2AA3/HIST1H4J/RPS27A/HIST2H2AA4/HIST1H4K/HIST1H3G/HIST1H3D/HIST1H3H/HIST1H2AB/HIST1H3F/HIST1H2BB/HIST3H2BB/HIST2H2BE/HIST1H3I/HIST1H2AD/HIST1H3E/HIST1H4C/HIST1H4F/HIST1H2BO/HIST1H2BK/HIST1H2BL/HIST1H2AE/HIST1H4B/HIST1H2BF/HIST1H4E/HIST1H2BJ/HIST1H4H/HIST1H2BI/HIST1H2BN/HIST1…
REACTOME_RMTS_METHYLATE_HISTONE_ARGININES	REACTOME_RMTS_METHYLATE_HISTONE_ARGININES	75	-0.787854	-3.08301	0.00204499	0.012973	0.00872855	1923	tags=55%, list=6%, signal=52%	HIST1H3A/HIST1H2AM/HIST3H2A/HIST2H4B/H2AFJ/HIST2H3D/COPRS/H2AFZ/HIST4H4/HIST1H3J/HIST2H3A/HIST2H3C/HIST1H2AH/HIST1H2AJ/HIST1H4D/H2AFV/HIST2H2AC/HIST2H2AA3/HIST1H4J/HIST2H2AA4/HIST1H4K/HIST1H3G/HIST1H2AL/HIST1H3D/HIST1H3H/HIST1H2AK/HIST1H2AB/HIST1H2AG/HIST1H3F/HIST1H3I/HIST1H2AD/HIST1H3E/HIST1H4C/HIST1H4F/HIST1H2AI/HIST2H2AB/HIST1H2AE/HIST1H4B/HIST1H4E/HIST1H4H/HIST1H4A
REACTOME_MITOTIC_PROPHASE	REACTOME_MITOTIC_PROPHASE	136	-0.717295	-3.09221	0.00203666	0.012973	0.00872855	2327	tags=42%, list=7%, signal=39%	AAAS/BANF1/LMNB1/HIST1H3A/NCAPH2/HIST2H4B/H2AFJ/ENSA/HIST2H3D/H2AFZ/HIST4H4/NEK6/HIST1H3J/HIST2H3A/HIST2H3C/NUMA1/H2BFS/HIST1H2AJ/HIST1H4D/H2AFV/H3F3B/HIST2H2AC/HIST2H2AA3/HIST1H4J/HIST2H2AA4/HIST1H4K/HIST1H3G/HIST1H3D/HIST1H3H/HIST1H2AB/HIST1H3F/HIST1H2BB/HIST3H2BB/HIST2H2BE/HIST1H3I/HIST1H2AD/HIST1H3E/HIST1H4C/HIST1H4F/HIST1H2BO/HIST1H2BK/HIST1H2BL/HIST1H2AE/HIST1H4B/HIST1H2BF/HIST1H4E/HIST1H2B…
REACTOME_EPIGENETIC_REGULATION_OF_GENE_EXPRESSION	REACTOME_EPIGENETIC_REGULATION_OF_GENE_EXPRESSION	144	-0.711676	-3.09801	0.00204082	0.012973	0.00872855	2038	tags=41%, list=6%, signal=39%	PHF19/HIST1H3A/DNMT1/SAP30/HIST2H4B/H2AFJ/GTF2H2/HIST2H3D/H2AFZ/HIST4H4/GTF2H5/HIST1H3J/TBP/HIST2H3A/HIST2H3C/SUV39H1/UBTF/H2BFS/HIST1H2AJ/HIST1H4D/H2AFV/H3F3B/POLR1E/HIST2H2AC/HIST2H2AA3/HIST1H4J/HIST2H2AA4/HIST1H4K/HIST1H3G/HIST1H3D/HIST1H3H/HIST1H2AB/HIST1H3F/HIST1H2BB/HIST3H2BB/HIST2H2BE/HIST1H3I/HIST1H2AD/HIST1H3E/HIST1H4C/HIST1H4F/HIST1H2BO/HIST1H2BK/HIST1H2BL/HIST1H2AE/HIST1H4B/HIST1H2BF/H…
REACTOME_RRNA_PROCESSING	REACTOME_RRNA_PROCESSING	190	-0.691156	-3.13252	0.0020202	0.012973	0.00872855	2958	tags=44%, list=9%, signal=40%	NAT10/FAU/RPS28/RPS3A/UBA52/RPL32/DDX49/PES1/HSD17B10/RCL1/RPS15A/RPL17/RPP40/NHP2/RPL19/RPP21/RPL39/RPL18A/RPL41/EXOSC1/RPL36/RPL39L/TRMT112/RPL21/RPLP1/RPL8/EXOSC7/RPL23/RPL37/RPS16/RPS3/RPL27A/RPS14/EXOSC5/RPL30/RPS4X/RPL36A/RPS11/RPL35/RPL35A/RPL28/RPL31/RPL23A/RPS6/RPL22/RPL18/RPL7/RPL37A/RPS21/RPS27/NOB1/RPS7/RPS24/RPL24/RPL11/RPS17/RPS15/RPL10/RPL7A/RPS8/RPS27A/RPLP0/RPL4/RPL26/RPL13A/RPL2…
REACTOME_PRE_NOTCH_EXPRESSION_AND_PROCESSING	REACTOME_PRE_NOTCH_EXPRESSION_AND_PROCESSING	108	-0.75556	-3.14732	0.00201207	0.012973	0.00872855	1647	tags=49%, list=5%, signal=47%	HIST2H4B/TFDP2/H2AFJ/HIST2H3D/LFNG/H2AFZ/HIST4H4/HIST1H3J/HIST2H3A/HIST2H3C/POFUT1/H2BFS/HIST1H2AJ/HIST1H4D/H2AFV/H3F3B/HIST2H2AC/HIST2H2AA3/HIST1H4J/HIST2H2AA4/HIST1H4K/HIST1H3G/HIST1H3D/HIST1H3H/HIST1H2AB/HIST1H3F/HIST1H2BB/HIST3H2BB/HIST2H2BE/HIST1H3I/HIST1H2AD/HIST1H3E/HIST1H4C/HIST1H4F/HIST1H2BO/HIST1H2BK/HIST1H2BL/HIST1H2AE/HIST1H4B/HIST1H2BF/HIST1H4E/HIST1H2BJ/HIST1H4H/HIST1H2BI/HIST1H2BN/…
REACTOME_RRNA_PROCESSING_IN_THE_NUCLEUS_AND_CYTOSOL	REACTOME_RRNA_PROCESSING_IN_THE_NUCLEUS_AND_CYTOSOL	183	-0.698658	-3.15098	0.00201207	0.012973	0.00872855	2958	tags=45%, list=9%, signal=42%	NAT10/FAU/RPS28/RPS3A/UBA52/RPL32/DDX49/PES1/RCL1/RPS15A/RPL17/RPP40/NHP2/RPL19/RPP21/RPL39/RPL18A/RPL41/EXOSC1/RPL36/RPL39L/TRMT112/RPL21/RPLP1/RPL8/EXOSC7/RPL23/RPL37/RPS16/RPS3/RPL27A/RPS14/EXOSC5/RPL30/RPS4X/RPL36A/RPS11/RPL35/RPL35A/RPL28/RPL31/RPL23A/RPS6/RPL22/RPL18/RPL7/RPL37A/RPS21/RPS27/NOB1/RPS7/RPS24/RPL24/RPL11/RPS17/RPS15/RPL10/RPL7A/RPS8/RPS27A/RPLP0/RPL4/RPL26/RPL13A/RPL27/RPS10/R…
REACTOME_DNA_DAMAGE_TELOMERE_STRESS_INDUCED_SENESCENCE	REACTOME_DNA_DAMAGE_TELOMERE_STRESS_INDUCED_SENESCENCE	76	-0.811292	-3.17447	0.00206186	0.012973	0.00872855	3309	tags=66%, list=10%, signal=59%	HMGA1/ATM/H2AFX/HIST1H1A/CDKN1B/H1F0/LMNB1/HIST2H4B/H2AFJ/H2AFZ/HIST4H4/H2BFS/HIST1H2AJ/HIST1H4D/H2AFV/HIST2H2AC/HIST2H2AA3/HIST1H4J/HIST2H2AA4/HIST1H4K/HIST1H1D/HIST1H2AB/HIST1H2BB/HIST3H2BB/HIST2H2BE/HIST1H2AD/HIST1H1B/HIST1H4C/HIST1H1C/HIST1H4F/HIST1H1E/HIST1H2BO/HIST1H2BK/HIST1H2BL/HIST1H2AE/HIST1H4B/HIST1H2BF/HIST1H4E/HIST1H2BJ/HIST1H4H/HIST1H2BI/HIST1H2BN/HIST1H2BC/HIST1H2BD/HIST1H4A/HIST1H…
REACTOME_GENE_SILENCING_BY_RNA	REACTOME_GENE_SILENCING_BY_RNA	129	-0.744217	-3.18705	0.002079	0.012973	0.00872855	2327	tags=45%, list=7%, signal=42%	AAAS/POLR2I/TARBP2/HIST1H3A/POLR2J/HIST2H4B/H2AFJ/POLR2G/HIST2H3D/H2AFZ/HIST4H4/HENMT1/HIST1H3J/BCDIN3D/HIST2H3A/TSN/HIST2H3C/H2BFS/HIST1H2AJ/HIST1H4D/H2AFV/H3F3B/HIST2H2AC/HIST2H2AA3/HIST1H4J/HIST2H2AA4/HIST1H4K/HIST1H3G/HIST1H3D/HIST1H3H/HIST1H2AB/HIST1H3F/HIST1H2BB/HIST3H2BB/HIST2H2BE/HIST1H3I/HIST1H2AD/HIST1H3E/HIST1H4C/HIST1H4F/HIST1H2BO/HIST1H2BK/HIST1H2BL/HIST1H2AE/HIST1H4B/HIST1H2BF/HIST1…
REACTOME_MEIOTIC_SYNAPSIS	REACTOME_MEIOTIC_SYNAPSIS	75	-0.814672	-3.18796	0.00204499	0.012973	0.00872855	1939	tags=55%, list=6%, signal=52%	SUN2/LMNB1/SYCE2/HIST2H4B/H2AFJ/H2AFZ/HIST4H4/H2BFS/HIST1H2AJ/HIST1H4D/H2AFV/HIST2H2AC/HIST2H2AA3/HIST1H4J/HIST2H2AA4/HIST1H4K/HIST1H2AB/HIST1H2BB/HIST3H2BB/HIST2H2BE/HIST1H2AD/HIST1H4C/HIST1H4F/HIST1H2BO/HIST1H2BK/HIST1H2BL/HIST1H2AE/HIST1H4B/HIST1H2BF/HIST1H4E/HIST1H2BJ/HIST1H4H/HIST1H2BI/HIST1H2BN/HIST1H2BC/HIST1H2BD/HIST1H4A/HIST1H2BH/HIST1H2BE/HIST1H2BG/HIST1H2BM
REACTOME_BASE_EXCISION_REPAIR	REACTOME_BASE_EXCISION_REPAIR	88	-0.797091	-3.19389	0.002079	0.012973	0.00872855	1647	tags=56%, list=5%, signal=53%	HIST2H4B/H2AFJ/PNKP/LIG1/OGG1/POLE2/XRCC1/H2AFZ/HIST4H4/POLE4/MUTYH/H2BFS/HIST1H2AJ/UNG/HIST1H4D/H2AFV/HIST2H2AC/HIST2H2AA3/HIST1H4J/HIST2H2AA4/HIST1H4K/RFC2/RPA3/HIST1H2AB/HIST1H2BB/HIST3H2BB/HIST2H2BE/HIST1H2AD/HIST1H4C/HIST1H4F/HIST1H2BO/HIST1H2BK/HIST1H2BL/HIST1H2AE/HIST1H4B/HIST1H2BF/HIST1H4E/HIST1H2BJ/HIST1H4H/RFC4/HIST1H2BI/HIST1H2BN/HIST1H2BC/HIST1H2BD/HIST1H4A/HIST1H2BH/HIST1H2BE/HIST1H2…
REACTOME_TELOMERE_MAINTENANCE	REACTOME_TELOMERE_MAINTENANCE	79	-0.816449	-3.20476	0.00212314	0.012973	0.00872855	3158	tags=68%, list=10%, signal=62%	H2AFX/POLE3/POLD2/RUVBL2/RPA2/WRAP53/DNA2/NHP2/HIST2H4B/H2AFJ/LIG1/POLE2/H2AFZ/HIST4H4/POLE4/RUVBL1/H2BFS/HIST1H2AJ/HIST1H4D/H2AFV/PRIM1/HIST2H2AC/HIST2H2AA3/HIST1H4J/HIST2H2AA4/HIST1H4K/RFC2/RPA3/HIST1H2AB/HIST1H2BB/HIST3H2BB/HIST2H2BE/HIST1H2AD/HIST1H4C/HIST1H4F/HIST1H2BO/HIST1H2BK/HIST1H2BL/HIST1H2AE/HIST1H4B/HIST1H2BF/HIST1H4E/HIST1H2BJ/HIST1H4H/RFC4/HIST1H2BI/HIST1H2BN/HIST1H2BC/HIST1H2BD/HI…
REACTOME_REPRODUCTION	REACTOME_REPRODUCTION	133	-0.747409	-3.21032	0.00207469	0.012973	0.00872855	3290	tags=51%, list=10%, signal=46%	ATM/SPAM1/CDK4/H2AFX/CD9/RPA2/CATSPER1/KCNU1/ADAM2/SUN2/LMNB1/HIST1H3A/SYCE2/HIST2H4B/H2AFJ/RAD51C/HIST2H3D/MLH3/H2AFZ/HIST4H4/HIST1H3J/HIST2H3A/HIST2H3C/ZP3/MLH1/H2BFS/HIST1H2AJ/HIST1H4D/H2AFV/H3F3B/HIST2H2AC/HIST2H2AA3/HIST1H4J/HIST2H2AA4/HIST1H4K/HIST1H3G/HIST1H3D/HIST1H3H/RPA3/HIST1H2AB/HIST1H3F/HIST1H2BB/HIST3H2BB/HIST2H2BE/HIST1H3I/HIST1H2AD/HIST1H3E/HIST1H4C/HIST1H4F/HIST1H2BO/HIST1H2BK/HI…
REACTOME_RUNX1_REGULATES_GENES_INVOLVED_IN_MEGAKARYOCYTE_DIFFERENTIATION_AND_PLATELET_FUNCTION	REACTOME_RUNX1_REGULATES_GENES_INVOLVED_IN_MEGAKARYOCYTE_DIFFERENTIATION_AND_PLATELET_FUNCTION	93	-0.788471	-3.21041	0.00206186	0.012973	0.00872855	1647	tags=56%, list=5%, signal=53%	HIST1H3A/HIST2H4B/H2AFJ/HIST2H3D/THBS1/DPY30/H2AFZ/HIST4H4/HIST1H3J/HIST2H3A/HIST2H3C/H2BFS/HIST1H2AJ/HIST1H4D/H2AFV/H3F3B/HIST2H2AC/HIST2H2AA3/HIST1H4J/HIST2H2AA4/HIST1H4K/HIST1H3G/HIST1H3D/HIST1H3H/HIST1H2AB/HIST1H3F/HIST1H2BB/HIST3H2BB/HIST2H2BE/HIST1H3I/HIST1H2AD/HIST1H3E/HIST1H4C/HIST1H4F/HIST1H2BO/HIST1H2BK/HIST1H2BL/HIST1H2AE/HIST1H4B/HIST1H2BF/HIST1H4E/HIST1H2BJ/HIST1H4H/HIST1H2BI/HIST1H2…
REACTOME_NONSENSE_MEDIATED_DECAY_NMD	REACTOME_NONSENSE_MEDIATED_DECAY_NMD	111	-0.767302	-3.21685	0.00199601	0.012973	0.00872855	4684	tags=77%, list=14%, signal=67%	UPF3B/RPS26/RPL36AL/RPS18/RPL15/SMG8/MAGOHB/RPS23/NCBP2/PPP2R1A/RPL22L1/CASC3/RBM8A/FAU/RPS28/RPS3A/UBA52/RPL32/PABPC1/EIF4A3/RPS15A/RPL17/RPL19/RPL39/RPL18A/RPL41/RPL36/RPL39L/RPL21/RPLP1/RPL8/RPL23/RPL37/RPS16/RPS3/RPL27A/RPS14/RPL30/RPS4X/RPL36A/RPS11/RPL35/RPL35A/RPL28/RPL31/RPL23A/RPS6/MAGOH/RPL22/RPL18/RPL7/RPL37A/RPS21/RPS27/RPS7/RPS24/RPL24/RPL11/RPS17/RPS15/RPL10/RPL7A/RPS8/RPS27A/RPLP0/…
REACTOME_TRANSCRIPTIONAL_REGULATION_OF_GRANULOPOIESIS	REACTOME_TRANSCRIPTIONAL_REGULATION_OF_GRANULOPOIESIS	82	-0.819526	-3.21858	0.00214133	0.0129861	0.00873739	1647	tags=63%, list=5%, signal=60%	HIST1H3A/HIST2H4B/TFDP2/H2AFJ/HIST2H3D/H2AFZ/HIST4H4/HIST1H3J/HIST2H3A/HIST2H3C/MYB/H2BFS/HIST1H2AJ/HIST1H4D/H2AFV/H3F3B/HIST2H2AC/HIST2H2AA3/HIST1H4J/HIST2H2AA4/HIST1H4K/HIST1H3G/HIST1H3D/HIST1H3H/HIST1H2AB/HIST1H3F/HIST1H2BB/HIST3H2BB/HIST2H2BE/HIST1H3I/HIST1H2AD/HIST1H3E/HIST1H4C/HIST1H4F/HIST1H2BO/HIST1H2BK/HIST1H2BL/HIST1H2AE/HIST1H4B/HIST1H2BF/HIST1H4E/HIST1H2BJ/HIST1H4H/HIST1H2BI/HIST1H2BN…
REACTOME_RHO_GTPASES_ACTIVATE_PKNS	REACTOME_RHO_GTPASES_ACTIVATE_PKNS	87	-0.806952	-3.23159	0.00205339	0.012973	0.00872855	1647	tags=57%, list=5%, signal=55%	HIST1H3A/HIST2H4B/H2AFJ/HIST2H3D/H2AFZ/HIST4H4/HIST1H3J/HIST2H3A/HIST2H3C/H2BFS/HIST1H2AJ/HIST1H4D/H2AFV/H3F3B/HIST2H2AC/HIST2H2AA3/HIST1H4J/HIST2H2AA4/HIST1H4K/HIST1H3G/HIST1H3D/HIST1H3H/HIST1H2AB/HIST1H3F/HIST1H2BB/HIST3H2BB/HIST2H2BE/HIST1H3I/HIST1H2AD/HIST1H3E/HIST1H4C/HIST1H4F/HIST1H2BO/HIST1H2BK/HIST1H2BL/HIST1H2AE/HIST1H4B/HIST1H2BF/HIST1H4E/HIST1H2BJ/HIST1H4H/HIST1H2BI/HIST1H2BN/HIST1H2BC…
REACTOME_SENESCENCE_ASSOCIATED_SECRETORY_PHENOTYPE_SASP	REACTOME_SENESCENCE_ASSOCIATED_SECRETORY_PHENOTYPE_SASP	105	-0.780959	-3.23353	0.00203252	0.012973	0.00872855	3359	tags=62%, list=10%, signal=56%	ANAPC5/ANAPC11/CEBPB/CDK4/H2AFX/CDKN1B/CDKN2A/ANAPC7/UBA52/NFKB1/HIST1H3A/HIST2H4B/H2AFJ/HIST2H3D/H2AFZ/HIST4H4/HIST1H3J/HIST2H3A/CDKN2C/HIST2H3C/H2BFS/ANAPC15/HIST1H2AJ/CDKN2B/ANAPC16/HIST1H4D/H2AFV/H3F3B/HIST2H2AC/HIST2H2AA3/HIST1H4J/RPS27A/HIST2H2AA4/HIST1H4K/HIST1H3G/HIST1H3D/HIST1H3H/HIST1H2AB/HIST1H3F/HIST1H2BB/HIST3H2BB/HIST2H2BE/HIST1H3I/HIST1H2AD/HIST1H3E/HIST1H4C/HIST1H4F/HIST1H2BO/HIST…
REACTOME_NUCLEOSOME_ASSEMBLY	REACTOME_NUCLEOSOME_ASSEMBLY	68	-0.842788	-3.23521	0.00200803	0.012973	0.00872855	2177	tags=66%, list=7%, signal=62%	CENPU/ITGB3BP/CENPQ/CENPA/HIST2H4B/H2AFJ/CENPK/H2AFZ/HIST4H4/RUVBL1/CENPW/H2BFS/HIST1H2AJ/HIST1H4D/H2AFV/HIST2H2AC/HIST2H2AA3/HIST1H4J/HIST2H2AA4/HIST1H4K/HIST1H2AB/HIST1H2BB/HIST3H2BB/HIST2H2BE/HIST1H2AD/HIST1H4C/HIST1H4F/HIST1H2BO/HIST1H2BK/HIST1H2BL/HIST1H2AE/HIST1H4B/HIST1H2BF/HIST1H4E/HIST1H2BJ/HIST1H4H/HIST1H2BI/HIST1H2BN/HIST1H2BC/HIST1H2BD/HIST1H4A/HIST1H2BH/HIST1H2BE/HIST1H2BG/HIST1H2BM
REACTOME_CHROMOSOME_MAINTENANCE	REACTOME_CHROMOSOME_MAINTENANCE	103	-0.781572	-3.23768	0.00201207	0.012973	0.00872855	3158	tags=59%, list=10%, signal=54%	H2AFX/POLE3/POLD2/RUVBL2/RPA2/CENPM/CENPU/ITGB3BP/WRAP53/CENPQ/DNA2/CENPA/NHP2/HIST2H4B/H2AFJ/CENPK/LIG1/POLE2/H2AFZ/HIST4H4/POLE4/RUVBL1/CENPW/H2BFS/HIST1H2AJ/HIST1H4D/H2AFV/PRIM1/HIST2H2AC/HIST2H2AA3/HIST1H4J/HIST2H2AA4/HIST1H4K/RFC2/RPA3/HIST1H2AB/HIST1H2BB/HIST3H2BB/HIST2H2BE/HIST1H2AD/HIST1H4C/HIST1H4F/HIST1H2BO/HIST1H2BK/HIST1H2BL/HIST1H2AE/HIST1H4B/HIST1H2BF/HIST1H4E/HIST1H2BJ/HIST1H4H/RFC…
REACTOME_HATS_ACETYLATE_HISTONES	REACTOME_HATS_ACETYLATE_HISTONES	132	-0.754912	-3.23907	0.00207469	0.012973	0.00872855	2419	tags=50%, list=7%, signal=47%	WDR5/SUPT3H/ENY2/MEAF6/KANSL3/HIST1H3A/HIST1H2AM/HIST3H2A/ELP2/HIST2H4B/HIST2H3D/HIST4H4/KAT8/VPS72/HIST1H3J/TADA3/HIST2H3A/HIST2H3C/HIST1H2AH/RUVBL1/HIST1H2AJ/HIST1H4D/HIST2H2AC/HIST2H2AA3/HIST1H4J/JADE1/HIST2H2AA4/HIST1H4K/HIST1H3G/HIST1H2AL/HIST1H3D/HIST1H3H/HIST1H2AK/ING4/HIST1H2AB/HIST1H2AG/HIST1H3F/HIST1H2BB/HIST3H2BB/HIST2H2BE/HIST1H3I/HIST1H2AD/HIST1H3E/HIST1H4C/HIST1H4F/HIST1H2AI/HIST2H2…
REACTOME_RNA_POLYMERASE_I_TRANSCRIPTION	REACTOME_RNA_POLYMERASE_I_TRANSCRIPTION	106	-0.784483	-3.24185	0.00203666	0.012973	0.00872855	1647	tags=51%, list=5%, signal=49%	HIST2H4B/H2AFJ/GTF2H2/HIST2H3D/H2AFZ/HIST4H4/GTF2H5/HIST1H3J/TBP/HIST2H3A/HIST2H3C/UBTF/H2BFS/HIST1H2AJ/HIST1H4D/H2AFV/H3F3B/POLR1E/HIST2H2AC/HIST2H2AA3/HIST1H4J/HIST2H2AA4/HIST1H4K/HIST1H3G/HIST1H3D/HIST1H3H/HIST1H2AB/HIST1H3F/HIST1H2BB/HIST3H2BB/HIST2H2BE/HIST1H3I/HIST1H2AD/HIST1H3E/HIST1H4C/HIST1H4F/HIST1H2BO/HIST1H2BK/HIST1H2BL/HIST1H2AE/HIST1H4B/HIST1H2BF/HIST1H4E/HIST1H2BJ/HIST1H4H/HIST1H2B…
REACTOME_SRP_DEPENDENT_COTRANSLATIONAL_PROTEIN_TARGETING_TO_MEMBRANE	REACTOME_SRP_DEPENDENT_COTRANSLATIONAL_PROTEIN_TARGETING_TO_MEMBRANE	108	-0.778339	-3.24221	0.00201207	0.012973	0.00872855	2925	tags=67%, list=9%, signal=61%	FAU/RPS28/RPS3A/UBA52/RPL32/RPS15A/RPL17/RPL19/RPL39/RPL18A/RPL41/RPL36/SPCS1/RPL39L/RPL21/RPLP1/RPL8/RPL23/RPL37/RPS16/RPS3/RPL27A/RPS14/RPL30/SEC11A/RPS4X/RPL36A/RPS11/RPL35/RPL35A/RPL28/RPL31/RPL23A/RPS6/RPL22/RPL18/RPL7/RPL37A/RPS21/RPS27/RPS7/RPS24/RPL24/RPL11/RPS17/RPS15/RPL10/RPL7A/RPS8/RPS27A/RPLP0/RPL4/RPL26/RPL13A/RPL27/RPS10/RPS13/RPL34/RPLP2/RPS20/RPS9/RPS29/RPL38/RPS5/RPL5/RPSA/RPS25…
REACTOME_BASE_EXCISION_REPAIR_AP_SITE_FORMATION	REACTOME_BASE_EXCISION_REPAIR_AP_SITE_FORMATION	60	-0.863822	-3.26703	0.00196464	0.012973	0.00872855	1647	tags=68%, list=5%, signal=65%	HIST2H4B/H2AFJ/OGG1/H2AFZ/HIST4H4/MUTYH/H2BFS/HIST1H2AJ/UNG/HIST1H4D/H2AFV/HIST2H2AC/HIST2H2AA3/HIST1H4J/HIST2H2AA4/HIST1H4K/HIST1H2AB/HIST1H2BB/HIST3H2BB/HIST2H2BE/HIST1H2AD/HIST1H4C/HIST1H4F/HIST1H2BO/HIST1H2BK/HIST1H2BL/HIST1H2AE/HIST1H4B/HIST1H2BF/HIST1H4E/HIST1H2BJ/HIST1H4H/HIST1H2BI/HIST1H2BN/HIST1H2BC/HIST1H2BD/HIST1H4A/HIST1H2BH/HIST1H2BE/HIST1H2BG/HIST1H2BM
REACTOME_FORMATION_OF_THE_BETA_CATENIN:TCF_TRANSACTIVATING_COMPLEX	REACTOME_FORMATION_OF_THE_BETA_CATENIN:TCF_TRANSACTIVATING_COMPLEX	87	-0.819399	-3.28144	0.00205339	0.012973	0.00872855	1647	tags=59%, list=5%, signal=56%	HIST1H3A/HIST2H4B/H2AFJ/HIST2H3D/H2AFZ/HIST4H4/HIST1H3J/HIST2H3A/HIST2H3C/RUVBL1/H2BFS/HIST1H2AJ/HIST1H4D/H2AFV/H3F3B/HIST2H2AC/HIST2H2AA3/HIST1H4J/HIST2H2AA4/HIST1H4K/HIST1H3G/HIST1H3D/HIST1H3H/HIST1H2AB/HIST1H3F/HIST1H2BB/HIST3H2BB/HIST2H2BE/HIST1H3I/HIST1H2AD/HIST1H3E/HIST1H4C/HIST1H4F/HIST1H2BO/HIST1H2BK/HIST1H2BL/HIST1H2AE/HIST1H4B/HIST1H2BF/HIST1H4E/HIST1H2BJ/HIST1H4H/HIST1H2BI/HIST1H2BN/HI…
REACTOME_DEPURINATION	REACTOME_DEPURINATION	53	-0.887457	-3.28197	0.00194175	0.012973	0.00872855	1647	tags=75%, list=5%, signal=72%	HIST2H4B/H2AFJ/OGG1/H2AFZ/HIST4H4/MUTYH/H2BFS/HIST1H2AJ/HIST1H4D/H2AFV/HIST2H2AC/HIST2H2AA3/HIST1H4J/HIST2H2AA4/HIST1H4K/HIST1H2AB/HIST1H2BB/HIST3H2BB/HIST2H2BE/HIST1H2AD/HIST1H4C/HIST1H4F/HIST1H2BO/HIST1H2BK/HIST1H2BL/HIST1H2AE/HIST1H4B/HIST1H2BF/HIST1H4E/HIST1H2BJ/HIST1H4H/HIST1H2BI/HIST1H2BN/HIST1H2BC/HIST1H2BD/HIST1H4A/HIST1H2BH/HIST1H2BE/HIST1H2BG/HIST1H2BM
REACTOME_POSITIVE_EPIGENETIC_REGULATION_OF_RRNA_EXPRESSION	REACTOME_POSITIVE_EPIGENETIC_REGULATION_OF_RRNA_EXPRESSION	102	-0.796896	-3.28687	0.00202429	0.012973	0.00872855	1647	tags=51%, list=5%, signal=49%	HIST1H3A/HIST2H4B/H2AFJ/HIST2H3D/H2AFZ/HIST4H4/HIST1H3J/TBP/HIST2H3A/HIST2H3C/H2BFS/HIST1H2AJ/HIST1H4D/H2AFV/H3F3B/POLR1E/HIST2H2AC/HIST2H2AA3/HIST1H4J/HIST2H2AA4/HIST1H4K/HIST1H3G/HIST1H3D/HIST1H3H/HIST1H2AB/HIST1H3F/HIST1H2BB/HIST3H2BB/HIST2H2BE/HIST1H3I/HIST1H2AD/HIST1H3E/HIST1H4C/HIST1H4F/HIST1H2BO/HIST1H2BK/HIST1H2BL/HIST1H2AE/HIST1H4B/HIST1H2BF/HIST1H4E/HIST1H2BJ/HIST1H4H/HIST1H2BI/HIST1H2B…
REACTOME_SELENOAMINO_ACID_METABOLISM	REACTOME_SELENOAMINO_ACID_METABOLISM	113	-0.785649	-3.29253	0.00201207	0.012973	0.00872855	4647	tags=80%, list=14%, signal=69%	RPS26/INMT/HNMT/RPL36AL/RPS18/RPL15/SEPSECS/RPS23/CBS/KARS/EEF1E1/RPL22L1/LARS/FAU/RPS28/RPS3A/UBA52/RPL32/CTH/RPS15A/RPL17/RPL19/RPL39/RPL18A/RPL41/RPL36/RPL39L/GNMT/RPL21/RPLP1/IARS/RPL8/RPL23/SARS/RPL37/RPS16/RPS3/RPL27A/RPS14/RPL30/RPS4X/RPL36A/RPS11/RPL35/RPL35A/RPL28/RPL31/RPL23A/RPS6/RPL22/RPL18/RPL7/RPL37A/RPS21/RPS27/RPS7/RPS24/RPL24/RPL11/RPS17/RPS15/RPL10/RPL7A/RPS8/RPS27A/QARS/RPLP0/R…
REACTOME_TRANSCRIPTIONAL_REGULATION_BY_SMALL_RNAS	REACTOME_TRANSCRIPTIONAL_REGULATION_BY_SMALL_RNAS	102	-0.79919	-3.29633	0.00202429	0.012973	0.00872855	2327	tags=53%, list=7%, signal=49%	AAAS/POLR2I/HIST1H3A/POLR2J/HIST2H4B/H2AFJ/POLR2G/HIST2H3D/H2AFZ/HIST4H4/HIST1H3J/HIST2H3A/HIST2H3C/H2BFS/HIST1H2AJ/HIST1H4D/H2AFV/H3F3B/HIST2H2AC/HIST2H2AA3/HIST1H4J/HIST2H2AA4/HIST1H4K/HIST1H3G/HIST1H3D/HIST1H3H/HIST1H2AB/HIST1H3F/HIST1H2BB/HIST3H2BB/HIST2H2BE/HIST1H3I/HIST1H2AD/HIST1H3E/HIST1H4C/HIST1H4F/HIST1H2BO/HIST1H2BK/HIST1H2BL/HIST1H2AE/HIST1H4B/HIST1H2BF/HIST1H4E/HIST1H2BJ/HIST1H4H/HIS…
REACTOME_MEIOSIS	REACTOME_MEIOSIS	111	-0.789407	-3.30952	0.00199601	0.012973	0.00872855	1939	tags=51%, list=6%, signal=48%	LMNB1/HIST1H3A/SYCE2/HIST2H4B/H2AFJ/RAD51C/HIST2H3D/MLH3/H2AFZ/HIST4H4/HIST1H3J/HIST2H3A/HIST2H3C/MLH1/H2BFS/HIST1H2AJ/HIST1H4D/H2AFV/H3F3B/HIST2H2AC/HIST2H2AA3/HIST1H4J/HIST2H2AA4/HIST1H4K/HIST1H3G/HIST1H3D/HIST1H3H/RPA3/HIST1H2AB/HIST1H3F/HIST1H2BB/HIST3H2BB/HIST2H2BE/HIST1H3I/HIST1H2AD/HIST1H3E/HIST1H4C/HIST1H4F/HIST1H2BO/HIST1H2BK/HIST1H2BL/HIST1H2AE/HIST1H4B/HIST1H2BF/HIST1H4E/HIST1H2BJ/HIST…
REACTOME_PRC2_METHYLATES_HISTONES_AND_DNA	REACTOME_PRC2_METHYLATES_HISTONES_AND_DNA	69	-0.863559	-3.3239	0.00200803	0.012973	0.00872855	2038	tags=75%, list=6%, signal=71%	PHF19/HIST1H3A/DNMT1/HIST2H4B/H2AFJ/HIST2H3D/H2AFZ/HIST4H4/HIST1H3J/HIST2H3A/HIST2H3C/H2BFS/HIST1H2AJ/HIST1H4D/H2AFV/H3F3B/HIST2H2AC/HIST2H2AA3/HIST1H4J/HIST2H2AA4/HIST1H4K/HIST1H3G/HIST1H3D/HIST1H3H/HIST1H2AB/HIST1H3F/HIST1H2BB/HIST3H2BB/HIST2H2BE/HIST1H3I/HIST1H2AD/HIST1H3E/HIST1H4C/HIST1H4F/HIST1H2BO/HIST1H2BK/HIST1H2BL/HIST1H2AE/HIST1H4B/HIST1H2BF/HIST1H4E/HIST1H2BJ/HIST1H4H/HIST1H2BI/HIST1H2…
REACTOME_NEGATIVE_EPIGENETIC_REGULATION_OF_RRNA_EXPRESSION	REACTOME_NEGATIVE_EPIGENETIC_REGULATION_OF_RRNA_EXPRESSION	105	-0.805069	-3.33336	0.00203252	0.012973	0.00872855	1923	tags=55%, list=6%, signal=52%	HIST1H3A/DNMT1/SAP30/HIST2H4B/H2AFJ/GTF2H2/HIST2H3D/H2AFZ/HIST4H4/GTF2H5/HIST1H3J/TBP/HIST2H3A/HIST2H3C/SUV39H1/UBTF/H2BFS/HIST1H2AJ/HIST1H4D/H2AFV/H3F3B/POLR1E/HIST2H2AC/HIST2H2AA3/HIST1H4J/HIST2H2AA4/HIST1H4K/HIST1H3G/HIST1H3D/HIST1H3H/HIST1H2AB/HIST1H3F/HIST1H2BB/HIST3H2BB/HIST2H2BE/HIST1H3I/HIST1H2AD/HIST1H3E/HIST1H4C/HIST1H4F/HIST1H2BO/HIST1H2BK/HIST1H2BL/HIST1H2AE/HIST1H4B/HIST1H2BF/HIST1H4…
REACTOME_MEIOTIC_RECOMBINATION	REACTOME_MEIOTIC_RECOMBINATION	81	-0.849563	-3.3371	0.00212766	0.012973	0.00872855	1647	tags=68%, list=5%, signal=65%	HIST1H3A/HIST2H4B/H2AFJ/RAD51C/HIST2H3D/MLH3/H2AFZ/HIST4H4/HIST1H3J/HIST2H3A/HIST2H3C/MLH1/H2BFS/HIST1H2AJ/HIST1H4D/H2AFV/H3F3B/HIST2H2AC/HIST2H2AA3/HIST1H4J/HIST2H2AA4/HIST1H4K/HIST1H3G/HIST1H3D/HIST1H3H/RPA3/HIST1H2AB/HIST1H3F/HIST1H2BB/HIST3H2BB/HIST2H2BE/HIST1H3I/HIST1H2AD/HIST1H3E/HIST1H4C/HIST1H4F/HIST1H2BO/HIST1H2BK/HIST1H2BL/HIST1H2AE/HIST1H4B/HIST1H2BF/HIST1H4E/HIST1H2BJ/HIST1H4H/HIST1H2…
REACTOME_ERCC6_CSB_AND_EHMT2_G9A_POSITIVELY_REGULATE_RRNA_EXPRESSION	REACTOME_ERCC6_CSB_AND_EHMT2_G9A_POSITIVELY_REGULATE_RRNA_EXPRESSION	72	-0.86704	-3.34999	0.00207469	0.012973	0.00872855	1923	tags=69%, list=6%, signal=66%	HIST1H3A/HIST2H4B/H2AFJ/HIST2H3D/H2AFZ/HIST4H4/HIST1H3J/HIST2H3A/HIST2H3C/H2BFS/HIST1H2AJ/HIST1H4D/H2AFV/H3F3B/HIST2H2AC/HIST2H2AA3/HIST1H4J/HIST2H2AA4/HIST1H4K/HIST1H3G/HIST1H3D/HIST1H3H/HIST1H2AB/HIST1H3F/HIST1H2BB/HIST3H2BB/HIST2H2BE/HIST1H3I/HIST1H2AD/HIST1H3E/HIST1H4C/HIST1H4F/HIST1H2BO/HIST1H2BK/HIST1H2BL/HIST1H2AE/HIST1H4B/HIST1H2BF/HIST1H4E/HIST1H2BJ/HIST1H4H/HIST1H2BI/HIST1H2BN/HIST1H2BC…
REACTOME_NONSENSE_MEDIATED_DECAY_NMD_INDEPENDENT_OF_THE_EXON_JUNCTION_COMPLEX_EJC	REACTOME_NONSENSE_MEDIATED_DECAY_NMD_INDEPENDENT_OF_THE_EXON_JUNCTION_COMPLEX_EJC	91	-0.825579	-3.3516	0.00205761	0.012973	0.00872855	2925	tags=78%, list=9%, signal=71%	FAU/RPS28/RPS3A/UBA52/RPL32/PABPC1/RPS15A/RPL17/RPL19/RPL39/RPL18A/RPL41/RPL36/RPL39L/RPL21/RPLP1/RPL8/RPL23/RPL37/RPS16/RPS3/RPL27A/RPS14/RPL30/RPS4X/RPL36A/RPS11/RPL35/RPL35A/RPL28/RPL31/RPL23A/RPS6/RPL22/RPL18/RPL7/RPL37A/RPS21/RPS27/RPS7/RPS24/RPL24/RPL11/RPS17/RPS15/RPL10/RPL7A/RPS8/RPS27A/RPLP0/RPL4/RPL26/RPL13A/RPL27/RPS10/RPS13/RPL34/RPLP2/RPS20/RPS9/RPS29/RPL38/RPS5/RPL5/RPSA/RPS25/RPL10…
REACTOME_HDACS_DEACETYLATE_HISTONES	REACTOME_HDACS_DEACETYLATE_HISTONES	89	-0.836888	-3.36064	0.00208333	0.012973	0.00872855	1923	tags=64%, list=6%, signal=60%	HIST1H3A/HMG20B/HIST1H2AM/HIST3H2A/SAP30/HIST2H4B/HIST2H3D/HIST4H4/HIST1H3J/HIST2H3A/HIST2H3C/HIST1H2AH/HIST1H2AJ/HIST1H4D/HIST2H2AC/HIST2H2AA3/HIST1H4J/HIST2H2AA4/HIST1H4K/HIST1H3G/TBL1X/HIST1H2AL/HIST1H3D/HIST1H3H/HIST1H2AK/HIST1H2AB/HIST1H2AG/HIST1H3F/HIST1H2BB/HIST3H2BB/HIST2H2BE/HIST1H3I/HIST1H2AD/HIST1H3E/HIST1H4C/HIST1H4F/HIST1H2AI/HIST2H2AB/HIST1H2BO/HIST1H2BK/HIST1H2BL/HIST1H2AE/HIST1H4B…
REACTOME_RNA_POLYMERASE_I_PROMOTER_ESCAPE	REACTOME_RNA_POLYMERASE_I_PROMOTER_ESCAPE	87	-0.839816	-3.3632	0.00205339	0.012973	0.00872855	1647	tags=63%, list=5%, signal=60%	HIST1H3A/HIST2H4B/H2AFJ/GTF2H2/HIST2H3D/H2AFZ/HIST4H4/GTF2H5/HIST1H3J/TBP/HIST2H3A/HIST2H3C/UBTF/H2BFS/HIST1H2AJ/HIST1H4D/H2AFV/H3F3B/POLR1E/HIST2H2AC/HIST2H2AA3/HIST1H4J/HIST2H2AA4/HIST1H4K/HIST1H3G/HIST1H3D/HIST1H3H/HIST1H2AB/HIST1H3F/HIST1H2BB/HIST3H2BB/HIST2H2BE/HIST1H3I/HIST1H2AD/HIST1H3E/HIST1H4C/HIST1H4F/HIST1H2BO/HIST1H2BK/HIST1H2BL/HIST1H2AE/HIST1H4B/HIST1H2BF/HIST1H4E/HIST1H2BJ/HIST1H4H…
REACTOME_TRANSLATION	REACTOME_TRANSLATION	285	-0.711758	-3.36468	0.00196078	0.012973	0.00872855	4654	tags=57%, list=14%, signal=50%	MTIF3/RPS26/RPL36AL/MRPL48/PPA1/RPS18/MRPS18B/MRPS18A/MTIF2/RPL15/SSR2/TUFM/MRPL30/RPS23/MRPL18/PARS2/MRPL51/EIF2S2/MRPL3/KARS/EEF1E1/MRPS16/TSFM/RPL22L1/MRPS17/EIF3M/SARS2/MRPL13/LARS/TARS/TARS2/FAU/MRPS31/MRPS21/RPS28/MRPL35/MRPL34/AURKAIP1/RPS3A/MRRF/UBA52/YARS2/RPL32/PABPC1/DAP3/EIF3I/MRPS27/MRPL22/MRPL33/CARS2/MRPL47/RPS15A/WARS2/RPL17/MRPL44/MRPS35/EEF1D/FARS2/EIF2S3/MRPL40/EEF1B2/MRPL53/RP…
REACTOME_CONDENSATION_OF_PROPHASE_CHROMOSOMES	REACTOME_CONDENSATION_OF_PROPHASE_CHROMOSOMES	69	-0.879197	-3.3841	0.00200803	0.012973	0.00872855	1923	tags=74%, list=6%, signal=70%	HIST1H3A/NCAPH2/HIST2H4B/H2AFJ/HIST2H3D/H2AFZ/HIST4H4/HIST1H3J/HIST2H3A/HIST2H3C/H2BFS/HIST1H2AJ/HIST1H4D/H2AFV/H3F3B/HIST2H2AC/HIST2H2AA3/HIST1H4J/HIST2H2AA4/HIST1H4K/HIST1H3G/HIST1H3D/HIST1H3H/HIST1H2AB/HIST1H3F/HIST1H2BB/HIST3H2BB/HIST2H2BE/HIST1H3I/HIST1H2AD/HIST1H3E/HIST1H4C/HIST1H4F/HIST1H2BO/HIST1H2BK/HIST1H2BL/HIST1H2AE/HIST1H4B/HIST1H2BF/HIST1H4E/HIST1H2BJ/HIST1H4H/HIST1H2BI/HIST1H2BN/HI…
REACTOME_ACTIVATED_PKN1_STIMULATES_TRANSCRIPTION_OF_AR_ANDROGEN_RECEPTOR_REGULATED_GENES_KLK2_AND_KLK3	REACTOME_ACTIVATED_PKN1_STIMULATES_TRANSCRIPTION_OF_AR_ANDROGEN_RECEPTOR_REGULATED_GENES_KLK2_AND_KLK3	61	-0.893872	-3.39876	0.00196078	0.012973	0.00872855	1923	tags=82%, list=6%, signal=77%	HIST1H3A/HIST2H4B/H2AFJ/HIST2H3D/H2AFZ/HIST4H4/HIST1H3J/HIST2H3A/HIST2H3C/H2BFS/HIST1H2AJ/HIST1H4D/H2AFV/H3F3B/HIST2H2AC/HIST2H2AA3/HIST1H4J/HIST2H2AA4/HIST1H4K/HIST1H3G/HIST1H3D/HIST1H3H/HIST1H2AB/HIST1H3F/HIST1H2BB/HIST3H2BB/HIST2H2BE/HIST1H3I/HIST1H2AD/HIST1H3E/HIST1H4C/HIST1H4F/HIST1H2BO/HIST1H2BK/HIST1H2BL/HIST1H2AE/HIST1H4B/HIST1H2BF/HIST1H4E/HIST1H2BJ/HIST1H4H/HIST1H2BI/HIST1H2BN/HIST1H2BC…
REACTOME_EUKARYOTIC_TRANSLATION_INITIATION	REACTOME_EUKARYOTIC_TRANSLATION_INITIATION	116	-0.809476	-3.40868	0.00206612	0.012973	0.00872855	2925	tags=71%, list=9%, signal=65%	FAU/RPS28/RPS3A/UBA52/RPL32/PABPC1/EIF3I/RPS15A/RPL17/EIF2S3/RPL19/RPL39/EIF3H/RPL18A/RPL41/RPL36/EIF4H/RPL39L/EIF3E/EIF3D/RPL21/RPLP1/EIF4B/RPL8/RPL23/RPL37/RPS16/EIF4A1/RPS3/RPL27A/RPS14/RPL30/RPS4X/RPL36A/RPS11/RPL35/RPL35A/RPL28/RPL31/RPL23A/RPS6/RPL22/RPL18/RPL7/RPL37A/RPS21/RPS27/EIF3L/RPS7/RPS24/EIF3K/RPL24/RPL11/RPS17/RPS15/RPL10/RPL7A/RPS8/RPS27A/RPLP0/RPL4/RPL26/RPL13A/RPL27/RPS10/RPS13…
REACTOME_DNA_METHYLATION	REACTOME_DNA_METHYLATION	61	-0.901536	-3.4279	0.00196078	0.012973	0.00872855	1923	tags=84%, list=6%, signal=79%	HIST1H3A/DNMT1/HIST2H4B/H2AFJ/HIST2H3D/H2AFZ/HIST4H4/HIST1H3J/HIST2H3A/HIST2H3C/H2BFS/HIST1H2AJ/HIST1H4D/H2AFV/H3F3B/HIST2H2AC/HIST2H2AA3/HIST1H4J/HIST2H2AA4/HIST1H4K/HIST1H3G/HIST1H3D/HIST1H3H/HIST1H2AB/HIST1H3F/HIST1H2BB/HIST3H2BB/HIST2H2BE/HIST1H3I/HIST1H2AD/HIST1H3E/HIST1H4C/HIST1H4F/HIST1H2BO/HIST1H2BK/HIST1H2BL/HIST1H2AE/HIST1H4B/HIST1H2BF/HIST1H4E/HIST1H2BJ/HIST1H4H/HIST1H2BI/HIST1H2BN/HIS…
REACTOME_SIRT1_NEGATIVELY_REGULATES_RRNA_EXPRESSION	REACTOME_SIRT1_NEGATIVELY_REGULATES_RRNA_EXPRESSION	64	-0.903584	-3.44755	0.00198807	0.012973	0.00872855	1923	tags=81%, list=6%, signal=77%	HIST1H3A/HIST2H4B/H2AFJ/HIST2H3D/H2AFZ/HIST4H4/HIST1H3J/TBP/HIST2H3A/HIST2H3C/SUV39H1/H2BFS/HIST1H2AJ/HIST1H4D/H2AFV/H3F3B/HIST2H2AC/HIST2H2AA3/HIST1H4J/HIST2H2AA4/HIST1H4K/HIST1H3G/HIST1H3D/HIST1H3H/HIST1H2AB/HIST1H3F/HIST1H2BB/HIST3H2BB/HIST2H2BE/HIST1H3I/HIST1H2AD/HIST1H3E/HIST1H4C/HIST1H4F/HIST1H2BO/HIST1H2BK/HIST1H2BL/HIST1H2AE/HIST1H4B/HIST1H2BF/HIST1H4E/HIST1H2BJ/HIST1H4H/HIST1H2BI/HIST1H2…
