# Supplementary material for: G-quadruplex binders as cytostatic modulators of innate immune genes in cancer cells
Source: Nucleic Acids Res. 2021 Jun 17;49(12):6673–86. doi: 10.1093/nar/gkab500 (PMC8266585; doi:10.1093/nar/gkab500)
Supplement: gkab500_Supplemental_Files [file gkab500_supplemental_files.zip › SD8.xlsx]

## Sheet: SD8
ID	Description	setSize	enrichmentScore	NES	pvalue	p.adjust	qvalues	rank	leading_edge	core_enrichment
ACTAYRNNNCCCR_UNKNOWN	ACTAYRNNNCCCR_UNKNOWN	433	-0.351421	-1.71007	0.00179211	0.0185682	0.0130528	5618	tags=27%, list=17%, signal=23%	RABL3/UQCR10/PA2G4/AAMP/SNW1/ING3/TRMT1L/JARID2/SMARCAL1/ABCC5/PDCD10/ZDHHC14/PRMT5/UPF3B/EXO1/SNX1/BOD1/HSCB/PSMC4/KCNE4/NTHL1/RPL15/CCDC90B/CLHC1/PPP6C/DNAJB12/CEP97/FUZ/THAP11/R3HDM1/FDPS/FEN1/PUS3/DNAJC12/ENOX2/HCFC1R1/ELP6/CDCA3/ARV1/UFSP2/NPRL2/USP5/BUB3/BOLA1/PRPF4/THOC6/PAFAH2/LARS/ADCK1/ZNF691/ZCCHC7/RRAS/TMEM160/MRPL34/CCDC25/ZNF568/TUBB/MAF1/ATF6B/ZNF235/ZNF570/PABPC1/ZNF75D/DPM3/COA3/…
TGCGCANK_UNKNOWN	TGCGCANK_UNKNOWN	514	-0.3335	-1.64834	0.00181159	0.0185682	0.0130528	6256	tags=31%, list=19%, signal=26%	MCRS1/PDE7A/ARSB/NEURL1/HOXC4/BANP/XRCC5/IMMT/SDHA/FGF12/SNRNP70/SYT12/NRF1/ABHD14A/DVL2/AQP11/OARD1/WDR53/DAAM1/RFXANK/EIF2B5/SNW1/ALG9/TDRD1/RNF170/TMTC1/TMEM143/TSEN2/TRMT1L/PNRC1/MEF2B/RPL14/ZNF248/DLEU1/CKS2/ZMYM6/SLC35A5/ORC4/PCGF1/AP2B1/ATG3/CCT3/KRTCAP2/MYCBP/CTBP2/EWSR1/MRPS18B/C11orf71/MEA1/PAQR4/SYNGR4/DNAJB12/CTDSPL2/EIF2S2/ARRDC3/HMMR/SRR/AIP/JAKMIP1/POP7/KIF9/PTGES3/LINC00337/COX7A2…
GABP_B	GABP_B	260	-0.341368	-1.57614	0.0018315	0.0185682	0.0130528	5322	tags=27%, list=16%, signal=23%	PHF6/NCBP1/C12orf66/NPAT/PDZD11/TAF10/EMG1/NAA60/XRCC4/COG4/SMC6/PCGF1/DDOST/EBNA1BP2/RBM22/DNAJC7/GALNT10/EPN1/LZIC/LDOC1/TMBIM4/MRPL3/COX6A1/TOMM22/RANBP1/EMC4/AGL/SF3A1/ATM/MAGED2/SPG21/C12orf10/USPL1/LSM5/MRPS21/MOCS3/CCDC85B/RPL32/VPS16/PPME1/CSNK2B/PSMB1/PIGO/BANF1/GNL3L/FIBP/PIGF/ELP2/ZNF485/EIF3H/GEN1/CARF/USE1/UQCRH/MYO19/PCED1A/TSTD2/EXTL2/NMNAT1/PHB2/TBP/SUV39H1/SEC11A/THG1L/HARS2/BCAT…
E2F1_Q3	E2F1_Q3	226	-0.441673	-2.00465	0.00184502	0.0185682	0.0130528	6420	tags=40%, list=20%, signal=32%	THAP8/OVOL2/FIZ1/GRIK2/POLD1/E2F7/POLD3/RABL6/RBL1/SSBP3/PIM1/MAML3/DCK/WDR62/USP1/ZNF524/KIAA1143/ING3/TMEM143/ZBTB8OS/SNPH/SUMO1/TMPO/SMC6/CORT/DCTPP1/RBBP4/DNAJC5G/SLCO3A1/AK2/RAVER1/MCM6/ZNF367/PCNA/PAQR4/SYNGR4/PRPF38A/CTDSPL2/MRPL18/ZNF362/E2F1/ARHGAP11A/SLC25A3/GPS2/DNAJC9/GINS3/GAPDH/NELL2/RMI2/ALDH6A1/FMO4/ILF3/EZH2/ORC1/PHC1/MEIS1/MXD3/FAM216A/AP1S2/E2F8/HMGN2/PRPS1/TFAP4/YBX2/DNMT1/GEN…
E2F1_Q6	E2F1_Q6	222	-0.50979	-2.31157	0.00184843	0.0185682	0.0130528	6860	tags=45%, list=21%, signal=36%	UBR7/FBXO5/NUP62/ACO2/KIAA0825/SMC1A/THAP8/FIZ1/POLD1/E2F7/POLD3/RBL1/SSBP3/PIM1/DCK/PRKDC/WDR62/ZNF524/ING3/TMEM143/PRPS2/ZBTB8OS/CTNND2/SUMO1/TMPO/SMC6/CORT/DCTPP1/RBBP4/DNAJC5G/SLCO3A1/AK2/RAVER1/MCM6/ZNF367/PCNA/PAQR4/SYNGR4/PRPF38A/CTDSPL2/MSH5/ZNF362/E2F1/ARHGAP11A/FANCD2/SLC25A3/DNAJC9/RANBP1/GINS3/GAPDH/HMGA1/NELL2/RMI2/ALDH6A1/FMO4/ILF3/EZH2/ORC1/PHC1/VCAN/MXD3/FAM216A/FKBP5/CDT1/FANCG/P…
E2F4DP1_01	E2F4DP1_01	224	-0.478408	-2.16933	0.00184843	0.0185682	0.0130528	6860	tags=42%, list=21%, signal=34%	UBR7/FBXO5/NUP62/ACO2/KIAA0825/SMC1A/THAP8/FIZ1/POLD1/PAPOLG/E2F7/POLD3/RBL1/PIM1/DCK/ONECUT1/PRKDC/WDR62/ZNF524/ING3/TMEM143/PRPS2/SUMO1/TMPO/SMC6/CORT/DCTPP1/DNAJC5G/SLCO3A1/AK2/RAVER1/MCM6/ZNF367/PCNA/PAQR4/SYNGR4/CTDSPL2/MSH5/ZNF362/E2F1/ARHGAP11A/FANCD2/DNAJC9/RANBP1/GINS3/GAPDH/HMGA1/NELL2/RMI2/ALDH6A1/FMO4/ILF3/EZH2/PHC1/VCAN/MXD3/FKBP5/NPR3/FANCG/PHF5A/HIST1H3A/E2F8/PRPS1/TFAP4/YBX2/DNMT1…
E2F_02	E2F_02	223	-0.490894	-2.22469	0.00185185	0.0185682	0.0130528	6860	tags=42%, list=21%, signal=34%	UBR7/FBXO5/NUP62/ACO2/KIAA0825/SMC1A/THAP8/FIZ1/POLD1/E2F7/POLD3/RBL1/PIM1/DCK/PRKDC/WDR62/ZNF524/ING3/TMEM143/PRPS2/SUMO1/TMPO/SMC6/CORT/DCTPP1/DNAJC5G/SLCO3A1/AK2/RAVER1/MCM6/ZNF367/PCNA/PAQR4/SYNGR4/CTDSPL2/MSH5/ZNF362/E2F1/ARHGAP11A/FANCD2/DNAJC9/RANBP1/GINS3/GAPDH/HMGA1/NELL2/RMI2/ALDH6A1/FMO4/ILF3/EZH2/PCIF1/PHC1/VCAN/MXD3/FKBP5/FANCG/PHF5A/KANSL3/HIST1H3A/E2F8/PRPS1/TFAP4/YBX2/DNMT1/MRPL40…
E2F1DP1_01	E2F1DP1_01	223	-0.493463	-2.23633	0.00185185	0.0185682	0.0130528	6860	tags=43%, list=21%, signal=34%	UBR7/FBXO5/NUP62/ACO2/KIAA0825/SMC1A/THAP8/FIZ1/POLD1/E2F7/POLD3/RBL1/PIM1/DCK/PRKDC/WDR62/ZNF524/ING3/TMEM143/PRPS2/SUMO1/TMPO/SMC6/CORT/DCTPP1/DNAJC5G/SLCO3A1/AK2/RAVER1/MCM6/ZNF367/PCNA/PAQR4/SYNGR4/CTDSPL2/MSH5/ZNF362/E2F1/ARHGAP11A/FANCD2/DNAJC9/RANBP1/GINS3/GAPDH/HMGA1/NELL2/SLITRK4/RMI2/ALDH6A1/FMO4/ILF3/EZH2/PCIF1/PHC1/VCAN/MXD3/FKBP5/FANCG/PHF5A/KANSL3/HIST1H3A/E2F8/PRPS1/TFAP4/YBX2/DNMT…
E2F1DP2_01	E2F1DP2_01	223	-0.493463	-2.23633	0.00185185	0.0185682	0.0130528	6860	tags=43%, list=21%, signal=34%	UBR7/FBXO5/NUP62/ACO2/KIAA0825/SMC1A/THAP8/FIZ1/POLD1/E2F7/POLD3/RBL1/PIM1/DCK/PRKDC/WDR62/ZNF524/ING3/TMEM143/PRPS2/SUMO1/TMPO/SMC6/CORT/DCTPP1/DNAJC5G/SLCO3A1/AK2/RAVER1/MCM6/ZNF367/PCNA/PAQR4/SYNGR4/CTDSPL2/MSH5/ZNF362/E2F1/ARHGAP11A/FANCD2/DNAJC9/RANBP1/GINS3/GAPDH/HMGA1/NELL2/SLITRK4/RMI2/ALDH6A1/FMO4/ILF3/EZH2/PCIF1/PHC1/VCAN/MXD3/FKBP5/FANCG/PHF5A/KANSL3/HIST1H3A/E2F8/PRPS1/TFAP4/YBX2/DNMT…
E2F4DP2_01	E2F4DP2_01	223	-0.493463	-2.23633	0.00185185	0.0185682	0.0130528	6860	tags=43%, list=21%, signal=34%	UBR7/FBXO5/NUP62/ACO2/KIAA0825/SMC1A/THAP8/FIZ1/POLD1/E2F7/POLD3/RBL1/PIM1/DCK/PRKDC/WDR62/ZNF524/ING3/TMEM143/PRPS2/SUMO1/TMPO/SMC6/CORT/DCTPP1/DNAJC5G/SLCO3A1/AK2/RAVER1/MCM6/ZNF367/PCNA/PAQR4/SYNGR4/CTDSPL2/MSH5/ZNF362/E2F1/ARHGAP11A/FANCD2/DNAJC9/RANBP1/GINS3/GAPDH/HMGA1/NELL2/SLITRK4/RMI2/ALDH6A1/FMO4/ILF3/EZH2/PCIF1/PHC1/VCAN/MXD3/FKBP5/FANCG/PHF5A/KANSL3/HIST1H3A/E2F8/PRPS1/TFAP4/YBX2/DNMT…
E2F_01	E2F_01	65	-0.515598	-1.90817	0.0018622	0.0185682	0.0130528	7963	tags=46%, list=24%, signal=35%	PIK3R3/NASP/WEE1/SMC4/LURAP1L/E2F7/HOXC4/PRKDC/TMEM143/CHD4/ECEL1/AK2/PCNA/SYNGR4/E2F1/RANBP1/RMI2/ALDH6A1/H2AFX/CASP2/HIST1H2AM/PRPS1/DNMT1/FANCC/MCM3/MCM4/HIST1H2AH/MCM2/HIST1H2BO/HIST1H2BK
E2F_03	E2F_03	228	-0.470238	-2.13214	0.00186567	0.0185682	0.0130528	5716	tags=39%, list=17%, signal=32%	GABPB2/DCK/PRKDC/DMC1/ING3/ZBTB8OS/BMP7/KNTC1/LRRC56/TEX9/ZDHHC17/FAM160A2/DCTPP1/SLC25A11/RBBP4/AK2/MCM6/ZNF367/PAQR4/PRPF38A/CTDSPL2/MRPL18/ZNF362/E2F1/LGALS1/PRKCSH/DNAJC11/CCDC151/DDB2/DNAJC9/KLHDC3/RANBP1/GAPDH/RMI2/FMO4/UXT/NR4A2/EZH2/ORC1/RPA2/MXD3/ZIC3/SLC16A2/FKBP5/PDGFRA/FANCG/TUBA3E/PUF60/PPM1J/E2F8/HMGN2/PRPS1/DNMT1/MCM7/LIG1/TIPIN/PRRT2/ARHGAP36/MCM3/HNRNPA1/ANP32A/AC003665.1/MCM4/H2…
E2F_Q4	E2F_Q4	221	-0.452329	-2.04634	0.00186567	0.0185682	0.0130528	6860	tags=41%, list=21%, signal=32%	UBR7/FBXO5/NUP62/ACO2/KIAA0825/SMC1A/THAP8/FIZ1/POLD1/E2F7/POLD3/RBL1/PIM1/DCK/PRKDC/WDR62/ZNF524/ING3/TMEM143/CTNND2/SUMO1/TMPO/SMC6/CORT/ABI2/DCTPP1/DNAJC5G/SLCO3A1/AK2/RAVER1/MCM6/ZNF367/PCNA/PAQR4/SYNGR4/CTDSPL2/ZNF362/E2F1/ARHGAP11A/FANCD2/DNAJC11/DDB2/DNAJC9/RANBP1/GINS3/GAPDH/NELL2/RMI2/ALDH6A1/FMO4/UXT/ILF3/EZH2/PHC1/VCAN/MXD3/CDT1/PHF5A/E2F8/HMGN2/PRPS1/TFAP4/YBX2/DNMT1/MRPL40/GEN1/MCM7/…
E2F_Q6	E2F_Q6	220	-0.465754	-2.10751	0.00186567	0.0185682	0.0130528	6860	tags=41%, list=21%, signal=33%	UBR7/FBXO5/NUP62/ACO2/KIAA0825/SMC1A/THAP8/FIZ1/POLD1/E2F7/POLD3/RBL1/PIM1/DCK/PRKDC/WDR62/ZNF524/ING3/TMEM143/CTNND2/SUMO1/TMPO/SMC6/CORT/DCTPP1/DNAJC5G/SLCO3A1/AK2/RAVER1/MCM6/ZNF367/PCNA/PAQR4/SYNGR4/CTDSPL2/ZNF362/E2F1/ARHGAP11A/FANCD2/DNAJC11/DDB2/DNAJC9/RANBP1/GINS3/GAPDH/NELL2/RMI2/ALDH6A1/FMO4/UXT/ILF3/EZH2/PHC1/VCAN/MXD3/CDT1/PHF5A/HIST1H3A/E2F8/HMGN2/PRPS1/TFAP4/YBX2/DNMT1/MRPL40/GEN1/M…
E2F1_Q6_01	E2F1_Q6_01	228	-0.479219	-2.17286	0.00186567	0.0185682	0.0130528	5542	tags=36%, list=17%, signal=30%	PRKDC/ZNF524/TMEM143/NCBP1/NPAT/CHD4/DLEU1/CTNND2/SUMO1/TMPO/ZDHHC24/SMC6/DNAJC5G/AK2/RAVER1/MCM6/ZNF367/PCNA/PAQR4/SYNGR4/PRPF38A/CTDSPL2/ZNF362/E2F1/ARHGAP11A/DNAJC11/DDB2/DNAJC9/RANBP1/ATM/MAP4K1/UXT/ILF3/EZH2/CASP2/ORC1/PCIF1/MXD3/TBC1D31/FKBP5/FANCG/PHF5A/GNG4/E2F8/HMGN2/PRPS1/TFAP4/YBX2/DNMT1/MRPL40/GEN1/MCM7/FANCC/POLE2/MCM3/HNRNPA1/ESPL1/MCM4/PAN2/MAZ/TSTD2/PTMA/CDCA7/TMEM108/SIK2/SUV39H1…
NFY_Q6	NFY_Q6	232	-0.350245	-1.59295	0.00186567	0.0185682	0.0130528	5135	tags=28%, list=16%, signal=24%	ALB/DLEU1/CKS2/GART/WDR19/ELAC2/BUB1/STARD7/HSCB/CTBP2/AK2/DND1/CDV3/FDPS/HLA-DRB1/ARRDC3/NEK2/ZNF362/CRABP2/CIT/BRIP1/ACYP1/PARPBP/CENPF/ALDH6A1/C12orf57/FBXO24/CCDC115/TTK/SKA2/TLL2/ATF6B/CALM2/COA3/CEP57/ARL17A/GCA/E2F8/DCAF11/SLC39A4/SPAG7/SOBP/TXNIP/HNRNPC/GGCT/HLA-DRB5/TTC9C/PRR11/MAZ/PTMA/SLC12A1/C21orf58/TMEM108/SUV39H1/MLH1/PRCP/HNRNPUL1/CHAC1/DCAF7/H3F3B/APOLD1/HMGB2/SPSB3/NFATC4/HIST1H…
E2F_Q4_01	E2F_Q4_01	218	-0.472261	-2.13345	0.00187266	0.0185682	0.0130528	5542	tags=39%, list=17%, signal=32%	PRKDC/WDR62/ZBTB8OS/BMP7/CTNND2/KNTC1/SMC6/ZDHHC17/FAM160A2/DCTPP1/RBBP4/DNAJC5G/MCM6/ZNF367/PCNA/PAQR4/PRPF38A/CTDSPL2/ETV4/ZNF362/E2F1/ARHGAP11A/DNAJC11/YWHAQ/DDB2/GPS2/RANBP1/GINS3/GAPDH/HMGA1/FMO4/MAP4K1/UXT/EZH2/CASP2/ORC1/MXD3/FAM216A/AP1S2/SLC16A2/PCDH7/FANCG/TUBA3E/E2F8/HMGN2/YBX2/DNMT1/GEN1/MCM7/FANCC/TIPIN/POLE2/ARHGAP36/GPN3/MCM3/HNRNPA1/AC003665.1/MCM4/H2AFZ/PAN2/MAZ/SSU72/POLE4/PTMA/…
E2F_Q6_01	E2F_Q6_01	218	-0.461091	-2.08299	0.00187266	0.0185682	0.0130528	5346	tags=38%, list=16%, signal=32%	ZBTB8OS/BMP7/DLEU1/CTNND2/LRRC56/ZDHHC17/FAM160A2/DCTPP1/RBBP4/DNAJC5G/MCM6/ZNF367/PCNA/MEA1/PAQR4/PRPF38A/CTDSPL2/ETV4/ZNF362/E2F1/ARHGAP11A/PRKCSH/DNAJC11/CCDC151/YWHAQ/DDB2/KLHDC3/RANBP1/GAPDH/SLITRK4/SORBS1/RMI2/FMO4/EZH2/CASP2/ORC1/PCIF1/MXD3/SLC16A2/PCDH7/FANCG/TUBA3E/PUF60/PPM1J/E2F8/HMGN2/FANCL/DNMT1/MCM7/LIG1/TIPIN/POLE2/ARHGAP36/DUSP6/MCM3/RALY/HNRNPA1/AC003665.1/MCM4/H2AFZ/PAN2/MAZ/SSU…
E2F1_Q4_01	E2F1_Q4_01	212	-0.481321	-2.16487	0.00187266	0.0185682	0.0130528	5542	tags=38%, list=17%, signal=32%	PRKDC/WDR62/USP1/ING3/BMP7/CTNND2/SMC6/ZDHHC17/FAM160A2/DCTPP1/DNAJC5G/MCM6/ZNF367/PCNA/PAQR4/CTDSPL2/ZNF362/E2F1/ARHGAP11A/DNAJC11/YWHAQ/DDB2/RANBP1/GINS3/GAPDH/HMGA1/FMO4/MAP4K1/UXT/EZH2/CASP2/MXD3/FAM216A/TBC1D31/SLC16A2/PCDH7/FANCG/E2F8/HMGN2/PRPS1/YBX2/DNMT1/GEN1/MCM7/FANCC/POLE2/ARHGAP36/GPN3/MCM3/RALY/HNRNPA1/AC003665.1/MCM4/H2AFZ/PAN2/MAZ/SSU72/POLE4/PTMA/CDCA7/DPYSL2/SIK2/SUV39H1/GLRA3/H…
NFY_Q6_01	NFY_Q6_01	245	-0.351501	-1.60906	0.00187266	0.0185682	0.0130528	6346	tags=33%, list=19%, signal=27%	DSPP/ZBTB20/HOXC4/HOXB9/PDK2/BRD8/UGP2/FAM204A/DDX50/PPP2R5C/TMEM143/JARID2/ZBTB8OS/HELB/GART/WDR19/ELAC2/RBBP4/NUP93/HSCB/AP2A1/MTMR4/PLK1/SYNGR4/HIST1H2AC/KIF20A/CDV3/RPRD2/NEK2/ZNF362/ETV5/RLN1/CIT/ANAPC5/SERPINA6/BORA/SKA2/TGFB3/RPA2/ATF6B/CALM2/KCNN2/TSNAXIP1/COA3/CEP57/SUN2/ARL17A/GCA/HIST1H3A/E2F8/HMGN2/HMGN3/DHTKD1/NDE1/TMA7/TXNIP/GGCT/RBM3/TTC9C/PRR11/PAN2/KATNB1/RNF5/BCKDHA/CTF1/NUAK2/G…
USF2_Q6	USF2_Q6	239	-0.341967	-1.56089	0.00187266	0.0185682	0.0130528	8023	tags=38%, list=24%, signal=29%	IVNS1ABP/ARPC5/ZBTB40/WEE1/SEC23IP/SMC3/REEP3/RNF115/ERLIN1/PSEN2/TFB2M/ZNF593/PAX6/CDC14A/NKX2-3/MTCH2/SLC38A2/RAB30/POLR2L/GUCY1A2/POLR3C/AP3M1/PTPRF/VWA2/ATF1/PA2G4/NET1/TDRD1/ADAM12/ZBTB8OS/CHD4/EMC1/ZMYM6/UBE4B/EBNA1BP2/PLEKHA6/YBX3/KRTCAP2/RBBP4/CTBP2/AK2/ARHGAP20/AGMAT/COPS7A/HNRNPF/ZMYND12/FEN1/RHEBL1/TAF6L/UBIAD1/ALDH18A1/TSPAN4/GAPDH/SFXN2/MARCH8/NAT10/ADK/NIT1/FCHSD2/ILK/MRTO4/DPAGT1/N…
E2F_Q3	E2F_Q3	205	-0.443504	-1.98309	0.0018797	0.0185682	0.0130528	6394	tags=40%, list=19%, signal=32%	OVOL2/GRIK2/PAPOLG/E2F7/RABL6/SSBP3/PIM1/DCK/ONECUT1/PRKDC/USP1/KIAA1143/ING3/ZBTB8OS/SNPH/CTNND2/SMC6/DCTPP1/RBBP4/DNAJC5G/MCM6/ZNF367/PCNA/PAQR4/PRPF38A/CTDSPL2/MRPL18/ZNF362/E2F1/ARHGAP11A/DNAJC11/SLC25A3/DDB2/RANBP1/GAPDH/FMO4/UXT/EZH2/ORC1/MEIS1/MXD3/PPME1/FAM216A/AP1S2/NPR3/E2F8/HMGN2/PRPS1/DNMT1/GEN1/KIF15/MCM7/LIG1/TIPIN/SLC25A14/POLE2/GPN3/MCM3/HNRNPA1/MCM4/H2AFZ/MAZ/SHMT1/SPTSSB/CDCA7/D…
WCTCNATGGY_UNKNOWN	WCTCNATGGY_UNKNOWN	75	-0.489302	-1.87096	0.0018797	0.0185682	0.0130528	5349	tags=36%, list=16%, signal=30%	PRADC1/MRPS10/GALNT2/SLC27A1/BCL11B/STX10/CIPC/CHST14/ARMC2/GPS2/METTL18/HSD3B7/COX7A2/BCS1L/ODF2/COX8A/RPL41/HIF1AN/PAN2/CCDC148/FIS1/ERCC1/FBXO15/YBX1/WDR54/RPL10/POLR3GL
E2F1DP1RB_01	E2F1DP1RB_01	215	-0.446642	-2.01303	0.00188679	0.0185682	0.0130528	6420	tags=45%, list=20%, signal=36%	PKMYT1/CDK1/NASP/GMNN/NABP2/WEE1/SMC3/POLA2/RAD51/SNRPD1/PAX6/PNMA3/UBR7/FBXO5/NUP62/THAP8/FIZ1/POLD1/PAPOLG/E2F7/POLD3/PIM1/DCK/ONECUT1/WDR62/ZNF524/ING3/TMEM143/SUMO1/TMPO/SMC6/CORT/DCTPP1/DNAJC5G/SLCO3A1/AK2/RAVER1/MCM6/ZNF367/PCNA/PAQR4/SYNGR4/CTDSPL2/ZNF362/E2F1/ARHGAP11A/DNAJC11/DDB2/DNAJC9/GINS3/GAPDH/NELL2/RMI2/ALDH6A1/FMO4/ILF3/EZH2/PHC1/MXD3/NPR3/CDT1/KANSL3/E2F8/HMGN2/PRPS1/TFAP4/YBX2/…
KRCTCNNNNMANAGC_UNKNOWN	KRCTCNNNNMANAGC_UNKNOWN	61	-0.841861	-3.07274	0.00189036	0.0185682	0.0130528	903	tags=70%, list=3%, signal=69%	HIST1H3A/HIST1H2AM/HIST3H2A/HIST1H3J/HIST1H2AH/HIST1H2AJ/HIST1H3C/HIST2H2AC/HIST1H3G/HIST1H2AL/HIST1H3D/HIST1H1D/HIST1H3H/HIST1H2AK/HIST1H2AB/HIST1H2AG/HIST1H3B/HIST1H3F/HIST1H2BB/HIST3H2BB/HIST2H2BE/HIST1H3I/HIST1H2AD/HIST1H1B/HIST1H3E/HIST1H1C/HIST1H1E/HIST1H2AI/HIST2H2AB/HIST1H2BO/HIST1H2BK/HIST1H2BL/HIST1H2AE/HIST1H2BF/HIST1H2BJ/HIST1H2BN/HIST1H2BC/HIST1H2BD/HIST1H4A/HIST1H2BH/HIST1H2BE/HIST1…
E2F_Q3_01	E2F_Q3_01	217	-0.464888	-2.09408	0.00189394	0.0185682	0.0130528	5542	tags=37%, list=17%, signal=31%	PRKDC/WDR62/USP1/ING3/BMP7/CTNND2/SMC6/ZDHHC17/FAM160A2/DCTPP1/DNAJC5G/MCM6/ZNF367/PCNA/PAQR4/SKIDA1/CTDSPL2/ZNF362/E2F1/ARHGAP11A/DNAJC11/YWHAQ/DDB2/RANBP1/GINS3/GAPDH/HMGA1/FMO4/MAP4K1/UXT/EZH2/CASP2/MXD3/FAM216A/TBC1D31/SLC16A2/PCDH7/FANCG/E2F8/HMGN2/PRPS1/YBX2/DNMT1/GEN1/MCM7/FANCC/TIPIN/POLE2/ARHGAP36/GPN3/MCM3/RALY/HNRNPA1/AC003665.1/MCM4/H2AFZ/PAN2/MAZ/SSU72/POLE4/PTMA/CDCA7/SIK2/SUV39H1/G…
GGAANCGGAANY_UNKNOWN	GGAANCGGAANY_UNKNOWN	106	-0.48216	-1.95376	0.00191939	0.0185682	0.0130528	5212	tags=38%, list=16%, signal=32%	TAF10/TMEM38A/EBNA1BP2/DDX55/MRPS18A/EPN1/COX6B1/NCBP2/RNF25/COX7A2/MAP4K1/PARVA/RUVBL2/MRPS21/TRMT11/RRAS/MOCS3/UBA52/VPS16/CSNK2B/BANF1/EXOC3L1/SNRPE/CHMP2A/EIF2S3/PDAP1/EIF3H/BUD31/COMMD6/PCED1A/MRPL21/PEX6/ZNF48/BCDIN3D/SEC11A/RPL28/UBXN1/EIF3K/RPL38/PRPF3
TTTNNANAGCYR_UNKNOWN	TTTNNANAGCYR_UNKNOWN	118	-0.67165	-2.76032	0.00195312	0.0185682	0.0130528	1923	tags=36%, list=6%, signal=34%	HIST1H3A/HIST1H2AM/HIST3H2A/BLNK/KCNK12/CPNE1/HIST1H3J/HIST1H2AH/HIST1H3C/TRAF3IP2/HIST2H2AC/HIST1H2AL/HIST1H3D/HIST1H1D/HIST1H3H/HIST1H2AK/HIST1H2AB/HIST1H2AG/HIST1H3B/HIST1H3F/HIST1H2BB/HIST3H2BB/HIST2H2BE/HIST1H2AD/HIST1H1B/HIST1H1C/HIST1H1E/HIST1H2AI/HIST2H2AB/HIST1H2BO/HIST1H2BK/HIST1H2BL/HIST1H2AE/HIST1H2BF/HIST1H2BJ/HIST1H2BN/HIST1H2BC/HIST1H2BD/HIST1H4A/HIST1H2BH/HIST1H2BE/HIST1H2BG
SGCGSSAAA_E2F1DP2_01	SGCGSSAAA_E2F1DP2_01	161	-0.524638	-2.25065	0.00195695	0.0185682	0.0130528	6860	tags=47%, list=21%, signal=37%	UBR7/FBXO5/NUP62/ACO2/KIAA0825/SMC1A/THAP8/POLD1/POLD3/PIM1/DCK/PRKDC/WDR62/ING3/TMEM143/SMC6/DCTPP1/AK2/RAVER1/MCM6/ZNF367/PCNA/PAQR4/SYNGR4/CTDSPL2/MSH5/E2F1/DNAJC9/RANBP1/GINS3/HMGA1/RMI2/ALDH6A1/FMO4/ILF3/PCIF1/PHC1/VCAN/MXD3/FKBP5/FANCG/PHF5A/HIST1H3A/E2F8/PRPS1/TFAP4/YBX2/DNMT1/MRPL40/GEN1/MCM7/FANCC/POLE2/MCM3/MCM4/H2AFZ/PAN2/MAZ/POLE4/PTMA/CDCA7/TMEM108/SUV39H1/GLRA3/HIST1H2AH/ACBD6/HNRNP…
AACWWCAANK_UNKNOWN	AACWWCAANK_UNKNOWN	131	-0.435905	-1.81774	0.0019685	0.0185682	0.0130528	5959	tags=35%, list=18%, signal=29%	SSBP3/BRD8/UQCR10/UCKL1/PA2G4/AAMP/JARID2/TNFRSF19/NFIB/ACP6/ZDHHC14/FOXP3/EXO1/SNX1/HSCB/R3HDM1/HCFC1R1/PBXIP1/THOC6/LARS/ANGEL1/TMEM160/CCDC25/NDRG2/LIX1L/PCDH17/IGF2BP3/CUTA/LMO1/ZNF277/CALR3/C19orf44/SH2D6/ESPL1/TRMT10A/CA11/DOCK4/FAM227B/RPL7/PRIM1/JADE1/INTS9/PPOX/MRPL24/SHMT2/IMPDH2
TAXCREB_01	TAXCREB_01	124	0.384332	1.64486	0.00200803	0.0185682	0.0130528	3878	tags=27%, list=12%, signal=24%	KDM3B/RAB37/HHIP/HS6ST2/USP14/RUNDC3A/VGF/SCAMP5/TSC22D2/GLYR1/NR4A3/IRX4/OTUB2/KDELR3/PPP2CB/ARIH1/CCND2/OSBP/GPR158/DUSP1/KDM2A/VEZF1/DNAJB2/ZBTB7A/ANKS1A/MARCKS/ARMCX3/CDC42/HOXA10/HOXB1/GPR3/PHF20L1/TRAPPC10/NR2F1
GGGNNTTTCC_NFKB_Q6_01	GGGNNTTTCC_NFKB_Q6_01	120	0.377824	1.6014	0.00201207	0.0185682	0.0130528	5197	tags=29%, list=16%, signal=25%	GDPD5/RASSF2/CCL5/CPEB4/TNFSF15/LASP1/PTGES/IL1RN/GATA4/RYBP/HOXA4/NFKB2/RBMS1/SMPD3/CCND2/NFKBIA/BATF/SH2B3/RELB/UBE2H/NFAT5/S1PR2/DCLK1/CSF1R/BCL3/IL6/SLC25A18/ARID1A/CCDC107/SLC12A2/CNTF/CSF2RB/G3BP1/STX4/CD74
HFH4_01	HFH4_01	162	0.357598	1.58819	0.00204082	0.0185682	0.0130528	4331	tags=24%, list=13%, signal=21%	CYP26A1/HOXB3/HEXIM1/SGK1/SPATA18/CPEB4/MYO10/ATOH8/PRDM1/KCNG3/PPARG/ABCA6/ZIC5/BAMBI/ATP2A2/MYO1E/NR4A3/SLC10A7/HOXA4/MGLL/TOM1L2/KIRREL3/CD68/ID1/XPO4/CRH/GABARAPL1/ID2/ZNF423/FSTL1/UBE2H/HOXA10/MAB21L2/FRMPD1/ANGPTL1/JUP/TPPP3/RUNX1T1/GNAZ
IRF2_01	IRF2_01	117	0.470219	1.97017	0.00204499	0.0185682	0.0130528	5354	tags=31%, list=16%, signal=26%	XAF1/BST2/USP18/IFNB1/IFNL3/PARP9/DDX58/DUSP10/CXCL10/PSMB8/TAP1/PSMB9/IFNL2/DTX3L/B2M/ME3/LIF/IL15RA/PRKD2/LDB2/FLT3LG/TAPBP/KDM3A/GPR52/USF1/MED13/GSDMD/TNFSF13B/ATF3/PRDM16/CDK6/FAM13C/YY1AP1/DLG1/ASH1L/NR3C2
TGASTMAGC_NFE2_01	TGASTMAGC_NFE2_01	178	0.33445	1.50311	0.00207469	0.0185682	0.0130528	6139	tags=31%, list=19%, signal=25%	TINAGL1/MYO10/GADD45A/SQSTM1/PRDM1/LAMA3/SLC16A6/WDFY3/SEC24D/GADD45G/DHRS3/TEX19/MYBPH/ITPKC/ABCD1/ALS2CL/CRYBA2/BTK/TMCC1/MDM2/ANGPTL4/RELL2/OTUD7B/MAPRE3/FBXO2/DYNC1H1/GABARAPL1/PLEC/PSMD11/ABCB6/SLC26A1/PHLDA2/DIRAS1/SYNPO/VAT1/C9orf139/IL6/TIAL1/ZC2HC1C/AP5B1/RIT1/CALB2/VDR/MPP5/CAMKK1/CHPF2/FBXO30/PAK6/EIF4E/ARHGAP32/FGF9/ABCF3/BAZ2A/PSMD7/ABHD4
BACH1_01	BACH1_01	236	0.390118	1.81429	0.00209644	0.0185682	0.0130528	3600	tags=26%, list=11%, signal=23%	HSPB8/LRRC15/HOXB3/SGK1/CHST1/SQSTM1/LAMC1/LAMA3/NTN4/SEC24D/IL1RN/RUNDC3A/KBTBD8/PSME4/MYBPH/GTPBP2/ITPKC/PPP1R15A/TPP1/PCYT2/ABCD1/SLC45A3/BTK/VWA7/TRAF3/PHF23/SCRN1/PADI3/ELL/LONRF3/SLC4A11/CIDEC/RELL2/ACADVL/CAPN12/ECM1/DSC2/OSBP/CSRNP1/DYNC1H1/GABARAPL1/BCL9L/PLEC/BDKRB1/PSMD11/HCN3/SLC26A1/MMP1/PHLDA2/TREX1/GIT1/DIRAS1/S1PR2/DYRK1A/TNRC6A/UCN2/GPR3/SHC3/C9orf139/TIAL1/TFE3
NFKB_C	NFKB_C	235	0.32754	1.5212	0.00210526	0.0185682	0.0130528	5557	tags=27%, list=17%, signal=22%	CCL22/TINAGL1/CDH5/RND1/GDPD5/IFNB1/CCL5/SMOC1/IRF1/TNFSF15/ICAM1/LASP1/CXCL10/ZNF217/GRIN2D/PTGES/GRK5/LCN2/IL1RN/GATA4/TIAF1/PARP8/EGF/ANKHD1-EIF4EBP3/NFKB2/SMPD3/DNAJA1/EGR3/NFKBIA/BHLHE40/IL13/INO80D/ID2/SH2B3/VEZF1/TRIB2/LCAT/NFAT5/S1PR2/PTHLH/HHATL/MAP3K8/ACAP3/DCLK1/BCL3/TFE3/NOTUM/CCDC107/PCBP4/CDK6/GNA13/G3BP1/YY1AP1/BCL2L1/STX4/CD74/ASH1L/RHOG/RORC/TOP1/LYPLA2/NUP153/FGF1
SF1_Q6	SF1_Q6	235	0.354332	1.64563	0.00210526	0.0185682	0.0130528	6967	tags=35%, list=21%, signal=28%	NAV1/HEXIM1/MSI2/MPRIP/KIF5A/SCNN1G/RILP/CTSD/SEMA7A/PPTC7/ST3GAL5/ABHD3/ARF3/RNF19B/RYR3/ABTB2/HOXC13/CHGA/PPM1E/RASAL1/APBB1/TOM1L2/KIRREL3/ATP1A4/CX3CL1/WBP1L/RBMS1/STX1B/SRCIN1/KDM5A/FNDC5/FBXO2/GABARAPL1/RHCG/KCNC1/GPR52/FBXL19/CCNE1/RAB11FIP5/SPAG9/DIRAS1/SLC30A3/TNRC6A/ANKRD9/CAMK2G/BCL3/TSC1/SIK3/ZNF768/ST8SIA1/TPPP3/KCNK1/CHD2/HAS3/EPN3/CNTF/RASGRP2/SLC37A2/TTLL7/RELT/HCN4/PRRC2C/DHRS11/…
E2A_Q2	E2A_Q2	217	0.327236	1.50134	0.0021097	0.0185682	0.0130528	4400	tags=25%, list=13%, signal=22%	CYP26A1/TMEM165/MDGA1/JAZF1/EPHA2/SH3TC1/MYLIP/HRC/GADD45G/DHRS3/SH3GLB2/ATP2A2/LOXL4/KBTBD8/CHD5/GAB2/CPEB3/USP32P2/MIR22HG/PLCB2/CBFA2T3/TRPV3/KCP/RAPSN/NSG2/TAB2/SEPT3/ANKHD1-EIF4EBP3/SKIL/LMTK2/FNDC5/FSCN2/ARMCX2/DCT/EIF4ENIF1/ESRP2/PDLIM4/HMBOX1/FITM1/PRPF38B/SLC30A3/GPRC5B/CAMK2G/USB1/MACF1/GGNBP2/KIAA0355/JUP/JSRP1/TPPP3/JADE3/ITSN2/EVX1/VDR/GRB2
E47_01	E47_01	234	0.359029	1.66639	0.0021097	0.0185682	0.0130528	6523	tags=31%, list=20%, signal=25%	CYP26A1/IRF1/PODXL/DUSP10/EPHA2/NEXN-AS1/FAM98A/PPTC7/MYLIP/CORO2A/RAB26/SH3GLB2/VKORC1L1/CHD5/DDIT4L/FRMD5/CELF3/NSD1/MED10/NR4A3/CACNA1H/PARP8/CBFA2T3/TRPV3/TRIP10/KCNJ4/EPB41L4B/CDYL2/NSG2/DLL4/BRSK2/ZMAT3/ID1/CCNYL1/RELL2/CCND2/WNT9A/KCNH2/BCL9L/FLNC/PLEC/CALB1/EIF4ENIF1/DUSP9/PICK1/GGN/CACNB3/CAMK2G/MACF1/PTK2B/CHMP4B/ITGA1/GRB2/INHA/SORBS3/MPPED2/PPP1R21/SHCBP1L/CORO1A/TREML2/RORC/ERG/ERN1/…
LMO2COM_02	LMO2COM_02	209	0.352034	1.60936	0.0021097	0.0185682	0.0130528	5069	tags=27%, list=15%, signal=23%	KCNK3/CDH5/ENOX1/ALPK3/SLC8A3/CPEB4/ESPNL/BIN1/PTP4A1/LRRC4/SPRY4/TNK2/PRDM1/LMO2/SEMA7A/ACVRL1/GADD45G/ZBTB7B/BAMBI/UNC13D/SUSD1/LHX6/PPM1E/HNRNPL/ARHGEF10L/NRP2/SLC45A3/PLXNB3/NUFIP2/PLEKHG6/ADCY6/SPINT1/SIX1/WNT11/ID2/SH2B3/TOB1/CCNE1/LCAT/S1PR2/HOXA10/PIP5K1B/PITX2/DLX3/TNFSF13B/ITGB1BP2/RUNX1T1/INHA/SLC41A1/GRIN2B/SYT7/MAP4K3/CAPN1/VPS18/NR4A1/MYO18A
TGANNYRGCA_TCF11MAFG_01	TGANNYRGCA_TCF11MAFG_01	273	0.309301	1.45531	0.0021097	0.0185682	0.0130528	5322	tags=25%, list=16%, signal=21%	SMOX/KLHL3/SLC8A3/UCHL1/MAPK3/NEDD9/JAZF1/GADD45A/SQSTM1/PRDM1/SLC16A6/WDFY3/SEC24D/PPARG/GADD45G/C1orf61/SNTB2/GAB2/MIR22HG/NR4A3/RASAL1/AAK1/MAPK12/BTK/SAMD12/PCDHAC2/ITPRIP/TMCC1/ZNF296/DUSP2/SRCIN1/ANGPTL4/FBXO2/MYOC/CRH/OSBP/ATP2A3/GABARAPL1/FLNC/SEC23A/PLEC/NR6A1/FMNL1/PSMD11/ABCB6/HSP90AB1/TOB1/CDK9/TBXAS1/LRP1/IL6/KRT13/NAP1L5/ADAM23/PHF21B/POP1/DYNC1I1/TTLL7/KCTD4/RNF182/SPEG/UBE2D1/CAMK…
IRF1_01	IRF1_01	215	0.411314	1.88233	0.00211864	0.0185682	0.0130528	4474	tags=28%, list=14%, signal=25%	XAF1/TRIM21/RSAD2/BST2/USP18/IFNB1/IFNL3/ISG15/EPAS1/CCL5/PARP9/DDX58/DUSP10/CXCL10/PSMB8/KANK4/CGA/TAP1/PSMB9/SEMA7A/IFNL2/PSMB10/DTX3L/B2M/LIF/IL15RA/IRF9/SAT1/CXCL11/STX11/AAK1/LDB2/DOCK9/AKIRIN1/FLT3LG/XPO4/TAPBP/LCOR/KDM3A/PRDM10/EDA/CHST11/HOXA10/USF1/PITX2/MBD6/SMAD6/MED13/STX17/IL6/GSDMD/VAMP3/TNFSF13B/RIT1/HOXD9/NFIX/ATF3/RUNX1T1/PRDM16/CDK6/CNTF
STTTCRNTTT_IRF_Q6	STTTCRNTTT_IRF_Q6	172	0.521945	2.32152	0.00211864	0.0185682	0.0130528	4584	tags=33%, list=14%, signal=28%	C19orf66/XAF1/TRIM21/SLC12A7/RSAD2/DHX58/BST2/UBA7/IFIT3/BATF2/USP18/IFNB1/ISG15/IFIT2/IFI44/PARP9/LGALS3BP/SLC25A28/DDX58/CXCL10/PSMB8/TAP1/PSMB9/PSMB10/DTX3L/B2M/LIF/CASP7/ZBP1/PRKD2/ZNF503/PSME2/KIRREL3/CDK12/FLT3LG/NAMPT/MGAT4A/TAPBP/TAPBPL/SFMBT1/BHLHE41/LRP2/USF1/PITX2/CBX4/MED13/ZEB1/GSDMD/TNFSF13B/DDR2/NFIX/FMR1/CDK6/PTK2/EDIL3/VAMP5
AP1_Q4_01	AP1_Q4_01	241	0.386208	1.79969	0.00212766	0.0185682	0.0130528	3600	tags=24%, list=11%, signal=22%	HSPB8/TINAGL1/CHST1/GADD45A/SQSTM1/LAMC1/PRDM1/LAMA3/SLC16A6/WDFY3/NTN4/SEC24D/DHRS3/PSME4/MYBPH/FRMD5/GTPBP2/ITPKC/PPP1R15A/SLC51A/PCYT2/HCLS1/ABCD1/MSI1/CRYBA2/BTK/AK5/TRAF3/TMCC1/CD68/EPB41L1/NR0B2/SLC4A11/RELL2/MAPRE3/RHBDF1/EMP1/FBXO2/ECM1/C15orf39/DYNC1H1/BCL9L/SLC38A3/PSMD11/HCN3/TOB1/SLC26A1/FSTL1/PHLDA2/TREX1/DIRAS1/SYNPO/DYRK1A/GJA1/UCN2/CSF1R/SHC3/TIAL1/TFE3
AP1_Q2	AP1_Q2	239	0.346859	1.6138	0.00213675	0.0185682	0.0130528	6348	tags=29%, list=19%, signal=23%	RAB37/CCL22/IGFBP6/ZNFX1/MPRIP/MAPK3/EPHA2/GADD45A/LAMC1/PRDM1/SLC16A6/WDFY3/CYP24A1/IL1RN/COL27A1/TEX19/MYBPH/EVI2B/GAB2/KCNN4/TRPV3/PDGFRB/CRYBA2/AK5/SCRN1/TMCC1/ID1/EPB41L1/RELL2/MAPRE3/HSPB7/KDM3A/KCNH2/FLNC/ROCK2/SLC38A3/PSMD11/APOBR/TOB1/GGN/UCN2/SHC3/STX17/IL6/ADORA2A/MEIS2/NLRC4/SDCBP/ARRDC4/VDR/CNTF/AXIN2/SLC31A1/UBQLN1/RAB22A/CAMKK1/CHPF2/CYP11A1/ANKRD28/TBC1D17/PAK6/HOXA11/BAZ2A/CACUL1…
AP1_Q6_01	AP1_Q6_01	239	0.37712	1.75459	0.00213675	0.0185682	0.0130528	3600	tags=24%, list=11%, signal=22%	ZNFX1/SGK1/PRSS22/MPRIP/MAPK3/CHST1/EPHA2/SQSTM1/LAMC1/PRDM1/SEC24D/IL1RN/GADD45G/VGF/KBTBD8/TEX19/PSME4/GAB2/ITPKC/PPP1R15A/HCLS1/ABCD1/TRPV3/PDGFRB/BTK/AK5/VWA7/SCRN1/EPB41L1/LONRF3/NR0B2/TSKU/CAPN12/HSPB7/GABARAPL1/KDM3A/KCNH2/FLNC/ROCK2/GABBR1/ABCB6/APOBR/TOB1/SLC26A1/ATP6V1A/PHLDA2/GIT1/GGN/VAT1/DYRK1A/TNRC6A/GJA1/DCLK1/UCN2/C9orf139/IL6/TIAL1/TFE3
AP1_01	AP1_01	248	0.330031	1.54016	0.00214592	0.0185682	0.0130528	3579	tags=20%, list=11%, signal=18%	HSPB8/TINAGL1/IVL/HS6ST2/EPHA2/GADD45A/SQSTM1/LAMC1/LAMA3/PPP2R5B/GADD45G/RUNDC3A/DHRS3/KBTBD8/COL27A1/TEX19/NEDD4L/MIR22HG/ABCD1/TRPV3/MSI1/ALS2CL/MAPK12/BTK/TRAF3/TMCC1/SLC4A11/RELL2/MAPRE3/DYNC1H1/GABARAPL1/PLEC/SLC38A3/ATP6V1C2/PSMD11/HCN3/ABCB6/SLC26A1/PRPF38B/PHLDA2/TBXAS1/DIRAS1/VAT1/TNRC6A/SHC3/STX17/C9orf139/C1orf220/IL6/TIAL1
AP1FJ_Q2	AP1FJ_Q2	242	0.366505	1.7102	0.00214592	0.0185682	0.0130528	6348	tags=33%, list=19%, signal=27%	RAB37/IGFBP6/ZNFX1/MPRIP/MAPK3/ATOH8/EPHA2/LAMC1/GRIN2D/PRDM1/SLC16A6/CYP24A1/IL1RN/RUNDC3A/VGF/KBTBD8/COL27A1/TEX19/MYBPH/ISG20/GAB2/KCNN4/TRPV3/TRIP10/PDGFRB/CMYA5/CRYBA2/AK5/SCRN1/TMCC1/ID1/EPB41L1/SLC4A11/LMTK2/RELL2/MAPRE3/ZNF23/KDM3A/FLNC/ROCK2/SLC38A3/GABBR1/PSMD11/TOB1/ATP6V1A/SYNPO/GGN/SLC20A1/UCN2/SHC3/STX17/IL6/TIAL1/HS3ST3B1/MEIS2/SDCBP/HOXD9/CRK/ARRDC4/VDR/AXIN2/UBQLN1/TLE4/RAB22A/CA…
COREBINDINGFACTOR_Q6	COREBINDINGFACTOR_Q6	232	0.324948	1.50206	0.00214592	0.0185682	0.0130528	6613	tags=31%, list=20%, signal=25%	RASSF2/PGF/STAT2/MMP13/MSI2/HHIP/S100A9/CALR/LMO2/SCNN1A/PDZD2/PPARG/LIF/ASB7/ARF3/ATP2A2/SNTB2/RNF19B/RYBP/RUNX2/HDAC9/MIR22HG/NR4A3/DYNLL1/MAFG/ZFHX3/SCRN1/PPP1R12C/LUZP1/TMEM62/ARMCX1/EMP1/PTPN22/EVI2A/CCR1/BATF/SDF2L1/IL13/GPR171/SLC12A6/SASH3/BMPR2/PTK2B/ORMDL3/AP5B1/MEIS2/ITGB1BP2/CRTAC1/IL7R/NFIX/PDZK1/ENPP2/TMEM86A/SLC37A2/SYT9/AZIN1/NR4A1/RHOG/RORC/CD6/PPP1R14C/SEPT9/ERG/PICALM/TMEM151A/…
ICSBP_Q6	ICSBP_Q6	220	0.499315	2.28642	0.00214592	0.0185682	0.0130528	4516	tags=33%, list=14%, signal=29%	PARP12/SLC12A7/BST2/UBA7/IFIT3/BATF2/USP18/IFNB1/ST3GAL4/IFNL3/ISG15/IFI44/IFI35/PARP9/CPEB4/TNFSF15/SP110/DUSP10/RRBP1/CHST1/GRIPAP1/IFIH1/LAMA3/PSMB8/TAP1/PSMB9/IFNL2/ZBTB18/ZMYND15/DTX3L/B2M/ZIC5/CTSS/PURA/CASP7/ZBP1/CELF3/PRKD2/CXCR4/TUBB6/ADAR/CXCL16/ZNF296/ITPR1/SP140/ANGPTL4/MGAT4A/TSKU/EMP1/TAPBP/SIX1/TAPBPL/KDM2A/CREBZF/LRP2/CNTFR/SOCS1/USF1/FUT8/CBX4/MED13/SIK3/GSDMD/TNFSF13B/DAPP1/MEIS…
AP1_Q6	AP1_Q6	238	0.398436	1.85048	0.00215054	0.0185682	0.0130528	3612	tags=25%, list=11%, signal=22%	HSPB8/TINAGL1/ZNFX1/MPRIP/PTP4A1/MAPK3/EPHA2/GADD45A/LAMC1/PRDM1/LAMA3/SLC16A6/WDFY3/IL1RN/RUNDC3A/DHRS3/VGF/KBTBD8/COL27A1/TEX19/PSME4/MYBPH/GAB2/ITPKC/TPP1/YWHAZ/ABCD1/TRPV3/PDGFRB/CRYBA2/BTK/AK5/TRAF3/SCRN1/TMCC1/NR0B2/SLC4A11/RELL2/TSKU/ECM1/HSPB7/DYNC1H1/KDM3A/FLNC/ROCK2/PLEC/PSMD11/SLC26A1/PHLDA2/DIRAS1/GGN/UCN2/GPR3/SHC3/STX17/C9orf139/TIAL1/TFE3/ADORA2A
BACH2_01	BACH2_01	243	0.407901	1.90338	0.00215054	0.0185682	0.0130528	5091	tags=31%, list=15%, signal=26%	HSPB8/TINAGL1/LRRC15/SGK1/CHST1/GADD45A/PRDM1/LAMA3/SLC16A6/RASD1/USP14/NTN4/SEC24D/RUNDC3A/DHRS3/KBTBD8/COL27A1/PSME4/ITPKC/ABCD1/TRPV3/ARIH1/CRYBA2/LRCH4/SAMD12/SCRN1/PADI3/TMCC1/NDEL1/ELL/NR0B2/SLC4A11/CIDEC/RELL2/MAPRE3/ACADVL/CAPN12/DSC2/ZNF23/CSRNP1/DYNC1H1/GABARAPL1/KDM3A/BCL9L/PLEC/BDKRB1/PSMD11/SLC26A1/MMP1/PHLDA2/DIRAS1/SYNPO/S1PR2/TNRC6A/DCLK1/UCN2/GPR3/SHC3/C1orf220/TIAL1/TFE3/HIVEP3/…
IK1_01	IK1_01	244	0.312454	1.45784	0.00215054	0.0185682	0.0130528	4590	tags=23%, list=14%, signal=20%	CYP26A1/RND1/IFNB1/SMOC1/ATP2B4/TNFSF15/ICAM1/PRDM1/VGF/ZIC5/NSD1/NR4A3/LHX6/ZSCAN29/PARP8/ZNF710/YRDC/NR2F6/MSI1/FAM89A/DLL4/ITPR1/LUZP1/HID1/NFKB2/RBMS1/RDH10/ARAP3/RHBDF1/EIF4ENIF1/HCN3/KIF12/RELB/UBE2H/ATP1A3/ZFPM2/LRP2/MID2/VAT1/LRP1/SHC3/C9orf139/LNX2/BCL3/ZEB1/IL6/VAMP3/ARID1A/VPS53/CRTAC1/DDX5/ZNF687/CDK6/GRIN2B/SORBS3/ARPC2
STAT5A_04	STAT5A_04	183	0.340016	1.52174	0.00215054	0.0185682	0.0130528	5035	tags=27%, list=15%, signal=23%	ALDH1A2/HOXB3/SMOX/SPRY4/PRDM1/CALR/PPP2R2A/ARL4C/GADD45G/WSB2/RYBP/RUNX2/FRMD5/GTPBP2/GCSAM/HOXC13/EHD4/CXCL11/ARIH1/AAK1/LDB2/CMYA5/NEXN/ARC/ITPR1/ANKHD1-EIF4EBP3/PBX1/FNBP1/FSTL1/EDA/AC097381.1/DUSP9/ZFPM2/HOXA10/PITX2/FEZ2/PIFO/MLXIP/BRD4/SSBP2/MSX2/TRIM62/GRIN2B/ARPC2/NEUROG2/KCTD4/NTNG2/DHRS11/NR4A1
IRF_Q6	IRF_Q6	223	0.547949	2.51423	0.0021645	0.0185682	0.0130528	4587	tags=36%, list=14%, signal=31%	UBE2L6/PARP12/LGALS9/TRIM21/RSAD2/DHX58/BST2/SERHL/BATF2/IFNB1/ST3GAL4/IFNL3/ISG15/IFIT2/DDX60/HOXB3/IFI44/IFI35/PARP9/CPEB4/TNFSF15/DUSP10/RRBP1/RTP4/CHST1/GRIPAP1/CXCL10/PSMB8/LMO2/IFNL2/PSMB10/DTX3L/B2M/HLA-F/ARF3/PURA/CASP7/IRF9/SAT1/ZBP1/PRKD2/CXCR4/PDGFRB/HIPK1/ADAR/C15orf41/PHF23/ZNF296/AKIRIN1/TAPBP/HTR2C/SIX1/UBR5/NLGN2/TAPBPL/KDM2A/SH2B3/CREBZF/GRIA3/NPEPPS/CNTFR/SOCS1/USF1/PITX2/DCLK1/…
IRF7_01	IRF7_01	229	0.480785	2.21617	0.0021645	0.0185682	0.0130528	4497	tags=31%, list=14%, signal=27%	C19orf66/PARP12/OASL/XAF1/TRIM21/SLC12A7/BST2/UBA7/BATF2/USP18/IFNB1/ISG15/IFIT2/DDX60/OPTN/HOXB3/PARP9/LGALS3BP/HS6ST2/SLC25A28/TNFSF15/SP110/DDX58/CXCL10/TAP1/PPP2R2A/PSMB9/ZMYND15/DTX3L/LIF/CASP7/CDYL/SAT1/NR4A3/LHX6/CXCR4/PARP8/STX11/KIRREL3/LDB2/ADAR/FAM50A/CXCL16/FLRT2/DLL4/RAPH1/ASCC2/RDH10/PIK3CD/ANGPTL4/TAPBP/KDM3A/STX16/HMBOX1/HOXA10/SOCS1/HHATL/PITX2/MAP3K8/CBX4/TSC1/ARF6/NOVA2/DAPP1/G…
ISRE_01	ISRE_01	223	0.493522	2.26449	0.0021645	0.0185682	0.0130528	3889	tags=30%, list=12%, signal=27%	XAF1/TRIM21/SLC12A7/DHX58/BST2/SERHL/UBA7/IFIT3/BATF2/USP18/IFNB1/ST3GAL4/IFNL3/ISG15/IFIT2/DDX60/OPTN/IFI44/PARP9/PML/SLC25A28/TNFSF15/DDX58/DUSP10/RRBP1/RTP4/GRIPAP1/CXCL10/IFIH1/GNB4/IFNL2/DTX3L/B2M/HLA-F/PURA/TSC22D2/IRF9/ZBP1/CELF3/NECAP2/PRKD2/EHD4/CXCR4/PARP8/CXCL11/ZNF296/NUFIP2/ANGPTL4/TSKU/ETNK1/TAPBP/HTR2C/OSBP/SIX1/LCOR/SH2B3/ZBTB7A/CREBZF/LRP2/USF1/CBX4/OVOL1/MED13/SIK3/GSDMD/TNFSF13…
MYOGENIN_Q6	MYOGENIN_Q6	229	0.326746	1.50613	0.0021645	0.0185682	0.0130528	6418	tags=31%, list=20%, signal=25%	ALDH1A2/CYP26A1/CDH5/HEXIM1/SMOC1/ATOH8/SCNN1G/EPHA2/FAM98A/FBLIM1/RRAGC/ST3GAL5/ZBTB18/HRC/SOWAHC/STAT5A/RNF19B/LOXL4/CNP/NEDD4L/TRPV3/ZFP91/DOCK9/DLL4/KRT15/HID1/SRCIN1/FSCN2/DCT/FMNL1/FGR/RNF152/S100A8/VEZF1/FITM1/PLEKHA4/LMOD1/SLC30A3/GGN/MBD6/PARD3B/HOXB1/TPCN1/BMPR2/GGNBP2/ARID1A/KIAA0355/JUP/CABP1/ITSN2/TRIM62/INHA/RUNDC1/CRIP2/SELPLG/SHCBP1L/KAZALD1/FLRT1/LRP10/PAK6/RAB35/CASQ1/DGKZ/PCGF5…
SMTTTTGT_UNKNOWN	SMTTTTGT_UNKNOWN	350	0.281369	1.35399	0.0021645	0.0185682	0.0130528	4617	tags=24%, list=14%, signal=21%	HOXB3/CPEB4/PTP4A1/LRRC4/MYO10/KLF7/ARL4C/ZBTB18/GADD45G/DHRS3/DIP2B/C1orf61/PURA/RYBP/GLYR1/C16orf72/NHLH2/NR4A3/LHX6/FZD5/PCYT2/CXCR4/YRDC/HOXA4/ZNF503/KIRREL3/DUSP4/BTK/EDARADD/PLEKHS1/DIO3/TAB2/XKRX/ITPR1/FBN2/GATA2/DDX3X/EPB41L1/SMPD3/SLC10A1/PREX1/WNT9A/SEMA4C/NR6A1/AKAP8L/AKAP8/KDM2A/ID2/SRSF5/PTGS1/TARDBP/SRGAP1/LMOD1/SLC30A3/GGN/FGFR4/LRP1/CNGB3/KIF1B/GPR153/MED13/CAMK2G/TIAL1/ATCAY/BMPR…
AP1_C	AP1_C	256	0.358401	1.67308	0.0021692	0.0185682	0.0130528	3579	tags=23%, list=11%, signal=20%	HSPB8/IVL/EPHA2/GADD45A/LAMC1/PRDM1/LAMA3/SLC16A6/WDFY3/NTN4/SEC24D/GADD45G/TEX19/PSME4/MYBPH/FRMD5/ITPKC/PPP1R15A/SLC51A/PCYT2/ABCD1/TRPV3/PPP2CB/PDGFRB/MSI1/CRYBA2/SHC4/BTK/CD68/EPB41L1/SLC4A11/MAPRE3/RHBDF1/EMP1/FBXO2/CAPN12/C15orf39/HSPB7/GABARAPL1/KDM3A/FLNC/ROCK2/PLEC/SLC38A3/ATP6V1C2/HCN3/TOB1/SLC26A1/FSTL1/MCF2/PHLDA2/DIRAS1/VAT1/DYRK1A/GJA1/SHC3/C9orf139/TIAL1
GTGGGTGK_UNKNOWN	GTGGGTGK_UNKNOWN	259	0.318913	1.48844	0.0021692	0.0185682	0.0130528	7321	tags=33%, list=22%, signal=26%	CCL22/IGFBP6/PGF/ATP2B4/UCHL1/MYO10/KLF7/PPARG/ACVR1C/SCAMP5/PURA/VTCN1/COL27A1/FAM214B/RUNX2/NR4A3/DYNLL1/ABCD1/OTUB2/TRPV3/BASP1/FOXO3/ITPR1/LUZP1/SEMA4C/KCNH2/EGR3/NCK2/CLCN2/BHLHE40/FAM91A1/APOBR/FSTL1/MFSD5/TUB/GIT1/MID2/PTHLH/SOCS1/LRP1/PITX2/HOXB1/RNF111/GPR3/PRKCE/MAB21L3/PCBP4/CHMP5/SLC12A2/CASKIN2/ZCCHC12/PRKCH/RUNDC1/ARPC2/CHKA/ADD3/MAP4K3/STX12/TAOK1/CYTH3/ASIC4/PANK1/A2M/PRRX1/PTPN7/…
AP1_Q4	AP1_Q4	251	0.320698	1.49712	0.00217391	0.0185682	0.0130528	3829	tags=21%, list=12%, signal=18%	CCL22/LRRC15/IGFBP6/ZNFX1/MPRIP/MAPK3/EPHA2/LAMC1/PRDM1/SLC16A6/WDFY3/IL1RN/RUNDC3A/KBTBD8/COL27A1/TEX19/MYBPH/ISG20/EVI2B/GAB2/KCNN4/TRPV3/PDGFRB/CRYBA2/BTK/AK5/SCRN1/PADI3/TMCC1/EPB41L1/SLC4A11/RELL2/MAPRE3/HSPB7/KDM3A/KCNH2/ROCK2/PSMD11/ABCB6/APOBR/SYNPO/GGN/HHATL/UCN2/GPR3/SHC3/STX17/IL6/TIAL1/ADORA2A/HS3ST3B1/ZC2HC1C
IRF1_Q6	IRF1_Q6	225	0.325173	1.49367	0.00217391	0.0185682	0.0130528	5381	tags=24%, list=16%, signal=21%	TRIM21/SLC12A7/IFNL3/EZR/SGK1/MMP13/LAMC1/IFNL2/RRAGC/ZBTB18/PSMB10/CTSS/SNTB2/NHLH2/PRKD2/YRDC/PSME2/KLF6/ZMPSTE24/SNAI1/VAMP8/ZNF296/FGB/PPP1R12C/USP32/NUFIP2/TAPBP/UGGT1/TAPBPL/LSR/SOX11/STX16/PRICKLE2/HLA-DQA1/NFAT5/HOXA10/USF1/DYRK1A/TNRC6A/PITX2/ADAM23/SIK3/MAB21L2/TNFSF13B/DAPP1/LRRC37BP1/RIOK3/RET/RNF31/LBX2-AS1/FIGN/RPS19/DLG2/NR3C2/CALU
NFE2_01	NFE2_01	250	0.361954	1.68845	0.00217865	0.0185682	0.0130528	6348	tags=30%, list=19%, signal=25%	HSPB8/TINAGL1/HS6ST2/JAZF1/EPHA2/GADD45A/SQSTM1/LAMC1/ZNF217/PRDM1/SLC16A6/WDFY3/GADD45G/KBTBD8/TEX19/GAB2/MIR22HG/HCLS1/ABCD1/ALS2CL/MAPK12/BTK/TRAF3/PHF23/SCRN1/TMCC1/MDM2/LONRF3/ANGPTL4/RELL2/FBXO2/CAPN12/DYNC1H1/GABARAPL1/PLEC/SLC38A3/PSMD11/ABCB6/ID2/VEZF1/TOB1/SLC26A1/PHLDA2/LMOD1/CDK9/TBXAS1/GGN/VAT1/TNRC6A/SHC3/C9orf139/BCL3/IL6/TIAL1/HS3ST3B1/ZC2HC1C/RIT1/CALB2/TTLL7/SPEG/SLC31A1/CHPF2/R…
AP1_Q2_01	AP1_Q2_01	249	0.34006	1.58445	0.00218341	0.0185682	0.0130528	4474	tags=24%, list=14%, signal=21%	HSPB8/TINAGL1/PTP4A1/SQSTM1/LAMA3/KAZN/WDFY3/NTN4/IL1RN/RUNDC3A/COL27A1/PSME4/MYBPH/GAB2/ITPKC/HCLS1/DNAJA4/LRCH4/TMEM104/PADI3/TMCC1/SFXN5/DNAH5/NDEL1/FOXL2/EPB41L1/LONRF3/NR0B2/SLC4A11/RHBDF1/KLF15/ACADVL/DYNC1H1/KDM3A/KCNH2/FLNC/GPR158/ARPC5L/RNF149/PSMD11/HCN3/PRPF38B/MMP1/DUSP9/DIRAS1/S1PR2/SLC30A3/GGN/DYRK1A/UCN2/GPR3/C9orf139/TFE3/ADORA2A/CLDN4/HS3ST3B1/RIT1/DDR2/ENO2/SLC41A1/CNTF
YCATTAA_UNKNOWN	YCATTAA_UNKNOWN	466	0.267885	1.33241	0.00220264	0.0185682	0.0130528	4579	tags=22%, list=14%, signal=19%	HSPB8/ALDH1A2/BATF2/ENOX1/RASSF2/HOXB3/SMOC1/PLIN1/MSI2/HHIP/SLC8A3/HS6ST2/LRRC4/SLC23A3/JAZF1/EPHA2/FRZB/PRDM1/FAM193B/RASSF7/SLC41A2/PCK1/SEC23B/BAMBI/PURA/CHD5/ID3/NHLH2/FRMD5/NSD1/HOXC13/TENM1/LHX6/PCYT2/TMEM179/PPM1E/IRX4/ZNF503/CPNE5/KLF6/ZFHX3/C15orf41/GRM8/PCDHAC2/DOCK9/C3orf35/RHOBTB1/CACNG8/ATP13A4/USP32/RBMS1/DPYD/GOLT1A/SLC6A4/CAPN12/HTR2C/KCNH2/HOXA9/C1QTNF7/UBR5/FURIN/DCT/TMEM178A/W…
WGTTNNNNNAAA_UNKNOWN	WGTTNNNNNAAA_UNKNOWN	460	0.272119	1.34991	0.00220751	0.0185682	0.0130528	4301	tags=20%, list=13%, signal=17%	CYP26A1/KDM3B/GDPD5/ENOX1/IGFBP6/RASGRP3/PARP9/ITGA10/PTP4A1/LRRC4/ALDH1A3/ATOH8/SLC23A3/SH3D21/KLF7/PRDM1/KCNG3/ARHGAP30/ONECUT2/ZBTB18/DTX3L/DHRS3/MANF/RYBP/COL27A1/GAD1/C3orf20/HDAC9/FRMD5/ITPKC/NSD1/NR4A3/PEX11A/HOXC13/FBXO40/PCYT2/CXCR4/ZNF710/MAF/YRDC/RREB1/NR2F6/SLC22A14/LDB2/CMYA5/BASP1/MARK2/FLRT2/WBP1L/GRM8/DNAH5/GATA2/ARMCX1/ZNF281/CCR1/HOXA9/C1QTNF7/PRDM10/CREBZF/ZNF423/MAPK14/CC2D2B/…
TCANNTGAY_SREBP1_01	TCANNTGAY_SREBP1_01	434	0.281727	1.38667	0.00223714	0.0185682	0.0130528	5132	tags=24%, list=16%, signal=20%	KDM3B/HMOX1/MSI2/LRRC4/GPNMB/RFTN1/HK2/HECTD4/LAMA3/ALOX5/CALR/IL1RAPL2/CTSD/SEC24D/RRAGC/TOM1/LIPG/ZFYVE26/PDP2/RAB26/DIP2B/CTSS/PURA/SWAP70/ANXA9/GTPBP2/GAB2/CTSA/TPP1/PCYT2/TMEM189/MAF/CBFA2T3/AFF4/GIPC1/CMYA5/FAM50A/ITPRIP/ETV3/SLC38A7/XPO4/KIT/CD164/LMTK2/LDHAL6B/BCL9L/UBE2W/SMCR8/ATP6V1D/KDM2A/CYP27A1/LRGUK/FBXO32/MCF2/NFE2L1/MFSD5/ATP6V1A/TUB/IGF2R/ARMCX3/NPEPPS/SLC6A20/LMOD1/RENBP/SLC30A3…
TGCTGAY_UNKNOWN	TGCTGAY_UNKNOWN	452	0.280705	1.38858	0.00223714	0.0185682	0.0130528	3482	tags=19%, list=11%, signal=17%	MAPK8IP2/CACNA1B/HELZ2/IGFBP6/CEACAM1/HS6ST2/PTP4A1/LRRC4/FAM124A/GADD45A/ZNF217/PRDM1/SLC16A6/WDFY3/ARL4C/PPP2R5B/P2RY6/DHRS3/RYBP/CHPF/MICAL1/DDIT4L/HSPA5/FRMD5/MIR22HG/NSD1/TTN/PPP1R15A/SRRM2/PPM1E/ZNF503/ARIH1/AAK1/SYT5/NRP2/NEXN/GPR157/MAPK12/HTR2B/SLC43A2/DIO3/GRHL3/TAB2/TMCC1/DOK4/CHI3L1/SPOCK2/DDX3X/NUFIP2/SLC5A3/TMEM62/CCND2/MYOC/SEMA4C/SIX1/HSPB7/ZBTB5/ARMCX2/PLEC/TMEM178A/GABBR1/CACNA1…
OCT1_B	OCT1_B	227	-0.318831	-1.44864	0.00367647	0.0281615	0.0197965	4246	tags=22%, list=13%, signal=19%	HIST1H2AC/SKIDA1/KLF12/ZBTB32/ZNF362/BCL2/NDUFA4L2/SERTAD4/NFYB/ITPR3/POU2F3/C12orf57/VGLL3/SLC24A1/FBXO24/MID1/TLL2/RRAS/GNB3/SUCNR1/ZHX2/UQCC2/SLC25A12/BLNK/TTI2/MAP2K6/SLITRK6/DUSP6/EGR2/ZNF428/HIST1H2AH/TMSB4XP8/HIST1H2AJ/HIST1H3C/TRAF3IP2/THRA/H3F3B/HIST2H2AC/FZD2/SH3GL3/SH3BGRL/HIST1H2AB/HIST1H3B/HIST1H2BB/HIST2H2BE/HIST2H2AB/HIST1H2BK/HIST1H2BC/HIST1H2BM
OCT1_Q6	OCT1_Q6	226	-0.322613	-1.46427	0.00369004	0.0281615	0.0197965	4791	tags=26%, list=15%, signal=22%	CEP120/PLEKHA6/HOXA7/NFIA/PRKAG1/HIST1H2AC/SKIDA1/HOXA3/DTD2/KLF12/ZBTB32/ZNF362/BCL2/SERTAD4/NFYB/ITPR3/POU2F3/C5orf38/C12orf57/VGLL3/FBXO24/MID1/TLL2/FZD4/GNA14/SEMA6C/SUCNR1/NPR3/ZHX2/RGS3/HIST3H2A/BLNK/PCDH8/MAP2K6/SLC7A11/RPP21/TRERF1/ADAMTS19/SOX12/DUSP6/AK8/EGR2/ZNF428/MAP2/CDCA7/SIK2/TMEM136/TMSB4XP8/COL12A1/THRA/H3F3B/HIST2H2AC/SH3GL3/SH3BGRL/HIST1H2AB/HIST1H3B/HIST3H2BB/GNB1L/HIST1H2BC
OCT_Q6	OCT_Q6	224	-0.322544	-1.46257	0.00369686	0.0281615	0.0197965	3618	tags=21%, list=11%, signal=19%	SERTAD4/NFYB/ITPR3/POU2F3/C12orf57/VGLL3/FBXO24/MID1/PIGT/TLL2/RRAS/FZD4/SEMA6C/SUCNR1/ZHX2/UQCC2/SLC25A12/BLNK/TTI2/PCDH8/MAP2K6/SLITRK6/RPP21/TRERF1/HOXC11/DUSP6/EGR2/ZNF428/DPYSL2/HIST1H2AH/TMSB4XP8/HIST1H2AJ/HIST1H3C/TRAF3IP2/THRA/H3F3B/HIST2H2AC/FZD2/SH3GL3/SH3BGRL/HIST1H2AB/HIST1H3B/HIST1H2BB/HIST2H2BE/HIST2H2AB/HIST1H2BK/HIST1H2BC/HIST1H2BM
YY1_Q6	YY1_Q6	224	-0.316318	-1.43434	0.00369686	0.0281615	0.0197965	6297	tags=29%, list=19%, signal=24%	FIZ1/ECH1/PIAS3/TMEM69/HOXC4/RABL6/ATF1/ZNF524/KIAA1143/NDRG3/TBC1D14/RBM15B/UBE4B/RALA/EMC6/STX10/RNF26/UPF3B/TAF6/TJAP1/PREPL/FUZ/PRKCSH/CCDC151/PAGR1/UBIAD1/SNAP25/CASC3/SF3A1/SMYD5/PBX3/CLK2/CHTOP/WDR34/MIOS/DSCAM/ADK/PCIF1/WDR13/DAP3/HMGB3/MGME1/CNPY4/TXNDC12/KIF15/ENSA/UQCRH/NAPEPLD/ZC3HC1/RPP25L/RBM3/PTMA/DDX23/EIF4A1/C21orf58/RPL35A/NACA/CYB5D2/YBX1/DEPTOR/ATF4/RPS8/BTF3/TMEM187/SZRD1/CCN…
NFY_C	NFY_C	223	-0.334302	-1.51503	0.0037037	0.0281615	0.0197965	5092	tags=26%, list=15%, signal=22%	DLEU1/CKS2/HELB/WDR19/ELAC2/STARD7/HSCB/MED30/HIST1H2AC/SKIDA1/UBE2C/KIF20A/FDPS/RPRD2/MRPL51/ARRDC3/ZNF362/ETV5/ACYP1/MCTS1/TECR/RPA2/CALM2/NDUFS8/COA3/CEP57/GPC3/ARL17A/CHP1/GCA/HIST1H3A/SPC25/DCAF11/ADAMTS19/SPAG7/ENSA/OGG1/TMA7/HNRNPA1/ESPL1/MAZ/KATNB1/SLC12A1/TMEM108/FOXN3/SNRPA/IFT27/NCAPD2/TRAF3IP2/CHAC1/H3F3B/CBX5/YARS/NFATC4/HIST1H4C/HIST1H2BC/HIST1H4A
NFMUE1_Q6	NFMUE1_Q6	232	-0.347898	-1.58228	0.00373134	0.0281615	0.0197965	5820	tags=29%, list=18%, signal=24%	ATF1/C1orf131/GABPB2/OARD1/PAX2/KIAA1143/RBM15B/UBE4B/BCL11B/RALA/FAM160A2/RNF26/CIPC/DNAJC7/PSMD8/PRMT1/RPRD2/COX20/PRKCSH/RAC1/CCDC151/NDUFA4L2/UBIAD1/SNAP25/SMYD5/PBX3/CHTOP/MID1/SLC39A9/MIOS/ADK/PCIF1/BRD3/RPA2/DAP3/EXT1/HMGB3/ZIC3/SUV39H2/ODF2/C19orf48/H1F0/RBM12/GNL3L/GNPAT/PRPS1/BABAM1/KIF15/ENSA/UQCRH/HNRNPA1/ZC3HC1/CSTF2T/RBM3/ERH/CPNE1/NDUFB1/C21orf58/RPL30/RPL35A/NACA/CYB5D2/RPS27/SNRP…
KTGGYRSGAA_UNKNOWN	KTGGYRSGAA_UNKNOWN	74	-0.440546	-1.68118	0.00375235	0.0281615	0.0197965	5909	tags=39%, list=18%, signal=32%	POLD1/PIM1/UHRF1/ZBTB8OS/TUBA4B/RBBP4/MCM6/MMS22L/PRPF38A/R3HDM1/DDB2/RANBP1/RMI2/EZH2/ORC1/SH3KBP1/ZHX2/TUBA3E/MCM7/LIG1/RIN2/PRRT2/MCM3/CDCA7/SIK2/PRIM1/YARS/RFC4/LUC7L2
MYC_Q2	MYC_Q2	175	-0.377726	-1.65068	0.00378072	0.0281615	0.0197965	6008	tags=33%, list=18%, signal=27%	AP3M1/PTPRF/VWA2/PA2G4/TDRD1/C12orf66/CHD4/EMC1/ZMYM6/SLC26A10/EBNA1BP2/PLEKHA6/YBX3/KRTCAP2/CTBP2/AK2/ARHGAP20/AGMAT/COPS7A/HNRNPF/RHEBL1/TAF6L/PTGES3/UBIAD1/ALDH18A1/TSPAN4/SFXN2/NAT10/ADK/NIT1/FCHSD2/ILK/MRTO4/NUDC/MACROD1/E2F8/HMGN2/ALX4/TXNDC12/HOXC11/COMMD3/HNRNPA1/TIMM10/TAGLN2/EIF4B/RPUSD4/ARL3/FXYD6/TGFB2/YBX1/RPL22/RFX5/UBXN1/CBX5/STMN1/SHMT2/SLC43A1
CATRRAGC_UNKNOWN	CATRRAGC_UNKNOWN	116	0.356786	1.49458	0.0040568	0.0298354	0.0209732	6410	tags=34%, list=19%, signal=28%	GADD45A/TIAF1/ABTB2/TENM1/CHGA/AFF4/LONRF3/NFATC3/KCNH2/HNF4G/HPCA/PCGF2/TOB1/ZNF423/FBXL19/SPAG9/CHRFAM7A/SMAD6/TFE3/QSOX1/RAB7A/DPP8/GBX2/HOXD10/DDX5/GPRIN3/PNCK/HCN4/DHRS11/NUDT4/ZNF276/PRSS27/ERG/HOXA11/BCOR/FAM83H/KCNQ4/RASAL2/MPP3/RUNX1
GGARNTKYCCA_UNKNOWN	GGARNTKYCCA_UNKNOWN	65	0.441077	1.66668	0.00430108	0.0312366	0.0219581	6731	tags=38%, list=20%, signal=31%	RAB37/IFNB1/PPFIA3/PTGES/NIM1K/CHPF/ZNF503/SKI/EGF/SKIL/DNAJA1/GPR158/UBR5/SPAG9/MAP3K8/ST8SIA1/AP5B1/RASGEF1A/ITGA1/ATP1B3/RORC/DNAJB5/HOXB4/MED1/MAP4K2
TGGNNNNNNKCCAR_UNKNOWN	TGGNNNNNNKCCAR_UNKNOWN	385	0.265617	1.29114	0.0043956	0.031529	0.0221637	4971	tags=23%, list=15%, signal=20%	TINAGL1/CDH5/PGF/PADI1/TNFSF15/MLLT10/MAPK3/SH3TC1/KCNG3/SALL4/SCNN1A/TMEM255A/ARL4C/PPTC7/PCK1/STAT5A/SLC22A1/ATP2A2/CAMKV/C1QTNF1/SWAP70/DDIT4L/GTPBP2/KCNN4/CPEB3/EHD4/PDGFRB/GPRC5C/KANK1/GDPD3/GRHL3/VWA7/WBP1L/AQP3/PLXNA3/SULT1A1/TMEM182/SRCIN1/TIMP4/MGAT4A/FSCN2/TIMM10B/CSRNP1/KCNH2/HOXA9/DAB2IP/NFKBIA/BHLHE40/TMEM178A/SLC38A3/ESRP2/S100A8/SULT1A2/LRRC59/UBE2H/EDA/HDX/LMOD1/ZFPM2/HOXA10/PTHLH…
GCCATNTTG_YY1_Q6	GCCATNTTG_YY1_Q6	411	-0.280625	-1.35217	0.00548446	0.0388594	0.0273167	5517	tags=25%, list=17%, signal=21%	ATF1/RAPGEF4/METTL16/OARD1/ZNF747/KIAA1143/ING3/TBC1D14/JARID2/METTL3/RRM1/EMG1/KNTC1/RALA/EMC6/RNF26/UPF3B/APLP1/CIPC/TAF6/KPNA6/TJAP1/DYRK1B/IRX5/MAP2K5/R3HDM1/MRPL51/PDSS2/NELFA/AIP/PRKCSH/CCDC151/UBIAD1/CASC3/GAPDH/SF3A1/SMYD5/CHTOP/ILF3/ADAM11/MIOS/CDKN1B/DSCAM/ADK/NUDT3/RBM4B/PCIF1/WDR13/UBA52/SRGAP2/NDUFS8/DAP3/HEXIM2/MGME1/TGIF1/COX8A/H1F0/RBM12/CNPY4/LMNB1/NCAPH2/EEF1B2/RPL18A/KIF15/RBMX…
OCT_C	OCT_C	214	-0.319046	-1.43662	0.00562852	0.0393996	0.0276964	4790	tags=27%, list=15%, signal=23%	PLEKHA6/YBX3/HOXA7/NFIA/REM2/HIST1H2AC/SKIDA1/HOXA3/MIR17HG/ZNF362/BCL2/SERTAD4/NFYB/ITPR3/POU2F3/NXT2/C12orf57/FBXO24/TLL2/RRAS/FZD4/FGFR2/GNA14/SEMA6C/SUCNR1/ZIC3/DSE/ZHX2/UQCC2/SLC25A12/HIST1H2AM/HIST3H2A/BLNK/TTI2/PCDH8/MAP2K6/HOXC11/EGR2/ZNF428/DPYSL2/HIST1H2AH/TMSB4XP8/HIST1H3C/TRAF3IP2/THRA/H3F3B/BMP5/HIST2H2AC/SH3GL3/SH3BGRL/HIST1H2AB/HIST1H3B/HIST1H2BB/HIST3H2BB/HIST1H2BO/HIST1H2BK/HIST1…
E2F1_Q4	E2F1_Q4	236	-0.312249	-1.42068	0.00571429	0.0395238	0.0277837	8492	tags=40%, list=26%, signal=30%	SASS6/SPRED2/RNF219/MAP3K13/KIF4A/CBX3/NHLRC2/PKMYT1/PIK3R3/NASP/WEE1/RSBN1/SMC3/FCF1/DGCR8/POLA2/RAD51/SKP2/ZNRF1/GPC2/MELK/CRLS1/SLC38A2/FBXO5/TRIM28/SMC1A/OGDH/E2F7/CHTF18/NOP10/HOXB9/OSBPL9/OARD1/PRKDC/TMUB2/PDZD11/WDR78/CTNND2/ECE1/KNTC1/ZDHHC17/HOXA7/KPNA6/PCNA/PRMT1/THAP11/ETV4/ZNF362/E2F1/LGALS1/PRKCSH/DNAJC11/CCDC151/CIT/DDB2/GPS2/RANBP1/PPP2R1A/RMI2/FMO4/UXT/IPO9/NR4A2/EZH2/SLC39A9/CDKN…
RRCCGTTA_UNKNOWN	RRCCGTTA_UNKNOWN	82	-0.431132	-1.67232	0.00582524	0.0398172	0.02799	9025	tags=49%, list=27%, signal=35%	TUBA1B/CDC27/BAP1/TNPO3/ATF7IP/CYP1B1/UBALD1/FXR1/WEE1/AURKA/SNRPD1/CLDN3/ABHD17B/UBE2S/TPI1P2/DIABLO/RBBP8/PIBF1/GART/STK16/EWSR1/NFIA/VIM/TIMM9/C9orf85/ILF3/KIAA0586/EZH2/BANF1/GLB1L/SLC25A14/HNRNPC/PHF7/MAZ/TAGLN2/HENMT1/SUV39H1/DCAKD/JADE1/LUC7L2
TMTCGCGANR_UNKNOWN	TMTCGCGANR_UNKNOWN	160	-0.358524	-1.53616	0.00590551	0.0398965	0.0280458	4700	tags=24%, list=14%, signal=21%	VDAC3/UPF3B/SLC25A11/THAP2/MMS22L/WDR6/MATR3/LINC00337/PLOD2/GAS8/AGL/ICMT/FSIP1/FGFR1OP2/CHURC1/MPC2/IFT74/THAP7-AS1/PUF60/RPS15A/RPL17/TMEM209/TTC23/NUDT2/NAA38/MBTPS1/STXBP4/MDH2/DGUOK/LRRC28/COX7B/COQ9/SUV39H1/RPS6/RPS7/RPL26/RPL10A/RPL12/LUC7L2
RAAGNYNNCTTY_UNKNOWN	RAAGNYNNCTTY_UNKNOWN	121	0.35965	1.53105	0.006	0.040069	0.028167	5317	tags=28%, list=16%, signal=24%	GDF1/HEXIM1/STRA6/KLF7/S100A9/LMO2/FAM193B/SEMA7A/CTSS/ID3/MAFG/AFF4/ZFP91/PTPN12/TMEM150A/SHANK2-AS3/PAX8/LCOR/RNF152/INO80D/PXK/TIAL1/BMPR2/CERS1/RUNX1T1/ITGA1/ENPP2/GNA13/CNTF/GDNF/AGAP2/TLE4/SCN3A/DLG2
TAAYNRNNTCC_UNKNOWN	TAAYNRNNTCC_UNKNOWN	141	0.344642	1.50095	0.00608519	0.0401761	0.0282423	3083	tags=21%, list=9%, signal=19%	MSI2/DUSP10/MDGA1/WWC1/GRIN2D/RASSF7/SEMA7A/ZBTB18/DIP2B/PURA/ATP2A2/UNC13D/ID3/ARRB1/MGLL/ELMO2/FOXO3/DLL4/LONRF3/CRH/KCNH2/FURIN/PLEC/CREBZF/ZNF423/FBXO32/MARCKS/ZFPM2/CERCAM
PXR_Q2	PXR_Q2	235	0.293732	1.36419	0.00631579	0.0407433	0.028641	6826	tags=31%, list=21%, signal=24%	ALDH1A2/HEXIM1/PLCG2/TNFSF15/KLF7/SCNN1A/GATA4/DHRS3/C6orf62/IMPG1/DIP2B/MANF/PURA/SAT1/GLYR1/NR4A3/ABCC4/HOXC13/AFF4/SHC4/FAM50A/SCRN1/NUFIP2/NR0B2/SIX1/BHLHE40/FGR/TTYH1/FSTL1/GRIA3/CHST11/CACNB3/HOXA10/PITX2/SMAD6/OVOL1/GTPBP1/MACF1/CACNA1G/PRSS12/ZNF768/PLAT/GDI1/CABP1/MEIS2/HOXD9/CHD2/TNS1/MSX2/ITSN2/ZCCHC12/CNTF/GRIN2B/MAP4K3/TAOK3/SMAD1/ANGPT2/NR3C2/CYTH3/PRRX1/RNF212/FTCD/APOA5/GSK3B/ITIH…
NRF2_Q4	NRF2_Q4	232	0.295959	1.36806	0.00643777	0.0407433	0.028641	3579	tags=19%, list=11%, signal=17%	KIF5A/UCHL1/SQSTM1/LAMC1/PRDM1/LAMA3/SLC16A6/USP14/SEC24D/GADD45G/C6orf62/LOXL4/KBTBD8/TEX19/PSME4/ITPKC/MIR22HG/NR5A1/ABCD1/CRYBA2/BTK/SFXN5/EPB41L1/MAPRE3/CAPN12/BCL9L/FLNC/PLEC/ABCB6/TXNRD1/HSP90AB1/GPX2/SLC26A1/TFPI2/MCF2/PHLDA2/TREX1/TBXAS1/SYNPO/LRP1/SMAD6/C9orf139/IL6/TIAL1
P53_DECAMER_Q2	P53_DECAMER_Q2	228	0.310539	1.43152	0.00643777	0.0407433	0.028641	6141	tags=30%, list=19%, signal=24%	BATF2/HOXB3/UPK3A/SMOX/PML/GRIPAP1/SALL4/TSPAN1/TMBIM1/SLC4A4/INHBB/CHD5/TTN/ABCD1/MAF/PTAFR/PSME2/BTK/WBP1L/DOCK9/ZMAT3/KRT15/MDM2/HMGCS1/LMTK2/EP300/HOXA9/SLC1A3/DAB2IP/SPATC1/NLGN2/CREBZF/ZBTB21/NFE2L1/KCTD5/LRP1/C17orf82/FHDC1/PXK/DLX3/EGFR/BMPR2/WWP1/STRN3/HOXD10/IL7R/TJP2/TECTA/GNAQ/RCE1/ADD3/TLE4/FLRT1/RPS19/DLG2/RORC/ANGPT2/FAM219A/PRDM12/CTRL/HOXA2/PRRX1/EIF4E/KDM4C/HOXA11/FGF9/BAZ2A/DNA…
ERR1_Q2	ERR1_Q2	244	0.3058	1.42679	0.00645161	0.0407433	0.028641	7501	tags=36%, list=23%, signal=28%	NAV1/MSI2/HS6ST2/MPRIP/KIF5A/UCHL1/SCNN1G/WWC1/SEC61A1/WDFY3/SCNN1A/SEMA7A/PPTC7/RNF19B/OBSCN/TFEB/ID3/RYR3/PPM1E/RREB1/RASAL1/KIRREL3/CX3CL1/WBP1L/TMCC1/RXFP4/ZNF296/SRXN1/SRCIN1/KDM5A/IMPAD1/KCNH2/SHB/RHCG/SLC38A3/FBXL19/RAB11FIP5/SPAG9/ATP6V1A/DIRAS1/SMARCC2/SLC30A3/HHATL/TNRC6A/SNX18/ARF6/MAP1B/VSTM2L/PCBP4/KCNK1/CHD2/EPN3/RUNX1T1/CNTF/RASGRP2/SLC37A2/TTLL7/RELT/ADAM9/HCN4/PRRC2C/CYTH2/NR4A1/…
NRF2_01	NRF2_01	263	-0.302851	-1.40004	0.00740741	0.0455552	0.0320236	7189	tags=32%, list=22%, signal=25%	CPT2/TM2D3/ARHGAP4/MEGF8/ITM2C/NKIRAS2/GPANK1/ZNF322/MTFR1L/ARHGAP1/RMND5B/LYRM1/ALX3/SHC1/AP5M1/RAP2C/ZNF689/DIABLO/DDX50/PHF6/C12orf66/SLC6A14/TMUB2/EMG1/CUTC/DDOST/CDC123/RPS18/DNAJC7/CKS1B/MTMR4/TUFM/EPN1/RAB25/PYROXD1/LZIC/ZNF585A/MRPL3/BCL2/TOMM22/PRKCSH/CCDC151/CBX8/ZNF22/DDX39B/AGL/DAZAP2/FBXO3/STK11IP/RRAS/CCDC85B/TIGD6/PPME1/FGFR1OP2/CSNK2B/KTI12/AAAS/COX15/PRDX5/FBXW9/ZNF585B/FIBP/DNMT…
ELK1_02	ELK1_02	244	-0.309166	-1.41648	0.00744879	0.0455552	0.0320236	6152	tags=34%, list=19%, signal=28%	POMP/LMAN2/TMEM9B/MTX2/SENP7/UBE2L3/ITM2C/RAB2A/NKIRAS2/ZNF322/ARHGAP1/LLPH/C1orf50/FBXO36/IMMT/SHC1/SMS/AP5M1/CGGBP1/RAP2C/OARD1/DIABLO/CHID1/ADPRM/GART/TTPAL/DDOST/TRAF7/GTF3C2/KRTCAP2/RBM22/RPS18/DNAJC7/CKS1B/MEA1/INO80B/WDR93/TUFM/EPN1/FUZ/FAF2/MRPL3/FANCD2/ZNF22/KLHDC3/HAT1/IPO4/HMGA1/SNF8/MRPL13/FBXO3/CLDN7/UBAC1/LSM5/CCDC25/SNRPB/DPCD/TIGD6/PPME1/IQCK/COX8A/ITGB3BP/FBXW9/PIH1D2/GNL3L/CLDN5…
YY1_02	YY1_02	238	-0.314896	-1.43863	0.00744879	0.0455552	0.0320236	5505	tags=27%, list=17%, signal=23%	NTRK3/ZNF689/ZNF524/KIAA1143/NDRG3/TBC1D14/RBM15B/CHD4/BCL11B/RALA/STX10/RNF26/UPF3B/GTF3C2/TAF6/PSMD8/DYRK1B/RPRD2/JTB/TAPT1-AS1/AIP/PRKCSH/EFCAB2/CCDC151/SNAP25/GPATCH4/FUT10/GAPDH/SMYD5/PBX3/CHTOP/CAMLG/SLC39A9/MIOS/ADK/NUDT3/TUBA1A/PCIF1/WDR13/UBA52/DAP3/EXT1/ZIC3/ODF2/C19orf48/H1F0/CNPY4/TFAP4/KIF15/ENSA/NAT8L/ERH/CDKN2C/C21orf58/RPL30/EEF2/RPL35A/NACA/CYB5D2/UBTF/DEPTOR/FAM120C/BTF3/TMEM187…
AHR_01	AHR_01	62	-0.456311	-1.66287	0.00767754	0.0464651	0.0326632	2162	tags=19%, list=7%, signal=18%	H1F0/PIH1D2/HMG20B/DPYSL2/HIST1H3D/LMO4/GARS/GRIK3/HIST1H2AD/RPL10A/HIST1H2BF/TP53
GGCNKCCATNK_UNKNOWN	GGCNKCCATNK_UNKNOWN	115	-0.380324	-1.55573	0.00785855	0.0470703	0.0330886	5109	tags=30%, list=16%, signal=26%	SNPH/UBE4B/RALA/DYM/PSMD8/MATR3/RNF145/ZNF362/SMYD5/CHTOP/MCTS1/ADAM11/SLC39A9/MIOS/SAR1B/WDR13/RPL32/ZIC3/IGF1R/GNL3L/RGS3/KIAA1324/HMGN2/TXNDC12/RPL18A/NCOA5/TTC9C/ERH/DPYSL2/EIF4A1/YBX1/RPS27/RPS8/RPL4/TMEM187
DR3_Q4	DR3_Q4	132	0.330425	1.42528	0.00803213	0.0475197	0.0334046	4167	tags=22%, list=13%, signal=19%	KCNK3/HELZ2/SGK1/SLC25A28/AQP9/CYP24A1/PPP2R5B/ATP2A2/MYO1E/FRMD5/HOXC13/PRKAG2/PTPN22/HSPB7/UBR5/SYNC/NR6A1/SLC38A3/HPCA/FGR/KCNC1/GPR52/PRPF38B/PITX2/PRLR/ZNF768/SSBP2/PCBP4/CHD2
AHRARNT_01	AHRARNT_01	131	0.337527	1.45185	0.00809717	0.0475197	0.0334046	2978	tags=18%, list=9%, signal=17%	HELZ2/SGK1/ID4/HK2/JAZF1/ONECUT2/PDP1/ABTB2/AGFG2/SRRM2/EPB41L4B/WSB1/DLL4/SPOCK2/KLF15/CRH/WNT4/UGGT1/EGR3/VEZF1/ANKS1A/CREBZF/BHLHE41/MMP1
E4F1_Q6	E4F1_Q6	267	0.288109	1.35517	0.00845666	0.0485786	0.0341489	3479	tags=19%, list=11%, signal=17%	PNMA6A/HOXB3/TP53INP2/HS6ST2/PTP4A1/NEDD9/SOX9/PPP2R2A/FXR2/HIC2/PDP1/ZMYND15/RUNDC3A/SYNGR3/C6orf62/SCAMP5/C1orf61/ATP2A2/TSC22D2/CHPF/PPP1R15A/NR4A3/EHD4/MAF/KDELR3/KIRREL3/FAM50A/CXCL16/RHOBTB1/AKIRIN1/HABP4/ID1/DDX3X/SRCIN1/LMTK2/OSBP/EGR3/DUSP1/C1QTNF7/NR6A1/KDM2A/ZBTB21/HDX/UBAP1/S1PR2/PITX2/ZNF462/GOLGA2/GPR3/SHC3
PPAR_DR1_Q2	PPAR_DR1_Q2	241	0.293691	1.36858	0.00851064	0.0485786	0.0341489	4614	tags=22%, list=14%, signal=19%	C19orf66/PGF/HOXB3/HEXIM1/PLIN1/HMGCS2/SPRY4/RRBP1/NEDD9/SLC23A3/PRDM1/KLK6/AQP7/PPTC7/STAT5A/OBSCN/ATN1/CELF3/MIR22HG/NR4A3/RASAL1/NR2F6/TOM1L2/MARK2/C1orf116/RBMS1/OTUD7B/ACADVL/ROCK2/PLEC/FMNL1/ARFGEF2/TTYH1/BHLHE41/NR2C1/LRP1/OVOL1/TPCN1/NR2F1/SLC25A1/GBX2/PCBP4/TTI1/PNPLA2/MAP2K3/MSRB1/PDZK1/PRDM16/RCE1/TPM2/COL16A1/NEUROG2
ZIC3_01	ZIC3_01	229	0.304438	1.4033	0.00865801	0.0485786	0.0341489	3837	tags=21%, list=12%, signal=18%	CYP26A1/KCNK3/TIMP3/ATP2B4/UCHL1/GRIN2D/KAZN/TMEM255A/DHRS3/PURA/LRP8/LHX6/ZSWIM8/DYNLL1/MAF/ZNF503/GPRC5C/ZFP91/ANGPTL2/DLL4/ITPR1/RBMS1/CHST3/TIMP4/TSKU/RHBDL3/MYOC/HSPB7/KCNH2/OSBPL2/PRDM10/HPCA/FMNL1/FAM91A1/NLGN2/STX16/FSTL1/BECN1/CNTFR/HOXA10/PIGA/LRP1/ZNF462/BCL3/PHF21B/VAMP3/MAP1B
AML_Q6	AML_Q6	224	0.306715	1.40625	0.00867679	0.0485786	0.0341489	6462	tags=29%, list=20%, signal=24%	PGF/MSI2/HHIP/ITGA10/GRIN2D/ARHGAP27/SLC16A6/CALR/RNF207/PDZD2/GATA4/LIF/ATP2A2/SNTB2/RNF19B/CDYL/RUNX2/KCNN4/MIR22HG/PCYT2/TMEM179/MAFG/ZFHX3/GRHL3/SCRN1/DUSP2/TULP4/PPP1R12C/CCL2/PBX1/ARMCX1/PTPN22/EVI2A/CCR1/DUSP1/BATF/SDF2L1/IL13/SASH3/HOXB1/ABHD8/PTK2B/AP5B1/IL7R/TMEM86A/AZIN1/NR4A1/CHPF2/RORC/AZI2/NR3C2/CD6/PPP1R14C/SLA/SMG7/NLRP3/PTPN7/ERG/WNT7B/KPNB1/HOXB4/SP6/PRKACA/ENTPD3/RUNX1/MYRF
NFKB_Q6	NFKB_Q6	226	0.304863	1.39999	0.00869565	0.0485786	0.0341489	6516	tags=30%, list=20%, signal=24%	CYP26A1/RND1/IFNB1/HOXB3/CCL5/TNFSF15/ICAM1/LASP1/CXCL10/EPHA2/PTGES/GRK5/IL1RN/GATA4/RYBP/UNC13D/PRRG4/NSD1/PARP8/PLEKHS1/ANKHD1-EIF4EBP3/NFKB2/EP300/NFKBIA/BHLHE40/CACNA1E/NLGN2/VEZF1/PLAU/CREBZF/ZNF423/TRIB2/NFAT5/PTHLH/HHATL/LRP1/MAP3K8/NFKBID/BCL3/TIAL1/TFE3/SLC39A7/ST8SIA1/CCDC107/PCBP4/CDK6/SYT7/G3BP1/YY1AP1/ATP1B3/STX4/ASH1L/TOP1/SMG7/FGF1/PRDM12/HOXA11/ERN1/BCOR/DNAJB5/SP6/CTAGE4/IER5/RU…
ELK1_01	ELK1_01	252	-0.297591	-1.36682	0.00927644	0.0509372	0.0358069	6097	tags=30%, list=19%, signal=25%	CNOT6L/CNTROB/POLD4/RBMS2/SHC1/ITPKB/RAP2C/SOST/WDR53/ZNF205/SLC39A6/TMUB2/TRAPPC1/EMG1/SMC6/EBNA1BP2/PPP1CA/DDX55/TRPT1/PHC2/TRAF7/CKS1B/PAF1/STX19/PLEKHH2/LZIC/KLF12/COPS7A/LDOC1/NCKAP1L/SLITRK1/RAC1/FYN/CHMP1B/PLXDC2/HAT1/MAP4K1/MRPL13/PRPF4/MCTS1/LSM5/ZCCHC7/NKAIN1/WAS/VPS16/PPME1/IFI30/TIMMDC1/LZTFL1/LTB4R/MAP2K6/ELP2/SYTL1/PTPRG/GEN1/SIRPA/USE1/UQCRH/SH2D6/SLC39A11/PCED1A/NUDT21/TAGLN2/NMNA…
CHOP_01	CHOP_01	208	-0.313005	-1.40494	0.00938086	0.0509372	0.0358069	6099	tags=31%, list=19%, signal=26%	MEF2C/HOXB9/IMMT/TPI1P2/NTRK3/NDC1/MAML3/GLUD1/MOAP1/LRRTM4/PHF6/NPAT/STC1/WIPF1/SLC35A5/PLEKHA6/YBX3/FGF11/ATG3/AP2A1/DYRK1B/KLF12/ZNF362/PIP4K2B/NDUFA4L2/CBX8/CEBPB/ATM/SKA2/PTCD2/KCNN2/MEIS1/GNB3/PID1/RNF43/PHF21A/PCDH7/ITGB3BP/ZHX2/HMGB1/FST/HMGN2/SEMA5B/TFAP4/MAP2K6/PCDH17/TRERF1/MAP4/CARS/PRR11/IARS/NPAS3/SLC12A5/SARS/DPYSL2/EIF4A1/HMGB2/TBL1X/STMN1/LMO4/GARS/NUAK1/ABLIM1/HIST1H1E/HIST1H2BD
E2F1_Q3_01	E2F1_Q3_01	230	-0.302914	-1.37513	0.00938086	0.0509372	0.0358069	5839	tags=27%, list=18%, signal=22%	TPI1P2/KRCC1/CGGBP1/GABPB2/DCK/POMZP3/DDX50/DLEU1/PTPRU/FAM160A2/PPP1CA/ABI2/FGF11/DCTPP1/SLC25A11/AK2/ATXN1/TJAP1/ZNF367/TMEM25/E2F1/LGALS1/DNAJC11/PTGES3/YWHAQ/HMBS/DNAJC9/RANBP1/RMI2/ALDH6A1/POLR1D/EZH2/C6orf89/CALM2/MEIS1/TRPS1/ZFP36L2/PHF21A/PUF60/HMGN2/TPBG/DNMT1/C1orf43/MCM7/DUSP6/NAT8L/AC003665.1/MAZ/SLC12A5/SHROOM2/HIST1H2AH/TMEM256/NR2F2/HNRNPUL1/ARHGEF19/PRIM1/AAMDC/TMEM187/STMN1/NONO/…
CREB_Q3	CREB_Q3	235	-0.299681	-1.36343	0.00948767	0.0510401	0.0358793	6146	tags=28%, list=19%, signal=23%	HOXC4/C4orf33/SYT12/RBKS/ANKS1B/NTRK3/OARD1/NUFIP1/RRM1/RBM15B/CTNND2/AP2B1/GTF3C2/COL3A1/DNAJC7/GPALPP1/C1orf74/RAB25/ERBB4/PARD6A/NUBPL/KIF9/ETV5/SCLT1/CBX8/SLC25A3/SCFD2/SNF8/GRK6/GGPS1/PRICKLE1/NAT10/CDKN1B/PHACTR3/DXO/TGFB3/PHF21A/COX8A/LIAS/IFT52/CLSTN3/POGZ/FBXW9/HIST3H2A/NCAPH2/HOXC11/KLHL12/MECR/MZT2B/DNM3/CPNE1/TRMT10A/CMSS1/RPS3/CDKN2C/DIO2/DEPDC4/RFX5/HIST2H2AC/JADE1/FEZ1/ING4/HIST3H2…
RACTNNRTTTNC_UNKNOWN	RACTNNRTTTNC_UNKNOWN	113	-0.388192	-1.58504	0.00976562	0.0520535	0.0365916	4012	tags=25%, list=12%, signal=22%	PUS3/ENOX2/MISP/CD99L2/MRPL34/ZNF568/PRAF2/ZNF570/TSNAXIP1/TRPS1/PLP2/HIGD2A/ZNF485/BABAM1/STOML2/CARF/SCNM1/OGG1/CTF1/DPYSL2/COX7B/HHAT/MRPL54/ZNF571/POC1A/INTS9/NFATC4/MARS
OCT1_07	OCT1_07	133	0.330419	1.42962	0.00996016	0.0526078	0.0369813	4836	tags=29%, list=15%, signal=24%	RCAN1/ABL2/HS6ST2/CPEB4/JAZF1/FAM98A/RAB26/TIAF1/CAMKV/HDAC9/IRX4/LDB2/FAM50A/GRHL3/CXADR/TRAF3/SCRN1/ATP13A4/KMT2C/ITSN1/PTPN22/WNT11/TOB1/PRICKLE2/TBXAS1/HOXA10/BACE2/ADORA2A/CD79B/MYT1/NR2F1/GDI1/HOXD9/NFIX/RUNX1T1/BTBD3/ADD3/TSPYL2
NFKAPPAB65_01	NFKAPPAB65_01	216	0.304748	1.3957	0.0105932	0.0554474	0.0389774	5612	tags=29%, list=17%, signal=24%	RND1/GDPD5/IFNB1/RASSF2/CCL5/SMOC1/TNFSF15/ICAM1/CXCL10/PTGES/SLC16A6/GRK5/ZMYND15/GATA4/ITPKC/YWHAZ/PARP8/CXCL11/CXCL16/NFKB2/RBMS1/SMPD3/WNT4/DSC2/IL6ST/NFKBIA/CLCN2/IL13/SH2B3/VEZF1/TRIB2/RELB/UBE2H/NFAT5/S1PR2/PTHLH/MAP3K8/DCLK1/CSF1R/NFKBID/BCL3/ZEB1/TIAL1/TFE3/CCDC107/TRAF4/PCBP4/TSEN54/SLC12A2/CASKIN2/CDK6/COL16A1/CSF2RB/G3BP1/YY1AP1/STX4/ASH1L/RPS19/ZDHHC8/TBC1D17/SUCO/FGF1/PRDM12
DBP_Q6	DBP_Q6	220	0.304037	1.39222	0.0107296	0.0556599	0.0391268	5317	tags=26%, list=16%, signal=22%	SMURF1/OLFML3/MSI2/ITGA10/CHST1/KLF7/PPP2R2A/PDZD2/ZIC5/PURA/UNC13D/FAM214B/SCUBE1/SLC2A12/AUTS2/GIPR/NR4A3/YRDC/PUM2/SVIL/BTK/ADAMTS9/KMT2D/SLC5A3/TIMP4/TNFRSF8/TAPBP/MN1/DAB2IP/ESRP2/TOB1/SLC25A16/BHLHE41/UBE2H/TBXAS1/NFAT5/MGAT4B/STX17/NAP1L5/SLC39A7/KIAA0355/ORMDL3/GBX2/KCNQ1/NFIX/ITSN2/GPRIN3/SCML1/GRIN2B/BTBD3/FAM13C/MORF4L2/TLE4/EPS8L2/TAB3/RAB1A/DLG2
OCT1_02	OCT1_02	175	-0.328806	-1.43689	0.0113422	0.0583167	0.0409945	5699	tags=28%, list=17%, signal=23%	MAML3/PCDHGA1/DAAM1/PFKFB1/ANK3/RASGEF1B/PAX2/MARCH10/STC1/UBE4B/CEP120/CACNA1D/NFIA/ERBB4/ZBTB32/CXCL14/LTBP1/BUB3/SDHC/VGLL3/TMEM88/DSCAM/MEIS1/TRPS1/TGIF1/GPC3/DOC2A/GFOD1/DZANK1/HOXC11/ZNF385B/CARF/ZNF428/CPNE1/TUT1/NPAS3/MAP2/SKP1/DPYSL2/CDKN2C/CHCHD7/ITGAL/PHKA2/TMSB4XP8/NPM3/THRA/HMGB2/AHCY/LINC00052
AACYNNNNTTCCS_UNKNOWN	AACYNNNNTTCCS_UNKNOWN	92	-0.383779	-1.52076	0.0116505	0.0593766	0.0417395	7034	tags=39%, list=21%, signal=31%	PAX6/NUDT13/NUP62/CCDC150/IFRD2/IMMT/BRD8/DDAH2/AAMP/JARID2/PHF6/SMARCAL1/PSMC4/CCDC90B/CLHC1/POLR1A/PUS3/ENOX2/USPL1/MRPL34/CCDC25/TSNAXIP1/MPP2/C11orf74/SAP30/BABAM1/PSENEN/OGG1/LAMTOR2/DDX23/COX7B/RPL23A/PRIM1/POC1A/RPS27A/MARS
TCF11MAFG_01	TCF11MAFG_01	180	0.310533	1.39138	0.0126316	0.0638169	0.0448609	3579	tags=19%, list=11%, signal=17%	HSPB8/IFNB1/PTP4A1/UCHL1/JAZF1/LAMC1/USP14/WDFY3/ONECUT2/PPARG/LOXL4/TEX19/GAB2/MIR22HG/IRX4/KIRREL3/BTK/TMCC1/SFXN5/MDM2/KMT2C/SLC6A4/LMTK2/ATP2A3/FLNC/NLGN2/PSMD11/ABCB6/TXNRD1/GPX2/NPEPPS/TNRC6A/IL6/TIAL1
NFKB_Q6_01	NFKB_Q6_01	208	0.300425	1.37088	0.0127932	0.0639375	0.0449456	3600	tags=20%, list=11%, signal=18%	RND1/GDPD5/IFNB1/IFNL3/RASSF2/CCL5/SMOC1/TNFSF15/ICAM1/GRIN2D/PTGES/GRK5/SEC61A1/IFNL2/IL1RN/GATA4/COL27A1/EGF/ANKHD1-EIF4EBP3/NFKB2/RBMS1/SMPD3/EP300/IL6ST/NFKBIA/GNB1/BATF/IL13/INO80D/SH2B3/VEZF1/TRIB2/RELB/UBE2H/NFAT5/S1PR2/PTHLH/ACAP3/DCLK1/NFKBID/BCL3/TFE3
NFKAPPAB_01	NFKAPPAB_01	221	0.292129	1.34011	0.0128755	0.0639375	0.0449456	6516	tags=29%, list=20%, signal=23%	RND1/GDPD5/IFNB1/CCL5/SMOC1/IRF1/TNFSF15/ICAM1/CXCL10/GRIN2D/GRK5/IL1RN/ZMYND15/GATA4/ZSCAN29/PARP8/CXCL11/CXCL16/EGF/NUFIP2/NFKB2/RBMS1/SMPD3/ZBTB5/GNB1/IL13/INO80D/SH2B3/VEZF1/PLAU/TRIB2/RELB/UBE2H/NFAT5/S1PR2/MAP3K8/ABHD8/DCLK1/NFKBID/BCL3/GGNBP2/CCDC107/TRAF4/PCBP4/SLC12A2/CDK6/COL16A1/ARPC2/AZIN1/G3BP1/YY1AP1/FLRT1/ASH1L/FBXL12/FGF1/PRDM12/TSPEAR/HOXA11/ERN1/SP6/CTAGE4/IER5/MED1/LINC01138
PAX2_01	PAX2_01	55	-0.448975	-1.60837	0.0131332	0.0642415	0.0451593	5895	tags=35%, list=18%, signal=28%	NKX2-8/ANKS1B/ASIC1/ZNF263/KCNE4/MAP2K5/MIOX/CBX8/ITGB3BP/ACADSB/SEC14L1/CDCA7L/JOSD1/RBM3/HNRNPH2/FOXN3/JADE1/TMEM187/HIST1H4C
YAATNANRNNNCAG_UNKNOWN	YAATNANRNNNCAG_UNKNOWN	64	-0.408837	-1.51218	0.0131579	0.0642415	0.0451593	3891	tags=23%, list=12%, signal=21%	OIP5/GNAS/PGM1/CALD1/FGFR2/KRT32/CYP2E1/TRERF1/AKR7A2/AK9/RFX5/NUSAP1/AAMDC/HIST1H1E/HIST1H2BD
RGAGGAARY_PU1_Q6	RGAGGAARY_PU1_Q6	447	0.257409	1.27238	0.0132743	0.0642699	0.0451793	5628	tags=24%, list=17%, signal=20%	NAV1/RASGRP3/ZNFX1/SMOX/KLHL3/PML/CPEB4/MLLT10/CSF1/SLC16A6/SH3TC1/WDFY3/ARHGAP30/ACVRL1/STAT5A/LIF/ASB7/UNC13D/ID3/EVI2B/CTSA/PIK3AP1/PLCB2/YWHAZ/PARP8/NCEH1/PTAFR/YRDC/CBFA2T3/KIRREL3/TIE1/CMYA5/ANGPTL2/HTR2B/SLC43A2/SLC12A4/PCDHAC2/RXFP4/ADAP1/PAX8/PBX4/NUFIP2/EGLN2/PTPN22/FLNC/TMEM178A/IL13/FMNL1/VAV1/APOBR/ZBTB7A/PTGS1/FGD2/PLVAP/NPTN/SYNRG/STAP1/NFAT5/FAT1/KIFC3/PTHLH/PITX2/NOSTRIN/ZFYVE1/T…
TGACATY_UNKNOWN	TGACATY_UNKNOWN	567	0.2489	1.252	0.0134831	0.0647414	0.0455107	4515	tags=20%, list=14%, signal=17%	CYP26A1/CCL22/STEAP4/IGFBP6/HOXB3/ST3GAL1/TP53INP2/DUSP10/TRPV6/RFTN1/CDC42EP3/PRDM1/SLC16A6/RILP/ARHGAP30/RNF11/PDZD2/INPP4A/PPTC7/ACVR1C/PPP2R5B/ZBTB18/MYLIP/CELSR3/WIPI1/WSB2/FAM83F/CA12/PURA/UNC13D/KBTBD8/VKORC1L1/SAT1/PSME4/NHLH2/GAB2/ITPKC/CELF3/TTN/TENM1/DAPK3/RAPSN/NRP2/HIPK1/ZFP91/ANGPTL2/C15orf41/WBP1L/ITPRIP/XKRX/NPPC/C1orf116/SPOCK2/CD68/HYAL1/ADCY6/SMPD3/KMT2C/LMTK2/TMEM62/TNFRSF8/DS…
CAGNWMCNNNGAC_UNKNOWN	CAGNWMCNNNGAC_UNKNOWN	69	0.38728	1.48106	0.0148936	0.0709278	0.0498596	3274	tags=28%, list=10%, signal=25%	CACNA1B/PGF/SLC25A28/MAPK11/DNER/C1orf61/L1CAM/NHLH2/CELF3/TMEM179/CHGA/GPRIN1/CHRNB2/CRH/CALB1/HPCA/FGD2/MGAT5B/HHATL
PAX4_04	PAX4_04	184	-0.308878	-1.36261	0.0150943	0.0711462	0.0500131	6462	tags=32%, list=20%, signal=26%	WDPCP/ZBTB20/CCDC177/SEMA3C/MEF2C/HOXB9/RSPO1/ANKS1B/RAP2C/ING3/JARID2/NFIB/STC1/CHD4/GPR135/PRRX2/PAPPA/FOXP3/CDC42EP5/MRPL48/MRPS18B/PRKAG1/SKIDA1/ARRDC3/E2F1/SLITRK1/ELK1/LIMS1/ITPR3/CALD1/DSCAM/TGFB3/FGGY/MEIS1/KDM4A/PHF21A/NKAPP1/IGF1R/LIX1L/RGS3/BCL6/SF3B5/C1orf43/HOXC11/SOBP/STOML2/ARHGAP36/MYLK/CHCHD7/FOXN3/UBTF/TIMELESS/NREP/JDP2/LMO4/GARS/PPOX/ABLIM1/IMPDH2
NFAT_Q4_01	NFAT_Q4_01	224	0.290035	1.32978	0.0151844	0.0711462	0.0500131	4124	tags=22%, list=13%, signal=20%	CCL5/ICAM1/SOX9/MAPK4/PTGES/PRDM1/SLC16A6/IGFBP3/TBX4/GATA4/DHRS3/PRRG4/ID3/NEDD4L/MIR22HG/AUTS2/NR4A3/ZNF710/ZNF503/MAN1A1/KIRREL3/SLC45A3/VAMP8/LUZP1/DDX3X/PBX4/SMPD3/KMT2C/SLC5A3/OTUD7B/ZBTB5/UBR5/BHLHE40/IL13/PRPF38B/MIER3/NFAT5/CNTFR/PTHLH/PITX2/NFKBID/ZNF768/ST8SIA1/NOTUM/SNX25/ORMDL3/RASGEF1A/HOXD10/SDCBP/MAP2K3
AGCYRWTTC_UNKNOWN	AGCYRWTTC_UNKNOWN	99	0.356933	1.46955	0.0163599	0.0749194	0.0526655	7182	tags=37%, list=22%, signal=29%	KDM3B/PPARG/PDP1/LIF/KPNA4/TIAF1/KIRREL3/CASKIN1/ZFP91/ZMAT3/ELL/NUFIP2/TMEM62/UBE2W/APOBR/CREBZF/FSTL1/ATP6V1A/ROBO4/MID2/RAB8A/PITX2/ST8SIA1/GGNBP2/GDNF/TBR1/XPNPEP2/RORC/HOXA2/TNR/HIP1R/GRM3/PFN2/WBP2NL/DIDO1/FAP/CLTC
GATA4_Q3	GATA4_Q3	217	0.290504	1.33282	0.0168776	0.0749194	0.0526655	6258	tags=29%, list=19%, signal=24%	ATP2B4/HHIP/SLC8A3/CPEB4/SLC25A28/SLC16A6/HIRA/LMO2/ZBTB18/VGF/C6orf62/LIF/C1orf61/PURA/SCUBE1/NEDD4L/AUTS2/LHX6/PARP8/NEXN/HTR2B/DLL4/NFKB2/BTG2/EGR3/TMEM178A/TMEM154/ID2/TOB1/MID2/DNAH17/PIP5K1B/TNRC6A/ZNF462/SMAD6/OVOL1/ARF6/MEIS2/SH2D3C/EVX1/RUNX1T1/CNTF/NEUROG2/CAPN1/UBE2D1/SEMA3A/B4GALNT1/SCN3A/RHOG/BEND4/DLG2/ANKRD28/SEPT9/TSHZ2/GPHA2/PNMA1/LNPEP/MYOT/KCNQ4/TCF7L2/ERLEC1/RASAL2/SP6/ATP2B3
TCCCRNNRTGC_UNKNOWN	TCCCRNNRTGC_UNKNOWN	206	-0.304273	-1.36219	0.0169173	0.0749194	0.0526655	4892	tags=27%, list=15%, signal=23%	CDK5/NUDT13/BSN/TMCO3/KIF11/CCDC150/TRAPPC13/BUB1B/IFRD2/EYA4/NDC1/PA2G4/CHD4/GART/ORC4/PRMT5/WTAP/PLK1/CLHC1/POLR1A/CEP97/R3HDM1/LIN37/NEK2/XPOT/UFSP2/CASC3/TTC30A/CCDC28A/OTUD5/UBAC1/DNAL1/PHACTR3/CCDC25/NAP1L3/PES1/SPC25/TFAP4/LIG1/ZNF428/SNX17/COX4I1/VKORC1/TTC30B/RPL30/POFUT1/RPL7/MYL6B/FAM120C/DCAKD/RPS27A/INTS9/STMN1/CHCHD3/MRPL24
AP2GAMMA_01	AP2GAMMA_01	237	0.286324	1.33146	0.0169492	0.0749194	0.0526655	5184	tags=26%, list=16%, signal=22%	KDM3B/CPEB4/SLC25A28/SOX9/ARHGAP30/OBSCN/CNP/L1CAM/CTSA/LRP8/LHX6/PPM1E/HNRNPL/GPRC5C/MAN1C1/ANGPTL2/DGKG/SLC12A4/DLL4/FLT3LG/NUFIP2/EGLN2/NFATC3/SMG1/OTUD7B/DGCR2/SIX1/ZNF281/LCOR/ATP6V1D/KDM2A/ZBTB7A/GMIP/SPAG9/RELB/UBE2H/EDA/CDK9/CERCAM/NFAT5/SLC30A3/PITX2/MED13/BCL3/SLC39A7/FRMPD1/GGNBP2/ARID1A/MAP1B/PDLIM2/JUP/PLEKHA8/ZNF687/PRDM16/ARTN/ZNRF2/POU3F1/WNK2/MFNG/TSSK1B/DRD2
NKX25_02	NKX25_02	216	0.292471	1.33947	0.0169492	0.0749194	0.0526655	3678	tags=23%, list=11%, signal=20%	LRRC15/MSI2/HHIP/INHBA/LINC00311/SLC16A6/RNF11/ONECUT2/WIPI1/ASB7/TIAF1/SLC4A4/GAD1/NHLH2/HDAC9/NSD1/NR4A3/PPM1E/YRDC/ARHGEF10L/KLF6/GRHL1/FLRT2/C15orf41/TAB2/AQP3/ATP13A4/TMEM182/VGLL1/PCNT/PRRC1/OTUD7B/HTR2C/TMEM178A/ZNF423/EDA/SYNRG/TBXAS1/LRP2/ROBO3/LRP1/PITX2/SMAD6/GJA1/RNF111/C17orf82/NAP1L5/SIK3/MAB21L2
LHX3_01	LHX3_01	181	0.306135	1.37171	0.0169851	0.0749194	0.0526655	4429	tags=23%, list=13%, signal=20%	NR2E3/LRRC15/HHIP/KLF7/LINC00311/PRDM1/CGA/FAM193B/TMEM255A/ZBTB18/ADAMTS17/ID3/TMEM179/MED12L/IRX4/YRDC/RREB1/LDB2/KCP/DLL4/PCNT/WNT9A/SIX1/DCT/NLGN2/TOB1/BHLHE41/KCNS1/MARCKS/LRP2/TNRC6A/PITX2/GTPBP1/TNFSF13B/SUPT6H/CDKL5/RHOBTB3/CFB/HOXD9/MSX2/BAZ1A/TECTA
CREB_Q2	CREB_Q2	248	0.279129	1.30261	0.0171674	0.0749194	0.0526655	4476	tags=21%, list=14%, signal=18%	RCAN1/PNMA6A/TP53INP2/HHIP/PTP4A1/EPHA2/FXR2/PPP2R5B/PDP1/ZMYND15/RUNDC3A/SYNGR3/C6orf62/SCAMP5/TSC22D2/CHPF/GLYR1/PPP1R15A/NR4A3/IRX4/MAF/ARIH1/CXCL16/AKIRIN1/ADAP1/ID1/DDX3X/PQLC1/SRCIN1/LMTK2/CRH/SEMA4C/EGR3/DUSP1/KIF17/NR6A1/DNAJB2/ZBTB21/RELB/HDX/CDC42/PNPLA3/PITX2/NFKBID/LGR5/RAB7A/EGR4/ATF3/EVX1/TEX14/ZNF687/TMEM86A
DR1_Q3	DR1_Q3	238	0.282912	1.31395	0.0172043	0.0749194	0.0526655	4672	tags=21%, list=14%, signal=18%	C19orf66/PGF/HOXB3/PLA2G2F/HS6ST2/HMGCS2/NEDD9/SLC23A3/PRDM1/PPTC7/ATN1/ABTB2/CELF3/MIR22HG/NR4A3/HOXC13/RASAL1/NR2F6/TOM1L2/MARK2/C15orf41/C1orf116/ID1/RBMS1/OTUD7B/CLCN2/PLEC/ARFGEF2/TTYH1/NR2C1/TMED4/FGFR3/TREX1/CNTFR/LRP1/OVOL1/NR2F1/SLC25A1/SLC25A35/PCBP4/TTI1/PNPLA2/MAP2K3/MSRB1/PDZK1/PRDM16/NEUROG2/BPIFA2/GDNF
COUP_DR1_Q6	COUP_DR1_Q6	222	0.285813	1.30903	0.0173536	0.0749194	0.0526655	4672	tags=22%, list=14%, signal=19%	C19orf66/CYP26A1/PGF/HMGCS2/RRBP1/SLC23A3/PRDM1/KLK6/OBSCN/ATN1/ABTB2/CELF3/NR4A3/HOXC13/RREB1/NR2F6/TOM1L2/KIRREL3/C15orf41/C1orf116/SHISA5/ID1/RBMS1/LONRF3/CLCN2/ARFGEF2/TTYH1/FGD2/NR2C1/LCAT/TREX1/CNTFR/LRP1/OVOL1/TPCN1/ARF6/ZNF768/NR2F1/TP53BP1/TRAF4/PCBP4/TTI1/PNPLA2/MAP2K3/PDZK1/PRDM16/TPM2/BPIFA2/GDNF
RGAANNTTC_HSF1_01	RGAANNTTC_HSF1_01	402	0.25444	1.24396	0.0173536	0.0749194	0.0526655	7005	tags=31%, list=21%, signal=25%	HSPB8/CYP1A1/HEXIM1/BPIFB1/ID4/IRF1/EPHA2/PRDM1/KANK4/LHFPL2/LAP3/RUNDC3A/ABHD3/PURA/VTCN1/GAD1/NR4A3/CXCR4/ABCD1/CBFA2T3/TRIP10/MGLL/HIPK1/GDPD3/ADAMTS9/TAB2/TMEM243/GRM8/TMCC1/C1orf116/EGF/DNAJB1/LUZP1/NUFIP2/NFATC3/ADCY6/LMTK2/SYNM/MOBP/DNAJA1/EGR3/IL6ST/FLNC/DCAF10/DUSP1/UBR5/PLEC/EIF4ENIF1/RPH3AL/JAM3/VEZF1/ANKS1A/MAPK14/SPAG9/ATP6V1A/ARMCX3/ATP1B2/TREX1/SERPINH1/HSPA8/CNTFR/HLA-B/PTHLH/LRP1…
PAX6_01	PAX6_01	84	-0.378791	-1.4755	0.0174081	0.0749194	0.0526655	6462	tags=36%, list=20%, signal=29%	WDPCP/ZBTB20/PTPN4/MAML3/FILIP1/JARID2/RRM1/EFTUD2/RRAGA/SUMO1/PDCD10/EMC6/MAP2K5/SERTAD4/NFYB/ARHGAP33/HMGA1/REEP4/DSCAM/SOSTDC1/HSD17B10/PDGFRA/ITGB3BP/ZBED2/TRERF1/STOML2/H2AFZ/CMTM4/METAP1D/YARS
TGAYRTCA_ATF3_Q6	TGAYRTCA_ATF3_Q6	476	0.248408	1.23781	0.0179372	0.0766289	0.0538672	6053	tags=25%, list=18%, signal=21%	RCAN1/PNMA6A/TP53INP2/DUSP10/EPHA2/GNB4/ARHGAP30/PPP2R2A/RNF11/PPP2R5B/ZBTB18/PDP1/ZMYND15/CELSR3/RUNDC3A/SYNGR3/VGF/CA12/SCAMP5/TSC22D2/CHPF/GAB2/CELF3/PPP1R15A/YWHAZ/IRX4/MAF/FAM174A/DAPK3/AFF4/ARIH1/HIPK1/CDS1/ANGPTL2/CH25H/CXCL16/WBP1L/ITPRIP/NPPC/C1orf116/AKIRIN1/ADAP1/SPOCK2/ID1/G3BP2/TMEM62/CRH/SEMA4C/GABARAPL1/DUSP1/NCK2/IL13/HSP90AB1/ANKS1A/CREBZF/TH/FAM71F1/PRICKLE2/PDGFA/SPAG9/RELB/IGF…
OCT1_01	OCT1_01	223	-0.298609	-1.35327	0.0185185	0.0783488	0.0550763	4790	tags=25%, list=15%, signal=22%	PLEKHA6/PHC2/THAP2/NFIA/HIST1H2AC/SKIDA1/HOXA3/KLF12/MIR17HG/ZBTB32/NDUFA4L2/SERTAD4/NFYB/ITPR3/LINC00470/C5orf38/NXT2/VGLL3/SLC24A1/FBXO24/MID1/SRSF8/NUDT3/FZD4/GNB3/TRPS1/ZHX2/UQCC2/SLC25A12/HIST3H2A/FOXN1/TTI2/PCDH8/MAP2K6/SLC7A11/SLITRK6/SLC24A3/DUSP6/EGR2/ZNF428/NR2F2/TMSB4XP8/HIST1H2AJ/HIST1H3C/TRAF3IP2/THRA/H3F3B/HIST2H2AC/DNAH7/SH3BGRL/LMO4/HIST1H2BB/HIST2H2BE/HIST2H2AB/HIST1H2BC/HIST1H2BM
GATA1_02	GATA1_02	210	0.287906	1.32052	0.0188285	0.0783488	0.0550763	3281	tags=18%, list=10%, signal=16%	KCNK3/SMOX/SLC8A3/BIN1/IL1RL1/SPRY4/TNK2/CDC42EP3/PDZD2/TBX4/ZBTB18/REG4/NHLH2/HDAC9/SUSD1/TTN/NR5A1/LHX6/HNRNPL/NRP2/SLC45A3/SKIL/PLEKHG6/ADCY6/FAM107B/RHBDL3/SIX1/KDM3A/UBR5/FURIN/IL13/SOX11/SH2B3/CCNE1/UBE2H/HS3ST5/PITX2
HFH3_01	HFH3_01	163	0.305657	1.35339	0.0188285	0.0783488	0.0550763	3584	tags=19%, list=11%, signal=17%	HOXB3/SGK1/MSI2/CPEB4/TNFSF15/KLF7/CDC42EP3/PRDM1/ARHGAP30/NIM1K/TBX4/ATP2A2/RUNX2/NR4A3/PARP8/SLC10A7/MAF/GPRC5C/NSG2/ID1/CRH/DUSP1/ID2/TOB1/QRICH1/UBE2H/SYNRG/HOXA10/REPS2/FUT8/ADAM23
MEF2_Q6_01	MEF2_Q6_01	211	0.290801	1.33285	0.0189474	0.0783488	0.0550763	6608	tags=28%, list=20%, signal=23%	SLC8A3/HS6ST2/JAZF1/GNB4/CDC42EP3/NEXN-AS1/PPP2R2A/INPP4A/GATA4/LIF/UNC13D/KBTBD8/GAN/AAK1/DNAJA4/MAFA/HIPK1/WBP1L/DLL4/RHOBTB1/TMEM182/ADCY6/NR0B2/RHOB/SIX1/ATP2A3/VEZF1/MYO9A/FITM1/TRIM33/ATP1B2/ZFPM2/DIRAS1/MID2/HS3ST5/MYL2/TMEM127/KLB/TPM2/GPR27/PRRC2C/EPHX4/CLDN14/TBR1/SCN3A/DLG2/ANGPT2/RASGRF1/PAK6/KCNN1/CASQ1/TSPEAR/ASPH/SLC26A6/AKR1B1/SLC6A13/TYRO3/DGKI/KCNJ9/LRRC8C
LYF1_01	LYF1_01	241	0.28357	1.32141	0.0191489	0.0783488	0.0550763	7540	tags=33%, list=23%, signal=25%	IGFBP6/HEXIM1/MPRIP/TRPV6/EPHA2/S100A9/CDC42EP3/FAM193B/PPARG/GPBAR1/IRF9/ANXA9/PLCB2/AUTS2/TERF2/IRX4/ATP6V0B/PDGFRB/EPB41L4B/MSI1/SLC43A2/FAM50A/VAMP8/FAM107B/MYPN/RHBDL3/UGGT1/DYNC1H1/FURIN/PLEC/TMEM178A/WNT11/RNF152/SH2B3/PPP4R2/FBXL19/SPAG9/CC2D2B/PITX2/ZNF462/HOXB1/FUT8/CBX4/ZFYVE1/BMPR2/MAB21L2/GDI1/GLS/EVX1/ENO2/DYRK2/SPEG/KCNJ10/TFAP2C/DLG2/NR3C2/PANK1/HOXA2/TES/MYOT/KCNQ4/ATP2B3/DCAF8L2…
NRSF_01	NRSF_01	75	0.371792	1.448	0.0191489	0.0783488	0.0550763	3274	tags=24%, list=10%, signal=22%	MAPK11/RUNDC3A/VGF/SCAMP5/DNER/L1CAM/CELF3/TMEM179/CHGA/APBB1/CRYBA2/GPRIN1/CHRNB2/CALB1/HCN3/FGD2/MGAT5B/HHATL
OCT1_Q5_01	OCT1_Q5_01	225	-0.296864	-1.34613	0.0202952	0.0824581	0.057965	4553	tags=23%, list=14%, signal=20%	THAP2/HOXA7/NFIA/HIST1H2AC/SKIDA1/ZNF362/BCL2/SERTAD4/NFYB/POU2F3/C12orf57/VGLL3/FBXO24/MID1/PIGT/TLL2/RRAS/FZD4/GNA14/SEMA6C/SUCNR1/ZHX2/UQCC2/SLC25A12/BLNK/TTI2/PCDH8/MAP2K6/SLITRK6/RPP21/TRERF1/HOXC11/DUSP6/EGR2/ZNF428/DPYSL2/HIST1H2AH/TMSB4XP8/HIST1H2AJ/HIST1H3C/TRAF3IP2/THRA/H3F3B/HIST2H2AC/SH3GL3/SH3BGRL/HIST1H2AB/HIST1H3B/HIST1H2BB/HIST1H2BK/HIST1H2BC/HIST1H2BM
NRF1_Q6	NRF1_Q6	247	-0.290163	-1.3286	0.0205607	0.0829569	0.0583156	7153	tags=32%, list=22%, signal=25%	YWHAE/SENP7/VAV3/HIBADH/UBAC2/PDCD2L/SAMD10/TRIM28/BCL7A/INO80C/MCRS1/PDE7A/HOXC4/CNTROB/FGF12/SNRNP70/KRCC1/OARD1/CENPBD1/RBBP8/TMEM143/ZNF248/TRAPPC1/NARF/CKS2/ASIC1/ABI2/CCT3/CIPC/MRPS18B/RAVER1/PAQR4/SYNGR4/RPRD2/HMMR/SRR/AIP/POP7/PTGES3/COX7A2L/EXOG/MAP4K1/MAGED2/NDUFB8/SSBP4/TECR/ACOT13/PCIF1/PTPN2/TMEM50A/CCDC12/PPME1/FGFR1OP2/MRPL22/CNTNAP1/SEC14L1/UQCC2/CHMP2A/DNMT1/CCDC106/ALG8/EID2B/XR…
MYB_Q5_01	MYB_Q5_01	236	0.282891	1.31562	0.0209644	0.0837779	0.0588927	6053	tags=29%, list=18%, signal=24%	HOXB3/CCL5/MPRIP/SLC16A6/GRK5/SEMA7A/PPP2R5B/WIPI1/MANF/PRRG4/LHX6/FMOD/SYVN1/PCYT2/RREB1/AFF4/MGLL/RAPSN/CDH20/ZNF296/SPOCK2/NDEL1/P2RY2/GCNT2/G3BP2/KMT2D/PCNT/TMEM62/SYNM/CCND2/HTR2C/NR6A1/FAM91A1/SRSF5/SPAG9/XPO7/PRPF38B/UBE2H/CACNB3/MBD6/ZNF462/PREB/SSBP2/NR2F1/AP5B1/RHOBTB3/DDR2/RUNX1T1/TMED2/CNTF/LIG4/DNAH12/ANKRD17/CNTN4/CANX/C12orf65/FIGN/MYO18A/ESRRA/BEND4/ANKRD28/NR3C2/KLF5/SLC37A1/PNMA…
SRY_02	SRY_02	211	0.286549	1.31336	0.0210526	0.0837779	0.0588927	4580	tags=21%, list=14%, signal=18%	ALDH1A2/OLFML3/MSI2/INHBA/MDGA1/IFIH1/KLF7/CDC42EP3/DHRS3/ABCA6/DIP2B/BAMBI/PURA/NR4A3/TMEM179/ZBED6CL/XKRX/RHOBTB1/FBN2/GATA2/USP32/G3BP2/CRH/MOBP/DUSP5/UBR5/NSF/CACNA1E/NFE2L1/MID2/LRP1/TNRC6A/CXCL17/ZFYVE1/KRT13/TIAL1/MAP1B/HOXD10/JADE3/NFIX/FN1/TECTA/GNAQ/RELT
PAX4_02	PAX4_02	194	0.295935	1.33656	0.0214592	0.0842029	0.0591915	4507	tags=23%, list=14%, signal=20%	SMOC1/CPEB4/MLLT10/PITPNM2/PDZD2/B2M/ATP2A2/SLC4A4/SAT1/AUTS2/LAMB1/HOXC13/IRX4/TBC1D8B/ARRB1/MAN1C1/LDB2/KCP/RAPH1/AQP3/CACNG8/USP32/TMEM87A/OTUD7B/HTR2C/LCOR/TMEM154/GPR52/TOB1/MARCKS/EDA/MIER3/BACE2/PITX2/GTPBP1/CAP1/MAP1B/DOCK11/MEIS2/NCALD/HOXD10/CHD2/NFIX/TECTA/BTBD3
STAT4_01	STAT4_01	222	0.284263	1.30193	0.021692	0.0842029	0.0591915	5491	tags=27%, list=17%, signal=22%	HOXB3/SGK1/SMOX/CPEB4/CALR/PDZD2/ARL4C/STAT5A/RUNX2/HOXC13/AAK1/CMYA5/NEXN/NSG2/GRHL3/WBP1L/EGF/ADAP1/PAX8/RBMS1/PBX1/LDHAL6B/FAM20A/RHBDL3/HSPB7/DOK3/PRDM10/HNF4G/CACNA1E/TAPBPL/SH2B3/CREBZF/AC097381.1/NFAT5/S1PR2/LAT/PITX2/FEZ2/LNX2/MLXIP/ST8SIA1/ANGPTL1/PDLIM2/HOXD10/SDCBP/TSEN54/TRIM62/FN1/CASKIN2/PRKCH/GRIN2B/ARPC2/NUDT4/NR4A1/ANKRD28/ZDHHC8/TBC1D17/EMC3/STAB1
MYB_Q3	MYB_Q3	225	0.282509	1.29769	0.0217391	0.0842029	0.0591915	5945	tags=28%, list=18%, signal=23%	HOXB3/CCL5/ID4/LAMA3/SLC16A6/GRK5/FXR2/SEMA7A/ARL4C/WIPI1/ASB7/MIR22HG/LHX6/CHGA/GAN/RREB1/MGLL/RAPSN/CDH20/SPOCK2/CD68/NDEL1/USP32/P2RY2/KMT2D/TMEM62/SYNC/TRIM2/TMEM132E/VAV1/SRSF5/TOB1/SPAG9/PRPF38B/UBE2H/SLC6A20/CACNB3/MBD6/ZNF462/PREB/MED13/CACNA1G/SSBP2/AP5B1/RHOBTB3/RUNX1T1/PRDM16/CNTF/LIG4/DNAH12/ANKRD17/CANX/C12orf65/FAM13B/FIGN/ESRRA/BEND4/ANKRD28/NR3C2/KLF5/C1orf21/PNMA1/LNPEP/HOXA11
TGACCTTG_SF1_Q6	TGACCTTG_SF1_Q6	226	0.29078	1.33532	0.0217391	0.0842029	0.0591915	6232	tags=28%, list=19%, signal=23%	ST3GAL1/MSI2/KIF5A/UCHL1/WWC1/RILP/WDFY3/CTSD/SEMA7A/ST3GAL5/ABHD3/ARF3/DNER/RNF19B/ABTB2/HOXC13/CHGA/RREB1/KIRREL3/CX3CL1/WBP1L/TFRC/RBMS1/SRCIN1/FNDC5/SLC6A8/GABARAPL1/RHCG/SLC38A3/GPR52/CCNE1/RAB11FIP5/DIRAS1/SLC30A3/HHATL/CAMK2G/SIK3/ZNF768/MAP1B/WWP1/CDKL5/TPPP3/KCNK1/CHD2/EPN3/CNTF/SLC37A2/NTNG2/HCN4/DHRS11/EPS8L2/TAB3/ESRRA/ANKRD28/EMC3/TBL1XR1/PANK1/FZD9/TBX6/ATP6V0C/FGF9/COMTD1/TRMT2A
GATGKMRGCG_UNKNOWN	GATGKMRGCG_UNKNOWN	63	-0.390713	-1.43312	0.0226843	0.087282	0.061356	4807	tags=27%, list=15%, signal=23%	FAM160A2/RNF26/NFU1/REM2/DPH1/YWHAQ/PCIF1/SUV39H2/DUSP6/RBM3/C21orf58/EEF2/UBTF/RPL24/H3F3B/RPL7A/RPL27
PPARA_01	PPARA_01	35	0.446792	1.5089	0.0231092	0.088332	0.0620941	5547	tags=34%, list=17%, signal=29%	PGF/HMGCS2/SLC23A3/ATN1/NR2F6/C15orf41/GPR52/TNS1/PDZK1/PRDM16/ESRRA/KLF5
CREBP1_Q2	CREBP1_Q2	237	0.279029	1.29753	0.0233051	0.0884984	0.062211	4235	tags=21%, list=13%, signal=18%	RCAN1/PNMA6A/TP53INP2/HHIP/HS6ST2/BIN1/EPHA2/PPP2R2A/PDP1/ZMYND15/RUNDC3A/SYNGR3/VGF/SCAMP5/TSC22D2/CHPF/GLYR1/ID3/PPP1R15A/NR4A3/IRX4/MAF/AFF4/AKIRIN1/PPP1R12C/ID1/DDX3X/SLC6A4/CCND2/CRH/SEMA4C/EGR3/DUSP1/GPR171/ZBTB7A/ZBTB21/TH/HDX/UBAP1/PNPLA3/PITX2/GPR3/NFKBID/TACR1/LGR5/NCALD/KCNK1/EGR4/MSX2
TEF1_Q6	TEF1_Q6	197	0.290586	1.31836	0.0235043	0.0886715	0.0623327	4815	tags=23%, list=15%, signal=20%	CYP26A1/TINAGL1/OLFML3/PADI2/EPHA2/LAMC1/ELF3/NEXN-AS1/SCNN1A/RNF207/LOXL4/SWAP70/PRRG4/CELF3/KIRREL3/RAPSN/SLC45A3/WBP1L/ETV3/C1orf116/WNT3A/NFKB2/PBX1/KDM5A/MYPN/MDK/OTUD7B/CCND2/BCL9L/CACNA1E/JAM3/LMOD1/KIF1B/OVOL1/TIAL1/ARID1A/CACNA1S/KISS1/PTPRCAP/SCN2B/PRDM16/TMEM86A/RASGRP2/CHKA/ADD3/PRRC2C
CREL_01	CREL_01	231	0.280401	1.29473	0.0236559	0.0886715	0.0623327	5612	tags=28%, list=17%, signal=23%	GDPD5/IFNB1/RASSF2/CCL5/SMOC1/TNFSF15/ICAM1/CXCL10/PTGES/SLC16A6/GRK5/GATA4/ITPKC/YWHAZ/ZSCAN29/PARP8/CXCL11/CASKIN1/RAPH1/NFKB2/RBMS1/SMPD3/WNT4/ZBTB5/NFKBIA/CLCN2/IL13/SH2B3/VEZF1/TRIB2/RELB/UBE2H/NFAT5/S1PR2/SLC30A3/MAP3K8/DCLK1/CSF1R/NFKBID/MED13/BCL3/ZEB1/TIAL1/TFE3/CCDC107/TRAF4/PCBP4/TSEN54/SLC12A2/CASKIN2/CDK6/COL16A1/ARPC2/CSF2RB/CCL20/G3BP1/STX4/CD74/RPS19/ZDHHC8/TBC1D17/FGF1/LRRC1/PRDM…
AR_Q6	AR_Q6	224	0.28415	1.30279	0.0238612	0.0888676	0.0624705	5174	tags=25%, list=16%, signal=22%	SMOC1/KLHL3/PLA2G2F/MAPK3/EPHA2/HECTD4/ZNF217/WDFY3/ARHGAP30/CORO2A/ZFYVE26/LIF/MANF/PURA/HDAC9/FRMD5/C2CD4A/PUM2/TOM1L2/EPB41L4B/LDB2/ANGPTL2/BTK/GOLGA2P5/DLL4/LUZP1/ID1/KMT2D/LDHAL6B/TMEM62/UGGT1/UBR5/NR6A1/FAM71F1/GRIA3/PRPF38B/LMOD1/SYNRG/TNRC6A/PITX2/TIAL1/SIK3/TSPAN5/NR2F1/JUP/PDIA5/SH2D3C/DYRK2/MTF1/FA2H/TM9SF2/RBM24/HCN4/TSPYL2/BCL2L1/SRPK1/SMAD1
CHX10_01	CHX10_01	185	0.292176	1.31579	0.0251572	0.0930941	0.0654416	3514	tags=21%, list=11%, signal=18%	RCAN1/ATP2B4/MLLT10/LINC00311/CGA/ADAMTS17/BAMBI/PURA/FBXO40/PPM1E/IRX4/ELMO2/GPRC5C/LDB2/GRHL1/BASP1/PXDC1/CDH20/VAMP8/WNT3A/PAX8/RPP25/SLC24A2/RHBDL3/GPR158/TMEM178A/NR6A1/NLGN2/ZNF423/BHLHE41/PRPF38B/ROBO3/CACNB3/BACE2/PITX2/C17orf82/OVOL1/OTOP3
AP4_01	AP4_01	234	0.276341	1.28261	0.0253165	0.0930941	0.0654416	4516	tags=21%, list=14%, signal=18%	SPRY4/GRIN2D/SEMA7A/PPTC7/ACVR1C/ZBTB18/HRC/TIAF1/TSC22D2/LOXL4/ITPKC/NR5A1/CCDC136/RAPSN/ANGPTL2/DUSP7/PHF23/SEPT3/ZMAT3/FLT3LG/CIDEC/TMEM62/MYPN/MAPRE3/KLF15/TIMM10B/SEMA4C/KCNH2/KIF3C/PLEC/SYNC/TMEM178A/SOX11/ESRP2/SH2B3/VEZF1/HOXA10/LRP1/PITX2/ZEB1/DPF1/SSBP2/TP53BP1/TPPP3/RASGEF1A/PCBP4/EVX1/CDK6/PTK2
GCGNNANTTCC_UNKNOWN	GCGNNANTTCC_UNKNOWN	123	-0.352757	-1.44911	0.025641	0.0935086	0.065733	8550	tags=37%, list=26%, signal=27%	TBC1D22A/E2F4/RNF168/TBPL1/CBX3/AKT1S1/SRP14/DTWD1/FBXO28/ATP6V1G2/TGIF2/SOCS2/FIZ1/RNF13/DIABLO/ZNF524/TMUB2/SUMO1/NAA60/GALNT10/IKBKB/GABARAP/PKIB/OTUD5/LCMT2/WAS/SH3KBP1/AP4B1/SUN2/TMEM203/PUF60/EXOC3L1/DCLRE1B/GNG4/SNRPC/FST/MCM7/DUSP6/EIF4H/QPCTL/EIF4A1/FAM227B/SNRPD2/ADSL/IFI27L1
CREB_02	CREB_02	232	0.277851	1.28436	0.0257511	0.0935086	0.065733	4497	tags=21%, list=14%, signal=18%	RCAN1/PNMA6A/HEXIM1/TP53INP2/HHIP/EPHA2/PPP2R2A/SEC24D/PDP1/RUNDC3A/SCAMP5/TSC22D2/GLYR1/PPP1R15A/NR4A3/YWHAZ/IRX4/FAM174A/KDELR3/ARIH1/SAMD12/AKIRIN1/ADAP1/ID1/ARMCX1/CRH/ZNF23/OSBP/DUSP1/VPS37A/QRICH1/FBXL19/PRICKLE2/SPAG9/UBE2H/CDC42/PITX2/C5orf15/GPR3/PHF20L1/CBLL1/LYPD3/LGR5/CHD2/EVX1/RCE1/TMEM86A/PRKCH/ARTN
SMAD_Q6	SMAD_Q6	228	-0.292542	-1.32643	0.0261194	0.094257	0.0662591	5302	tags=29%, list=16%, signal=24%	RRM1/TSHZ1/PRX/NCKAP5/SNPH/IRX2/SEMA4A/UBE4B/DDOST/NXPH4/MRPS18B/CKS1B/ANKRD35/PSD4/PRMT1/SKIDA1/CTDSPL2/RPRD2/ZNF362/BCL2/C1QTNF5/DNAJC11/KLK14/LTBP1/IGFBP5/C5orf38/MAGED2/CALD1/PAFAH2/LAMB3/MYBPC2/PHC1/PTGFRN/AJUBA/FGFR1OP2/SH3KBP1/PSMB1/CEP57/RBM12/TARBP2/YBX2/RPP21/IGF2BP3/BMF/PMEPA1/TAGLN/THADA/HNRNPA1/SNX12/CPNE1/TBP/SMYD2/FOXN3/RPS14/NDUFS4/RHCE/RPL7/HNRNPUL1/MYL6B/ARHGEF19/H3F3B/CBX5/JADE…
CCAWYNNGAAR_UNKNOWN	CCAWYNNGAAR_UNKNOWN	133	-0.327834	-1.36493	0.028	0.10042	0.0705913	5918	tags=33%, list=18%, signal=27%	NUCKS1/SHC1/TBX19/TSPAN33/DAAM1/TMTC1/PRADC1/PPM1L/EMG1/CKS1B/PCNA/MTMR4/SLITRK1/RLN1/PAGR1/CCNB1/HOXA6/NXT2/ARHGAP33/PIGT/TUBA1A/SLC22A17/ARL17A/EXOC3L1/PPP2R5D/BCL6/SPC25/HIST3H2A/LMO1/UQCRH/RCC2/TTC9C/CPNE1/PHB2/FOXN3/YBX1/MORN2/PRCP/RFX5/H3F3B/CDC45/ING4/POLR3GL/HIST3H2BB
MIF1_01	MIF1_01	172	-0.304547	-1.33005	0.0283019	0.10088	0.0709146	5807	tags=31%, list=18%, signal=26%	SPPL2B/TMEM109/TBC1D16/TSC22D1/MRPL10/FILIP1/EFTUD2/TTC8/NAA60/LINC00649/FAM160A2/VWA3B/MYCBP/ITGB8/FUZ/NEK2/IQCD/PRKCSH/RFX2/CD44/CCDC151/ARL4A/RNF25/HAT1/ARL13B/REEP4/TTC12/ADK/RNF41/TGFB3/PPME1/SPA17/DPAGT1/SIAE/BBS2/WARS2/KIAA1324/THNSL1/DNAL4/TUSC3/SOX3/FAM72A/PPP1R32/NCOA5/CARS/SALL2/LSM7/MDH1B/GLRA3/RIBC2/TCTN3/DNAH7/JADE1
RYTGCNNRGNAAC_MIF1_01	RYTGCNNRGNAAC_MIF1_01	81	-0.361803	-1.39985	0.0287908	0.101997	0.0716998	6626	tags=38%, list=20%, signal=31%	RNF138/EFNB3/UBB/CEP164/SPPL2B/FILIP1/EFTUD2/NAA60/LINC00649/FAM160A2/ITGB8/FUZ/PRKCSH/RAC1/CCDC151/RNF25/TTC12/PPME1/SPA17/DPAGT1/SIAE/GPC3/BBS2/WARS2/KIAA1324/NCOA5/SALL2/LSM7/MDH1B/RIBC2/DNAH7
MYOD_Q6_01	MYOD_Q6_01	237	0.275511	1.28118	0.029661	0.103852	0.073004	6895	tags=34%, list=21%, signal=27%	CYP26A1/CYP1A1/TMEM165/MDGA1/JAZF1/EPHA2/TMEM255A/RRAGC/GADD45G/CORO2A/RAB26/VGF/SH3GLB2/USP32P2/MIR22HG/FZD5/CACNA1H/PARP8/ZNF710/TRPV3/AFF4/APBB1/CDYL2/ZMAT3/HID1/FSCN2/CSRNP1/KCNH2/PLEC/CALB1/FMNL1/ESRP2/HMBOX1/FBXO32/SPAG9/PRPF38B/GIT1/GGN/FOXP4/MBD6/LNX2/TACR1/PRSS12/ZC2HC1C/KIAA0355/JSRP1/TSEN54/RUNX1T1/PRDM16/VDR/CASKIN2/GRB2/AXIN2/SPEG/NR4A1/ACOX3/KCND3/SELL/TBR1/TFAP2C/RORC/PPARA/KCNQ4/G…
CGGAARNGGCNG_UNKNOWN	CGGAARNGGCNG_UNKNOWN	54	-0.404347	-1.44751	0.0298507	0.103852	0.073004	5460	tags=31%, list=17%, signal=26%	PAX2/EGR1/VPS39/PCGF1/C1orf74/CHCHD5/TAF9/PTGES3/C19orf53/TPT1/URM1/CHMP2A/TXNDC12/CUTA/DUSP6/TMEM187/TP53
GATA1_01	GATA1_01	208	0.280262	1.27887	0.0298507	0.103852	0.073004	4822	tags=22%, list=15%, signal=19%	KLF2/RCAN1/PLA2G2F/SLC8A3/AEBP2/LRRC4/GADD45A/HIRA/WAC/PPP2R2A/TSPAN1/LIPG/C6orf62/KPNA4/NHLH2/FRMD5/LHX6/HNRNPL/STX1B/SLC4A3/MAPRE3/LCOR/GNB1/PDLIM4/VEZF1/ZNF423/UBE2H/LMOD1/HOXA10/DYRK1A/LRP1/FEZ2/KIF1B/TSPAN5/HS3ST3B1/DOCK11/HOXD10/INHA/ENPP2/GRIN2B/ANKRD17/ADD3/PPP1R21/POU3F1/AZIN1
ETS2_B	ETS2_B	252	0.270166	1.2624	0.0302376	0.104572	0.0735099	4278	tags=20%, list=13%, signal=18%	CDH5/PGF/ZNFX1/PLA2G4F/ATOH8/EPHA2/S100A9/ARHGAP30/RHOV/TSPAN1/RUNDC3A/ZBTB7B/MIR22HG/RASAL1/LDB2/SLC43A2/LIMD2/FOXO3/CDK12/ZMAT3/NUFIP2/GCNT2/WDFY4/TIMP4/ARAP3/FAM20A/WNT9A/SEMA4C/FLNC/DAB2IP/FURIN/IL13/TMEM154/FGR/APOBR/ZBTB7A/STAP1/LAT/FGFR4/HOXA10/RAP1GAP/SHC3/BCL3/SPNS3/ANGPTL1/DOCK11/MEIS2/STX5/IL7R/CRK/EVX1
GTTNYYNNGGTNA_UNKNOWN	GTTNYYNNGGTNA_UNKNOWN	86	-0.355852	-1.39629	0.0307692	0.105781	0.0743598	5722	tags=33%, list=17%, signal=27%	TBC1D16/PIBF1/CHD4/TSGA10/NUP62CL/RAB36/IFT57/SLCO3A1/INO80B/HNRNPF/EFHB/ZSWIM1/TEX2/DCTN3/NUDC/ITGB3BP/PIH1D2/TMEM209/TRERF1/C2orf15/KCNK12/KIFAP3/PRRT2/RGS6/TMEM254/CCDC13/PTMS/OSR2
RACCACAR_AML_Q6	RACCACAR_AML_Q6	221	0.280413	1.28637	0.0321888	0.109275	0.0768161	2933	tags=18%, list=9%, signal=16%	RASSF2/PGF/HOXB3/MSI2/HHIP/CALR/ARHGAP30/SCNN1A/PDZD2/PPARG/LIF/ASB7/RYBP/PRRG4/RUNX2/ID3/MAFG/ZFHX3/EDARADD/SLC43A2/GRHL3/SCRN1/RGS14/TULP4/PPP1R12C/CCL2/EMP1/PTPN22/EVI2A/CCR1/HOXA9/DAB2IP/BATF/SDF2L1/GPR171/SLC12A6/APOBR/SASH3/GPR50
STAT1_02	STAT1_02	236	-0.28868	-1.31344	0.032381	0.109275	0.0768161	4564	tags=19%, list=14%, signal=17%	DNAJC5G/NXPH4/TJAP1/CKS1B/PREPL/LZIC/CTDSPL2/PUS3/ENOX2/AGL/SDHC/CS/SKA2/CD9/MRPL34/ZNF568/PRAF2/AJUBA/ZNF570/PIGC/COX8A/H1F0/WWOX/POGZ/CHMP2A/C11orf74/EIF2S3/BABAM1/TXNDC12/SCNM1/UQCRH/PRR11/HNRNPH2/SNX17/NMNAT1/COX7B/PCED1B/MRPL54/ZNF571/UFC1/RPL28/POC1A/TMEM187/INTS9/PLAC1/MARS
TGIF_01	TGIF_01	223	0.277663	1.27404	0.0324675	0.109275	0.0768161	6422	tags=30%, list=20%, signal=24%	ABL2/AEBP2/WWC1/SLC16A6/ONECUT2/SEMA7A/ARL4C/HCFC2/OBSCN/PRRG4/GOLGA6L9/NHLH2/GAB2/ABTB2/NR4A3/MAP1LC3B/IRX4/FRMD3/LRCH4/EPHA3/C15orf41/WBP1L/VAMP8/FOXO3/TRAF3/GOLGA2P5/PCDHAC2/PPP1R12C/SPOCK2/CRH/LCOR/KCNH2/UBR5/RNF152/CREBZF/FITM1/CACNB3/ANKRD12/FAM107A/MED13/MAB21L2/HOXD10/PCBP4/DYNC1I1/SLC12A2/BTBD3/SELPLG/GOLGA6A/AZIN1/YY1AP1/STX4/RAB1A/ASH1L/ESRRA/CALCRL/GOLGA8A/PASK/HOXA2/TSHZ2/FZD9/HIF1A/…
P53_02	P53_02	222	0.281774	1.29053	0.032538	0.109275	0.0768161	7660	tags=35%, list=23%, signal=27%	PML/SEMA7A/PPP2R5B/GATA4/SH3GLB2/C6orf62/KBTBD8/INHBB/CDYL/GAD1/NR4A3/MAF/PSME2/HIPK1/TMC7/WBP1L/ZMAT3/RHOBTB1/CD68/KRT15/EPB41L1/MDM2/GCNT2/CIDEC/LMTK2/MDK/PTPN22/SLC1A3/DAB2IP/CACNA1E/SPATC1/KDM2A/SLC12A6/SRSF5/MBD6/HOXB1/FHDC1/EGFR/BMPR2/MEIS2/TRAF4/TJP2/ARRDC4/AEN/ENPP2/ACSL5/RNF31/FLRT1/RPS19/RORC/ASIC4/PRDM12/CTRL/PRRX1/DGKZ/KDM4C/HOXA11/MYOT/BCOR/FAM83H/DNAJB5/BRAF/PPP1R12A/PPIP5K1/HIP1R/F…
CTGYNNCTYTAA_UNKNOWN	CTGYNNCTYTAA_UNKNOWN	77	0.358029	1.40683	0.0336134	0.112238	0.0788991	3901	tags=22%, list=12%, signal=20%	HEXIM1/MSI2/ATOH8/TRPV6/PRDM1/ONECUT2/OTUB2/LDB2/NRP2/GPR158/DAB2IP/NLGN2/QRICH1/CERCAM/ZNF462/HIVEP3/CLN3
EFC_Q6	EFC_Q6	240	-0.283014	-1.29362	0.0338346	0.112331	0.0789643	4807	tags=22%, list=15%, signal=19%	FAM160A2/EBNA1BP2/ABI2/CACNA1D/REM2/ITGB8/HOXA3/FUZ/MET/HNRNPF/NEK2/CCDC22/XPOT/OMA1/ARL4A/RNF25/ASCL4/PSMA2/C12orf57/CYP26B1/RPL32/ST13/XPNPEP3/PPME1/TM9SF1/NUDC/PACSIN2/SLC7A1/WARS2/BCL6/TMEM209/KIAA1324/THNSL1/STAT5B/SEMA5B/HMGN3/PCDH17/RPP21/SOBP/NCOA5/CARS/DPY30/CCDC13/HNRNPH2/NPAS3/LSM6/ZC4H2/OSR2/FXYD6/NDUFS4/TCTN3/THRA/BMP5/NONO
PTF1BETA_Q6	PTF1BETA_Q6	217	0.27881	1.27917	0.035865	0.118225	0.0831078	1529	tags=11%, list=5%, signal=11%	KDM3B/TMPRSS2/IGFBP6/HCP5/RASSF2/SMOC1/HHIP/SLC8A3/CD274/ARHGAP30/PPP2R2A/DHRS3/STAT5A/LIF/ARF3/PURA/OBSCN/ITPKC/NR4A3/FBXO40/DYNLL1/LRCH4/WBP1L/FOXO3
CEBPGAMMA_Q6	CEBPGAMMA_Q6	216	0.27983	1.28158	0.0360169	0.118225	0.0831078	4516	tags=23%, list=14%, signal=20%	ALDH1A2/RASGRP3/HOXB3/BCAS1/ID4/SPATA18/KLF7/CDC42EP3/PRDM1/ARHGAP30/ARL4C/PPARG/TIAF1/PURA/UNC13D/CHD5/NSD1/LHX6/ZSCAN29/SLC10A7/YRDC/HOXA4/MGLL/ZNF503/AAK1/LDB2/NRP2/KIT/MN1/HOXA9/NR6A1/HNF4G/SPAG9/HS3ST5/OIT3/ATL2/SEPHS1/CAMK2G/WWP1/NR2F1/CDKL5/NCALD/PDZK1/RFX8/RUNX1T1/CDK6/GNAQ/GRIN2B/PTK2
ZF5_B	ZF5_B	223	-0.282551	-1.28049	0.037037	0.120891	0.0849815	1936	tags=25%, list=6%, signal=23%	SH3BP4/PRR7/NEURL1/RBPMS/FGF12/RBKS/ABCA2/POU4F3/METTL16/CENPBD1/MAGIX/SLC26A10/ASIC1/PORCN/RAPGEFL1/POLR3G/ANKRD35/MTMR4/HTATSF1/RNF125/MBLAC2/RHEBL1/ITPR3/GFRA1/LSM5/KDM1A/NDUFA4/NCAPH2/ANAPC13/CEP63/TFAP4/IGF2BP3/PTPRG/GEN1/NCOA5/H2AFY2/FAM49B/NAT8L/MAZ/CPNE1/SNX17/SLC12A5/POLE4/ABLIM3/CDKN2C/H1FX/GRHL2/PPA2/SV2B/CDON/THRA/MTHFD2/STMN1/GRIK3/DNAJC22
RFX1_01	RFX1_01	237	-0.284394	-1.29646	0.0377358	0.122483	0.0861012	5548	tags=35%, list=17%, signal=29%	SPTAN1/ZNF646/JOSD2/MANEA/IDS/FAM155B/ADM/FAM167A/CFL2/PAX6/CDC14A/SWSAP1/LRRC46/NPM1/NAB2/EFNB3/OVOL2/UBB/MTTP/TBC1D16/MRPL10/YIPF5/FILIP1/EFTUD2/RRAGA/ACTG2/NAA60/LINC00649/PCGF1/FAM160A2/TSGA10/EFNA1/AGBL2/IFT88/FUZ/SRR/IQCD/PRKCSH/BIK/YWHAQ/CKMT1B/CBX8/ARL4A/RNF25/HAT1/ARL13B/DYNLRB2/PRICKLE1/C3orf67/ST13/XPNPEP3/SPA17/ZFP36L2/DPAGT1/PES1/WWOX/BBS2/DNAL4/TUSC3/SOX3/TRERF1/PPP1R32/C2orf15/STOM…
WTTGKCTG_UNKNOWN	WTTGKCTG_UNKNOWN	457	-0.24642	-1.20306	0.0379747	0.122574	0.0861648	4394	tags=19%, list=13%, signal=17%	PCNA/RBM48/CDC25C/SYNGR4/UBE2C/ETAA1/DNAJC12/DIXDC1/ZNF362/ZBTB9/ELP6/CRABP2/VIM/YWHAQ/CBX8/TMEM31/EEF1E1/RNF25/LTBP1/ARHGAP33/CALD1/ZNF32/STARD3/LENG1/SLC39A9/CDKN1B/SKA2/PHACTR3/GFRA1/TLL2/TGFB3/PHC1/VCAN/CALM2/SOSTDC1/AJUBA/MEIS1/TSNAXIP1/COA3/PHF21A/FRAS1/MACROD1/HMGB1/POGZ/PPP2R5D/FST/NIPAL3/SEMA5B/PCDH17/SLC39A4/SPARCL1/RBMX/SLC37A4/NDE1/DUSP6/HNRNPC/PALM2/AK8/ANP32A/NAT8L/PRR11/ERH/TBX5/BC…
GATA1_04	GATA1_04	208	0.278737	1.27191	0.0383795	0.123196	0.0866023	7437	tags=32%, list=23%, signal=25%	ENOX1/MSI2/SLC8A3/CDC42EP3/LMO2/PDZD2/GADD45G/IMPG1/ATN1/ID3/NHLH2/MYBPC3/SLC14A1/NRP2/SLC45A3/HIPK1/TAB2/PLEKHG6/PRSS1/SIX1/KIF3C/UBE2W/HOXD1/HNF4G/UBE2H/EDA/TMEM65/SYNPO/S1PR2/CACNB3/HOXA10/PITX2/GBX2/RUNX1T1/ENO2/INHA/SLC41A1/CNTF/GRIN2B/ARPC2/MAP4K3/CAPN1/EPO/CLDN14/CYP11A1/TSPEAR/MYOT/BMP6/CCDC80/HOXA13/ICAM4/GRM3/MYRF/HES1/PRR18/CAST/HOXC10/WFIKKN2/HAMP/HBZ/PI15/NFE2/HIC1/RHOBTB2/TNNC1/FAM7…
CP2_02	CP2_02	227	0.273264	1.25549	0.0393013	0.125462	0.088195	6603	tags=31%, list=20%, signal=25%	SLC25A28/KIF5A/MAPK3/CDC42EP3/RNF207/SCAMP5/CAMKV/ZSWIM8/TMEM189/FRMD3/UPK2/GPRC5C/LDB2/GRHL3/PLXNA3/DNAJB1/FOXL2/MDK/MAPRE3/RHBDF1/DSC2/TBC1D5/KCNH2/SHB/VEZF1/PRPF38B/MID2/PTHLH/PITX2/GPR153/CAMK2G/CAP1/SRMS/CILP2/CLDN4/NR2F1/MAB21L3/TPPP3/TRAF4/SLC25A35/CHMP4B/CRK/EPN3/TRIM62/NISCH/GNAQ/PRKCH/DYRK2/NBEAL1/KIF1C/SPEG/MORF4L2/PRDM4/SLC9A1/TMEM189-UBE2V1/KAT5/RASSF1/TSHZ2/TRPV2/FGF9/HIF1A/GMPPB/DC…
ARP1_01	ARP1_01	145	0.299725	1.31431	0.041502	0.131763	0.0926245	5317	tags=26%, list=16%, signal=22%	HSPB8/PPFIA3/RRAGD/AQP7/TMEM255A/ARL4C/PLK3/C1orf61/CAMKV/TRIM69/CELF3/AGFG2/MIR22HG/ZSWIM8/PPM1E/ZFHX3/TMEM150A/C1orf116/SKIL/EMP1/C1QTNF7/NR6A1/HPCA/SMARCC2/GPR3/CACNA1G/MAB21L2/TRAF4/SLC25A35/CHD2/NFIX/RUNX1T1/COL16A1/ARR3/AZIN1/MORF4/TREML2/DLG2
TATA_C	TATA_C	222	0.274108	1.25542	0.0433839	0.13699	0.0962985	4380	tags=20%, list=13%, signal=17%	KCNK3/EPAS1/MMP13/BIN1/PRDM1/ABCA1/GRK5/LMO2/GADD45G/WSB2/BPIFA1/TIAF1/PURA/GRM2/PPM1E/MAF/OTUB2/SVIL/AAK1/PDGFRB/LDB2/EGF/STK39/PBX1/HOXA9/TBX3/HNF4G/TOB1/GPR50/LMOD1/HOXA10/PITX2/HIVEP3/MYL2/ITGB1BP2/HOXD10/VSTM2L/HOXD9/CHD2/ATF3/DDX5/GNAZ/SLC12A2/PRDM16
CYTAGCAAY_UNKNOWN	CYTAGCAAY_UNKNOWN	138	-0.316305	-1.31989	0.044	0.138184	0.097138	6814	tags=35%, list=21%, signal=28%	FAM53B/DCTN1/LRRC46/RNF138/EFNB3/GRIK2/UBB/CEP164/HSPBP1/TBC1D16/TSC22D1/MRPL10/FILIP1/ASNA1/LINC00649/LRRC56/CACNA1D/RAVER1/GOLGA2P7/ITGB8/SLITRK1/IQCD/TTC25/SLC25A3/ARL4A/PYGB/DYNLRB2/REEP4/DNAL1/PES1/NPR3/USP30/SEC14L1/DNAL4/TUSC3/DZANK1/TRERF1/PPP1R32/RGS6/XRCC1/APOO/FKBPL/SALL2/IL20/DNAH7/MGST3/KIF6/ANXA1
YTAATTAA_LHX3_01	YTAATTAA_LHX3_01	159	0.290602	1.28759	0.0446247	0.139392	0.0979876	5256	tags=27%, list=16%, signal=23%	NR2E3/LRRC15/HHIP/MLLT10/LRRC4/PRDM1/CGA/FAM193B/PURA/CDYL/TMEM179/PPM1E/IRX4/YRDC/RREB1/ARHGEF10L/LDB2/VAMP8/DLL4/PCNT/SLC24A2/ETNK1/TMEM178A/NLGN2/ZNF423/BHLHE41/MARCKS/EDA/BACE2/TNRC6A/SMAD6/MYT1/MAP1B/RUNX1T1/BAZ1A/TECTA/GNA13/ADD3/TLE4/FIGN/SEMA3A/TBR1/TBC1D20
HEB_Q6	HEB_Q6	228	0.270861	1.24861	0.0450644	0.140013	0.0984237	4571	tags=25%, list=14%, signal=21%	PGF/MAPK4/GRIN2D/TMEM255A/TMEM184A/SEMA7A/FAM98A/GADD45G/DHRS3/IMPG1/TIAF1/C1orf61/L1CAM/CELF3/MIR22HG/NR5A1/ZSWIM8/CBFA2T3/SVIL/MAN1A1/AAK1/ANGPTL2/PLXNB3/GPR1/SPOCK2/HID1/TRIP4/FNDC5/MDK/CCND2/ITSN1/KCNH2/DOK3/SYNC/HPCA/KDM2A/S100A8/NFE2L1/FITM1/LMOD1/CACNB3/RNF111/MED13/MACF1/DTX1/BRD4/ITGB1BP2/TPPP3/TRAF4/RASGEF1A/TNS1/PDZK1/EPN3/RUNX1T1/GRIN2B/COL16A1
GATA6_01	GATA6_01	223	0.271452	1.24554	0.0454545	0.140474	0.0987478	4382	tags=23%, list=13%, signal=20%	OLFML3/HOXB3/BIN1/SPRY4/RFTN1/TNK2/CDC42EP3/PDZD2/TBX4/ZBTB7B/REG4/RUNX2/CLEC18C/MYBPC3/LHX6/SYVN1/PPM1E/PUM2/HOXA4/ARHGEF10L/C15orf41/CARD6/ITPR1/AQP3/SKIL/KRT15/ATP6V0A4/ADCY6/FAM107B/SIX1/ATP2A3/BTG2/KDM3A/WNT11/FAM91A1/ZBTB7A/LRGUK/UBE2H/EDA/SRGAP1/ZFPM2/HS3ST5/PIP5K1B/PITX2/TIAL1/NR2F1/GBX2/DDR2/SMAD5/RUNX1T1/KLB/ENO2
AP4_Q5	AP4_Q5	233	0.268623	1.24369	0.0468085	0.143893	0.101151	4391	tags=22%, list=13%, signal=19%	PGF/TP53INP2/SLC8A3/PADI2/ATOH8/GRIN2D/ZBTB18/DHRS3/VGF/C6orf62/OBSCN/MYBPH/ID3/ABTB2/CELF3/CPEB3/MIR22HG/NR4A3/PARP8/ZNF710/MAF/CBFA2T3/PHF23/DLL4/TMEM182/HID1/PRKCG/TRAM1/WNT9A/WNT4/DNAJA1/SCN4A/KCNH2/HPCA/KDM2A/PDLIM4/UBE2H/SRGAP1/MID2/VAT1/ANKRD12/CD79B/VAMP3/GGNBP2/RIT1/ITGB1BP2/TRAF4/PCBP4/CHMP4B/TSEN54/TRIM62/CASKIN2
FOXJ2_01	FOXJ2_01	155	-0.306467	-1.30599	0.0470588	0.143901	0.101157	6591	tags=33%, list=20%, signal=26%	FLOT1/HMCN1/ZBTB20/PDE7A/HOXC4/MEF2C/CREB5/RSPO1/DAAM1/UCKL1/NFIB/ACP6/ORC4/BCL11B/BUB1/HOXA7/PRKAG1/SKIDA1/DNAJB12/KLF12/HESX1/FEN1/HEY2/BRIP1/BUB3/NEO1/C12orf57/FBXL22/CTNNAL1/CYP26B1/GFRA1/HSF2/TRPS1/ZHX2/POGZ/FOXN1/PCDH17/FAM72A/TRERF1/SUPT4H1/C1orf43/STOML2/LGI1/RGS6/EGR2/CPNE1/PKIA/CHCHD7/TGFB2/TMEM258/NREP
NKX62_Q2	NKX62_Q2	204	0.273656	1.25085	0.0484211	0.147291	0.10354	4507	tags=23%, list=14%, signal=20%	RCAN1/IFIH1/CDC42EP3/PRDM1/ZBTB18/ADAMTS17/DIP2B/BAMBI/ATP2A2/UNC13D/NHLH2/MED12L/IRX4/YRDC/HOXA4/MAFA/KCP/C15orf41/ETV3/WNT3A/RHOBTB1/LUZP1/NUFIP2/OTUD7B/ATP2A3/BCL9L/TMEM178A/NLGN2/FAM71F1/KCNS1/MARCKS/ZFPM2/CACNB3/HOXA10/BACE2/TNRC6A/SLC20A1/CAP1/ANKH/MYT1/CLDN4/CHD2/NFIX/SCML1/ARTN/BTBD3
SRF_Q5_01	SRF_Q5_01	205	0.274409	1.2533	0.0489362	0.148083	0.104097	4499	tags=20%, list=14%, signal=18%	KCNK3/TIMP3/CACNA1B/RASSF2/HEXIM1/SGK1/DUSP10/PADI2/SLC16A6/ABCA1/PPARG/ZBTB18/GADD45G/MYO1E/C16orf72/SUSD1/SVIL/KLF6/EMILIN2/DGKG/G3BP2/GPR20/SLC4A3/CRH/KDM3A/KCNH2/EGR3/DUSP5/FLNC/MAPK14/UBE2H/FGFRL1/GGN/MED13/ARF6/NR2F1/ITGB1BP2/HOXD10/CHD2/ATF3/TPM2/RUNDC1
P300_01	P300_01	228	0.267069	1.23113	0.0493562	0.14858	0.104446	5073	tags=23%, list=15%, signal=19%	HEXIM1/NPR1/PML/GRK5/ARL4C/ZBTB18/RHOV/ZFYVE26/TFEB/LHX6/FZD5/PUM2/SLC12A4/PHF23/PCDHAC2/RGS14/ZMAT3/PRKAG2/SMPD3/WDFY4/PIK3CD/HMGCS1/EMP1/PREX1/WNT4/SEMA4C/ZNF23/EGR3/NFKBIA/FURIN/WNT11/HCN3/BHLHE41/FBXL19/TNRC6A/KCNAB2/PHC3/ARF6/ING2/ZNF768/GGNBP2/NR2F1/SUPT6H/JADE3/EPN3/INHA/RASGRP2/MPPED2/GDNF/CANX/PRRG1/BCL2L1
TTF1_Q6	TTF1_Q6	236	0.265924	1.23671	0.0503145	0.150684	0.105925	7886	tags=33%, list=24%, signal=25%	PGF/HEXIM1/HHIP/SPRY4/TRPV6/KLF7/CDC42EP3/FAM193B/PPTC7/EIF2AK3/C6orf62/IMPG1/LIF/CLMN/C1orf61/ATN1/LHX6/RREB1/EPB41L4B/C15orf41/PCDHAC2/PIP4K2C/GJC2/ADCY6/SRCIN1/CRH/KCNH2/DAB2IP/SLC38A3/SDF2L1/FBXL19/MFSD5/IGF2R/HOXA10/SLC20A1/C1orf52/CAP1/STRN3/CCDC107/CRTAC1/CRK/TPM2/ZNF804A/ATP10B/GPR27/SPEG/C12orf65/CORO1A/DRD2/CYTH3/KLF5/EIF4E/CD248/ERN1/PICALM/WNT7B/FAM83H/HOXA13/NPPA/RYR1/ASB2/CCNG2/MYOC…
HNF3ALPHA_Q6	HNF3ALPHA_Q6	182	0.280168	1.25743	0.05074	0.151179	0.106273	4366	tags=22%, list=13%, signal=19%	HOXB3/SGK1/ATOH8/CDC42EP3/PRDM1/ARHGAP30/NIM1K/TBX4/BAMBI/PURA/NR4A3/TENM1/MAF/YRDC/RREB1/PUM2/MGLL/NSG2/ID1/GCNT2/XPO4/CRH/WNT4/GABARAPL1/ESRP2/CP/TOB1/TBXAS1/STAP1/PITX2/REPS2/ANGPTL1/SNX25/MAB21L3/GBX2/CHD2/MCC/GNAZ/GPRIN3/SCML1
IK2_01	IK2_01	235	0.265482	1.23298	0.0526316	0.155223	0.109116	7086	tags=29%, list=22%, signal=23%	CYP26A1/CDH5/IGFBP6/TNFSF15/EPHA2/PRDM1/GRK5/PCK1/ASB7/KBTBD8/SAT1/TTN/PARP8/NRP2/PTPN12/FAM50A/LUZP1/RBMS1/RDH10/ADCY6/SLC5A3/ARAP3/RELL2/WNT4/MN1/RELB/ZFPM2/LRP2/LRP1/OVOL1/SHC3/NFKBID/BCL3/ZEB1/BMPR2/VAMP3/GDI1/VPS53/MBD5/RUNX1T1/CDK6/GRIN2B/SORBS3/KCTD4/RNF182/AXIN2/HCN4/SPEG/GLP2R/SHCBP1L/CALU/PAK6/TES/SLC26A6/KPNB1/KCNQ4/HOXB4/SP6/ATOH7/PPP1R12A/TTLL6/TYRO3/FBRS/HES1/MYOCD/NAA15/ARHGAP44/TE…
TGACGTCA_ATF3_Q6	TGACGTCA_ATF3_Q6	211	0.268907	1.2325	0.0526316	0.155223	0.109116	4048	tags=20%, list=12%, signal=18%	RCAN1/PNMA6A/TP53INP2/EPHA2/GNB4/PPP2R2A/PDP1/ZMYND15/RUNDC3A/SYNGR3/VGF/SCAMP5/TSC22D2/CHPF/PPP1R15A/YWHAZ/IRX4/MAF/FAM174A/AFF4/ARIH1/CDS1/CXCL16/AKIRIN1/ADAP1/ID1/G3BP2/CRH/SEMA4C/DUSP1/HSP90AB1/TH/SPAG9/RELB/UBE2H/HDX/PITX2/ATL2/GPR3/LGR5/ADNP2/TRAF4/NCALD
NF1_Q6_01	NF1_Q6_01	235	0.263741	1.2249	0.0547368	0.160617	0.112907	4114	tags=21%, list=13%, signal=18%	LGALS9/RSAD2/PGF/DUSP10/JAZF1/FAM193B/FBLIM1/B2M/ZIC5/DDIT4L/MIR22HG/SLC2A12/ZSWIM8/CHGA/ZNF710/LGR6/AFF4/AAK1/HIPK1/KLHL2/SAMD12/NFATC3/MGAT4A/SEMA4C/EP300/CSRNP1/GJA3/ZBTB5/KCNH2/GPR158/NFKBIA/DCT/CLCN2/VPS37A/FAM71F1/LRRC59/ATP6V1A/ASPN/SMAD6/NOSTRIN/DLX3/SERP1/ZNF768/ZCCHC3/ORMDL3/JUP/NCALD/DNAH11/GLS
ACAWYAAAG_UNKNOWN	ACAWYAAAG_UNKNOWN	85	-0.345821	-1.35492	0.0557692	0.161275	0.11337	5885	tags=34%, list=18%, signal=28%	TMSB4XP4/AP5M1/EYA3/LRRTM4/NARF/HEY1/REM2/MMRN2/ARHGAP20/SKIDA1/PARD6A/RPRD2/GABARAP/ASCL4/HSD3B7/H2AFX/LIX1L/PCDH8/TMSB4X/HOXC11/CUTA/RNF122/ZNF277/SAAL1/DOCK4/DKK1/TMSB4XP8/JADE1/GRIK3
FAC1_01	FAC1_01	195	0.275273	1.24526	0.055794	0.161275	0.11337	7585	tags=31%, list=23%, signal=24%	OLFML3/HOXB3/SGK1/ID4/KLF7/PDP1/TIAF1/SAT1/HDAC9/LHX6/PDGFRB/NRP2/HIPK1/SLC45A2/PHF23/RBMS1/NAMPT/FAM107B/SLC5A3/TMEM62/KLF15/TNFRSF8/WNT9A/TAPBP/LCOR/GPR50/TBXAS1/TNRC6A/PITX2/REPS2/CBX4/CBFB/CACNA1G/ANKH/NR2F1/NFIX/SORBS3/MPPED2/NEUROG2/GDNF/NKD1/SEMA3A/DLG2/NR3C2/PNMA1/TCF7L2/HOXB4/RUNX1/CCNG2/MTMR3/KRT85/EMCN/WFIKKN2/MEPCE/EYA1/CNOT4/GNG11/RLIM/SHARPIN/FBXW4/USP34
HNF1_Q6	HNF1_Q6	201	0.273243	1.24456	0.055794	0.161275	0.11337	5151	tags=22%, list=16%, signal=19%	HOXB3/SPATA18/MPRIP/ANPEP/AQP9/PRDM1/RASSF7/ARL4C/BPIFA1/TIAF1/PURA/SLC4A4/TENM1/MED12L/GAN/RREB1/KCP/PKHD1/F2RL1/C1orf116/FGB/TULP4/RBMS1/DPYD/TMEM87A/GOLT1A/CCND2/VSIG1/ZFPM2/TBXAS1/ROBO3/FGFR4/HOXA10/ARF6/HOXD10/NFIX/KLB/SLC12A2/SERPINA10/AXIN2/TLE4/ANGPTL3/SEMA3A/TBR1
PR_Q2	PR_Q2	224	0.266666	1.22263	0.0563991	0.162217	0.114033	6561	tags=27%, list=20%, signal=22%	KCNK3/FOXC1/HEXIM1/CPEB4/EPHA2/PPP2R2A/SCNN1A/PDZD2/FBLIM1/OPTC/VGF/OBSCN/GRM2/NR4A3/CXCR4/DGKH/IRX4/NEXN/NUFIP2/HMGCS1/WNT9A/KCNC1/QRICH1/GRIA3/FITM1/ZDHHC5/SRGAP1/CACNB3/BACE2/BMPR2/CACNA1G/BRD4/SSBP2/NR2F1/MCC/RUNX1T1/C11orf80/SCML1/CNTF/GRIN2B/CNTN4/ZNRF2/TCN2/LEAP2/SEMA3A/ESRRA/BEND4/PANK1/PRRX1/TSHZ2/NOTCH1/UTP18/ANO3/RGN/PICALM/ATOH7/CAPN6/SCD/GRM3/TAGAP/TYRO3
FOX_Q2	FOX_Q2	185	-0.284469	-1.25223	0.0571429	0.163547	0.114967	4550	tags=24%, list=14%, signal=21%	COLEC10/ALDH9A1/NFIA/SKIDA1/DNAJB12/STX19/EFNA1/MAP2K5/EIF4EBP2/KLF12/TAPT1-AS1/HESX1/PDCD4/BRIP1/METTL18/NEO1/VGLL3/CYP26B1/GFRA1/TGFB3/FARP1/EXT1/TGIF1/ZHX2/PRDX5/POGZ/TMEM209/FOXN1/TRERF1/MCM7/STOML2/LGI1/EGR2/EIF4H/TRMT112/CPNE1/CHCHD7/H2AFV/RPL7A/TBL1X/CTHRC1/EFEMP1/NREP/LMO4/GRIK3
TEF_Q6	TEF_Q6	220	0.263198	1.20521	0.0579399	0.164563	0.115682	4336	tags=20%, list=13%, signal=18%	USP18/OLFML3/HEXIM1/PPFIA3/SCNN1G/CDC42EP3/WIPI1/ASB7/PURA/UNC13D/CDYL/USP32P2/TTN/CXCR4/YRDC/PUM2/ZFHX3/GRHL1/CDH20/TMCC1/C1orf116/PAX8/ATP13A4/PBX1/FNBP1/ATP2A3/TOB1/ZNF423/PRICKLE2/SPAG9/UBE2H/SYNRG/GPRC5B/SLC20A1/GPR153/HIVEP2/MAB21L2/HIVEP3/ST8SIA1/KIAA0355/SPRY2/GBX2/HOXD10/NFIX/ITGA1
CREB_01	CREB_01	244	0.261257	1.21897	0.0580645	0.164563	0.115682	4465	tags=21%, list=14%, signal=18%	RCAN1/PNMA6A/TP53INP2/HHIP/EPHA2/GNB4/PPP2R2A/PDP1/ZMYND15/RUNDC3A/SYNGR3/VGF/SCAMP5/TSC22D2/CHPF/PPP1R15A/YWHAZ/IRX4/MAF/FAM174A/AFF4/ARIH1/CDS1/CXCL16/AKIRIN1/ADAP1/ID1/G3BP2/CRH/SEMA4C/DUSP1/HSP90AB1/ZBTB21/TH/SPAG9/RELB/UBE2H/HDX/CDC42/PITX2/ATL2/GPR3/SLC35F5/LGR5/ADNP2/TRAF4/NCALD/ATF3/TEX14/ZNF687/RCE1
WGGAATGY_TEF1_Q6	WGGAATGY_TEF1_Q6	340	0.249717	1.19977	0.0606061	0.170933	0.120159	4537	tags=21%, list=14%, signal=18%	TINAGL1/IGFBP6/RASSF2/OLFML3/PGF/HOXB3/HEXIM1/INHBA/EPHA2/PRDM1/ELF3/KLK6/NEXN-AS1/SCNN1A/RNF207/WIPI1/LINC00482/UNC13D/PRRG4/NSD1/CLEC18C/NR4A3/HOXC13/MGLL/GPRC5C/RAPSN/DUSP7/FAM50A/SLC12A4/FOXO3/DDX3X/NUFIP2/NFKB2/KDM5A/MYPN/MDK/MAPRE3/RHBDF1/KCNH2/IL6ST/ROCK2/RPH3AL/ESRP2/ID2/SH2B3/FSTL1/PDGFA/MCF2/MMP1/LMOD1/FAT1/FGFR4/HOXA10/KIFC3/MBD6/ZNF462/NAP1L5/TIAL1/BMPR2/CACNA1G/ARID1A/GDI1/ITGB1BP2/T…
ELF1_Q6	ELF1_Q6	217	0.264423	1.21316	0.0632911	0.177643	0.124876	7664	tags=31%, list=23%, signal=24%	CDH5/GDPD5/RASGRP3/CD274/CSF1/LAMA3/SAT1/CTSA/PLCB2/PSME2/TIE1/LIMD2/ADAP1/NUFIP2/PIK3CD/PITPNM1/ATP2A3/KIF3C/TMEM178A/TMEM154/VAV1/APOBR/FGD2/GMIP/MARCKS/SHC3/TFE3/CD79B/ORMDL3/DAPP1/DPP8/STX5/IL7R/ZNF687/BAZ1A/GRB2/ACSL5/MPPED2/ARPC2/ADD3/TXK/IRF8/RNF31/TFAP2C/ANKRD28/CALCRL/TBC1D17/SEZ6L2/BTBD16/STAB1/XIAP/DGKZ/FBLN5/HOXB4/BRAF/CCDC88B/MED15/MAP4K2/ASPHD1/CREBBP/HOXC10/RLIM/FBXW4/TBC1D8/FCRL1/…
YATGNWAAT_OCT_C	YATGNWAAT_OCT_C	300	0.252118	1.1971	0.0639659	0.178495	0.125475	4254	tags=22%, list=13%, signal=19%	ALDH1A2/BST2/RCAN1/ENOX1/UPK3A/TP53INP2/MSI2/DUSP10/PRDM1/PDZD2/SEMA7A/LIPG/RAB26/C1orf61/CAMKV/HDAC9/ABTB2/PLCB2/NR4A3/LHX6/IRX4/MAF/LDB2/DGKG/LRCH4/ITPRIP/SCRN1/DLL4/DNAH5/NUFIP2/EGLN2/LDHAL6B/RHOB/WNT9A/ITSN1/LCOR/DOK3/PRDM10/NR6A1/ID2/PRICKLE2/EDA/MMP1/ATP1B2/TBXAS1/ROBO3/HOXA10/BACE2/GPRC5B/PITX2/HOXB1/GPR153/NAP1L5/TSC1/ADORA2A/MAB21L2/CD79B/HIVEP3/MAP1B/ADNP2/CCDC107/GBX2/HOXD9/MCC/YWHAB
RFX1_02	RFX1_02	249	-0.264965	-1.21476	0.0643382	0.178495	0.125475	4844	tags=24%, list=15%, signal=20%	TEX9/EBNA1BP2/TSGA10/PRR3/TMEM67/GRM1/HDAC4/INO80B/MET/ATL1/CALY/HNRNPF/E2F1/BBS1/YWHAQ/QTRT1/PBXIP1/ZSWIM1/ADK/C3orf67/TGFB3/PHC1/TSNAXIP1/TRPS1/TMEM17/CCDC74B/C11orf49/TM9SF1/NUDC/MPP2/GPC3/MPC2/ITGB3BP/RPL17/PIH1D2/THNSL1/HMGN2/AAGAB/C2orf15/STOML2/NME7/SCNM1/RGS6/CINP/RNF5/CCDC74A/MOK/TCTN2/FXYD6/PKIG/KATNAL2/MORN2/B9D2/STX8/TTLL1/NFATC4/TUBE1/POLR3GL/CHCHD3
OLF1_01	OLF1_01	238	0.261475	1.21438	0.0645161	0.178495	0.125475	6884	tags=29%, list=21%, signal=23%	KDM3B/OLFML3/SGK1/PPFIA3/PITPNM2/GRIN2D/PPP2R2A/FXR2/PPTC7/WSB2/VGF/RYBP/GTPBP2/CLEC18C/HOXC13/PCYT2/PDGFRB/C1QTNF9/NUFIP2/HID1/PRKCG/ADCY6/SMPD3/UBE2W/ADRA2B/CACNA1E/KDM2A/ZBTB7A/ANGPT4/MMP1/CDK9/TBXAS1/ROBO3/PTHLH/FRMPD1/CD79B/MAP1B/ENTPD7/JUP/MEIS2/MORC3/PCBP4/HACE1/SLC41A1/PRKCH/DYRK2/RELT/HOXD11/MMP15/NUDT4/TMEM56/TFAP2C/SEMA3G/NF1/KAT5/SNN/GSK3B/ATP2B3/CAPN6/VCL/SEMA3B/UBA1/WBP2NL/GAS6/SLC3…
MAZR_01	MAZR_01	205	0.267772	1.22299	0.0659574	0.180761	0.127068	4092	tags=19%, list=12%, signal=17%	HEXIM1/AEBP2/GRIN2D/GRK5/FXR2/TMEM255A/LINGO1/L1CAM/MYBPH/GTPBP2/MIR22HG/KCNK6/TRIP10/ZNF503/PHF23/DLL4/SEPT3/PRKCG/SRCIN1/OTUD7B/SEMA4C/KCNH2/HPCA/NLGN2/VEZF1/FBXL19/MMP1/GGN/SON/HHATL/MBD6/ZNF462/RNF111/MED13/CAMK2G/CBFB/SSBP2/MEIS2/PCBP4
RNCTGNYNRNCTGNY_UNKNOWN	RNCTGNYNRNCTGNY_UNKNOWN	75	0.341902	1.33159	0.0659574	0.180761	0.127068	3796	tags=24%, list=12%, signal=21%	NOS3/PPTC7/ZBTB18/TRIM69/ANXA9/C16orf72/FAM83E/NSG2/ID1/ATP13A4/SRCIN1/RC3H2/NLGN2/PICK1/CNTFR/HOXA10/TNRC6A/ARID1A
ATF4_Q2	ATF4_Q2	238	0.26087	1.21157	0.0666667	0.181847	0.127831	6462	tags=28%, list=20%, signal=22%	PNMA6A/SGK1/EPHA2/USP14/CYP24A1/PPP2R5B/PDP1/ZMYND15/SYNGR3/SCAMP5/C1orf61/TSC22D2/PSME4/MYBPH/ITPKC/PPP1R15A/NR4A3/ABCD1/MAF/CXCL16/TAB2/AKIRIN1/ADAP1/ID1/DDX3X/LMTK2/CAPN12/ECM1/KDM3A/FLNC/DUSP1/ANKS1A/ZNF423/RELB/UBE2H/S1PR2/GGN/PNPLA3/PITX2/NFKBID/C9orf139/SLC35F5/RAB7A/RASGEF1A/CHD2/MSX2/TEX14/ZNF687/TMEM86A/MTF1/TDG/PRRC2C/SMAD1/NF1/PAK6/KAT5/ELOVL5/BAZ2A/PSMD7/GSK3B/CAPN6/BRAF/PLEKHH3/GRM3…
OCT1_05	OCT1_05	206	-0.276365	-1.23725	0.0676692	0.183719	0.129147	4301	tags=23%, list=13%, signal=20%	REM2/HIST1H2AC/SKIDA1/HOXA3/MIR17HG/BCL2/SERTAD4/NFYB/ITPR3/POU2F3/C5orf38/VGLL3/MID1/NUDT3/TLL2/RRAS/PTPN2/FZD4/FGFR2/GNA14/SEMA6C/ZHX2/HMGB1/EDN1/RGS3/HIST3H2A/PCDH8/TFAP4/MAP2K6/SLC7A11/RPP21/ZNF485/TRERF1/HOXC11/LGI1/DUSP6/EGR2/ZNF428/CPNE1/CDCA7/DKK1/TMSB4XP8/COL12A1/THRA/HIST2H2AC/SH3GL3/ALDH5A1/HIST3H2BB
AREB6_04	AREB6_04	216	-0.272897	-1.23003	0.0698113	0.18778	0.132002	4335	tags=23%, list=13%, signal=20%	MAGOHB/PRKAG1/IRX5/SKIDA1/WNT2B/EFNA1/KLF12/MRPL51/MSH5/ERBB3/PDCD4/NDUFA4L2/SERTAD4/DEF6/SNAP25/ROM1/HOXA6/LTBP1/RNF24/FCHSD2/COL8A1/SOSTDC1/NFKB1/TRPS1/HEXIM2/TGIF1/PCDH7/IGF1R/HMGB1/EDN1/MMRN1/SLC7A11/TRERF1/BMF/DUSP6/CCDC148/TAGLN2/CDKN2C/FOXN3/POFUT1/HNRNPUL1/RFX5/H2AFV/APOLD1/SLCO2A1/NFATC4/ST5/LMO4/HIST1H1C
SPZ1_01	SPZ1_01	216	-0.27247	-1.2281	0.0698113	0.18778	0.132002	5794	tags=25%, list=18%, signal=20%	CGGBP1/NTRK3/PPP2R5C/PGR/PAX2/SLC25A23/CHD4/ASIC1/ECEL1/MRPS18B/SIGIRR/FXYD4/PRKAG1/IRX5/SKIDA1/MIR17HG/ZNF362/SLITRK1/EPS15/PABPC3/RANBP1/HMGA1/SP4/HSD3B7/MAGED2/ILF3/TPT1/USPL1/CALM2/KCNN2/PABPC1/S100A4/RBM12/VPS26B/FST/HMGN2/MRPL40/SOX3/IGF2BP3/UQCRH/AC003665.1/MAZ/CPNE1/PTMS/MYLK/DPYSL2/TRAPPC6A/NR2F2/DEPDC4/SZRD1/LMO4/KCNK2/AMIGO2
NKX61_01	NKX61_01	194	0.270737	1.22276	0.0708155	0.189603	0.133284	4301	tags=22%, list=13%, signal=19%	ALDH1A2/MYO10/MDGA1/RFTN1/CGA/FAM83F/PURA/ATP2A2/RNF19B/SAT1/NHLH2/NSD1/NR4A3/TENM1/LHX6/PPM1E/IRX4/MAN1C1/SHC4/KMT2C/SLC6A4/TMEM62/CCND2/KLF15/PTPN22/ANXA10/C1QTNF7/FAR2/RNF152/SLC12A6/TOB1/MARCKS/EDA/ZFPM2/TBXAS1/SLC20A1/VAMP3/MYT1/NR2F1/CDKL5/RHOBTB3/CHD2/RUNX1T1
COUP_01	COUP_01	233	-0.267633	-1.21764	0.0714286	0.189909	0.133499	6544	tags=30%, list=20%, signal=25%	LMX1B/EFNB3/APOM/POU5F1/PRR7/POLD1/HNF1A/MRPL2/MLST8/FGF12/SNRNP70/SHC1/MTTP/DIS3L/NET1/PAM16/EMG1/MXI1/BOC/PRRX2/CNIH1/CKS1B/MTMR4/HOXA3/LZIC/ZDHHC3/ZSWIM3/IQCD/PRKCSH/DDB1/IYD/CRABP2/CCDC151/CTAGE1/PAGR1/KLC4/ACOT8/GAPDH/TMEM40/MYLPF/SCFD2/SMYD5/ALDH6A1/PAFAH2/PRKRA/C4B/FKBP5/PCDH7/WRAP53/PPP2R5D/EEF1B2/ZNF485/BMF/KYNU/SOBP/STOML2/CUTA/SCNM1/TTC19/TBX5/EXOSC7/NMNAT1/PHB2/PTMS/NEK6/NR2F2/TIMELES…
HSF2_01	HSF2_01	224	0.263497	1.2081	0.0715835	0.189909	0.133499	5302	tags=24%, list=16%, signal=20%	HSPB8/HEXIM1/BPIFB1/LHFPL2/ONECUT2/ARL4C/LAP3/ABHD3/CAMKV/GAD1/NR4A3/CBFA2T3/HIPK1/GDPD3/TAB2/TMEM243/EGF/DNAJB1/NUFIP2/NFATC3/MOBP/KDM3A/EGR3/FLNC/DUSP1/C1QTNF7/PLEC/HERC4/RPH3AL/MAPK14/ATP6V1A/LMOD1/SERPINH1/HSPA8/HLA-B/MBD6/HSPA1B/SHC3/NFKBID/HIVEP2/SPIN1/NR2F1/KCNQ1/ENPP2/CNTF/TPM2/RASGRP2/COL16A1/MORF4L2/PIP5K1A/SMAD1/HSPH1/FKBP4
CTGRYYYNATT_UNKNOWN	CTGRYYYNATT_UNKNOWN	60	0.353145	1.32691	0.0730689	0.192968	0.135649	3942	tags=27%, list=12%, signal=24%	SMOX/GADD45A/C1orf61/CSPG5/NHLH2/GAB2/RREB1/NRP2/LONRF3/PCNT/CCDC3/HDX/SOCS1/GPATCH2L/CABP1/CDKL5
HEN1_01	HEN1_01	177	0.272128	1.21985	0.0748441	0.196762	0.138316	4497	tags=21%, list=14%, signal=19%	GRIN2D/CDC42EP3/ONECUT2/ACE/PPTC7/ZBTB18/C6orf62/PURA/CAMKV/CHPF/ABTB2/CELF3/NR4A3/PARP8/MGLL/ARHGEF10L/GIPC1/DUSP7/NSG2/DLL4/SEPT3/BRSK2/TRIP4/TIMM10B/TBX3/TMEM178A/LSR/KDM2A/PDGFA/DUSP9/FOXP4/CBX4/TRAF4/PCBP4/CHMP4B/RFX8/CDK6/ARTN
TNCATNTCCYR_UNKNOWN	TNCATNTCCYR_UNKNOWN	125	-0.313069	-1.28603	0.0753968	0.196869	0.138392	4103	tags=24%, list=12%, signal=21%	KLF12/CD96/PUS3/ENOX2/FYN/DEF6/MRPL34/ZNF568/ATF6B/PRAF2/ZNF570/AGTRAP/INIP/WWOX/CHMP2A/MAP2K6/BABAM1/CARF/SCNM1/SOX12/CALR3/C19orf44/FKBPL/DPYSL2/COX7B/COX7C/MRPL54/ZNF571/INTS9/LMO4
MYOD_Q6	MYOD_Q6	229	0.259805	1.19756	0.0757576	0.196869	0.138392	3419	tags=15%, list=10%, signal=14%	CYP26A1/RND1/HEXIM1/ABL2/MDGA1/JAZF1/WWC1/FBLIM1/ST3GAL5/VKORC1L1/HDAC9/NEDD4L/TTN/TRPV3/CDH1/NSG2/TAB2/NPPC/GMPR/RHOBTB1/GATA2/ANKHD1-EIF4EBP3/PRKAG2/PRKCG/FNDC5/FSCN2/SEMA4C/KCNH2/DCT/ESRP2/FBXO32/NPEPPS/GGN/USF1/FUT8
MYCMAX_01	MYCMAX_01	235	-0.268147	-1.21996	0.0759013	0.196869	0.138392	5817	tags=26%, list=18%, signal=22%	PFN1/ACY1/DIABLO/CEBPA/PA2G4/C12orf66/CHD4/HSPBAP1/ENO3/TUBA4B/DCTPP1/KRTCAP2/EWSR1/DCAF13/DYM/CGREF1/PRMT1/HOXA3/ETV4/RHEBL1/SUCLG2/IQGAP2/G6PC3/TIMM9/MTHFD1/QTRT1/UBIAD1/RANBP1/HMGA1/SFXN2/ILF3/KIAA0586/PABPC1/MGME1/NUDC/MID1IP1/GPC3/ZHX2/RCL1/PRPS1/TFAP4/DAZAP1/MRPL40/EEF1B2/DCAF11/HOXC11/ADAMTS19/HNRNPA1/TIMM10/CAD/SLC12A5/PTMA/ARL3/PAICS/TMEM108/BCL7C/TGFB2/RFX5/METAP1D/CBX5/STMN1/SLC43A1
CREBP1CJUN_01	CREBP1CJUN_01	237	0.257692	1.19831	0.0762712	0.196949	0.138448	4048	tags=19%, list=12%, signal=16%	RCAN1/PNMA6A/TP53INP2/HHIP/EPHA2/GNB4/PPP2R2A/PDP1/ZMYND15/RUNDC3A/SYNGR3/VGF/SCAMP5/TSC22D2/CHPF/PPP1R15A/YWHAZ/IRX4/MAF/FAM174A/AFF4/ARIH1/CDS1/CXCL16/AKIRIN1/ADAP1/ID1/G3BP2/CRH/SEMA4C/DUSP1/HSP90AB1/TH/SPAG9/RELB/UBE2H/HDX/PITX2/ATL2/GPR3/LGR5/ADNP2/TRAF4/NCALD
PAX5_01	PAX5_01	140	0.289033	1.25799	0.0766129	0.196956	0.138453	4391	tags=24%, list=13%, signal=21%	TIMP3/PGF/FXR2/SCNN1A/HIC2/SOWAHC/GAB2/HOXC13/PARP8/ZNF710/MAF/GIPC1/ANGPTL2/LRCH4/OTUD7B/TIMM10B/FLNC/HPCA/TMEM132E/SH2B3/PRPF38B/CDK9/HOXA10/C9orf139/LNX2/BMPR2/ARF6/PRKCE/ARID1A/NR2F1/FAM222B/TRAF4/TSEN54/CASKIN2
GTCNYYATGR_UNKNOWN	GTCNYYATGR_UNKNOWN	102	-0.318367	-1.28816	0.0807692	0.206727	0.145321	5257	tags=26%, list=16%, signal=22%	DAAM1/MRPS10/GALNT2/RAPGEFL1/MYCBP/CIPC/CTAGE1/PBXIP1/TUBA1A/PHC1/CCDC102A/ODF2/COX8A/DOC2A/KIAA1324/STOML2/CARF/THADA/CCDC148/FIS1/CCDC34/H1FX/FBXO15/SIK2/YBX1/WDR54/STX8
MEIS1AHOXA9_01	MEIS1AHOXA9_01	98	0.310114	1.27449	0.0831643	0.211426	0.148625	5286	tags=29%, list=16%, signal=24%	ONECUT2/ZBTB18/HCFC2/ZIC5/ARF3/TRIM69/SHC4/GRM8/USP32/GCNT2/CACNA1E/FAM91A1/FBXO32/GRIA3/CACNB3/ANKRD12/KIF1B/PHF20L1/NAP1L5/PHF21B/GBX2/NCALD/HOXD9/SCML1/TPM2/TLE4/FIGN/BEND4
TCF1P_Q6	TCF1P_Q6	239	0.257989	1.20032	0.0833333	0.211426	0.148625	5402	tags=25%, list=16%, signal=21%	HEXIM1/CPEB4/DUSP10/CDC42EP3/WAC/SCNN1A/SEMA7A/PPARG/TUBA8/TSC22D2/CDYL/SAT1/ITPKC/CLEC18C/PRKD2/C2CD4A/HOXA4/HNRNPL/MARK2/TMEM150A/NPPC/CD68/ATP6V0A4/PIK3CD/HMGCS1/KIF3C/PLEC/TBX3/NLGN2/SCGN/LRGUK/BHLHE41/GRIA3/SPAG9/EDA/TRIM33/SLC30A3/PITX2/MED13/SEPHS1/NAP1L5/SIK3/TSPAN5/ARF6/FRMPD1/CILP2/AP5B1/MEIS2/DDX5/KIAA1549L/FAM13C/PRRC2C/CCL20/SEMA3A/FYCO1/DLG1/TAOK1/DLG2/FAM122A
SRF_Q4	SRF_Q4	209	0.262843	1.20162	0.0843882	0.212698	0.149519	2353	tags=15%, list=7%, signal=14%	KCNK3/CACNA1B/RASSF2/HEXIM1/SGK1/KLHL3/PADI2/PPARG/GADD45G/VGF/MYO1E/TMOD1/GAB2/YRDC/SVIL/KLF6/EMILIN2/DGKG/CX3CL1/GRHL3/DUSP2/TMEM92/G3BP2/GPR20/SLC4A3/CRH/KDM3A/EGR3/DUSP5/ROCK2/HERC1
YRTCANNRCGC_UNKNOWN	YRTCANNRCGC_UNKNOWN	58	0.350667	1.30457	0.0845666	0.212698	0.149519	2970	tags=21%, list=9%, signal=19%	SLC25A28/UCHL1/TMEM165/TSC22D2/MIR22HG/SRRM2/ARIH1/NDEL1/PITPNM1/FLNC/GNB1/UBE2H
AP2_Q6	AP2_Q6	242	0.256504	1.19691	0.0858369	0.214962	0.15111	4280	tags=19%, list=13%, signal=16%	SMOX/IRF1/CPEB4/SLC25A28/RRBP1/GRK5/WAC/FXR2/C6orf62/ZDHHC2/CNP/C16orf72/FZD5/TERF2/PPM1E/ZNF503/CAMK4/ANGPTL2/LIMD2/GATA2/MAPRE3/EP300/LCOR/SHB/TMEM178A/FMNL1/KDM2A/CYB5R1/RELB/EDA/CDK9/ATL2/GPR3/NFKBID/MED13/BCL3/PHF21B/GGNBP2/ARID1A/HS3ST3B1/SPRY2/MEIS2/PLEKHA8/CRK/DDX5
YTATTTTNR_MEF2_02	YTATTTTNR_MEF2_02	581	0.226613	1.1432	0.0868597	0.215402	0.151419	5985	tags=23%, list=18%, signal=19%	ZNFX1/ITGA10/SLC8A3/HS6ST2/TRIM14/LRRC4/DUSP10/JAZF1/GNB4/GRIN2D/CDC42EP3/PRDM1/KCNG3/NEXN-AS1/WAC/PPP2R2A/AQP7/RNF207/PPTC7/BCL2L11/ZBTB18/CXCL1/WIPI1/GATA4/ZIC5/DIP2B/ASB7/OBSCN/HDAC9/FRMD5/CTSA/TTN/FBXO40/PPM1E/TRIP10/HNRNPL/AFF4/MGLL/SLC14A1/AAK1/MAFA/KCNJ11/NRP2/HIPK1/EPHA3/GRM8/DLL4/NDEL1/TMEM182/FAM107B/MYPN/KLF15/RHBDL3/ITSN1/PTPN22/ZNF281/FNBP1/GPR158/RAB21/BHLHE40/NR6A1/HNF4G/ARPC5L/GPR…
SP1_Q2_01	SP1_Q2_01	232	0.256111	1.18386	0.0879828	0.215402	0.151419	7027	tags=31%, list=21%, signal=25%	HAP1/LASP1/KLF7/ACE/RAB26/FLVCR2/ASB7/ATP2A2/CHPF/LOXL4/MIR22HG/HIPK1/ZFP91/PHF23/EGLN2/ASCC2/ADAM10/DCUN1D4/MN1/BCL9L/TBX3/KDM2A/PCGF2/BHLHE41/FBXL19/NFE2L1/SPAG9/RELB/UBE2O/NFAT5/GGN/PTHLH/ANKRD12/FUT8/GPR3/CAMK2G/BCL3/C1orf52/DLX3/SNX18/ING2/ZNF768/SLC35F5/CLDN11/ZFP36/ZNF687/GRB2/TM9SF3/CHKA/SYT9/HCN4/PDIK1L/CAMKK1/RHOG/SMG6/NCOA6/UTP18/ERG/APLP2/HRH3/WNT5A/KCNIP2/CDK5R1/MSANTD2/ZNF414/PTCH2/…
YGACNNYACAR_UNKNOWN	YGACNNYACAR_UNKNOWN	77	0.326334	1.28228	0.0882353	0.215402	0.151419	3763	tags=22%, list=11%, signal=20%	EPAS1/TP53INP2/MAPK3/AQP7/PDP1/MYBPH/DUSP4/AKIRIN1/G3BP2/EGR3/NR6A1/SPATC1/SAMD8/UBE2H/SMAD6/PSD3/KCNK7
CREB_Q2_01	CREB_Q2_01	207	0.261386	1.19513	0.0884211	0.215402	0.151419	4339	tags=20%, list=13%, signal=17%	RCAN1/PNMA6A/HHIP/BIN1/EPHA2/PPP2R2A/RUNDC3A/SYNGR3/TSC22D2/CHPF/GLYR1/PPP1R15A/IRX4/FAM174A/AFF4/GPRC5C/CDS1/NPPC/AKIRIN1/ADAP1/ID1/CCND2/DUSP1/VPS37A/SPAG9/RELB/UBE2H/CDC42/PITX2/PDXDC1/ATL2/SHISA7/NFKBID/TACR1/LGR5/ADNP2/ORMDL3/TRAF4/EVX1/MXD1/ZNF687
VDR_Q6	VDR_Q6	235	0.255131	1.18491	0.0884211	0.215402	0.151419	6473	tags=26%, list=20%, signal=21%	CYP26A1/STRA6/ID4/PITPNM2/AGPAT3/CYP24A1/RNF11/ASB7/SLC4A4/SAT1/ZNF710/IRX4/ZNF503/MSI1/SLC43A2/TMEM150A/ASCC2/OTUD7B/KLF15/KDM3A/GPR158/ROCK2/HPCA/NLGN2/TMEM132E/KDM2A/VEZF1/PCGF2/FBXL19/GRIA3/TRIM33/USF1/PITX2/KIF1B/OVOL1/PODNL1/MYT1/PLEKHA8/GRK1/CHMP4B/RUNX1T1/SCML1/KIF1C/SYT9/NTNG2/CAMK2N1/CCNL1/TFAP2C/DLG2/AZI2/KAT5/EIF4E/CD248/FGF9/KPNB1/CLOCK/ATP2B3/TNR/WNT5A/GRM3/SEMA3B
CP2_01	CP2_01	234	0.25469	1.18211	0.0886076	0.215402	0.151419	4553	tags=20%, list=14%, signal=17%	IGFBP6/STRA6/SMOX/SLC8A3/KIF5A/MAPK3/HECTD4/DHRS3/ARF3/VKORC1L1/GLYR1/HDAC9/MIR22HG/MYBPC3/ZNF710/LRCH4/GRHL3/LIMD2/ETV3/DOCK9/DLL4/SPOCK2/NUFIP2/SRCIN1/ATP2A3/DAB2IP/PLEC/NLGN2/VEZF1/PANK2/EDA/SOCS1/RNF111/SHISA7/ARF6/CABP1/ITGB1BP2/CRTAC1/STX1A/SLC25A35/JADE3/ATF3/TJP2/SLC41A1/RASGRP2/KIF1C/PRELP
HNF4_01_B	HNF4_01_B	234	0.255891	1.18769	0.0886076	0.215402	0.151419	6462	tags=28%, list=20%, signal=23%	CYP1A1/HEXIM1/MPRIP/SPRY4/HIRA/ZBTB18/GATA4/CA12/ASB7/OBSCN/CELF3/MIR22HG/ZSWIM8/NR2F6/MSI1/MARK2/SNAI1/TBC1D13/RBMS1/RHOB/HOXA9/DAB2IP/PRG4/ARFGEF2/ESRP2/NR2C1/CNTFR/GGN/HOXA10/LRP1/FUT8/PHF21B/MAP1B/DOCK11/NR2F1/AP5B1/TP53BP1/TRAF4/PCBP4/TTI1/PNPLA2/CHMP4B/PDZK1/EVX1/PRDM16/VWCE/ACSL5/USH1C/MPP5/TAOK3/NR4A1/LEAP2/PLLP/ESRRA/MOV10/HR/GBE1/SLC26A6/PPARA/PICALM/BAZ2A/TMEM79/GMPPB/PRKACA/CDK5R1/MYRF
CMYB_01	CMYB_01	236	0.254319	1.18274	0.0901468	0.217515	0.152905	6561	tags=29%, list=20%, signal=23%	HELZ2/HOXB3/CPEB4/MLLT10/AEBP2/WAC/TOM1/MANF/PURA/PIK3AP1/YWHAZ/PPM1E/TMEM189/MGLL/DIO1/DNAJB1/NUFIP2/PBX1/KMT2D/TIMP4/WNT4/ZNF281/ITGA5/EGR3/BCL9L/BHLHE40/PRDM10/FAM91A1/NLGN2/HMBOX1/QRICH1/SPAG9/PRPF38B/UBE2H/ANGPTL5/PITX2/ZNF462/ARF6/DTX1/ZC2HC1C/TRAFD1/NOVA2/KLHL35/SLC9C2/ADD3/CANX/MORF4L2/FAM13B/YY1AP1/POLH/B4GALNT1/ASH1L/NR3C2/SEZ6L2/TMEM189-UBE2V1/SUCO/KLF5/HR/HOXA2/ZBTB49/KPNB1/HOXB4/TRMT…
GGCNRNWCTTYS_UNKNOWN	GGCNRNWCTTYS_UNKNOWN	80	-0.332427	-1.29041	0.0902256	0.217515	0.152905	2683	tags=18%, list=8%, signal=16%	NKAIN1/SUN2/GNPAT/RPL18A/RPL41/QPCTL/EIF4A1/NDUFS4/FAM227B/EIF3L/SNRPD2/ADSL/IFI27L1/NREP
SMAD4_Q6	SMAD4_Q6	216	0.257686	1.18016	0.0911017	0.218719	0.153751	4815	tags=25%, list=15%, signal=21%	RCAN1/GDF1/PLA2G2F/EPHA2/KLF7/ABCA1/KAZN/PDP1/RUNDC3A/DHRS3/VGF/FAM83F/PURA/ATP2A2/MIR22HG/SYVN1/PARP8/ZNF710/MAF/CBFA2T3/APBB1/KIRREL3/CXADR/TRAF3/GOLGA2P5/TMCC1/ZNF296/NFKB2/HOXA9/DUSP5/PLEC/VEZF1/PICK1/HOXA10/HOXB1/ADORA2B/CACNA1G/ARID1A/NR2F1/MEIS2/CERS1/SLC25A35/PCBP4/STX5/CRK/EVX1/TSEN54/VDR/CASKIN2/CDK6/ZNRF2/AGAP2/PRRC2C
GFI1_01	GFI1_01	232	0.255566	1.18135	0.0922747	0.220624	0.15509	2621	tags=15%, list=8%, signal=14%	TMPRSS2/STEAP4/HOXB3/KLHL3/ITGA10/SOX9/JAZF1/GADD45A/LAMA3/PPP2R2A/CLMN/PURA/CPEB3/MIR22HG/PCYT2/REN/NEXN/C15orf41/PCDHAC2/TMCC1/LUZP1/NUFIP2/PBX1/GPR20/FAM20A/KLF15/ITSN1/LCOR/HOXA9/BCL9L/C1QTNF7/PRDM10/FAM91A1/ID2
STAT3_02	STAT3_02	140	0.281054	1.22326	0.0927419	0.220832	0.155237	6384	tags=30%, list=19%, signal=24%	RND1/PGF/IRF1/GRIN2D/ARF3/MIR22HG/ZSWIM8/TRIP10/UPK2/KIRREL3/ZNF296/SPON1/FBN2/WNT4/EGR3/UBR5/VEZF1/TRIB2/LRP2/SOCS1/TNRC6A/MBD6/FUT8/MYT1/MEIS2/CRTAC1/PCBP4/AZIN1/NR4A1/KAZALD1/FLRT1/CALU/ASIC4/SENP3/SMG7/EIF4E/KPNB1/TCF7L2/HOXB4/SP6/VCL/SDC1
PBX1_02	PBX1_02	107	0.299311	1.23899	0.0946502	0.224456	0.157784	5174	tags=29%, list=16%, signal=24%	DUSP10/ONECUT2/ZBTB18/ABHD3/LIF/NSD1/IRX4/ZNF503/C15orf41/RHOB/MYPN/CCND2/RC3H2/SIX1/EGR3/VPS37A/TRIB2/MGAT5B/MMP1/LMOD1/ZFPM2/PTHLH/PITX2/MEIS2/HOXD10/HOXD9/TECTA/COL16A1/TLE4/TAB3/SMAD1
STAT5A_03	STAT5A_03	228	-0.263783	-1.19604	0.0951493	0.224722	0.157971	3234	tags=18%, list=10%, signal=16%	NEO1/VGLL3/ACTN1/PHACTR3/VRK1/TUBA1A/ECHDC2/TNFRSF11B/TRPS1/ZKSCAN3/COCH/TGIF1/S100A4/NPR3/LIX1L/BCL6/FST/LPXN/PCDH8/PCDH17/C1orf43/UQCRH/POLE2/NPNT/DPYSL2/ANO2/MDP1/TCTN3/MYL6B/BMP5/MNS1/HIST2H2AC/JADE1/NFATC4/STMN1/LMO4/RPA3/HIST2H2BE/CHCHD3/HIST2H2AB/LYPD1
PU1_Q6	PU1_Q6	208	0.257123	1.17329	0.0959488	0.225693	0.158654	7709	tags=33%, list=23%, signal=26%	NAV1/ZNFX1/MAPK3/CSF1/LAMA3/ARHGAP30/ACVRL1/GLYR1/EVI2B/CTSA/PLCB2/RREB1/CCDC136/SLC43A2/CX3CL1/SNAI1/NFKB2/PBX1/KMT2D/PTPN22/ATP2A3/ESRP2/KDM2A/VAV1/APOBR/TBXAS1/STAP1/KIFC3/SCRN2/RNF111/FUT8/SHISA7/SIK3/NCF2/ARID1A/PDLIM2/DPP8/KCNQ1/PTPRCAP/ANKRD20A19P/IRF8/TCN2/SLC9A1/CHPF2/TFAP2C/ANKRD28/PPP1R14C/FAM219A/ICAM2/C1orf162/ELOVL5/DGKZ/TMEM206/SP6/CCDC88B/LAIR1/MED15/ARHGEF4/DNAI1/STRN4/CSAD/ESAM/…
SREBP1_02	SREBP1_02	78	0.321569	1.26924	0.0970464	0.226791	0.159426	5647	tags=27%, list=17%, signal=22%	HS6ST2/NTN4/INPP4A/DHRS3/PDP2/UNC13D/PRKD2/KCP/HYAL1/KMT2D/HOXB1/ZFYVE1/SIK3/KIF1C/MORF4L2/STX4/CORO1A/RHOG/TAOK1/NF1/ELOVL5
CETS1P54_01	CETS1P54_01	246	-0.258085	-1.18175	0.0971963	0.226791	0.159426	6173	tags=26%, list=19%, signal=22%	LYRM1/HOXC4/MEF2C/CEP164/CNTROB/RBMS2/SHC1/CGGBP1/RAP2C/CHID1/TMUB2/TRAPPC1/DDOST/EBNA1BP2/KRTCAP2/RPS18/CKS1B/MTIF2/INO80B/PRKAG1/EPN1/STX19/PLEKHH2/PYROXD1/LZIC/PARS2/ZNF585A/MRPL3/TOMM22/CHMP1B/ZNF22/DDX39B/MCTS1/FBXO3/COX17/RRAS/NOSIP/SNRPB/IL11RA/DPCD/TIGD6/PPME1/CSNK2B/ITGB3BP/XAB2/ZNF585B/PIH1D2/BLNK/DNMT1/STOML2/SIRT3/UQCRH/PPIL1/OGG1/MRPL52/EXTL2/NMNAT1/BCDIN3D/FOXN3/UFC1/ANAPC15/ZCRB1/A…
PITX2_Q2	PITX2_Q2	224	0.255862	1.1731	0.0976139	0.226855	0.15947	4246	tags=20%, list=13%, signal=18%	LRRC15/HEXIM1/CPEB4/SLC25A28/DUSP10/PRDM1/SLC41A2/ZBTB18/PDP1/GADD45G/SOWAHC/TUBA8/BAMBI/PURA/TMED7/RYBP/FAM214B/GAD1/NPPC/PBX1/MYPN/TAPBP/VSIG1/GPR158/PRDM10/PRG4/TMEM132E/VEZF1/ZBTB7A/CREBZF/PRICKLE2/PDGFA/ROBO3/PNPLA3/PITX2/MBD6/MED13/HIVEP2/SLC29A3/BMPR2/PRKCE/MEIS2/NCALD/DNAH11/NFIX
HNF4ALPHA_Q6	HNF4ALPHA_Q6	239	0.253488	1.17938	0.0982906	0.227517	0.159936	8565	tags=38%, list=26%, signal=28%	SPRY4/ANPEP/PRDM1/GRK5/PCK1/GATA4/DHRS3/VGF/ASB7/PURA/NR4A3/MAF/RREB1/SHC4/MARK2/RHOBTB1/STK39/RBMS1/OTUD7B/CSRNP1/LCOR/CCR1/PRG4/FAM91A1/SAP30L/ARFGEF2/GPR52/TMEM132E/ESRP2/NR2C1/SRGAP1/CNTFR/GGN/SON/ZFYVE1/TIAL1/MAB21L2/NR2F1/CDKL5/TP53BP1/TRAF4/PNPLA2/MAP2K3/MSRB1/PDZK1/BTBD3/ZNF804A/GDNF/MPP5/PLAGL1/RMDN3/SLC9A1/TAOK3/LEAP2/PLLP/XPNPEP2/FAM122A/BSDC1/HOXA2/SLC26A6/PPARA/CCDC80/SEMA6A/VCL/KCNI…
BRN2_01	BRN2_01	200	-0.26455	-1.17855	0.0998117	0.230121	0.161767	4546	tags=24%, list=14%, signal=21%	SLCO3A1/NFIA/TAZ/PRKAG1/ACSM3/KLF12/ETV4/ENOX2/SLITRK1/RHEBL1/ZBTB9/TXN/ETV5/SNAP25/CLEC4A/ASCL4/CS/AIFM1/ADAM11/NDUFB8/IP6K2/FGFR2/ITGB3BP/CHMP2A/SOX3/IGF2BP3/CTNNA1/PTPRG/HOXC11/ZNF385B/RGS6/DUSP6/CASC2/NAT8L/AC003665.1/CPNE1/EXTL2/SULF1/N6AMT1/EIF4A1/TMEM136/TP63/COL12A1/C5/H3F3B/NFATC4/IQGAP3/IMPDH2
HFH8_01	HFH8_01	177	0.268164	1.20208	0.10395	0.238715	0.167808	3538	tags=18%, list=11%, signal=16%	CPEB4/IL1RL1/LASP1/INHBA/ATOH8/SCNN1G/SLC16A6/ABCA1/RASD1/ARHGAP30/ZBTB18/BAMBI/PURA/PARP8/SLC10A7/MGLL/NSG2/GDPD3/WBP1L/CRH/DUSP1/NR6A1/ID2/TOB1/FSTL1/MARCKS/XPO7/UBE2H/HOXA10/NOSTRIN/MESP1/ZFYVE1
EVI1_04	EVI1_04	186	-0.270092	-1.19206	0.10566	0.24158	0.169822	4476	tags=22%, list=14%, signal=19%	GRM1/DBNDD2/MYH11/PRKAG1/WNT2B/MAP2K5/ARRDC3/SERTAD4/IPO4/BUB3/ASCL4/TMEM88/MCTS1/MID1/SAMD11/EXT1/COX8A/POGZ/EDN1/SLITRK6/HOXC11/SOBP/STOML2/RTKN2/NPNT/CPNE1/SALL2/CDKN2C/CHCHD7/TGFB2/NR2F2/NMNAT3/CHAC1/H3F3B/FZD2/NFATC4/ST5/LMO4/PPOX/GRIK3
NKX25_01	NKX25_01	106	0.298685	1.23073	0.106029	0.24158	0.169822	8345	tags=36%, list=25%, signal=27%	LRRC4/SCNN1G/RFTN1/CDC42EP3/NEXN-AS1/C1orf61/KCP/PCDHAC2/EGF/USP32/EGLN2/NR0B2/HOXD1/SDF2L1/LRGUK/MCF2/EGFR/MAB21L2/CRTAC1/PCBP4/PDZK1/KCTD4/GPR27/MYO3B/ZNF41/KLF5/TSHZ2/HOXB4/GSK3B/JPH1/ZNF654/PRDM8/GPM6A/NKX2-1/CACNA2D3/MBP/PHOX2A/LUC7L
GGGNRMNNYCAT_UNKNOWN	GGGNRMNNYCAT_UNKNOWN	73	-0.333132	-1.26286	0.10775	0.2444	0.171804	4742	tags=27%, list=14%, signal=23%	RNF26/CNIH1/CHCHD5/NELFA/ALDH6A1/PBX3/MID1/PTPN1/MEIS1/NDUFS8/RPL17/RGS3/GNPAT/TRMT112/NDUFB1/OSR2/CFDP1/THRA/TMEM187/SSRP1
PAX3_B	PAX3_B	81	0.314345	1.25372	0.108108	0.2444	0.171804	6320	tags=33%, list=19%, signal=27%	KLF2/ONECUT2/PURA/LRP8/NR4A3/DYNLL1/NDEL1/PLEC/BHLHE40/TBX3/LRRC59/SHC3/RAB7A/BAZ1A/INHA/TMEM86A/BTBD3/AGAP2/CANX/NR4A1/SEMA3A/DLG2/PRDM12/ELOVL5/RNF212/FBLN5/BRAF
XBP1_01	XBP1_01	121	0.287688	1.22471	0.11	0.246923	0.173577	3466	tags=20%, list=11%, signal=18%	TP53INP2/SEC61A1/SEC24D/MANF/PURA/SNTB2/ARFGAP3/ABTB2/NR4A3/DUSP7/HID1/MOGS/OSBP/ARMCX2/KIF12/SRSF5/HMBOX1/QRICH1/GRIA3/LRRC59/TRIB2/ARMCX3/CDC42/GPR3
CTAWWWATA_RSRFC4_Q2	CTAWWWATA_RSRFC4_Q2	305	0.243069	1.15434	0.110151	0.246923	0.173577	5985	tags=25%, list=18%, signal=20%	IFNB1/RASGRP3/ATP2B4/ITGA10/SLC8A3/CPEB4/SOX9/GRIN2D/CDC42EP3/NEXN-AS1/PPP2R2A/TMEM255A/RNF207/ZBTB18/HRC/WIPI1/SH3GLB2/LIF/BAMBI/GPCPD1/PURA/LOXL4/HDAC9/FBXO40/ELMO2/DNAJA4/CPNE7/GPR157/RHOBTB1/FGB/NR0B2/MGAT3/OTUD7B/ITSN1/ATP2A3/BCL9L/ANGPT4/FITM1/TRIB2/GIT1/DIRAS1/NFAT5/PITX2/ATL2/GPR153/TSC1/SIK3/MAB21L2/NR2F1/RHOBTB3/ATF3/SCML1/TPM2/GRIN2B/RASGRP2/DYRK2/PLSCR4/ARR3/REEP1/EPHX4/NR4A1/THBS2/DL…
PAX2_02	PAX2_02	230	0.251248	1.16097	0.110874	0.246923	0.173577	5424	tags=22%, list=16%, signal=18%	ST6GAL1/CCL22/HOXB3/KLHL3/LASP1/NEDD9/SLC16A6/RNF11/PPARG/DHRS3/ABCA6/DNER/PURA/UNC13D/MGLL/DUSP4/HIPK1/CDYL2/MARVELD3/MN1/FLNC/NFKBIA/PLEC/TRIM2/APOBR/TOB1/FSTL1/MARCKS/ZFPM2/HOXA10/SLC20A1/FAM107A/EGFR/PHF21B/HIVEP3/PTK2B/NR2F1/MEIS2/STX5/EPN3/RUNX1T1/PRKCH/MPP5/TSPYL2/KCNJ10/SHCBP1L/TMEM56/TNKS2/RORC/EMC3
CEBPB_02	CEBPB_02	239	0.250701	1.16641	0.111111	0.246923	0.173577	5211	tags=25%, list=16%, signal=21%	ALDH1A2/STEAP4/SPRY4/RRBP1/AQP9/HECTD4/S100A9/ZNF217/IL1RAPL2/TMEM255A/CYP24A1/ONECUT2/PPARG/ID3/FRMD5/HOXC13/MED12L/YRDC/PTPN12/TMEM104/FGB/LUZP1/ATP13A4/LONRF3/SLC6A4/RHOB/CCND2/RC3H2/LCOR/NFKBIA/DUSP1/BDKRB1/PRG4/CP/TOB1/PITX2/PRLR/SMAD6/CBX4/PDCL/METTL9/ARF6/CDKL5/PRR15/GYS1/DDR2/CHD2/JADE3/BAZ1A/ARID1B/MTF1/MPPED2/UBQLN1/GLP2R/FIGN/PIP5K1A/TBR1/SMAD1/CPNE4
ER_Q6	ER_Q6	246	0.249158	1.1641	0.111349	0.246923	0.173577	6373	tags=27%, list=19%, signal=22%	PGF/SLC16A6/FAM193B/VGF/TUBA8/C1orf61/LOXL4/CPEB3/FBXO40/DAXX/ZNF503/CCDC136/DUSP4/ZFHX3/LDB2/WBP1L/ANKHD1-EIF4EBP3/NUFIP2/ATP6V0A4/CIDEC/MYPN/OTUD7B/WNT4/ROCK2/NFKBIA/PLEC/SMCR8/NLGN2/KDM2A/ATP6V1A/MICALL1/SLC20A1/OVOL1/GPR3/BMPR2/FAM174B/PHF21B/WWP1/NR2F1/SLC25A1/SPRY2/TBC1D10A/PNPLA2/BTBD3/HCN4/UBQLN1/NUDT4/B4GALNT1/TFAP2C/FKBP4/DLG2/RASGRF1/MARCH5/LETM1/GCM1/TBX6/ERN1/PPARA/PICALM/FGF9/SAG/CL…
ATF_B	ATF_B	170	0.268921	1.19306	0.113006	0.24724	0.1738	4048	tags=19%, list=12%, signal=17%	RCAN1/PNMA6A/HHIP/EPHA2/GNB4/PPP2R2A/PDP1/RUNDC3A/VGF/SCAMP5/TSC22D2/PPP1R15A/YWHAZ/IRX4/FAM174A/AFF4/AKIRIN1/ADAP1/ID1/CRH/SEMA4C/DUSP1/HSP90AB1/TH/SPAG9/UBE2H/PITX2/ATL2/GPR3/TACR1/LGR5/TRAF4/NCALD
NFAT_Q6	NFAT_Q6	212	0.251607	1.15156	0.113248	0.24724	0.1738	6615	tags=26%, list=20%, signal=21%	IFNB1/ENOX1/HOXB3/KLHL3/IRF1/CPEB4/CD274/LASP1/EPHA2/IGFBP3/TBX4/ZBTB18/ADAMTS17/GADD45G/GATA4/LIF/PRRG4/RASL11A/PARP8/GRHL3/VAMP8/DLL4/PIK3CD/EMP1/ZBTB5/KIF3C/UBR5/ID2/MARCKS/CNTFR/PITX2/TIAL1/ARF6/NOTUM/ORMDL3/DDR2/COL16A1/ANKRD17/RNF182/INPP5E/SPAG17/SAFB/TAB3/ANKRD28/NR3C2/HOXA2/ERG/HOXB4/GSK3B/CAPN6/WDR47/TNFAIP1/LINC01138/ARL5B/WBP2NL
WCAANNNYCAG_UNKNOWN	WCAANNNYCAG_UNKNOWN	235	-0.254537	-1.15804	0.113852	0.24724	0.1738	6950	tags=29%, list=21%, signal=23%	CDK5/NKX2-3/PHTF2/KLK1/RAB30/MYH6/HECTD2/LMX1B/TRAPPC13/ZBTB20/BUB1B/PLCG1/BANP/FBXO36/OSCAR/POU4F3/PA2G4/EPB41L2/JARID2/SMARCAL1/RNF183/HSCB/TAZ/PSMD4/CEP97/ERBB3/ZBTB9/HCFC1R1/ELP6/MISP/SLC6A9/NPRL2/CHTOP/TMEM88/ZNF32/THOC6/LARS/ZNF691/CCDC25/HEXIM2/MACROD1/VILL/MVB12A/BCL6/RPP40/C11orf74/PCDH8/YBX2/ZNF485/BMF/SOBP/SCNM1/PRRT2/CPNE1/TRMT10A/ZC4H2/CA11/NUMA1/RPL7/PCDH10/DCAKD/ZCRB1/HAUS1/INTS9/R…
RP58_01	RP58_01	177	0.266497	1.19461	0.114345	0.24724	0.1738	4571	tags=19%, list=14%, signal=16%	NAV1/HELZ2/TP53INP2/ATOH8/GRIN2D/ONECUT2/ARL4C/ZBTB18/SH3GLB2/ATP2A2/C1QTNF1/PARP8/CBFA2T3/XKRX/SEPT3/C1orf116/RBMS1/TSKU/WNT9A/HSPB7/PRG4/SCGN/B3GNT9/S1PR2/ANKRD12/CACNA1G/CD79B/TNS1/ATF3/SCN2B/INHA/BTBD3/COL16A1
DR4_Q2	DR4_Q2	237	0.249546	1.16043	0.114407	0.24724	0.1738	5390	tags=21%, list=16%, signal=17%	KDM3B/OPTN/PGF/SGK1/TP53INP2/DUSP10/ABCA1/RNF11/LIPG/OBSCN/TFEB/PRRG4/GAD1/PIK3AP1/FBXO40/RREB1/PUM2/CX3CL1/NUFIP2/SRCIN1/RELL2/OTUD7B/NFKBIA/ID2/ZBTB21/UBE2H/NPEPPS/CHRFAM7A/SON/BCL3/ING2/PTK2B/MEIS2/ITSN2/SCML1/ENO2/RASGRP2/GDNF/ADD3/ADAM9/ARID4B/C12orf65/TAOK3/KCND3/PODXL2/ESRRA/DLG2/MOV10/PRSS27
PPARA_02	PPARA_02	125	0.282091	1.20826	0.114458	0.24724	0.1738	6330	tags=26%, list=19%, signal=21%	PSCA/PGF/TRPV6/PPTC7/ASB7/PURA/LOXL4/FAM214B/MSI1/VWA7/NUFIP2/WNT4/LCOR/HOXA9/GGN/UCN2/ARF6/CACNA1S/PHKG2/CHD2/KIF1C/ADD3/ADAP2/SEMA3A/ZNF41/DLG2/HR/KPNB1/TMEM79/TRMT13/FSCN3/HRH3
CREB_Q4	CREB_Q4	252	0.248212	1.15982	0.114471	0.24724	0.1738	4476	tags=19%, list=14%, signal=17%	RCAN1/PNMA6A/TP53INP2/HHIP/EPHA2/PSMB8/PPP2R2A/PDP1/ZMYND15/RUNDC3A/SYNGR3/SCAMP5/TSC22D2/CHPF/GLYR1/PPP1R15A/NR4A3/IRX4/MAF/FAM174A/CXCL16/AKIRIN1/ID1/DDX3X/G3BP2/PQLC1/CRH/SEMA4C/EGR3/DUSP1/KIF17/NR6A1/ZBTB21/RELB/HDX/CDC42/PNPLA3/PITX2/GPR3/NFKBID/LGR5/RAB7A/EGR4/MSX2/ATF3/EVX1/TEX14/ZNF687/TMEM86A
STAT6_01	STAT6_01	225	-0.259159	-1.17516	0.118081	0.254093	0.178618	3382	tags=20%, list=10%, signal=18%	IPO4/SFXN2/NEO1/VGLL3/ACTN1/NR4A2/COQ6/SKA2/PHACTR3/VRK1/TUBA1A/AMOTL1/ECHDC2/MRRF/NDRG2/TNFRSF11B/TRPS1/RNF43/COCH/TGIF1/NPR3/SLC7A1/WARS2/FST/LPXN/PCDH8/PCDH17/TMEM99/POLE2/HNRNPC/NPNT/PRR11/PTMA/DPYSL2/ARL3/SERPINE1/ANO2/MDP1/TCTN3/BMP5/JADE1/NFATC4/STMN1/LMO4/CHCHD3
COMP1_01	COMP1_01	99	0.299233	1.23199	0.118609	0.254288	0.178755	4579	tags=25%, list=14%, signal=22%	SPRY4/GNB4/KLF7/HIC2/TOM1/SLC2A12/NR4A3/DAXX/NSG2/GRHL3/SLC5A3/WNT9A/ZNF281/SLC1A3/GRIA3/NUMB/EDA/SERPINH1/HOXA10/TSC1/ZC2HC1C/MEIS2/INHA/CDK6/MPPED2
OCT1_03	OCT1_03	189	-0.266314	-1.17929	0.119093	0.254385	0.178823	6235	tags=27%, list=19%, signal=22%	ARSB/HNF1A/HOXC4/MEF2C/MPP4/CREB5/POLDIP3/AP5M1/RSPO1/ANKS1B/DMC1/MOAP1/CTNND2/ACP6/GLDN/HOXA3/KLF12/MIR17HG/MCTP1/CX3CR1/BUB3/NEO1/MID1/LTBP2/COL8A1/AJUBA/DCTN3/AP1S2/KDM4A/GPC3/PDGFRA/KRT32/SLC7A11/PTPRG/ZNF385B/LMO1/DPY30/SNX12/MYLK/CDKN2C/DPH5/CHCHD7/FOXN3/ANAPC15/RFT1/RPLP0/TBL1X/LINC00052/LMO4/RPA3/COL4A5
TTCYNRGAA_STAT5B_01	TTCYNRGAA_STAT5B_01	294	0.243845	1.15875	0.120833	0.257158	0.180772	7114	tags=28%, list=22%, signal=22%	CYP26A1/STEAP4/RAB3B/OLFML3/CCL5/PLSCR1/ICAM1/PRDM1/VGF/LIF/ARF3/IRF9/C1QTNF1/KBTBD8/ITPKC/MIR22HG/NR4A3/CXCL11/ARIH1/DUSP4/CDH1/SLC30A7/BTK/ADAMTS9/TRIM25/TAB2/DLL4/CCL2/FLT3LG/ELL/SMPD3/CCND2/TSKU/GSK3A/PLEC/DISP2/BATF/ZNF423/HHATL/OIT3/GPR153/UGCG/PHF21B/ING2/TMEM74B/IWS1/NCALD/MAP2K3/HACE1/FN1/MXD1/ENPP2/STXBP6/KCTD4/IRF8/PLAGL1/CAMK2N1/AFF1/MYO18A/TMEM208/PTPRO/HOXA2/SEPT9/EIF4E/ATP11C/DGKZ/…
GCCNNNWTAAR_UNKNOWN	GCCNNNWTAAR_UNKNOWN	132	-0.293023	-1.21931	0.123016	0.25982	0.182644	4025	tags=20%, list=12%, signal=17%	MIR17HG/ETV5/FYN/H2AFX/MID1/CDKN1B/STON2/MMP9/TGFB3/C17orf53/NDRG2/COCH/MPP2/NPR3/DALRD3/RPP21/PTPRG/C1orf43/RBMX/PTMA/CDKN2C/RPL10/NFATC4/SZRD1/IMPDH2/DNAJC22
CEBPDELTA_Q6	CEBPDELTA_Q6	208	0.253205	1.1554	0.123667	0.25982	0.182644	6053	tags=27%, list=18%, signal=22%	TIMP3/DDX42/C2CD2/S100A9/KANK4/ACE/ZBTB18/IL1RN/LIPG/ME3/UNC13D/DEFB1/NSD1/HOXC13/LHX6/ARIH1/C15orf41/FOXO3/ATP13A4/CCND2/RC3H2/LCOR/ITGA5/DOK3/FAM91A1/HSH2D/ZNF423/MARCKS/CDC42/ASB18/EGFR/TFE3/MAB21L2/VAMP3/SLC25A35/CFB/MAP2K3/CHD2/ATF3/ZNF687/CDK6/ARID1B/CLIP1/CHST15/ARID4B/NR4A1/SEMA3A/SMAD1/CCNL1/HNRNPH1/PAK6/KDM6A/NOTCH1/HOXA11/TBX6/GPR22
CDP_02	CDP_02	84	0.305195	1.22289	0.123711	0.25982	0.182644	6190	tags=36%, list=19%, signal=29%	CPEB4/DUSP10/SOX9/TMEM255A/LIF/EPHA3/MYPN/CCND2/SIX1/SLC1A3/TBX3/HNF4G/PCGF2/TOB1/GRIA3/MARCKS/PITX2/KIF1B/PKD2L2/MAB21L2/GBX2/RUNX1T1/GNAQ/SLC5A10/HOXA2/TSHZ2/ERG/HOXA11/FGF9/SEMA6A
ZIC1_01	ZIC1_01	248	0.24765	1.15571	0.124464	0.25982	0.182644	4479	tags=19%, list=14%, signal=16%	CYP26A1/HELZ2/PGF/ATP2B4/AEBP2/SPRY4/GRIN2D/KAZN/TMEM255A/ASB7/LRP8/CPEB3/MIR22HG/DYNLL1/DGKH/MAF/ZNF503/SAMD12/DLL4/RGS14/CCNYL1/ATP6V0A4/DRD1/MYOC/KCNH2/KIF3C/PRDM10/SLC38A3/HPCA/NLGN2/GIT1/CERCAM/LAT/HOXA10/LRP1/ABHD8/OVOL1/NFKBID/BMPR2/CILP2/MAP1B/TRAF4/PCBP4/HOXD9/CASKIN2/CDK6/TPM2
SRY_01	SRY_01	189	-0.264235	-1.17008	0.124764	0.25982	0.182644	4563	tags=19%, list=14%, signal=16%	AKR1E2/NFIA/PRKAG1/SKIDA1/EFNA1/PDCD4/ZNF362/PLXDC2/METTL18/SORBS1/CHTOP/GGPS1/RBM8A/GFRA1/AKR1A1/TMEM50A/FCHSD2/PHF21A/F11R/HMGN2/C1orf43/LGI1/SELENBP1/DUSP6/EGR2/TBX5/RPUSD4/CDKN2C/LRRN4CL/YBX1/ANAPC15/TSEN15/STMN1/ING4/ABLIM1/DNAJC22
MAX_01	MAX_01	244	-0.250349	-1.147	0.124767	0.25982	0.182644	5271	tags=24%, list=16%, signal=20%	C12orf66/RBM15B/CHD4/ASNA1/TUBA4B/UBE4B/PLEKHA6/NUP62CL/CIPC/DCAF13/HOXA7/DYM/KCNE4/FEN1/SUCLG2/IQGAP2/TAF6L/GNAS/MTHFD1/QTRT1/GAPDH/HMGA1/ALDH6A1/ILF3/DSCAM/ZCCHC7/NIT1/SUMF1/VPS16/PABPC1/AP1S2/MGME1/RMND1/NUDC/LZTFL1/RCL1/ANAPC13/PRPS1/CEP63/TFAP4/MRPL40/EEF1B2/C1orf43/HOXC11/COMMD3/HNRNPA1/TIMM10/CAD/PCED1A/EIF4B/PTMA/TMEM108/TGFB2/ATF4/TMEM258/METAP1D/CBX5/STMN1/EME1
STAT6_02	STAT6_02	223	0.252697	1.15948	0.125541	0.260498	0.18312	6731	tags=30%, list=20%, signal=24%	SGK1/CPEB4/CD274/EPHA2/STAT5A/PLCB2/PDGFRB/CMYA5/TRIM25/FOXO3/TRAF3/EGF/ADAP1/PAX8/ARAP3/FAM20A/RHBDL3/PREX1/DOK3/FLNC/CREBZF/SASH3/ASPN/PRPF38B/PSTPIP2/LRP2/STAP1/NFAT5/LAT/HOXA10/NOSTRIN/LNX2/VAMP3/ANGPTL1/ARID1A/DOCK11/PDLIM2/CDKL5/MEIS2/SDCBP/IL7R/KCNQ1/CRK/TSEN54/CASKIN2/GRIN2B/ZNRF2/ATP13A2/SLC31A1/TAOK1/ANKRD28/ZDHHC8/TBC1D17/EMC3/STAB1/SNX8/HOXA2/ERG/ACAP2/CLOCK/HOXB4/WNT5A/CCDC88B/STRC/C…
AFP1_Q6	AFP1_Q6	226	0.25152	1.15503	0.126087	0.260699	0.183262	4487	tags=22%, list=14%, signal=19%	JAZF1/LAMC1/CDC42EP3/ZBTB18/WIPI1/C6orf62/TIAF1/C1orf61/SLC4A4/NHLH2/TPP1/TENM1/IRX4/PUM2/HOXA4/MBD1/KIRREL3/ZFHX3/C15orf41/GRHL3/DLL4/C1orf116/RBMS1/DPYD/NR0B2/SMG1/KLF15/HTR2C/SIX1/ZNF281/RAB21/TMEM178A/ID2/C11orf24/EDA/ZFPM2/HS3ST5/BACE2/ZNF462/EGFR/NR2F1/MEIS2/HOXD10/CFB/HOXD9/MSX2/ATF3/TECTA/GRIN2B
KMCATNNWGGA_UNKNOWN	KMCATNNWGGA_UNKNOWN	88	-0.313436	-1.23186	0.126953	0.261559	0.183866	2718	tags=28%, list=8%, signal=26%	CWC27/SREK1IP1/ABL1/CGGBP1/ING3/TBC1D14/TSHZ1/RSPH3/HOXA7/MAP2K5/ANAPC7/CRAT/MGME1/MPC2/NCAPH2/LMO1/SOX12/DUSP6/FOXN3/NR2F2/APOLD1/CDC45/SZRD1/OSBPL6/MRPL24
ATF1_Q6	ATF1_Q6	208	0.252691	1.15306	0.127932	0.262644	0.184629	3632	tags=18%, list=11%, signal=16%	HHIP/SPATA18/YEATS2/GNB4/AQP7/PCK1/ZBTB18/PDP1/RUNDC3A/VGF/SCAMP5/TSC22D2/YWHAZ/IRX4/MAF/HOXA4/AFF4/AKIRIN1/HABP4/ID1/HTR2C/SEC23A/NR6A1/SPATC1/SOX11/HSP90AB1/RNPS1/TH/PDGFA/UBE2H/CDC42/MBD6/SMAD6/HOXB1/ATL2/TFE3/CACNA1G
CCAWNWWNNNGGC_UNKNOWN	CCAWNWWNNNGGC_UNKNOWN	78	-0.317042	-1.21947	0.128788	0.263463	0.185204	6297	tags=29%, list=19%, signal=24%	FIZ1/HOXC4/RABL6/POLD4/ZWILCH/ABL1/ZNF524/DRAM2/PCGF1/YBX3/B3GNT5/SMYD5/ADK/NUDT3/DAP3/HEXIM2/BSPRY/RPL18A/ZC3HC1/CDKN2C/RPL4/HIST1H3G/HIST1H2BI
GCM_Q2	GCM_Q2	216	0.251757	1.15301	0.129237	0.263463	0.185204	6497	tags=30%, list=20%, signal=24%	KDM3B/GDF1/EPHA2/WWC1/PRDM1/PPP2R5B/C6orf62/C1orf61/PURA/CHD5/C16orf72/LHX6/PCYT2/EPB41L4B/CX3CL1/SLC12A4/DLL4/KCNC3/RBMS1/HTR2C/SIX1/DUSP5/DCT/ARMCX3/CHST11/CHRFAM7A/FOXP4/SMAD6/GPR3/NFKBID/CACNA1G/ANGPTL1/ARID1A/FAM222B/ILDR2/TRAF4/CERS1/PCBP4/SCML1/TPM2/CCNT2/ANKRD17/ADD3/MAP4K3/SPEG/ELL2/TMEM56/MORF4/TAOK1/CATSPER3/RASGRF1/KLF5/KAT5/PANK1/NCOA6/MYOT/DNAJB5/DCUN1D3/ENHO/APLP2/SLC6A13/WNT5A/YTH…
AP4_Q6	AP4_Q6	196	0.254755	1.15518	0.132479	0.268051	0.18843	4487	tags=23%, list=14%, signal=20%	PGF/EPHA2/TMEM255A/ZBTB18/DHRS3/VGF/LINC00482/SCAMP5/C1orf61/OBSCN/LOXL4/MYBPH/ID3/ABTB2/CELF3/CPEB3/ZSWIM8/FBXO40/SYVN1/TMEM189/CBFA2T3/SLC45A3/PLXNB3/PHF23/C1orf116/SPOCK2/TMEM182/HID1/FNDC5/WNT9A/WNT4/KDM2A/MID2/LAT/VAT1/CACNA1G/VAMP3/ARID1A/TRAF4/RASGEF1A/SLC25A35/CHMP4B/TRIM62/INHA/GRIN2B
AP2_Q6_01	AP2_Q6_01	250	0.247011	1.15226	0.132898	0.268051	0.18843	6967	tags=29%, list=21%, signal=23%	KDM3B/KCNK3/PGF/SLC25A28/C6orf62/ARF3/CAMKV/TFEB/CNP/C16orf72/CPEB3/TERF2/PPM1E/ANGPTL2/TAB2/SLC12A4/NUFIP2/RDH10/OTUD7B/RHBDF1/MN1/ZNF281/FNBP1/LCOR/KCNH2/EGR3/KIF3C/FMNL1/TMEM132E/KDM2A/ZBTB7A/AGAP1/CDK9/CERCAM/MGAT4B/GPR3/MED13/GGNBP2/ARID1A/MAP1B/PLEKHA8/CPSF4/PRDM16/VWCE/RASGRP2/SYT7/LHFPL4/ZNRF2/TNFAIP8L3/CYTH2/TFAP2C/PPP6R2/FAM219A/MARCH5/RAB35/NCOA6/WNK1/CD248/PICALM/BCOR/FGF9/KCNQ4/MKNK2…
NERF_Q2	NERF_Q2	230	-0.253941	-1.15281	0.133208	0.268051	0.18843	4807	tags=24%, list=15%, signal=21%	FAM160A2/FOXRED1/CLIC1/NFIA/MMRN2/ARHGAP20/EFNA1/IKBKB/EFHB/NIPAL2/OMA1/CDCA3/STARD8/DEF6/ITPR3/RANBP1/ROM1/USP5/AGL/HMGA1/SORBS1/MAP4K1/MCTS1/MID1/LANCL1/COLQ/CALM2/IL11RA/FGFR2/CCDC85B/CAMK1D/PTPN6/PCDH7/CNTNAP1/ZHX2/RGS3/NDUFS2/STAT5B/TUSC3/HMGN2/OLFML2A/MAP2K6/SLITRK6/UQCRH/SH3TC2/MYO19/NAT8L/EXTL2/RPS3/SLX4/UBTF/EIF3K/AAMDC/DOK1/SLC43A1
FREAC4_01	FREAC4_01	137	0.270712	1.17244	0.133333	0.268051	0.18843	6584	tags=27%, list=20%, signal=22%	ALDH1A2/SPRY4/INHBA/PRDM1/TBX4/BPIFA1/PURA/TENM1/PTAFR/PUM2/TMCC1/SLC24A2/EMP1/DUSP1/TMEM59/ID2/UBE2H/PITX2/OTOP3/HOXD9/MCC/EVX1/RUNX1T1/SCML1/TECTA/BTBD3/SLC31A1/NR4A1/SYT10/HR/ERG/HOXA11/FGF9/TCF7L2/BRAF/IER5/DGKI
TTCYRGAA_UNKNOWN	TTCYRGAA_UNKNOWN	291	0.240718	1.14074	0.133891	0.268244	0.188565	6419	tags=25%, list=20%, signal=20%	NPR1/TNFSF15/UCHL1/CD274/CACNA1I/GRIN2D/TMEM255A/PPP2R5B/PDP1/TMC5/GAB2/CELF3/SLC2A12/DYNLL1/MAP1LC3B/GRHL1/PRDM2/GDPD3/C15orf41/EPB41L1/GCNT2/NFATC3/MGAT3/EP300/DNAJA1/IDH1/KCNH2/FLNC/UBE2W/DNAJB2/HSP90AB1/HMBOX1/LMOD1/SERPINH1/HSPA8/GOLGA3/PTHLH/CCDC117/CAP1/SPIN1/MYT1/PLAT/KCNQ1/RUNX1T1/C11orf80/GNA13/PLSCR4/PNCK/SERPINA10/AZIN1/MORF4L2/IRF8/SEMA3A/FLRT1/FBXO30/HSPH1/SCN3A/TOP1/LGI2/NUP153/LRR…
MYCMAX_02	MYCMAX_02	243	-0.249386	-1.14275	0.13594	0.271414	0.190794	2643	tags=15%, list=8%, signal=14%	TUBB/DBP/SYBU/DPAGT1/FKBP5/GPC3/IGF1R/WRAP53/RCL1/KANSL3/E2F8/LPXN/TFAP4/DCAF11/APLN/TXNDC12/HOXC11/CUTA/SOX12/COMMD3/HNRNPA1/TIMM10/CAD/H2AFZ/HDGF/BCKDHA/EIF4B/PTMA/CDKN2C/EXOSC5/TGFB2/NACA/H3F3B/CBX5/JADE1/FBL/TP53
HIF1_Q3	HIF1_Q3	213	-0.255719	-1.15132	0.138318	0.274368	0.192871	6135	tags=28%, list=19%, signal=23%	GCSH/MEF2C/PGK1/AP3M1/PTPRF/AARSD1/NRF1/RECQL/TMTC1/ING3/C12orf66/STC1/EMC1/SLC26A10/BCL11B/ABI2/FGF11/HOXA7/C11orf71/MEA1/ENO1/PRMT1/BCL2/G6PC3/KLHDC3/C17orf58/LTBP1/HMGA1/TMEM88/DSCAM/RUVBL2/ADK/FCHSD2/PABPC1/MRTO4/PES1/MGME1/MID1IP1/NPR3/FKBP3/CLSTN3/UQCC2/BCL6/HMGN2/NCAPH2/IGF2BP3/PDK3/LIG1/SLC37A4/RNF5/SNX12/SLC12A5/MYLK/YBX1/NR2F2/RPL22/HNRNPUL1/RFX5/JADE1/STMN1
ATF_01	ATF_01	236	0.245572	1.14206	0.138365	0.274368	0.192871	4278	tags=19%, list=13%, signal=17%	RCAN1/PNMA6A/SGK1/HHIP/EPHA2/GNB4/SEC61A1/RUNDC3A/TSC22D2/CHPF/GLYR1/PPP1R15A/TERF2/FAM174A/KDELR3/DUSP4/ZFHX3/RHOBTB1/AKIRIN1/NDEL1/HID1/LMTK2/EGR3/FLNC/DUSP1/DNAJB2/ZBTB21/TH/SPAG9/MARCKS/CDC42/SON/PNPLA3/LRP1/PDXDC1/GOLGA2/GPR3/TACR1/TRAPPC10/SLC35F5/LGR5/NCALD/CHMP4B/EGR4/ATF3/EVX1
GATA3_01	GATA3_01	208	-0.254882	-1.14405	0.140713	0.276103	0.19409	5802	tags=26%, list=18%, signal=22%	ABL1/ANKS1B/TNXB/OARD1/MAML3/PFKFB1/FMO1/FILIP1/MYL7/EPX/APTX/ABCG5/PSD4/CSDC2/IRX5/MSH5/IGFLR1/HMBS/ARL4A/FER/SORBS1/PMS2P5/TMEM88/MCTS1/ECHDC2/FZD4/CCDC85B/AJUBA/SH3KBP1/CYP4B1/TF/AQP2/EDN1/FIBP/DCAF11/HOXC11/MAP4/FERMT1/PSENEN/RBMX/ZNF385B/LMO1/SOX12/MFF/NAA38/MYO19/SSTR3/TBX5/CTF1/DIO2/TP63/RHCE/UBXN1/JADE1/EFEMP1
GKCGCNNNNNNNTGAYG_UNKNOWN	GKCGCNNNNNNNTGAYG_UNKNOWN	55	-0.348467	-1.24832	0.140713	0.276103	0.19409	7501	tags=33%, list=23%, signal=25%	BRMS1/CNOT7/LCMT1/GPAM/NEK1/ACO2/GTF3C2/ZNF367/NUBPL/SNF8/UXT/FAU/NOP9/PHF5A/MECR/AK8/PHF7/RNF7
CCCNNGGGAR_OLF1_01	CCCNNGGGAR_OLF1_01	296	0.23948	1.13799	0.141667	0.276103	0.19409	6112	tags=26%, list=19%, signal=21%	KDM3B/SLC25A28/ICAM1/LASP1/MDGA1/CACNA1I/GRIN2D/GRK5/HIC2/TMEM255A/ARL4C/C6orf62/C1QTNF1/ANXA9/CHD5/C16orf72/LRP8/CLEC18C/PTAFR/YRDC/DUSP4/EPB41L4B/DLL4/TMEM182/GCNT2/SMPD3/BCL9L/NFKBIA/PRDM10/HPCA/TMEM132E/TTYH1/PCGF2/FBXL19/TRIB2/IGF2R/ARMCX3/PRPF38B/MMP1/UBAP1/GIT1/ROBO3/VAT1/PTHLH/LRP1/NFKBID/CD79B/GGNBP2/DPF1/ARID1A/MEIS2/TRAF4/PCBP4/EPN3/RUNX1T1/ENPP2/SLC41A1/SORBS3/ELL2/RHOG/SEMA3G/RORC/CY…
AREB6_02	AREB6_02	219	0.250038	1.14293	0.141935	0.276103	0.19409	3281	tags=17%, list=10%, signal=15%	KDM3B/SLC23A3/GADD45A/PRDM1/KCNG3/LMO2/RRAGC/VGF/C6orf62/KBTBD8/VKORC1L1/IRX4/NRP2/DGKG/LRCH4/TAB2/GPRIN1/SAMD12/TMEM150A/ETV3/ZNF296/DLL4/ANKHD1-EIF4EBP3/FOXL2/HMGCS1/TMEM62/SMG1/OTUD7B/WNT9A/TIMM10B/ARMCX2/GPR158/SLC12A6/CREBZF/GGN/VAT1/PITX2
NFY_01	NFY_01	226	-0.252885	-1.14779	0.142066	0.276103	0.19409	5709	tags=25%, list=17%, signal=21%	OARD1/TSPAN33/TSC22D1/FAM204A/PPP2R5C/ZNF524/JARID2/PNRC1/DLEU1/NARF/CKS2/ELAC2/DSTN/HSCB/DND1/PLK1/CDV3/FDPS/NEK2/ETV5/CIT/TACC3/STIL/ACYP1/LRRC20/PPP2R1A/SERPINA6/C12orf57/FAM117B/CALM2/ZFP36L2/COA3/CCDC102A/ODF2/GPC3/ARL17A/CHP1/RGS3/DCAF11/TMA7/DUSP6/TXNIP/GGCT/PAN2/MAZ/RNF5/C21orf58/GRHL2/PRCP/BCAT2/CHAC1/H3F3B/CDC45/SPSB3/NFATC4/STMN1
TST1_01	TST1_01	218	-0.256875	-1.16044	0.142322	0.276103	0.19409	5959	tags=28%, list=18%, signal=23%	SSBP3/WDR82/PIM1/TMSB4XP4/TSC22D1/PAX2/ING3/JARID2/IRX2/HEY1/PORCN/PSMB3/NXPH4/NIPSNAP3B/CCNF/MRPS18B/MLLT3/SAMM50/SKIDA1/MAP2K5/ARRDC3/ZNF362/XPOT/SLC25A3/ARL4A/C5orf38/SLC24A1/NR4A2/TTC12/URM1/FGFR2/PHF21A/MPP2/ZHX2/THAP6/PRDX5/SEMA5B/PCDH8/TMSB4X/PCDH17/IGF2BP3/C1orf43/BMF/SOBP/ZNF385B/EGR2/TRMT112/PAN2/TBX5/MAP2/PTMS/NEK6/C3orf14/GRHL2/TMEM136/DIO2/POFUT1/NR2F2/TMSB4XP8/H3F3B/GNB1L
ATF6_01	ATF6_01	114	0.281398	1.17769	0.142566	0.276103	0.19409	7270	tags=32%, list=22%, signal=25%	SPATA18/SEC24D/KDELR3/DUSP4/ZFHX3/OSBP/EGR3/FLNC/ARMCX2/SEC23A/C1QTNF7/DNAJB2/GRIA3/LRRC59/PITX2/TFE3/STX5/GRB2/GRIN2B/GDNF/NR4A1/TNKS2/RORC/TOP1/SCYL1/SEZ6L2/PRDM12/SEMA3B/NANS/TYRO3/SLC35E1/NPAS4/ASPHD1/GOLGB1/WFIKKN2/NPTX1/RFTN2
USF_02	USF_02	252	-0.24755	-1.13698	0.144712	0.278761	0.195958	4841	tags=22%, list=15%, signal=19%	UBE4B/PLEKHA6/STK16/CIPC/DCAF13/C9orf24/KCNE4/ZMYND12/FEN1/GABARAP/RHEBL1/NIPAL2/IQGAP2/TAF6L/TNFAIP8L1/NDUFA7/MTHFD1/TRUB2/ALDH6A1/MAP4K1/ILF3/RPS28/C4B/NIT1/SUMF1/VPS16/PABPC1/AP1S2/RMND1/NUDC/ZIC3/COQ4/BLNK/PRPS1/TFAP4/APLN/C1orf43/HOXC11/CUTA/UROD/COMMD3/HNRNPA1/PCED1A/HNRNPH2/EIF4B/PTMA/CDKN2C/TMEM108/TGFB2/ATF4/TMEM258/EIF3K/METAP1D/VASH1/CBX5/EME1
EVI1_02	EVI1_02	113	0.281157	1.17373	0.144898	0.278761	0.195958	4590	tags=21%, list=14%, signal=18%	ENOX1/HEXIM1/RASD1/LMO2/CNP/GLYR1/GAD1/NHLH2/RAB11FIP1/HIPK1/LONRF3/SIX1/PRG4/FAM91A1/SOX11/TOB1/ZFPM2/HS3ST5/PIFO/HOXD10/MSX2/EVX1/RUNX1T1/ARPC2
POU3F2_01	POU3F2_01	82	0.299558	1.19989	0.147844	0.28349	0.199282	4346	tags=21%, list=13%, signal=18%	ALDH1A2/VGF/PURA/HDAC9/FRMD5/NSD1/TMEM179/TAPBP/NSF/TOB1/ZNF423/FGFR4/PTHLH/RIT1/HOXD10/CHD2/BAZ1A
YGCGYRCGC_UNKNOWN	YGCGYRCGC_UNKNOWN	296	-0.241229	-1.12409	0.149425	0.284624	0.20008	6334	tags=26%, list=19%, signal=21%	PRR7/FIZ1/PDE7A/NEURL1/TADA2A/IMMT/CTDSPL/RBKS/AAMP/ZNF524/EID1/RNF170/ADAM12/ACSL4/ZBTB8OS/C12orf66/CCS/CHD4/EIF2A/CKS2/ASIC1/ZDHHC14/TSGA10/SLC25A11/RBBP4/RAVER1/PAQR4/RPRD2/AP3S1/SRR/POP7/PTGES3/GNAS/TBC1D32/ERP29/ROM1/C17orf58/EXOG/SLITRK4/NUDT3/KDM1A/RRAS/CALM3/TIGD6/ARL17A/PUF60/VPS26B/FBXW9/SLC25A12/KANSL3/TFAP4/C1orf43/CCDC106/C2orf15/SOX12/UROD/ANP32A/TTC9C/MAZ/EIF3D/TSSK6/SLC12A5/C21orf…
SREBP1_01	SREBP1_01	160	-0.275405	-1.18002	0.149606	0.284624	0.20008	5097	tags=22%, list=15%, signal=19%	ASNA1/HSPBAP1/SLC35A5/UBE4B/ATG3/HOXA7/KLF12/ZMYND12/FEN1/POLDIP2/QTRT1/ALDH6A1/DAZAP2/MARCH8/DSCAM/ZIC3/SAE1/BLOC1S1/BLNK/ANAPC13/CEP63/C1orf43/HOXC11/CUTA/COMMD3/JOSD1/OSGEP/HNRNPH2/EIF4B/SNRPA/AARS/MCM2/ATF4/TMEM258/STMN1/EME1
MYOD_01	MYOD_01	235	-0.249006	-1.13288	0.149905	0.284624	0.20008	4223	tags=18%, list=13%, signal=16%	EFNA1/CALY/MIR17HG/ARRDC3/ERBB3/KIF9/GNAS/NDUFA4L2/CBX8/ARL4A/HOXA6/POLR1D/TNNT2/NDUFB8/PRICKLE1/DSCAM/SKA2/PSIP1/KCNN2/CCDC85B/GNB3/TMEM17/PAX9/AP1S2/MPC2/KIAA1324/HMGN2/TFAP4/TXNDC12/SOX12/ARHGAP36/RBM3/PRR11/H2AFZ/CPNE1/AK9/ABLIM3/POFUT1/MYL6B/JADE1/POLR3GL/CHCHD3/LYPD1
SOX5_01	SOX5_01	233	0.244898	1.13385	0.151064	0.284961	0.200317	2916	tags=15%, list=9%, signal=14%	ALDH1A2/RASSF2/FICD/MSI2/HHIP/CPEB4/MAPK3/INHBA/ZBTB18/RHOV/DHRS3/PURA/AUTS2/MAF/RREB1/KANK1/ZBED6CL/RHOBTB1/ID1/USP32/G3BP2/KDM5A/RHOB/VSIG1/HOXA9/DUSP5/UBR5/VPS37A/JAM3/INO80D/TOB1/FSTL1/MAPK14/SPAG9/ATP6V1A
SP1_Q6_01	SP1_Q6_01	233	0.24492	1.13395	0.151064	0.284961	0.200317	6733	tags=27%, list=20%, signal=22%	KLF2/NAV1/PGF/SMOC1/LASP1/RASSF7/ACE/ME3/RAB26/ATP2A2/LOXL4/FRMD5/MIR22HG/HOXC13/PCYT2/YRDC/SLC45A3/PHF23/TMEM150A/ELL/NUFIP2/HID1/PITPNM1/RHBDL3/BCL9L/MAPK7/PCGF2/RELB/UBE2O/SYNRG/NFAT5/GOLGA3/SLC30A3/GGN/CXCL12/ANKRD12/GPR3/CAMK2G/HSPB9/ZNF768/SLC35F5/AP5B1/GRB2/CHKA/SYT9/HCN4/EPS8L2/PDIK1L/RHOG/SCYL1/SEZ6L2/KLF5/KAT5/RAB35/ACER3/KCNQ4/APLP2/CDK5R1/CSNK1D/SEC24C/PTCH2/NPAS4/MAP4K2/ASPHD1
CRX_Q4	CRX_Q4	230	-0.250711	-1.13815	0.153846	0.289271	0.203346	6169	tags=27%, list=19%, signal=22%	HNF1A/HOXC4/POLD4/CREB5/EYA4/MAML3/TSC22D1/MOAP1/LRRTM4/JARID2/TMUB2/WDR78/NAA60/CTBP2/DAP/PRKAG1/IRX5/ERBB4/HOXA3/MSH5/EFHB/SLITRK1/TYRP1/ETV5/TKT/CKMT1B/DEF6/AGA/LTBP1/ASCL4/KRT3/NEO1/FGF7/SLC9B2/ECHDC2/FZD4/AJUBA/MEIS1/TEX2/SAMD11/GNB3/ZFP36L2/SOAT2/DALRD3/STAT5B/HMGN2/FAM49B/PALM2/SLC12A5/TRMT10A/PTMS/SPTSSB/PPM1N/CDKN2C/TNNT1/DMRT2/ACAA2/C5/RPA3/MOCOS/HIST1H4C/HIST1H1C/ABLIM1
PAX_Q6	PAX_Q6	220	-0.255339	-1.15539	0.154851	0.29022	0.204014	3247	tags=15%, list=10%, signal=14%	SFXN2/NFATC1/MCTS1/PHACTR3/ELP4/AMOTL1/TGFB3/PTPN6/ZIC3/THAP7-AS1/WWOX/RCL1/KANSL3/RGS3/MAP2K6/MRPL40/PCDH17/HOXC11/CHRND/DDX23/ARL3/DOCK4/FOXN3/IMMP1L/WDR54/RFX5/BMP5/VWF/WBP1/PLAC1/SZRD1/LMO4/EME1/SLC1A4
WHN_B	WHN_B	233	-0.248809	-1.132	0.156015	0.291462	0.204887	6297	tags=24%, list=19%, signal=20%	FIZ1/DUSP14/BANP/HOXB9/CEP164/RSPO1/ANKS1B/ONECUT1/GJC1/ZNF524/JARID2/SUMO1/PCGF1/PAPPA/BBS5/HOXA7/HDAC4/MTMR4/IRX5/SKIDA1/HOXA3/RPRD2/ZNF362/TBC1D32/METTL6/GGPS1/PRPF4/OTUD5/CALM2/RNF43/PCDH7/TMEM203/NPR3/PHF5A/TFAP4/SOX3/HOXC11/DLG5/PPP1R32/SIRPA/RPL41/ARHGAP36/NAT8L/H2AFZ/NUDT21/EXTL2/PTMA/DBF4/EIF4A1/CRYL1/SLC25A40/LAPTM4A/THRA/H3F3B/HAUS4/COL4A5/COL4A6
HNF4_01	HNF4_01	251	0.242195	1.13064	0.156522	0.291472	0.204894	4614	tags=19%, list=14%, signal=16%	C19orf66/PGF/HEXIM1/SMOC1/SPRY4/SLC23A3/PRDM1/PPARG/PCK1/ZBTB18/GATA4/ASB7/OBSCN/ATN1/SLC51A/MAF/MARK2/EPHA3/C15orf41/C1orf116/RBMS1/RHOB/HOXA9/FLNC/DAB2IP/CLCN2/PLEC/CALB1/PRG4/ARFGEF2/TMED4/CNTFR/HOXA10/LRP1/PITX2/OVOL1/SLC25A1/TRAF4/HOXD10/PCBP4/TTI1/PDZK1/ITGA1/PRDM16/VWCE/RASGRP2/NEUROG2
CEBP_C	CEBP_C	171	-0.263241	-1.14902	0.163227	0.302987	0.212988	6146	tags=25%, list=19%, signal=20%	HOXC4/CREB5/FGF12/DIS3L/TSC22D1/CRIM1/ING3/RRM1/NCKAP5/BOC/PTPRU/BCL11B/CTNNBIP1/TSGA10/HOXA3/PPCDC/CEBPB/MAGED2/NUDT3/TUBA1A/NOSIP/MEIS1/AP1S2/PDGFRA/FKBP3/MAP2K6/SUPT4H1/GOT1/GPLD1/TTC9C/SLC12A1/SARS/PHACTR4/GLRA3/TP63/POFUT1/NUMA1/H3F3B/ITPK1/PRDX6/OSBPL6/LRTOMT
HNF4_DR1_Q3	HNF4_DR1_Q3	241	0.241822	1.12687	0.16383	0.303137	0.213094	4672	tags=20%, list=14%, signal=17%	C19orf66/PGF/SGK1/SMOC1/SPRY4/SLC23A3/PRDM1/GRK5/KLK6/GATA4/PURA/ATN1/MIR22HG/NR4A3/RREB1/NR2F6/TOM1L2/MARK2/SNAI1/ID1/RBMS1/PLEKHG6/MOBP/EGR3/DAB2IP/CLCN2/PLEC/MIEF1/NR2C1/LCAT/FGFR3/TREX1/CNTFR/GPRC5B/LRP1/OVOL1/SLC25A35/TTI1/PNPLA2/PDZK1/ITGA1/PRDM16/VWCE/USH1C/NEUROG2/BPIFA2/GDNF
FREAC7_01	FREAC7_01	162	0.257663	1.14435	0.169388	0.311231	0.218784	2381	tags=12%, list=7%, signal=12%	CPEB4/TNFSF15/CDC42EP3/ABCA1/CGA/ARHGAP30/ZBTB18/GATA4/BAMBI/RUNX2/PARP8/SLC10A7/MGLL/DNAJA4/CH25H/GDPD3/RHOBTB1/RHOB/CRH/PLEC
AML1_01	AML1_01	236	0.241497	1.12311	0.169811	0.311231	0.218784	4803	tags=19%, list=15%, signal=16%	PGF/STAT2/MMP13/ITGA10/S100A9/GRK5/ARHGAP30/LMO2/SCNN1A/ZBTB18/ARF3/ATP2A2/RNF19B/ATN1/ARHGAP42/PRRG4/ID3/DYNLL1/ATP6V0B/HIPK1/EDARADD/GRHL3/LUZP1/TMEM62/EMP1/PTPN22/LCOR/BATF/SLC12A6/KIF1B/CAP1/HIVEP3/AP5B1/MEIS2/CRTAC1/RASGEF1A/PDZK1/SCN2B/TMEM86A/SLC37A2/ACSL5/SYT9/KCTD4/FAM13C
AML1_Q6	AML1_Q6	236	0.241497	1.12311	0.169811	0.311231	0.218784	4803	tags=19%, list=15%, signal=16%	PGF/STAT2/MMP13/ITGA10/S100A9/GRK5/ARHGAP30/LMO2/SCNN1A/ZBTB18/ARF3/ATP2A2/RNF19B/ATN1/ARHGAP42/PRRG4/ID3/DYNLL1/ATP6V0B/HIPK1/EDARADD/GRHL3/LUZP1/TMEM62/EMP1/PTPN22/LCOR/BATF/SLC12A6/KIF1B/CAP1/HIVEP3/AP5B1/MEIS2/CRTAC1/RASGEF1A/PDZK1/SCN2B/TMEM86A/SLC37A2/ACSL5/SYT9/KCTD4/FAM13C
AP2ALPHA_01	AP2ALPHA_01	224	0.246073	1.12821	0.171367	0.313094	0.220093	5586	tags=26%, list=17%, signal=22%	KDM3B/IRF1/SLC25A28/SOX9/PPP2R5B/LOXL4/L1CAM/LRP8/LHX6/PPM1E/HNRNPL/NSMF/DGKG/SLC12A4/DLL4/PPP1R12C/NUFIP2/EGLN2/NFATC3/SMG1/DGCR2/SIX1/ZNF281/LCOR/ATP6V1D/KDM2A/ZBTB7A/SPAG9/RELB/CDK9/CERCAM/NFAT5/LRP1/PITX2/NFKBID/MED13/BCL3/SLC39A7/FRMPD1/ARID1A/MAP1B/TMEM127/PDLIM2/PLEKHA8/PRDM16/ARTN/ZNRF2/POU3F1/G3BP1/WNK2/MFNG/TSSK1B/DRD2/FBXL12/TMEM208/BAG6/HR/KAT5
SP1_Q4_01	SP1_Q4_01	244	0.240024	1.1199	0.174194	0.316251	0.222313	4097	tags=18%, list=12%, signal=16%	KLF2/TIMP3/CACNA1B/HAP1/LASP1/ACE/MYLIP/ME3/ATP2A2/LOXL4/VKORC1L1/SWAP70/L1CAM/MIR22HG/CCDC136/SLC45A3/HIPK1/PHF23/TMEM150A/KCNC3/ASCC2/DCUN1D4/KDM2A/PCGF2/ANKS1A/BHLHE41/UBE2O/NFAT5/GOLGA3/GGN/FOXP4/GPR3/CAMK2G/HSPB9/SNX18/BMPR2/ING2/ZNF768/SLC35F5/WWP1/SUPT6H/CDKL5/PLEKHA8/SH2D3C/CLDN11
IPF1_Q4	IPF1_Q4	202	-0.251949	-1.12171	0.175238	0.316251	0.222313	3463	tags=16%, list=11%, signal=14%	ROM1/PGM1/NEO1/NR4A2/SRSF8/RNF24/IP6K2/DNAJC10/SAMD11/ZIC3/TGIF1/BCL6/EMP3/SOBP/SYTL4/PMEPA1/LMO1/EGR2/NPAS3/ZPLD1/FOXN3/NR2F2/KLHL5/ANAPC15/CDKN2B/H3F3B/PLCD1/HMGB2/EFEMP1/HAUS4/POLR3GL/NONO
HTF_01	HTF_01	63	0.321553	1.21607	0.175476	0.316251	0.222313	6561	tags=37%, list=20%, signal=29%	SGK1/SEC61A1/PCYT2/ZFHX3/HID1/MN1/HOXA9/ARMCX2/NLGN2/HMBOX1/QRICH1/GRIA3/MORF4L2/UBQLN1/DHDDS/PIP5K1A/CWC25/SUCO/PRRX1/COG3/ARL5B/ASXL2/TYRO3
MYOGNF1_01	MYOGNF1_01	39	0.350086	1.21175	0.175732	0.316251	0.222313	2301	tags=15%, list=7%, signal=14%	PGF/KLF7/B2M/NSD1/EMP1/ROCK2
CREB_Q4_01	CREB_Q4_01	202	0.245967	1.12478	0.176101	0.316251	0.222313	3466	tags=16%, list=11%, signal=15%	RCAN1/PNMA6A/HHIP/EPHA2/PPP2R2A/PCK1/PDP1/RUNDC3A/SYNGR3/SCAMP5/C1orf61/TSC22D2/CHPF/GLYR1/PPP1R15A/YWHAZ/FAM174A/AFF4/ARIH1/CDS1/AKIRIN1/ADAP1/ID1/CRH/DUSP1/TH/SPAG9/RELB/UBE2H/CDC42/PITX2/ATL2/GPR3
GCTNWTTGK_UNKNOWN	GCTNWTTGK_UNKNOWN	261	0.238745	1.11616	0.176471	0.316251	0.222313	3892	tags=17%, list=12%, signal=15%	NKX3-1/OLFML3/HOXB3/TP53INP2/LASP1/SOX9/PRDM1/CYP24A1/ASB7/ATP2A2/NID2/C1QTNF1/PSME4/MIR22HG/CLEC18C/TENM1/CDH1/ANGPTL2/SLC43A2/EPHA3/GRHL3/DNAH5/ANKHD1-EIF4EBP3/ATP13A4/SLC6A4/MN1/SIX1/IL6ST/PLEC/SLC38A4/TTYH1/ZNF423/MARCKS/LAT/SMAD6/C17orf82/SLC20A1/SC5D/SHC3/IL6/CAP1/SP140L/GGNBP2/SPRY2
GAANYNYGACNY_UNKNOWN	GAANYNYGACNY_UNKNOWN	65	-0.323633	-1.19773	0.176909	0.316251	0.222313	5068	tags=31%, list=15%, signal=26%	SUMO1/CACNA1G-AS1/CKS1B/RAB25/CEP97/RANBP1/SP4/MID1/NR4A2/ZHX2/FOXN1/ZNF485/JOSD1/SULF1/DEXI/FOXN3/TP63/NR2F2/NFATC4/PLAC1
AAAYRNCTG_UNKNOWN	AAAYRNCTG_UNKNOWN	315	-0.235148	-1.10568	0.177449	0.316251	0.222313	5821	tags=24%, list=18%, signal=20%	SOX30/RAPGEF4/TNXB/NUP54/ESRRB/DDAH2/SCN5A/DAAM1/USP1/ZNF524/MOAP1/ADAM12/PHF6/TNFAIP8/PHC2/COLEC10/NXPH4/DBNDD2/GLDN/WNT2B/EFNA1/ERBB4/R3HDM1/HESX1/NEK2/OMA1/ARSG/DEF6/NFYB/LTBP1/BUB3/HSD3B7/MRPL13/MID1/SRSF8/IP6K2/TRIM68/INHBC/CRAT/MEIS1/SRGAP2/FGFR1OP2/TRPS1/HEXIM2/COCH/PDGFRA/AQP2/PLP2/CLDN5/FST/DHRS4/TMSB4X/TFAP4/PCDH17/TFDP2/C20orf197/SIRPA/SOX12/SH2D6/APBB2/XRCC1/BMPR1B/MAP2/DHRS4L2/VWA5A/…
HSF1_01	HSF1_01	244	0.239565	1.11776	0.178495	0.317142	0.222939	5332	tags=22%, list=16%, signal=19%	HSPB8/HEXIM1/BPIFB1/ID4/EPHA2/LHFPL2/LAP3/ABHD3/VTCN1/GAD1/NR4A3/ABCD1/HIPK1/GDPD3/ADAMTS9/TAB2/TMEM243/DNAJB1/LUZP1/NUFIP2/NFATC3/ADCY6/MOBP/DNAJA1/EGR3/FLNC/DUSP1/RPH3AL/JAM3/HSP90AB1/MAPK14/ATP6V1A/ATP1B2/TREX1/SERPINH1/HSPA8/PTHLH/ATL2/HIVEP2/BMPR2/NR2F1/ILDR2/KCNQ1/CNTF/TPM2/RASGRP2/HCN4/MORF4L2/STX12/PIP5K1A/SMAD1/HSPH1/FKBP4/ANKRD28
WYAAANNRNNNGCG_UNKNOWN	WYAAANNRNNNGCG_UNKNOWN	54	-0.334992	-1.19923	0.179104	0.317255	0.223018	1973	tags=17%, list=6%, signal=16%	KANSL3/E2F8/SUPT4H1/C1orf43/DUSP6/CDKN2C/VASH1/SZRD1/LMO4
CEBPA_01	CEBPA_01	220	-0.249197	-1.1276	0.18097	0.319586	0.224657	5871	tags=26%, list=18%, signal=21%	MTTP/ANKS1B/TBC1D16/TSC22D1/CRIM1/JARID2/ZBTB8OS/STC1/HTRA4/NCKAP5/MXI1/F5/PCDHA11/RBBP4/CIPC/COLEC10/PRKAG1/SKIDA1/CTDSPL2/EDN2/MSH5/ARRDC3/AFF2/SBSN/CHMP1B/NDUFA4L2/MCTP1/SERTAD4/USP5/GPBP1L1/SLC24A1/LARS/RUVBL2/CHST7/S100A2/AP1S2/CD109/SLC25A12/BCL6/FST/MAP2K6/SOBP/SIRPA/SULF1/SLC12A1/EIF4A1/CALML4/FOXN3/NR2F2/RPS21/THRA/H3F3B/NREP/LMO4/RPA3/MRPL24/LYPD1
PAX4_03	PAX4_03	235	0.24045	1.11673	0.183158	0.321798	0.226212	4487	tags=21%, list=14%, signal=18%	MLLT10/PRDM1/NTN4/FLVCR2/ZIC5/SH3GLB2/ARF3/IRF9/SHROOM1/NEDD4L/SYVN1/HOXA4/ZNF503/ZFP91/BTK/GDPD3/LRCH4/CCNYL1/NUFIP2/PBX1/MGAT3/ITGA5/GSK3A/PRDM10/NLGN2/INO80D/GRIA3/NFE2L1/SPAG9/EDA/SLC6A20/LRP2/CERCAM/HHATL/LRP1/ZNF462/CAMK2G/KRT13/USP31/MAB21L2/ST8SIA1/MAP1B/NR2F1/TPPP3/PCBP4/NFIX/EVX1/SLC41A1/GRIN2B
YKACATTT_UNKNOWN	YKACATTT_UNKNOWN	249	-0.241719	-1.10819	0.183824	0.321798	0.226212	4413	tags=21%, list=13%, signal=18%	ZNF367/MLLT3/PRKAG1/HOXA3/KLF12/EAPP/AP3S1/PUS3/ZBTB32/ENOX2/OMA1/PLOD2/CLU/LIMS1/LTBP1/GPBP1L1/TTC12/PTPN1/AMOTL1/MRPL34/ZNF568/MEIS1/ZNF570/PDGFRA/CNIH3/ZHX2/WWOX/DHRS4/TFDP2/BABAM1/PDK3/SOBP/POLE2/RGS6/COMMD3/THBS1/CASC2/SNX12/SNX17/SULF1/COX7B/CHCHD7/FOXN3/MRPL54/ZNF571/TGFB2/TP63/NR2F2/DNAH7/INTS9/NFATC4/EFEMP1
AR_Q2	AR_Q2	105	0.280452	1.1566	0.183884	0.321798	0.226212	3837	tags=19%, list=12%, signal=17%	CPEB4/INHBA/HECTD4/CDC42EP3/ABCG2/SDCBP2/RREB1/PSME2/SFXN5/SKIL/RBMS1/KLF15/WNT9A/SEMA4C/EIF4ENIF1/ANKS1A/ZNF423/LRP1/DLX3/MAP1B
ETS_Q4	ETS_Q4	232	0.242218	1.11965	0.184549	0.321992	0.226348	6074	tags=25%, list=18%, signal=21%	GDPD5/PML/PLA2G4F/SEC61A1/ARHGAP30/RHOV/RUNDC3A/LIF/GAB2/PLCB2/HCLS1/YRDC/CBFA2T3/SLC30A7/LPCAT4/ZFP91/LIMD2/FOXO3/ZNF296/ITPR1/RGS14/ZMAT3/CCL2/TIMP4/MGAT4A/SEMA4C/DAB2IP/FURIN/IL13/LSR/VAV1/ZBTB7A/HOXA10/KCNAB2/NFKBID/CAP1/SPNS3/GGNBP2/DOCK11/PDLIM2/CHD2/EPN3/ZNF687/SLC41A1/ACSL5/PTK2/AGAP2/CANX/CORO1A/TREML2/SCN3A/PPP1R14C/KDM6A/DGKZ/ERG/NCR3/CD248/BAZ2A
HNF3B_01	HNF3B_01	172	0.254414	1.13159	0.186441	0.324317	0.227983	4497	tags=21%, list=14%, signal=18%	ABL2/CPEB4/INHBA/CDC42EP3/PRDM1/SLC16A6/ARHGAP30/ONECUT2/TBX4/BAMBI/RUNX2/ISG20/TENM1/CACNA1H/HOXA4/DNAJA4/KCP/NSG2/ID1/SLC6A4/FAM20A/WNT4/ATP2A3/DUSP1/NR6A1/ID2/TOB1/ZFPM2/FUT8/ANGPTL1/MAB21L3/NFIX/RUNX1T1/GPRIN3/CDK6/ARTN
CEBP_Q2_01	CEBP_Q2_01	242	0.237164	1.10666	0.188841	0.326066	0.229212	4767	tags=22%, list=14%, signal=19%	ALDH1A2/TNFSF15/SPRY4/RFTN1/C2CD2/CALR/LIPG/TTC22/ID3/PLCB2/LHX6/FBXO40/MED12L/YRDC/NRP2/TMEM104/XKRX/PAX8/LUZP1/ATP13A4/LONRF3/RHOB/CRH/DYNC1H1/LCOR/HERC4/FAM91A1/TOB1/SPAG9/TBXAS1/HOXA10/PITX2/CBX4/EGFR/TFE3/SIK3/TSPAN5/ARF6/HIVEP3/ABHD6/TNFSF13B/GYS1/SLC25A35/MAP2K3/HOXD9/CHD2/JADE3/NFIX/ACSL5/ARID1B/CHST15/MPP5/ADAM9
ZID_01	ZID_01	243	0.238397	1.11243	0.189247	0.326066	0.229212	4790	tags=19%, list=15%, signal=17%	GDF1/PGF/MSI2/PLA2G2F/MYO10/HIRA/TMEM255A/PPTC7/KPNA4/ATP2A2/ANXA9/SAT1/DDIT4L/ABTB2/AFF4/BTK/GDPD3/LRCH4/PLXNA3/SKIL/CCNYL1/NUFIP2/STX1B/OTUD7B/HMBOX1/MARCKS/THSD4/GGN/DCLK1/SHC3/ZEB1/ANKH/SUPT6H/CDKL5/TP53BP1/MEIS2/PLEKHA8/CERS1/DDR2/CHD2/CHMP4B/DDX5/MTF1/PRELP/STXBP6/PNCK/HCN4
TTAYRTAA_E4BP4_01	TTAYRTAA_E4BP4_01	230	-0.246339	-1.1183	0.189493	0.326066	0.229212	5135	tags=23%, list=16%, signal=19%	ALB/SUMO1/EIF2A/NAA60/TMEM185A/ZDHHC14/CDK8/ATXN1/PRKAG1/SKIDA1/ETV4/RNF145/ARRDC3/MIOX/ZBTB9/ETV5/PIP4K2B/MCTP1/FBXO3/NTN5/PRICKLE1/IP6K2/MOCS3/CHIC2/SPA17/SIDT1/SIAE/AP1S2/ZNF572/MID1IP1/MPP2/ZHX2/POGZ/BCL6/FST/MAP2K6/TFDP2/RGS6/RCC2/NAPEPLD/ENPEP/ERGIC1/CAPS/SULF1/OAZ3/MYLK/DPYSL2/DCAKD/NREP/LMO4/OSBPL6/HIST1H1B
PAX5_02	PAX5_02	14	0.481273	1.26852	0.189691	0.326066	0.229212	4924	tags=36%, list=15%, signal=30%	CORO2A/GRHL3/DTX1/RASGRP2/FAM13B
OCT1_06	OCT1_06	214	0.245316	1.12118	0.191898	0.328887	0.231195	5317	tags=22%, list=16%, signal=19%	ALDH1A2/ID4/TP53INP2/DUSP10/CDC42EP3/SCNN1A/INPP4A/ARF3/SLC4A4/KBTBD8/SAT1/NSD1/MAF/YRDC/LDB2/HIPK1/ZNF296/KLF15/EP300/TMEM178A/HNF4G/VPS37A/CREBZF/ATP13A3/KCTD5/FGFR3/MID2/CACNB3/PITX2/DCLK1/ZEB1/ADNP2/KIAA0355/TMEM127/NR2F1/CDKL5/MBD5/CHD2/GPRIN3/BAZ1A/CNTF/MPPED2/HOXD11/GPR27/FIGN/SCN3A/BEND4/DLG2
USF_C	USF_C	263	-0.240155	-1.11021	0.192593	0.329107	0.23135	4317	tags=30%, list=13%, signal=26%	PAX6/CDC14A/TXLNG/FLT3/NKX2-3/RAB2A/ABHD17B/POLR2L/NPM1/SNCAIP/EXOSC2/GCSH/PDK2/ADCY3/PFN1/DIABLO/PA2G4/TDRD1/EFTUD2/HSPBAP1/ENO3/ZMYM6/FGF11/CACNA1D/PSMB3/PRMT1/ARHGAP20/HOXA3/TMEM47/ETV4/ARRDC3/GABARAP/RHEBL1/SUCLG2/G6PC3/ELK1/TIMM9/MTHFD1/EEF1E1/TSPAN4/IPO4/SCFD2/GRK6/NAT10/FARP1/FCHSD2/PABPC1/SYBU/SH3KBP1/RNF43/MGME1/NUDC/MID1IP1/BCL6/HMGN2/ASS1/TFAP4/DAZAP1/RPL19/TXNDC12/HOXC11/MYO19/TIMM10/…
TCF4_Q5	TCF4_Q5	201	-0.250104	-1.1158	0.195896	0.333038	0.234113	3293	tags=16%, list=10%, signal=15%	ASCL4/SORBS1/MME/TLL2/PHC1/FGGY/TGIF1/PCDH7/ZHX2/KRT32/FST/NIPAL3/PCDH8/TFAP4/MAP2K6/CYP2E1/TFDP2/HOXC11/ADAMTS19/CUTA/SCNM1/OGG1/ABHD2/CPNE1/SNX17/EYA2/RPL23A/DKK1/TMEM256/KRT23/YARS/NFATC4/CTHRC1
NKX22_01	NKX22_01	158	-0.263358	-1.12408	0.19604	0.333038	0.234113	6336	tags=27%, list=19%, signal=22%	ZBTB20/KEL/NEDD4/HOXC4/RABL6/NKX2-8/PRADC1/PBK/ALB/TMEM185A/SCARF2/LINC00649/TSGA10/NFIA/HOXA3/CD36/ETV5/STARD8/NEO1/PRAF2/SH3KBP1/DMRTA1/PHF21A/ZHX2/RGS3/STAT5B/IFT43/R3HDM2/PCDH17/EGR2/NAT8L/TTC9C/HNRNPH2/ARPC1A/CDKN2C/GLRA3/TRAF3IP2/C16orf74/THRA/BMP5/FZD2/LMO4/NUAK1
CAGNYGKNAAA_UNKNOWN	CAGNYGKNAAA_UNKNOWN	69	-0.311151	-1.17045	0.199248	0.336159	0.236307	3003	tags=19%, list=9%, signal=17%	SRSF8/GFRA1/TPI1/TGIF1/SOBP/SYTL4/ERGIC1/CLSTN2/POFUT1/TBL1X/PLAC1/GRIK3/RPL13
ALPHACP1_01	ALPHACP1_01	231	-0.243986	-1.10876	0.199255	0.336159	0.236307	6312	tags=28%, list=19%, signal=23%	SLC25A25/FIZ1/UBB/SSBP3/UGP2/ESRRB/SOST/OARD1/CNTN2/USP1/ZNF524/JARID2/PNRC1/DLEU1/CKS2/GART/ORC4/HSCB/MRPS18B/PCNA/DND1/UBE2C/CDV3/FDPS/ETAA1/DNAJC12/NEK2/ZNF362/ELP6/PRKCSH/CCDC151/CDCA3/ELK1/USP5/C12orf57/CALD1/FBXO24/MID1/SKA2/FGF7/TMEM160/TGFB3/ATF6B/CALM2/MEIS1/COA3/GPC3/DLGAP5/DNAJC4/PCP4/DCAF11/DUSP6/RBM3/PRR11/MAZ/PTMA/NDUFB3/CRYL1/FOXN3/TP63/THG1L/PRCP/H3F3B/NFATC4
GTTGNYNNRGNAAC_UNKNOWN	GTTGNYNNRGNAAC_UNKNOWN	101	-0.28333	-1.14244	0.199612	0.336159	0.236307	6335	tags=32%, list=19%, signal=26%	CAMK1/SPARC/TRDMT1/ABHD14A/PRRT1/MARCH10/ACTR3B/EBNA1BP2/NUP62CL/GRM1/INO80B/CALY/ELP4/FSIP1/C3orf67/LRRIQ3/TM9SF1/FANK1/MPP2/PLP2/THNSL1/STAT5B/STOML2/NME7/CINP/B9D1/HNRNPH2/PTMS/GRHL2/FXYD6/B9D2/IMMP1L
CEBP_Q3	CEBP_Q3	225	-0.245006	-1.11098	0.202952	0.340795	0.239566	5348	tags=24%, list=16%, signal=20%	JARID2/NFKBIZ/ALB/NCKAP5/MXI1/PCGF1/BCL11B/PCDHA11/CEP120/FOXP3/PRKAG1/IRX5/AGER/ETV5/CHMP1B/NDUFA4L2/CTAGE1/PBXIP1/CALD1/TMEM88/MID1/NSUN6/RUVBL2/CHIC2/TRPS1/SUPT3H/BCL6/HMGN2/PCTP/MAP2K6/HMGN3/GPLD1/SOBP/SIRPA/GSTA4/PALM2/ANP32A/TBX5/ZNF428/SNX12/TRMT10A/SLC12A1/FOXN3/SUV39H1/TGFB2/NR2F2/UBXN1/THRA/NFATC4/TBL1X/NUDT18/ALDH5A1/PLAC1/LMO4
AAAYWAACM_HFH4_01	AAAYWAACM_HFH4_01	217	0.24369	1.11804	0.204641	0.341657	0.240172	4514	tags=19%, list=14%, signal=17%	SGK1/ID4/MSI2/KLHL3/SPATA18/ATOH8/KLF7/PRDM1/ARHGAP30/MYLIP/PURA/ATP2A2/SNTB2/UNC13D/CPEB3/NR4A3/SLC10A7/MGLL/GRHL1/NSG2/SPON1/CD68/PBX1/CRH/IDH1/HOXA9/DUSP1/TBX3/ID2/STX16/FSTL1/STAP1/HOXA10/REPS2/PGM2/MAB21L2/ANGPTL1/STX5/MCC/NFIX/ENPP2/ARID1B
YY1_01	YY1_01	217	0.243999	1.11946	0.204641	0.341657	0.240172	7211	tags=30%, list=22%, signal=24%	DUSP10/SPRY4/PPP2R2A/FAM193B/HIC2/SEC23B/TIAF1/KBTBD8/MYO1E/C16orf72/SRRM2/TENM1/PCYT2/ATP6V0B/ZFP91/DUSP7/CDH20/CXADR/TRAF3/CD68/ID1/DDX3X/RBMS1/KIT/EGR3/PRDM10/AKAP8L/CCR3/NFE2L1/ARMCX3/KIF1B/CBX4/CDKL5/HOXD10/PCBP4/CHD2/ZNF687/GRIN2B/ANKRD17/ATP10B/YY1AP1/RAB22A/TSSK1B/ZNF41/RAB1A/ASH1L/SCN3A/RGSL1/CASQ1/BPTF/FUS/TNR/PRKACA/SGTB/FBXW7/PFN2/NPAS4/YPEL3/TPM1/DIDO1/CAST/HOXC10/SETD2/PRM1/ZNF654/S…
CDPCR3_01	CDPCR3_01	45	0.32882	1.17138	0.205451	0.342025	0.240431	3783	tags=22%, list=12%, signal=20%	PPARG/WIPI1/ZNF710/HOXA4/ETV3/CRH/SIX1/BHLHE41/C9orf139/MYT1
TAANNYSGCG_UNKNOWN	TAANNYSGCG_UNKNOWN	75	-0.302116	-1.15521	0.206767	0.342348	0.240658	7384	tags=33%, list=22%, signal=26%	IMP4/BRCA1/RAD23A/YWHAE/NBR2/NKIRAS2/GSTCD/EYA3/GART/PCGF1/GTF3C2/DNAJC7/MATR3/SUCLG2/PBX3/CHTOP/CCDC115/PHF21A/PRPS1/C1orf43/RBMX/RPS27/YARS/JADE1/TMEM187
GATA_Q6	GATA_Q6	171	0.251733	1.11822	0.206823	0.342348	0.240658	5007	tags=22%, list=15%, signal=18%	KCNK3/BIN1/SPRY4/TNK2/CDC42EP3/LMO2/PDZD2/TMBIM1/ZBTB7B/SUSD1/LHX6/PPM1E/NRP2/SLC45A3/PLXNB3/C15orf41/PLEKHG6/SIX1/KDM3A/WNT11/HOXD1/ZBTB7A/LCAT/EDA/HS3ST5/PIP5K1B/TIAL1/SIK3/TNFSF13B/MSX2/RUNX1T1/ENO2/INHA/SYT7/MAP4K3/CAPN1/VPS18
CART1_01	CART1_01	178	0.24744	1.11207	0.207469	0.342442	0.240723	4579	tags=24%, list=14%, signal=20%	RCAN1/LRRC15/HOXB3/PRDM1/TMEM255A/ARL4C/ZBTB18/BAMBI/C1orf61/PPM1E/ARRB1/ARHGEF10L/GRM8/TRAF3/DLL4/PBX1/OTUD7B/ZNF281/UBR5/TMEM178A/PRDM10/ZNF423/PRPF38B/ZFPM2/BACE2/TNRC6A/SEPHS1/PRSS12/MYT1/CLDN4/ZC2HC1C/KIAA0355/CDKL5/MEIS2/CRTAC1/GBX2/CALB2/CHD2/NFIX/RUNX1T1/ATP8B1/MPPED2
NMYC_01	NMYC_01	255	-0.240134	-1.10618	0.209174	0.344278	0.242015	4734	tags=22%, list=14%, signal=19%	FGF11/CACNA1D/DCTPP1/KRTCAP2/CTBP2/PRMT1/ARHGAP20/COPS7A/ARRDC3/BCL2/IQGAP2/G6PC3/TIMM9/MTHFD1/ALDH18A1/IPO4/C9orf85/CEBPB/SCFD2/GRK6/SFXN2/KIAA0586/ZCCHC7/TUBB/VPS16/PABPC1/SYBU/SH3KBP1/PES1/RNF43/MGME1/FKBP5/GPC3/ZHX2/RCL1/LMNB1/E2F8/HMGN2/ASS1/ALX4/SOX12/TIMM10/RBM3/EIF4B/SLC12A5/RPUSD4/BCL7C/YBX1/RPL22/UBXN1/JADE1/RPL13A/FBL/ADPRHL1/SLC43A1
SRF_Q6	SRF_Q6	223	0.241545	1.10831	0.209957	0.34459	0.242234	7086	tags=30%, list=22%, signal=23%	KCNK3/NAV1/CACNA1B/RASSF2/DUSP10/PADI2/LINC00311/PRDM1/PPARG/GADD45G/MYO1E/C16orf72/SUSD1/RAP1A/SVIL/KLF6/EPB41L4B/EMILIN2/DGKG/CX3CL1/DUSP2/G3BP2/GPR20/SLC4A3/KDM3A/EGR3/DUSP5/GPR158/ROCK2/HERC1/PDLIM4/FGFRL1/KIF1B/ZEB1/HIVEP3/NR2F1/CABP1/ITGB1BP2/HOXD10/MSRB1/CNTF/TPM2/RUNDC1/PRELP/NR4A1/TES/ASPH/PRUNE2/CD248/PICALM/FAM83H/DCUN1D3/HOXB4/VCL/PPP1R12A/WNT5A/NPPA/ZNF408/RAI2/NPAS4/FOSL1/CSNK1E/STA…
MEF2_04	MEF2_04	19	-0.425416	-1.2044	0.213611	0.349599	0.245755	1461	tags=21%, list=4%, signal=20%	LGI1/RALY/MGST3/CTHRC1
PIT1_Q6	PIT1_Q6	189	0.245051	1.10587	0.219873	0.358838	0.25225	7286	tags=31%, list=22%, signal=24%	HOXB3/HHIP/CPEB4/INHBA/SEMA7A/MANF/PURA/VKORC1L1/ID3/GAB2/TENM1/LHX6/YRDC/HOXA4/LDB2/NSG2/FAM50A/C15orf41/XKRX/HTR2C/ANKRD46/HOXA9/INO80D/MARCKS/ASPN/FGFR3/PITX2/VAMP3/GDI1/MEIS2/GBX2/CHD2/JADE3/BAZ1A/MPPED2/SEMA3A/SCN3A/BEND4/DLG2/LGI2/PPP1R14C/HOXA2/TSHZ2/ERG/FGF9/RBFOX2/STXBP5/BRAF/PTCH2/EN2/ARHGAP44/TPM1/CAST/CSAD/C1QTNF6/FAP/DOCK7/ZNF654/EYA1
MSX1_01	MSX1_01	151	0.254867	1.12329	0.221311	0.360174	0.253188	5317	tags=24%, list=16%, signal=20%	CDH5/INHBA/MDGA1/LINC00311/PDZD2/COL27A1/GAD1/GTPBP2/LHX6/CACNA1H/EHD4/RREB1/PKHD1/SHC4/SPOCK2/SKIL/FSCN2/CCDC3/NR6A1/VAV1/KCTD5/KIF1B/SIK3/CAP1/MAB21L2/NR2F1/SPRY2/RUNX1T1/GNA13/GRIN2B/SYT9/FAM13B/ELL2/SMAD1/ESRRA/DLG2
ACTWSNACTNY_UNKNOWN	ACTWSNACTNY_UNKNOWN	100	-0.280745	-1.12758	0.223301	0.362396	0.254751	7774	tags=34%, list=24%, signal=26%	CARD9/ALKBH4/RNF17/LRWD1/ADM/TOP3A/FNTB/INO80E/AP2M1/FOXO1/TMEM69/BRD8/JARID2/ACP6/TRAF7/HSCB/CEP97/PPCDC/ZNF691/TUBB/TRPS1/MVB12A/TSPAN6/LIG1/CALR3/C19orf44/ESPL1/DNAJC17/ZC4H2/CA11/MYL6B/FAM120C/HIRIP3/INTS9
GR_01	GR_01	175	0.248499	1.10673	0.224101	0.362682	0.254952	5866	tags=24%, list=18%, signal=20%	RAB37/CPEB4/DUSP10/BHLHA15/PRDM1/SCNN1A/NSD1/PARP8/PUM2/TIE1/NEXN/DLL4/SKIL/NUFIP2/G3BP2/ADCY6/WNT9A/WNT4/HTR2C/SEMA4C/BHLHE40/EIF4ENIF1/DNAJC3/CNGB3/DLX3/MAP1B/GRB2/ENPP2/TMEM86A/ACBD3/GDNF/KCTD4/SLC9A1/FIGN/SEMA3A/CALCRL/SENP3/KLF5/TBL1XR1/HOXA2/PRRX1/EPG5
E12_Q6	E12_Q6	247	0.234198	1.09276	0.224839	0.362866	0.255081	7039	tags=26%, list=21%, signal=21%	ALDH1A2/CYP26A1/CDH5/RASSF2/MDGA1/WWC1/FBLIM1/RRAGC/ST3GAL5/ME3/CORO2A/RAB26/CHD5/NEDD4L/MIR22HG/ZNF710/NSG2/GATA2/PRKAG2/FSCN2/PLEC/TMEM178A/CALB1/ESRP2/NPEPPS/GIT1/ROBO3/GGN/KRAS/FUT8/LNX2/PTK2B/AP5B1/JSRP1/PNPLA2/GRB2/MPPED2/CANX/WNK2/CAMK2N1/NR4A1/SELL/MFNG/CRELD1/LRP10/HR/PPARA/BMP6/SEC31B/ADAMTSL2/DNAJB5/PLEKHH3/SMAD3/EPDR1/TNFAIP1/RUNX1/CCDC88B/ODC1/ARL5B/WDR20/GPR37/GPD1L/MTUS1/UNC13B/WFI…
E47_02	E47_02	217	0.241106	1.10618	0.225738	0.363308	0.255391	7039	tags=28%, list=21%, signal=22%	IRF1/PODXL/LMO2/PPTC7/C6orf62/PURA/TTC22/HDAC9/FRMD5/TTN/EHD4/ZNF710/IRX4/ZNF503/YIPF6/NR2F6/MAPK12/NSG2/RHOBTB1/TRAM1/RELL2/ARMCX2/PLEC/CALB1/LSR/ESRP2/TRIB2/DUSP9/GIT1/DNAH17/FUT8/SHISA7/HIVEP3/MEIS2/STRN3/PGM3/TSEN54/MXD1/CASKIN2/TPM2/BTBD3/PRELP/MPPED2/MYO18A/BCL2L1/ASIC4/PDE4B/ERG/PNMA1/FAM83H/BAZ2A/ATOH7/ASXL2/NPAS4/MYOCD/NAA15/CDK14/ARHGAP44/TEAD2/EDEM3/WFIKKN2
YTAAYNGCT_UNKNOWN	YTAAYNGCT_UNKNOWN	129	-0.27125	-1.12576	0.227723	0.365489	0.256925	3003	tags=16%, list=9%, signal=15%	SRSF8/FGF7/TPI1/SAMD11/DBP/DCTN3/ASIC3/ITGB3BP/APLN/BMF/HNRNPC/EGR2/CSPG4/H2AFZ/DIO2/POFUT1/H2AFV/H3F3B/LNX1/LMO4/LUC7L2
NGFIC_01	NGFIC_01	235	-0.239426	-1.08929	0.229602	0.367489	0.258331	4856	tags=23%, list=15%, signal=20%	CGGBP1/DVL2/NTRK3/KCNH3/AAMP/EGR1/PDCD1/ORC4/BCL11B/CACNA1A/PRR3/HOXA7/MATR3/ATL1/AP3S1/ERBB3/NDUFA4L2/SNAP25/CEP70/SMYD5/ACTN1/GNL1/IP6K2/PCIF1/SLC22A17/KCNN2/PABPC1/SH3KBP1/GRIN1/SUN2/MPC2/ZHX2/SEC14L1/BCL6/HMGN2/TFAP4/PCDH17/TXNDC12/UCHL3/PRRT2/NAT8L/TTC9C/RPUSD4/PTMS/CA11/CDKN2C/MYB/SIK2/GLRA3/UBTF/SLC25A5/SH3GL3/PRPF3/LUC7L2
CATTGTYY_SOX9_B1	CATTGTYY_SOX9_B1	323	0.227404	1.0847	0.232301	0.370788	0.26065	6341	tags=26%, list=19%, signal=21%	NAV1/RASSF2/BPIFB1/YEATS2/MAPK3/INHBA/PRDM1/GRK5/BCL2L11/BAMBI/LOXL4/HDAC9/CELF3/LHX6/YWHAZ/ZNF710/RREB1/KLF6/NR2F6/BASP1/PTPN12/RAPH1/GJC2/CD68/NUFIP2/RBMS1/PBX1/RDH10/G3BP2/OTUD7B/MN1/SIX1/DAB2IP/HERC4/TRIM2/SPAG9/MARCKS/TRIB2/MGAT5B/IGF2R/MMP1/HDX/SRGAP1/FGFR3/SNAPC3/TREX1/HOXA10/DYRK1A/C17orf82/KIF1B/SEPHS1/DTX1/ARID1A/MAP1B/TRAF4/AC016586.1/PCBP4/TMEM132A/CNTF/PRKCH/KIF1C/MPPED2/FAM13C/PDIK1…
VDR_Q3	VDR_Q3	215	0.239428	1.09571	0.233051	0.370966	0.260775	4484	tags=19%, list=14%, signal=17%	C19orf66/GDF1/TIMP3/HEXIM1/RRBP1/JAKMIP3/GRK5/CYP24A1/ZBTB18/LIF/FAM214B/NR4A3/MSI1/PLXNB3/PAX8/NUFIP2/EGLN2/PBX1/PTPN22/LCOR/FURIN/BHLHE40/WNT11/VEZF1/ZBTB7A/BHLHE41/FBXL19/XPO7/LRP1/DLX3/KRT13/ARID1A/NR2F1/MEIS2/CERS1/HOXD9/CHD2/TSEN54/CASKIN2/INHA/PRKCH
MZF1_01	MZF1_01	216	0.238636	1.09292	0.237288	0.376679	0.264791	4553	tags=21%, list=14%, signal=18%	PGF/PADI1/MLLT10/GNB4/LIF/ARF3/IRF9/GAD1/MIR22HG/SYVN1/YRDC/HOXA4/MGLL/MSI1/SLC45A3/CDK12/CCNYL1/PBX1/PRKCG/SRCIN1/MGAT3/PITPNM1/WNT4/MN1/ITGA5/KIF3C/GABBR1/NLGN2/APOBR/TOB1/PLEKHA4/LRP2/HHATL/LRP1/ATL2/FUT8/ZEB1/KRT13/BRD4/ARID1A/MAP1B/MEIS2/PCBP4/NFIX/RASGRP2/PRELP
ER_Q6_01	ER_Q6_01	245	0.231472	1.08153	0.239316	0.378863	0.266326	6384	tags=27%, list=19%, signal=22%	PGF/HOXB3/COPZ2/RRBP1/WWC1/PRDM1/SLC16A6/SCNN1A/ONECUT2/EIF2AK3/PURA/SAT1/RAB11FIP1/PPM1E/KIRREL3/C15orf41/VWA7/WBP1L/GRM8/SPOCK2/RBMS1/ATP6V0A4/KMT2C/RHOB/WNT11/PRDM10/ESRP2/KDM2A/INO80D/FAM126B/MICALL1/HOXA10/CXCL17/GPR3/GTPBP1/SIK3/ZNF768/SLC25A1/CDKL5/PCBP4/CHD2/MCC/PDZK1/RUNX1T1/GNA13/BTBD3/CNTN4/RBM24/SLC9A1/FIGN/TBR1/FKBP4/DLG2/USP44/C1orf21/EIF4E/ERG/GCM1/TBX6/ERN1/PPARA/FGF9/ACAP2/SP6/FB…
TGTYNNNNNRGCARM_UNKNOWN	TGTYNNNNNRGCARM_UNKNOWN	78	0.28479	1.12407	0.240506	0.379289	0.266626	4968	tags=28%, list=15%, signal=24%	RCAN1/RNF207/GIPR/PPM1E/SHANK2-AS3/RHOBTB1/ATP13A4/TNFRSF8/CRH/BTG2/TMEM178A/NLGN2/CP/SPAG9/C1orf52/ZFYVE1/ZNF768/TP53BP1/STX5/GNA13/SELPLG/DNM2
RORA2_01	RORA2_01	131	0.257355	1.107	0.240891	0.379289	0.266626	6826	tags=28%, list=21%, signal=22%	KDM3B/STEAP4/ABCA1/FAM193B/ONECUT2/CDYL/GLYR1/HDAC9/EPHA3/LONRF3/KMT2C/HPCA/TTYH1/MIEF1/INPP5A/MARCKS/ATP1B2/PITX2/LNX2/MEIS2/PCBP4/GPRIN3/TLE4/SEMA3A/BEND4/NUBP2/CDR2L/SLA/KAT5/TSPEAR/ASPH/CLOCK/SP6/RYR1/NAA40/OPN1SW/ZDHHC21
MEIS1_01	MEIS1_01	214	-0.243889	-1.0982	0.245779	0.384703	0.270432	6015	tags=26%, list=18%, signal=21%	CREB5/FGF12/HCRTR2/TMEM109/DDX50/GPR156/DMC1/GCAT/SLC23A2/TNFRSF19/TNIP1/ANK2/SEMA4A/NDUFAF2/CTNNBIP1/YIPF4/SKIDA1/ATL1/NSL1/SORBS1/FBXO24/DYNLRB2/SSBP4/GLI1/PSIP1/SAMD11/DAP3/ZIC3/HMGN2P46/TGIF1/VILL/H1F0/FKBP3/ACADSB/SLC25A12/SMDT1/ZNF485/C1orf43/SOBP/ENSA/PHLDB1/RGS6/HINT2/H2AFZ/RBX1/N6AMT1/CDKN2C/CMTM4/POFUT1/CDKN2B/THRA/PLCD1/YARS/AAMDC/GRIK3
SP1_01	SP1_01	219	-0.23993	-1.08487	0.24581	0.384703	0.270432	5034	tags=19%, list=15%, signal=16%	ECE1/ASIC1/PORCN/BCL11B/RBBP4/ATXN1/CHST14/HOXA3/SRR/BCL2/GABARAP/EPS15/PIP4K2B/HMGA1/SP4/SLITRK4/SFXN2/MAGED2/CYP26B1/GLI1/RNF24/GFRA1/TSNAXIP1/DPAGT1/PHF21A/BCL6/HMGN2/CDCA7L/DNM3/DPY30/TBX5/LRRC8D/ARL3/TADA3/NR2F2/RPL7/HNRNPUL1/ARHGEF19/COL12A1/PLCD1/SPSB3/STMN1
RORA1_01	RORA1_01	211	0.238521	1.09323	0.246316	0.384703	0.270432	6478	tags=25%, list=20%, signal=20%	KDM3B/NAV1/HOXB3/ACOXL/MSI2/SLC8A3/MPRIP/KIF5A/CHST1/LCN2/ONECUT2/ABHD3/HDAC9/RASAL1/LDB2/CX3CL1/ZNF296/SHISA5/SPOCK2/RBMS1/NFATC3/PITPNM1/DCUN1D4/GABARAPL1/SPAG9/ATP6V1A/ATP1B2/CNTFR/TNRC6A/FHDC1/ARF6/CHD2/MCC/ZNF687/GPRIN3/CNTF/BTBD3/CLIP1/TAB3/FBXO30/SLA/ITGAX/TSPEAR/ASPH/ERN1/FGF9/SAG/TMEM52B/MPP3/FBXW7/YTHDF2/RYR1
STAT5A_02	STAT5A_02	125	0.255728	1.09534	0.246988	0.384718	0.270443	7019	tags=28%, list=21%, signal=22%	RAB37/SP110/ATOH8/IL1RN/ARF3/OBSCN/NR4A3/LHX6/GPRC5C/BTK/CCND2/EMP1/HNF4G/TMEM59/CNBD2/ZNF423/TIAL1/SNX18/GBX2/CHD2/ENPP2/DYRK2/EPHX4/ACOX3/BCL2L1/MAT1A/PDK4/HOXA11/DCUN1D3/SDC1/RUNX1/KCNJ8/ARHGAP44/SETD2/LAMA1
TAXCREB_02	TAXCREB_02	23	-0.399718	-1.18731	0.250482	0.387878	0.272663	7444	tags=39%, list=23%, signal=30%	ERLIN1/NKX2-3/NAB2/SSBP3/RAPGEFL1/ZNF362/EMP3/ADIPOR2/S100A10
CDPCR1_01	CDPCR1_01	113	0.262543	1.09602	0.25102	0.387878	0.272663	7086	tags=35%, list=22%, signal=27%	GATA4/IL15/NHLH2/ZNF503/NR2F6/DUSP4/C15orf41/PLXNA3/PAX8/ADAM10/KLF15/EMP1/MN1/TBX3/PCGF2/BHLHE41/KCNS1/TRIB2/MGAT5B/HOXA10/SON/HOXD10/RUNX1T1/DYRK2/BTBD3/NTNG2/INSM2/TLE4/NR3C2/ERG/TBX6/TCF7L2/PLA2G15/HOXB4/PFN2/RLF/TUBA4A/TUG1/HOXC5
YATTNATC_UNKNOWN	YATTNATC_UNKNOWN	309	0.226677	1.07801	0.251073	0.387878	0.272663	6418	tags=27%, list=20%, signal=22%	DHX58/HOXB3/CPEB4/KIF5A/GRK5/PDZD2/ZBTB18/TMBIM1/SLC2A13/MANF/C1orf61/ATP2A2/SAT1/LRP8/NSD1/TMEM179/GPR151/C15orf41/C3orf35/CCNYL1/CRH/WNT4/MN1/CSRNP1/ATP2A3/KCNH2/EGR3/BCL9L/PLEC/UBE2W/CALB1/SLC38A3/FAM91A1/TTYH1/ID2/FAM71A/FAM71F1/FBXL19/GRIA3/MARCKS/PRPF38B/SYNRG/TBXAS1/ROBO3/VAT1/HOXA10/DYRK1A/KIF1B/UCN2/PKD2L2/PHF20L1/OTOP3/NAP1L5/HOXD10/NFIX/EVX1/TJP2/GRIN2B/GDF7/ARPC2/ADD3/AXIN2/TLE4/ANGPT…
AREB6_01	AREB6_01	234	-0.237289	-1.07786	0.251894	0.387878	0.272663	5649	tags=24%, list=17%, signal=20%	KCNH3/TMEM139/RASGRF2/ACSL4/NFIB/TMEM38A/MPV17/TUBA4B/SLC26A10/PCGF1/ACAN/NXPH4/LSP1/CLHC1/SKIDA1/ITGB8/RPRD2/ETV4/ARRDC3/GABARAP/TMED1/IQGAP2/RBMX2/SLITRK4/GRK6/FBXO24/POLR1D/LAMB3/CLDN7/CYP26B1/CDKN1B/NOSIP/ARHGEF39/NTPCR/SOSTDC1/SPDEF/PCDH7/IFT52/ITGB3BP/CLDN5/PCP4/OLFML2A/SLC7A11/TSPAN6/FAM72A/BMF/ADAMTS19/CHCHD7/GRHL2/TP63/THRA/S100A14/YARS/RPS27A/VWF/CTHRC1/PC
HSF_Q6	HSF_Q6	181	-0.247991	-1.09005	0.252354	0.387878	0.272663	6272	tags=29%, list=19%, signal=23%	KCNIP1/UBB/LYRM1/HOXC4/HSPBP1/SHC1/TPI1P2/MAP3K3/TNXB/BFSP2/ANK3/PHF6/STC1/TAF10/NCKAP5/TNFAIP8/DPF2/PPID/CCT3/NFIA/CKS1B/SLC4A10/MLLT3/REM2/SKIDA1/CALY/PPCDC/ZBTB32/SNAP25/LTBP1/MID1/USPL1/SEMA6C/ZNF541/ST13/XPNPEP3/CHURC1/MID1IP1/CLSTN3/PHF5A/EDN1/DALRD3/BCL6/IFT43/FOXN1/R3HDM2/TSPAN6/LGI1/ZNF428/TSACC/RPL28/TMEM256
EVI1_01	EVI1_01	14	0.44986	1.18572	0.253608	0.388777	0.273295	6523	tags=43%, list=20%, signal=34%	SIX1/TOB1/VAMP3/THBS2/VCL/ASB2
GRE_C	GRE_C	107	0.26446	1.09472	0.257202	0.391356	0.275108	5726	tags=22%, list=17%, signal=19%	RRAGD/PRDM1/SCNN1A/ONECUT2/CAMKV/GLYR1/GAB2/NSD1/LHX6/ANGPTL2/BTK/PRG4/LMOD1/ATP1A3/MED13/TIAL1/NR2F1/CDKL5/RBM24/SHCBP1L/SEMA3A/TSSK1B/PRDM14/PRRX1
ZIC2_01	ZIC2_01	227	0.235253	1.08085	0.257642	0.391356	0.275108	3949	tags=18%, list=12%, signal=16%	CYP26A1/KCNK3/TIMP3/RASSF2/SMOC1/GRIN2D/CALR/TMEM255A/DHRS3/FLVCR2/PURA/IRF9/COL27A1/SDCBP2/LRP8/TENM1/DYNLL1/TMEM150A/DLL4/CHRNB2/FNBP1/OSBPL2/PRDM10/CALB1/HPCA/FAM91A1/NLGN2/KCNC1/TMEM132E/PCGF2/FSTL1/BECN1/TRIM33/CERCAM/HOXA10/LRP1/ZNF462/MACF1/PDLIM2/FAM222B/TP53BP1
ARNT_01	ARNT_01	247	-0.235596	-1.07875	0.257944	0.391356	0.275108	4861	tags=21%, list=15%, signal=18%	SLC35A5/UBE4B/BCL11B/PLEKHA6/ATG3/NUP62CL/CIPC/HOXA7/DYM/COPS7A/ETV4/ARRDC3/RHEBL1/NDUFA7/TIMM9/QTRT1/SNAP25/GAPDH/ALDH6A1/ILF3/KIAA0586/DSCAM/ZCCHC7/NIT1/VPS16/AP1S2/MGME1/RMND1/NUDC/RCL1/HMGN2/PRPS1/TFAP4/MAP2K6/MRPL40/C1orf43/HOXC11/ADAMTS19/COMMD3/HNRNPA1/SLC39A11/PCED1A/EIF4B/PTMA/SHMT1/PAICS/FXYD6/TGFB2/UBXN1/CBX5/RPL13A/STMN1/EME1
MMEF2_Q6	MMEF2_Q6	226	0.23533	1.08068	0.258696	0.391356	0.275108	7421	tags=31%, list=23%, signal=24%	KLF2/GNB4/CDC42EP3/ARL4C/TBX4/WIPI1/DHRS3/DIP2B/MANF/RUNX2/EHD4/INSIG2/GAN/HOXA4/HNRNPL/KIRREL3/DNAJA4/MAFA/NRP2/HTR2B/ADAMTS9/PIP4K2C/RHOBTB1/LUZP1/HSPB7/BCL9L/BHLHE40/SLC38A3/HS3ST5/CACNB3/HOXA10/ATL2/GPR153/TACR1/MAB21L2/HIVEP3/MYL2/NR2F1/CDKL5/VSTM2L/RUNX1T1/ADD3/MYO3B/CAPN1/CLDN14/SEMA3A/TBR1/DLG2/ZDHHC8/CASQ1/PRRX1/TSPEAR/ASPH/HOXA11/ATP6V0C/FGF9/DNAJB5/SDC1/TYRO3/DGKI/TUBA4A/CDK14/CSNK1E/H…
CEBPB_01	CEBPB_01	238	-0.235413	-1.0755	0.258845	0.391356	0.275108	3495	tags=16%, list=11%, signal=14%	ITPR3/IGFBP5/MAGED2/AAR2/CTNNAL1/RUVBL2/TUBA1A/ECHDC2/AP1S2/HEXIM2/KDM4A/PHF21A/RGS3/PCDH8/PCTP/PDAP1/TFDP2/BMF/GEN1/FAM217B/BUD31/SFTPD/CHEK2/SULF1/SLC12A1/SARS/EIF4A1/SFXN4/FOXN3/TP63/ACAA2/CHAC1/H3F3B/NFATC4/TBL1X/NREP/LMO4/GARS
MYAATNNNNNNNGGC_UNKNOWN	MYAATNNNNNNNGGC_UNKNOWN	98	-0.273565	-1.09253	0.259332	0.391356	0.275108	7217	tags=30%, list=22%, signal=23%	AGO1/PTK7/MIS12/PAX6/THAP8/PAPOLG/SOST/OARD1/FAM204A/WDR62/CDC20/PAQR6/GTF3C2/SKIDA1/ETV5/CXCL14/CENPF/FKBP5/PPP2R5D/PLA2G6/HOXC11/ZNF277/ARHGAP36/TMSB10/ANP32A/DPYSL2/DOCK4/ACAA2/LUC7L2
FOXO1_02	FOXO1_02	219	0.236477	1.08094	0.262366	0.394908	0.277605	4280	tags=18%, list=13%, signal=16%	HEXIM1/MMP13/MDGA1/SQSTM1/PRDM1/RASD1/TBX4/ZBTB18/DHRS3/ABCA6/PURA/TENM1/SLC10A7/IRX4/INSIG1/GCNT2/MDK/OTUD7B/MOBP/IL6ST/SLC38A3/ID2/STX16/CCDC89/HSH2D/FSTL1/PDGFA/XPO7/HOXA10/TNRC6A/PITX2/CAMK2G/NR2F1/MEIS2/SMAD5/PNPLA2/CHD2/NFIX/DDX5
YYCATTCAWW_UNKNOWN	YYCATTCAWW_UNKNOWN	171	0.242429	1.07689	0.266525	0.400131	0.281277	7236	tags=32%, list=22%, signal=25%	GDPD5/SPRY4/INHBA/USP14/LIF/LOXL4/LRP8/PLCB2/NR4A3/MED12L/MFSD2A/AAK1/DUSP4/SHC4/BASP1/GRHL3/RAPH1/ID1/EP300/MYO9A/TOB1/TRIB2/FGFR3/GGN/DCLK1/GPR3/TSC1/TIAL1/DPF1/DDR2/CHD2/PGM3/MCC/ATF3/DDX5/AZIN1/EPO/CORO1A/SCN3A/ANGPT2/PRSS27/PDE4B/RAB35/EIF4E/DNAJB5/TRMT2A/RUNX1/NAA15/FOSL1/ZDHHC21/NUP98/LAMA1/CLTC/UBE2E1
CCAWWNAAGG_SRF_Q4	CCAWWNAAGG_SRF_Q4	75	0.283651	1.10472	0.268085	0.401437	0.282195	5035	tags=23%, list=15%, signal=19%	KCNK3/RASSF2/LINC00311/PRDM1/SUSD1/DAPK3/SVIL/KLF6/DUSP2/DUSP5/FGFRL1/TFE3/HOXD10/TPM2/RUNDC1/SYT9/NR4A1
LMO2COM_01	LMO2COM_01	246	-0.233397	-1.06871	0.271028	0.4048	0.284559	6215	tags=26%, list=19%, signal=21%	NEURL1/ALX3/ACAP1/FGF12/PCDHA1/HCRTR2/MAP3K3/PPP2R5C/GPR156/ADAM12/SLC23A2/RNF183/IGF2/FGF11/WTAP/REM2/PRKAG1/PARD6A/ARRDC3/ERBB3/E2F1/DDB1/CRABP2/DNAJC11/GNAS/ERP29/IGFBP5/MYLPF/COMMD5/TMEM88/METTL7B/GFRA1/FGF7/TGFB3/CALM3/PSIP1/AJUBA/CAMK1D/GRIN1/PAX9/AP1S2/CLSTN3/FBXW9/DALRD3/PCDHA6/BCL6/KIAA1324/HMGN2/CCDC78/LMO1/CHRND/JOSD1/ANP32A/MAZ/CPNE1/SNX17/LRRC8D/RPUSD4/RPL28/TMEM116/COL12A1/JADE1/LYP…
HNF4_Q6	HNF4_Q6	250	0.228434	1.0656	0.276688	0.412195	0.289757	6523	tags=27%, list=20%, signal=22%	RND1/HEXIM1/PRDM1/SLC41A2/WIPI1/SOWAHC/GATA4/ABCA6/TMBIM1/PURA/PANX2/MAN1A1/KIRREL3/CCDC136/TRAF3/TMEM150A/AQP3/LUZP1/SP140/PLEKHG6/SPINT1/TSKU/EMP1/TIMM10B/MOBP/ITGA5/HPCA/FAM91A1/ID2/GPX2/GRIA3/NUMB/LCAT/HOXA10/KIFC3/DYRK1A/SMAD6/NOSTRIN/GTPBP1/GGNBP2/CDKL5/MEIS2/CFB/PDZK1/EVX1/ITGA1/KIF1C/USH1C/RBM24/YY1AP1/RAB1A/XPNPEP2/KAT5/CCER1/SLC35G5/HOXA11/PICALM/AGXT2/RBFOX2/CACUL1/RASAL2/METRN/SLC22A7…
ACCTGTTG_UNKNOWN	ACCTGTTG_UNKNOWN	138	0.248585	1.08089	0.278884	0.413473	0.290656	6648	tags=29%, list=20%, signal=23%	HELZ2/HAP1/MSI2/UCHL1/INHBA/SEC24D/ANXA9/HUNK/EHD4/MAN1A1/ZFHX3/FOXO3/ATP6V1C2/HERC4/KCNK13/CHST11/GGN/CACNB3/KCNV1/PIP5K1B/JUP/TBC1D10A/PCBP4/PGM3/TSEN54/CASKIN2/CLIP1/TBC1D20/NR3C2/LRRC1/ELOVL5/PRRX1/NOTCH1/PICALM/BPTF/MKNK2/HRH3/RYR1/LRRC8C/NPAS4
STAT_01	STAT_01	232	0.231308	1.06921	0.27897	0.413473	0.290656	6195	tags=23%, list=19%, signal=19%	RAB3B/PLSCR1/IRF1/ICAM1/LASP1/PRDM1/VGF/ARF3/ITPKC/MIR22HG/NR4A3/CXCL11/ARIH1/DUSP4/ADAMTS9/TRIM25/CHI3L1/CCL2/RDH10/CCND2/IL6ST/GSK3A/C1QTNF7/PLEC/BATF/GABBR1/ZNF423/HHATL/MBD6/CXCL17/OIT3/GPR153/BMPR2/IWS1/MAP2K3/HOXD9/HACE1/FN1/ENPP2/STXBP6/IRF8/MYO18A/TFAP2C/TMEM208/HOXA2/SEPT9/EIF4E/DGKZ/TSHZ2/PNMA1/ASPH/GMPPB/DCUN1D3/HOXB4
TAL1ALPHAE47_01	TAL1ALPHAE47_01	216	0.2339	1.07123	0.283898	0.416919	0.293078	3886	tags=18%, list=12%, signal=16%	TP53INP2/DUSP10/WWC1/ONECUT2/ZBTB18/SWAP70/C3orf20/NHLH2/MIR22HG/TTN/SLC2A12/EHD4/ZNF710/MAF/CBFA2T3/MSI1/NSG2/GRM8/DLL4/RHOBTB1/NUFIP2/HID1/TSKU/HTR2C/NR6A1/PRG4/SAP30L/PDLIM4/SCGN/UBQLN4/MBD6/REPS2/MED13/MACF1/CD79B/PHF21B/BRD4/ANGPTL1/KLHL35
HMGIY_Q6	HMGIY_Q6	217	-0.238272	-1.07329	0.284091	0.416919	0.293078	6215	tags=26%, list=19%, signal=21%	NEURL1/HNF1A/HOXC4/POLD3/NTRK3/TSC22D1/ONECUT1/LRRTM4/RRM1/STK32C/SMC6/ECEL1/RNF26/CHRNA9/NXPH4/ZNF263/TAZ/REM2/IRX5/COPS7A/MIR17HG/SRR/SLITRK1/NDUFA4L2/PLXDC2/LINC00470/SFXN2/NR4A2/PRICKLE1/SKA2/AMOTL1/NDRG2/MEIS1/TEX2/RNF43/ARL17A/SLC7A1/BCL6/SH3BGR/MAP2K6/EEF1B2/GEN1/RIN2/DUSP6/HNRNPC/PRR11/PAN2/PTMS/ARL3/RPL23A/TP63/POFUT1/PCDH10/NFATC4/STMN1/LMO4/MOCOS
FOXO4_01	FOXO4_01	213	-0.238827	-1.07527	0.284112	0.416919	0.293078	5959	tags=26%, list=18%, signal=22%	SSBP3/BRD8/MAP3K3/NTRK3/MAML3/ADAM12/NFIB/ABCC5/MXI1/ORC4/BCL11B/CEP120/FOXP3/COLEC10/DBNDD2/PRKAG1/EPN1/KIF20A/FUZ/KLF12/ETV4/HESX1/ARRDC3/PDCD4/DPH1/ETV5/BIK/TSPAN4/NEO1/CALM2/FCHSD2/COL8A1/TRPS1/EXT1/TGIF1/MPC2/LZTFL1/ZHX2/FST/DCAF11/TRERF1/C1orf43/TXNDC12/ZNF385B/ZNF581/CASC2/CPNE1/ABLIM3/CHCHD7/H2AFV/THRA/H3F3B/SH3GL3/ST5/LMO4/IMPDH2
ATF3_Q6	ATF3_Q6	222	0.23344	1.06916	0.284165	0.416919	0.293078	5647	tags=21%, list=17%, signal=18%	PNMA6A/HHIP/HS6ST2/DUSP10/EPHA2/PPP2R2A/PPP2R5B/PDP1/RUNDC3A/CHPF/GLYR1/PPP1R15A/ZSWIM8/YWHAZ/IRX4/FAM174A/NPPC/AKIRIN1/ADAP1/NDEL1/HID1/CRH/WNT4/DUSP1/HERC1/HSP90AB1/FAM71F1/UBE2H/CDC42/GPR3/CACNA1G/LGR5/MAP1B/TRAF4/ATF3/MXD1/RCE1/GDNF/SPEG/ARID4B/TOP1/ZDHHC8/SEZ6L2/FAM219A/PAK6/BSDC1/ELOVL5
AP2REP_01	AP2REP_01	157	0.244446	1.08225	0.285714	0.418136	0.293934	6137	tags=25%, list=19%, signal=20%	NKX3-1/SH3D21/BCL2L11/ZIC5/SCAMP5/C1orf61/ATN1/DDIT4L/NHLH2/IRX4/AKIRIN1/PBX1/WNT4/BCL9L/LCAT/UBE2H/CACNB3/ATL2/NOSTRIN/FRMPD1/CBLL1/BRD4/ARID1A/TBC1D10A/PCBP4/ITSN2/RUNX1T1/COL16A1/MORF4L2/RHOG/NR3C2/FAM219A/PAK6/PANK1/MRI1/TSHZ2/SMURF2/GRIN3A/GMPPB
CACBINDINGPROTEIN_Q6	CACBINDINGPROTEIN_Q6	226	0.232934	1.06968	0.286957	0.418899	0.29447	4590	tags=19%, list=14%, signal=17%	LASP1/GNB4/GRK5/INPP4A/ARL4C/ACVRL1/VGF/ARF3/MYBPH/NEDD4L/NR4A3/SYVN1/ADAMTS9/MARK2/WBP1L/CDK12/ITPR1/BRSK2/NUFIP2/PBX1/PRKCG/MGAT3/KIF3C/CLMP/ZBTB7A/MMP1/LRP2/HOXA10/HHATL/LRP1/MBD6/ZFYVE1/KRT13/CACNA1G/DPF1/STRN3/TPPP3/FAM131C/NFIX/ATF3/TSEN54/CASKIN2/KIF1C/ARPC2
ARNT_02	ARNT_02	238	0.228562	1.06152	0.290323	0.42275	0.297178	4924	tags=21%, list=15%, signal=18%	SGK1/CPEB4/YEATS2/HIRA/RRAGC/GATA4/ZFYVE26/FLVCR2/VGF/DIP2B/MANF/PURA/SNTB2/GLYR1/C16orf72/AFF4/EPB41L4B/ANKHD1-EIF4EBP3/CCNYL1/SLC38A7/EGLN2/NFATC3/PRKCG/CD164/HOXA9/UBR5/REV1/BHLHE41/FBXL19/LRRC59/MFSD5/ATP6V1A/IGF2R/ARMCX3/NPTN/GGN/RAB31/RAP1GAP/ACAP3/USP31/PRKCE/CLN3/HOXD10/RAD9A/GMFB/ANKRD17/BAX/CANX/PRRC2C/PRDM4/FAM13B
EGR3_01	EGR3_01	75	-0.287108	-1.09782	0.291353	0.423191	0.297487	5794	tags=28%, list=18%, signal=23%	CGGBP1/SCN5A/EGR1/TSGA10/PRR3/ITGB8/ETV4/NDUFA4L2/SNAP25/RANBP1/SMYD5/GNL1/SUN2/SEC14L1/HMG20B/HMGN2/C2orf15/SSTR3/CDKN2C/MYB/SH3GL3
ARGGGTTAA_UNKNOWN	ARGGGTTAA_UNKNOWN	102	0.262993	1.07858	0.292531	0.423842	0.297945	4301	tags=21%, list=13%, signal=18%	CDH5/HEXIM1/DUSP10/SLC16A6/KLK6/CELSR3/DHRS3/ITPKC/YWHAZ/MAF/SHC4/PLEKHG6/GPR20/FLNC/PLEC/NUMB/SMAD6/C17orf82/TNS1/EPN3/RUNX1T1
ETS1_B	ETS1_B	241	0.225788	1.05215	0.293617	0.424026	0.298074	5464	tags=22%, list=17%, signal=19%	PML/PLA2G4F/IL1RAPL2/ARL4C/RHOV/TSPAN1/LIF/MIR22HG/PLCB2/ZSWIM8/NCEH1/CBFA2T3/PSME2/SLC30A7/LIMD2/VWA7/SLC12A4/FOXO3/ZNF296/RGS14/ZMAT3/WDFY4/TIMP4/SEMA4C/CSRNP1/FLNC/DAB2IP/FURIN/IL13/STK10/SASH3/HOXA10/KCNAB2/SHC3/TFE3/CAP1/SPNS3/GGNBP2/PDLIM2/STX5/KCNQ1/DYNC1I1/EPN3/ZNF687/PTK2/KIF1C/AGAP2/CANX/GLP2R/RNF31/CORO1A/TREML2/PRSS27/BTBD16
FXR_IR1_Q6	FXR_IR1_Q6	98	0.26293	1.08057	0.294118	0.424026	0.298074	3677	tags=18%, list=11%, signal=16%	ALDH1A2/HEXIM1/SCNN1A/SCAMP5/ARF3/ID3/FRMD5/MIR22HG/SLC51A/NR0B2/HOXA9/BCL9L/NR6A1/KCTD5/TNRC6A/DLX3/MACF1/ARF6
MZF1_02	MZF1_02	213	0.231462	1.05823	0.299786	0.42979	0.302126	4541	tags=21%, list=14%, signal=18%	CYP1A1/MSI2/MLLT10/GRIN2D/GRK5/HIC2/C6orf62/PIK3AP1/MIR22HG/LHX6/PARP8/KLF6/LRCH4/TAB2/CDK12/FOXL2/G3BP2/SEMA4C/LCOR/EGR3/BCL9L/PRDM10/NLGN2/STX16/HMBOX1/ARMCX3/MMP1/GGN/VAT1/HOXA10/SON/ZNF462/MED13/ZEB1/TFE3/GGNBP2/ARID1A/MEIS2/PCBP4/CHD2/NFIX/TSEN54/CASKIN2/RASGRP2/SYT7
HOX13_01	HOX13_01	38	0.319743	1.0995	0.29979	0.42979	0.302126	3279	tags=21%, list=10%, signal=19%	SMOC1/TRPV6/C1orf61/SVIL/CASKIN1/OTUD7B/SON/TNRC6A
STAT5B_01	STAT5B_01	214	0.230956	1.05555	0.30064	0.42979	0.302126	2418	tags=13%, list=7%, signal=12%	CYP26A1/OLFML3/CCL5/PLSCR1/IRF1/ICAM1/PRDM1/LIF/ARF3/IRF9/C1QTNF1/ITPKC/NR4A3/CXCL11/APBB1/ARIH1/CDH1/BTK/ADAMTS9/TRIM25/DLL4/CCL2/ELL/GSK3A/NFKBIA/PLEC/DISP2/BATF
GNCF_01	GNCF_01	65	0.293467	1.10891	0.301075	0.42979	0.302126	7585	tags=35%, list=23%, signal=27%	C1orf61/ABTB2/HOXC13/RASAL1/AAK1/WBP1L/BHLHE40/TMEM132E/ESRP2/MCF2/TNRC6A/ZFYVE1/CHD2/EPN3/GNAZ/FGF9/ARMC8/HOXC10/WFIKKN2/NFE2/FLT1/STAC2/USP34
MYCMAX_03	MYCMAX_03	245	-0.230184	-1.05371	0.307116	0.437339	0.307433	5368	tags=22%, list=16%, signal=19%	ADAM12/ZBTB8OS/BMP7/RBM15B/CHD4/UBE4B/PLEKHA6/KRTCAP2/NUP62CL/RBBP4/CIPC/HOXA7/DYM/ZMYND12/GABARAP/TAF6L/NDUFA7/GNAS/CBX8/NEURL2/CEBPB/ALDH6A1/ILF3/MARCH8/ZCCHC7/RPS28/NIT1/VPS16/PABPC1/AP1S2/MGME1/RMND1/GPC3/GLB1L/PRPS1/TFAP4/C1orf43/TXNDC12/CUTA/COMMD3/HNRNPA1/PCED1A/EIF4B/PTMA/SHMT1/CDKN2C/TGFB2/MCM2/ATF4/CBX5/RPL13A/STMN1/EME1/LYPD1
OCT1_04	OCT1_04	194	0.2357	1.06452	0.309013	0.438965	0.308575	5354	tags=23%, list=16%, signal=20%	OLFML3/HOXB3/TP53INP2/CPEB4/JAZF1/CDC42EP3/ARHGAP30/TIAF1/PURA/HDAC9/GAB2/IRX4/LDB2/PRDM2/FAM50A/GRM8/PBX1/FNBP1/LCOR/NR6A1/NSF/SLC38A4/JAM3/ATP1B2/ZFPM2/TBXAS1/HOXA10/PITX2/ARF6/MAB21L2/GDI1/NCALD/HOXD10/CHD2/NFIX/CNTF/MPPED2/ANKRD17/TSPYL2/PLAGL1/BCL2L1/STX12/TBR1/DLG2/NR3C2
CDPCR3HD_01	CDPCR3HD_01	205	0.232646	1.06255	0.314894	0.446227	0.313681	6647	tags=29%, list=20%, signal=23%	MSI2/AEBP2/PDZD2/GATA4/VGF/IL15/OBSCN/LHX6/ZNF503/NR2F6/C15orf41/PLXNA3/ADAM10/KLF15/EMP1/MN1/SIX1/KCNH2/EGR3/TBX3/HNF4G/BHLHE41/KCNS1/MCF2/TRIB2/MGAT5B/GIT1/HOXA10/SON/HOXB1/ING2/MYT1/DPF1/HOXD10/NFIX/RUNX1T1/GRB2/BTBD3/COL16A1/NTNG2/TAB3/SMAD1/DLG2/NR3C2/PRDM14/RASGRF1/C1orf21/HOXA2/TSHZ2/WNK1/TBX6/KCNQ4/TCF7L2/PLA2G15/HOXB4/FBXW7/PFN2/RLF/TUBA4A
WTGAAAT_UNKNOWN	WTGAAAT_UNKNOWN	512	-0.211314	-1.04392	0.319495	0.451397	0.317315	5577	tags=23%, list=17%, signal=19%	DAAM1/PFKFB1/GLUD1/PAX2/MOAP1/LRRTM4/JARID2/SLC38A6/TNFRSF19/NFIB/SLC6A14/STC1/LINC00310/RRAGA/WIPF1/NCKAP5/SNPH/APEX2/SHROOM3/UBE4B/BCL11B/PAPPA/FAM71C/FOXP3/FGF11/KPNA6/MED30/SLC4A10/ANKRD35/RBM48/GLDN/PRKAG1/SKIDA1/DNAJB12/WNT2B/HOXA3/CEP97/CTDSPL2/TMEM47/FGFBP3/OTOGL/HTATSF1/CRABP2/FYN/STARD8/CBX8/SERTAD4/TUBD1/IGFBP5/BUB3/SORBS1/PRPF4/MCTS1/MID1/ADAM11/CTNNAL1/SRSF8/CYP26B1/TTC12/TMEM147/TLL…
HNF1_C	HNF1_C	189	-0.238019	-1.05399	0.321361	0.451397	0.317315	6169	tags=26%, list=19%, signal=21%	HNF1A/HOXC4/MRPL43/ANKS1B/PPP2R5C/DAAM1/PAX2/EGR1/WDR78/STC1/NCKAP5/LRRC19/MXI1/KALRN/SHROOM3/KLK13/HOXA3/HESX1/MIOX/ZNF362/BAIAP2L2/SERPINA4/BUB3/SORBS1/NEO1/CDH17/ADAM11/FGF7/CCDC85B/SOSTDC1/TRPS1/COA3/AGR3/SLC25A12/FST/CHMP2A/PCDH8/SOX3/KCNK12/GEN1/SLC37A4/PHLDB1/DBF4/SLC25A40/CMTM4/RPL35A/THRA/JADE1/TBL1X
RREB1_01	RREB1_01	189	-0.238087	-1.05429	0.321361	0.451397	0.317315	4195	tags=20%, list=13%, signal=17%	ITGB8/HOXA3/KLF12/AP3S1/ZBTB9/VIM/CBX8/IGFBP5/SP4/SLITRK4/CPNE6/MCTS1/PHACTR3/CALM3/NDRG2/SDR39U1/C8orf33/NPR3/RBM12/PLP2/PIH1D2/ZNF485/TRERF1/C1orf43/HOXC11/GOT1/CPNE1/SLC12A5/SIK2/COLGALT2/S100A14/VWF/INTS9/NFATC4/SZRD1/NUAK1/ZDHHC22
AR_03	AR_03	49	0.296156	1.07711	0.321649	0.451397	0.317315	7493	tags=33%, list=23%, signal=25%	SMOX/CPEB4/SCNN1A/NSD1/ADCY6/WNT9A/DLX3/RBM24/SLC9A1/EPG5/SDC1/C9orf131/UVRAG/JPH1/ZNF654/PYGM
GATA1_03	GATA1_03	220	-0.232061	-1.05006	0.324627	0.453608	0.318869	6996	tags=28%, list=21%, signal=22%	PCOLCE/CRLS1/BSN/GREM1/HNRNPK/AP2M1/DSPP/MEF2C/POLD4/CREB5/PIM1/TNXB/TBX19/MAML3/PNLIPRP1/IGF2/APTX/PAPPA/FAM71C/FOXP3/HOXA7/GRM1/ZNF263/MEA1/CSDC2/ZMYND12/ERBB3/SERTAD4/KLHDC3/POU2F3/LTBP1/SERPINB6/LRIG3/FMO4/MID1/GLI1/ECHDC2/FZD4/NDRG2/CALM2/KCNN2/GNB3/CISH/PCDH7/GREB1/ITGB3BP/ZNF485/HOXC11/SPAG7/ZNF385B/SLC25A14/UROD/EGR2/TBX5/SNX17/PTMS/YBX1/POFUT1/FAM120C/DCAF7/GNB1L
TITF1_Q3	TITF1_Q3	197	0.233539	1.05954	0.324786	0.453608	0.318869	3585	tags=17%, list=11%, signal=15%	HOXB3/CPEB4/MLLT10/AEBP2/TRA2A/ONECUT2/ARL4C/C1orf61/PURA/GPBAR1/NSD1/PAQR7/LHX6/MGLL/CCDC136/PIP4K2C/ITPR1/EGF/PAX8/NR0B2/HOXA9/HERC1/NLGN2/VPS37A/PSMD11/FSTL1/PRPF38B/UBE2H/AC097381.1/TNRC6A/MGAT4B/TIAL1/EGFR
CCANNAGRKGGC_UNKNOWN	CCANNAGRKGGC_UNKNOWN	110	-0.259694	-1.05682	0.328125	0.457172	0.321374	6555	tags=29%, list=20%, signal=23%	TYSND1/MTX1/EXOSC2/ANKRD2/NOP10/SOST/GPR156/SLC26A10/RERG/PCGF1/PCDH12/SLCO3A1/ARMC12/KPNA6/EXT2/TMEM31/ARL8B/POU2F3/LETMD1/CNTNAP1/STK32B/C1QBP/C20orf197/MB/RPP25L/FIS1/PTMA/RPS4X/C11orf52/RPLP0/RPL38/CCNB1IP1
CCGNMNNTNACG_UNKNOWN	CCGNMNNTNACG_UNKNOWN	75	-0.278094	-1.06336	0.330827	0.459834	0.323246	3057	tags=15%, list=9%, signal=13%	NSUN6/TXN2/MRRF/KCNN2/TMEM179B/HMG20B/MRPL40/HIP1/CAD/RPS27/RFC4
CDX2_Q5	CDX2_Q5	223	-0.230352	-1.04393	0.333333	0.462212	0.324917	6015	tags=26%, list=18%, signal=21%	CREB5/SSBP3/DVL2/POU4F3/TSC22D1/DAAM1/NDRG3/PNRC1/NFIB/LEPROT/NCKAP5/KRT20/PAPPA/HOXA7/MLLT3/SKIDA1/MAP2K5/HOXA3/UBE2C/INS/ZNF362/BBS1/NDUFA4L2/SERTAD4/ARL4A/SNAP25/HSD3B7/NEO1/ADAM11/TTC12/ELP4/MEIS1/AP1S2/PHF21A/PCDH7/LEPR/PRDX5/AGR3/FAM172A/CPS1/PDAP1/TRERF1/CASC2/TRMT112/TBX5/SKP1/C3orf14/CHCHD7/FOXN3/POFUT1/IMMP1L/DCAKD/H3F3B/NREP/RPL38/GRIK3/GNB1L
TGATTTRY_GFI1_01	TGATTTRY_GFI1_01	229	0.22722	1.04737	0.337662	0.4671	0.328353	4325	tags=20%, list=13%, signal=18%	ALDH1A2/ANKRD29/JAZF1/PPP2R2A/ARL4C/TBX4/LIF/CLMN/SLC2A12/NR5A1/REN/ZNF503/LDB2/NRP2/CASKIN1/EMILIN2/GOLT1A/KLF15/ITSN1/SIX1/HOXA9/C1QTNF7/HERC1/TMEM178A/ARPC5L/CACNA1E/GPX2/FBXO32/GRIA3/ZFPM2/LRP2/ROBO3/FGFR4/PITX2/RNF111/TSC1/FRMPD1/HIVEP3/MAP1B/MEIS2/MAB21L3/HOXD10/VSTM2L/HOXD9/RUNX1T1/FN1
SRF_C	SRF_C	197	0.232361	1.0542	0.344017	0.47476	0.333738	4220	tags=17%, list=13%, signal=15%	KCNK3/CACNA1B/RASSF2/DUSP10/PADI2/GADD45G/MYO1E/C16orf72/SUSD1/MIR22HG/CLEC18C/YWHAZ/YRDC/DAPK3/KLF6/AAK1/EMILIN2/DUSP2/G3BP2/GPR20/EGR3/DUSP5/ROCK2/HERC1/PDLIM4/MAPK14/FGFRL1/GGN/CAP1/NR2F1/ITGB1BP2/HOXD10/EGR4/CRK
HEN1_02	HEN1_02	177	-0.240048	-1.04925	0.347409	0.478305	0.33623	3932	tags=21%, list=12%, signal=19%	CHD4/ANK2/ENO3/PCGF1/KRTCAP2/GALNT10/E2F1/ETV5/ARL4A/USP5/C5orf38/HSD3B7/BCAS4/NR4A2/PRICKLE1/CALM3/SLC22A17/CALM2/KCNN2/TGIF1/TEX35/F11R/NDUFA4/KLF8/OLFML2A/TRERF1/APLN/CCDC106/TXNDC12/SOBP/PHLDB1/JOSD1/RBX1/DOCK4/C11orf52/POFUT1/JADE1/LYPD1
GGATTA_PITX2_Q2	GGATTA_PITX2_Q2	497	0.204809	1.0233	0.351111	0.482259	0.33901	6526	tags=25%, list=20%, signal=20%	DHX58/ENOX1/PGF/STRA6/CPEB4/DUSP10/CHST1/ANKRD29/SOX9/EPHA2/HIC2/TDRD7/ZBTB18/ACVRL1/DHRS3/C6orf62/RYBP/CDKL2/GAD1/CLEC18C/TENM1/TRIP10/ZNF503/ANGPTL2/PHF23/NPPC/C3orf35/DLL4/ITPR1/WNT3A/FGB/SKIL/ATP13A4/TMEM182/NUFIP2/ATP6V0A4/PBX1/SLC6A4/SLC5A3/LMTK2/ARAP3/MYPN/PITPNM1/ACADVL/ITSN1/SIX1/ZNF281/GRM6/DUSP5/GPR158/DCT/PRDM10/NSF/TMEM132E/VEZF1/PRICKLE2/ARMCX3/NPEPPS/UBAP1/FGFR3/LRP2/ROBO3/CNTFR/PN…
GR_Q6	GR_Q6	219	-0.229297	-1.03678	0.35568	0.486535	0.342015	5949	tags=22%, list=18%, signal=18%	FGF12/NKX2-8/ZNF205/ONECUT1/MBOAT2/PAX2/MOAP1/PRX/HMGN5/CTNND2/DRG2/CALCR/RAPGEFL1/HNMT/PRKAG1/TMEM101/ZBTB32/ENOX2/CXCL14/LINC00337/MID1/PRDX2/RUVBL2/IP6K2/COLQ/CD109/SUN2/TGIF1/GREB1/HMGB1/RGS3/GFOD1/KLF8/PCDH8/R3HDM2/C1orf43/DLG5/MCM7/ZNF385B/TXNIP/RBM3/PTMS/GOT2/ZP3/ARHGEF19/H3F3B/YARS/GNB1L
TFIIA_Q6	TFIIA_Q6	220	-0.229304	-1.03759	0.356343	0.486535	0.342015	5801	tags=26%, list=18%, signal=22%	PAX6/CDC14A/FGF17/TRIM28/NKIRAS2/BCL7A/SNCAIP/SUB1/PHPT1/ANKS1B/NUP54/CNTN2/GJC1/EGR1/ZBTB8OS/NFIB/TMEM38A/CHD4/ACTG2/NAA60/STX10/CDC25B/PLP1/AXL/PISD/RBBP4/ATXN1/DNAJC7/ARHGEF25/MYH11/IRX5/SMARCB1/CS/MCTS1/REEP4/DSCAM/MEIS1/MPP2/GPC3/ACTR1B/BCL6/HMG20B/ETHE1/PRPS1/TFAP4/SOX3/PMEPA1/MCM7/OGFOD3/CHRND/CSPG4/H2AFZ/GPR19/RFX5/VASH1/SZRD1/JDP2/OSBPL6
AREB6_03	AREB6_03	235	-0.22852	-1.03967	0.356736	0.486535	0.342015	4487	tags=23%, list=14%, signal=20%	SSBP3/NRF1/NTRK3/TSPAN33/TLX2/IRF6/ADAM12/IGF2/CTNNBIP1/DSTN/ATXN1/LSP1/MLLT3/REM2/WDR6/PARD6A/ERBB3/E2F1/JAKMIP1/DDAH1/CBX8/SNAP25/ERP29/FBXO24/NR4A2/SSBP4/GLI1/DSCAM/PHACTR3/FAM117B/AJUBA/WDR5/AP1S2/MID1IP1/MPC2/DOC2A/PPM1J/FST/CCDC78/SLC7A11/PNKP/SLC24A3/NPNT/NAT8L/LRRC8D/SIK2/DIO2/POFUT1/TMEM116/CHAC1/THRA/PCYOX1L/SCUBE2
HP1SITEFACTOR_Q6	HP1SITEFACTOR_Q6	204	-0.232228	-1.03599	0.360531	0.489992	0.344446	3182	tags=16%, list=10%, signal=14%	CS/TMEM88/ADAM11/PRICKLE1/IP6K2/TUBA1A/TGFB3/NOSIP/ECHDC2/MEIS1/MTPAP/AP1S2/TGIF1/GPC3/RGS3/BCL6/TFAP4/MAP2K6/TFDP2/HOXC11/RIN2/RCC2/GINS2/NPAS3/DPYSL2/C3orf14/DIO2/SPATA17/H3F3B/BMP5/LMO4/ATP6V1E2
MYCMAX_B	MYCMAX_B	250	-0.225637	-1.03535	0.360958	0.489992	0.344446	3970	tags=26%, list=12%, signal=23%	ANKMY2/HOXC4/HOXB9/SNRNP70/SYT12/NKX2-8/PFN1/ACY1/CEBPA/PAX2/TSEN2/C12orf66/IRX2/ZDHHC14/BCL11B/EWSR1/DYM/ZNF367/RNF125/ZNF362/G6PC3/CRABP2/DNAJC11/CXCL14/PIP4K2B/SNAP25/RANBP1/C5orf38/HMGA1/ILF3/SPG21/FAM117B/ANKZF1/CALM3/CALM2/FCHSD2/AJUBA/DBP/PABPC1/PES1/MGME1/SUN2/TGIF1/RCL1/KANSL3/PIH1D2/TFAP4/DAZAP1/EEF1B2/APLN/SOX12/MYO19/PHF7/NAT8L/HSF4/BCKDHA/PTMA/HENMT1/ARL3/H1FX/EXOSC5/PLCD1/SLC25A5/NF…
LBP1_Q6	LBP1_Q6	198	0.231275	1.05072	0.36518	0.494568	0.347663	4670	tags=21%, list=14%, signal=18%	IGFBP6/GRK5/NEXN-AS1/ZBTB18/RNF19B/LOXL4/MYBPH/NHLH2/GAB2/CELF3/SVIL/ZNF503/MAN1C1/RAPSN/WBP1L/DOCK9/BRSK2/GJC2/FNDC5/MYPN/CCND2/BCL9L/TBX3/HPCA/FGR/S100A8/FITM1/USF1/KIF1B/TPCN1/CAMK2G/HIVEP3/VAMP3/ARID1A/CABP1/RASGEF1A/TRIM62/MPPED2/CLIP1/STXBP6/SELPLG
POU6F1_01	POU6F1_01	190	0.229781	1.03472	0.36887	0.496571	0.349071	4579	tags=24%, list=14%, signal=21%	LRRC15/OLFML3/RILP/ZBTB18/LIPG/NSD1/TENM1/TMEM179/SYT5/CDH20/TRAF3/GMPR/RHOBTB1/SKIL/RBMS1/TRAM1/OTUD7B/CRH/HOXA9/DUSP1/TMEM178A/NR6A1/FAM91A1/ID2/CCR3/TOB1/FBXO32/FSTL1/PRICKLE2/SPAG9/MARCKS/ZFPM2/PITX2/GPR3/SEPHS1/GTPBP1/MYT1/TNFSF13B/GPR183/NR2F1/MEIS2/CHD2/BAZ1A/GRIN2B/MPPED2
CCTNTMAGA_UNKNOWN	CCTNTMAGA_UNKNOWN	112	-0.254777	-1.03899	0.368932	0.496571	0.349071	6019	tags=23%, list=18%, signal=19%	ZWILCH/UHRF1BP1/NR2C2AP/NTRK3/GJC1/CHD4/PCGF1/BCL11B/AXL/PISD/LDB3/PRICKLE1/ELP4/MEIS1/ACTR1B/PCDH8/PMEPA1/RBMX/H2AFZ/OSR2/NR2F2/IMMP1L/RFX5/VASH1/RPL4/SZRD1
TEL2_Q6	TEL2_Q6	221	-0.228105	-1.03195	0.369403	0.496571	0.349071	7244	tags=28%, list=22%, signal=22%	GRB7/RPF1/DPP3/ARHGAP4/RIN1/INO80E/TGIF2/ARHGAP1/MCRS1/LYRM1/TMEM69/PLCG1/HOXC4/ADAMTS4/CNTROB/SHC1/TMEM138/AP5M1/CGGBP1/PIH1D1/DIABLO/DDX50/TRAPPC1/TMEM185A/SNX1/RINL/CKS1B/INO80B/IKBKB/PYROXD1/NIPAL2/CHMP1B/NXT2/AGL/HMGA1/NR4A2/SLC39A9/SNRPB/IL11RA/CCDC85B/MEIS1/DPCD/PTPN6/RGS3/NDUFS2/TUSC3/FIBP/SUPT4H1/SIRT3/PPIL1/OGG1/TIMM10/SLC39A11/MRPL52/ERH/EXTL2/TRMT2B/FOXN3/DEPDC4/HIRIP3/SLC25A5/ING4
SREBP1_Q6	SREBP1_Q6	219	-0.227745	-1.02977	0.370577	0.496571	0.349071	4707	tags=21%, list=14%, signal=18%	CACNA1D/SLCO3A1/CLIC1/ARMC12/MRPS18B/MYL6/KLK13/SLC4A10/HOXA3/KLF12/AGER/RHEBL1/ZBTB9/RNF112/ETV5/EFCAB2/YWHAQ/GNAS/ITPR3/CEBPB/SORBS1/MYLPF/SLC24A1/FBXO24/NDRG2/FCHSD2/CLSTN3/DALRD3/CLDN5/TRERF1/HOXC11/KRT17/SOX12/PRRT2/ANP32A/RBX1/DPYSL2/SIK2/FABP6/DCAKD/AAMDC/INTS9/RPS10/NFATC4/IMPDH2
STAT5A_01	STAT5A_01	224	0.225637	1.03452	0.370933	0.496571	0.349071	4424	tags=17%, list=13%, signal=15%	CYP26A1/STEAP4/OLFML3/CCL5/PLSCR1/IRF1/ICAM1/PRDM1/LIF/ARF3/PURA/ATP2A2/IRF9/C1QTNF1/ITPKC/NR4A3/CXCL11/APBB1/ADAMTS9/DLL4/CCL2/ELL/GSK3A/BATF/ZNF423/SYNPO/OIT3/GPR153/PHF21B/ING2/ST8SIA1/TMEM74B/IWS1/NCALD/MAP2K3/HACE1/MXD1/ENPP2
USF_Q6	USF_Q6	246	-0.224564	-1.02826	0.373832	0.498375	0.350339	5366	tags=22%, list=16%, signal=18%	SLC23A2/C12orf66/ATIC/RBM15B/CHD4/MPV17/SLC35A5/UBE4B/PLEKHA6/ATG3/CTBP2/EWSR1/DYM/SLC4A10/HOXA3/COPS7A/ZMYND12/GABARAP/G6PC3/GNAS/TMEM246/RANBP1/C9orf85/GAPDH/ALDH6A1/SFXN2/MARCH8/NIT1/SUMF1/DCTN3/AP1S2/RMND1/CEP57/BLOC1S1/HMGN2/PRPS1/EEF1B2/C1orf43/COMMD3/EGR2/JOSD1/OSGEP/PCED1A/HNRNPH2/RPUSD4/ARL3/LRRN4CL/C11orf52/CHAC1/METAP1D/STMN1/EME1/LYPD1
EVI1_05	EVI1_05	141	0.2373	1.03347	0.375254	0.498375	0.350339	4301	tags=18%, list=13%, signal=16%	ENOX1/HOXB3/JAZF1/LMO2/NTN4/ONECUT2/PCYT2/MGLL/HIPK1/SLC43A2/TMEM62/WNT9A/SIX1/FAM91A1/SOX11/TOB1/ZFPM2/HS3ST5/BACE2/TSC1/MEIS2/HOXD10/SMAD5/CHD2/MSX2/RUNX1T1
USF_Q6_01	USF_Q6_01	227	0.22518	1.03457	0.375546	0.498375	0.350339	4663	tags=19%, list=14%, signal=17%	BATF2/HMOX1/SGK1/RASSF7/GADD45G/WIPI1/PDP2/FLVCR2/VGF/SNTB2/GLYR1/NR5A1/EPB41L4B/CDH1/GPR157/DUSP7/TMEM150A/SEPT3/CCNYL1/EGLN2/ADAM10/LONRF3/SRCIN1/CSRNP1/HOXA9/LSR/TMEM132E/BHLHE41/IGF2R/PRPF38B/GIT1/RAB31/MCOLN1/ANKRD12/ACAP3/SC5D/ADNP2/CLN3/JUP/HOXD10/GNA13/ARTN/ANKRD17/BAX
SMAD3_Q6	SMAD3_Q6	204	-0.230393	-1.02781	0.375712	0.498375	0.350339	4790	tags=26%, list=15%, signal=22%	ANKMY2/HOXC4/SSBP3/S100A16/EYA4/ANKS1B/NTRK3/PFKFB1/PAX2/JARID2/PLEKHA6/YBX3/FGF11/NXPH4/MTMR4/IRX5/PLEKHH2/AGER/C1QTNF5/CRABP2/TAF6L/NDUFA4L2/PAGR1/SLC6A9/LTBP1/CPNE6/FGF7/CRAT/AJUBA/MEIS1/PTPN6/GPC3/H1F0/ZHX2/HMGB1/EDN1/NDUFS2/ITGAE/TFDP2/TXNDC12/APBB2/NAT8L/MAP2/SKP1/TGFB2/TMEM256/NR2F2/ARHGEF19/RFX5/S100A14/ST5/ATP6V1E2/ZDHHC22
POU3F2_02	POU3F2_02	218	-0.22774	-1.02882	0.378277	0.500025	0.351499	6311	tags=26%, list=19%, signal=21%	OLFML2B/GAS2/UBB/HOXC4/MEF2C/NEIL3/HOXB9/BRD8/ABL1/MDM1/RASGEF1B/ACTG2/KALRN/OSER1/PHC2/TBC1D19/MTMR4/HIST1H2AC/SKIDA1/MAP2K5/HOXA3/MIR17HG/DIXDC1/RAB6C/C17orf58/NXT2/HSD3B7/PBX3/NEO1/MAGED2/PRDX2/TAMM41/NUDT3/FGF7/RRAS/SLC22A17/CHST7/SOSTDC1/SAMD11/CYP4B1/AP1S2/PCDH8/SOBP/LGI1/SLC24A3/ANP32A/ZNF428/ZPLD1/CHCHD7/HIST1H3C/H3F3B/BMP5/DNAH7/LMO4/KCNK2/HIST1H2BB/HIST1H2BC
SP3_Q3	SP3_Q3	227	-0.225858	-1.02621	0.378676	0.500025	0.351499	5322	tags=22%, list=16%, signal=18%	PHF6/SLC6A14/BMP7/ZNF341/ZDHHC14/TTPAL/DNAJC7/PRKAG1/ITGB8/THAP11/AGER/MIR17HG/ZBTB9/KIF9/RNF112/ALDOC/CKMT1B/NPR2/PABPC3/ROM1/CNFN/HSD3B7/NEO1/MAGED2/ADAM11/PCIF1/CALM3/UBE2R2/SPA17/PABPC1/SIAE/ASIC3/H1F0/ACADSB/CLSTN3/PPP2R5D/TPBG/TRERF1/SPAG7/LDHB/DET1/SLC12A5/CHCHD7/FOXN3/POFUT1/TMEM256/FZD2/NFATC4/LMO4
GTTRYCATRR_UNKNOWN	GTTRYCATRR_UNKNOWN	156	-0.240828	-1.02696	0.379921	0.500531	0.351855	5913	tags=27%, list=18%, signal=22%	AARSD1/NKX2-8/TBC1D16/DAAM1/PRRT1/ANK2/DNAAF2/RAB36/CIPC/HDAC4/INO80B/CALY/E2F1/KIF9/FYN/TAF6L/YWHAQ/TMEM31/NDUFA8/ARMC2/PBXIP1/C17orf58/GAPDH/PHC1/SRGAP2/DPCD/MZF1/MPP2/MPC2/DNAAF3/TSGA10IP/DOC2A/SOX3/NUDT2/STOML2/LRRC23/TCTN2/FXYD6/RPL35A/STX8/ST5/CHCHD3
STAT_Q6	STAT_Q6	222	-0.22588	-1.02422	0.382625	0.501385	0.352454	4922	tags=21%, list=15%, signal=18%	SMC6/ECEL1/UBE4B/RPL36AL/COX5B/NFIA/SLC4A10/HOXA3/ZBTB9/HCFC1R1/BBS1/ETV5/TMTC4/CLU/NFYB/GPATCH4/AGL/MYLPF/HSD3B7/CALD1/THOC6/SSBP4/PRICKLE1/SKA2/PHACTR3/FGFR2/CCDC85B/CISH/ACTR1B/BCL6/IFT43/FIBP/ZNF485/SOBP/GEN1/ARHGAP36/PRR11/EIF3D/TUT1/ARPC1A/NEK6/GRHL2/MRPL45/THRA/JADE1/NFATC4/LMO4
FOXD3_01	FOXD3_01	175	0.230152	1.02502	0.382664	0.501385	0.352454	8163	tags=33%, list=25%, signal=25%	HEXIM1/SGK1/HHIP/BPIFA1/BAMBI/ATP2A2/PARP8/SLC10A7/RREB1/CXADR/PAX8/FAM107B/CRH/KDM3A/NR6A1/ID2/TOB1/FSTL1/PRICKLE2/MARCKS/CACNB3/HOXA10/GPR3/MESP1/CCDC117/ATCAY/ANGPTL1/NR2F1/NFIX/EVX1/RUNX1T1/GNAZ/TLE4/NR4A1/SMAD1/CKAP4/ANKRD28/TBL1XR1/TSHZ2/HOXA11/FGF9/TCF7L2/RUNX1/GRM3/TYRO3/MYOCD/CAST/STARD13/CSAD/RFTN2/RNF128/SYTL2/FOXB1/NRXN3/CHN2/ARID4A/RPS6KB1/IKZF3
CIZ_01	CIZ_01	207	0.22533	1.03027	0.383158	0.501385	0.352454	7197	tags=29%, list=22%, signal=23%	HOXB3/SLC8A3/SLC23A3/KLF7/TDRD7/ZBTB18/ADAMTS17/GADD45G/C6orf62/PURA/REG4/COL27A1/FRMD5/ZSCAN29/YRDC/PAXIP1/TULP4/SPOCK2/TMEM182/KIT/CCND2/TBC1D5/BATF/ADRA2B/PSMD11/GPR52/ID2/TOB1/ZFPM2/METTL9/MEIS2/GLS/CHD2/CRK/NFIX/TECTA/COL16A1/LBX2-AS1/TAB3/SEMA3A/CKAP4/HOXA2/PRRX1/KDM6A/ERG/PNMA1/GSK3B/VCL/WNT5A/GRM3/ZNF408/TYRO3/LDLRAP1/MYOCD/CNIH2/CAST/CNTD1/HOXC5/SYN2/ZNF654
GATA_C	GATA_C	222	0.22433	1.02744	0.388286	0.504978	0.35498	3021	tags=14%, list=9%, signal=13%	KCNK3/PRSS22/IL1RL1/LMO2/PDZD2/ONECUT2/ZBTB7B/NHLH2/FRMD5/ZSWIM8/PCYT2/TMEM179/PPM1E/MBD1/C15orf41/PLEKHG6/PRSS1/TSKU/PREX1/SIX1/ATP2A3/ITGA5/WNT11/HOXD1/GABBR1/FAM91A1/TOB1/LCAT/UBE2H/EDA/SRGAP1
HLF_01	HLF_01	225	-0.226486	-1.027	0.389299	0.504978	0.35498	5668	tags=23%, list=17%, signal=19%	TSC22D1/CRIM1/LRRTM4/ACSL4/NFKBIZ/ALB/NCKAP5/F5/SUMO1/NAA60/ZDHHC14/CDK8/CLIC4/C9orf24/ATXN1/PRKAG1/RPRD2/ETV4/ARRDC3/MIOX/SERTAD4/FBXO3/NTN5/PRICKLE1/IP6K2/FCHSD2/AP1S2/MPP2/POGZ/BCL6/HIST3H2A/MAP2K6/PDAP1/MAP4/ENSA/CHN1/BUD31/RCC2/NAPEPLD/SULF1/EIF4A1/CDKN2C/GRHL2/EEF2/NR2F2/KRT23/MYL6B/NREP/OSBPL6/HIST3H2BB/SHMT2
MYB_Q6	MYB_Q6	220	0.224025	1.02584	0.390558	0.504978	0.35498	7121	tags=29%, list=22%, signal=23%	HOXB3/HEXIM1/ID4/IVL/SLC16A6/SEMA7A/RHOV/ID3/MIR22HG/FMOD/SYVN1/MGLL/RAPSN/LRCH4/SPOCK2/P2RY2/GCNT2/KMT2D/TMEM62/UGGT1/PTPN22/NR6A1/GRIA3/SPAG9/MFSD5/PRPF38B/UBE2H/SYNPO/S1PR2/MBD6/PREB/MED13/CACNA1G/KCNK7/SSBP2/NOVA2/DDR2/RUNX1T1/CNTF/DNAH12/ANKRD17/C12orf65/MYO18A/TFAP2C/BEND4/ANKRD28/NR3C2/KLF5/PRDM12/KDM6A/PNMA1/LNPEP/RGN/FAM181A/HOXB4/SDC1/PFN2/CDK14/CNTD1/CDH13/CSAD/PPP4R4/TUG1/REPS1
YAATNRNNNYNATT_UNKNOWN	YAATNRNNNYNATT_UNKNOWN	88	-0.260125	-1.02234	0.390625	0.504978	0.35498	4837	tags=22%, list=15%, signal=18%	TAF10/PCGF1/APIP/HOXA7/MYO15A/IPO4/ASCL4/TGIF1/COX8A/ACADSB/ZNF485/CHRND/NPAS3/BMPR1B/SULF1/FOXN3/NOB1/RPA3/ABLIM1
MEIS1BHOXA9_01	MEIS1BHOXA9_01	126	0.237893	1.02161	0.391129	0.504978	0.35498	5151	tags=21%, list=16%, signal=17%	STEAP4/ARL4C/ZBTB18/ZIC5/ARF3/ZFHX3/HIPK1/SHC4/GRM8/RPP25/ATP13A4/NFKB2/LONRF3/MDK/TNFRSF8/HNF4G/EIF4ENIF1/CACNB3/CD79B/GBX2/HOXD9/SCML1/TPM2/BAIAP2L1/TLE4/TBR1
FOXJ2_02	FOXJ2_02	202	0.224991	1.02886	0.392034	0.504978	0.35498	4579	tags=20%, list=14%, signal=18%	ATP2B4/PRDM1/PDZD2/ARL4C/ACVR1C/ZBTB18/C6orf62/PURA/HDAC9/MAF/YRDC/KIRREL3/DNAJB9/CDH20/ID1/CCL2/PBX1/ATP2A3/HOXA9/TRIM2/TOB1/ZNF423/TRIB2/HOXA10/PTHLH/MBD6/PHF20L1/C1orf52/ADAM23/BMPR2/ARF6/KIAA0355/NR2F1/CHD2/NFIX/ATF3/GNAZ/CDK6/GRIN2B/DNAH12/MPPED2
MAZ_Q6	MAZ_Q6	176	-0.235651	-1.03028	0.392381	0.504978	0.35498	6219	tags=25%, list=19%, signal=20%	PIAS3/NEURL1/NR1H3/PTPRF/SSBP3/SHC1/TMEM109/GABPB2/DDX50/WDR78/GALNT2/UBE4B/CTNNBIP1/PLEKHA6/PHC2/KRTCAP2/ZNF496/CKS1B/DNAJB12/EFNA1/FDPS/RPRD2/HNRNPF/ZNF362/LRRC20/LDB3/GFRA1/KDM4A/PHF21A/MPC2/POGZ/PPM1J/E2F8/HMGN2/ENSA/RFX5/YARS/ST5/SZRD1/RPL5/POLR3GL/PPOX/GRIK3/SCUBE2
MCAATNNNNNGCG_UNKNOWN	MCAATNNNNNGCG_UNKNOWN	80	-0.264999	-1.02867	0.392857	0.504978	0.35498	6252	tags=26%, list=19%, signal=21%	PAPOLG/IFRD2/POLDIP3/OARD1/PRADC1/CHD4/THAP11/CDCA3/USP5/SORBS1/RMI2/ACTN1/PPP2R5D/HMGN2/PCDH17/RAD51C/LIG1/SUV39H1/SH3GL3/RNFT2/STMN1
AMEF2_Q6	AMEF2_Q6	216	0.222672	1.0198	0.400424	0.513568	0.361019	5726	tags=24%, list=17%, signal=20%	JAZF1/CDC42EP3/NEXN-AS1/ARL4C/TBX4/ZBTB18/ABCA6/DIP2B/PURA/SLC4A4/RUNX2/HDAC9/TTN/EHD4/NRP2/RHOBTB1/LUZP1/NR0B2/SLC24A2/ZNF281/BCL9L/MYO9A/PRPF38B/NFAT5/HS3ST5/CACNB3/HOXA10/BACE2/ASB18/ATL2/TACR1/HIVEP3/MYL2/CDKL5/VSTM2L/CHD2/STX5/TPM2/GRIN2B/DYRK2/GPR27/AZIN1/CAPN1/NR4A1/SEMA3A/BEND4/DLG2/ZDHHC8/PAK6/LSMEM2/HOXA2/PRRX1
RYTAAWNNNTGAY_UNKNOWN	RYTAAWNNNTGAY_UNKNOWN	51	-0.290291	-1.02394	0.410208	0.520705	0.366036	6015	tags=25%, list=18%, signal=21%	CREB5/EGR1/SMARCAL1/NCKAP5/EEF1A2/RNF145/CDH17/UGT1A1/HSF2/PCDH8/TP63/H3F3B/HIST1H4C
TTANWNANTGGM_UNKNOWN	TTANWNANTGGM_UNKNOWN	50	-0.296608	-1.03262	0.410506	0.520705	0.366036	5885	tags=34%, list=18%, signal=28%	TMSB4XP4/ANKS1B/TBX19/PPP2R5C/CUZD1/AGBL2/SLITRK1/CLU/IGSF1/TGIF1/CPNE1/TRMT10A/RPL27A/TMSB4XP8/COL12A1/OSBPL6/ABLIM1
CRGAARNNNNCGA_UNKNOWN	CRGAARNNNNCGA_UNKNOWN	45	-0.296342	-1.02059	0.411429	0.520705	0.366036	9384	tags=40%, list=29%, signal=29%	ACIN1/CDC27/ARGLU1/CREB1/DARS/SPTAN1/RNF115/POLR3C/TSC22D1/RABEP2/BCL11B/AIP/TPT1/MED12/EEF1B2/TSPAN6/EXTL2/RPS27
PPARG_01	PPARG_01	45	-0.296198	-1.02009	0.411429	0.520705	0.366036	5412	tags=24%, list=16%, signal=20%	PAM16/EMG1/PRRX2/ZSWIM3/ACOT8/SMYD5/EEF1B2/CUTA/SCNM1/SNRPF/RPL27
OSF2_Q6	OSF2_Q6	232	0.219796	1.016	0.412017	0.520705	0.366036	3406	tags=15%, list=10%, signal=14%	HOXB3/SGK1/MMP13/MSI2/ITGA10/INHBA/ZBTB18/ARF3/ATP2A2/PRRG4/RUNX2/AFF4/GPRC5C/HIPK1/ZBED6CL/CHSY1/GRHL3/ITPR1/RGS14/TULP4/PPP1R12C/ATP6V0A4/PTPN22/EVI2A/PRDM10/SDF2L1/AKAP8/SAP30L/ID2/APOBR/TOB1/SPAG9/LMOD1/PITX2/KRAS
AP3_Q6	AP3_Q6	210	0.22238	1.01998	0.412134	0.520705	0.366036	4325	tags=17%, list=13%, signal=15%	RND1/SMOX/MLLT10/SPRY4/SCNN1A/TMEM255A/TRA2A/ZBTB18/RNF19B/GAD1/NSD1/TENM1/LHX6/PPM1E/GAN/IRX4/UPK2/PRDM2/ATP13A4/USP32/ACTN4/SLC5A3/MYPN/OTUD7B/TMEM59/FSTL1/ZFPM2/LRP1/TACR1/CD79B/MEIS2/HOXD10/CHD2/CRK/EVX1/FN1
RYCACNNRNNRNCAG_UNKNOWN	RYCACNNRNNRNCAG_UNKNOWN	63	0.269328	1.01856	0.412262	0.520705	0.366036	5150	tags=24%, list=16%, signal=20%	PDZD2/SUSD1/NR5A1/UPK2/LDB2/MDK/PITPNM1/EGR3/CALB1/CD79B/ITSN2/FMR1/ARTN/PPP1R21/SEMA3A
ATGGYGGA_UNKNOWN	ATGGYGGA_UNKNOWN	95	-0.256146	-1.01877	0.413861	0.520921	0.366187	8163	tags=34%, list=25%, signal=25%	UBALD1/FASTK/PTBP1/GNAO1/ARMCX6/BRCA1/NBR2/SWSAP1/EFNB3/SF3B3/PIAS3/CGGBP1/TBC1D16/GABPB2/WDR53/COG4/BCL11B/MRPS18B/KPNA6/HOXA3/KIF9/TUBA1A/SH3KBP1/EXT1/C19orf48/PRPS1/C1orf43/PAN2/HNRNPH2/MAP2/TMEM187/NONO
AAANWWTGC_UNKNOWN	AAANWWTGC_UNKNOWN	166	0.230003	1.02147	0.414226	0.520921	0.366187	5317	tags=20%, list=16%, signal=17%	PARP9/ATP2B4/MAPK3/INHBA/CDC42EP3/PPP2R2A/DTX3L/LIPG/LOXL4/TBC1D8B/AFF4/MGLL/PDGFRB/KANK1/GRHL3/SAMD12/SKIL/TRAM1/DUSP1/SPAG9/CNTFR/ZNF462/SHC3/SNX25/CHD2/FN1/GPRIN3/PRDM16/GRIN2B/TLE4/CAMK2N1/LEAP2/THBS2/DLG2
FREAC2_01	FREAC2_01	228	0.220857	1.0181	0.416309	0.522409	0.367234	4484	tags=16%, list=14%, signal=14%	ENOX1/MMP13/HHIP/INHBA/SQSTM1/PRDM1/RASD1/CGA/TBX4/ZBTB18/DHRS3/BPIFA1/PURA/PLCB2/GPRC5C/DUSP4/ZFHX3/HIPK1/HABP4/OTUD7B/EMP1/IL6ST/DUSP1/SLC38A3/ID2/TOB1/MARCKS/UBE2H/PITX2/MAB21L3/SMAD5/HOXD9/CHD2/MCC/NFIX/ENPP2/PRKCH
EGR2_01	EGR2_01	177	0.224812	1.00775	0.417879	0.52325	0.367825	2820	tags=15%, list=9%, signal=14%	RRBP1/PTGES/RASSF7/VGF/ATP2A2/FAM214B/L1CAM/HDAC9/SYVN1/DYNLL1/PDGFRB/CX3CL1/ITPR1/UPRT/NFATC3/PRRC1/SRCIN1/LMTK2/RHBDL3/CSRNP1/ZNF281/EGR3/UBE2W/ESRP2/ANKS1A/FBXL19
LEF1_Q2	LEF1_Q2	201	0.223121	1.01626	0.427039	0.533569	0.375079	5873	tags=24%, list=18%, signal=20%	NAV1/SLC25A28/DUSP10/EPHA2/GADD45A/GRK5/RNF11/ZBTB18/C1orf61/RNF19B/NHLH2/GAB2/LRP8/NEXN/PRDM2/MMP21/SPOCK2/DPYD/TSKU/WNT9A/LCOR/TMEM59/TRIM33/TMEM51-AS1/MYOF/TMEM51/OVOL1/C1orf52/TIAL1/CAP1/ARID1A/ENTPD7/AP5B1/DDR2/STX5/CD160/CNTF/ACSL5/MPPED2/RET/ADD3/UBE2D1/DLG2/MOV10/SMG7/PANK1/PRRX1/PTPN7/PCGF5
TTGCWCAAY_CEBPB_02	TTGCWCAAY_CEBPB_02	60	-0.280604	-1.01922	0.428298	0.533994	0.375378	4028	tags=22%, list=12%, signal=19%	MSH5/SBSN/ITPR3/CEBPB/IP6K2/VCAN/SLC7A11/BMF/FAM217B/EIF4A1/SERPINE1/KRT23/STMN1
POU1F1_Q6	POU1F1_Q6	201	0.22277	1.01466	0.43133	0.536623	0.377226	7657	tags=30%, list=23%, signal=23%	ZNFX1/INHBA/CDC42EP3/ST3GAL5/ZBTB18/VGF/ZIC5/TIAF1/PURA/HDAC9/CLEC18C/APBB1/C15orf41/SAMD12/AQP3/SKIL/CD68/DPYD/OTUD7B/SIX1/WNT11/FMNL1/ZNF423/DUSP9/BACE2/PTHLH/FHDC1/SEPHS1/GTPBP1/TIAL1/TMEM74B/MEIS2/GBX2/HOXD10/PRKCH/SLC37A2/EPO/TBR1/SMAD1/THBS2/GPR88/EIF4E/FGF9/SP6/KRT28/FBXW7/RUNX1/MSANTD2/TYRO3/EN2/MAPK9/FBXL19-AS1/MEPCE/DOCK7/CHRNA10/RLIM/STAC2/GATA6/DICER1/PRDM8/RTN4
LXR_DR4_Q3	LXR_DR4_Q3	86	0.250547	1.00534	0.435685	0.538992	0.378891	2594	tags=13%, list=8%, signal=12%	SGK1/TP53INP2/ABCA1/TFEB/FRMD5/NR5A1/YWHAZ/PUM2/PRKCG/DRD1/KDM2A
FREAC3_01	FREAC3_01	222	-0.221073	-1.00243	0.436229	0.538992	0.378891	4827	tags=19%, list=15%, signal=17%	BCL11B/PAPPA/TBC1D19/MRPS18B/SKIDA1/HOXA3/EIF4EBP2/CTDSPL2/ETV4/ZNF362/CCDC112/TIMM9/PAGR1/C17orf58/BUB3/CALD1/TMEM88/LAMB3/KIAA0586/GFRA1/TGFB3/SUPT3H/SPDEF/ZHX2/POGZ/AMY2B/TFAP4/SLITRK6/TRERF1/EMP3/TXNDC12/MCM7/LGI1/CHN1/EGR2/CPNE1/MKX/THRA/SH3GL3/EFEMP1/LMO4/GRIK3/LUC7L2
TCF11_01	TCF11_01	222	-0.221039	-1.00227	0.436229	0.538992	0.378891	4245	tags=16%, list=13%, signal=14%	IRX5/SKIDA1/MAP2K5/HOXA3/CCDC88A/METTL6/NME1/SORBS1/GRK6/TMEM88/TGFB3/PHF21A/CLSTN3/ZHX2/KIAA1324/E2F8/PDAP1/TFDP2/PPIE/ALX4/SPARCL1/KCNK12/SOBP/CUTA/BUD31/NAA38/MB/THBS1/RBM3/AIG1/MAP2/CDKN2B/NREP/JDP2/GRIK3/LYPD1
GATA1_05	GATA1_05	228	0.219419	1.01147	0.437768	0.538992	0.378891	7560	tags=31%, list=23%, signal=24%	CPEB4/LMO2/LHFPL2/PDZD2/TBX4/GATA4/ZBTB7B/RYBP/ID3/USP32P2/MYBPC3/LHX6/ANGPTL6/SLC10A7/MAF/RREB1/PUM2/SLC14A1/ARHGEF10L/PTPN12/TAB2/KRT15/LMTK2/VSIG1/ZBTB7A/PDGFA/ZFPM2/HS3ST5/CACNB3/TNRC6A/PITX2/IL6/TMEM132A/RUNX1T1/ENO2/GRIN2B/PLAGL1/RMDN3/EPO/ESRRA/ANGPT2/CYTH3/ICAM2/KLF5/ERG/TSPEAR/HOXA11/MYOT/CCDC80/ABCF3/RBFOX2/GSK3B/HOXA13/SMAD3/RABEP1/TYRO3/HES1/ARMC8/TPM1/CAST/HOXC10/SETD2/HBZ/SRPK2/KLHL…
ATCMNTCCGY_UNKNOWN	ATCMNTCCGY_UNKNOWN	52	-0.284562	-1.01069	0.438433	0.538992	0.378891	6090	tags=33%, list=19%, signal=27%	PAX6/NUP62/FBXO36/RBL1/SNRNP70/GABPB2/MAML3/WDR78/CCDC88A/GPRASP2/USPL1/CALM2/HEXIM2/POGZ/ATF4/COL4A5/COL4A6
HNF1_01	HNF1_01	192	-0.226784	-1.00938	0.43985	0.538992	0.378891	6403	tags=24%, list=19%, signal=19%	APOM/ZBTB20/GAS2/HNF1A/HOXC4/HOXB9/ANKS1B/HGFAC/PPP2R5C/EGR1/DRAM2/ALB/NCKAP5/HEPACAM2/TLCD1/HESX1/MSH5/PABPC3/SERPINA4/SERPINA6/CDH17/CS/CALD1/TMEM88/ADAM11/PRICKLE1/UGT1A1/SOSTDC1/PABPC1/SUCNR1/SOAT2/PDGFRA/STAT5B/CYP2E1/SOX3/GEN1/KCNH6/UGT1A6/SSTR3/SPTSSB/CHCHD7/THOC5/JADE1/EFEMP1/COL4A5/COL4A6
GGCNNMSMYNTTG_UNKNOWN	GGCNNMSMYNTTG_UNKNOWN	70	-0.268125	-1.01243	0.440299	0.538992	0.378891	3249	tags=19%, list=10%, signal=17%	SMYD5/CHTOP/ADAM11/NR4A2/MIOS/WDR13/KCNN2/PLP2/RPL18A/CUEDC2/EIF4A1/YBX1/RPS8
STAT3_01	STAT3_01	21	0.348867	1.01592	0.441423	0.538992	0.378891	1751	tags=14%, list=5%, signal=14%	IRF1/ICAM1/CCL2
HNF3_Q6	HNF3_Q6	158	-0.235514	-1.00523	0.441584	0.538992	0.378891	4480	tags=22%, list=14%, signal=19%	ALDH9A1/NFIA/IRX5/SKIDA1/HESX1/PDCD4/BRIP1/SNAP25/METTL18/CALD1/TMEM88/REEP4/CYP26B1/GFRA1/TGFB3/SOSTDC1/ZHX2/PRDX5/POGZ/FOXN1/SLITRK6/PCDH17/TFDP2/PTPRG/KRT17/STOML2/LGI1/DUSP6/EGR2/TRMT112/CHCHD7/H2AFV/BMP5/DNAJC22
PEA3_Q6	PEA3_Q6	226	-0.2213	-1.00443	0.446494	0.543843	0.382301	4254	tags=17%, list=13%, signal=15%	MMRN2/ARHGAP20/C11orf1/FEN1/OMA1/CD5/PLEKHA8P1/PBXIP1/TSPAN4/C12orf57/IRAK4/PAFAH2/IL18/BUD13/NKAIN1/CD53/CAMK1D/PTPN6/NDUFS2/NIPAL3/BLNK/LPXN/SYTL1/TXNDC12/TXNIP/CALHM2/TUT1/EXTL2/DDX23/RPS3/CDKN2C/NUMA1/TMEM258/APOLD1/AAMDC/PRDX6/LRTOMT/ABLIM1/SLC43A1
RRAGTTGT_UNKNOWN	RRAGTTGT_UNKNOWN	223	-0.221541	-1.004	0.448148	0.544716	0.382915	6015	tags=23%, list=18%, signal=19%	CREB5/PAQR8/OSBPL9/OSCAR/DIS3L/ING3/MOAP1/JARID2/RRM1/ACP6/ASIC1/ZDHHC14/BCL11B/FOXP3/SNX1/HSCB/CEP97/FEN1/MIR17HG/ARRDC3/CBX7/ZBTB9/EPS15/AGA/ZNF32/ZNF691/TLL2/ANGEL1/UBE2V1/SOSTDC1/PCDH7/MVB12A/MED12/PTPRG/SOBP/LGI1/SLC24A3/CALR3/C19orf44/ESPL1/ZC4H2/CNTNAP2/CA11/FOXN3/TCTN3/RPL31/TP63/RPL7/TMEM258/HAUS1/INTS9/ZDHHC22
TATA_01	TATA_01	190	0.223656	1.00715	0.449893	0.545695	0.383603	3187	tags=14%, list=10%, signal=13%	KLF2/RASGRP3/CCL5/HEXIM1/PTP4A1/ABCA1/PPARG/GADD45G/WSB2/BPIFA1/LIF/PURA/RUNX2/C2CD4A/LHX6/CXCR4/CX3CL1/ITPR1/RHOBTB1/DDX3X/NR0B2/PRDM10/ANGPT4/DIRAS1/SERPINH1/FGFRL1/HOXA10
PAX4_01	PAX4_01	245	0.214689	1.00312	0.450855	0.545722	0.383622	3895	tags=18%, list=12%, signal=16%	PGF/SLC25A28/PRDM1/ARHGAP30/GADD45G/VGF/ASB7/RNF19B/COL27A1/MIR22HG/NR4A3/SRPK3/YWHAZ/MAF/PHF23/DLL4/NUFIP2/STX1B/PBX1/NR0B2/PIK3CD/SMG1/NFKBIA/SLC38A3/KCNK13/DNAJB2/ANKS1A/CREBZF/FBXL19/ZDHHC5/CDK9/LRP2/CNTFR/HOXA10/LRP1/HOXB1/PHF20L1/ARF6/DTX1/PHF21B/IWS1/SPRY2/FAM222B
ER_Q6_02	ER_Q6_02	227	-0.220831	-1.00337	0.452206	0.54622	0.383972	7373	tags=29%, list=22%, signal=23%	NDUFA5/EFNA3/CHMP3/MTX2/HIBADH/CTU1/PAX6/UQCRC1/GREM1/MROH7/EPHA7/OVOL2/POU5F1/MCRS1/FGF12/ADAMTS8/RAP2C/EYA3/PLXNB1/GLUD1/TMEM38A/EEF1A2/CYC1/NXPH4/SLCO3A1/GRM1/DBNDD2/ITGB8/HOXA3/CEP97/HTATSF1/CRABP2/CCDC88A/CKMT1B/SLC25A3/CEBPB/FH/MID1/FBXL22/COX6C/MYBPC2/FZD4/NDRG2/FGFR2/UBE2R2/HMGB3/TEX35/BCL6/KIAA1324/YBX2/SIRPA/STOML2/CUTA/SOX12/HCK/COMMD3/COPRS/TBX5/COX5A/COX7B/DOCK4/DTNB/RIMS4/ADAMTS15/S…
PBX1_01	PBX1_01	211	0.219151	1.00445	0.456842	0.549769	0.386467	6082	tags=26%, list=18%, signal=21%	OLFML3/DUSP10/SH3D21/AQP9/ONECUT2/LIF/IRF9/SWAP70/PRRG4/NHLH2/HDAC9/NEDD4L/EHD4/YWHAZ/SHC4/ZBED6CL/PHF23/CD68/DPYD/MYPN/CCND2/TAPBP/TIMM10B/DUSP5/NR6A1/HNF4G/VPS37A/REV1/ID2/TOB1/PRICKLE2/PRPF38B/ZFPM2/ROBO3/SHC3/MYL2/MYT1/HOXD10/AC016586.1/CFB/CHD2/GDF7/AXIN2/TLE4/TBR1/BEND4/DLG2/CCER1/HOXA2/TSHZ2/ERG/HOXA11/SLK/CD226/RBFOX2
FXR_Q3	FXR_Q3	93	0.242975	0.985441	0.457557	0.549769	0.386467	3953	tags=18%, list=12%, signal=16%	TNFSF15/KIF5A/RUNDC3A/C6orf62/BAMBI/SWAP70/MIR22HG/ITPR1/SPOCK2/NR0B2/SLC4A11/C1QTNF7/FUT8/MACF1/ORMDL3/NR2F1/MEIS2
CCAATNNSNNNGCG_UNKNOWN	CCAATNNSNNNGCG_UNKNOWN	57	0.269077	0.996432	0.457983	0.549769	0.386467	6607	tags=32%, list=20%, signal=25%	NKX3-1/FAM193B/PDP1/DNAJB9/HOXA9/IL6ST/SQLE/ZDHHC5/SMAD6/ST8SIA1/STX5/RAD9A/APC2/LMAN1/TES/UTP18/ASXL2/HES1
MTF1_Q4	MTF1_Q4	228	-0.220413	-0.999389	0.464552	0.555642	0.390596	6301	tags=25%, list=19%, signal=20%	CCDC177/PDE7A/ANKMY2/HOXC4/C4orf33/SYT12/NRF1/TNXB/WDR53/HDAC7/EGR1/SLC6A14/PAQR6/PORCN/CALCR/RAPGEFL1/PAQR4/MTMR4/PRKAG1/ZNF362/PTGES3/SCLT1/SLC30A2/HMGA1/MAGED2/SRSF8/UBAC1/GLI1/KCNN2/SEMA6C/WAS/PPME1/FGFR1OP2/PCDH7/H1F0/THAP7-AS1/PPP2R5D/HMG20B/PPM1J/FST/PTPRG/SPARCL1/SOBP/LIG1/RGS6/MT2A/ANP32A/MYLK/ZNF48/PCDH10/FAM120C/MRPL45/COL12A1/H2AFV/TMEM187/INTS9/NUAK1
MEF2_01	MEF2_01	129	0.230614	0.991173	0.464789	0.555642	0.390596	7419	tags=30%, list=23%, signal=24%	CDC42EP3/ZBTB18/GATA4/TIAF1/HDAC9/FBXO40/C15orf41/DLL4/LUZP1/ZNF281/MYO9A/KLHL20/ZFPM2/HS3ST5/HOXA10/ATL2/TSC1/MYL2/MSX2/NFIX/TPM2/CNGA1/CAPN1/ABCA8/SMAD1/PITX1/SYT10/PAK6/KCNN1/TSPEAR/ASPH/ACAP2/HOXB4/KCNJ9/AKAP13/LHFPL3/TIMP2/EYA1/TNNC1
LEF1_Q6	LEF1_Q6	228	0.21699	1.00028	0.467811	0.556865	0.391455	7005	tags=26%, list=21%, signal=21%	GDF1/SLC25A28/KIF5A/PTP4A1/SPRY4/ZBTB18/ADAM19/RNF19B/NHLH2/LRP8/PARP8/ABCD1/ARIH1/NRP2/MMP21/BASP1/WBP1L/SEMA4C/SIX1/NR6A1/VPS37A/SOX11/ROBO4/EDA/HOXA10/SHC3/CLDN4/ARID1A/MORC3/HOXD10/CERS1/HS6ST1/PCBP4/HOXD9/CHD2/TSEN54/BAZ1A/CASKIN2/CDK6/MPPED2/CRIP2/KCTD4/NKD1/ANKRD28/HR/PRRX1/KDM6A/TSHZ2/TRPM1/TCF7L2/HOXB4/SDC1/CDK5R1/LINC01138/SH3BP5/MPZL1/EIF4A2/HOXC10/SETD2
ZF5_01	ZF5_01	220	0.219103	1.0033	0.467811	0.556865	0.391455	7027	tags=31%, list=21%, signal=25%	AEBP2/FXR2/SEMA7A/RRAGC/RNF19B/LRP8/MAF/APBB1/KIRREL3/GPRC5C/MSI1/HIPK1/LIMD2/PHF23/BRSK2/SMPD3/GNB1/WNT11/NSF/HPCA/KCNC1/TMEM132E/KDM2A/ZBTB7A/CCNE1/SPAG9/ZDHHC5/RAB31/KIF1B/DCLK1/FUT8/CAP1/HS3ST3B1/RASGEF1A/PRDM16/TM9SF3/HOMER3/GRIN2B/SYT7/POU3F1/HCN4/FAM13C/MMP15/DNM2/NR4A1/KCND3/RHOG/SEZ6L2/RASGRF1/SENP3/RAB35/C1orf21/PCGF5/UTP18/PICALM/KPNB1/HIF1A/CDC42BPB/YTHDF2/NCAPD3/RLF/ASPHD1/FOSL1/ARHG…
WWTAAGGC_UNKNOWN	WWTAAGGC_UNKNOWN	123	0.233098	0.994135	0.468687	0.556865	0.391455	4456	tags=21%, list=14%, signal=18%	KLF2/HEXIM1/SLC16A6/TMEM255A/WIPI1/HDAC9/TPP1/PCDHAC2/RBMS1/SIX1/HSPB7/DUSP5/BHLHE40/SAP30L/VEZF1/HSP90AB1/FGFRL1/HOXA10/FOXQ1/ARF6/ING2/BRD4/NR2F1/STX5/GPRIN3/SLC41A1
STAT1_01	STAT1_01	64	-0.267956	-0.991099	0.469925	0.557197	0.391688	6065	tags=34%, list=18%, signal=28%	APBA1/PCDH1/TNPO3/ZNF446/TCEA2/CEP44/GREM1/CEP164/TPI1P2/GABPB2/SLC6A14/SMC6/SSBP4/TXN2/CCDC85B/ZNF235/CISH/BCL6/IFT43/C11orf74/GEN1/ARPC1A
CDP_01	CDP_01	68	0.258609	0.98756	0.473348	0.560112	0.393737	2502	tags=16%, list=8%, signal=15%	SMOC1/ZBTB18/ME3/IRX4/RREB1/SVIL/CASKIN1/MN1/HOXA9/UBR5/HERC4
KCCGNSWTTT_UNKNOWN	KCCGNSWTTT_UNKNOWN	99	-0.246553	-0.986511	0.475634	0.561673	0.394835	3104	tags=13%, list=9%, signal=12%	ILF3/PRICKLE1/GLI1/FAAH/DAP3/HEXIM2/PHF21A/KANSL3/IGF2BP3/ENSA/PTMA/TMEM187/NONO
YGCANTGCR_UNKNOWN	YGCANTGCR_UNKNOWN	111	-0.242229	-0.987378	0.476654	0.561736	0.394879	3597	tags=16%, list=11%, signal=14%	TMEM246/TRIM9/TMEM88/SRSF8/OCIAD1/CALM3/CALM2/KCNN2/SRGAP2/CAMK1D/ELP2/SOBP/TTC9C/CPNE1/SARS/TMEM14A/HMGCLL1/NONO
USF_01	USF_01	245	-0.217203	-0.994291	0.479401	0.56383	0.396351	5346	tags=21%, list=16%, signal=18%	TSR2/TCEAL3/ZBTB8OS/ATIC/RBM15B/CHD4/HSPBAP1/UBE4B/PLEKHA6/RBBP4/CIPC/HOXA7/ZMYND12/FEN1/GABARAP/TAF6L/GNAS/RANBP1/C9orf85/ALDH6A1/ILF3/ZCCHC7/NIT1/SUMF1/VPS16/AP1S2/MGME1/RMND1/NUDC/SAE1/HMGN2/PRPS1/TFAP4/EEF1B2/C1orf43/HOXC11/CUTA/COMMD3/OSGEP/PCED1A/HNRNPH2/EIF4B/PTMA/TMEM108/MCM2/ATF4/TMEM258/METAP1D/RPL13A/STMN1/EME1/LYPD1
SYATTGTG_UNKNOWN	SYATTGTG_UNKNOWN	199	0.21885	0.995081	0.485169	0.569462	0.40031	6691	tags=28%, list=20%, signal=23%	GDPD5/OLFML3/ZNF217/BCL2L11/CELSR3/HCFC2/OPHN1/C16orf72/NSD1/NR4A3/YWHAZ/ARIH1/REC8/GJC2/ANKHD1-EIF4EBP3/ZNF274/DDX3X/NUFIP2/PQLC1/GALC/EP300/ZNF281/EGR3/TMEM178A/SPATC1/CYB5R1/GRIA3/UBE2O/TNRC6A/PITX2/UCN2/FAM166A/ORMDL3/MBD5/AC016586.1/RABAC1/FMR1/GRIN2B/MPPED2/CCNT2/BCL2L1/SEMA3A/SMAD1/HNRNPH1/PYGO1/SUZ12/ELOVL5/HOXA2/ERG/MARCH7/RASAL2/FSCN3/SEC22A/YTHDF2/LDLRAP1/TSR1
RYAAAKNNNNNNTTGW_UNKNOWN	RYAAAKNNNNNNTTGW_UNKNOWN	75	0.251588	0.979848	0.487234	0.570034	0.400712	1965	tags=15%, list=6%, signal=14%	ENOX1/CDC42EP3/GRK5/MANF/SWAP70/TENM1/ZNF503/HIPK1/SLC6A4/TIMP4/SMG1
TBP_01	TBP_01	202	-0.222899	-0.992375	0.487619	0.570034	0.400712	4290	tags=17%, list=13%, signal=15%	PRKAG1/PLA2G4B/SKIDA1/MAP2K5/CKB/AMPD1/GRIK4/CHMP1B/C12orf57/GPBP1L1/TMEM88/HIST1H1A/ADAM11/CTNNAL1/CYP26B1/TECR/NDRG2/MEIS1/S100A4/ITGB3BP/BEX2/SUPT4H1/PMEPA1/LGI1/EGR2/NAT8L/CPNE1/FOXN3/POFUT1/HIST2H2AC/ANKRD23/HIST2H2BE/ABLIM1/HIST2H2AB/LYPD1
CGTSACG_PAX3_B	CGTSACG_PAX3_B	141	-0.23381	-0.981392	0.495088	0.577603	0.406033	5615	tags=23%, list=17%, signal=19%	RBBP8/EGR1/PNRC1/ACTR3B/BCL11B/AP2B1/KCNE4/SKIDA1/IKBKB/NUBPL/NMRAL1/GNAS/SLC25A3/PPP2R1A/LTBP1/NDUFB2/NR4A2/PHACTR3/MRRF/DCAF11/RAD51C/C1orf43/FAM217B/EGR2/PTMA/PEX11G/DBF4/SLC25A40/CYB5D2/RFT1/MTHFD1L/LYPD1
NF1_Q6	NF1_Q6	234	0.213698	0.991857	0.5	0.581	0.408421	3912	tags=17%, list=12%, signal=15%	GDPD5/PGF/DUSP10/JAZF1/FAM193B/B2M/DDIT4L/MIR22HG/CHGA/LGR6/AFF4/AAK1/HIPK1/KLHL2/WBP1L/SAMD12/NFATC3/MGAT4A/SEMA4C/CSRNP1/GJA3/ZBTB5/KCNH2/HOXA9/NFKBIA/DCT/SLC38A3/ZNF423/FAM71F1/LRRC59/ASPN/CACNB3/ZNF462/DLX3/ZNF768/ZCCHC3/SSBP2/ORMDL3/JUP
TCCATTKW_UNKNOWN	TCCATTKW_UNKNOWN	218	-0.216766	-0.979245	0.5	0.581	0.408421	5991	tags=23%, list=18%, signal=19%	ZNF547/SSBP3/FGF12/NUCKS1/PLXNB1/PPP2R5C/LRRTM4/JARID2/CTNND2/ECEL1/GART/CORT/FGF11/WTAP/CACNA1D/HOXA7/MYL6/MATR3/MAP2K5/ETV5/CCDC88A/CLU/CALD1/PAFAH2/CAMLG/USPL1/IP6K2/PTGFRN/CCDC85B/RNF43/FANK1/FST/BEX2/TSPAN6/TFDP2/SOBP/CUTA/SLC25A14/DUSP6/MAP2/GFRA3/DPYSL2/EIF4A1/CHCHD7/NOB1/SZRD1/JDP2/LMO4/MRPL24/LUC7L2
CEBP_01	CEBP_01	224	-0.215867	-0.978844	0.508318	0.589486	0.414387	3385	tags=16%, list=10%, signal=14%	LTBP1/IGFBP5/ASCL4/NEO1/VGLL3/CS/NUDT3/IP6K2/SPA17/SIAE/C11orf49/RNF43/PHF21A/TGIF1/NPR3/INIP/RGS3/PCDH8/DZANK1/SUPT4H1/STOML2/GSTA4/RALY/EGR2/DNM3/THBS1/OSR2/CMSS1/CHCHD7/SV2B/NFATC4/TBL1X/ST5/NREP/KCNK2
E2F_Q2	E2F_Q2	167	0.221663	0.981208	0.510684	0.59105	0.415486	5124	tags=22%, list=16%, signal=18%	TINAGL1/KANK4/WAC/RNF207/PLK3/RRAGC/RNF19B/LRP8/ZNF503/ARHGEF10L/MAN1C1/HIPK1/FBXO2/WNT9A/ZNF281/GNB1/KIF17/HPCA/SLC25A16/TRIM33/UBQLN4/CDC42/USF1/KIF1B/CAP1/VAMP3/RASGEF1A/SFPQ/PRDM16/POU3F1/FAM13C/YY1AP1/PDIK1L/PPP1R12B/KCND3/TMEM56
RGTTAMWNATT_HNF1_01	RGTTAMWNATT_HNF1_01	55	0.265975	0.975184	0.513859	0.592857	0.416756	4571	tags=18%, list=14%, signal=16%	CYP26A1/KCP/NRP2/RBMS1/GOLT1A/LCT/FGFR4/HOXA10/SLC12A2/COL16A1
TAL1BETAE47_01	TAL1BETAE47_01	202	-0.220247	-0.980571	0.514286	0.592857	0.416756	4655	tags=19%, list=14%, signal=16%	PCDH12/NXPH4/HOXA7/TJAP1/GLDN/R3HDM1/KIF9/SRPX2/GNAS/NDUFA4L2/NPR2/ARSG/SERTAD4/ARL4A/PBXIP1/C17orf58/LTBP1/PHACTR3/GFRA1/FGF7/SH3KBP1/BEX2/KLF8/TFAP4/TFDP2/ZNF485/SOBP/SLC24A3/HCK/LAMTOR2/CPNE1/GFRA3/SULF1/ARPC1A/TP63/JADE1/HAAO/INHBE
FOXO1_01	FOXO1_01	216	-0.21566	-0.972045	0.516981	0.594784	0.418111	4218	tags=17%, list=13%, signal=15%	PRPF38A/HOXA3/EIF4EBP2/KLF12/HESX1/PDCD4/ETV5/PLXDC2/ITPR3/BUB3/TMEM88/H2AFX/IGSF1/NR4A2/PHACTR3/ORC1/GFRA1/EXT1/PHF21A/FST/SLITRK6/C1orf43/BMF/MCM7/ZNF385B/ABLIM3/CHCHD7/FOXN3/H2AFV/THRA/H3F3B/SH3GL3/EFEMP1/LMO4/GRIK3/IMPDH2
RSRFC4_01	RSRFC4_01	202	0.213357	0.975657	0.528302	0.606608	0.426422	5975	tags=24%, list=18%, signal=20%	RASGRP3/SLC8A3/CPEB4/CDC42EP3/PRDM1/NEXN-AS1/INPP4A/ZBTB18/WSB2/SH3GLB2/LIF/HDAC9/FBXO40/DNAJA4/AKIRIN1/ITSN1/ATP2A3/VSIG1/VEZF1/FITM1/ATP1B2/ZFPM2/DIRAS1/NFAT5/GPR153/ADAM23/SIK3/MAB21L2/MYL2/NR2F1/ATF3/SCML1/GRIN2B/ARR3/NR4A1/CLDN14/THBS2/DLG2/RASGRF1/PAK6/KCNN1/LSMEM2/PANK1/CASQ1/PTPRO/TSPEAR/SLC26A6/ARHGAP32
HAND1E47_01	HAND1E47_01	241	-0.214959	-0.982724	0.530075	0.607202	0.42684	4497	tags=18%, list=14%, signal=16%	MRPS18B/ATXN1/NFATC2/WNT2B/ANK1/CTDSPL2/RNF112/CCDC88A/RNF113A/SERTAD4/RNF25/HOXA6/CALD1/ADAM11/ELP4/SLC15A2/ECHDC2/IL11RA/LIX1L/NDUFA1/AGR3/EDN1/SLC25A12/KANSL3/PLP2/STAT5B/COMMD1/TFDP2/SUPT4H1/LGI1/PAN2/PTMS/DPYSL2/NR2F2/GPR19/LAPTM4A/IMMP1L/COL12A1/VWF/SPSB3/STMN1/LMO4/ABLIM1
AP4_Q6_01	AP4_Q6_01	225	-0.214854	-0.974257	0.531365	0.607202	0.42684	4580	tags=23%, list=14%, signal=20%	CCDC177/MYCN/NEURL1/POLD4/FGF12/TMEM109/GABPB2/RAB3A/CNTN2/APOBEC2/BARX2/TUBA4B/MYCBP/TAZ/KLK13/CSDC2/WNT2B/EFNA1/ANK1/HOXA3/E2F1/LGALS1/NDUFA4L2/ITPR3/SORBS1/HSD3B7/TNNT2/SPG21/CDKN1B/TGFB3/NOSIP/PSIP1/KCNN2/GNB3/TGIF1/IGF1R/DALRD3/HMGN2/TFAP4/SOX12/MYLK/VWA5A/PAICS/HIST1H3C/LNX1/HIST1H3D/RPA3/HIST1H2BB/GRIK3/ANXA8/HIST1H2AD
MAF_Q6	MAF_Q6	241	-0.214869	-0.982311	0.531955	0.607202	0.42684	4381	tags=24%, list=13%, signal=21%	HOXC4/ALX3/UHRF1BP1/WDR82/ITPKB/KRCC1/DDX50/PPP2R5C/TTC3/PNRC1/SEMA4A/CDK8/NXPH4/FXYD4/SAMM50/PRKAG1/MMRN2/SKIDA1/GOLGA2P7/R3HDM1/CTDSPL2/AFF2/TMEM97/EPS15/CD5/CBX8/SNAP25/GPR82/HMGA1/ACTN1/RRAS/PHC1/ZNF570/CHIC2/ADAM2/HMGB3/PDGFRA/CNTNAP1/ZHX2/EXOC3L1/TUSC3/HMGN2/TPBG/SYTL1/TRERF1/BMF/OGG1/CLNS1A/KATNB1/CPNE1/NPAS3/TMEM256/PCDH10/WDR54/TIMELESS/BMP5/AAMDC/PRDX6
HFH1_01	HFH1_01	210	-0.216459	-0.970243	0.538168	0.613089	0.430979	6279	tags=26%, list=19%, signal=21%	GRIK2/NEDD4/HOXC4/RABL6/CREB5/SSBP3/PIM1/RSPO1/MBOAT2/ODF3L1/ING3/NFIB/SLC6A14/TAF10/SUMO1/LINC00649/BCL11B/CACNA1D/MRPS18B/PRKAG1/DNAJB12/EIF4EBP2/KLF12/TMEM47/HESX1/ETV5/SERTAD4/BRIP1/BUB3/NEO1/NTN5/NR4A2/CYP26B1/TMEM147/IP6K2/FCHSD2/PHF21A/PCDH7/ITGB3BP/FST/SLITRK6/TRERF1/LGI1/EGR2/ENPEP/CPNE1/SLC12A5/DPYSL2/NPM3/TMEM187/EFEMP1/LMO4/GRIK3/IMPDH2
FOXO3_01	FOXO3_01	214	-0.215781	-0.971629	0.540338	0.614357	0.431869	7094	tags=26%, list=22%, signal=21%	HIBADH/CFL2/PAX6/ZNF521/PHTF2/BCL7A/POLR2L/HMCN1/SNCAIP/FOXO1/PDE7A/NEDD4/FGF12/BRD8/NTRK3/TSPAN33/CIR1/CPVL/NFIB/SUMO1/BCL11B/COLEC10/PRKAG1/EFNA1/KIF20A/FUZ/KLF12/EAPP/PDCD4/DIXDC1/ZNF362/ETV5/TSPAN4/BUB3/ABTB1/FBXL22/GFRA1/TGFB3/COL8A1/TEX2/SH2D4A/PHF21A/LIX1L/AQP2/TFAP4/SLITRK6/TXNDC12/MCM7/ZNF277/SOX12/EGR2/DOCK4/CHCHD7/AAMDC/TBL1X/IMPDH2
T3R_Q6	T3R_Q6	217	0.212213	0.973621	0.546414	0.620051	0.435873	5817	tags=21%, list=18%, signal=18%	FOXC1/SMOC1/SLC8A3/CRISPLD2/WWC1/IGFBP3/ONECUT2/ME3/MANF/C1orf61/OBSCN/DDIT4L/GRM2/HNRNPL/APBB1/BTK/RELL2/DUSP16/KCNH2/TBX3/NR6A1/ESRP2/TOB1/NFE2L1/SYNPO/HHATL/CXCL17/RALGAPB/TMEM74B/CDKL5/TPPP3/PCBP4/NFIX/HAS3/ACSL5/RELT/BPIFA2/RBM24/CCL20/RAB22A/IGDCC4/BEND4/PRSS27/EIF4E/KDM6A/TSHZ2
AAGWWRNYGGC_UNKNOWN	AAGWWRNYGGC_UNKNOWN	116	0.22978	0.962554	0.549696	0.62256	0.437636	2337	tags=14%, list=7%, signal=13%	HEXIM1/PRDM1/MYLIP/C1orf61/C16orf72/PPM1E/MAFA/ADAMTS9/BRSK2/ANKHD1-EIF4EBP3/PCNT/RHOB/EP300/NUS1/HOXA9/UBR5
GATAAGR_GATA_C	GATAAGR_GATA_C	262	-0.209601	-0.967856	0.558442	0.631235	0.443734	6169	tags=24%, list=19%, signal=19%	HNF1A/HOXC4/RBPMS/MEF2C/CREB5/WDR82/ANKS1B/TNXB/PFKFB1/FMO1/PAX2/TNFRSF19/NFIB/SLC6A14/MYL7/PNLIPRP1/STC1/MOGAT2/EPX/KRT20/FCGBP/NFIA/PSD4/CSDC2/MLLT3/PCDHB8/HMBS/IGFBP5/GRK6/FMO4/CS/TMEM88/MID1/CLDN7/STON2/FGF7/ECHDC2/FZD4/GNB3/TRPS1/AQP2/EDN1/BSPRY/TSPAN12/ZNF385B/NAA38/SENP8/EGR2/TBX5/GFRA3/SPTSSB/PKIA/AK9/CHCHD7/GRHL2/RHCE/RPS27/KRT23/RPL13A/PLAC1/PPOX/ADPRHL1
EGR1_01	EGR1_01	253	-0.21084	-0.971001	0.561468	0.632394	0.444549	4873	tags=17%, list=15%, signal=15%	PORCN/ORC4/RAPGEFL1/CACNA1A/HOXA7/PRKAG1/MATR3/ITGB8/ETV4/AP3S1/HCFC1R1/NDUFA4L2/CEP70/HMGA1/SMYD5/THOC6/AIFM1/RNF24/PCIF1/SLC22A17/KCNN2/SH3KBP1/GRIN1/PACSIN2/SEC14L1/HMGN2/TPBG/PCDH17/SLC25A38/UCHL3/SOX12/PRRT2/TTC9C/SSTR3/RPUSD4/PTMS/CDKN2C/MYB/SIK2/GLRA3/ALKBH7/UBTF/SH3GL3/PRPF3
CREBP1_01	CREBP1_01	161	-0.223365	-0.958216	0.561644	0.632394	0.444549	4127	tags=17%, list=13%, signal=15%	C11orf1/ETV4/RNF145/ARRDC3/ETV5/MCTP1/FBXO3/NTN5/IP6K2/CALM2/CHIC2/AP1S2/MID1IP1/MPP2/POGZ/BCL6/MAP2K6/PMEPA1/RGS6/RCC2/ERGIC1/CAPS/SULF1/RPL23/EEF2/NREP/LMO4/OSBPL6
SP1_Q6	SP1_Q6	242	-0.211079	-0.966493	0.56903	0.639095	0.44926	6447	tags=26%, list=20%, signal=21%	SLC46A1/POU5F1/PIAS3/LYRM1/FBXO36/OSBPL9/FGF12/UGP2/CGGBP1/DDAH2/ONECUT1/ZNF524/TLX2/RBM15B/ASIC1/BCL11B/FAM160A2/CACNA1A/ACSF2/CACNA1D/TIPRL/NXPH4/TAF6/ARHGEF1/PRMT1/WNT2B/TAPT1-AS1/ERBB3/DDB1/EPS15/TBCB/ELK1/ROM1/PRKRA/CYP26B1/GLI1/RNF24/RBM4B/PCIF1/PTPN2/KCNN2/PMM1/SH3KBP1/CCDC74B/GLTP/PHF21A/POLR2I/CNPY4/SNAPIN/FAM217B/SOX12/ARHGAP36/ANP32A/FIS1/CCDC74A/CDCA7/ZNF48/SMIM19/TMEM256/RPL7/TIMELES…
GATA2_01	GATA2_01	92	0.23334	0.949281	0.570842	0.639095	0.44926	4799	tags=22%, list=15%, signal=19%	SLC8A3/PPP2R2A/TRA2A/PRKD2/LHX6/PCYT2/HNRNPL/RELL2/ABCB6/PDLIM4/VEZF1/UBE2H/HOXA10/LRP1/ABHD8/REPS2/TRIOBP/ZNRF2/POU3F1/SPEG
CDC5_01	CDC5_01	220	-0.211611	-0.957529	0.570896	0.639095	0.44926	6015	tags=23%, list=18%, signal=19%	CREB5/FGF12/TMSB4XP4/MTTP/ITPKB/WDR27/PAX2/ING3/ACSL4/MXI1/OSER1/ELP3/BCL11B/INO80B/PRKAG1/KLF12/HESX1/ARRDC3/FYN/EMC4/HMGA1/CALD1/GFRA1/TGFB3/RPA2/TRPS1/AP1S2/PHF21A/TGIF1/GPC3/BCL6/KLF8/PRPS1/PCDH8/TMSB4X/KCNK12/SOBP/CUTA/EGR2/CPNE1/NEK6/OSR2/CDKN2C/FOXN3/IL20/TMSB4XP8/H3F3B/SLCO2A1/NREP/ABLIM1
YWATTWNNRGCT_UNKNOWN	YWATTWNNRGCT_UNKNOWN	60	0.250304	0.940496	0.574113	0.640391	0.45017	5973	tags=27%, list=18%, signal=22%	ITGA10/CPEB4/PRDM1/ARL4C/HDAC9/ZFHX3/MYPN/NFKBIA/SMAD5/ATF3/NR4A1/ZDHHC8/CYTH3/RASGRF1/PRRX1/GNAT2
EN1_01	EN1_01	95	-0.23734	-0.943971	0.574257	0.640391	0.45017	3590	tags=17%, list=11%, signal=15%	SLC6A9/NEO1/CAMLG/TTC12/RNF43/GPC3/NPR3/PDGFRA/HOXC11/LMO1/RGS6/TUT1/GRHL2/EFEMP1/RPL38/FHL1
FOXO4_02	FOXO4_02	228	-0.211875	-0.960677	0.576493	0.641652	0.451057	6711	tags=26%, list=20%, signal=21%	BCL7A/POLR2L/HMCN1/SNCAIP/KREMEN1/APOM/FOXO1/PDE7A/NEDD4/HOXC4/FGF12/BRD8/NTRK3/RASGEF1B/CIR1/SUMO1/ORC4/PAPPA/FOXP3/ATXN1/TAZ/EFNA1/ITGB8/KIF20A/FUZ/KLF12/PDCD4/DIXDC1/ZNF362/ZBTB9/EXOSC9/ETV5/GNAS/PLXDC2/TSPAN4/BUB3/NDUFB2/NR4A2/GFRA1/TGFB3/COL8A1/TEX2/PHF21A/TGIF1/LIX1L/AQP2/TFAP4/TRERF1/TXNDC12/MCM7/ZNF277/TXNIP/CASC2/NPAS3/COX7B/DOCK4/CHCHD7/THRA/AAMDC/SH3GL3
HMX1_01	HMX1_01	36	0.277063	0.939744	0.577825	0.641905	0.451235	6362	tags=25%, list=19%, signal=20%	SLC25A28/IRX4/ID1/PBX1/EP300/SLC20A1/ARID4B/KCNN1/SMAD3
GR_Q6_01	GR_Q6_01	233	0.208232	0.964091	0.580851	0.644035	0.452732	3322	tags=14%, list=10%, signal=12%	RND1/HOXB3/LASP1/BHLHA15/PRDM1/SCNN1A/SEC24D/PDZD2/ARL4C/LINGO1/C6orf62/PRRG4/DYNLL1/CXCR4/PARP8/TERF2/RREB1/NRP2/EDARADD/PRKCG/KMT2D/WNT4/SEMA4C/EP300/SIX1/LCOR/RNF152/ZNF423/QRICH1/NPEPPS/MAGEC3/SMAD6
AHR_Q5	AHR_Q5	205	0.210122	0.959683	0.589362	0.652227	0.458491	4936	tags=19%, list=15%, signal=16%	CYP1A1/CACNA1B/MLLT10/BIN1/WAC/GADD45G/L1CAM/AGFG2/YWHAZ/MAF/HNRNPL/INSIG1/ZFP91/FOXO3/BRSK2/C16orf70/PCNT/LCOR/BCL9L/KDM2A/ABCB6/CREBZF/BHLHE41/RALGAPB/FUT8/ZEB1/DTX1/SERP1/CMIP/MEIS2/GRIN2B/BTBD3/NEUROG2/LHFPL4/AXIN2/MPP5/VAPB/TSPYL2/EPO
HNF6_Q6	HNF6_Q6	187	-0.215428	-0.952659	0.59434	0.655689	0.460924	4177	tags=18%, list=13%, signal=15%	HOXA3/ETV4/ARRDC3/SLITRK1/CCDC88A/SLC6A9/NEK11/TMEM88/ASTE1/PAX9/AP1S2/ZIC3/NPR3/PDGFRA/ZHX2/PRDX5/POGZ/EDN1/TSPAN6/PCDH17/GEN1/STOML2/OGG1/AK8/TRMT112/CPNE1/ZC4H2/CLSTN2/ZPLD1/CHCHD7/NMNAT3/THRA/LMO4
AR_02	AR_02	34	-0.2773	-0.908028	0.594747	0.655689	0.460924	4705	tags=41%, list=14%, signal=35%	TIMM8A/PLAG1/SLC7A8/IL27/FGF17/EPHA7/RWDD1/PHC2/IP6K2/PHF21A/BCL6/TXNIP/GOT2/CHCHD7
TAL1BETAITF2_01	TAL1BETAITF2_01	222	0.208228	0.953691	0.596529	0.656408	0.46143	3886	tags=17%, list=12%, signal=15%	TP53INP2/DUSP10/WWC1/OPTC/ZBTB18/SWAP70/C3orf20/NHLH2/NSD1/TTN/EHD4/ZNF710/CBFA2T3/MSI1/C15orf41/DLL4/NUFIP2/HID1/TSKU/HTR2C/FLNC/PRG4/SAP30L/PDLIM4/SCGN/UBQLN4/ZFPM2/MBD6/MED13/C9orf139/MACF1/CD79B/PHF21B/HIVEP3/BRD4/ANGPTL1/KLHL35
TAAWWATAG_RSRFC4_Q2	TAAWWATAG_RSRFC4_Q2	149	0.215093	0.945088	0.597959	0.656738	0.461662	3968	tags=16%, list=12%, signal=14%	SLC8A3/GNB4/NEXN-AS1/RNF207/LIF/DIP2B/PURA/HOXA4/DNAJA4/NRP2/CPNE7/GPR157/GDPD3/ATP2A3/HOXA9/ARPC5L/VEZF1/GRIA3/FITM1/MID2/NFAT5/ADAM23/KIAA0355/JSRP1
RTTTNNNYTGGM_UNKNOWN	RTTTNNNYTGGM_UNKNOWN	137	-0.225969	-0.944199	0.601578	0.659466	0.463579	4524	tags=20%, list=14%, signal=17%	HOXA7/NFATC2/GID4/ATPAF2/NIPAL2/TMEM97/C4orf19/SLC6A9/DDX46/CALD1/NFATC1/CALM2/UNC50/TRPS1/ODF2/RGS3/MAP2K6/TSPAN6/RPP21/PTPRG/PALM2/PTMS/GGA2/BMP5/SLCO2A1/LMO4/IMPDH2
AR_01	AR_01	143	0.214415	0.93635	0.603206	0.660006	0.463959	5362	tags=20%, list=16%, signal=17%	SGK1/SMOX/PRDM1/SCNN1A/VGF/C6orf62/SDCBP2/ABTB2/PSME2/ANGPTL2/ATP6V0A4/KLF15/SIX1/KCNH2/DAB2IP/SLC38A3/PRG4/ID2/TNRC6A/FAM107A/TP53BP1/TMEM52/RBM24/SPEG/ELL2/TMED9/STX12/SLC25A45/CALCRL
S8_01	S8_01	201	-0.211705	-0.944488	0.606343	0.662191	0.465495	5493	tags=22%, list=17%, signal=18%	CYFIP2/MAPK8/PROP1/STC1/ANK2/ACP6/FBLN2/CEP120/PHC2/HOXA7/KLK13/CD36/HESX1/MTURN/DIXDC1/HEY2/CXCL14/ITPR3/ASCL4/NEO1/CS/CALD1/MCTS1/ADAM11/DSCAM/MEIS1/ACADSB/POGZ/KRT32/FST/GEN1/RNF122/POLE2/TMEM169/NPAS3/OSR2/CLSTN2/DIO2/TP63/KRT23/BMP5/NFATC4/KCNK2/LYPD1
PAX8_B	PAX8_B	81	-0.237953	-0.920667	0.610365	0.664219	0.466921	3170	tags=15%, list=10%, signal=13%	CALD1/ACTN1/CAMK1D/FAM172A/TRERF1/ZNF385B/AC003665.1/IARS/ABLIM3/DIO2/NPM3/SH3GL3
FOXM1_01	FOXM1_01	212	-0.210612	-0.947283	0.610487	0.664219	0.466921	7190	tags=28%, list=22%, signal=22%	PTK7/CASQ2/PAX6/NUDT13/CRYGS/DCAF6/HMCN1/ARHGEF11/ZBTB20/PIAS3/KHDRBS1/HOXC4/MEF2C/CREB5/ZNF547/CRIM1/BFSP2/CNTN2/JARID2/C12orf66/ACTR3B/LRRC19/ASIC1/CEP120/HOXA7/COL3A1/SLC4A10/CDC25C/PRKAG1/EFNA1/HOXA3/FGFBP3/SLITRK1/SNAP25/CDKN1B/FAU/IP6K2/TGFB3/PABPC1/MACROD1/PRDX5/BCL6/YBX2/MAP2K6/PCDH17/EMP3/GEN1/NHLRC1/UQCRH/OGG1/RALY/TRMT112/GFRA3/CDKN2C/CHCHD7/DIO2/NFATC4/STMN1/LMO4/MARS
ACAWNRNSRCGG_UNKNOWN	ACAWNRNSRCGG_UNKNOWN	59	-0.254644	-0.921519	0.614068	0.666867	0.468782	5068	tags=20%, list=15%, signal=17%	SUMO1/UBE4B/RNF26/CIPC/KPNA6/CKB/ILF3/PCIF1/FKBP3/RBM3/MOK/TMEM187
AP2_Q3	AP2_Q3	228	0.206505	0.951941	0.61588	0.667586	0.469288	5725	tags=21%, list=17%, signal=18%	HIRA/FXR2/ST3GAL5/C6orf62/PURA/CNP/CTSA/LHX6/PPM1E/MAF/MGLL/CCDC136/MSI1/CHSY1/EPHA3/SLC12A4/FOXO3/SLC4A3/SMG1/LCOR/TBX3/TMEM132E/INO80D/ZBTB7A/RELB/TRIM33/CDK9/NFAT5/SLC30A3/GPRC5B/USF1/ADAM23/CACNA1G/CBLL1/RAB7A/CRTAC1/RASGEF1A/CPSF4/PRDM16/ARTN/SYT7/POLH/ESRRA/TFAP2C/MOV10/TMEM208/STAB1/RAB35/NCOA6
HIF1_Q5	HIF1_Q5	226	0.207919	0.954806	0.617391	0.667978	0.469564	5419	tags=19%, list=16%, signal=16%	ALDH1A2/RGS16/PPP1R3B/KCNG3/HIRA/BCL2L11/EIF2AK3/PDP2/LRP8/PPM1E/IRX4/SLC12A4/DLL4/BRSK2/SLC4A11/RELL2/TSKU/C15orf39/KDM3A/TMEM132E/ABCB6/QRICH1/BHLHE41/AGAP1/TRIM33/PITX2/ATL2/TIAL1/SLC39A7/SEC31A/ENTPD7/KLHL35/PSMD5/CHMP4B/PGM3/BTBD3/ARPC2/VAPB/EPO/ATP1B3/TBC1D20/SCYL1/SEZ6L2
CEBP_Q2	CEBP_Q2	211	-0.209698	-0.941198	0.618596	0.668037	0.469605	5722	tags=21%, list=17%, signal=17%	TBC1D16/TSC22D1/AAMP/LRRTM4/JARID2/NFKBIZ/STC1/NCKAP5/COL4A3/CEP120/CLIC4/COLEC10/HDAC4/CTDSPL2/EDN2/AFF2/OMA1/CLU/NEO1/RUVBL2/IP6K2/CHST7/PDGFRA/SLC25A12/FST/HMGN2/PCTP/MAP2K6/PDAP1/MAP4/SOBP/GEN1/BUD31/EIF4A1/CALML4/FOXN3/SUV39H1/NR2F2/KRT23/CHAC1/THRA/H3F3B/ITPK1/LYPD1
YNGTTNNNATT_UNKNOWN	YNGTTNNNATT_UNKNOWN	331	0.199615	0.957038	0.620087	0.668406	0.469864	3054	tags=13%, list=9%, signal=12%	OLFML3/CPEB4/LRRC4/DUSP10/IFIH1/PRDM1/HIC2/SEC24D/ARL4C/GADD45G/CLMN/ATP2A2/TSC22D2/SLC2A12/LHX6/EHD4/HIPK1/PLEKHS1/TAB2/RAPH1/ITPR1/C1orf116/FGB/HID1/TPCN2/PBX1/PIK3CD/SLC5A3/SLC24A2/EMP1/HTR2C/UGGT1/DYNC1H1/HOXA9/UBR5/CACNA1E/VEZF1/TOB1/HSH2D/BHLHE41/NUMB/THSD4/EDA/ZFPM2
YGTCCTTGR_UNKNOWN	YGTCCTTGR_UNKNOWN	80	0.232228	0.917527	0.623404	0.670737	0.471503	4617	tags=20%, list=14%, signal=17%	PPTC7/VGF/MANF/ATP2A2/ATN1/AAK1/HMGCS1/RELL2/TRIM2/ESRP2/ID2/CBX4/PRKCE/SCN2B/SYT7/HOXD11
YTTCCNNNGGAMR_UNKNOWN	YTTCCNNNGGAMR_UNKNOWN	46	-0.261048	-0.898188	0.630975	0.677628	0.476347	6788	tags=33%, list=21%, signal=26%	NDUFAF3/SNCAIP/SSBP3/IRX2/PCDH12/TUFM/EXD2/IPO4/C5orf38/HSD3B7/CCDC25/PPME1/DALRD3/RPL41/PRCP
SNACANNNYSYAGA_UNKNOWN	SNACANNNYSYAGA_UNKNOWN	87	0.227955	0.916315	0.640756	0.686533	0.482607	4274	tags=21%, list=13%, signal=18%	NOS3/CHPF/MYO1E/TRIP10/AAK1/DCUN1D4/WNT9A/SMCR8/STK10/TMEM59/TMEM132E/HMBOX1/UBE2H/MIER3/TIAL1/CBLL1/TMEM127/HACE1
GCGSCMNTTT_UNKNOWN	GCGSCMNTTT_UNKNOWN	66	0.241488	0.914023	0.641631	0.686533	0.482607	2838	tags=15%, list=9%, signal=14%	PPP2R2A/FAM193B/TRA2A/TSC22D2/COL27A1/PCYT2/OTUD7B/LCOR/PRDM10/TARDBP
RSRFC4_Q2	RSRFC4_Q2	176	-0.21303	-0.931376	0.647619	0.691667	0.486216	8002	tags=34%, list=24%, signal=26%	YJEFN3/PIK3R3/BZW2/TTYH2/PCDH9/MBNL2/TRIM55/CUX1/ARMCX6/CASQ2/ITGA7/HIBADH/RAB2A/IRS1/EPHA7/NEDD4/ANKMY2/KRT222/HOXC4/FGF12/RAP2C/TSC22D1/HDAC7/RASGEF1B/FILIP1/ACTR3B/CTNND2/EEF1A2/PLEKHA6/SLCO3A1/ATXN1/PRKAG1/MAP2K5/RNF145/AMPD1/SDHC/ADAM11/PTPN1/TGFB3/COL8A1/TRPS1/MID1IP1/PDGFRA/ITGB3BP/ZHX2/RGS3/CYP2E1/PMEPA1/STOML2/ZNF385B/ARHGAP36/RALY/TRMT10A/DTNB/TP63/POFUT1/SLCO2A1/MGST3/CRTAP
MEF2_03	MEF2_03	191	-0.209889	-0.932442	0.651685	0.694733	0.488371	6209	tags=25%, list=19%, signal=21%	ANKMY2/KRT222/MEF2C/NEIL3/AP3M1/FGF12/AARSD1/RAP2C/TSC22D1/HDAC7/HPGD/RASGEF1B/LRRTM4/NFIB/CTNND2/ENO3/FAM81A/CDK8/C9orf24/DYRK1B/MLLT3/HOXA3/NEK2/HCFC1R1/AMPD1/LRRC20/THOC6/ADAM11/ADK/PTPN1/NDRG2/COL8A1/DALRD3/HIST1H3A/PMEPA1/ZNF385B/ARHGAP36/RALY/AK8/TRMT10A/MYLK/SIK2/TP63/POFUT1/PHKA2/MGST3/CRTAP/HIST1H4A
MEF2_02	MEF2_02	182	0.207951	0.933311	0.655391	0.697403	0.490248	8561	tags=35%, list=26%, signal=26%	RASGRP3/SLC8A3/CPEB4/GNB4/NEXN-AS1/PPP2R2A/ZBTB18/HDAC9/FBXO40/MAFA/DLL4/RHOBTB1/LUZP1/TMEM182/NR0B2/ATP2A3/BCL9L/FITM1/TRIM33/ATP1B2/DIRAS1/NFAT5/HS3ST5/GPR153/ADAM23/SIK3/MYL2/NR2F1/ATF3/TPM2/GRIN2B/ARR3/GPR27/NR4A1/CLDN14/DLG2/RASGRF1/PAK6/KCNN1/CASQ1/HOXB4/AKR1B1/TYRO3/DGKI/KCNJ9/MYOCD/TIMP2/KLHDC8B/ESAM/EYA1/TNNC1/RASD2/TEF/CACNA2D3/NBEA/IKZF3/RCOR1/ARHGEF38/SYNPO2L/DZIP1L/PPARGC1A/MYOZ2/PCB…
HMEF2_Q6	HMEF2_Q6	117	0.218188	0.914188	0.658487	0.699416	0.491663	7419	tags=32%, list=23%, signal=25%	CDC42EP3/ZBTB18/GATA4/HDAC9/FBXO40/AFF4/DLL4/LUZP1/EP300/MYO9A/PRICKLE2/KLHL20/ZFPM2/HS3ST5/ATL2/TSC1/MAB21L2/MYL2/NFIX/SCML1/TPM2/GRIN2B/DYRK2/MTF1/CAPN1/NR4A1/PAK6/KCNN1/TSPEAR/SP6/KCNJ9/STARD13/TIMP2/EYA1/EHD1/GNG11/TNNC1
STAT1_03	STAT1_03	224	-0.205116	-0.930095	0.659889	0.699627	0.491811	5306	tags=18%, list=16%, signal=15%	NFKBIZ/GALR3/STC1/CHD4/SLC26A10/DNAJC5G/NXPH4/TJAP1/PREPL/CTDSPL2/MIR17HG/PUS3/CS/SKA2/CD9/RBM4B/MRPL34/ZNF568/AJUBA/ZNF570/GNB3/COX8A/H1F0/WWOX/GNG4/CLDN5/CHMP2A/C11orf74/BABAM1/SCNM1/PRR11/TBX5/SNX17/PCED1B/MRPL54/ZNF571/RPL28/RPS27/POC1A/INTS9/MARS
SREBP_Q3	SREBP_Q3	228	0.202841	0.935053	0.66309	0.70174	0.493297	7039	tags=26%, list=21%, signal=21%	ARHGAP30/INPP4A/ZBTB18/GADD45G/PDP2/IRF9/LRP8/LDLR/PPM1E/ZNF710/MAF/PDGFRB/HIPK1/LRCH4/HYAL1/NUFIP2/HID1/LONRF3/SRCIN1/SLC6A4/FNBP1/GRM6/IDH1/VSIG1/C1QTNF7/TMEM132E/VEZF1/FAM71A/QRICH1/HDX/HOXA10/PTHLH/DTX1/GGNBP2/AP5B1/HOXD10/MTF1/PRELP/ADD3/RBM24/HCN4/REEP1/STX4/DLG2/ELOVL5/ATP6V0C/FAM83H/KPNB1/BAZ2A/HIF1A/LUM/DNAJB5/HOXB4/PRKACA/SEMA3B/FBRS/ARFGAP2/GRN/TEAD2/WFIKKN2
ETF_Q6	ETF_Q6	112	0.219707	0.913804	0.665298	0.702796	0.494039	7636	tags=33%, list=23%, signal=25%	WAC/RRAGC/LRP8/ZSWIM8/MAN1C1/WNT3A/ZNF281/GNB1/KIF17/CACNA1E/TRIM33/RAP1GAP/CAMK2G/ZEB1/VAMP3/ARID1A/ZNF687/PRDM16/SLC41A1/ARTN/FAM13C/YY1AP1/KCND3/ASH1L/C1orf21/RUSC1/KCNQ4/RASAL2/YTHDF2/LINC01138/DR1/MIER1/MCU/FAM76A/LRRN2/MFN2/SRRM1
CACCCBINDINGFACTOR_Q6	CACCCBINDINGFACTOR_Q6	247	0.199889	0.932677	0.67666	0.713501	0.501564	6607	tags=25%, list=20%, signal=20%	SPRY4/GRK5/FXR2/ADCY5/SH3GLB2/ASB7/ENTPD2/ID3/C16orf72/KCNN4/TRPV3/LIN7B/LIMD2/ZNF296/RGS14/G3BP2/SEMA4C/ITGA5/FLNC/KDM2A/SRSF5/SPAG9/EDA/TRIM33/GIT1/MICALL1/MID2/CNTFR/DYRK1A/LRP1/ATL2/CPLX1/TIAL1/PLTP/KLHL35/SPRY2/JUP/PCBP4/CRK/PRDM16/CASKIN2/INHA/SPEG/REEP1/MORF4L2/DHRS11/SPAG17/TAOK1/HR/STMN4/EIF4E/UTP18/HIF1A/ENHO/SGTB/SDC1/GRM3/YTHDF2/SEMA3B/FBRS/HES1
RYTGCNWTGGNR_UNKNOWN	RYTGCNWTGGNR_UNKNOWN	101	-0.22316	-0.899828	0.682171	0.718009	0.504733	4139	tags=20%, list=13%, signal=17%	MET/CALY/E2F1/KIF9/TAF6L/YWHAQ/PBXIP1/ILF3/WDR34/NUDT3/KCNN2/DPCD/PHF21A/ITGB3BP/KIAA1324/STOML2/SOX12/FXYD6/KATNAL2/NFATC4
RNTCANNRNNYNATTW_UNKNOWN	RNTCANNRNNYNATTW_UNKNOWN	47	-0.253973	-0.874869	0.68616	0.720298	0.506343	2501	tags=15%, list=8%, signal=14%	SAMD11/UBE2R2/ZHX2/MAP2/NUAK2/MYB/KRT23
EGR_Q6	EGR_Q6	252	0.198685	0.928394	0.686825	0.720298	0.506343	6648	tags=23%, list=20%, signal=19%	CACNA1B/HK2/CALR/ACE/BCL2L11/CELSR3/RAB26/CAMKV/COL27A1/VKORC1L1/GAD1/MIR22HG/NR5A1/HNRNPL/MGLL/MSI1/AK5/DLL4/HID1/SRCIN1/PRDM10/ABCB6/QRICH1/ASB1/RELB/MMP1/REPS2/CBX4/DLX3/ING2/TRAF4/GBX2/RASGEF1A/HAS3/ZFP36/GRB2/HCN4/SPEG/MORF4L2/KCNJ10/TMEM56/TFAP2C/RHOG/KIFC2/LYPLA2/CALU/LMAN1/C1orf21/KDM6A/ACER3/KPNB1/DNAJB5/RASAL2/APLP2/YTHDF2/ZNF414/FBRS/NPAS4
YRCCAKNNGNCGC_UNKNOWN	YRCCAKNNGNCGC_UNKNOWN	59	-0.241009	-0.872177	0.701521	0.734385	0.516245	5119	tags=22%, list=16%, signal=19%	MAGIX/ZNF341/DCTPP1/FLNA/DNAJC11/PTGES3/GNAS/HOXA6/PSIP1/PIGO/KIAA1324/GRIK3/DNAJC22
IK3_01	IK3_01	197	-0.201842	-0.899298	0.741573	0.774532	0.544467	4942	tags=20%, list=15%, signal=17%	TSC22D1/WDR62/ANK3/EGR1/PDCD10/ASIC1/CEP120/TJAP1/MMS22L/DBNDD2/ZNF362/SLITRK1/SRPX2/STARD8/CBX8/SLC6A9/SUGCT/TMEM88/STARD3/ACTN1/SKA2/IL11RA/BCAM/RNF43/EXOC3L1/DHRS4/RBBP9/PRRT2/FAM57B/PRR11/AC003665.1/RBX1/PAN2/CCDC148/MDP1/DIO2/PCDH10/NOA1/AAMDC
E4BP4_01	E4BP4_01	195	-0.200584	-0.894849	0.742537	0.774532	0.544467	6198	tags=23%, list=19%, signal=18%	NMT2/HOXC4/RABL6/PGK1/CREB5/TSC22D1/CRIM1/ACSL4/NCKAP5/SUMO1/NAA60/TMEM185A/ZDHHC14/CDK8/ATXN1/ETV4/RNF145/ARRDC3/MIOX/ETV5/PIP4K2B/FBXO3/PRICKLE1/TUBA1A/CALM2/CHIC2/SIDT1/AP1S2/MPP2/ZHX2/POGZ/HIST3H2A/MAP2K6/MAP4/PMEPA1/ENSA/RGS6/ERGIC1/SULF1/EEF2/PCK2/NREP/OSBPL6/HIST3H2BB
SOX9_B1	SOX9_B1	213	-0.200521	-0.902803	0.743925	0.774589	0.544507	5346	tags=20%, list=16%, signal=17%	ZBTB8OS/PNRC1/NFIB/STC1/CDK8/BCL11B/PCDH12/RBBP4/CSDC2/EFNA1/CD36/FEN1/E2F1/ARF4/NEO1/TMEM88/SLC39A9/CDKN1B/KIF20B/PHC1/KCNN2/FGFR2/CCDC85B/MEIS1/SEMA6C/FANK1/HMGB1/RGS3/FST/ZNF277/MAOB/NAA38/DUSP6/CASC2/ERH/CPNE1/PTMA/DPYSL2/DOCK4/ARHGEF19/TMEM258/CDON
NCX_01	NCX_01	142	-0.208732	-0.875457	0.759443	0.789332	0.554871	2864	tags=27%, list=9%, signal=25%	CDC14A/DHX38/ABHD17B/NKIRAS2/SNCAIP/ATP8B4/WDPCP/DUSP14/HNF1A/HOXC4/PTPN4/TPI1P2/ING3/SLC6A14/ANK2/TXNL4B/DNAJC7/KLF12/GNAS/USPL1/IP6K2/RNF43/GPC3/GNG4/SEMA5B/LTB4R2/RPP21/HOXC11/MAP4/LMO1/EMC9/PAN2/TUT1/CHCHD7/THRA/BMP5/JADE1/RPL4
CCCNNNNNNAAGWT_UNKNOWN	CCCNNNNNNAAGWT_UNKNOWN	96	-0.215125	-0.856931	0.772102	0.801056	0.563112	6987	tags=28%, list=21%, signal=22%	CAMKMT/NKIRAS2/FLOT1/FIZ1/ECH1/TSPAN33/ZNF524/PAX2/TBC1D14/TMUB2/STX10/KPNA6/DNAJC7/TJAP1/PREPL/PAGR1/SNAP25/ACTN1/BRD3/ZSCAN32/MGME1/PDGFRA/RALY/DEPTOR/NOB1/CDC45/SZRD1
HOXA3_01	HOXA3_01	13	0.296922	0.766341	0.77453	0.802143	0.563876	2599	tags=23%, list=8%, signal=21%	LMO2/RBMS1/TXNRD1
EVI1_03	EVI1_03	50	-0.23763	-0.827291	0.782101	0.808542	0.568375	1645	tags=14%, list=5%, signal=13%	CACNA1D/HOXA3/TMEM47/DCAF11/CHCHD7/PLAC1/ADPRHL1
YTCCCRNNAGGY_UNKNOWN	YTCCCRNNAGGY_UNKNOWN	68	0.217979	0.832406	0.784648	0.809735	0.569213	5952	tags=19%, list=18%, signal=16%	ST3GAL1/HS6ST2/SOWAHC/CLEC18C/SNAPC3/CDK9/ATL2/ORMDL3/HACE1/TDG/SLC9A1/WNK1/TBX6
PAX8_01	PAX8_01	35	-0.244322	-0.801275	0.790875	0.814713	0.572712	8911	tags=40%, list=27%, signal=29%	CITED2/LMO3/NABP2/IFT80/SMC4/NKX2-8/DLEU1/RERG/ACTN1/CAMK1D/PCDH7/ACADSB/FAM172A/AC003665.1
PR_01	PR_01	127	0.200279	0.858968	0.8	0.821959	0.577806	9024	tags=34%, list=27%, signal=25%	RAB37/MPRIP/SCNN1A/NSD1/TIE1/SKIL/ADCY6/WNT4/SEMA4C/BHLHE40/TRIB2/CNGB3/GRB2/TECTA/TMEM86A/GDNF/AGAP2/KCTD4/RBM24/FIGN/DLG2/SENP3/HOXA2/EPG5/ARHGAP32/SDC1/TYRO3/WFIKKN2/HOXC5/JPH1/ZNF654/RTKN/PYGM/PDZD9/ARHGAP6/LARP1B/MBP/FBXO9/PDGFB/SLC26A7/PPP1CC/FSTL5/VAMP2
HOXA4_Q2	HOXA4_Q2	226	-0.194003	-0.880538	0.800738	0.821959	0.577806	6169	tags=22%, list=19%, signal=18%	HNF1A/HOXC4/MEF2C/CREB5/UHRF1BP1/PIM1/SNX15/NUP54/GLMN/RWDD3/STC1/BOC/APEX2/PLEKHA6/PHC2/FMO5/HDAC4/RPAP2/EDN2/SLITRK1/CHMP1B/TMEM31/PBXIP1/LTBP1/NEO1/CS/H2AFX/MYBPC2/ZFP36L2/RNF43/AP1S2/GPC3/POGZ/STOML2/CARF/LMO1/SLC37A4/DUSP6/TUT1/BMPR1B/MAP2/FOXN3/CMTM4/RFX5/THRA/BMP5/JADE1/ST5/RPA3
LXR_Q3	LXR_Q3	73	0.213844	0.82954	0.805497	0.825386	0.580215	2594	tags=11%, list=8%, signal=10%	SGK1/ABCA1/NR5A1/MSI1/PRKCG/DRD1/NFKBIA/KDM2A
GGAMTNNNNNTCCY_UNKNOWN	GGAMTNNNNNTCCY_UNKNOWN	110	-0.20606	-0.838556	0.814453	0.833094	0.585633	4377	tags=16%, list=13%, signal=14%	MEA1/FEN1/MISP/ZNF227/SLC16A4/KLHDC3/SF3A1/HSD3B7/RRAS/TSNAXIP1/CSNK2B/C11orf74/DAZAP1/FAM57B/TMEM258/HIRIP3/STMN1/MRPL24
PR_02	PR_02	115	-0.205579	-0.840929	0.817289	0.834525	0.58664	5131	tags=19%, list=16%, signal=16%	NCKAP5/KRT20/RWDD1/PHC2/DSTN/CD36/CXCL14/ZNF395/IP6K2/ST13/XPNPEP3/MPC2/RGS3/BCL6/EEF1B2/LGI1/ZNF277/RBM3/DOCK4/ZP3/KLHL5/HAUS4
EVI1_06	EVI1_06	17	0.266315	0.729327	0.823158	0.839043	0.589816	4590	tags=18%, list=14%, signal=15%	RNF11/GRIN2B/ARPC2
CTCNANGTGNY_UNKNOWN	CTCNANGTGNY_UNKNOWN	78	-0.211458	-0.813351	0.848485	0.863344	0.606899	5651	tags=24%, list=17%, signal=20%	HDAC7/CYFIP2/PAX2/RBM15B/ASIC1/CGREF1/PRKAG1/HNRNPF/CKB/ALDH18A1/IPO4/TUBB/GNA14/ZHX2/FBXW9/LMO1/H1FX/ARHGEF19/JADE1
NKX3A_01	NKX3A_01	188	-0.19258	-0.851914	0.854717	0.868165	0.610287	3396	tags=23%, list=10%, signal=21%	PAX6/ZNF521/DLC1/RP1L1/KREMEN1/KIAA1211L/SLC25A25/NEDD4/HOXC4/CREB5/AP3M1/PROCR/LOXL2/STC1/NCKAP5/CYP26C1/CEP120/HOXA3/SLITRK1/ZBTB9/HOXA6/CASC3/ASCL4/MID1/ADAM11/ADK/SH3KBP1/COA3/PAX9/SUPT3H/SPDEF/DCAF11/LMO1/COMMD6/COMMD3/EGR2/GEMIN2/FOXN3/TP63/THRA/H3F3B/BMP5/EFEMP1/HIST1H4C
GGCKCATGS_UNKNOWN	GGCKCATGS_UNKNOWN	63	0.20341	0.769267	0.871036	0.883197	0.620854	6444	tags=22%, list=20%, signal=18%	HK2/FXR2/CXCR4/BASP1/RDH10/FUT8/OVOL1/CBFB/MORC3/RUNX1T1/NF1/CLOCK/TRMT2A/GRM3
SRF_01	SRF_01	49	-0.219976	-0.765292	0.876209	0.886894	0.623453	8386	tags=37%, list=25%, signal=27%	ANXA6/MUS81/WDR1/TGFB1I1/TNMD/PFN1/EGR1/ACTG2/STX10/MYL6/TAZ/MYH11/FLNA/DIXDC1/CALD1/ACTN1/EGR2/THBS1
TTCNRGNNNNTTC_HSF_Q6	TTCNRGNNNNTTC_HSF_Q6	133	0.192373	0.832337	0.878486	0.887653	0.623986	8576	tags=35%, list=26%, signal=26%	PURA/INHBB/LRP8/NR4A3/NFATC3/DNAJA1/EGR3/HSP90AB1/GPR50/SERPINH1/HSPA8/SCRN2/AHSA1/ZNF462/HSPA1B/CNGB3/CACNA1G/SPIN1/NR2F1/CDKL5/ACBD3/CANX/MORF4L2/UBQLN1/NUDT4/STX4/HSPH1/FKBP4/HOXA2/DNAJB5/MKNK2/MYRF/HSPA1L/EIF4A2/GATA6/SPTY2D1/E2F3/ATP2C1/XPO1/MECOM/FOSB/CHORDC1/ZNF148/GPR4/ZMIZ1/LRRC2
ALX4_01	ALX4_01	13	-0.262498	-0.663848	0.885277	0.892962	0.627719	3525	tags=23%, list=11%, signal=21%	LMO3/SNAP25/ZNF570
TFIII_Q6	TFIII_Q6	187	0.184514	0.832536	0.887712	0.893866	0.628354	9188	tags=36%, list=28%, signal=26%	HEXIM1/MIR22HG/MAF/MSI1/PHF23/CDK12/ADAM10/STX1B/PBX1/FAM20A/CCND2/RHBDL3/BCL9L/NLGN2/PCGF2/NPTN/GGN/LRP1/CBX4/JUP/NFIX/TSEN54/RHBDL2/CASKIN2/INHA/TMEM86A/SYT7/HOXD11/MAP4K3/APC2/CAPN1/KCNJ10/CAPN5/RORC/SMG7/RAB35/C1orf21/NCOA6/PRRX1/DGKZ/UTP18/KPNB1/BAZ2A/ZNF580/ASCL1/PTCH2/ARHGAP44/HOXC10/PSME3/APPBP2/HOXC5/MAX/NKX2-1/SHANK2/FOXB1/ST3GAL2/XPO1/JPH3/YPEL4/RCOR2/VPS13C/WDR81/BAHD1/EED/TCF7L1/PPP1…
PAX3_01	PAX3_01	18	-0.245568	-0.68485	0.892857	0.897491	0.630903	4430	tags=33%, list=13%, signal=29%	NOTCH2/MAP1A/ZIC1/KCNE4/CBX8/YARS
LFA1_Q6	LFA1_Q6	223	-0.183114	-0.829856	0.901852	0.904967	0.636158	6301	tags=22%, list=19%, signal=18%	CCDC177/FIZ1/MCRS1/NEURL1/IFRD2/ADAMTS4/POLD4/IMMT/ELP5/ZNF524/BOC/TUBA4B/DPF2/BCL11B/KLK13/DTD2/GABARAP/CKB/PYGO2/IQCD/COX7A2L/NDUFA4L2/ROM1/CEBPB/TMEM88/TUBA1A/BACE1/CHP1/RBM12/BCL6/PPM1J/NDUFS2/CLIC5/OLFML2A/ARL4D/MRPL40/GSS/STOML2/NAA38/TTC9C/CCDC148/MAZ/CPNE1/NPAS3/NACA/TMEM256/HARS2/CAV1
YNTTTNNNANGCARM_UNKNOWN	YNTTTNNNANGCARM_UNKNOWN	52	0.205545	0.744284	0.914163	0.915739	0.64373	4601	tags=17%, list=14%, signal=15%	GRK5/TIAF1/LDB2/DNAH5/GPR158/MSX2/EVX1/VDR/CLIP1
AHRARNT_02	AHRARNT_02	12	-0.251665	-0.626144	0.924125	0.924125	0.649625	5891	tags=25%, list=18%, signal=21%	NRF1/EGR1/HINT1
