# Supplementary material for: G-quadruplex binders as cytostatic modulators of innate immune genes in cancer cells
Source: Nucleic Acids Res. 2021 Jun 17;49(12):6673–86. doi: 10.1093/nar/gkab500 (PMC8266585; doi:10.1093/nar/gkab500)
Supplement: gkab500_Supplemental_Files [file gkab500_supplemental_files.zip › SD9.xlsx]

## Sheet: SD9
ID	Description	setSize	enrichmentScore	NES	pvalue	p.adjust	qvalues	rank	leading_edge	core_enrichment
GO_RESPONSE_TO_TYPE_I_INTERFERON	GO_RESPONSE_TO_TYPE_I_INTERFERON	78	0.767574	3.03583	0.000203459	0.00306272	0.00215922	885	tags=44%, list=3%, signal=43%	MX1/OAS3/C19orf66/OAS2/OASL/XAF1/NLRC5/RSAD2/TRIM56/BST2/IFIT3/MX2/IFI27/USP18/IFNB1/ISG15/IFIT2/IFI6/SAMHD1/IFIT1/STAT2/IFI35/IRF7/IFITM1/IRF1/IFITM3/STAT1/PSMB8/SP100/HLA-F/IRF9/ZBP1/ISG20/MYD88
GO_DEFENSE_RESPONSE_TO_VIRUS	GO_DEFENSE_RESPONSE_TO_VIRUS	189	0.669795	3.03368	0.000207555	0.00306272	0.00215922	1530	tags=34%, list=5%, signal=33%	MX1/OAS3/C19orf66/OAS2/OASL/NLRC5/RSAD2/DHX58/TRIM56/BST2/IFIT3/MX2/IFI27/IFNB1/IFNL3/ISG15/IFIT2/DDX60/IFI6/SAMHD1/IFIT1/STAT2/PARP9/IRF7/IFITM1/PLSCR1/HERC5/IRF1/PML/DDX58/RTP4/IFNL1/IFITM3/PMAIP1/ZC3HAV1/CXCL10/IFIH1/STAT1/TRIM38/GBP3/TMEM173/IFNL2/EIF2AK2/DTX3L/BPIFA1/IL15/SPON2/GBP1/NPLOC4/IRF9/UNC13D/TRIM22/ISG20/TNFAIP3/IFIT5/PUM2/ADARB1/MICA/TRIM5/ADAR/TRIM25/ZMPSTE24/F2RL1/IFI44L/TRAF3
GO_NEGATIVE_REGULATION_OF_VIRAL_GENOME_REPLICATION	GO_NEGATIVE_REGULATION_OF_VIRAL_GENOME_REPLICATION	46	0.808669	2.87413	0.000204666	0.00306272	0.00215922	1123	tags=41%, list=3%, signal=40%	MX1/OAS3/C19orf66/OASL/RSAD2/BST2/PARP10/IFNB1/IFNL3/ISG15/IFIT1/CCL5/IFITM1/PLSCR1/IFITM3/ZC3HAV1/EIF2AK2/ISG20/IFIT5
GO_RESPONSE_TO_VIRUS	GO_RESPONSE_TO_VIRUS	262	0.603003	2.84196	0.000210659	0.00306272	0.00215922	1776	tags=30%, list=5%, signal=28%	MX1/OAS3/C19orf66/OAS2/OASL/LGALS9/NLRC5/RSAD2/DHX58/CYP1A1/CCL22/TRIM56/BST2/IFIT3/MX2/IFI27/IFNB1/IFNL3/ISG15/IFIT2/DDX60/IFI6/SAMHD1/IFIT1/CCL5/STAT2/IFI44/PARP9/IRF7/IFITM1/PLSCR1/HERC5/IRF1/PML/DDX58/RTP4/IFNL1/IFITM3/PMAIP1/ZC3HAV1/CXCL10/IFIH1/STAT1/TRIM38/MAPK11/LCN2/GBP3/TMEM173/BCL2L11/IFNL2/EIF2AK2/DTX3L/BPIFA1/IL15/SPON2/GBP1/NPLOC4/IRF9/UNC13D/TRIM22/ISG20/TNFAIP3/CXCR4/IFIT5/PUM2/AD…
GO_NEGATIVE_REGULATION_OF_VIRAL_PROCESS	GO_NEGATIVE_REGULATION_OF_VIRAL_PROCESS	76	0.716726	2.82319	0.000202922	0.00306272	0.00215922	3197	tags=41%, list=10%, signal=37%	MX1/OAS3/C19orf66/OASL/TRIM21/RSAD2/BST2/PARP10/IFNB1/IFNL3/ISG15/IFIT1/CCL5/IFITM1/PLSCR1/PML/TRIM14/IFITM3/ZC3HAV1/STAT1/EIF2AK2/ISG20/IFIT5/TRIM5/TRIM25/TRIM31/APOBEC3H/TARDBP/TRIM26/MID2/RNASEL
GO_INTERFERON_GAMMA_MEDIATED_SIGNALING_PATHWAY	GO_INTERFERON_GAMMA_MEDIATED_SIGNALING_PATHWAY	77	0.659437	2.60442	0.000202963	0.00306272	0.00215922	3489	tags=45%, list=11%, signal=41%	OAS3/OAS2/OASL/TRIM21/NLRC5/PARP14/PARP9/IRF7/IRF1/PML/ICAM1/STAT1/TRIM38/SP100/PPARG/B2M/NMI/HLA-F/GBP1/IRF9/TRIM22/PTAFR/TRIM5/TRIM25/IRGM/TRIM31/HLA-E/IRF5/HLA-A/HSP90AB1/TRIM26/HLA-DQA1/HLA-B/SOCS1/CAMK2G
GO_NEGATIVE_REGULATION_OF_MULTI_ORGANISM_PROCESS	GO_NEGATIVE_REGULATION_OF_MULTI_ORGANISM_PROCESS	139	0.597567	2.58884	0.000206398	0.00306272	0.00215922	1776	tags=27%, list=5%, signal=25%	MX1/OAS3/C19orf66/OASL/TRIM21/RSAD2/DHX58/BST2/PARP10/PAEP/IFNB1/IFNL3/ISG15/IFIT1/CCL5/IFITM1/PLSCR1/PML/TRIM14/IFITM3/ZC3HAV1/SQSTM1/CALR/STAT1/TRIM38/ACVR1C/EIF2AK2/BPIFA1/NPLOC4/ISG20/TNFAIP3/IFIT5/TRIM5/TRIM25/NPPC/TRIM31/MICB
GO_REGULATION_OF_VIRAL_GENOME_REPLICATION	GO_REGULATION_OF_VIRAL_GENOME_REPLICATION	79	0.651814	2.58284	0.000204165	0.00306272	0.00215922	2048	tags=32%, list=6%, signal=30%	MX1/OAS3/C19orf66/OASL/RSAD2/BST2/PARP10/IFI27/IFNB1/IFNL3/ISG15/IFIT1/CCL5/IFITM1/PLSCR1/IFITM3/ZC3HAV1/TRIM38/EIF2AK2/ISG20/IFIT5/ADARB1/ADAR/DDX3X/APOBEC3H
GO_RESPONSE_TO_INTERFERON_BETA	GO_RESPONSE_TO_INTERFERON_BETA	24	0.831294	2.5402	0.000199521	0.00306272	0.00215922	3059	tags=58%, list=9%, signal=53%	XAF1/BST2/IFNB1/IFITM1/PLSCR1/IRF1/IFITM3/STAT1/TMEM173/IRGM/TLR3/CDC34/PNPT1/TREX1
GO_REGULATION_OF_VIRAL_LIFE_CYCLE	GO_REGULATION_OF_VIRAL_LIFE_CYCLE	120	0.591858	2.5092	0.000205381	0.00306272	0.00215922	1719	tags=28%, list=5%, signal=26%	MX1/OAS3/C19orf66/OASL/LGALS9/TRIM21/RSAD2/BST2/TMPRSS2/PARP10/IFI27/IFNB1/IFNL3/ISG15/IFIT1/CCL5/IFITM1/PLSCR1/PML/IFITM3/ZC3HAV1/TRIM38/EIF2AK2/ISG20/P4HB/LAMP3/IFIT5/ADARB1/TRIM5/ADAR/TRIM25/TRIM31/DDX3X
GO_RESPONSE_TO_INTERFERON_GAMMA	GO_RESPONSE_TO_INTERFERON_GAMMA	157	0.553723	2.443	0.000206356	0.00306272	0.00215922	3240	tags=32%, list=10%, signal=29%	OAS3/C19orf66/OAS2/OASL/LGALS9/TRIM21/NLRC5/CCL22/BST2/PARP14/CCL5/PARP9/IRF7/IFITM1/IRF1/PML/ICAM1/IFITM3/CCL26/GBP4/STAT1/SEC61A1/TRIM38/SP100/PPARG/B2M/NMI/HLA-F/CCL17/GBP1/IRF9/TRIM22/PTAFR/DAPK3/TRIM5/TRIM25/CXCL16/CX3CL1/IRGM/TRIM31/CCL2/HLA-E/IRF5/TLR3/HLA-A/HSP90AB1/TRIM26/HLA-DQA1/HLA-B/STXBP1/SOCS1
GO_DEFENSE_RESPONSE_TO_OTHER_ORGANISM	GO_DEFENSE_RESPONSE_TO_OTHER_ORGANISM	347	0.493897	2.39399	0.000215378	0.00306272	0.00215922	1776	tags=24%, list=5%, signal=23%	MX1/OAS3/C19orf66/OAS2/OASL/IGHE/NLRC5/RSAD2/DHX58/TRIM56/BST2/IFIT3/MX2/IFI27/BATF2/IFNB1/IFNL3/ISG15/IFIT2/DDX60/IFI6/OPTN/SAMHD1/IFIT1/STAT2/PARP9/IRF7/IFITM1/PLSCR1/HERC5/IRF1/PML/MAPK3/DDX58/RTP4/IFNL1/IGHM/IFITM3/PMAIP1/ZC3HAV1/CXCL10/IFIH1/EPHA2/S100A9/STAT1/TRIM38/LCN2/GBP3/TMEM173/IFNL2/EIF2AK2/DTX3L/VGF/BPIFA1/IL15/SPON2/GBP1/NPLOC4/IRF9/UNC13D/TRIM22/ISG20/MYD88/DEFB1/PGC/TNFAIP3/CHGA/…
GO_VIRAL_GENOME_REPLICATION	GO_VIRAL_GENOME_REPLICATION	102	0.574797	2.37328	0.000204207	0.00306272	0.00215922	2301	tags=26%, list=7%, signal=25%	MX1/OAS3/C19orf66/OASL/RSAD2/BST2/PARP10/IFI27/IFNB1/IFNL3/ISG15/IFIT1/CCL5/IFITM1/PLSCR1/IFITM3/ZC3HAV1/TRIM38/EIF2AK2/ISG20/IFIT5/ADARB1/ADAR/DDX3X/CCL2/APOBEC3H/ROCK2
GO_REGULATION_OF_VIRAL_ENTRY_INTO_HOST_CELL	GO_REGULATION_OF_VIRAL_ENTRY_INTO_HOST_CELL	24	0.77004	2.35302	0.000199521	0.00306272	0.00215922	3169	tags=54%, list=10%, signal=49%	LGALS9/TRIM21/TMPRSS2/IFITM1/IFITM3/TRIM38/P4HB/TRIM5/TRIM25/TRIM31/TRIM26/MID2/HS3ST5
GO_LYMPHOCYTE_MIGRATION	GO_LYMPHOCYTE_MIGRATION	71	0.603877	2.35068	0.000204165	0.00306272	0.00215922	4865	tags=45%, list=15%, signal=38%	APOD/CCL22/CCL5/ICAM1/PADI2/CXCL10/CCL26/CCL17/GCSAM/CXCL11/CH25H/CXCL16/CX3CL1/STK39/CCL2/ADAM10/PIK3CD/ECM1/MYO1G/OXSR1/STK10/RIPK3/CXCL12/MIA3/GPR183/PTK2B/CRK/SLC12A2/TNFRSF14/ARTN/RET/CCL20
GO_RESPONSE_TO_INTERFERON_ALPHA	GO_RESPONSE_TO_INTERFERON_ALPHA	19	0.807343	2.31911	0.000203791	0.00306272	0.00215922	1362	tags=47%, list=4%, signal=45%	BST2/IFIT3/MX2/IFIT2/IFITM1/IFITM3/EIF2AK2/LAMP3/ADAR
GO_O_GLYCAN_PROCESSING	GO_O_GLYCAN_PROCESSING	52	0.622659	2.27588	0.000202265	0.00306272	0.00215922	2662	tags=37%, list=8%, signal=34%	ST6GAL1/MUC4/ST3GAL4/ST6GALNAC4/MUCL1/ST3GAL1/MUC5B/MUC2/MUC3A/GCNT4/MUC5AC/MUC12/B3GNT4/B3GNT2/MUC19/MUC20/C1GALT1/B3GNT3/MUC6
GO_ANTIGEN_PROCESSING_AND_PRESENTATION_OF_ENDOGENOUS_ANTIGEN	GO_ANTIGEN_PROCESSING_AND_PRESENTATION_OF_ENDOGENOUS_ANTIGEN	16	0.816715	2.25624	0.000201857	0.00306272	0.00215922	3172	tags=62%, list=10%, signal=56%	TAP2/TAP1/B2M/HLA-F/ERAP1/ERAP2/HLA-E/TAPBP/HLA-A/HLA-B
GO_REGULATION_OF_MULTI_ORGANISM_PROCESS	GO_REGULATION_OF_MULTI_ORGANISM_PROCESS	333	0.465682	2.24785	0.000215008	0.00306272	0.00215922	2144	tags=21%, list=7%, signal=20%	MX1/OAS3/C19orf66/OASL/LGALS9/TRIM21/RSAD2/DHX58/BST2/TMPRSS2/PARP10/PAEP/IFI27/IFNB1/IFNL3/ISG15/DDX60/OPTN/IFIT1/CCL5/PARP9/IFITM1/PLSCR1/HERC5/PML/TRIM14/MAPK3/DDX58/INHBA/IFITM3/ZC3HAV1/SQSTM1/CALR/STAT1/TRIM38/LHFPL2/TMEM173/BCL2L11/ACVR1C/EIF2AK2/DTX3L/BPIFA1/IL15/NPLOC4/INHBB/ISG20/P4HB/PGC/TNFAIP3/CACNA1H/LAMP3/PTAFR/IFIT5/PUM2/ADARB1/TRIM5/ADAR/TRIM25/CX3CL1/ZMPSTE24/F2RL1/TRAF3/NPPC/TRI…
GO_REGULATION_OF_SYMBIOSIS_ENCOMPASSING_MUTUALISM_THROUGH_PARASITISM	GO_REGULATION_OF_SYMBIOSIS_ENCOMPASSING_MUTUALISM_THROUGH_PARASITISM	192	0.492603	2.23534	0.000208203	0.00306272	0.00215922	3197	tags=26%, list=10%, signal=23%	MX1/OAS3/C19orf66/OASL/LGALS9/TRIM21/RSAD2/BST2/TMPRSS2/PARP10/IFI27/IFNB1/IFNL3/ISG15/IFIT1/CCL5/IFITM1/PLSCR1/PML/TRIM14/IFITM3/ZC3HAV1/SQSTM1/STAT1/TRIM38/BCL2L11/EIF2AK2/BPIFA1/ISG20/P4HB/LAMP3/IFIT5/ADARB1/TRIM5/ADAR/TRIM25/F2RL1/TRIM31/DDX3X/APOBEC3H/EP300/OSBP/TARDBP/TRIM26/CDK9/MID2/PPIB/HS3ST5/RNASEL
GO_ANTIGEN_PROCESSING_AND_PRESENTATION_OF_ENDOGENOUS_PEPTIDE_ANTIGEN	GO_ANTIGEN_PROCESSING_AND_PRESENTATION_OF_ENDOGENOUS_PEPTIDE_ANTIGEN	11	0.893694	2.22635	0.000202265	0.00306272	0.00215922	3172	tags=91%, list=10%, signal=82%	TAP2/TAP1/B2M/HLA-F/ERAP1/ERAP2/HLA-E/TAPBP/HLA-A/HLA-B
GO_NEGATIVE_REGULATION_OF_TYPE_I_INTERFERON_PRODUCTION	GO_NEGATIVE_REGULATION_OF_TYPE_I_INTERFERON_PRODUCTION	41	0.6414	2.22263	0.000203791	0.00306272	0.00215922	1432	tags=29%, list=4%, signal=28%	UBE2L6/NLRC5/DHX58/UBA7/ISG15/HERC5/DDX58/IFIH1/NMI/NPLOC4/TNFAIP3/TRIM25
GO_REGULATION_OF_MAST_CELL_ACTIVATION	GO_REGULATION_OF_MAST_CELL_ACTIVATION	32	0.676743	2.22094	0.000202184	0.00306272	0.00215922	3562	tags=41%, list=11%, signal=36%	LGALS9/HMOX1/PLSCR1/CD300LF/UNC13D/GAB2/NR4A3/VAMP8/GATA2/IL13/FGR/STXBP1/ADORA2B
GO_MAST_CELL_MEDIATED_IMMUNITY	GO_MAST_CELL_MEDIATED_IMMUNITY	40	0.642105	2.21455	0.000203542	0.00306272	0.00215922	3562	tags=48%, list=11%, signal=42%	LGALS9/HMOX1/SPON2/SERPINB9/UNC13D/GAB2/NR4A3/CHGA/BTK/VAMP8/GATA2/KIT/PIK3CD/RASGRP1/IL13/FGR/LAT/STXBP1/ADORA2B
GO_NEGATIVE_REGULATION_OF_INNATE_IMMUNE_RESPONSE	GO_NEGATIVE_REGULATION_OF_INNATE_IMMUNE_RESPONSE	41	0.636339	2.20509	0.000203791	0.00306272	0.00215922	1774	tags=34%, list=5%, signal=32%	LGALS9/NLRC5/DHX58/PARP14/CEACAM1/SAMHD1/DUSP10/PPARG/NMI/HLA-F/SERPINB9/TNFAIP3/MICA/HLA-E
GO_T_CELL_MIGRATION	GO_T_CELL_MIGRATION	42	0.629986	2.19611	0.000203211	0.00306272	0.00215922	7633	tags=64%, list=23%, signal=49%	APOD/CCL5/ICAM1/CXCL10/CCL26/CXCL11/CXCL16/STK39/CCL2/ADAM10/PIK3CD/ECM1/MYO1G/OXSR1/RIPK3/CXCL12/GPR183/CRK/SLC12A2/TNFRSF14/CCL20/WNK1/WNT5A/SPN/APP/LRCH1/ITGB7
GO_CELLULAR_RESPONSE_TO_INTERFERON_BETA	GO_CELLULAR_RESPONSE_TO_INTERFERON_BETA	16	0.792182	2.18846	0.000201857	0.00306272	0.00215922	3059	tags=56%, list=9%, signal=51%	IFNB1/IRF1/STAT1/TMEM173/IRGM/TLR3/CDC34/PNPT1/TREX1
GO_REGULATION_OF_LEUKOCYTE_DEGRANULATION	GO_REGULATION_OF_LEUKOCYTE_DEGRANULATION	39	0.636488	2.18216	0.000203252	0.00306272	0.00215922	5083	tags=46%, list=15%, signal=39%	LGALS9/HMOX1/CEACAM1/HLA-F/ITGAM/UNC13D/GAB2/PTAFR/F2RL1/VAMP8/GATA2/IL13/FGR/STXBP1/ADORA2B/FOXF1/CD177/STX4
GO_MAST_CELL_ACTIVATION	GO_MAST_CELL_ACTIVATION	48	0.607442	2.17912	0.000203874	0.00306272	0.00215922	3562	tags=40%, list=11%, signal=35%	LGALS9/HMOX1/PLSCR1/CD300LF/UNC13D/GAB2/NR4A3/CHGA/BTK/VAMP8/GATA2/KIT/PIK3CD/RASGRP1/IL13/FGR/LAT/STXBP1/ADORA2B
GO_ADAPTIVE_IMMUNE_RESPONSE	GO_ADAPTIVE_IMMUNE_RESPONSE	303	0.455364	2.17789	0.000213356	0.00306272	0.00215922	3949	tags=29%, list=12%, signal=26%	IGHE/RSAD2/TAP2/ULBP2/IFNB1/CEACAM1/IRF7/IRF1/ICAM1/IL1RL1/DUSP10/CD274/IGHM/RFTN1/RC3H1/CTSH/PRDM1/RAET1L/TAP1/B2M/CTSL/HLA-F/ZBTB7B/CTSS/ERAP1/RNF19B/TFEB/ERAP2/SH2D1B/UNC13D/VTCN1/BTN3A2/TRGC2/SWAP70/PRKD2/TNFAIP3/FZD5/BTN3A3/LAMP3/PAXIP1/MICA/IGHG1/IGLV1-51/CAMK4/BTK/ICOSLG/FGB/TFRC/HLA-E/MICB/NFKB2/PARP3/PIK3CD/OTUD7B/RC3H2/IL6ST/MYO1G/POU2F2/BATF/HLA-A/BTN3A1/JAM3/RIPK3/LILRB5/ZBTB1/TSTA3/I…
GO_LYMPHOCYTE_CHEMOTAXIS	GO_LYMPHOCYTE_CHEMOTAXIS	38	0.637205	2.17311	0.000202224	0.00306272	0.00215922	4865	tags=50%, list=15%, signal=43%	CCL22/CCL5/PADI2/CXCL10/CCL26/CCL17/CXCL11/CH25H/CXCL16/CX3CL1/STK39/CCL2/ADAM10/PIK3CD/OXSR1/GPR183/PTK2B/SLC12A2/CCL20
GO_REGULATION_OF_MYELOID_LEUKOCYTE_MEDIATED_IMMUNITY	GO_REGULATION_OF_MYELOID_LEUKOCYTE_MEDIATED_IMMUNITY	46	0.609428	2.166	0.000204666	0.00306272	0.00215922	5083	tags=41%, list=15%, signal=35%	LGALS9/HMOX1/DDX58/ITGAM/UNC13D/GAB2/PTAFR/BTK/F2RL1/VAMP8/GATA2/HLA-E/IL13/FGR/STXBP1/ADORA2B/FOXF1/CD177/STX4
GO_BLOOD_VESSEL_REMODELING	GO_BLOOD_VESSEL_REMODELING	35	0.644236	2.15365	0.000202593	0.00306272	0.00215922	1750	tags=31%, list=5%, signal=30%	FOXC1/CEACAM1/EPAS1/NOS3/ACE/ACVRL1/TMBIM1/LIF/CHD7/DLL4/MDM2
GO_RESPONSE_TO_CHEMOKINE	GO_RESPONSE_TO_CHEMOKINE	67	0.556471	2.14387	0.000204457	0.00306272	0.00215922	7555	tags=49%, list=23%, signal=38%	CCL22/FOXC1/CCL5/PADI2/CXCL10/CCL26/GPR75/CXCL1/CCL17/CCRL2/CXCR4/CXCL11/CX3CL1/STK39/CCL2/CCR1/DUSP1/OXSR1/CCR3/CXCL12/PTK2B/ACKR2/SLC12A2/CCL20/WNK1/GPR17/HIF1A/ZC3H12A/CXCL9/CCL19/THPO/LRCH1/CXCR5
GO_CELLULAR_RESPONSE_TO_VIRUS	GO_CELLULAR_RESPONSE_TO_VIRUS	43	0.612101	2.14246	0.000203542	0.00306272	0.00215922	5073	tags=49%, list=15%, signal=41%	LGALS9/DHX58/DDX60/IFI6/IRF7/DDX58/IFIH1/MAPK11/TMEM173/BCL2L11/NPLOC4/PUM2/IRGM/MAPK14/ZCCHC3/NLRX1/FMR1/VWCE/RIOK3/ANKRD17/BCL2L1
GO_TYPE_I_INTERFERON_PRODUCTION	GO_TYPE_I_INTERFERON_PRODUCTION	112	0.509448	2.13381	0.000206782	0.00306272	0.00215922	2438	tags=27%, list=7%, signal=25%	UBE2L6/TRIM21/NLRC5/DHX58/TRIM56/UBA7/ISG15/IRF7/PLCG2/HERC5/IRF1/DDX58/IFIH1/STAT1/TRIM38/TMEM173/NMI/NPLOC4/ZBP1/MYD88/TNFAIP3/TRIM25/TRAF3/DDX3X/NFKB2/PTPN22/EP300/IRF5/TLR3/DHX33
GO_REGULATION_OF_CELL_KILLING	GO_REGULATION_OF_CELL_KILLING	63	0.558558	2.12727	0.000203707	0.00306272	0.00215922	4220	tags=38%, list=13%, signal=33%	LGALS9/ULBP2/CEACAM1/ICAM1/RAET1L/BCL2L11/B2M/HLA-F/ITGAM/SERPINB9/MICA/F2RL1/HLA-E/MICB/RASGRP1/HLA-A/IL13/VAV1/RIPK3/STAP1/HLA-B/IL7R/CD160/CRK
GO_VIRAL_LIFE_CYCLE	GO_VIRAL_LIFE_CYCLE	281	0.44507	2.11151	0.000213174	0.00306272	0.00215922	5256	tags=30%, list=16%, signal=25%	MX1/OAS3/C19orf66/OASL/LGALS9/TRIM21/RSAD2/BST2/TMPRSS2/PARP10/IFI27/IFNB1/LRRC15/IFNL3/ISG15/IFIT1/CCL5/IFITM1/PLSCR1/PML/ICAM1/IFITM3/ZC3HAV1/ANPEP/EPHA2/TRIM38/EIF2AK2/ISG20/NEDD4L/P4HB/LDLR/CXCR4/LAMP3/IFIT5/ADARB1/TRIM5/ADAR/TRIM25/CXADR/VAMP8/TFRC/TRIM31/HYAL1/DDX3X/CCL2/NPC1/SLC10A1/APOBEC3H/ITGA5/ROCK2/FURIN/VPS37A/HSP90AB1/MVB12B/SLC52A1/TRIM26/UBAP1/MID2/CDC42/PPIB/HS3ST5/RNASEL/HSPA1B/…
GO_RESPONSE_TO_VITAMIN_A	GO_RESPONSE_TO_VITAMIN_A	17	0.750569	2.10204	0.000203004	0.00306272	0.00215922	626	tags=29%, list=2%, signal=29%	ALDH1A2/CYP26A1/CYP1A1/PPARG/GATA4
GO_POSITIVE_REGULATION_OF_IMMUNE_EFFECTOR_PROCESS	GO_POSITIVE_REGULATION_OF_IMMUNE_EFFECTOR_PROCESS	171	0.465729	2.08233	0.000206654	0.00306272	0.00215922	5314	tags=35%, list=16%, signal=29%	LGALS9/RSAD2/DHX58/ULBP2/HMOX1/DDX60/MAPK3/DDX58/RAET1L/SEMA7A/B2M/HLA-F/SPON2/ITGAM/SH2D1B/UNC13D/GAB2/PGC/NR4A3/FZD5/RAP1A/PTAFR/PAXIP1/PUM2/MICA/BTK/F2RL1/VAMP8/GATA2/TFRC/HLA-E/MICB/RASGRP1/HLA-A/IL13/FGR/VAV1/ZBTB1/MAPK14/IL1R1/SASH3/MALT1/HLA-B/STXBP1/GPRC5B/NFKBID/IL6/ADORA2B/ZCCHC3/TP53BP1/CD160/TNFRSF14/ANKRD17/FOXF1/MYO18A/CD177/STX4/CD74/RPS19
GO_POSITIVE_REGULATION_OF_MYELOID_LEUKOCYTE_MEDIATED_IMMUNITY	GO_POSITIVE_REGULATION_OF_MYELOID_LEUKOCYTE_MEDIATED_IMMUNITY	30	0.645106	2.07927	0.000202881	0.00306272	0.00215922	5083	tags=50%, list=15%, signal=42%	DDX58/ITGAM/GAB2/PTAFR/BTK/F2RL1/VAMP8/GATA2/HLA-E/IL13/FGR/STXBP1/ADORA2B/CD177/STX4
GO_T_CELL_MEDIATED_IMMUNITY	GO_T_CELL_MEDIATED_IMMUNITY	85	0.516004	2.0761	0.000203459	0.00306272	0.00215922	3536	tags=32%, list=11%, signal=28%	RSAD2/ULBP2/IFNB1/CEACAM1/ICAM1/RFTN1/CTSH/RAET1L/B2M/HLA-F/BTN3A2/FZD5/BTN3A3/MICA/HLA-E/MICB/MYO1G/HLA-A/RIPK3/ZBTB1/TSTA3/IL1R1/SASH3/TREX1/MALT1/HLA-B/IL6
GO_NEGATIVE_REGULATION_OF_VIRAL_ENTRY_INTO_HOST_CELL	GO_NEGATIVE_REGULATION_OF_VIRAL_ENTRY_INTO_HOST_CELL	15	0.765474	2.07539	0.000406421	0.00490338	0.00345688	3091	tags=47%, list=9%, signal=42%	IFITM1/IFITM3/TRIM5/TRIM25/TRIM31/TRIM26/MID2
GO_REGULATION_OF_LEUKOCYTE_MEDIATED_IMMUNITY	GO_REGULATION_OF_LEUKOCYTE_MEDIATED_IMMUNITY	154	0.470763	2.07298	0.000206228	0.00306272	0.00215922	4220	tags=31%, list=13%, signal=27%	LGALS9/RSAD2/BST2/ULBP2/IFNB1/HMOX1/CEACAM1/DDX58/RAET1L/B2M/HLA-F/ITGAM/SERPINB9/SH2D1B/UNC13D/GAB2/FZD5/PTAFR/PAXIP1/MICA/BTK/F2RL1/VAMP8/GATA2/TFRC/HLA-E/MICB/PARP3/RASGRP1/TLR3/HLA-A/IL13/FGR/VAV1/RIPK3/ZBTB1/IL1R1/SASH3/MALT1/HLA-B/STXBP1/IL6/ADORA2B/SUPT6H/TP53BP1/IL7R/CD160/CRK
GO_T_CELL_CHEMOTAXIS	GO_T_CELL_CHEMOTAXIS	17	0.738686	2.06876	0.000203004	0.00306272	0.00215922	6373	tags=76%, list=19%, signal=62%	CCL5/CXCL10/CCL26/CXCL11/CXCL16/STK39/ADAM10/PIK3CD/OXSR1/GPR183/SLC12A2/WNK1/WNT5A
GO_NEGATIVE_REGULATION_OF_CYTOKINE_PRODUCTION	GO_NEGATIVE_REGULATION_OF_CYTOKINE_PRODUCTION	219	0.446901	2.06354	0.000210837	0.00306272	0.00215922	2944	tags=22%, list=9%, signal=20%	UBE2L6/LGALS9/NLRC5/DHX58/APOD/KLF2/BST2/UBA7/IFNB1/ISG15/HMOX1/CEACAM1/EZR/HERC5/PML/IL1RL1/DDX58/CD274/GPNMB/IFNL1/INHBA/IFIH1/EPHA2/MERTK/NMI/HLA-F/GBP1/NPLOC4/INHBB/HDAC9/TNFAIP3/ABCD1/ARRB1/BTK/TRIM25/CX3CL1/F2RL1/OTUD7B/APOA1/PTPN22/FURIN/WNT11/AKAP8/IL13/HSP90AB1/TRIB2/ASB1/RELB
GO_ANTIGEN_PROCESSING_AND_PRESENTATION_VIA_MHC_CLASS_IB	GO_ANTIGEN_PROCESSING_AND_PRESENTATION_VIA_MHC_CLASS_IB	11	0.825045	2.05533	0.000202265	0.00306272	0.00215922	3172	tags=55%, list=10%, signal=49%	TAP2/B2M/HLA-F/HLA-E/HLA-A/HLA-B
GO_POSITIVE_REGULATION_OF_INTERLEUKIN_6_SECRETION	GO_POSITIVE_REGULATION_OF_INTERLEUKIN_6_SECRETION	17	0.733318	2.05373	0.000203004	0.00306272	0.00215922	1467	tags=35%, list=4%, signal=34%	LGALS9/PAEP/DDX58/IFIH1/F2R/F2RL1
GO_LIPOPROTEIN_METABOLIC_PROCESS	GO_LIPOPROTEIN_METABOLIC_PROCESS	25	0.664331	2.05272	0.000398327	0.00490338	0.00345688	3278	tags=44%, list=10%, signal=40%	APOL6/APOL3/APOL2/APOD/APOL1/NPC1L1/LIPG/APOL4/APOA1/HHATL/LRP1
GO_NEGATIVE_REGULATION_OF_BIOMINERAL_TISSUE_DEVELOPMENT	GO_NEGATIVE_REGULATION_OF_BIOMINERAL_TISSUE_DEVELOPMENT	19	0.712681	2.04719	0.000407581	0.00490338	0.00345688	6700	tags=63%, list=20%, signal=50%	NOS3/SOX9/ECM1/CCR1/ROCK2/ASPN/PTK2B/TRPM4/NOTCH1/BCOR/HIF1A/GAS6
GO_REGULATION_OF_INNATE_IMMUNE_RESPONSE	GO_REGULATION_OF_INNATE_IMMUNE_RESPONSE	365	0.419704	2.04444	0.000216169	0.00306272	0.00215922	2684	tags=22%, list=8%, signal=21%	LGALS9/NLRC5/RSAD2/DHX58/ULBP2/MUC4/USP18/IFNB1/PARP14/CEACAM1/DDX60/MUCL1/SAMHD1/CCL5/HEXIM1/BPIFB1/PARP9/IRF7/PLCG2/PLSCR1/IRF1/MUC5B/DDX58/DUSP10/CD300LF/RFTN1/MUC2/IFIH1/MUC3A/S100A9/STAT1/PSMB8/RAET1L/PSMB9/MUC5AC/PPARG/TMEM173/PSMB10/CTSL/NMI/HLA-F/CTSS/MUC12/ERAP1/ITGAM/SERPINB9/NPLOC4/SH2D1B/ZBP1/PSME4/MYD88/PIK3AP1/LRP8/TNFAIP3/MUC19/PUM2/PSME2/MICA/TRIM5/BTK/IRGM/F2RL1/TAB2/TRAF3/FGB/HL…
GO_VESICLE_CARGO_LOADING	GO_VESICLE_CARGO_LOADING	25	0.659513	2.03784	0.000398327	0.00490338	0.00345688	6528	tags=72%, list=20%, signal=58%	SEC24A/SEC24D/SEC23B/INSIG1/SEC23A/CTAGE8/CTAGE9/SAR1A/MIA3/SEC31A/TMED2/CTAGE6/RAB1A/TBC1D20/PICALM/SEC31B/CTAGE4/SEC24C
GO_REGULATION_OF_RESPONSE_TO_BIOTIC_STIMULUS	GO_REGULATION_OF_RESPONSE_TO_BIOTIC_STIMULUS	111	0.485783	2.0327	0.000206016	0.00306272	0.00215922	1801	tags=23%, list=5%, signal=22%	DHX58/CEACAM1/DDX60/OPTN/IFIT1/PARP9/HERC5/MAPK3/DDX58/CD274/STAT1/TRIM38/TMEM173/DTX3L/IL15/NPLOC4/PGC/TNFAIP3/PUM2/TRIM5/CX3CL1/ZMPSTE24/F2RL1/TRAF3/MICB/PRKCA
GO_NEGATIVE_REGULATION_OF_LEUKOCYTE_MEDIATED_IMMUNITY	GO_NEGATIVE_REGULATION_OF_LEUKOCYTE_MEDIATED_IMMUNITY	34	0.611243	2.02975	0.000403633	0.00490338	0.00345688	1892	tags=29%, list=6%, signal=28%	LGALS9/BST2/IFNB1/HMOX1/CEACAM1/HLA-F/SERPINB9/MICA/HLA-E/PARP3
GO_INTERFERON_GAMMA_SECRETION	GO_INTERFERON_GAMMA_SECRETION	14	0.760609	2.0211	0.000406669	0.00490338	0.00345688	4219	tags=64%, list=13%, signal=56%	LGALS9/VTCN1/BTN3A2/F2RL1/PTPN22/RASGRP1/BTN3A1/IL36RN/CD160
GO_REGULATION_OF_LYMPHOCYTE_MIGRATION	GO_REGULATION_OF_LYMPHOCYTE_MIGRATION	41	0.582576	2.01879	0.000407581	0.00490338	0.00345688	7741	tags=59%, list=24%, signal=45%	APOD/CCL5/PADI2/CXCL10/GCSAM/STK39/CCL2/ADAM10/ECM1/OXSR1/STK10/RIPK3/CXCL12/MIA3/PTK2B/CRK/TNFRSF14/CCL20/WNK1/WNT5A/SPN/APP/LRCH1/SLC8B1
GO_REGULATION_OF_REGULATED_SECRETORY_PATHWAY	GO_REGULATION_OF_REGULATED_SECRETORY_PATHWAY	139	0.46452	2.01244	0.000206398	0.00306272	0.00215922	7006	tags=42%, list=21%, signal=33%	LGALS9/HMOX1/CEACAM1/TRPV6/CACNA1I/SCAMP5/HLA-F/CSPG5/ATP2A2/ITGAM/UNC13D/MICAL1/GAB2/DTNBP1/CACNA1H/RAP1A/PTAFR/SYT5/GIPC1/F2RL1/VAMP8/GATA2/STX1B/PRKCG/CHRNB2/DRD1/BAIAP3/IL13/RPH3AL/FGR/GIT1/STXBP1/STXBP5L/CPLX1/ADORA2B/ADORA2A/CACNA1G/STX1A/FMR1/SYT7/SYT9/FOXF1/VPS18/CD177/STX4/DRD2/SYT10/NOTCH1/GRIN3A/GSK3B/BRAF/NPPA/SYT15/PFN2/DGKI/RAB15/CHRNA4/UNC13B
GO_REGULATION_OF_DEFENSE_RESPONSE_TO_VIRUS	GO_REGULATION_OF_DEFENSE_RESPONSE_TO_VIRUS	59	0.536386	2.01193	0.000204583	0.00306272	0.00215922	1776	tags=29%, list=5%, signal=27%	DHX58/DDX60/IFIT1/PARP9/HERC5/DDX58/STAT1/TRIM38/TMEM173/DTX3L/IL15/NPLOC4/TNFAIP3/PUM2/ZMPSTE24/TRAF3/MICB
GO_POSITIVE_REGULATION_OF_AUTOPHAGY	GO_POSITIVE_REGULATION_OF_AUTOPHAGY	106	0.483544	2.01048	0.000204666	0.00306272	0.00215922	3553	tags=27%, list=11%, signal=24%	HSPB8/TRIM21/SMURF1/HMOX1/OPTN/TP53INP2/MAPK3/HK2/KDR/WAC/PLK3/BCL2L11/TFEB/TRIM22/TP53INP1/IRGM/PIP4K2C/VPS13D/SMCR8/TMEM59/RNF152/STK11/BECN1/RUFY4/MID2/PIK3CB/GPSM1/TPCN1/TSC1
GO_NEGATIVE_REGULATION_OF_CELL_KILLING	GO_NEGATIVE_REGULATION_OF_CELL_KILLING	15	0.740489	2.00765	0.000609632	0.0065839	0.00464165	4220	tags=60%, list=13%, signal=52%	LGALS9/CEACAM1/HLA-F/SERPINB9/MICA/HLA-E/IL13/IL7R/CRK
GO_POSITIVE_REGULATION_OF_CYTOKINE_PRODUCTION_INVOLVED_IN_IMMUNE_RESPONSE	GO_POSITIVE_REGULATION_OF_CYTOKINE_PRODUCTION_INVOLVED_IN_IMMUNE_RESPONSE	47	0.560909	2.00179	0.000408998	0.00490338	0.00345688	6373	tags=49%, list=19%, signal=40%	RSAD2/MAPK3/DDX58/SEMA7A/B2M/HLA-F/SPON2/NR4A3/FZD5/F2RL1/HLA-E/MAPK14/IL1R1/SASH3/MALT1/GPRC5B/IL6/CD160/TNFRSF14/CD74/NLRP3/CD226/WNT5A
GO_LYSOSOME_LOCALIZATION	GO_LYSOSOME_LOCALIZATION	57	0.536439	2.00127	0.000203376	0.00306272	0.00215922	3562	tags=37%, list=11%, signal=33%	LGALS9/HMOX1/FAM98A/UNC13D/GAB2/NR4A3/CHGA/BTK/VAMP8/GATA2/NDEL1/KIT/PIK3CD/RASGRP1/IL13/FGR/VPS33A/LAT/STXBP1/KIF1B/ADORA2B
GO_REGULATION_OF_RESPONSE_TO_INTERFERON_GAMMA	GO_REGULATION_OF_RESPONSE_TO_INTERFERON_GAMMA	23	0.66107	1.99665	0.000799201	0.00800379	0.00564267	4753	tags=48%, list=14%, signal=41%	NLRC5/PARP14/PARP9/STAT1/PPARG/IRGM/HSP90AB1/SOCS1/SOCS3/IFNGR1/TXK
GO_REGULATION_OF_MAST_CELL_ACTIVATION_INVOLVED_IN_IMMUNE_RESPONSE	GO_REGULATION_OF_MAST_CELL_ACTIVATION_INVOLVED_IN_IMMUNE_RESPONSE	26	0.639907	1.99558	0.0003996	0.00490338	0.00345688	3562	tags=38%, list=11%, signal=34%	LGALS9/HMOX1/UNC13D/GAB2/VAMP8/GATA2/IL13/FGR/STXBP1/ADORA2B
GO_POSITIVE_REGULATION_OF_LEUKOCYTE_DEGRANULATION	GO_POSITIVE_REGULATION_OF_LEUKOCYTE_DEGRANULATION	23	0.660527	1.99501	0.000799201	0.00800379	0.00564267	5083	tags=57%, list=15%, signal=48%	HLA-F/ITGAM/GAB2/PTAFR/F2RL1/VAMP8/GATA2/IL13/FGR/STXBP1/ADORA2B/CD177/STX4
GO_REGULATION_OF_CYTOKINE_PRODUCTION_INVOLVED_IN_IMMUNE_RESPONSE	GO_REGULATION_OF_CYTOKINE_PRODUCTION_INVOLVED_IN_IMMUNE_RESPONSE	69	0.513536	1.98674	0.00020517	0.00306272	0.00215922	3536	tags=33%, list=11%, signal=30%	RSAD2/BST2/IFNB1/HMOX1/MAPK3/DDX58/SEMA7A/B2M/HLA-F/SPON2/NR4A3/FZD5/BTK/F2RL1/HLA-E/APOA1/TLR3/MAPK14/IL1R1/SASH3/MALT1/GPRC5B/IL6
GO_POSITIVE_REGULATION_OF_LEUKOCYTE_MEDIATED_IMMUNITY	GO_POSITIVE_REGULATION_OF_LEUKOCYTE_MEDIATED_IMMUNITY	106	0.477244	1.98428	0.000204666	0.00306272	0.00215922	4219	tags=33%, list=13%, signal=29%	RSAD2/ULBP2/DDX58/RAET1L/B2M/HLA-F/ITGAM/SH2D1B/GAB2/FZD5/PTAFR/PAXIP1/MICA/BTK/F2RL1/VAMP8/GATA2/TFRC/HLA-E/MICB/RASGRP1/HLA-A/IL13/FGR/VAV1/ZBTB1/IL1R1/SASH3/MALT1/HLA-B/STXBP1/IL6/ADORA2B/TP53BP1/CD160
GO_LEUKOCYTE_MEDIATED_CYTOTOXICITY	GO_LEUKOCYTE_MEDIATED_CYTOTOXICITY	76	0.503514	1.98334	0.000202922	0.00306272	0.00215922	4220	tags=34%, list=13%, signal=30%	LGALS9/ULBP2/CEACAM1/ICAM1/CTSH/RAET1L/B2M/HLA-F/ITGAM/SERPINB9/UNC13D/MICA/F2RL1/HLA-E/MICB/RASGRP1/HLA-A/VAV1/RIPK3/TSTA3/LYST/STAP1/HLA-B/IL7R/CD160/CRK
GO_COPII_COATED_VESICLE_CARGO_LOADING	GO_COPII_COATED_VESICLE_CARGO_LOADING	14	0.746102	1.98255	0.000813339	0.00803169	0.00566234	7667	tags=93%, list=23%, signal=71%	SEC24A/SEC24D/SEC23B/INSIG1/SEC23A/SAR1A/MIA3/SEC31A/RAB1A/TBC1D20/SEC31B/SEC24C/SEC24B
GO_NEGATIVE_REGULATION_OF_IMMUNE_RESPONSE	GO_NEGATIVE_REGULATION_OF_IMMUNE_RESPONSE	108	0.473969	1.97748	0.000205508	0.00306272	0.00215922	2126	tags=22%, list=6%, signal=21%	LGALS9/NLRC5/DHX58/BST2/IFNB1/PARP14/HMOX1/CEACAM1/SAMHD1/IL1RL1/DUSP10/IFNL1/RC3H1/PPARG/NMI/HLA-F/ZBTB7B/SERPINB9/TNFAIP3/MICA/HLA-E/PARP3/RC3H2/APOA1
GO_RECEPTOR_SIGNALING_PATHWAY_VIA_STAT	GO_RECEPTOR_SIGNALING_PATHWAY_VIA_STAT	111	0.472471	1.977	0.000206016	0.00306272	0.00215922	4660	tags=32%, list=14%, signal=28%	IFNB1/PARP14/IFNL3/CCL5/STAT2/PARP9/IFNL1/STAT1/PTK6/IFNL2/STAT5A/IL15/LIF/NMI/F2R/HCLS1/EGF/CCL2/KIT/IL10RA/IL6ST/IL13/HES5/FGFR3/SOCS1/PRLR/SH2B2/CSF1R/BCL3/IL6/GGNBP2/PTK2B/IL7R/CNTF/SOCS3/RET
GO_ONE_CARBON_COMPOUND_TRANSPORT	GO_ONE_CARBON_COMPOUND_TRANSPORT	11	0.79325	1.97613	0.000809061	0.00803169	0.00566234	1591	tags=45%, list=5%, signal=43%	UPK3A/AQP9/AQP7/SLC14A1/AQP3
GO_ENTRY_INTO_OTHER_ORGANISM_INVOLVED_IN_SYMBIOTIC_INTERACTION	GO_ENTRY_INTO_OTHER_ORGANISM_INVOLVED_IN_SYMBIOTIC_INTERACTION	111	0.471535	1.97308	0.000206016	0.00306272	0.00215922	7083	tags=43%, list=22%, signal=34%	LGALS9/TRIM21/TMPRSS2/IFITM1/ICAM1/IFITM3/ANPEP/EPHA2/TRIM38/P4HB/LDLR/CXCR4/CDH1/TRIM5/TRIM25/CXADR/VAMP8/TFRC/TRIM31/HYAL1/NPC1/SLC10A1/ITGA5/SLC52A1/TRIM26/MID2/HS3ST5/HSPA1B/EGFR/SLC52A2/CBLL1/DPP4/WWP1/TRIM62/GRB2/TNFRSF14/SELPLG/VPS18/CD74/NUP153/CR2/SCARB2/TYRO3/GAS6/UVRAG/TRIM11/EXOC7/SCARB1
GO_CYTOKINE_PRODUCTION_INVOLVED_IN_IMMUNE_RESPONSE	GO_CYTOKINE_PRODUCTION_INVOLVED_IN_IMMUNE_RESPONSE	81	0.493906	1.9689	0.000204082	0.00306272	0.00215922	3536	tags=31%, list=11%, signal=28%	RSAD2/BST2/IFNB1/HMOX1/MAPK3/DDX58/SEMA7A/B2M/HLA-F/SPON2/NR4A3/FZD5/CHGA/BTK/F2RL1/HLA-E/KIT/APOA1/TLR3/MAPK14/IL1R1/SASH3/MALT1/GPRC5B/IL6
GO_REGULATION_OF_IMMUNE_EFFECTOR_PROCESS	GO_REGULATION_OF_IMMUNE_EFFECTOR_PROCESS	312	0.409682	1.96773	0.000212044	0.00306272	0.00215922	4220	tags=28%, list=13%, signal=24%	LGALS9/RSAD2/DHX58/BST2/ULBP2/IFNB1/HMOX1/CEACAM1/DDX60/IFIT1/PARP9/HERC5/MAPK3/DDX58/DUSP10/IFNL1/RC3H1/STAT1/RAET1L/TRIM38/SEMA7A/TMEM173/DTX3L/B2M/IL15/HLA-F/ZBTB7B/SPON2/ITGAM/SERPINB9/NPLOC4/SH2D1B/UNC13D/GAB2/PGC/NR4A3/TNFAIP3/FZD5/RAP1A/PTAFR/PAXIP1/PUM2/MICA/IGHG1/IGLV1-51/BTK/ZMPSTE24/F2RL1/VAMP8/TRAF3/GATA2/TFRC/HLA-E/MICB/PARP3/RC3H2/APOA1/RASGRP1/TLR3/HLA-A/IL13/FGR/VAV1/RIPK3/ZBTB1/C…
GO_POSITIVE_REGULATION_OF_RECEPTOR_SIGNALING_PATHWAY_VIA_STAT	GO_POSITIVE_REGULATION_OF_RECEPTOR_SIGNALING_PATHWAY_VIA_STAT	62	0.518238	1.96738	0.000202922	0.00306272	0.00215922	4936	tags=39%, list=15%, signal=33%	PARP14/CCL5/PARP9/IFNL1/PTK6/IL15/LIF/F2R/HCLS1/KIT/IL10RA/IL6ST/IL13/HES5/FGFR3/SOCS1/PRLR/CSF1R/IL6/PTK2B/IL7R/CNTF/SOCS3/EPO
GO_INTERLEUKIN_6_SECRETION	GO_INTERLEUKIN_6_SECRETION	27	0.623952	1.96459	0.0006	0.0065839	0.00464165	2139	tags=26%, list=7%, signal=24%	LGALS9/PAEP/DDX58/IFIH1/F2R/F2RL1/PTPN22
GO_PROTEIN_O_LINKED_GLYCOSYLATION	GO_PROTEIN_O_LINKED_GLYCOSYLATION	90	0.483672	1.96265	0.000202799	0.00306272	0.00215922	3157	tags=27%, list=10%, signal=24%	ST6GAL1/MUC4/ST3GAL4/ST6GALNAC4/MUCL1/ST3GAL1/MUC5B/MUC2/MUC3A/GCNT4/MUC5AC/IL15/MUC12/B3GNT4/B3GNT2/MUC19/TET3/MUC20/PLOD3/C1GALT1/B3GNT3/MUC6/MGAT5B/RFNG
GO_NEGATIVE_REGULATION_OF_ACTIVATED_T_CELL_PROLIFERATION	GO_NEGATIVE_REGULATION_OF_ACTIVATED_T_CELL_PROLIFERATION	11	0.78593	1.95789	0.000809061	0.00803169	0.00566234	1109	tags=36%, list=3%, signal=35%	LGALS9/CD274/RC3H1/PRKAR1A
GO_MEMBRANE_INVAGINATION	GO_MEMBRANE_INVAGINATION	64	0.51183	1.95557	0.000203791	0.00306272	0.00215922	3672	tags=28%, list=11%, signal=25%	IGHE/SMURF1/XKR6/IGHM/ABCA1/PPARG/ITGAM/IGHG1/F2RL1/RHOBTB1/GULP1/GATA2/BECN1/STAP1/CDC42/RAB31/SNX18/ALOX15
GO_REGULATION_OF_NATURAL_KILLER_CELL_MEDIATED_IMMUNITY	GO_REGULATION_OF_NATURAL_KILLER_CELL_MEDIATED_IMMUNITY	31	0.601238	1.95196	0.000814001	0.00803169	0.00566234	2626	tags=39%, list=8%, signal=36%	LGALS9/ULBP2/CEACAM1/RAET1L/HLA-F/SERPINB9/SH2D1B/MICA/HLA-E/MICB/RASGRP1/VAV1
GO_MEMBRANE_FISSION	GO_MEMBRANE_FISSION	10	0.805065	1.95022	0.00101647	0.00947483	0.00667975	1552	tags=30%, list=5%, signal=29%	MX1/MX2/TMCC1
GO_REGULATION_OF_T_CELL_CYTOKINE_PRODUCTION	GO_REGULATION_OF_T_CELL_CYTOKINE_PRODUCTION	26	0.62523	1.94981	0.000799201	0.00800379	0.00564267	3536	tags=35%, list=11%, signal=31%	RSAD2/IFNB1/B2M/HLA-F/FZD5/IL1R1/SASH3/MALT1/IL6
GO_NOSE_DEVELOPMENT	GO_NOSE_DEVELOPMENT	12	0.763058	1.94712	0.00162569	0.0133782	0.00943163	2148	tags=50%, list=7%, signal=47%	STRA6/ALDH1A3/CHD7/SKI/RDH10/SIX1
GO_MYELOID_DENDRITIC_CELL_DIFFERENTIATION	GO_MYELOID_DENDRITIC_CELL_DIFFERENTIATION	12	0.762097	1.94467	0.0018289	0.0145974	0.0102912	2944	tags=42%, list=9%, signal=38%	BATF2/DHRS2/CAMK4/BATF/RELB
GO_OLIGOSACCHARIDE_BIOSYNTHETIC_PROCESS	GO_OLIGOSACCHARIDE_BIOSYNTHETIC_PROCESS	17	0.693516	1.94226	0.00142103	0.0121362	0.008556	3690	tags=35%, list=11%, signal=31%	ST3GAL4/B3GALT5/FUT3/B3GALT1/FUT8/ST6GALNAC6
GO_G_PROTEIN_COUPLED_PURINERGIC_RECEPTOR_SIGNALING_PATHWAY	GO_G_PROTEIN_COUPLED_PURINERGIC_RECEPTOR_SIGNALING_PATHWAY	23	0.642023	1.93912	0.0011988	0.0107395	0.00757138	3612	tags=39%, list=11%, signal=35%	ADCY5/P2RY6/P2RY14/PTAFR/P2RY2/NECAB2/GPR171/ADORA2B/ADORA2A
GO_ECTODERM_DEVELOPMENT	GO_ECTODERM_DEVELOPMENT	21	0.65827	1.93827	0.00101235	0.00947483	0.00667975	2998	tags=33%, list=9%, signal=30%	SMURF1/EDA2R/ZBTB7B/ITGAM/MIR145/GRHL3/BMPR1A
GO_POSITIVE_REGULATION_OF_TUMOR_NECROSIS_FACTOR_SECRETION	GO_POSITIVE_REGULATION_OF_TUMOR_NECROSIS_FACTOR_SECRETION	10	0.798264	1.93375	0.00121976	0.0108254	0.00763188	1024	tags=40%, list=3%, signal=39%	LGALS9/DDX58/IFIH1/FZD5
GO_IMMUNE_RESPONSE_REGULATING_SIGNALING_PATHWAY	GO_IMMUNE_RESPONSE_REGULATING_SIGNALING_PATHWAY	470	0.386571	1.92753	0.000220799	0.00306272	0.00215922	5216	tags=30%, list=16%, signal=25%	IGHE/RSAD2/DHX58/MUC4/CEACAM1/DDX60/EZR/MUCL1/BPIFB1/IRF7/PLCG2/PLSCR1/IRF1/MUC5B/MAPK3/DDX58/CD300LF/MYO10/IGHM/RFTN1/MUC2/IFIH1/RC3H1/MUC3A/S100A9/CTSH/PSMB8/THEMIS2/PSMB9/MUC5AC/TMEM173/PSMB10/CTSL/CTSS/MUC12/ITGAM/GBP1/NPLOC4/VTCN1/BTN3A2/PSME4/MYD88/GAB2/PIK3AP1/KCNN4/GCSAM/PRKD2/NR4A3/TNFAIP3/BTN3A3/RAP1A/MUC19/PUM2/PSME2/ELMO2/IGHG1/IGLV1-51/TRIM5/BTK/IRGM/F2RL1/TAB2/TRAF3/ICOSLG/HSP90AA1/…
GO_POSITIVE_REGULATION_OF_REGULATED_SECRETORY_PATHWAY	GO_POSITIVE_REGULATION_OF_REGULATED_SECRETORY_PATHWAY	49	0.533813	1.926	0.000405927	0.00490338	0.00345688	5347	tags=45%, list=16%, signal=38%	CACNA1I/SCAMP5/HLA-F/ITGAM/UNC13D/GAB2/CACNA1H/PTAFR/F2RL1/VAMP8/GATA2/IL13/FGR/STXBP1/ADORA2B/CACNA1G/STX1A/SYT7/SYT9/CD177/STX4/SYT10
GO_REGULATION_OF_EXOCYTOSIS	GO_REGULATION_OF_EXOCYTOSIS	188	0.425525	1.92567	0.000207771	0.00306272	0.00215922	7006	tags=39%, list=21%, signal=31%	LGALS9/HMOX1/CEACAM1/RAB3B/HAP1/TRPV6/CACNA1I/RAB26/SCAMP5/HLA-F/CSPG5/ATP2A2/ITGAM/UNC13D/MICAL1/GAB2/DTNBP1/CACNA1H/RAP1A/PTAFR/SYT5/GIPC1/F2RL1/VAMP8/FGB/GATA2/STX1B/PRKCG/SMPD3/CHRNB2/DRD1/BAIAP3/RAB21/NSF/IL13/RPH3AL/FGR/GIT1/STXBP1/RAB8A/STXBP5L/CPLX1/ADORA2B/ADORA2A/CACNA1G/RAB7A/STX1A/SDCBP/FMR1/SYT7/ATP13A2/STXBP6/SYT9/FOXF1/VPS18/CD177/STX4/DRD2/SYT10/NOTCH1/GRIN3A/STXBP5/GSK3B/BRAF/NPP…
GO_NEGATIVE_REGULATION_OF_NATURAL_KILLER_CELL_MEDIATED_IMMUNITY	GO_NEGATIVE_REGULATION_OF_NATURAL_KILLER_CELL_MEDIATED_IMMUNITY	10	0.791013	1.91618	0.00121976	0.0108254	0.00763188	1774	tags=60%, list=5%, signal=57%	LGALS9/CEACAM1/HLA-F/SERPINB9/MICA/HLA-E
GO_GLOMERULAR_EPITHELIUM_DEVELOPMENT	GO_GLOMERULAR_EPITHELIUM_DEVELOPMENT	15	0.704093	1.90897	0.0018289	0.0145974	0.0102912	4021	tags=40%, list=12%, signal=35%	FOXC1/PODXL/MYO1E/BASP1/KLF15/NPHS1
GO_RESPONSE_TO_RETINOIC_ACID	GO_RESPONSE_TO_RETINOIC_ACID	98	0.463638	1.90426	0.000203957	0.00306272	0.00215922	2405	tags=21%, list=7%, signal=20%	ALDH1A2/CYP26A1/ACER2/ABL2/SOX9/CTSH/PTGES/ABCA1/PTK6/PPARG/PCK1/PDGFRB/TIE1/EPHA3/AQP3/WNT3A/MICB/SLC6A4/WNT9A/DUSP1/WNT11
GO_REGULATION_OF_ENDOCRINE_PROCESS	GO_REGULATION_OF_ENDOCRINE_PROCESS	35	0.569629	1.90424	0.000810373	0.00803169	0.00566234	4415	tags=37%, list=13%, signal=32%	NKX3-1/INHBA/F2R/C1QTNF1/INHBB/RAB11FIP1/REN/F2RL1/FOXL2/CRH/RAB11FIP5/KISS1/INHA
GO_NATURAL_KILLER_CELL_ACTIVATION	GO_NATURAL_KILLER_CELL_ACTIVATION	58	0.508072	1.90384	0.000405433	0.00490338	0.00345688	2656	tags=29%, list=8%, signal=27%	ULBP2/IFNB1/PRDM1/MERTK/RAET1L/IL15/HLA-F/UNC13D/MICA/FLT3LG/HLA-E/MICB/PIK3CD/PTPN22/RASGRP1/ID2/ZBTB1
GO_REGULATION_OF_T_CELL_MIGRATION	GO_REGULATION_OF_T_CELL_MIGRATION	29	0.594803	1.9033	0.00120919	0.010792	0.00760833	7528	tags=59%, list=23%, signal=45%	APOD/CCL5/CXCL10/STK39/ADAM10/ECM1/OXSR1/RIPK3/CXCL12/CRK/TNFRSF14/CCL20/WNK1/WNT5A/SPN/APP/LRCH1
GO_T_CELL_CYTOKINE_PRODUCTION	GO_T_CELL_CYTOKINE_PRODUCTION	31	0.585812	1.90188	0.0010175	0.00947483	0.00667975	5680	tags=39%, list=17%, signal=32%	RSAD2/IFNB1/B2M/HLA-F/FZD5/IL1R1/SASH3/MALT1/IL6/DLG1/TRPM4/NLRP3
GO_ADAPTIVE_IMMUNE_RESPONSE_BASED_ON_SOMATIC_RECOMBINATION_OF_IMMUNE_RECEPTORS_BUILT_FROM_IMMUNOGLOBULIN_SUPERFAMILY_DOMAINS	GO_ADAPTIVE_IMMUNE_RESPONSE_BASED_ON_SOMATIC_RECOMBINATION_OF_IMMUNE_RECEPTORS_BUILT_FROM_IMMUNOGLOBULIN_SUPERFAMILY_DOMAINS	203	0.414186	1.89408	0.000209512	0.00306272	0.00215922	3949	tags=26%, list=12%, signal=23%	IGHE/RSAD2/ULBP2/IFNB1/CEACAM1/IRF7/ICAM1/IL1RL1/CD274/IGHM/RFTN1/RC3H1/CTSH/RAET1L/B2M/HLA-F/ZBTB7B/UNC13D/BTN3A2/SWAP70/TNFAIP3/FZD5/BTN3A3/PAXIP1/MICA/IGHG1/IGLV1-51/BTK/TFRC/HLA-E/MICB/NFKB2/PARP3/RC3H2/MYO1G/POU2F2/BATF/HLA-A/RIPK3/ZBTB1/TSTA3/IL1R1/SASH3/RELB/TREX1/MALT1/HLA-B/NFKBID/BCL3/IL6/TNFSF13B/SUPT6H/TP53BP1
GO_T_CELL_MEDIATED_CYTOTOXICITY	GO_T_CELL_MEDIATED_CYTOTOXICITY	38	0.555105	1.89312	0.0016178	0.0133782	0.00943163	3172	tags=34%, list=10%, signal=31%	ULBP2/CEACAM1/CTSH/RAET1L/B2M/HLA-F/MICA/HLA-E/MICB/HLA-A/RIPK3/TSTA3/HLA-B
GO_PURINERGIC_RECEPTOR_SIGNALING_PATHWAY	GO_PURINERGIC_RECEPTOR_SIGNALING_PATHWAY	29	0.589929	1.8877	0.00120919	0.010792	0.00760833	3612	tags=34%, list=11%, signal=31%	P2RX2/ADCY5/P2RY6/P2RY14/PTAFR/P2RY2/NECAB2/GPR171/ADORA2B/ADORA2A
GO_POSITIVE_REGULATION_OF_RESPONSE_TO_CYTOKINE_STIMULUS	GO_POSITIVE_REGULATION_OF_RESPONSE_TO_CYTOKINE_STIMULUS	48	0.526151	1.8875	0.000611621	0.0065839	0.00464165	1465	tags=21%, list=4%, signal=20%	NLRC5/PARP14/PARP9/IRF7/DDX58/CD300LF/IFIH1/CSF1/ZBP1/IRGM
GO_POSITIVE_REGULATION_OF_TYPE_I_INTERFERON_MEDIATED_SIGNALING_PATHWAY	GO_POSITIVE_REGULATION_OF_TYPE_I_INTERFERON_MEDIATED_SIGNALING_PATHWAY	12	0.738473	1.88439	0.00264174	0.0194185	0.01369	859	tags=25%, list=3%, signal=24%	NLRC5/IRF7/ZBP1
GO_GONADOTROPIN_SECRETION	GO_GONADOTROPIN_SECRETION	13	0.72058	1.87813	0.00324149	0.0223468	0.0157545	4415	tags=62%, list=13%, signal=53%	INHBA/INHBB/FAM129B/FOXL2/CRH/TBX3/KISS1/INHA
GO_NEGATIVE_REGULATION_OF_ENDOTHELIAL_CELL_DIFFERENTIATION	GO_NEGATIVE_REGULATION_OF_ENDOTHELIAL_CELL_DIFFERENTIATION	10	0.775177	1.87782	0.00162635	0.0133782	0.00943163	3539	tags=60%, list=11%, signal=54%	ACVRL1/ID1/MIR1-2/S1PR3/ZEB1/MIR10A
GO_POSITIVE_REGULATION_OF_TYROSINE_PHOSPHORYLATION_OF_STAT_PROTEIN	GO_POSITIVE_REGULATION_OF_TYROSINE_PHOSPHORYLATION_OF_STAT_PROTEIN	46	0.527502	1.87482	0.000613999	0.0065839	0.00464165	4936	tags=39%, list=15%, signal=33%	PARP14/CCL5/PARP9/IFNL1/PTK6/IL15/LIF/HCLS1/KIT/IL6ST/IL13/HES5/FGFR3/CSF1R/IL6/CNTF/SOCS3/EPO
GO_IMMUNE_RESPONSE_REGULATING_CELL_SURFACE_RECEPTOR_SIGNALING_PATHWAY	GO_IMMUNE_RESPONSE_REGULATING_CELL_SURFACE_RECEPTOR_SIGNALING_PATHWAY	328	0.388577	1.87266	0.000214915	0.00306272	0.00215922	7055	tags=37%, list=21%, signal=29%	IGHE/MUC4/CEACAM1/EZR/MUCL1/PLCG2/PLSCR1/MUC5B/MAPK3/MYO10/IGHM/RFTN1/MUC2/RC3H1/MUC3A/PSMB8/THEMIS2/PSMB9/MUC5AC/PSMB10/MUC12/GBP1/VTCN1/BTN3A2/PSME4/GAB2/KCNN4/GCSAM/PRKD2/NR4A3/BTN3A3/RAP1A/MUC19/PSME2/ELMO2/IGHG1/IGLV1-51/BTK/TAB2/ICOSLG/HSP90AA1/WIPF2/MICB/NFATC3/KIT/BTN2A1/PIK3CD/RC3H2/PTPN22/EP300/MYO1G/MUC20/BTN2A3P/PSMD11/BTN3A1/FGR/PLCL2/VAV1/MUC6/HSP90AB1/STK11/RELB/HLA-DQA1/MALT1/STAP…
GO_POSITIVE_REGULATION_OF_ERK1_AND_ERK2_CASCADE	GO_POSITIVE_REGULATION_OF_ERK1_AND_ERK2_CASCADE	153	0.425492	1.87191	0.000206356	0.00306272	0.00215922	3892	tags=28%, list=12%, signal=25%	LGALS9/CCL22/CCL5/ICAM1/MAPK3/GPNMB/CCL26/KDR/SEMA7A/P2RY6/F2R/CCL17/PRKD2/RAP1A/ARRB1/PDGFRB/HTR2B/CX3CL1/F2RL1/CHI3L1/FGB/FGF18/CCL2/PRKCA/GCNT2/KIT/RAPGEF2/HTR2C/PTPN22/RASGRP1/CCR1/NECAB2/PDGFA/NPTN/FGFR3/FGFR4/LRP1/CSF1R/EGFR/ALOX15/GPR183/PTK2B/SPRY2
GO_NEGATIVE_REGULATION_OF_REGULATED_SECRETORY_PATHWAY	GO_NEGATIVE_REGULATION_OF_REGULATED_SECRETORY_PATHWAY	18	0.657785	1.87007	0.00284784	0.0204807	0.0144389	1087	tags=28%, list=3%, signal=27%	LGALS9/HMOX1/CEACAM1/HLA-F/RAP1A
GO_ADRENAL_GLAND_DEVELOPMENT	GO_ADRENAL_GLAND_DEVELOPMENT	21	0.633974	1.86674	0.00242964	0.01823	0.0128521	2405	tags=38%, list=7%, signal=35%	STRA6/NR5A1/PBX1/MDK/CRH/WNT4/APOA1/WNT11
GO_HOMEOSTASIS_OF_NUMBER_OF_CELLS_WITHIN_A_TISSUE	GO_HOMEOSTASIS_OF_NUMBER_OF_CELLS_WITHIN_A_TISSUE	30	0.57859	1.86488	0.00162305	0.0133782	0.00943163	5850	tags=47%, list=18%, signal=38%	NOS3/SOX9/CSF1/F2R/GATA2/FLT3LG/LIPA/SASH3/KRAS/ILDR2/BAX/CORO1A/PRDM14/NOTCH1
GO_NEGATIVE_REGULATION_OF_ADAPTIVE_IMMUNE_RESPONSE	GO_NEGATIVE_REGULATION_OF_ADAPTIVE_IMMUNE_RESPONSE	34	0.559754	1.85877	0.00141271	0.0121086	0.00853657	4457	tags=35%, list=14%, signal=31%	IFNB1/CEACAM1/IL1RL1/RC3H1/HLA-F/ZBTB7B/PARP3/RC3H2/ALOX15/IL7R/CD160/TNFRSF14
GO_LEUKOCYTE_CHEMOTAXIS	GO_LEUKOCYTE_CHEMOTAXIS	164	0.418474	1.85863	0.000205846	0.00306272	0.00215922	6700	tags=39%, list=20%, signal=31%	LGALS9/CCL22/PGF/CCL5/MAPK3/PADI2/CXCL10/CCL26/S100A9/CSF1/CALR/IL1RN/CXCL1/CCL17/SWAP70/CXCR4/CHGA/CXCL11/CH25H/CXCL16/CX3CL1/F2RL1/CXADR/AKIRIN1/STK39/CCL2/ADAM10/KIT/PIK3CD/PREX1/CCR1/DUSP1/OXSR1/JAM3/S100A8/VAV1/LYST/MAPK14/STAP1/TRPM2/CXCL12/CXCL17/IL6/IL36RN/GPR183/PTK2B/DAPK2/ITGA1/SLC12A2/CCL20/CORO1A/CD74/RPS19/TRPM4/PDE4B/PTPRO/WNK1/GPR18/ZNF580/WNT5A/MPP1/IL16/ANO6/GAS6
GO_REGULATION_OF_RESPONSE_TO_CYTOKINE_STIMULUS	GO_REGULATION_OF_RESPONSE_TO_CYTOKINE_STIMULUS	149	0.4236	1.85531	0.000205592	0.00306272	0.00215922	5216	tags=31%, list=16%, signal=26%	NLRC5/USP18/PARP14/SAMHD1/CCL5/PARP9/IRF7/DDX58/PADI2/CD300LF/IFIH1/CSF1/STAT1/PPARG/IL1RN/SPHK1/ZBP1/TNFAIP3/HIPK1/IRGM/F2RL1/IRAK2/PALM3/ECM1/CCDC3/APOA1/MAPK7/HSP90AB1/IL1R1/TREX1/STAP1/RNASEL/SOCS1/HSPA1B/IL6/CBFB/IL36RN/OTUD4/SOCS3/IFNGR1/TXK/IKBKG/TRADD/RNF31/CD74/CASP8
GO_PHOSPHOLIPID_TRANSPORT	GO_PHOSPHOLIPID_TRANSPORT	77	0.469687	1.85501	0.000405927	0.00490338	0.00345688	8811	tags=53%, list=27%, signal=39%	PLSCR1/XKR6/PITPNM2/ABCA1/ATP11A/KCNN4/LDLR/MFSD2A/PQLC1/PITPNM1/APOA1/ANO7/PLTP/CETP/ABCA4/PLEKHA8/ATP9B/ATP8B1/PLSCR4/ATP10B/TNFAIP8L3/PLA2G10/OSBPL10/ATP11C/ANO3/TMEM30B/APOA5/ATP9A/SCARB2/ANO6/ANO9/SCARB1/PITPNB/XKR8/APOC3/XKR7/PLEKHA3/TRIAP1/ATP8A1/PRKCD/STARD10
GO_CALCIUM_ION_IMPORT	GO_CALCIUM_ION_IMPORT	64	0.485507	1.855	0.000407581	0.00490338	0.00345688	3945	tags=30%, list=12%, signal=26%	CACNA1B/ATP2B4/SLC8A3/TRPV6/CACNA1I/ATP2A2/CACNA1H/TRPV3/PDGFRB/ZMPSTE24/EGF/CCL2/CRH/GRM6/CACNA1E/TRPM2/CXCL12/CACNA1G/CACNA1S
GO_REGULATION_OF_MACROPHAGE_DIFFERENTIATION	GO_REGULATION_OF_MACROPHAGE_DIFFERENTIATION	18	0.65201	1.85365	0.00366151	0.0243166	0.0171432	5527	tags=61%, list=17%, signal=51%	INHBA/CSF1/LIF/HCLS1/GATA2/PRKCA/ID2/ZBTB46/INHA/CASP8/RIPK1
GO_LYMPHOCYTE_MEDIATED_IMMUNITY	GO_LYMPHOCYTE_MEDIATED_IMMUNITY	187	0.409891	1.85355	0.000207727	0.00306272	0.00215922	4220	tags=28%, list=13%, signal=24%	IGHE/LGALS9/RSAD2/ULBP2/IFNB1/CEACAM1/IRF7/ICAM1/IGHM/RFTN1/CTSH/RAET1L/B2M/HLA-F/SERPINB9/SH2D1B/UNC13D/BTN3A2/SWAP70/FZD5/BTN3A3/PAXIP1/MICA/IGHG1/IGLV1-51/BTK/TFRC/HLA-E/MICB/PARP3/RASGRP1/MYO1G/POU2F2/BATF/HLA-A/VAV1/RIPK3/ZBTB1/TSTA3/LYST/IL1R1/SASH3/TREX1/MALT1/HLA-B/BCL3/IL6/SUPT6H/TP53BP1/IL7R/CD160/CRK
GO_RESPONSE_TO_INTERLEUKIN_1	GO_RESPONSE_TO_INTERLEUKIN_1	172	0.413989	1.85253	0.000206441	0.00306272	0.00215922	3536	tags=24%, list=11%, signal=22%	LGALS9/KLF2/CCL22/NKX3-1/CCL5/ICAM1/MAPK3/SOX9/CCL26/RC3H1/SQSTM1/PSMB8/MAPK11/PSMB9/LCN2/GBP3/PCK1/IL1RN/PSMB10/CCL17/GBP1/PSME4/MYD88/PSME2/CX3CL1/KMO/TAB2/CHI3L1/FGB/HYAL1/CCL2/PRKCA/IRAK2/DAB2IP/NFKBIA/PSMD11/UPF1/IL1R1/MAP3K8/MAPK13/PELI1/IL6
GO_CYTOPLASMIC_PATTERN_RECOGNITION_RECEPTOR_SIGNALING_PATHWAY_IN_RESPONSE_TO_VIRUS	GO_CYTOPLASMIC_PATTERN_RECOGNITION_RECEPTOR_SIGNALING_PATHWAY_IN_RESPONSE_TO_VIRUS	23	0.613251	1.85222	0.0027972	0.020284	0.0143002	4649	tags=52%, list=14%, signal=45%	DHX58/DDX60/IRF7/DDX58/IFIH1/TMEM173/NPLOC4/PUM2/ZCCHC3/NLRX1/RIOK3/ANKRD17
GO_REGULATION_OF_ADAPTIVE_IMMUNE_RESPONSE	GO_REGULATION_OF_ADAPTIVE_IMMUNE_RESPONSE	127	0.433608	1.85067	0.000206868	0.00306272	0.00215922	4457	tags=29%, list=14%, signal=25%	RSAD2/IFNB1/CEACAM1/IRF7/IRF1/IL1RL1/DUSP10/CD274/RC3H1/B2M/HLA-F/ZBTB7B/TNFAIP3/FZD5/PAXIP1/BTK/TFRC/HLA-E/PARP3/RC3H2/IL6ST/HLA-A/RIPK3/ZBTB1/IL1R1/SASH3/MALT1/HLA-B/NFKBID/IL6/ALOX15/TNFSF13B/SUPT6H/TP53BP1/IL7R/CD160/TNFRSF14
GO_POSITIVE_REGULATION_OF_T_CELL_CYTOKINE_PRODUCTION	GO_POSITIVE_REGULATION_OF_T_CELL_CYTOKINE_PRODUCTION	17	0.660801	1.85064	0.00365408	0.0243166	0.0171432	3536	tags=41%, list=11%, signal=37%	RSAD2/B2M/FZD5/IL1R1/SASH3/MALT1/IL6
GO_POSITIVE_REGULATION_OF_INTERLEUKIN_13_PRODUCTION	GO_POSITIVE_REGULATION_OF_INTERLEUKIN_13_PRODUCTION	12	0.724291	1.8482	0.00467385	0.0289499	0.0204096	1774	tags=25%, list=5%, signal=24%	LGALS9/PAEP/HLA-E
GO_PEPTIDYL_THREONINE_DEPHOSPHORYLATION	GO_PEPTIDYL_THREONINE_DEPHOSPHORYLATION	16	0.668737	1.84744	0.00403714	0.0261288	0.0184208	2326	tags=44%, list=7%, signal=41%	DUSP10/PDP1/PPM1E/PPP2CB/DUSP4/DUSP5/DUSP1
GO_CELL_CHEMOTAXIS	GO_CELL_CHEMOTAXIS	231	0.397245	1.84669	0.000210128	0.00306272	0.00215922	6700	tags=38%, list=20%, signal=30%	LGALS9/CCL22/PGF/CCL5/MAPK3/PADI2/CXCL10/CCL26/EPHA2/S100A9/CSF1/CALR/KDR/IL1RN/CXCL1/CCL17/CCRL2/SWAP70/PRKD2/CXCR4/CHGA/CXCL11/PDGFRB/ELMO2/SEMA5A/CH25H/PLXNB3/CXCL16/CX3CL1/F2RL1/CXADR/AKIRIN1/FGF18/GAB1/STK39/CCL2/ADAM10/KIT/PIK3CD/PREX1/CCR1/EGR3/DUSP1/OXSR1/JAM3/S100A8/VAV1/CCR3/LYST/MAPK14/STAP1/TRPM2/CXCL12/CXCL17/IL6/IL36RN/GPR183/PTK2B/ACKR2/DAPK2/CRK/ITGA1/SLC12A2/MIR34A/CCL20/NR4A1/CO…
GO_VASCULAR_ENDOTHELIAL_GROWTH_FACTOR_SIGNALING_PATHWAY	GO_VASCULAR_ENDOTHELIAL_GROWTH_FACTOR_SIGNALING_PATHWAY	34	0.555698	1.8453	0.00141271	0.0121086	0.00853657	2288	tags=26%, list=7%, signal=25%	FOXC1/PGF/KDR/PRKD2/PDGFRB/NRP2/GAB1/NUS1/DAB2IP
GO_POSITIVE_REGULATION_OF_DEFENSE_RESPONSE	GO_POSITIVE_REGULATION_OF_DEFENSE_RESPONSE	403	0.374613	1.8443	0.000216685	0.00306272	0.00215922	3585	tags=22%, list=11%, signal=20%	NLRC5/RSAD2/DHX58/ULBP2/MUC4/IFNB1/DDX60/MUCL1/OPTN/CCL5/HEXIM1/BPIFB1/PARP9/IRF7/PLCG2/PLSCR1/IRF1/MUC5B/MAPK3/IL1RL1/DDX58/CD300LF/RFTN1/MUC2/IFIH1/MUC3A/S100A9/PSMB8/RAET1L/PSMB9/MUC5AC/TMEM173/PSMB10/OSMR/IL15/CTSL/HLA-F/CTSS/MUC12/ITGAM/NPLOC4/SH2D1B/ZBP1/PSME4/MYD88/PIK3AP1/LDLR/PGC/TNFAIP3/C2CD4A/MUC19/PUM2/PSME2/MICA/TRIM5/BTK/CX3CL1/IRGM/F2RL1/TAB2/VAMP8/TRAF3/FGB/HLA-E/MICB/IRAK2/CRH/PT…
GO_DOPAMINE_TRANSPORT	GO_DOPAMINE_TRANSPORT	35	0.551467	1.84352	0.00141815	0.0121334	0.00855402	5347	tags=43%, list=16%, signal=36%	RAB3B/SLC6A3/MAPK15/SLC22A1/DTNBP1/SYT5/CHRNB2/DRD1/CXCL12/TOR1A/SYT7/GDNF/SYT9/DRD2/SYT10
GO_ERK1_AND_ERK2_CASCADE	GO_ERK1_AND_ERK2_CASCADE	245	0.39416	1.84294	0.000210793	0.00306272	0.00215922	3913	tags=25%, list=12%, signal=22%	LGALS9/CCL22/TIMP3/PSCA/CEACAM1/EZR/CCL5/ICAM1/MAPK3/DUSP10/SPRY4/GPNMB/SOX9/CCL26/EPHA2/CTSH/KDR/SEMA7A/P2RY6/LIF/F2R/CCL17/GBP1/PRKD2/RAP1A/ARRB1/MIR145/PDGFRB/DUSP4/PKHD1/HTR2B/CX3CL1/F2RL1/CHI3L1/RGS14/EGF/FGB/FGF18/CCL2/PRKCA/GCNT2/KIT/RAPGEF2/HTR2C/PTPN22/RASGRP1/CCR1/DAB2IP/DUSP1/NECAB2/PDGFA/NPTN/FGFR3/FGFR4/LRP1/CSF1R/EGFR/ALOX15/GPR183/PTK2B/SPRY2/MAPK1
GO_EOSINOPHIL_MIGRATION	GO_EOSINOPHIL_MIGRATION	13	0.706929	1.84255	0.00465964	0.0289499	0.0204096	1751	tags=38%, list=5%, signal=36%	CCL22/CCL5/CCL26/CX3CL1/CCL2
GO_ACTIVATION_OF_NF_KAPPAB_INDUCING_KINASE_ACTIVITY	GO_ACTIVATION_OF_NF_KAPPAB_INDUCING_KINASE_ACTIVITY	17	0.657359	1.841	0.00406009	0.0262327	0.018494	4033	tags=47%, list=12%, signal=41%	TNFSF15/TNFRSF10A/CARD10/ZFP91/CHI3L1/TLR3/MALT1/TRAF4
GO_CARDIAC_CONDUCTION	GO_CARDIAC_CONDUCTION	125	0.432052	1.83995	0.000207684	0.00306272	0.00215922	6478	tags=39%, list=20%, signal=32%	KCNK3/NPR1/ATP2B4/SLC8A3/BIN1/RNF207/EHD3/HRC/RYR2/ATP2A2/RYR3/KCNK6/KCNJ4/ATP1A4/KCNJ11/ZMPSTE24/CXADR/NPPC/ITPR1/CACNG8/DSC2/ATP2A3/KCNH2/MIR1-2/TMEM65/ATP1B2/ATP1A3/CACNB3/KCNE1/GJA1/CACNA1G/JUP/CACNA1S/KCNK1/KCNQ1/SCN2B/HCN4/SLC9A1/ATP1B3/KCND3/TRPM4/CASQ1/ASPH/MEF2A/ATP2B3/PRKACA/NPPA/KCNIP2/RYR1
GO_EOSINOPHIL_CHEMOTAXIS	GO_EOSINOPHIL_CHEMOTAXIS	10	0.759404	1.83961	0.0030494	0.0214968	0.0151552	1751	tags=50%, list=5%, signal=47%	CCL22/CCL5/CCL26/CX3CL1/CCL2
GO_NEGATIVE_REGULATION_OF_LYMPHOCYTE_MEDIATED_IMMUNITY	GO_NEGATIVE_REGULATION_OF_LYMPHOCYTE_MEDIATED_IMMUNITY	28	0.577793	1.83683	0.00201207	0.0159258	0.0112277	1892	tags=29%, list=6%, signal=27%	LGALS9/IFNB1/CEACAM1/HLA-F/SERPINB9/MICA/HLA-E/PARP3
GO_RESPONSE_TO_DSRNA	GO_RESPONSE_TO_DSRNA	37	0.54232	1.83646	0.00182741	0.0145974	0.0102912	4564	tags=41%, list=14%, signal=35%	IFNB1/IFIT1/MAPK3/DDX58/PMAIP1/RFTN1/IFIH1/TMEM173/NFKBIA/TLR3/PELI1/ZCCHC3/MAPK1/RIOK3/PDE12
GO_SELECTIVE_AUTOPHAGY	GO_SELECTIVE_AUTOPHAGY	43	0.52454	1.83598	0.00162833	0.0133782	0.00943163	466	tags=16%, list=1%, signal=16%	HSPB8/SMURF1/OPTN/KLHL3/MAPK3/SQSTM1/WDFY3
GO_MONOVALENT_INORGANIC_CATION_HOMEOSTASIS	GO_MONOVALENT_INORGANIC_CATION_HOMEOSTASIS	133	0.426417	1.83497	0.000206697	0.00306272	0.00215922	5359	tags=32%, list=16%, signal=27%	SLC12A7/UPK3A/NPR1/MAPK3/TMEM165/SCNN1G/SCNN1A/CYP4F12/SCNN1B/SLC4A4/NEDD4L/SLC26A4/MAFG/ATP6V0B/ATP1A4/SLC12A4/ATP6V1G1/ATP6V0A4/SLC4A11/SLC4A3/KCNH2/RHCG/ATP6V1C2/ATP6V1D/SLC12A6/ATP6V1A/ATP1B2/ATP1A3/VPS33A/ATP4B/ADORA2A/RAB7A/CLN3/MAPK1/SLC4A8/ATP6V0E1/SLC12A2/SLC9C2/KCNJ10/SLC9A1/ATP1B3/DRD2/PDK4
GO_ACTIVATION_OF_IMMUNE_RESPONSE	GO_ACTIVATION_OF_IMMUNE_RESPONSE	497	0.365129	1.82778	0.000222767	0.00306272	0.00215922	5216	tags=29%, list=16%, signal=24%	IGHE/RSAD2/DHX58/MUC4/CEACAM1/DDX60/EZR/MUCL1/HEXIM1/BPIFB1/IRF7/PLCG2/PLSCR1/IRF1/MUC5B/MAPK3/DDX58/CD300LF/MYO10/IGHM/RFTN1/MUC2/IFIH1/RC3H1/MUC3A/S100A9/PSMB8/THEMIS2/PSMB9/MUC5AC/TMEM173/PSMB10/CTSL/CTSS/MUC12/ITGAM/GBP1/NPLOC4/VTCN1/BTN3A2/PSME4/MYD88/PIK3AP1/KCNN4/GCSAM/PRKD2/NR4A3/TNFAIP3/BTN3A3/RAP1A/MUC19/PUM2/PSME2/ELMO2/IGHG1/IGLV1-51/TRIM5/BTK/IRGM/F2RL1/TAB2/TRAF3/ICOSLG/HSP90AA1/FGB…
GO_NEGATIVE_REGULATION_OF_CELL_ACTIVATION	GO_NEGATIVE_REGULATION_OF_CELL_ACTIVATION	156	0.413939	1.82602	0.000205423	0.00306272	0.00215922	3688	tags=24%, list=11%, signal=21%	LGALS9/IFNB1/HMOX1/CEACAM1/PLA2G2F/IRF1/CD300LF/CD274/GPNMB/IFNL1/INHBA/NOS3/RC3H1/MERTK/HLA-F/ZBTB7B/C1QTNF1/VTCN1/LDLR/TNFAIP3/PRKAR1A/MICA/BTK/CX3CL1/THBD/PARP3/RC3H2/PTPN22/SOX11/ID2/PDGFA/SOCS1/NFKBID/PELI1/CBFB/ADORA2A/DTX1
GO_ACTIVATION_OF_CYSTEINE_TYPE_ENDOPEPTIDASE_ACTIVITY_INVOLVED_IN_APOPTOTIC_PROCESS	GO_ACTIVATION_OF_CYSTEINE_TYPE_ENDOPEPTIDASE_ACTIVITY_INVOLVED_IN_APOPTOTIC_PROCESS	72	0.465764	1.81983	0.00060988	0.0065839	0.00464165	1509	tags=19%, list=5%, signal=19%	ACER2/NKX3-1/PML/TNFSF15/TNFRSF10A/CASP10/PMAIP1/S100A9/CTSH/PPARG/EIF2AK3/F2R/FAS/BID
GO_GLOMERULAR_EPITHELIAL_CELL_DIFFERENTIATION	GO_GLOMERULAR_EPITHELIAL_CELL_DIFFERENTIATION	13	0.697744	1.81861	0.00547002	0.0329846	0.0232541	5707	tags=46%, list=17%, signal=38%	PODXL/MYO1E/BASP1/KLF15/NPHS1/PTPRO
GO_POSITIVE_REGULATION_OF_RESPONSE_TO_BIOTIC_STIMULUS	GO_POSITIVE_REGULATION_OF_RESPONSE_TO_BIOTIC_STIMULUS	37	0.536965	1.81833	0.00203046	0.0159915	0.011274	1801	tags=24%, list=5%, signal=23%	DHX58/DDX60/OPTN/MAPK3/CD274/PGC/PUM2/F2RL1/PRKCA
GO_POSITIVE_REGULATION_OF_MAST_CELL_ACTIVATION	GO_POSITIVE_REGULATION_OF_MAST_CELL_ACTIVATION	16	0.658178	1.81827	0.005652	0.0336924	0.0237532	6380	tags=62%, list=19%, signal=50%	GAB2/NR4A3/VAMP8/GATA2/IL13/FGR/STXBP1/ADORA2B/CD226/NPPA
GO_PHAGOCYTOSIS	GO_PHAGOCYTOSIS	225	0.391771	1.8179	0.000209776	0.00306272	0.00215922	5215	tags=29%, list=16%, signal=25%	IGHE/PLCG2/XKR6/MAPK3/CD300LF/MYO10/IGHM/ABCA1/CALR/MERTK/PPARG/P2RY6/IL15/SPON2/ITGAM/IL15RA/UNC13D/PEAR1/LDLR/RAP1A/ELMO2/IGHG1/IGLV1-51/F2RL1/RHOBTB1/HSP90AA1/GULP1/GATA2/WIPF2/CCL2/PRKCG/APOA1/MYO1G/FGR/VAV1/HSP90AB1/BECN1/TUB/TREX1/STAP1/PIK3CB/CDC42/SIRPB1/RAB31/LRP1/ADORA2A/NCF2/ALOX15/PRKCE/WIPF3/VAV2/RAB7A/MAPK1/CRK/GRB2/PTK2/SYT7/ARPC2/IRF8/DNM2/MYO18A/SFTPA1/CORO1A/PIP5K1A/PLD2/IGHA1
GO_POSITIVE_REGULATION_OF_MACROAUTOPHAGY	GO_POSITIVE_REGULATION_OF_MACROAUTOPHAGY	63	0.477241	1.81757	0.00122224	0.0108272	0.00763319	8699	tags=49%, list=26%, signal=36%	HSPB8/SMURF1/HMOX1/OPTN/MAPK3/KDR/WAC/IRGM/PIP4K2C/VPS13D/SMCR8/BECN1/RUFY4/GPSM1/TSC1/RAB12/IKBKG/FYCO1/HIF1A/SESN1/UVRAG/RAB3GAP2/SH3GLB1/MFN2/TBK1/HTT/SPTLC1/ADRB2/SUPT5H/VPS13C/SIRT1
GO_REGULATION_OF_TISSUE_REMODELING	GO_REGULATION_OF_TISSUE_REMODELING	57	0.48688	1.81638	0.00101688	0.00947483	0.00667975	5461	tags=35%, list=17%, signal=29%	CEACAM1/GPNMB/TMBIM1/IL15/TNFAIP3/TFRC/PRKCA/MIR199A1/ROCK2/SIGLEC15/CSF1R/IL6/EGFR/VDR/SYT7/BAX/MIR34A/PDK4/NF1/SUCO
GO_ANTIGEN_PROCESSING_AND_PRESENTATION_OF_PEPTIDE_ANTIGEN_VIA_MHC_CLASS_I	GO_ANTIGEN_PROCESSING_AND_PRESENTATION_OF_PEPTIDE_ANTIGEN_VIA_MHC_CLASS_I	91	0.446453	1.81496	0.00040808	0.00490338	0.00345688	4039	tags=30%, list=12%, signal=26%	TAP2/CALR/PSMB8/TAP1/SEC24A/PSMB9/SEC24D/ACE/PSMB10/B2M/HLA-F/ERAP1/ERAP2/PSME4/PSME2/VAMP8/HLA-E/TAPBP/SEC23A/HLA-A/TAPBPL/PSMD11/HLA-B/NCF2/VAMP3/SEC31A/PSMD5
GO_URETER_DEVELOPMENT	GO_URETER_DEVELOPMENT	15	0.66886	1.81345	0.00406421	0.0262327	0.018494	4928	tags=40%, list=15%, signal=34%	ALDH1A2/SOX9/SOX8/SIX1/RET/FOXF1
GO_POSITIVE_REGULATION_OF_KIDNEY_DEVELOPMENT	GO_POSITIVE_REGULATION_OF_KIDNEY_DEVELOPMENT	36	0.538868	1.81244	0.00223941	0.0171999	0.012126	4672	tags=31%, list=14%, signal=26%	SOX9/LIF/PDGFRB/BASP1/SOX8/PAX8/WNT4/SIX1/PDGFA/RET/GDNF
GO_REGULATION_OF_LYMPHOCYTE_CHEMOTAXIS	GO_REGULATION_OF_LYMPHOCYTE_CHEMOTAXIS	15	0.667813	1.81061	0.00467385	0.0289499	0.0204096	3853	tags=53%, list=12%, signal=47%	CCL5/PADI2/CXCL10/STK39/CCL2/ADAM10/OXSR1/PTK2B
GO_RESPONSE_TO_PROTOZOAN	GO_RESPONSE_TO_PROTOZOAN	14	0.680719	1.80882	0.00488003	0.029954	0.0211175	6453	tags=50%, list=20%, signal=40%	BATF2/VTCN1/BATF/LYST/BCL3/IRF8/CCDC88B
GO_SIALYLATION	GO_SIALYLATION	15	0.666775	1.8078	0.00508027	0.0309831	0.0218431	573	tags=33%, list=2%, signal=33%	ST6GAL1/ST3GAL4/ST6GALNAC4/ST3GAL1/ST3GAL5
GO_SODIUM_ION_HOMEOSTASIS	GO_SODIUM_ION_HOMEOSTASIS	38	0.52958	1.80607	0.00242669	0.01823	0.0128521	5184	tags=42%, list=16%, signal=36%	UPK3A/NPR1/SCNN1G/SCNN1A/CYP4F12/SCNN1B/NEDD4L/ATP1A4/ATP1B2/ATP1A3/ATP4B/ADORA2A/SLC12A2/SLC9A1/ATP1B3/DRD2
GO_REGULATION_OF_LYMPHOCYTE_MEDIATED_IMMUNITY	GO_REGULATION_OF_LYMPHOCYTE_MEDIATED_IMMUNITY	111	0.431571	1.80586	0.000206016	0.00306272	0.00215922	4220	tags=30%, list=13%, signal=26%	LGALS9/RSAD2/ULBP2/IFNB1/CEACAM1/RAET1L/B2M/HLA-F/SERPINB9/SH2D1B/FZD5/PAXIP1/MICA/BTK/TFRC/HLA-E/MICB/PARP3/RASGRP1/HLA-A/VAV1/RIPK3/ZBTB1/IL1R1/SASH3/MALT1/HLA-B/IL6/SUPT6H/TP53BP1/IL7R/CD160/CRK
GO_AORTIC_VALVE_DEVELOPMENT	GO_AORTIC_VALVE_DEVELOPMENT	24	0.590401	1.8041	0.00399042	0.025891	0.0182532	5850	tags=38%, list=18%, signal=31%	NOS3/SOX9/GATA4/SNAI1/DLL4/ROCK2/SMAD6/GATA5/NOTCH1
GO_ASTROCYTE_DIFFERENTIATION	GO_ASTROCYTE_DIFFERENTIATION	69	0.465749	1.80186	0.000615511	0.0065839	0.00464165	8392	tags=55%, list=26%, signal=41%	ID4/BIN1/MAPK3/SOX9/LIF/LDLR/SOX8/DRD1/IL6ST/S100A8/ID2/HES5/BACE2/LRP1/KRAS/IL6/EGFR/ADORA2A/LAMC3/MAPK1/CDK6/CNTF/NF1/NOTCH1/GCM1/PRPF19/PSEN1/HES1/MIR181B2/GRN/SOX6/APP/DAB1/BMP2/GPR37L1/F2/PTPN11/MAG
GO_PLASMA_MEMBRANE_PHOSPHOLIPID_SCRAMBLING	GO_PLASMA_MEMBRANE_PHOSPHOLIPID_SCRAMBLING	12	0.705788	1.80098	0.00650274	0.0371368	0.0261815	7786	tags=75%, list=24%, signal=57%	PLSCR1/XKR6/ANO7/PLSCR4/ANO3/ANO6/ANO9/XKR8/XKR7
GO_POSITIVE_REGULATION_OF_SECRETION	GO_POSITIVE_REGULATION_OF_SECRETION	332	0.373205	1.80086	0.0002151	0.00306272	0.00215922	5347	tags=30%, list=16%, signal=26%	LGALS9/PAEP/NKX3-1/EZR/NPR1/MAPK3/IL1RL1/DDX58/ACHE/CD274/INHBA/CACNA1I/IFIH1/SEC24A/MAPK11/SCAMP5/HLA-F/F2R/ITGAM/PANX2/C1QTNF1/UNC13D/VTCN1/INHBB/GAB2/KCNN4/TTN/DTNBP1/GIPR/FZD5/CACNA1H/DYNLL1/PTAFR/ARRB1/APBB1/HTR2B/F2RL1/KMO/VAMP8/FGB/GATA2/FOXL2/HLA-E/P2RY2/STX1B/NR0B2/SMPD3/CHRNB2/SLC6A4/CRH/PTPN22/USP50/RASGRP1/BAIAP3/IL13/NLGN2/RPH3AL/FGR/SOX11/S100A8/TARDBP/MAPK14/STXBP1/CXCL12/LRP1/CSF1…
GO_MONOAMINE_TRANSPORT	GO_MONOAMINE_TRANSPORT	63	0.4728	1.80066	0.00142595	0.0121564	0.00857024	5347	tags=37%, list=16%, signal=31%	RAB3B/SLC6A3/MAPK15/SLC22A1/DTNBP1/CHGA/SYT5/CHRNB2/SLC6A4/DRD1/CRH/ADRA2B/PICK1/CXCL12/ADORA2A/STX1A/TOR1A/NISCH/SYT7/GDNF/SYT9/DRD2/SYT10
GO_METANEPHRIC_EPITHELIUM_DEVELOPMENT	GO_METANEPHRIC_EPITHELIUM_DEVELOPMENT	22	0.602207	1.80001	0.00561347	0.0335048	0.0236208	2660	tags=36%, list=8%, signal=33%	SOX9/STAT1/LIF/SOX8/PAX8/WNT4/CALB1/HES5
GO_POSITIVE_REGULATION_OF_CELL_KILLING	GO_POSITIVE_REGULATION_OF_CELL_KILLING	47	0.504147	1.79922	0.00163599	0.013418	0.00945966	3172	tags=32%, list=10%, signal=29%	ULBP2/RAET1L/BCL2L11/B2M/HLA-F/ITGAM/MICA/F2RL1/HLA-E/MICB/RASGRP1/HLA-A/VAV1/STAP1/HLA-B
GO_POSITIVE_REGULATION_OF_TISSUE_REMODELING	GO_POSITIVE_REGULATION_OF_TISSUE_REMODELING	26	0.576582	1.7981	0.0033966	0.0231485	0.0163197	4827	tags=38%, list=15%, signal=33%	TMBIM1/IL15/TFRC/PRKCA/MIR199A1/ROCK2/EGFR/VDR/BAX/MIR34A
GO_REGULATION_OF_PROTEIN_COMPLEX_STABILITY	GO_REGULATION_OF_PROTEIN_COMPLEX_STABILITY	10	0.74111	1.7953	0.0060988	0.0355975	0.0250963	3120	tags=50%, list=9%, signal=45%	SQSTM1/IRGM/TAPBP/TREX1/HSPA8
GO_INTERFERON_ALPHA_PRODUCTION	GO_INTERFERON_ALPHA_PRODUCTION	24	0.58729	1.79459	0.00438947	0.0276565	0.0194979	3059	tags=33%, list=9%, signal=30%	IRF7/DDX58/IFIH1/STAT1/NMI/IRF5/TLR3/TREX1
GO_ACTIVATION_OF_GTPASE_ACTIVITY	GO_ACTIVATION_OF_GTPASE_ACTIVITY	85	0.445884	1.79398	0.000406918	0.00490338	0.00345688	9055	tags=48%, list=28%, signal=35%	NEDD9/EPHA2/ARHGEF10/ARHGAP42/TBC1D3F/TBC1D8B/TBC1D13/NDEL1/TBC1D5/RASGRP1/TBC1D1/TBC1D3/PLEKHG4/RALGAPB/TSC1/PTK2B/TBC1D10A/TBC1D28/TBC1D3H/CRK/TBC1D3G/RUNDC1/APC2/PIP5K1A/RHOG/TBC1D17/RASGRF1/TBC1D26/SCRIB/WNT5A/EIF5/DOCK7/TBC1D3C/TBC1D8/RALGAPA2/USP6/GPR65/TBC1D9B/TBC1D2/ARHGEF16/SYDE1
GO_REGULATION_OF_RAS_PROTEIN_SIGNAL_TRANSDUCTION	GO_REGULATION_OF_RAS_PROTEIN_SIGNAL_TRANSDUCTION	219	0.388494	1.79385	0.000210837	0.00306272	0.00215922	6859	tags=37%, list=21%, signal=30%	FGD3/SPATA13/ABL2/SPRY4/SQSTM1/CSF1/ABCA1/EPS8L3/FGD5/F2R/ARHGEF10/OBSCN/ARHGAP42/OPHN1/AUTS2/MCF2L2/ARRB1/PPP2CB/RASAL1/ARHGAP35/ARHGEF10L/PDGFRB/KANK1/F2RL1/LPAR6/PLEKHG1/PLEKHG6/GPR20/PREX1/MYOC/ITSN1/APOA1/RASGRP1/DAB2IP/ARFGEF2/ARHGEF40/VAV1/DENND4B/FGD2/MCF2/CYTH1/PLEKHG4/SH2B2/ARHGEF3/TRIO/KRAS/PSD3/ARF6/VAV2/SPRY2/RASGEF1A/CRK/TIAM2/ITSN2/GRB2/MMD2/EPO/DNM2/EPS8L2/CYTH2/ARHGEF33/SHOC2/TNK…
GO_PHAGOCYTOSIS_RECOGNITION	GO_PHAGOCYTOSIS_RECOGNITION	18	0.630782	1.7933	0.0058991	0.0347218	0.0244789	5688	tags=39%, list=17%, signal=32%	IGHE/IGHM/PEAR1/IGHG1/TUB/IGHA1/IGHG3
GO_POSITIVE_REGULATION_OF_AXON_EXTENSION	GO_POSITIVE_REGULATION_OF_AXON_EXTENSION	38	0.525811	1.79322	0.00283114	0.0204366	0.0144078	4325	tags=34%, list=13%, signal=30%	CDH4/SEMA7A/L1CAM/SEMA5A/NDEL1/CXCL12/LRP1/MACF1/BMPR2/MAP1B/GDI1/CDKL5/FN1
GO_SENSORY_PERCEPTION_OF_TASTE	GO_SENSORY_PERCEPTION_OF_TASTE	46	0.504138	1.79178	0.00143266	0.0121917	0.00859518	2362	tags=22%, list=7%, signal=20%	P2RX2/CST2/RTP4/SCNN1G/SCNN1A/SCNN1B/PLCB2/AZGP1/TAS2R14/GNB1
GO_NEGATIVE_REGULATION_OF_IMMUNE_EFFECTOR_PROCESS	GO_NEGATIVE_REGULATION_OF_IMMUNE_EFFECTOR_PROCESS	90	0.44147	1.7914	0.000405597	0.00490338	0.00345688	2126	tags=22%, list=6%, signal=21%	LGALS9/DHX58/BST2/IFNB1/HMOX1/CEACAM1/DUSP10/IFNL1/RC3H1/TRIM38/HLA-F/ZBTB7B/SERPINB9/NPLOC4/MICA/HLA-E/MICB/PARP3/RC3H2/APOA1
GO_REGULATION_OF_METANEPHROS_DEVELOPMENT	GO_REGULATION_OF_METANEPHROS_DEVELOPMENT	20	0.614105	1.79001	0.00644382	0.0369762	0.0260682	4864	tags=45%, list=15%, signal=38%	STAT1/LIF/PDGFRB/BASP1/PAX8/PDGFA/RET/GDNF/FAT4
GO_DENDRITIC_CELL_CYTOKINE_PRODUCTION	GO_DENDRITIC_CELL_CYTOKINE_PRODUCTION	11	0.718526	1.78997	0.00647249	0.037096	0.0261526	2372	tags=36%, list=7%, signal=34%	BST2/DDX58/KIT/TLR3
GO_KERATAN_SULFATE_BIOSYNTHETIC_PROCESS	GO_KERATAN_SULFATE_BIOSYNTHETIC_PROCESS	25	0.578937	1.78886	0.00418243	0.02685	0.0189292	2433	tags=28%, list=7%, signal=26%	ST3GAL4/ST3GAL1/CHST1/B3GNT4/B3GNT2/FMOD/B3GNT3
GO_ENDOCRINE_HORMONE_SECRETION	GO_ENDOCRINE_HORMONE_SECRETION	39	0.521589	1.78823	0.00223577	0.0171999	0.012126	4415	tags=33%, list=13%, signal=29%	NKX3-1/INHBA/C1QTNF1/INHBB/RAB11FIP1/REN/FAM129B/FOXL2/CRH/TBX3/RAB11FIP5/KISS1/INHA
GO_NEGATIVE_REGULATION_OF_CELL_ADHESION	GO_NEGATIVE_REGULATION_OF_CELL_ADHESION	230	0.383976	1.78553	0.000209864	0.00306272	0.00215922	3727	tags=22%, list=11%, signal=20%	LGALS9/APOD/ACER2/RND1/IFNB1/CEACAM1/AJAP1/PLA2G2F/IRF1/PODXL/CD274/GPNMB/IFNL1/TGFBI/RC3H1/IL1RN/ACVRL1/ZBTB7B/GBP1/C1QTNF1/VTCN1/SWAP70/PRKAR1A/CDH1/SEMA5A/KANK1/PLXNB3/CX3CL1/PLXNA3/ADAM10/ACTN4/GCNT2/CD164/MYOC/RC3H2/APOA1/PTPN22/DUSP1/MAPK7/CXCL12/SOCS1/LRP1/GTPBP4/FAM107A/MIA3/NFKBID/PELI1/CBFB/ADORA2A/DTX1/CBLL1
GO_POSITIVE_REGULATION_OF_INTERFERON_ALPHA_PRODUCTION	GO_POSITIVE_REGULATION_OF_INTERFERON_ALPHA_PRODUCTION	17	0.63755	1.78552	0.00751117	0.0410697	0.0289541	2372	tags=35%, list=7%, signal=33%	IRF7/DDX58/IFIH1/STAT1/IRF5/TLR3
GO_PARAXIAL_MESODERM_DEVELOPMENT	GO_PARAXIAL_MESODERM_DEVELOPMENT	15	0.658113	1.78431	0.00629953	0.0363312	0.0256135	8227	tags=53%, list=25%, signal=40%	FOXC1/WNT3A/WNT11/BMPR1A/SMAD3/WNT5A/TEAD2/LEF1
GO_MULTI_ORGANISM_CELLULAR_PROCESS	GO_MULTI_ORGANISM_CELLULAR_PROCESS	41	0.514909	1.78431	0.00264928	0.0194185	0.01369	1140	tags=24%, list=3%, signal=24%	DHX58/DDX60/IRF7/DDX58/IFIH1/TMEM173/BPIFA1/NPLOC4/CXCR4/PUM2
GO_CELLULAR_RESPONSE_TO_THYROID_HORMONE_STIMULUS	GO_CELLULAR_RESPONSE_TO_THYROID_HORMONE_STIMULUS	16	0.645805	1.78409	0.00726686	0.0401691	0.0283192	2148	tags=38%, list=7%, signal=35%	CTSH/LMO2/CTSL/CTSS/KIT/SIX1
GO_NEPHRON_EPITHELIUM_DEVELOPMENT	GO_NEPHRON_EPITHELIUM_DEVELOPMENT	97	0.434608	1.78359	0.000406835	0.00490338	0.00345688	6000	tags=31%, list=18%, signal=25%	FOXC1/PGF/KLHL3/PODXL/SOX9/STAT1/LIF/MYO1E/BASP1/SOX8/PAX8/PBX1/KLF15/WNT4/SIX1/WNT11/CALB1/HES5/NPHS1/HOXD11/GDNF/FAT4/DLG1/FMN1/FGF1/PTPRO/FGF2/NOTCH1/HOXA11/WNT7B
GO_POSITIVE_REGULATION_OF_RESPONSE_TO_EXTERNAL_STIMULUS	GO_POSITIVE_REGULATION_OF_RESPONSE_TO_EXTERNAL_STIMULUS	238	0.38229	1.78258	0.000210793	0.00306272	0.00215922	7322	tags=38%, list=22%, signal=30%	LGALS9/DHX58/DDX60/OPTN/PGF/CCL5/MAPK3/IL1RL1/CXCL10/CCL26/S100A9/CSF1/CALR/KDR/OSMR/IL15/ITGAM/SWAP70/MYD88/LDLR/PGC/PRKD2/C2CD4A/PUM2/PDGFRB/SEMA5A/BTK/CX3CL1/F2RL1/VAMP8/THBD/AKIRIN1/FGF18/NDEL1/STK39/STX3/HLA-E/ADAM10/PRKCA/CCR1/IL6ST/NFKBIA/TLR3/OXSR1/S100A8/MAPK14/STAP1/CXCL12/GPRC5B/USF1/LRP1/CXCL17/MAPK13/IL6/ADORA2B/EGFR/BMPR2/ZCCHC3/PTK2B/DAPK2/CNTF/ARTN/ANKRD17/TRADD/STX4/CD74/NLRP12/R…
GO_NEGATIVE_REGULATION_OF_LYMPHOCYTE_ACTIVATION	GO_NEGATIVE_REGULATION_OF_LYMPHOCYTE_ACTIVATION	117	0.422152	1.78141	0.000205634	0.00306272	0.00215922	3688	tags=25%, list=11%, signal=22%	LGALS9/IFNB1/CEACAM1/PLA2G2F/IRF1/CD274/GPNMB/IFNL1/INHBA/RC3H1/MERTK/HLA-F/ZBTB7B/VTCN1/TNFAIP3/PRKAR1A/MICA/BTK/PARP3/RC3H2/PTPN22/SOX11/ID2/SOCS1/NFKBID/PELI1/CBFB/ADORA2A/DTX1
GO_AMINE_TRANSPORT	GO_AMINE_TRANSPORT	75	0.453334	1.78097	0.00060988	0.0065839	0.00464165	7042	tags=40%, list=21%, signal=32%	RAB3B/AQP9/DTNBP1/CHGA/SYT5/KMO/STK39/CHRNB2/DRD1/CRH/RHCG/SLC38A3/ADRA2B/TH/STXBP1/CXCL12/ADORA2A/STX1A/TOR1A/SYT7/GDNF/SYT9/TRH/DRD2/SYT10/HRH3/SYT15/PSEN1/CHRNA4/SLC22A16
GO_CIRCULATORY_SYSTEM_PROCESS	GO_CIRCULATORY_SYSTEM_PROCESS	441	0.358952	1.78037	0.000219298	0.00306272	0.00215922	4368	tags=25%, list=13%, signal=22%	KCNK3/FOXC1/P2RX2/RCAN1/CACNA1B/SLC1A1/HMOX1/CEACAM1/EPAS1/NPR1/SGK1/ATP2B4/SLC8A3/ICAM1/BIN1/NOS3/CXCL10/STAT1/RNF207/ACE/EHD3/PPARG/ACVRL1/HRC/GATA4/RYR2/F2R/CYP4F12/ERAP1/ATP2A2/ERAP2/ARHGAP42/RYR3/NEDD4L/TTN/MYBPC3/CTSZ/C2CD4A/CACNA1H/CHGA/CHD7/PTAFR/KCNK6/REN/ARHGAP35/KCNJ4/ATP1A4/SMTNL1/KCNJ11/HTR2B/ZMPSTE24/F2RL1/CXADR/NPPC/DLL4/ITPR1/FGB/CACNG8/STK39/HTR1D/MDM2/P2RY2/ADCY6/CES1/NAMPT/SLC6…
GO_LEUKOCYTE_MIGRATION	GO_LEUKOCYTE_MIGRATION	342	0.367256	1.77747	0.0002151	0.00306272	0.00215922	5521	tags=30%, list=17%, signal=25%	LGALS9/APOD/CCL22/HMOX1/CEACAM1/PGF/CCL5/TNFRSF10A/ICAM1/MAPK3/PADI2/IGHM/CXCL10/CCL26/S100A9/CSF1/CALR/MERTK/IL1RN/CXCL1/CEACAM6/CCL17/ITGAM/SWAP70/L1CAM/GCSAM/CXCR4/CHGA/PTAFR/CXCL11/IGLV1-51/CH25H/CXCL16/CX3CL1/F2RL1/CXADR/THBD/AKIRIN1/STK39/CCL2/ADAM10/CEACAM5/SMPD3/KIT/PIK3CD/PREX1/ECM1/ITGA5/CCR1/DUSP1/MYO1G/OXSR1/BDKRB1/STK10/JAM3/S100A8/VAV1/RIPK3/PLVAP/LYST/MAPK14/ANGPT4/IL1R1/MMP1/ATP1B…
GO_POSITIVE_REGULATION_OF_PRODUCTION_OF_MOLECULAR_MEDIATOR_OF_IMMUNE_RESPONSE	GO_POSITIVE_REGULATION_OF_PRODUCTION_OF_MOLECULAR_MEDIATOR_OF_IMMUNE_RESPONSE	80	0.447117	1.77743	0.000611621	0.0065839	0.00464165	5197	tags=32%, list=16%, signal=27%	RSAD2/MAPK3/DDX58/SEMA7A/B2M/HLA-F/SPON2/PGC/NR4A3/FZD5/PAXIP1/F2RL1/TFRC/HLA-E/IL13/MAPK14/IL1R1/SASH3/MALT1/GPRC5B/IL6/TP53BP1/CD160/TNFRSF14/STX4/CD74
GO_SPHINGOLIPID_MEDIATED_SIGNALING_PATHWAY	GO_SPHINGOLIPID_MEDIATED_SIGNALING_PATHWAY	10	0.732613	1.77472	0.00691197	0.0385919	0.0272073	3125	tags=50%, list=10%, signal=45%	EZR/SPHK1/SMPD3/S1PR3/S1PR2
GO_G_PROTEIN_COUPLED_PURINERGIC_NUCLEOTIDE_RECEPTOR_SIGNALING_PATHWAY	GO_G_PROTEIN_COUPLED_PURINERGIC_NUCLEOTIDE_RECEPTOR_SIGNALING_PATHWAY	13	0.680349	1.77327	0.00729335	0.0402022	0.0283425	2482	tags=38%, list=8%, signal=36%	P2RY6/P2RY14/PTAFR/P2RY2/GPR171
GO_COLLAGEN_CATABOLIC_PROCESS	GO_COLLAGEN_CATABOLIC_PROCESS	35	0.530233	1.77254	0.00202593	0.0159915	0.011274	2978	tags=23%, list=9%, signal=21%	MMP13/KLK6/CTSD/CTSL/CTSS/MMP21/FURIN/MMP1
GO_INTERLEUKIN_13_PRODUCTION	GO_INTERLEUKIN_13_PRODUCTION	18	0.623396	1.7723	0.00772986	0.041976	0.0295931	1774	tags=22%, list=5%, signal=21%	LGALS9/PAEP/IFNL1/HLA-E
GO_NEGATIVE_REGULATION_OF_EPITHELIAL_CELL_APOPTOTIC_PROCESS	GO_NEGATIVE_REGULATION_OF_EPITHELIAL_CELL_APOPTOTIC_PROCESS	36	0.526768	1.77174	0.00285016	0.0204807	0.0144389	2610	tags=28%, list=8%, signal=26%	HMOX1/ICAM1/KDR/TNFAIP3/SEMA5A/FGB/GATA2/ANGPTL4/IL13/MAPK7
GO_REGULATION_OF_RECEPTOR_SIGNALING_PATHWAY_VIA_STAT	GO_REGULATION_OF_RECEPTOR_SIGNALING_PATHWAY_VIA_STAT	92	0.435021	1.77027	0.000406918	0.00490338	0.00345688	4936	tags=33%, list=15%, signal=28%	IFNB1/PARP14/CCL5/PARP9/IFNL1/PTK6/IL15/LIF/F2R/HCLS1/EGF/KIT/IL10RA/IL6ST/IL13/HES5/FGFR3/SOCS1/PRLR/SH2B2/CSF1R/BCL3/IL6/GGNBP2/PTK2B/IL7R/CNTF/SOCS3/RET/EPO
GO_REGULATION_OF_CELL_ADHESION	GO_REGULATION_OF_CELL_ADHESION	563	0.349284	1.76926	0.000222618	0.00306272	0.00215922	6469	tags=31%, list=20%, signal=26%	LGALS9/APOD/ACER2/RND1/IFNB1/CEACAM1/AJAP1/CCL5/ABL2/PLA2G2F/IRF1/PML/ICAM1/PODXL/DUSP10/MYO10/CD274/GPNMB/IFNL1/TGFBI/NEDD9/MDGA1/SOX9/RC3H1/EPHA2/CSF1/LAMA3/CALR/KDR/ONECUT2/IL1RN/ACVRL1/ADAM19/IL15/ZBTB7B/CEACAM6/GBP1/C1QTNF1/UNC13D/VTCN1/SWAP70/FRMD5/PRKD2/NR4A3/C2CD4A/CXCR4/PRKAR1A/PTAFR/RREB1/DAPK3/EPB41L4B/ZFHX3/CDH1/SEMA5A/KANK1/EMILIN2/PLXNB3/CX3CL1/EPHA3/ICOSLG/WNT3A/FGB/PLXNA3/SPOCK2/T…
GO_REGULATION_OF_CD8_POSITIVE_ALPHA_BETA_T_CELL_ACTIVATION	GO_REGULATION_OF_CD8_POSITIVE_ALPHA_BETA_T_CELL_ACTIVATION	12	0.692979	1.7683	0.00711238	0.0393872	0.0277679	3546	tags=50%, list=11%, signal=45%	IRF1/CD274/ZBTB7B/HLA-E/SOCS1/CBFB
GO_ENDOCRINE_SYSTEM_DEVELOPMENT	GO_ENDOCRINE_SYSTEM_DEVELOPMENT	106	0.425114	1.76754	0.000204666	0.00306272	0.00215922	6607	tags=38%, list=20%, signal=30%	ALDH1A2/HOXB3/STRA6/SLC6A3/MAPK3/SOX9/ONECUT2/EIF2AK3/GIPR/NR5A1/CDH1/PAX8/GATA2/PBX1/MDK/CRH/WNT4/APOA1/SIX1/GSK3A/WNT11/BMPR1A/PITX2/IL6/MAPK1/TG/CDK6/DRD2/PITX1/NF1/PDX1/BMP6/CLOCK/POU1F1/GSK3B/BRAF/SMAD3/WNT5A/ASCL1/HES1
GO_RETINOIC_ACID_METABOLIC_PROCESS	GO_RETINOIC_ACID_METABOLIC_PROCESS	15	0.651744	1.76704	0.00711238	0.0393872	0.0277679	294	tags=20%, list=1%, signal=20%	ALDH1A2/CYP26A1/ALDH1A3
GO_DETECTION_OF_CHEMICAL_STIMULUS_INVOLVED_IN_SENSORY_PERCEPTION_OF_TASTE	GO_DETECTION_OF_CHEMICAL_STIMULUS_INVOLVED_IN_SENSORY_PERCEPTION_OF_TASTE	29	0.551799	1.76569	0.00463523	0.0288707	0.0203538	9673	tags=52%, list=29%, signal=37%	CST2/RTP4/AZGP1/TAS2R14/TAS2R42/GNAT2/TAS2R3/TAS2R43/CST1/TAS2R39/TAS2R13/TAS2R30/TAS2R5/TAS2R19/TAS2R20
GO_CYTOKINE_SECRETION	GO_CYTOKINE_SECRETION	161	0.398521	1.76505	0.000205634	0.00306272	0.00215922	4534	tags=26%, list=14%, signal=23%	LGALS9/PAEP/EZR/PML/MAPK3/IL1RL1/DDX58/CD274/IFIH1/ABCA1/MAPK11/SCAMP5/ZBTB7B/F2R/GBP1/PANX2/VTCN1/BTN3A2/HDAC9/TNFAIP3/FZD5/HTR2B/CX3CL1/F2RL1/CHI3L1/APOA1/PTPN22/USP50/RASGRP1/BTN3A1/FGR/MAPK14/SOCS1/LRP1/CSF1R/IL36RN/GSDMD/NLRC4/CD160/FN1/TNFRSF14/ORM1
GO_POSITIVE_REGULATION_OF_CYTOKINE_SECRETION	GO_POSITIVE_REGULATION_OF_CYTOKINE_SECRETION	93	0.43319	1.76501	0.000609385	0.0065839	0.00464165	6373	tags=35%, list=19%, signal=29%	LGALS9/PAEP/MAPK3/IL1RL1/DDX58/CD274/IFIH1/MAPK11/SCAMP5/F2R/PANX2/VTCN1/FZD5/HTR2B/F2RL1/PTPN22/USP50/RASGRP1/FGR/MAPK14/LRP1/CSF1R/GSDMD/CD160/TNFRSF14/ORM1/DRD2/NLRP1/NLRP12/NLRP3/CD14/ALOX15B/WNT5A
GO_WATER_TRANSPORT	GO_WATER_TRANSPORT	17	0.629842	1.76394	0.0091352	0.0472863	0.0333369	1591	tags=29%, list=5%, signal=28%	UPK3A/AQP9/AQP7/SLC14A1/AQP3
GO_RESPONSE_TO_MOLECULE_OF_BACTERIAL_ORIGIN	GO_RESPONSE_TO_MOLECULE_OF_BACTERIAL_ORIGIN	268	0.373044	1.76323	0.000210704	0.00306272	0.00215922	3686	tags=22%, list=11%, signal=20%	CMPK2/LGALS9/CYP1A1/CCL5/PLCG2/ICAM1/MAPK3/DUSP10/CD274/NOS3/CXCL10/PTGES/ABCA1/LCN2/PCK1/IL1RN/CXCL1/B2M/SPON2/F2R/ATP2A2/CNP/GGT1/TNFAIP3/FZD5/PTAFR/CXCL11/REN/TRIM5/CX3CL1/IRGM/KMO/THBD/CD68/CCL2/NFKB2/PRKCA/IRAK2/IL10RA/TIMP4/PALM3/PTPN22/DAB2IP/NFKBIA/IRF5/BDKRB1/AKAP8/IL13/UPF1/S100A8/TH/MAPK14/MALT1/STAP1/SHPK/ATP4B/PELI1/IL6/IL36RN/PRKCE
GO_REGULATION_OF_TOLL_LIKE_RECEPTOR_4_SIGNALING_PATHWAY	GO_REGULATION_OF_TOLL_LIKE_RECEPTOR_4_SIGNALING_PATHWAY	17	0.629342	1.76253	0.00933821	0.0481277	0.03393	3516	tags=35%, list=11%, signal=32%	BPIFB1/TNFAIP3/F2RL1/PTPN22/DAB2IP/PELI1
GO_MYOBLAST_PROLIFERATION	GO_MYOBLAST_PROLIFERATION	18	0.619626	1.76158	0.00874695	0.0456477	0.0321816	4169	tags=39%, list=13%, signal=34%	ZNF609/ATOH8/MALAT1/MIR1-2/MIR10A/MEIS2/MIR499A
GO_PEPTIDYL_TYROSINE_AUTOPHOSPHORYLATION	GO_PEPTIDYL_TYROSINE_AUTOPHOSPHORYLATION	36	0.523308	1.7601	0.00305375	0.0214968	0.0151552	5505	tags=47%, list=17%, signal=39%	ABL2/MAPK3/TNK2/KDR/PTK6/ACE/BTK/FRK/FGR/DYRK1A/EGFR/SRMS/PTK2B/PTK2/TXK/TNK1/SLA
GO_NATURAL_KILLER_CELL_MEDIATED_IMMUNITY	GO_NATURAL_KILLER_CELL_MEDIATED_IMMUNITY	43	0.502836	1.76001	0.00223896	0.0171999	0.012126	2842	tags=33%, list=9%, signal=30%	LGALS9/ULBP2/CEACAM1/RAET1L/HLA-F/SERPINB9/SH2D1B/UNC13D/MICA/HLA-E/MICB/RASGRP1/VAV1/LYST
GO_ARTERY_MORPHOGENESIS	GO_ARTERY_MORPHOGENESIS	58	0.469655	1.75988	0.00202716	0.0159915	0.011274	7286	tags=45%, list=22%, signal=35%	FOXC1/STRA6/ENG/PRDM1/ACVRL1/CHD7/MIR145/PDGFRB/ADAMTS9/DLL4/SIX1/WNT11/BMPR1A/LRP2/LRP1/BMPR2/ANGPTL3/FOXF1/NF1/PRRX1/NOTCH1/HES1/MYOCD/APOB/TBX2/EYA1
GO_RESPONSE_TO_PROSTAGLANDIN_E	GO_RESPONSE_TO_PROSTAGLANDIN_E	19	0.612337	1.75895	0.0085592	0.0450898	0.0317883	3686	tags=37%, list=11%, signal=33%	PPARG/P2RY6/TGFBR3/ADCY6/GNB1/AKAP8/PRKCE
GO_REGULATION_OF_VASCULATURE_DEVELOPMENT	GO_REGULATION_OF_VASCULATURE_DEVELOPMENT	295	0.368138	1.75819	0.000211595	0.00306272	0.00215922	2674	tags=20%, list=8%, signal=18%	KLF2/CDH5/FOXC1/HMOX1/CEACAM1/PGF/NPR1/PML/ENG/GPNMB/NOS3/HK2/CXCL10/EPHA2/CTSH/STAT1/KDR/SP100/PPARG/ACVRL1/GATA4/SPHK1/CARD10/ERAP1/HDAC9/PRKD2/TNFAIP3/RAP1A/HTATIP2/FAM129B/MIR145/SEMA5A/HIPK1/TIE1/ADAMTS9/CX3CL1/DLL4/CHI3L1/GATA2/FGF18/ID1/HYAL1/GAB1/PRKCA/NFATC3/KIT/ANGPTL4/RAPGEF2/RHOB/WNT4/ECM1/ITGA5/DAB2IP/ROCK2/TLR3/MIR1-2/MAPK7/CCR3
GO_ALPHA_BETA_T_CELL_PROLIFERATION	GO_ALPHA_BETA_T_CELL_PROLIFERATION	26	0.563723	1.758	0.0043956	0.0276586	0.0194993	1774	tags=23%, list=5%, signal=22%	LGALS9/IRF1/CD274/IL15/ZBTB7B/HLA-E
GO_REGULATION_OF_ENDOTHELIAL_CELL_DIFFERENTIATION	GO_REGULATION_OF_ENDOTHELIAL_CELL_DIFFERENTIATION	37	0.518999	1.75749	0.00345178	0.0234238	0.0165138	5977	tags=43%, list=18%, signal=35%	CDH5/CEACAM1/ATOH8/ACVRL1/ID1/ROCK2/MIR1-2/VEZF1/S1PR3/S1PR2/ZEB1/MIR10A/MIR34A/MIR181A2/NOTCH1/BMP6
GO_REGULATION_OF_T_CELL_CHEMOTAXIS	GO_REGULATION_OF_T_CELL_CHEMOTAXIS	10	0.724339	1.75467	0.00792844	0.0427217	0.0301188	2413	tags=50%, list=7%, signal=46%	CCL5/CXCL10/STK39/ADAM10/OXSR1
GO_ORGANIC_HYDROXY_COMPOUND_TRANSPORT	GO_ORGANIC_HYDROXY_COMPOUND_TRANSPORT	200	0.384429	1.75428	0.00020938	0.00306272	0.00215922	6450	tags=34%, list=20%, signal=27%	CEACAM1/RAB3B/STRA6/SLC6A3/AQP9/NPC1L1/ABCA1/AQP7/MAPK15/PPARG/LIPG/SLC2A13/SLC22A1/C1QTNF1/GRAMD1B/LDLR/DTNBP1/SLC51A/CHGA/OSBPL3/REN/SYT5/AQP3/EGF/CES1/CHRNB2/SLC6A4/SLC5A3/NPC1/SLC10A1/DRD1/CRH/APOA1/OSBP/NUS1/NFKBIA/OSBPL2/ADRA2B/LCAT/CXCL12/LRP1/ADORA2A/PLTP/CETP/STARD4/STX1A/TOR1A/NISCH/ATP8B1/SYT7/GDNF/SYT9/STX12/PLA2G10/DRD2/SYT10/SLC16A3/ABCC3/OSBPL10/SLC5A11/SERAC1/KDM5B/SLC26A6/BMP6/AP…
GO_PLATELET_ACTIVATION	GO_PLATELET_ACTIVATION	130	0.409384	1.75313	0.00041511	0.00490338	0.00345688	4484	tags=28%, list=14%, signal=25%	CEACAM1/PLCG2/PLSCR1/MAPK3/NOS3/MERTK/F2R/ENTPD2/C1QTNF1/PEAR1/YWHAZ/DGKH/ARRB1/DGKG/THBD/ITPR1/WNT3A/FGB/GNA15/PRKCA/PRKCG/PIK3CD/GNB1/ADRA2B/VAV1/PDGFA/PIK3CB/STXBP1/GP5/IL6/TRPC7/PRKCE/VAV2/MAPK1/GNA13/GNAQ/PRKCH
GO_CELLULAR_RESPONSE_TO_PROSTAGLANDIN_E_STIMULUS	GO_CELLULAR_RESPONSE_TO_PROSTAGLANDIN_E_STIMULUS	14	0.65918	1.75158	0.00793005	0.0427217	0.0301188	3686	tags=43%, list=11%, signal=38%	PPARG/P2RY6/ADCY6/GNB1/AKAP8/PRKCE
GO_DENDRITIC_CELL_DIFFERENTIATION	GO_DENDRITIC_CELL_DIFFERENTIATION	30	0.543351	1.7513	0.0042605	0.0272409	0.0192048	3201	tags=30%, list=10%, signal=27%	LGALS9/BATF2/DHRS2/CAMK4/F2RL1/BATF/ZBTB46/RELB/TRPM2
GO_HEART_VALVE_DEVELOPMENT	GO_HEART_VALVE_DEVELOPMENT	49	0.485169	1.75049	0.0022326	0.0171999	0.012126	3626	tags=29%, list=11%, signal=25%	STRA6/NOS3/SOX9/PRDM1/GATA4/ADAMTS9/SNAI1/DLL4/MDM2/ROCK2/BMPR1A/FGFRL1/SMAD6/BMPR2
GO_NEGATIVE_REGULATION_OF_BONE_MINERALIZATION	GO_NEGATIVE_REGULATION_OF_BONE_MINERALIZATION	12	0.685497	1.74921	0.00873806	0.0456477	0.0321816	6090	tags=58%, list=19%, signal=48%	SOX9/ECM1/CCR1/PTK2B/TRPM4/BCOR/HIF1A
GO_FLUID_TRANSPORT	GO_FLUID_TRANSPORT	22	0.58493	1.74837	0.00801925	0.0429106	0.030252	1846	tags=32%, list=6%, signal=30%	UPK3A/AQP9/AQP7/SLC14A1/ITPR1/AQP3/SLC4A11
GO_POTASSIUM_ION_IMPORT_ACROSS_PLASMA_MEMBRANE	GO_POTASSIUM_ION_IMPORT_ACROSS_PLASMA_MEMBRANE	40	0.5068	1.7479	0.00325667	0.0223872	0.015783	6761	tags=52%, list=21%, signal=42%	SLC12A7/KCNJ4/ATP1A4/KCNJ11/SLC12A4/KCNH2/SLC12A6/ATP1B2/ATP1A3/ATP4B/SLC12A2/HCN4/KCNJ10/WNK2/ATP1B3/DLG1/WNK1/WNK3/KCNJ6/KCNJ9/KCNJ8
GO_ACTIVATION_OF_INNATE_IMMUNE_RESPONSE	GO_ACTIVATION_OF_INNATE_IMMUNE_RESPONSE	262	0.370717	1.7472	0.000210659	0.00306272	0.00215922	2662	tags=20%, list=8%, signal=18%	RSAD2/DHX58/MUC4/DDX60/MUCL1/HEXIM1/BPIFB1/IRF7/PLCG2/IRF1/MUC5B/DDX58/CD300LF/RFTN1/MUC2/IFIH1/MUC3A/S100A9/PSMB8/PSMB9/MUC5AC/TMEM173/PSMB10/CTSL/CTSS/MUC12/ITGAM/NPLOC4/PSME4/MYD88/PIK3AP1/TNFAIP3/MUC19/PUM2/PSME2/TRIM5/BTK/IRGM/F2RL1/TAB2/TRAF3/FGB/IRAK2/PTPN22/EP300/DAB2IP/NFKBIA/MUC20/TLR3/PSMD11/S100A8/MUC6
GO_MYELOID_LEUKOCYTE_DIFFERENTIATION	GO_MYELOID_LEUKOCYTE_DIFFERENTIATION	162	0.394146	1.74681	0.000205634	0.00306272	0.00215922	3852	tags=22%, list=12%, signal=20%	BATF2/CEACAM1/RASSF2/IRF7/INHBA/EPHA2/CSF1/DHRS2/PPARG/LIF/SH3PXD2A/EVI2B/GAB2/HCLS1/CBFA2T3/OSTM1/CAMK4/F2RL1/GATA2/TFRC/PRKCA/KIT/PIK3CD/CCR1/TLR3/TMEM178A/BATF/ID2/ZBTB46/MAPK14/RELB/CDC42/SIGLEC15/CSF1R/TFE3/GPR183
GO_GLYCOPROTEIN_BIOSYNTHETIC_PROCESS	GO_GLYCOPROTEIN_BIOSYNTHETIC_PROCESS	301	0.365188	1.74673	0.000212902	0.00306272	0.00215922	3877	tags=22%, list=12%, signal=20%	ST6GAL1/ACER2/MUC4/ST3GAL4/ST6GALNAC4/MUCL1/ST3GAL1/B3GALT5/HS6ST2/MUC5B/TMEM165/MUC2/MUC3A/GCNT4/MUC5AC/PHLDA1/ST3GAL5/IL15/MUC12/CSPG5/CHPF/GFPT1/B3GNT4/B3GNT2/SYVN1/ALG2/MUC19/VANGL2/MAN1A1/MAN1C1/CHSY1/GCNT2/CHST3/NPC1/MGAT3/MGAT4A/MOGS/UGGT1/NUS1/FUT3/TET3/MUC20/NECAB2/PLOD3/C1GALT1/B3GNT3/HS3ST6/TMEM59/MUC6/B3GNT9/GCNT7/MGAT5B/CHST11/TREX1/RFNG/HS3ST5/BACE2/B3GALT1/FUT8/GOLGA2/MGAT4B/BMPR2/…
GO_METANEPHROS_MORPHOGENESIS	GO_METANEPHROS_MORPHOGENESIS	29	0.545627	1.74594	0.00523982	0.0317783	0.0224037	2660	tags=34%, list=8%, signal=32%	SOX9/STAT1/LIF/PDGFRB/BASP1/SOX8/PAX8/WNT4/CALB1/HES5
GO_REPLACEMENT_OSSIFICATION	GO_REPLACEMENT_OSSIFICATION	24	0.571367	1.74593	0.00618516	0.0359647	0.0253551	3040	tags=29%, list=9%, signal=26%	FOXC1/MMP13/RUNX2/FGF18/SMPD3/IMPAD1/FGFR3
GO_POSITIVE_REGULATION_OF_MAST_CELL_ACTIVATION_INVOLVED_IN_IMMUNE_RESPONSE	GO_POSITIVE_REGULATION_OF_MAST_CELL_ACTIVATION_INVOLVED_IN_IMMUNE_RESPONSE	14	0.656956	1.74567	0.00813339	0.0434237	0.0306137	3562	tags=50%, list=11%, signal=45%	GAB2/VAMP8/GATA2/IL13/FGR/STXBP1/ADORA2B
GO_NEGATIVE_REGULATION_OF_RECEPTOR_INTERNALIZATION	GO_NEGATIVE_REGULATION_OF_RECEPTOR_INTERNALIZATION	12	0.683296	1.74359	0.00894127	0.0464908	0.032776	8821	tags=67%, list=27%, signal=49%	MIR199A1/LRRTM2/NECAB2/SDCBP/ATXN2/DLG4/ANKRD13B/ANKRD13D
GO_TUMOR_NECROSIS_FACTOR_SECRETION	GO_TUMOR_NECROSIS_FACTOR_SECRETION	17	0.622388	1.74306	0.0105562	0.0524467	0.0369749	1446	tags=29%, list=4%, signal=28%	LGALS9/DDX58/IFIH1/FZD5/CX3CL1
GO_POSITIVE_REGULATION_OF_INTERLEUKIN_6_PRODUCTION	GO_POSITIVE_REGULATION_OF_INTERLEUKIN_6_PRODUCTION	59	0.464087	1.74074	0.00204583	0.0160066	0.0112846	3657	tags=25%, list=11%, signal=23%	LGALS9/PAEP/DDX58/IFIH1/IL1RN/SPON2/F2R/MYD88/PTAFR/F2RL1/TLR3/MAPK13/IL6/ADORA2B/IL36RN
GO_PURINERGIC_NUCLEOTIDE_RECEPTOR_SIGNALING_PATHWAY	GO_PURINERGIC_NUCLEOTIDE_RECEPTOR_SIGNALING_PATHWAY	19	0.605458	1.73919	0.00957815	0.0489928	0.0345399	2482	tags=32%, list=8%, signal=29%	P2RX2/P2RY6/P2RY14/PTAFR/P2RY2/GPR171
GO_NEGATIVE_REGULATION_OF_REPRODUCTIVE_PROCESS	GO_NEGATIVE_REGULATION_OF_REPRODUCTIVE_PROCESS	47	0.487193	1.73871	0.00204499	0.0160066	0.0112846	3465	tags=32%, list=11%, signal=29%	PAEP/NKX3-1/CALR/ACVR1C/LIF/NR5A1/PRKAR1A/SNAI1/NPPC/WNT4/DUSP1/ASTL/STK11/ZFPM2/OVOL1
GO_POSITIVE_REGULATION_OF_LYMPHOCYTE_MEDIATED_IMMUNITY	GO_POSITIVE_REGULATION_OF_LYMPHOCYTE_MEDIATED_IMMUNITY	79	0.438762	1.73862	0.000612495	0.0065839	0.00464165	4219	tags=30%, list=13%, signal=27%	RSAD2/ULBP2/RAET1L/B2M/HLA-F/SH2D1B/FZD5/PAXIP1/MICA/BTK/TFRC/HLA-E/MICB/RASGRP1/HLA-A/VAV1/ZBTB1/IL1R1/SASH3/MALT1/HLA-B/IL6/TP53BP1/CD160
GO_REGULATION_OF_PRODUCTION_OF_MOLECULAR_MEDIATOR_OF_IMMUNE_RESPONSE	GO_REGULATION_OF_PRODUCTION_OF_MOLECULAR_MEDIATOR_OF_IMMUNE_RESPONSE	113	0.414207	1.73848	0.000411777	0.00490338	0.00345688	4457	tags=29%, list=14%, signal=25%	RSAD2/BST2/IFNB1/HMOX1/MAPK3/DDX58/SEMA7A/B2M/HLA-F/SPON2/PGC/NR4A3/FZD5/PAXIP1/BTK/F2RL1/TFRC/HLA-E/PARP3/APOA1/TLR3/IL13/MAPK14/IL1R1/SASH3/TREX1/MALT1/GPRC5B/IL6/SUPT6H/TP53BP1/CD160/TNFRSF14
GO_T_HELPER_17_TYPE_IMMUNE_RESPONSE	GO_T_HELPER_17_TYPE_IMMUNE_RESPONSE	22	0.581219	1.73728	0.00862069	0.0452135	0.0318755	7010	tags=45%, list=21%, signal=36%	RC3H1/ZBTB7B/RC3H2/BATF/MALT1/NFKBID/IL6/RORC/NLRP3/ZC3H12A
GO_P38MAPK_CASCADE	GO_P38MAPK_CASCADE	46	0.48848	1.73613	0.00307	0.0215081	0.0151632	8685	tags=50%, list=26%, signal=37%	LGALS9/EZR/DUSP10/GADD45A/GADD45G/RELL2/ULK4/PTPN22/DAB2IP/DUSP1/MAPK14/MAP2K3/ZFP36/MIR181A2/DLG1/MIR181B2/ZC3H12A/BMP2/PJA2/MAP3K5/GDF6/AC129492.1/MINK1
GO_ESTABLISHMENT_OF_ENDOTHELIAL_BARRIER	GO_ESTABLISHMENT_OF_ENDOTHELIAL_BARRIER	36	0.515924	1.73526	0.00346091	0.0234333	0.0165205	3125	tags=28%, list=10%, signal=25%	CDH5/EZR/ENG/ICAM1/RAP1A/F2RL1/RAPGEF2/ROCK2/S1PR3/S1PR2
GO_CELLULAR_RESPONSE_TO_GONADOTROPIN_STIMULUS	GO_CELLULAR_RESPONSE_TO_GONADOTROPIN_STIMULUS	16	0.628022	1.73496	0.0117077	0.0565992	0.0399024	8342	tags=62%, list=25%, signal=47%	INHBA/NSMF/PAX8/HMGCS1/POR/NOTCH1/GCLM/LHCGR/GATA6/PPARGC1A
GO_TISSUE_REMODELING	GO_TISSUE_REMODELING	132	0.403791	1.73474	0.00041468	0.00490338	0.00345688	5461	tags=30%, list=17%, signal=25%	FOXC1/CEACAM1/RASSF2/EPAS1/GPNMB/NOS3/EPHA2/ELF3/MERTK/ACE/ACVRL1/TMBIM1/IL15/LIF/F2R/TNFAIP3/TPP1/CHD7/DLL4/TFRC/MDM2/PRKCA/LIPA/MIR199A1/ROCK2/SIGLEC15/GJA1/CSF1R/IL6/EGFR/BMPR2/PTK2B/VDR/SYT7/BAX/MIR34A/CAPN1/PDK4/NF1/SUCO
GO_NEGATIVE_REGULATION_OF_ENDOTHELIAL_CELL_APOPTOTIC_PROCESS	GO_NEGATIVE_REGULATION_OF_ENDOTHELIAL_CELL_APOPTOTIC_PROCESS	27	0.550843	1.7344	0.0058	0.034274	0.0241632	2610	tags=33%, list=8%, signal=31%	ICAM1/KDR/TNFAIP3/SEMA5A/FGB/GATA2/ANGPTL4/IL13/MAPK7
GO_REGULATION_OF_CHEMOTAXIS	GO_REGULATION_OF_CHEMOTAXIS	174	0.386899	1.73372	0.000207771	0.00306272	0.00215922	7014	tags=40%, list=21%, signal=32%	LGALS9/PGF/CCL5/ZSWIM6/MAPK3/PADI2/CXCL10/CCL26/CSF1/CALR/USP14/KDR/SEMA7A/SWAP70/MYCBP2/PRKD2/ZSWIM8/CXCR4/PDGFRB/SEMA5A/F2RL1/WNT3A/AKIRIN1/PLXNA3/FGF18/STK39/STX3/CCL2/ADAM10/SEMA4C/CCR1/DUSP1/OXSR1/JAM3/MAPK14/STAP1/CXCL12/CXCL17/IL6/BMPR2/GPR183/PTK2B/DAPK2/ARTN/MIR34A/RYK/STX4/SEMA3A/TBR1/CD74/SEMA3G/ANGPT2/FGF1/PTPRO/FGF2/NOTCH1/WNK1/GPR18/ZNF580/SEMA6A/SMAD3/WNT5A/SEMA3B/MPP1/IL16/ANO6/GA…
GO_LUNG_MORPHOGENESIS	GO_LUNG_MORPHOGENESIS	46	0.487448	1.73246	0.00307	0.0215081	0.0151632	4928	tags=37%, list=15%, signal=31%	HHIP/MAPK3/SOX9/CTSH/LIF/CTSZ/VANGL2/ID1/RDH10/PLOD3/SOX11/ESRP2/KRAS/SPRY2/MAPK1/CELSR1/FOXF1
GO_AXO_DENDRITIC_PROTEIN_TRANSPORT	GO_AXO_DENDRITIC_PROTEIN_TRANSPORT	13	0.664648	1.73235	0.00992707	0.0501839	0.0353796	5317	tags=46%, list=16%, signal=39%	KIF5A/PURA/TERF2/KIF17/SFPQ/DLG2
GO_NEGATIVE_REGULATION_OF_INCLUSION_BODY_ASSEMBLY	GO_NEGATIVE_REGULATION_OF_INCLUSION_BODY_ASSEMBLY	11	0.695372	1.73229	0.00930421	0.0481088	0.0339167	3349	tags=36%, list=10%, signal=33%	DNAJA4/DNAJB1/DNAJB2/HSPA1B
GO_INOSITOL_LIPID_MEDIATED_SIGNALING	GO_INOSITOL_LIPID_MEDIATED_SIGNALING	158	0.391858	1.73159	0.00020555	0.00306272	0.00215922	5364	tags=30%, list=16%, signal=25%	NKX3-1/CEACAM1/EZR/CCL5/PLCG2/PITPNM2/MAPK3/SOX9/KDR/MUC5AC/PPP2R5B/F2R/GAB2/PIK3AP1/PEAR1/PLCB2/HCLS1/PTAFR/PDGFRB/HTR2B/F2RL1/PIP4K2C/NYAP2/GAB1/KIT/PIK3CD/MYOC/RASGRP1/DAB2IP/RELN/FGR/BECN1/PDGFA/PIK3CB/PIP5K1B/CSF1R/EGFR/MAPK1/CD160/PLCH1/PI4KAP1/PTK2/TNFAIP8L3/EPO/PIP5K1A/PLD2/NF1
GO_STEROID_HORMONE_SECRETION	GO_STEROID_HORMONE_SECRETION	17	0.618195	1.73132	0.0113683	0.0555308	0.0391492	2099	tags=29%, list=6%, signal=28%	NKX3-1/INHBA/C1QTNF1/REN/CRH
GO_LEUKOCYTE_DIFFERENTIATION	GO_LEUKOCYTE_DIFFERENTIATION	407	0.351744	1.73117	0.000218818	0.00306272	0.00215922	3856	tags=22%, list=12%, signal=20%	LGALS9/RSAD2/BATF2/IFNB1/CEACAM1/RASSF2/IRF7/PLCG2/IRF1/DUSP10/IFNL1/INHBA/RC3H1/EPHA2/CSF1/DHRS2/PRDM1/MERTK/PPARG/B2M/IL15/LIF/ZBTB7B/SH3PXD2A/IRF2BP2/RUNX2/EVI2B/HDAC9/GAB2/FZD5/HCLS1/CHD7/CBFA2T3/OSTM1/KLF6/DNAJB9/CAMK4/BTK/F2RL1/DLL4/GATA2/TFRC/SLC46A2/FLT3LG/PRKCA/KIT/PIK3CD/PREX1/WNT4/RC3H2/PTPN22/EP300/RASGRP1/CCR1/EGR3/POU2F2/TLR3/PKNOX1/TMEM178A/BATF/ID2/PLCL2/VAV1/RIPK3/ZBTB1/ZBTB7A/ZB…
GO_GLUTAMATE_RECEPTOR_SIGNALING_PATHWAY	GO_GLUTAMATE_RECEPTOR_SIGNALING_PATHWAY	81	0.434197	1.73088	0.000612245	0.0065839	0.00464165	7017	tags=44%, list=21%, signal=35%	MAPK8IP2/CPEB4/GRIN2D/GRM2/CX3CL1/ARC/GRM8/CACNG8/CRH/GRM6/NECAB2/NLGN2/RELN/GRIA3/SHANK3/SHISA7/GRIN2C/PTK2B/CLN3/FMR1/GNAQ/HOMER3/GRIN2B/CAPN1/DLG1/DLG2/RASGRF1/DLG4/TRPM1/GRID1/GRIN3A/GRM3/CDK5R1/SSTR1/CNIH2/NCSTN
GO_METANEPHRIC_MESENCHYME_DEVELOPMENT	GO_METANEPHRIC_MESENCHYME_DEVELOPMENT	13	0.663607	1.72964	0.00992707	0.0501839	0.0353796	2148	tags=38%, list=7%, signal=36%	STAT1/PDGFRB/BASP1/WNT4/SIX1
GO_REGULATION_OF_AUTOPHAGY	GO_REGULATION_OF_AUTOPHAGY	288	0.362114	1.72518	0.000211461	0.00306272	0.00215922	3757	tags=24%, list=11%, signal=22%	HSPB8/TRIM21/SMURF1/ACER2/HMOX1/OPTN/ABL2/TP53INP2/UCHL1/MAPK3/HK2/RRAGD/KDR/WAC/MAPK15/PLK3/BCL2L11/RRAGC/GATA4/TFEB/TRIM22/TP53INP1/CTSA/FZD5/LAMP3/DAPK3/ATP6V0B/HTR2B/ZMPSTE24/IRGM/TAB2/PHF23/TMEM150A/PIP4K2C/ITPR1/ATP6V1G1/TPCN2/PRKAG2/VPS13D/IL10RA/NAMPT/NPC1/MIR199A1/PTPN22/EP300/GSK3A/HERC1/SNX32/SMCR8/ATP6V1C2/EXOC8/TMEM59/ATP6V1D/RNF152/STK11/BECN1/ATP6V1A/UBQLN4/RUFY4/MID2/PIK3CB/RAB8A/…
GO_PRODUCTION_OF_MOLECULAR_MEDIATOR_OF_IMMUNE_RESPONSE	GO_PRODUCTION_OF_MOLECULAR_MEDIATOR_OF_IMMUNE_RESPONSE	160	0.389688	1.72435	0.000205339	0.00306272	0.00215922	5345	tags=31%, list=16%, signal=26%	RSAD2/BST2/IFNB1/HMOX1/SAMHD1/MAPK3/DDX58/SEMA7A/B2M/HLA-F/SPON2/SWAP70/PGC/NR4A3/FZD5/CHGA/PAXIP1/DNAJB9/IGLV1-51/BTK/F2RL1/TFRC/HLA-E/KIT/PARP3/APOA1/POU2F2/TLR3/BATF/IL13/MAPK14/IL1R1/SASH3/TREX1/MALT1/GPRC5B/IL6/TNFSF13B/SUPT6H/TP53BP1/IL7R/CD160/TNFRSF14/LIG4/STX4/CD74/DLG1/PMS2P3/TRPM4
GO_REGULATION_OF_TYPE_I_INTERFERON_MEDIATED_SIGNALING_PATHWAY	GO_REGULATION_OF_TYPE_I_INTERFERON_MEDIATED_SIGNALING_PATHWAY	30	0.53483	1.72383	0.00547778	0.0329846	0.0232541	3197	tags=27%, list=10%, signal=24%	NLRC5/USP18/SAMHD1/IRF7/ZBP1/HSP90AB1/TREX1/RNASEL
GO_POSITIVE_REGULATION_OF_LOCOMOTION	GO_POSITIVE_REGULATION_OF_LOCOMOTION	477	0.345179	1.72338	0.000221828	0.00306272	0.00215922	5197	tags=28%, list=16%, signal=24%	LGALS9/LRRC15/HMOX1/PGF/CCL5/ZNF609/ICAM1/PODXL/PTP4A1/MAPK3/CD274/GPNMB/ATOH8/NEDD9/NOS3/SOX9/CXCL10/CCL26/CTSH/CSF1/CALR/CGA/KDR/ONECUT2/SEMA7A/P2RY6/STAT5A/SPHK1/F2R/CEACAM6/SWAP70/HSPA5/HDAC9/DEFB1/PRKD2/LAMB1/NR4A3/PTAFR/LGR6/RREB1/DAPK3/MIR145/PDGFRB/EPB41L4B/SEMA5A/NRP2/NSMF/CXCL16/F2RL1/SNAI1/EGF/AKIRIN1/GATA2/SPOCK2/FGF18/HYAL1/GAB1/STK39/STX3/MDM2/ADAM10/PRKCA/ACTN4/GCNT2/KIT/PIK3CD/MAL…
GO_INORGANIC_ION_IMPORT_ACROSS_PLASMA_MEMBRANE	GO_INORGANIC_ION_IMPORT_ACROSS_PLASMA_MEMBRANE	73	0.440643	1.72217	0.00101792	0.00947483	0.00667975	6761	tags=41%, list=21%, signal=33%	SLC12A7/ATP2B4/SLC8A3/TRPV6/KCNJ4/ATP1A4/KCNJ11/SLC12A4/KCNH2/SLC12A6/ATP1B2/ATP1A3/TRPM2/ATP4B/SLC12A2/SLC9C2/HCN4/SLC31A1/KCNJ10/WNK2/SLC9A1/ATP1B3/DLG1/TRPM4/WNK1/PICALM/WNK3/KCNJ6/KCNJ9/KCNJ8
GO_POSITIVE_REGULATION_OF_T_CELL_MEDIATED_IMMUNITY	GO_POSITIVE_REGULATION_OF_T_CELL_MEDIATED_IMMUNITY	37	0.508318	1.72132	0.00467005	0.0289499	0.0204096	3536	tags=32%, list=11%, signal=29%	RSAD2/B2M/HLA-F/FZD5/HLA-E/HLA-A/ZBTB1/IL1R1/SASH3/MALT1/HLA-B/IL6
GO_RETINOIC_ACID_RECEPTOR_SIGNALING_PATHWAY	GO_RETINOIC_ACID_RECEPTOR_SIGNALING_PATHWAY	28	0.541335	1.72093	0.00663984	0.0376469	0.026541	2852	tags=25%, list=9%, signal=23%	ALDH1A2/CYP26A1/PML/CALR/DHRS3/ACTN4/NR2C1
GO_RHO_PROTEIN_SIGNAL_TRANSDUCTION	GO_RHO_PROTEIN_SIGNAL_TRANSDUCTION	185	0.381476	1.7206	0.000208943	0.00306272	0.00215922	6950	tags=35%, list=21%, signal=27%	FGD3/RND1/SPATA13/ABL2/CDC42EP3/ABCA1/RHOV/EPS8L3/FGD5/F2R/ARHGEF10/OBSCN/ARHGAP42/OPHN1/RHOU/MCF2L2/ARRB1/VANGL2/ARHGAP35/ARHGEF10L/PDGFRB/KANK1/F2RL1/RHOBTB1/LPAR6/PLEKHG1/PLEKHG6/GPR20/RHOB/PREX1/MYOC/ITSN1/APOA1/ROCK2/ARHGEF40/VAV1/FGD2/MCF2/PLEKHG4/CDC42/ARHGEF3/TRIO/VAV2/RHOBTB3/TIAM2/ITSN2/GNA13/CELSR1/EPS8L2/ARHGEF33/RHOG/PLEKHG5/RASGRF1/ROPN1B/FLCN/GPR17/RHOQ/GPR18/TNFAIP1/ARHGEF28/ARHGE…
GO_REGULATION_OF_T_CELL_MEDIATED_IMMUNITY	GO_REGULATION_OF_T_CELL_MEDIATED_IMMUNITY	54	0.466202	1.71948	0.00282372	0.020414	0.0143919	3536	tags=28%, list=11%, signal=25%	RSAD2/IFNB1/CEACAM1/B2M/HLA-F/FZD5/HLA-E/HLA-A/RIPK3/ZBTB1/IL1R1/SASH3/MALT1/HLA-B/IL6
GO_EPITHELIAL_TUBE_BRANCHING_INVOLVED_IN_LUNG_MORPHOGENESIS	GO_EPITHELIAL_TUBE_BRANCHING_INVOLVED_IN_LUNG_MORPHOGENESIS	26	0.551347	1.7194	0.00739261	0.0406081	0.0286287	4928	tags=42%, list=15%, signal=36%	HHIP/SOX9/CTSH/CTSZ/VANGL2/RDH10/ESRP2/KRAS/SPRY2/CELSR1/FOXF1
GO_CELL_KILLING	GO_CELL_KILLING	101	0.417176	1.71939	0.000613246	0.0065839	0.00464165	3172	tags=27%, list=10%, signal=24%	LGALS9/ULBP2/CEACAM1/APOL1/ICAM1/CTSH/RAET1L/BCL2L11/B2M/HLA-F/ITGAM/SERPINB9/UNC13D/CHGA/MICA/F2RL1/HLA-E/MICB/RASGRP1/HLA-A/IL13/VAV1/RIPK3/TSTA3/LYST/STAP1/HLA-B
GO_ENDOCYTOSIS	GO_ENDOCYTOSIS	489	0.343735	1.71859	0.000221877	0.00306272	0.00215922	5491	tags=27%, list=17%, signal=23%	IGHE/TINAGL1/TMPRSS2/CEACAM1/EZR/LGALS3BP/ABL2/PLCG2/APOL1/XKR6/BIN1/MAPK3/ACHE/IGHM/TNK2/ARHGAP27/ABCA1/CALR/PPARG/RHOV/TSPAN1/TOM1/B2M/SCAMP5/DNER/ITGAM/LOXL4/MYO1E/OPHN1/LRP8/NEDD4L/PEAR1/LDLR/RHOU/NECAP2/EHD4/TRIP10/ARRB1/HYOU1/AAK1/SYT5/IGHG1/IGLV1-51/HTR2B/CXCL16/F2RL1/EPHA3/ARC/EGF/WNT3A/RHOBTB1/HSP90AA1/CACNG8/GULP1/GATA2/WIPF2/TFRC/STX1B/ACTN4/ANKFY1/IL10RA/PROM2/NPC1/MIR199A1/ITSN1/APOA…
GO_RESPONSE_TO_STEROL_DEPLETION	GO_RESPONSE_TO_STEROL_DEPLETION	11	0.689618	1.71796	0.009911	0.0501839	0.0353796	1209	tags=45%, list=4%, signal=44%	NPC1L1/ZBTB7B/INSIG2/INSIG1/ARHGEF10L
GO_RESPONSE_TO_BACTERIUM	GO_RESPONSE_TO_BACTERIUM	448	0.346005	1.71746	0.00022041	0.00306272	0.00215922	2851	tags=20%, list=9%, signal=18%	CMPK2/OAS2/IGHE/LGALS9/NLRC5/DHX58/CYP1A1/ISG15/OPTN/CCL5/IFI44/PLCG2/HERC6/ICAM1/MAPK3/DUSP10/CD274/IGHM/NOS3/CXCL10/EPHA2/S100A9/C15orf48/PTGES/FER1L6/ABCA1/LCN2/TMEM255A/PCK1/IL1RN/CXCL1/B2M/VGF/BPIFA1/SPON2/F2R/ERAP1/ATP2A2/SERPINB9/REG4/CNP/GGT1/MYD88/DEFB1/PGC/TNFAIP3/FZD5/CHGA/CHD7/PTAFR/CXCL11/REN/MICA/IGHG1/TRIM5/NEXN/ADAMTS9/SLC17A5/CX3CL1/IRGM/F2RL1/KMO/THBD/FGB/CD68/CCL2/HLA-E/NFKB2/P…
GO_ENDOTHELIUM_DEVELOPMENT	GO_ENDOTHELIUM_DEVELOPMENT	109	0.411206	1.71736	0.000617284	0.0065839	0.00464165	6000	tags=33%, list=18%, signal=27%	CDH5/CEACAM1/EZR/ENG/ICAM1/ATOH8/CXCL10/KDR/ACVRL1/SCUBE1/PRKD2/RAP1A/F2RL1/ID1/RAPGEF2/RHOB/ROCK2/PLOD3/MIR1-2/GSTM3/VEZF1/S1PR3/S1PR2/MESP1/ZEB1/MIR10A/BMPR2/KDM6B/TJP2/MIR34A/MIR181A2/FGF1/SETSIP/NOTCH1/BMP6/WNT7B
GO_METANEPHRIC_NEPHRON_EPITHELIUM_DEVELOPMENT	GO_METANEPHRIC_NEPHRON_EPITHELIUM_DEVELOPMENT	20	0.589082	1.71707	0.0116794	0.0565198	0.0398465	6607	tags=50%, list=20%, signal=40%	SOX9/STAT1/LIF/SOX8/PAX8/CALB1/HES5/FAT4/WNT7B/HES1
GO_NEGATIVE_REGULATION_OF_VIRAL_RELEASE_FROM_HOST_CELL	GO_NEGATIVE_REGULATION_OF_VIRAL_RELEASE_FROM_HOST_CELL	14	0.646183	1.71705	0.0103701	0.0519268	0.0366084	3091	tags=43%, list=9%, signal=39%	TRIM21/PML/TRIM5/TRIM25/TRIM26/MID2
GO_REGULATION_OF_SYNAPTIC_TRANSMISSION_GABAERGIC	GO_REGULATION_OF_SYNAPTIC_TRANSMISSION_GABAERGIC	24	0.561021	1.71432	0.00798085	0.0427532	0.030141	7261	tags=62%, list=22%, signal=49%	HAP1/BAIAP3/NLGN2/PLCL2/STXBP1/KRAS/ADORA2A/PRKCE/NISCH/SYN3/DRD2/NF1/PLCL1/NPAS4/CA2
GO_FAT_SOLUBLE_VITAMIN_METABOLIC_PROCESS	GO_FAT_SOLUBLE_VITAMIN_METABOLIC_PROCESS	38	0.502614	1.7141	0.00485339	0.0299062	0.0210838	4385	tags=32%, list=13%, signal=27%	ALDH1A2/CYP26A1/CYP1A1/CYP24A1/CYP4F12/VKORC1L1/CYP4F11/SNAI1/CYP27A1/LRP2/PLTP/VDR
GO_CALCIUM_ION_TRANSMEMBRANE_IMPORT_INTO_CYTOSOL	GO_CALCIUM_ION_TRANSMEMBRANE_IMPORT_INTO_CYTOSOL	116	0.406599	1.71314	0.000412626	0.00490338	0.00345688	7391	tags=41%, list=22%, signal=32%	ATP2B4/PLCG2/HAP1/SLC8A3/TRPV6/CXCL10/GRIN2D/HRC/P2RY6/RYR2/F2R/RYR3/PLCB2/CHD7/CXCL11/HTR2B/CX3CL1/ITPR1/TPCN2/DRD1/HTR2C/BDKRB1/IL13/MIR1-2/TRPM2/MCOLN1/TPCN1/PRKCE/GRIN2C/PTK2B/JSRP1/PLCH1/GRIN2B/BAX/CORO1A/DRD2/CASQ1/FGF2/LETM1/PRKACA/RYR1/UBASH3B/JPH1/CXCL9/CCL19/CYBA/METTL21C
GO_GLYCOSYLATION	GO_GLYCOSYLATION	236	0.367627	1.71275	0.000210926	0.00306272	0.00215922	3877	tags=22%, list=12%, signal=20%	ST6GAL1/ACER2/MUC4/ST3GAL4/ST6GALNAC4/MUCL1/ST3GAL1/B3GALT5/MUC5B/TMEM165/MUC2/MUC3A/GCNT4/MUC5AC/ST3GAL5/IL15/MUC12/GFPT1/B3GNT4/B3GNT2/SYVN1/ALG2/MUC19/MAN1A1/MAN1C1/GCNT2/NPC1/MGAT3/MGAT4A/MOGS/UGGT1/NUS1/FUT3/TET3/MUC20/PLOD3/C1GALT1/B3GNT3/TMEM59/FUOM/MUC6/B3GNT9/GCNT7/MGAT5B/RFNG/B3GALT1/FUT8/GOLGA2/MGAT4B/ST6GALNAC6/SERP1/ST8SIA1/NUDT14
GO_PHOSPHOLIPID_HOMEOSTASIS	GO_PHOSPHOLIPID_HOMEOSTASIS	10	0.706983	1.71263	0.0105713	0.0524467	0.0369749	4922	tags=50%, list=15%, signal=43%	ABCA1/LIPG/APOA1/CETP/ANGPTL3
GO_AMINOGLYCAN_METABOLIC_PROCESS	GO_AMINOGLYCAN_METABOLIC_PROCESS	114	0.407506	1.71242	0.00103327	0.00956279	0.00674176	5609	tags=30%, list=17%, signal=25%	FOXC1/ST3GAL4/ST3GAL1/HS6ST2/CHST1/IL15/CSPG5/CHPF/B3GNT4/B3GNT2/FMOD/PDGFRB/CHSY1/EGF/SPOCK2/HYAL1/GCNT2/SMPD3/CHST3/IMPAD1/B3GNT3/HS3ST6/B3GNT9/CHST11/HS3ST5/HS3ST3B1/HS6ST1/HAS3/PRELP/CHST15/CHPF2/AGRN/B3GAT2/B4GALT4
GO_POSITIVE_REGULATION_OF_VASCULATURE_DEVELOPMENT	GO_POSITIVE_REGULATION_OF_VASCULATURE_DEVELOPMENT	172	0.382642	1.71226	0.000206441	0.00306272	0.00215922	2881	tags=22%, list=9%, signal=20%	CDH5/HMOX1/CEACAM1/PGF/ENG/NOS3/HK2/CTSH/KDR/ACVRL1/GATA4/SPHK1/ERAP1/HDAC9/PRKD2/RAP1A/MIR145/SEMA5A/HIPK1/TIE1/CX3CL1/CHI3L1/GATA2/FGF18/HYAL1/GAB1/PRKCA/KIT/ANGPTL4/RAPGEF2/RHOB/ECM1/ITGA5/TLR3/MIR1-2/CCR3/ANGPT4
GO_METAL_ION_HOMEOSTASIS	GO_METAL_ION_HOMEOSTASIS	529	0.339705	1.71169	0.000221288	0.00306272	0.00215922	5192	tags=26%, list=16%, signal=22%	SLC12A7/KCNK3/P2RX2/STEAP4/HMOX1/EPAS1/UPK3A/CCL5/NPR1/ABL2/ATP2B4/PLCG2/HAP1/SLC8A3/PML/SLC25A28/TMEM165/TRPV6/SCNN1G/CXCL10/S100A9/GRIN2D/CALR/SCNN1A/LCN2/ABCG2/ADCY5/FLVCR1/HRC/B2M/P2RY6/RYR2/F2R/CYP4F12/ATP2A2/CCRL2/C1QTNF1/SCNN1B/SWAP70/RYR3/NEDD4L/PLCB2/GIPR/CXCR4/CHD7/CXCL11/ATP1A4/SLC30A7/PKHD1/GPR157/HTR2B/CX3CL1/F2RL1/SLC12A4/SFXN5/ITPR1/GATA2/ATP6V1G1/TFRC/ATP13A4/LPAR6/GNA15/TPCN2/GPR…
GO_REGULATION_OF_RHO_PROTEIN_SIGNAL_TRANSDUCTION	GO_REGULATION_OF_RHO_PROTEIN_SIGNAL_TRANSDUCTION	128	0.400352	1.711	0.000413907	0.00490338	0.00345688	3405	tags=26%, list=10%, signal=23%	FGD3/SPATA13/ABL2/ABCA1/EPS8L3/FGD5/F2R/ARHGEF10/OBSCN/ARHGAP42/OPHN1/MCF2L2/ARRB1/ARHGAP35/ARHGEF10L/PDGFRB/KANK1/F2RL1/LPAR6/PLEKHG1/PLEKHG6/GPR20/PREX1/MYOC/ITSN1/APOA1/ARHGEF40/VAV1/FGD2/MCF2/PLEKHG4/ARHGEF3/TRIO
GO_METANEPHRIC_NEPHRON_MORPHOGENESIS	GO_METANEPHRIC_NEPHRON_MORPHOGENESIS	23	0.56599	1.70947	0.00859141	0.0451779	0.0318504	2660	tags=35%, list=8%, signal=32%	SOX9/STAT1/LIF/PDGFRB/SOX8/PAX8/WNT4/HES5
GO_REGULATION_OF_CARDIAC_CONDUCTION	GO_REGULATION_OF_CARDIAC_CONDUCTION	64	0.447338	1.70917	0.0022417	0.0171999	0.012126	3034	tags=30%, list=9%, signal=27%	NPR1/ATP2B4/SLC8A3/RNF207/EHD3/HRC/RYR2/ATP2A2/RYR3/ATP1A4/KCNJ11/CXADR/NPPC/ITPR1/ATP2A3/MIR1-2/TMEM65/ATP1B2/ATP1A3
GO_ENDOTHELIAL_CELL_DEVELOPMENT	GO_ENDOTHELIAL_CELL_DEVELOPMENT	53	0.466324	1.70874	0.00284553	0.0204807	0.0144389	3125	tags=26%, list=10%, signal=24%	CDH5/EZR/ENG/ICAM1/RAP1A/F2RL1/ID1/RAPGEF2/ROCK2/PLOD3/GSTM3/VEZF1/S1PR3/S1PR2
GO_POTASSIUM_ION_HOMEOSTASIS	GO_POTASSIUM_ION_HOMEOSTASIS	25	0.552522	1.70724	0.00936069	0.0481913	0.0339749	5055	tags=48%, list=15%, signal=41%	SLC12A7/UPK3A/ATP1A4/SLC12A4/KCNH2/SLC12A6/ATP1B2/ATP1A3/ATP4B/SLC12A2/KCNJ10/ATP1B3
GO_PEPTIDE_SECRETION	GO_PEPTIDE_SECRETION	482	0.341305	1.70612	0.000221337	0.00306272	0.00215922	5345	tags=28%, list=16%, signal=23%	LGALS9/RSAD2/PAEP/RAB3B/EZR/CCL5/PTPRN2/PML/MAPK3/IL1RL1/DDX58/ACHE/CD274/IFIH1/KLF7/ABCA1/SEC24A/MAPK11/TVP23B/ACVR1C/IL1RN/ADCY5/VGF/SCAMP5/ZBTB7B/F2R/GBP1/PANX2/ARFGAP3/VTCN1/BTN3A2/INHBB/HDAC9/KCNN4/TTN/GIPR/TNFAIP3/FZD5/DYNLL1/CHGA/CHD7/RAB11FIP1/RAP1A/ARRB1/APBB1/MAFA/KCNJ11/HTR2B/CX3CL1/F2RL1/FAM3B/CHI3L1/ITPR1/BRSK2/FGB/PAX8/HLA-E/PRKCA/NR0B2/SMPD3/TVP23C/SRCIN1/RHBDF1/CRH/HTR2C/APOA1/PTP…
GO_GLUTAMATE_SECRETION	GO_GLUTAMATE_SECRETION	35	0.5102	1.70557	0.00486224	0.0299219	0.021095	7006	tags=49%, list=21%, signal=38%	SLC1A1/PPFIA3/PPFIA4/GRM2/GIPC1/KMO/SLC1A3/STXBP1/CPLX1/ADORA2A/STX1A/GLS/TRH/NF1/HRH3/PPFIA1/UNC13B
GO_RECEPTOR_LOCALIZATION_TO_SYNAPSE	GO_RECEPTOR_LOCALIZATION_TO_SYNAPSE	46	0.479741	1.70507	0.00388866	0.0254098	0.0179139	7028	tags=46%, list=21%, signal=36%	KIF5A/GRIPAP1/RAP1A/CACNG8/STX3/ADAM10/STX1B/KIF17/RELN/GRIP1/NPTN/RAB8A/CPLX1/DLG1/DLG2/DLG4/SCRIB/CNIH2/NSG1/ARHGAP44/CEP112
GO_CARDIAC_VENTRICLE_DEVELOPMENT	GO_CARDIAC_VENTRICLE_DEVELOPMENT	106	0.409918	1.70436	0.000818666	0.00804626	0.00567262	3741	tags=30%, list=11%, signal=27%	FOXC1/STRA6/ENG/NOS3/PRDM1/SALL4/GATA4/RYR2/MYBPC3/CHD7/VANGL2/ZMPSTE24/TGFBR3/DLL4/PAX8/LUZP1/MDM2/GSK3A/TBX3/WNT11/MIR1-2/SOX11/ID2/TMEM65/BMPR1A/ZFPM2/LRP2/FGFRL1/SMAD6/MESP1/BMPR2/MYL2
GO_INTERFERON_BETA_PRODUCTION	GO_INTERFERON_BETA_PRODUCTION	46	0.479294	1.70348	0.00388866	0.0254098	0.0179139	2944	tags=28%, list=9%, signal=26%	TRIM56/IRF7/IRF1/DDX58/IFIH1/TRIM38/TMEM173/NMI/TRAF3/DDX3X/IRF5/TLR3/RELB
GO_RESPONSE_TO_VITAMIN_D	GO_RESPONSE_TO_VITAMIN_D	28	0.535718	1.70307	0.00744467	0.0407529	0.0287308	1806	tags=21%, list=5%, signal=20%	CXCL10/CYP24A1/IL15/TRIM25/AQP3/TPCN2
GO_EXCRETION	GO_EXCRETION	52	0.465783	1.70248	0.00364078	0.0243166	0.0171432	4021	tags=31%, list=12%, signal=27%	HMOX1/NPR1/SCNN1G/AQP9/AQP7/SCNN1B/NEDD4L/AQP3/ATP6V0A4/CHRNB2/MDK/NFAT5/ADORA2B/AMN/ADORA2A/NPHS1
GO_LEUKOCYTE_MIGRATION_INVOLVED_IN_INFLAMMATORY_RESPONSE	GO_LEUKOCYTE_MIGRATION_INVOLVED_IN_INFLAMMATORY_RESPONSE	10	0.702781	1.70245	0.0121976	0.0578504	0.0407845	2600	tags=40%, list=8%, signal=37%	S100A9/CX3CL1/JAM3/S100A8
GO_CELL_SUBSTRATE_ADHESION	GO_CELL_SUBSTRATE_ADHESION	306	0.355165	1.70211	0.000211864	0.00306272	0.00215922	6561	tags=34%, list=20%, signal=27%	APOD/ACER2/MUC4/AJAP1/ITGA10/NEDD9/LAMC1/CSF1/CALR/MERTK/KDR/ONECUT2/BCL2L11/ACVRL1/CEACAM6/NID2/GBP1/UNC13D/L1CAM/LAMB1/RREB1/DAPK3/KANK1/EMILIN2/ADAMTS9/CX3CL1/EPHA3/FGB/SPOCK2/ID1/LIMCH1/ACTN4/GCNT2/FREM1/SRCIN1/RELL2/PREX1/MYOC/TIMM10B/WNT4/APOA1/WHAMM/ITGA5/ROCK2/MYO1G/JAM3/TTYH1/PLAU/EDA/TRIP6/PIK3CB/CDC42/LRP1/SMAD6/FAM107A/TSC1/MACF1/ALOX15/PRKCE/VAMP3/LYPD3/PTK2B/HPSE/JUP/MSLN/DDR2/CRK/F…
GO_TAXIS	GO_TAXIS	525	0.337975	1.70199	0.000220848	0.00306272	0.00215922	5352	tags=29%, list=16%, signal=24%	LGALS9/CCL22/CDH4/EZR/PGF/CCL5/KIF5A/ZSWIM6/MAPK3/PADI2/GPNMB/CXCL10/CCL26/EPHA2/KLF7/S100A9/CSF1/CALR/USP14/KDR/NTN4/SEMA7A/IL1RN/CXCL1/CELSR3/SPON2/CCL17/CCRL2/SWAP70/L1CAM/OPHN1/GAB2/DEFB1/MYCBP2/PRKD2/NR4A3/B3GNT2/ZSWIM8/CXCR4/CHGA/TUBB3/PTAFR/CXCL11/VANGL2/ARHGAP35/FAM129B/PDGFRB/ELMO2/SEMA5A/NRP2/NEXN/CH25H/PLXNB3/CXCL16/CX3CL1/FLRT2/F2RL1/EPHA3/CXADR/DOK4/WNT3A/AKIRIN1/PLXNA3/FGF18/GAB1/ST…
GO_POSITIVE_REGULATION_OF_EXOCYTOSIS	GO_POSITIVE_REGULATION_OF_EXOCYTOSIS	80	0.427875	1.70093	0.000815494	0.00803169	0.00566234	7485	tags=44%, list=23%, signal=34%	CACNA1I/SCAMP5/HLA-F/ITGAM/UNC13D/GAB2/CACNA1H/PTAFR/F2RL1/VAMP8/FGB/GATA2/SMPD3/IL13/FGR/STXBP1/ADORA2B/CACNA1G/RAB7A/STX1A/SDCBP/SYT7/ATP13A2/SYT9/CD177/STX4/SYT10/STXBP5/NPPA/SDC1/CLASP2/RAB15/UNC13B/CADPS2/AP1G1
GO_KIDNEY_MESENCHYME_DEVELOPMENT	GO_KIDNEY_MESENCHYME_DEVELOPMENT	17	0.607159	1.70041	0.0146163	0.0662184	0.046684	2148	tags=29%, list=7%, signal=28%	STAT1/PDGFRB/BASP1/WNT4/SIX1
GO_REGULATION_OF_DENDRITE_EXTENSION	GO_REGULATION_OF_DENDRITE_EXTENSION	16	0.615172	1.69946	0.0145337	0.066185	0.0466604	1199	tags=25%, list=4%, signal=24%	SMURF1/NEDD4L/RASAL1/CPNE5
GO_REGULATION_OF_CELL_SHAPE	GO_REGULATION_OF_CELL_SHAPE	133	0.394783	1.69884	0.000620091	0.00658431	0.00464194	5275	tags=29%, list=16%, signal=25%	FGD3/RND1/EZR/ICAM1/MYO10/CDC42EP3/KDR/FBLIM1/RHOV/FGD5/BAMBI/RHOU/DAPK3/ARHGAP35/PLXNB3/MARK2/ZMPSTE24/PLXNA3/CCL2/STRIP2/KIT/RHOB/FMNL1/FGR/FGD2/CDC42/CSF1R/PTK2B/RHOBTB3/CRK/FN1/GNA13/PTK2/BVES/PLXNB2/CORO1A/BRWD1/DLG1/RHOG
GO_CELL_CELL_ADHESION_MEDIATED_BY_INTEGRIN	GO_CELL_CELL_ADHESION_MEDIATED_BY_INTEGRIN	13	0.651539	1.69818	0.011953	0.0571461	0.040288	6112	tags=62%, list=19%, signal=50%	CCL5/PODXL/SWAP70/ITGA5/DPP4/ADAM9/WNK1/FERMT3
GO_IRON_ION_TRANSPORT	GO_IRON_ION_TRANSPORT	70	0.437246	1.69766	0.00122474	0.0108292	0.00763455	4968	tags=33%, list=15%, signal=28%	STEAP4/SLC25A28/LCN2/FLVCR1/B2M/FLVCR2/ATP6V0B/ATP6V1G1/TFRC/ATP6V0A4/LMTK2/REP15/ATP6V1C2/ATP6V1D/ABCB6/TTYH1/CP/ATP6V1A/MCOLN1/SFXN1/ATP6V0E1/HEPHL1/DNM2
GO_MYELOID_DENDRITIC_CELL_ACTIVATION	GO_MYELOID_DENDRITIC_CELL_ACTIVATION	18	0.597054	1.69741	0.0140358	0.0644482	0.045436	2944	tags=33%, list=9%, signal=30%	BATF2/DHRS2/CAMK4/FLT3LG/BATF/RELB
GO_NEGATIVE_REGULATION_OF_VIRAL_TRANSCRIPTION	GO_NEGATIVE_REGULATION_OF_VIRAL_TRANSCRIPTION	22	0.567745	1.69701	0.0112269	0.0550016	0.0387761	4300	tags=41%, list=13%, signal=36%	TRIM21/CCL5/TRIM14/IFITM3/TRIM31/TARDBP/MID2/ZFP36/TRIM62
GO_CEREBRAL_CORTEX_NEURON_DIFFERENTIATION	GO_CEREBRAL_CORTEX_NEURON_DIFFERENTIATION	21	0.576205	1.69663	0.0111359	0.0547245	0.0385807	2047	tags=29%, list=6%, signal=27%	GDPD5/ID4/CHD5/OPHN1/LHX6/DRD1
GO_B_CELL_RECEPTOR_SIGNALING_PATHWAY	GO_B_CELL_RECEPTOR_SIGNALING_PATHWAY	55	0.457854	1.69663	0.00361809	0.0242071	0.017066	6653	tags=40%, list=20%, signal=32%	IGHE/PLCG2/IGHM/RFTN1/GCSAM/IGHG1/BTK/PIK3CD/PTPN22/PLCL2/STAP1/CBFB/CD79B/MAPK1/PRKCH/BAX/MIR34A/IGHA1/IGHG3/BCAR1/RUNX1/LAT2
GO_POSITIVE_REGULATION_OF_GTPASE_ACTIVITY	GO_POSITIVE_REGULATION_OF_GTPASE_ACTIVITY	355	0.34937	1.69637	0.000216169	0.00306272	0.00215922	9123	tags=43%, list=28%, signal=31%	RGS16/CCL22/RASGRP3/CCL5/ICAM1/RGS11/NEDD9/CCL26/EPHA2/ARHGAP27/ARHGAP30/SEC23B/F2R/ARHGEF10/CCL17/ARFGAP3/ARHGAP42/OPHN1/AGFG2/TBC1D3F/RAP1A/TBC1D8B/ARRB1/RASAL1/ARHGAP35/ARHGEF10L/ASAP3/ALS2CL/RP2/HTR2B/CX3CL1/F2RL1/GRHL3/DOCK9/RGS14/ADAP1/TBC1D13/NDEL1/CCL2/PLEKHG6/ARAP3/RAPGEF2/PREX1/WNT4/TBC1D5/RASGRP1/DAB2IP/SEC23A/WNT11/TBC1D1/VAV1/MYO9A/TBC1D3/GMIP/PLEKHG4/AGAP1/SRGAP1/GIT1/STXBP5L/ARHGAP…
GO_INTERLEUKIN_1_BETA_SECRETION	GO_INTERLEUKIN_1_BETA_SECRETION	36	0.503761	1.69436	0.00590391	0.0347218	0.0244789	7724	tags=53%, list=23%, signal=40%	LGALS9/PML/ABCA1/TNFAIP3/FZD5/F2RL1/APOA1/USP50/GSDMD/NLRC4/ORM1/NLRP1/NLRP12/NLRP3/WNT5A/ZC3H12A/NLRP2/CCL19/ARG2
GO_INTERACTION_WITH_HOST	GO_INTERACTION_WITH_HOST	177	0.376629	1.69381	0.000206782	0.00306272	0.00215922	7083	tags=38%, list=22%, signal=30%	LGALS9/TRIM21/TMPRSS2/IFIT1/IFITM1/PML/ICAM1/IFITM3/ANPEP/EPHA2/TRIM38/BCL2L11/EIF2AK2/KPNA4/SERPINB9/P4HB/LDLR/CXCR4/CDH1/TRIM5/TRIM25/CXADR/VAMP8/TFRC/TRIM31/HYAL1/NPC1/SLC10A1/ITGA5/SLC52A1/TRIM26/MID2/HS3ST5/HSPA1B/EGFR/SLC52A2/CBLL1/DPP4/WWP1/RAB7A/CHMP4B/CPSF4/TRIM62/GRB2/TNFRSF14/SELPLG/VAPB/VPS18/BCL2L1/CD74/CASP8/CCNK/NUP153/KPNA7/KPNB1/SCRIB/CR2/SMAD3/SCARB2/TYRO3/SLC22A5/GAS6/UVRAG/TRI…
GO_SECOND_MESSENGER_MEDIATED_SIGNALING	GO_SECOND_MESSENGER_MEDIATED_SIGNALING	327	0.351249	1.69303	0.000214638	0.00306272	0.00215922	4504	tags=25%, list=14%, signal=22%	P2RX2/RCAN1/NPR1/ATP2B4/PLCG2/HAP1/NOS3/SOX9/CXCL10/BHLHA15/GRIN2D/ABCA1/RASD1/KDR/ADCY5/HRC/P2RY6/RUNDC3A/EIF2AK3/SPHK1/RYR2/ATP2A2/CCRL2/GBP1/DEFB1/GIPR/NR5A1/CXCR4/CHGA/PRKAR1A/ADCY9/CXCL11/KSR1/MAFA/HTR2B/BTK/ZMPSTE24/IRGM/NPPC/ITPR1/PRKCA/TPCN2/NFATC3/ADCY6/RAPGEF2/DRD1/CRH/HTR2C/CCR1/GPR78/GSK3A/GNB1/HPCA/ADRA2B/MIR1-2/MAPK7/CCR3/INPP5A/CDC34/PDE4A/NFAT5/LAT/TRPM2/PTHLH/MCOLN1/RCAN3/UCN2/GP…
GO_REGULATION_OF_BLOOD_CIRCULATION	GO_REGULATION_OF_BLOOD_CIRCULATION	245	0.361797	1.69162	0.000210793	0.00306272	0.00215922	5204	tags=28%, list=16%, signal=24%	KCNK3/CACNA1B/SLC1A1/EPAS1/NPR1/ATP2B4/SLC8A3/ICAM1/BIN1/NOS3/RNF207/ACE/EHD3/HRC/GATA4/RYR2/F2R/ATP2A2/ARHGAP42/RYR3/CACNA1H/CHGA/PTAFR/KCNK6/KCNJ4/ATP1A4/SMTNL1/KCNJ11/ZMPSTE24/F2RL1/CXADR/NPPC/ITPR1/FGB/CACNG8/MDM2/DSC2/HSPB7/ATP2A3/KCNH2/GSK3A/ADRA2B/MIR1-2/TH/TMEM65/ATP1B2/ATP1A3/CACNB3/KCNE1/GJA1/EGFR/BMPR2/CACNA1G/MYL2/JUP/CACNA1S/KCNK1/KCNQ1/SCN2B/BVES/KCNG2/HCN4/SLC9A1/ATP1B3/KCND3/SEMA3…
GO_FILOPODIUM_ASSEMBLY	GO_FILOPODIUM_ASSEMBLY	52	0.462358	1.68997	0.00424757	0.0271948	0.0191723	4330	tags=27%, list=13%, signal=23%	FGD3/EZR/SPATA13/MYO10/FGD5/TENM1/TTYH1/FGD2/S1PR2/CDC42/TRPM2/ARF6/DOCK11/FMR1
GO_POSITIVE_REGULATION_OF_CARDIAC_MUSCLE_CONTRACTION	GO_POSITIVE_REGULATION_OF_CARDIAC_MUSCLE_CONTRACTION	10	0.697452	1.68954	0.0138239	0.0637214	0.0449236	6380	tags=60%, list=19%, signal=48%	RNF207/CHGA/MIR1-2/KCNQ1/TRPM4/NPPA
GO_REGULATION_OF_PROTEIN_LOCALIZATION_TO_ENDOSOME	GO_REGULATION_OF_PROTEIN_LOCALIZATION_TO_ENDOSOME	12	0.661998	1.68924	0.0140215	0.0644482	0.045436	2301	tags=42%, list=7%, signal=39%	EZR/DTX3L/EGF/MGAT3/ROCK2
GO_EYE_PHOTORECEPTOR_CELL_DEVELOPMENT	GO_EYE_PHOTORECEPTOR_CELL_DEVELOPMENT	31	0.520138	1.68867	0.00752951	0.0411227	0.0289915	7046	tags=39%, list=21%, signal=30%	NR2E3/PRDM1/RPGRIP1/DIO3/FSCN2/TH/CABP4/USH1C/GNAT2/TRPM1/RDH13/TUG1
GO_KIDNEY_MORPHOGENESIS	GO_KIDNEY_MORPHOGENESIS	86	0.418835	1.68849	0.00121286	0.0108044	0.00761711	6000	tags=31%, list=18%, signal=26%	PGF/KLHL3/SOX9/STAT1/GCNT4/LIF/VANGL2/PDGFRB/BASP1/ZMPSTE24/SOX8/PAX8/PBX1/WNT4/SIX1/WNT11/CALB1/HES5/HOXD11/GDNF/FAT4/DLG1/FMN1/FGF1/FGF2/HOXA11/WNT7B
GO_REGULATION_OF_CYTOSOLIC_CALCIUM_ION_CONCENTRATION	GO_REGULATION_OF_CYTOSOLIC_CALCIUM_ION_CONCENTRATION	280	0.356003	1.68826	0.000213174	0.00306272	0.00215922	7421	tags=36%, list=23%, signal=28%	KCNK3/P2RX2/ABL2/ATP2B4/PLCG2/HAP1/SLC8A3/PML/TRPV6/CXCL10/GRIN2D/ADCY5/HRC/P2RY6/RYR2/F2R/CCRL2/C1QTNF1/SWAP70/RYR3/PLCB2/GIPR/CXCR4/CHD7/CXCL11/GPR157/HTR2B/CX3CL1/F2RL1/ITPR1/GATA2/LPAR6/GNA15/TPCN2/GPR20/CIB2/DRD1/MIR199A1/HTR2C/CCR1/GNB1/TMEM178A/BDKRB1/CALB1/IL13/MIR1-2/CCR3/SCGN/S1PR3/NPTN/SYNPO/CACNB3/TRPM2/MCOLN1/LRP1/TPCN1/TACR1/TRPC7/PRKCE/GRIN2C/PTK2B/CLN3/JSRP1/CALB2/ACKR2/KISS1/PLCH…
GO_REGULATION_OF_CALCIUM_ION_DEPENDENT_EXOCYTOSIS	GO_REGULATION_OF_CALCIUM_ION_DEPENDENT_EXOCYTOSIS	98	0.410932	1.68778	0.00101978	0.00947483	0.00667975	7006	tags=40%, list=21%, signal=31%	TRPV6/CACNA1I/SCAMP5/CSPG5/ATP2A2/DTNBP1/CACNA1H/RAP1A/SYT5/GIPC1/STX1B/PRKCG/CHRNB2/DRD1/BAIAP3/RPH3AL/GIT1/STXBP1/STXBP5L/CPLX1/ADORA2B/ADORA2A/CACNA1G/STX1A/FMR1/SYT7/SYT9/VPS18/DRD2/SYT10/NOTCH1/GRIN3A/GSK3B/BRAF/SYT15/PFN2/DGKI/CHRNA4/UNC13B
GO_RECEPTOR_METABOLIC_PROCESS	GO_RECEPTOR_METABOLIC_PROCESS	158	0.381797	1.68713	0.00020555	0.00306272	0.00215922	6203	tags=33%, list=19%, signal=27%	SMURF1/CEACAM1/EZR/OPTN/PLCG2/ACHE/SEC24A/EHD3/PPARG/MYLIP/DTX3L/OPHN1/ARRB1/HTR2B/ARC/EGF/WNT3A/CACNG8/TFRC/LMTK2/REP15/MIR199A1/TBC1D5/LRRTM2/FURIN/NECAB2/NSF/HPCA/ARFGEF2/BECN1/NUMB/PICK1/RAB31/LRP1/FUT8/VAMP3/SNX25/SDCBP/CHMP5/FMR1/GRB2/BVES/ATXN2/CAPN1/DNM2/DRD2/CALCRL/DLG4/PPARA/PICALM/HIF1A/SCRIB
GO_NEURON_REMODELING	GO_NEURON_REMODELING	10	0.695839	1.68563	0.0140272	0.0644482	0.045436	2743	tags=40%, list=8%, signal=37%	RND1/NTN4/CX3CL1/ANKS1A
GO_ANTIGEN_PROCESSING_AND_PRESENTATION	GO_ANTIGEN_PROCESSING_AND_PRESENTATION	202	0.368516	1.68547	0.000208507	0.00306272	0.00215922	3847	tags=23%, list=12%, signal=20%	TAP2/RAB3B/ICAM1/KIF5A/RFTN1/CTSH/CALR/PSMB8/RILP/TAP1/SEC24A/CTSD/PSMB9/SEC24D/DYNLL2/ACE/PSMB10/B2M/CTSL/HLA-F/CTSS/ERAP1/ERAP2/PSME4/DYNLL1/PSME2/VAMP8/CD68/HLA-E/TAPBP/DYNC1H1/KIF3C/SEC23A/HLA-A/TAPBPL/PSMD11/RELB/HLA-DQA1/TREX1/HLA-B/AP1S3/KLC1/NCF2/VAMP3/SEC31A/RAB7A
GO_POSITIVE_REGULATION_OF_NATURAL_KILLER_CELL_MEDIATED_IMMUNITY	GO_POSITIVE_REGULATION_OF_NATURAL_KILLER_CELL_MEDIATED_IMMUNITY	23	0.557815	1.68478	0.0107892	0.0532962	0.0375738	2626	tags=39%, list=8%, signal=36%	ULBP2/RAET1L/HLA-F/SH2D1B/MICA/HLA-E/MICB/RASGRP1/VAV1
GO_REGULATION_OF_PHOSPHATIDYLINOSITOL_3_KINASE_SIGNALING	GO_REGULATION_OF_PHOSPHATIDYLINOSITOL_3_KINASE_SIGNALING	103	0.407069	1.68403	0.000611746	0.0065839	0.00464165	3913	tags=26%, list=12%, signal=23%	NKX3-1/CEACAM1/CCL5/MAPK3/SOX9/KDR/PPP2R5B/F2R/PIK3AP1/HCLS1/PDGFRB/F2RL1/PIP4K2C/GAB1/KIT/PIK3CD/MYOC/RASGRP1/DAB2IP/RELN/FGR/BECN1/PDGFA/PIK3CB/PIP5K1B/EGFR/MAPK1
GO_CYCLIC_NUCLEOTIDE_MEDIATED_SIGNALING	GO_CYCLIC_NUCLEOTIDE_MEDIATED_SIGNALING	141	0.387475	1.68256	0.000206016	0.00306272	0.00215922	3853	tags=26%, list=12%, signal=23%	NPR1/ATP2B4/SOX9/CXCL10/ABCA1/ADCY5/RUNDC3A/DEFB1/GIPR/CHGA/PRKAR1A/ADCY9/CXCL11/KSR1/HTR2B/NPPC/PRKCA/ADCY6/RAPGEF2/DRD1/CRH/HTR2C/GPR78/GSK3A/GNB1/ADRA2B/MIR1-2/MAPK7/CDC34/PDE4A/PTHLH/UCN2/GPR3/ADORA2B/ADORA2A/LGR5/PTK2B
GO_CELLULAR_RESPONSE_TO_LIPOPROTEIN_PARTICLE_STIMULUS	GO_CELLULAR_RESPONSE_TO_LIPOPROTEIN_PARTICLE_STIMULUS	27	0.533663	1.6803	0.0086	0.0451779	0.0318504	1980	tags=30%, list=6%, signal=28%	ABCA1/PPARG/MYD88/LDLR/CD68/SMPD3/HMGCS1/NPC1
GO_POSITIVE_REGULATION_OF_MACROPHAGE_DIFFERENTIATION	GO_POSITIVE_REGULATION_OF_MACROPHAGE_DIFFERENTIATION	13	0.643669	1.67767	0.0137763	0.0635636	0.0448123	5527	tags=54%, list=17%, signal=45%	CSF1/LIF/HCLS1/PRKCA/ID2/CASP8/RIPK1
GO_REGULATION_OF_GLUTAMATE_RECEPTOR_SIGNALING_PATHWAY	GO_REGULATION_OF_GLUTAMATE_RECEPTOR_SIGNALING_PATHWAY	48	0.467497	1.67708	0.00468909	0.0290065	0.0204496	5558	tags=38%, list=17%, signal=31%	MAPK8IP2/CX3CL1/ARC/CACNG8/CRH/NECAB2/NLGN2/RELN/GRIA3/SHANK3/SHISA7/PTK2B/GRIN2B/CAPN1/DLG1/DLG2/RASGRF1/DLG4
GO_METANEPHRIC_TUBULE_MORPHOGENESIS	GO_METANEPHRIC_TUBULE_MORPHOGENESIS	10	0.69221	1.67684	0.015247	0.0682935	0.0481469	2660	tags=50%, list=8%, signal=46%	SOX9/SOX8/PAX8/WNT4/HES5
GO_REGULATION_OF_MYELOID_LEUKOCYTE_DIFFERENTIATION	GO_REGULATION_OF_MYELOID_LEUKOCYTE_DIFFERENTIATION	88	0.414304	1.67681	0.00100806	0.00947483	0.00667975	5527	tags=28%, list=17%, signal=24%	CEACAM1/RASSF2/IRF7/INHBA/CSF1/LIF/EVI2B/HCLS1/CAMK4/GATA2/PRKCA/CCR1/TLR3/TMEM178A/ID2/ZBTB46/SIGLEC15/TFE3/INHA/CDK6/CD74/CASP8/ESRRA/NF1/RIPK1
GO_REGULATION_OF_VESICLE_MEDIATED_TRANSPORT	GO_REGULATION_OF_VESICLE_MEDIATED_TRANSPORT	464	0.336617	1.67679	0.000220167	0.00306272	0.00215922	7367	tags=34%, list=22%, signal=27%	LGALS9/HMOX1/CEACAM1/RAB3B/EZR/ABL2/PLCG2/HAP1/BIN1/MAPK3/CD300LF/TRPV6/GRIPAP1/TNK2/CACNA1I/CALR/MERTK/MAPK15/PPARG/TSPAN1/B2M/RAB26/IL15/SCAMP5/HLA-F/CSPG5/ATP2A2/ITGAM/IL15RA/UNC13D/MICAL1/OPHN1/GAB2/NEDD4L/DTNBP1/CACNA1H/EHD4/RAP1A/PTAFR/ARRB1/INSIG1/AAK1/SYT5/GIPC1/F2RL1/EPHA3/ARC/VAMP8/EGF/WNT3A/FGB/GATA2/CCL2/STX1B/ACTN4/PRKCG/ANKFY1/SMPD3/CHRNB2/PROM2/DRD1/MIR199A1/APOA1/TBC1D5/PKDCC/LRRT…
GO_NEGATIVE_REGULATION_OF_T_CELL_PROLIFERATION	GO_NEGATIVE_REGULATION_OF_T_CELL_PROLIFERATION	46	0.471448	1.6756	0.00450266	0.0282857	0.0199414	1109	tags=17%, list=3%, signal=17%	LGALS9/PLA2G2F/CD274/GPNMB/RC3H1/ZBTB7B/VTCN1/PRKAR1A
GO_MESODERM_MORPHOGENESIS	GO_MESODERM_MORPHOGENESIS	63	0.439787	1.67493	0.00346303	0.0234333	0.0165205	6373	tags=41%, list=19%, signal=33%	FOXC1/INHBA/EPHA2/NR4A3/PRKAR1A/MIR145/SNAI1/WNT3A/TBX3/WNT11/MIR1-2/TXNRD1/BMPR1A/MESP1/BMPR2/KDM6B/WLS/CRB2/FOXF1/SMAD1/KDM6A/HOXA11/TBX6/PRKACA/SMAD3/WNT5A
GO_CYTOSOLIC_CALCIUM_ION_TRANSPORT	GO_CYTOSOLIC_CALCIUM_ION_TRANSPORT	137	0.387361	1.67469	0.001443	0.0122101	0.00860811	7421	tags=40%, list=23%, signal=31%	P2RX2/ATP2B4/PLCG2/HAP1/SLC8A3/PML/TRPV6/CXCL10/GRIN2D/HRC/P2RY6/RYR2/F2R/ATP2A2/RYR3/PLCB2/CHD7/CXCL11/HTR2B/CX3CL1/ITPR1/TPCN2/DRD1/HTR2C/BDKRB1/IL13/MIR1-2/CACNB3/TRPM2/MCOLN1/TPCN1/PRKCE/GRIN2C/PTK2B/JSRP1/PLCH1/GRIN2B/BAX/EPO/CORO1A/DRD2/CASQ1/FGF2/LETM1/TRPM1/PRKACA/RYR1/UBASH3B/JPH1/CXCL9/CCL19/CYBA/MCU/METTL21C/P2RX5
GO_PATTERN_RECOGNITION_RECEPTOR_SIGNALING_PATHWAY	GO_PATTERN_RECOGNITION_RECEPTOR_SIGNALING_PATHWAY	164	0.377	1.67442	0.000411692	0.00490338	0.00345688	5216	tags=29%, list=16%, signal=24%	RSAD2/DHX58/DDX60/BPIFB1/IRF7/IRF1/DDX58/CD300LF/RFTN1/IFIH1/S100A9/TMEM173/CTSL/CTSS/ITGAM/NPLOC4/MYD88/PIK3AP1/TNFAIP3/PUM2/TRIM5/BTK/IRGM/F2RL1/TAB2/TRAF3/FGB/IRAK2/PTPN22/DAB2IP/NFKBIA/TLR3/S100A8/HSPA1B/PELI1/PRKCE/ZCCHC3/NLRX1/OTUD4/RIOK3/ANKRD17/IKBKG/UBQLN1/UBE2D1/SFTPA1/TAB3/CASP8
GO_REGULATION_OF_SMALL_GTPASE_MEDIATED_SIGNAL_TRANSDUCTION	GO_REGULATION_OF_SMALL_GTPASE_MEDIATED_SIGNAL_TRANSDUCTION	314	0.348289	1.67393	0.000212721	0.00306272	0.00215922	6859	tags=34%, list=21%, signal=27%	FGD3/SPATA13/ABL2/SPRY4/SQSTM1/CSF1/ABCA1/ARHGAP30/RHOV/EPS8L3/FGD5/F2R/ARHGEF10/OBSCN/ARHGAP42/OPHN1/RHOU/AUTS2/TRIP10/MCF2L2/ARRB1/PPP2CB/RASAL1/ARHGAP35/ARHGEF10L/PDGFRB/KANK1/F2RL1/RHOBTB1/LPAR6/PLEKHG1/PLEKHG6/GPR20/ARAP3/RHOB/PREX1/MYOC/ITSN1/APOA1/RASGRP1/DAB2IP/RELN/ARFGEF2/ARHGEF40/VAV1/DENND4B/MYO9A/FGD2/GMIP/MCF2/CYTH1/PLEKHG4/SRGAP1/CDC42/ARHGAP31/SH2B2/RALGAPB/ARHGEF3/RAP1GAP/TRIO/KR…
GO_POSITIVE_REGULATION_OF_NIK_NF_KAPPAB_SIGNALING	GO_POSITIVE_REGULATION_OF_NIK_NF_KAPPAB_SIGNALING	64	0.437874	1.67301	0.00264928	0.0194185	0.01369	4033	tags=31%, list=12%, signal=27%	LGALS9/TNFSF15/TNFRSF10A/RC3H1/CALR/EIF2AK2/SPHK1/CARD10/ZFP91/CHI3L1/ACTN4/RC3H2/EP300/TLR3/EDA/TRIP6/MALT1/NFAT5/EGFR/TRAF4
GO_DOPAMINE_SECRETION	GO_DOPAMINE_SECRETION	25	0.541285	1.67252	0.0111532	0.0547529	0.0386008	7948	tags=48%, list=24%, signal=36%	DTNBP1/SYT5/CHRNB2/CXCL12/SYT7/GDNF/SYT9/DRD2/SYT10/SYT15/CHRNA4/SYT2
GO_3_UTR_MEDIATED_MRNA_DESTABILIZATION	GO_3_UTR_MEDIATED_MRNA_DESTABILIZATION	16	0.605413	1.6725	0.0171579	0.0740652	0.052216	5370	tags=44%, list=16%, signal=37%	TRIM71/RC3H1/CPEB3/UPF1/ZFP36/RBM24/MOV10
GO_ADHESION_OF_SYMBIONT_TO_HOST	GO_ADHESION_OF_SYMBIONT_TO_HOST	11	0.671254	1.67221	0.0147654	0.0666403	0.0469814	2684	tags=45%, list=8%, signal=42%	LRRC15/ICAM1/BPIFA1/INHBB/HSP90AB1
GO_BLASTODERM_SEGMENTATION	GO_BLASTODERM_SEGMENTATION	13	0.641405	1.67177	0.0145867	0.0662109	0.0466786	8636	tags=69%, list=26%, signal=51%	FZD5/NRP2/BASP1/TBX3/PLD6/SEMA3A/WNT5A/FRS2/HOXD8
GO_NEGATIVE_REGULATION_OF_EXOCYTOSIS	GO_NEGATIVE_REGULATION_OF_EXOCYTOSIS	24	0.546916	1.67122	0.0119713	0.057148	0.0402894	6320	tags=46%, list=19%, signal=37%	LGALS9/HMOX1/CEACAM1/HLA-F/RAP1A/RAB7A/FMR1/STXBP6/FOXF1/NOTCH1/BRAF
GO_VASCULAR_ENDOTHELIAL_GROWTH_FACTOR_RECEPTOR_SIGNALING_PATHWAY	GO_VASCULAR_ENDOTHELIAL_GROWTH_FACTOR_RECEPTOR_SIGNALING_PATHWAY	89	0.412489	1.67009	0.000811524	0.00803169	0.00566234	4516	tags=29%, list=14%, signal=25%	FOXC1/PGF/KDR/MAPK11/PRKD2/FAM129B/ELMO2/NRP2/HSP90AA1/FGF18/ITGA5/DAB2IP/SHB/ROCK2/NCK2/VAV1/MAPK14/PIK3CB/CDC42/MYOF/MIR10A/NCF2/VAV2/PTK2B/CRK/PTK2
GO_REGULATION_OF_OSSIFICATION	GO_REGULATION_OF_OSSIFICATION	155	0.378616	1.66906	0.000412031	0.00490338	0.00345688	6373	tags=37%, list=19%, signal=30%	SMURF1/ISG15/RASSF2/SMOC1/ID4/IFITM1/MAPK3/SOX9/CSF1/DHRS3/RUNX2/ID3/SKI/CHSY1/ZMPSTE24/NPPC/FBN2/ID1/PBX1/WNT4/ECM1/PKDCC/CCR1/IL6ST/SOX11/ID2/TOB1/MAPK14/BMPR1A/SMAD6/IL6/BMPR2/ANKH/PTK2B/MAPK1/DDR2/SMAD5/MSX2/DDX5/CDK6/PTK2/AXIN2/SMAD1/ESRRA/TRPM4/SUCO/HOXA2/NOTCH1/FZD9/BMP6/BCOR/WNT7B/HIF1A/FAM20C/PRKACA/SMAD3/WNT5A
GO_VITAMIN_D_METABOLIC_PROCESS	GO_VITAMIN_D_METABOLIC_PROCESS	13	0.639898	1.66784	0.0149919	0.0674069	0.0475218	5155	tags=46%, list=16%, signal=39%	CYP1A1/CYP24A1/CYP27A1/LRP2/VDR/CYP11A1
GO_CYTOPLASMIC_PATTERN_RECOGNITION_RECEPTOR_SIGNALING_PATHWAY	GO_CYTOPLASMIC_PATTERN_RECOGNITION_RECEPTOR_SIGNALING_PATHWAY	54	0.452121	1.66755	0.00524405	0.0317783	0.0224037	5216	tags=41%, list=16%, signal=34%	DHX58/DDX60/IRF7/DDX58/IFIH1/TMEM173/NPLOC4/TNFAIP3/PUM2/IRGM/TAB2/IRAK2/PTPN22/NFKBIA/HSPA1B/ZCCHC3/NLRX1/RIOK3/ANKRD17/IKBKG/TAB3/CASP8
GO_REGULATION_OF_SYSTEM_PROCESS	GO_REGULATION_OF_SYSTEM_PROCESS	481	0.333544	1.66717	0.000220751	0.00306272	0.00215922	7043	tags=33%, list=21%, signal=26%	KCNK3/NKX3-1/CACNA1B/SLC1A1/EPAS1/NPR1/SGK1/ATP2B4/SLC8A3/ICAM1/BIN1/INHBA/NOS3/GRIN2D/RNF207/ACE/EHD3/HRC/GATA4/EIF2AK3/SPHK1/RYR2/F2R/ATP2A2/C1QTNF1/ARHGAP42/INHBB/MYBPH/RYR3/MYBPC3/NR4A3/CACNA1H/CHGA/RAB11FIP1/PTAFR/KCNK6/DAPK3/REN/MGLL/KCNJ4/ATP1A4/MIR145/SMTNL1/KCNJ11/ZMPSTE24/F2RL1/CXADR/NPPC/ITPR1/FGB/CACNG8/FOXL2/STK39/MDM2/STX1B/PRKCA/KIT/MIR199A1/CRH/HTR2C/APOA1/DSC2/HSPB7/SCN4A/ATP2A3/…
GO_POSITIVE_REGULATION_OF_CYTOKINE_PRODUCTION	GO_POSITIVE_REGULATION_OF_CYTOKINE_PRODUCTION	344	0.343891	1.66631	0.000214133	0.00306272	0.00215922	3855	tags=23%, list=12%, signal=20%	LGALS9/RSAD2/DHX58/PAEP/HMOX1/DDX60/IRF7/PLCG2/IRF1/MAPK3/IL1RL1/DDX58/CD274/IFNL1/IFIH1/STAT1/MAPK11/SEMA7A/TMEM173/EIF2AK2/IL1RN/B2M/GATA4/EIF2AK3/IL15/SCAMP5/HLA-F/SPON2/F2R/PANX2/NPLOC4/VTCN1/ZBP1/MYD88/PRKD2/NR4A3/FZD5/PTAFR/PUM2/HTR2B/CX3CL1/F2RL1/WNT3A/DDX3X/HLA-E/NFKB2/TNFRSF8/PTPN22/EP300/USP50/RASGRP1/IL6ST/ROCK2/FURIN/IRF5/TLR3/WNT11/DHX33/IL13/FGR/ARFGEF2/MAPK14/IL1R1/SASH3/MALT1/GPRC…
GO_RESPIRATORY_SYSTEM_DEVELOPMENT	GO_RESPIRATORY_SYSTEM_DEVELOPMENT	182	0.369323	1.66536	0.000206313	0.00306272	0.00215922	4074	tags=26%, list=12%, signal=23%	ALDH1A2/KLF2/EPAS1/STRA6/HHIP/MAPK3/ALDH1A3/CRISPLD2/NOS3/SOX9/CTSH/TBX4/LIF/CTSZ/CHD7/VANGL2/SKI/PDGFRB/BASP1/CHI3L1/FGF18/ID1/RDH10/SMPD3/LIPA/CRH/RC3H2/ATXN1L/EP300/SIX1/PKDCC/WNT11/PLOD3/IL13/SOX11/ESRP2/PDGFA/EDA/BMPR1A/ZFPM2/FGFRL1/KRAS/EGFR/BMPR2/SPRY2/MAPK1/HS6ST1
GO_CATECHOLAMINE_SECRETION	GO_CATECHOLAMINE_SECRETION	44	0.473001	1.66462	0.00611621	0.0356554	0.025137	8024	tags=45%, list=24%, signal=34%	DTNBP1/CHGA/SYT5/CHRNB2/CRH/ADRA2B/CXCL12/ADORA2A/STX1A/NISCH/SYT7/GDNF/SYT9/DRD2/SYT10/HRH3/SYT15/CHRNA4/SYT2/GHSR
GO_RESPONSE_TO_CATECHOLAMINE	GO_RESPONSE_TO_CATECHOLAMINE	30	0.516428	1.66452	0.00933252	0.0481277	0.03393	5495	tags=47%, list=17%, signal=39%	ATP2B4/MAPK3/RYR2/NR4A3/ID1/ADCY6/DRD1/GNB1/HCN3/MAPK1/KCNQ1/SLC9A1/DNM2/PDE4B
GO_LIPOPOLYSACCHARIDE_MEDIATED_SIGNALING_PATHWAY	GO_LIPOPOLYSACCHARIDE_MEDIATED_SIGNALING_PATHWAY	48	0.463991	1.66451	0.00489297	0.0299927	0.0211449	3913	tags=33%, list=12%, signal=29%	CCL5/MAPK3/NOS3/TNFAIP3/PTAFR/TRIM5/CX3CL1/CCL2/PRKCA/IRAK2/PTPN22/NFKBIA/MAPK14/MALT1/PRKCE/MAPK1
GO_TOLL_LIKE_RECEPTOR_4_SIGNALING_PATHWAY	GO_TOLL_LIKE_RECEPTOR_4_SIGNALING_PATHWAY	28	0.522597	1.66136	0.0114688	0.0558527	0.0393762	3686	tags=36%, list=11%, signal=32%	BPIFB1/ITGAM/PIK3AP1/TNFAIP3/F2RL1/PTPN22/DAB2IP/NFKBIA/PELI1/PRKCE
GO_POSITIVE_REGULATION_OF_PEPTIDE_SECRETION	GO_POSITIVE_REGULATION_OF_PEPTIDE_SECRETION	215	0.360089	1.66095	0.000209556	0.00306272	0.00215922	6211	tags=33%, list=19%, signal=27%	LGALS9/PAEP/EZR/MAPK3/IL1RL1/DDX58/ACHE/CD274/IFIH1/SEC24A/MAPK11/SCAMP5/F2R/PANX2/VTCN1/KCNN4/TTN/GIPR/FZD5/DYNLL1/ARRB1/APBB1/HTR2B/F2RL1/FGB/HLA-E/NR0B2/CRH/PTPN22/USP50/RASGRP1/BAIAP3/IL13/NLGN2/RPH3AL/FGR/S100A8/TARDBP/MAPK14/LRP1/CSF1R/IL6/EGFR/AACS/ADORA2A/PRKCE/SERP1/GSDMD/WLS/KISS1/CD160/TNFRSF14/ORM1/ATP13A2/TRH/ADAM9/GPR27/MYO18A/STX4/DRD2/NLRP1/NLRP12/TRPM4/NLRP3/CD14/PDX1/BMP6/HIF1A/…
GO_POSITIVE_REGULATION_OF_PHOSPHOLIPASE_ACTIVITY	GO_POSITIVE_REGULATION_OF_PHOSPHOLIPASE_ACTIVITY	49	0.460111	1.66008	0.00629186	0.0363312	0.0256135	4753	tags=31%, list=14%, signal=26%	CCL5/ABL2/P2RY6/PLCB2/PTAFR/PDGFRB/HTR2B/GNA15/KIT/HPCA/FGFR3/EGFR/GNA13/GNAQ/TXK
GO_INTESTINAL_EPITHELIAL_CELL_DIFFERENTIATION	GO_INTESTINAL_EPITHELIAL_CELL_DIFFERENTIATION	16	0.600896	1.66002	0.0181671	0.0773689	0.0545451	6090	tags=50%, list=19%, signal=41%	PRDM1/PTK6/GATA4/YIPF6/C1GALT1/GATA5/KLF5/HIF1A
GO_SENSORY_PERCEPTION_OF_BITTER_TASTE	GO_SENSORY_PERCEPTION_OF_BITTER_TASTE	30	0.514491	1.65828	0.0095354	0.0489319	0.034497	9673	tags=53%, list=29%, signal=38%	CST2/RTP4/PLCB2/AZGP1/TAS2R14/TAS2R42/GNAT2/TAS2R3/TAS2R43/CST1/TAS2R39/TAS2R13/TAS2R30/TAS2R5/TAS2R19/TAS2R20
GO_RESPONSE_TO_PAIN	GO_RESPONSE_TO_PAIN	22	0.55454	1.65754	0.0152366	0.0682935	0.0481469	4660	tags=32%, list=14%, signal=27%	P2RX2/CACNA1B/PRKCG/CRH/RELN/TACR1/RET
GO_REGULATION_OF_CELL_SUBSTRATE_ADHESION	GO_REGULATION_OF_CELL_SUBSTRATE_ADHESION	186	0.367118	1.6571	0.000208638	0.00306272	0.00215922	6362	tags=34%, list=19%, signal=27%	APOD/ACER2/AJAP1/NEDD9/CSF1/CALR/KDR/ONECUT2/ACVRL1/CEACAM6/GBP1/UNC13D/RREB1/DAPK3/KANK1/EMILIN2/CX3CL1/EPHA3/FGB/SPOCK2/LIMCH1/ACTN4/GCNT2/RELL2/PREX1/MYOC/WNT4/APOA1/ITGA5/ROCK2/PLAU/PIK3CB/CDC42/LRP1/FAM107A/TSC1/MACF1/ALOX15/PRKCE/PTK2B/JUP/DDR2/CRK/FN1/CDK6/TRIOBP/PTK2/EDIL3/COL16A1/ARPC2/FOXF1/SLC9A1/DNM2/ANGPT2/NF1/FMN1/PTPRO/NOTCH1/SLK/CCDC80/GSK3B/BRAF/SMAD3
GO_MULTICELLULAR_ORGANISMAL_SIGNALING	GO_MULTICELLULAR_ORGANISMAL_SIGNALING	167	0.371629	1.65554	0.000411353	0.00490338	0.00345688	6478	tags=35%, list=20%, signal=29%	KCNK3/NPR1/ATP2B4/SLC8A3/BIN1/CACNA1I/RNF207/EHD3/HRC/RYR2/ATP2A2/RYR3/CACNA1H/KCNK6/KCNJ4/ATP1A4/KCNJ11/ZMPSTE24/CXADR/NPPC/ITPR1/CACNG8/DRD1/DSC2/SCN4A/ATP2A3/KCNH2/TYMP/MIR1-2/JAM3/TMEM65/ATP1B2/ATP1A3/CACNB3/KCNE1/GJA1/CACNA1G/JUP/CACNA1S/KCNK1/KCNQ1/FMR1/SCN2B/HCN4/SLC9A1/ATP1B3/KCND3/SCN3A/TRPM4/CASQ1/GPR88/ASPH/MEF2A/ATP2B3/TNR/PRKACA/NPPA/KCNIP2/RYR1
GO_POSITIVE_REGULATION_OF_TYPE_I_INTERFERON_PRODUCTION	GO_POSITIVE_REGULATION_OF_TYPE_I_INTERFERON_PRODUCTION	68	0.428936	1.65524	0.00369458	0.024376	0.0171851	2438	tags=25%, list=7%, signal=23%	DHX58/IRF7/PLCG2/IRF1/DDX58/IFIH1/STAT1/TMEM173/ZBP1/MYD88/DDX3X/NFKB2/PTPN22/EP300/IRF5/TLR3/DHX33
GO_REGULATION_OF_GTPASE_ACTIVITY	GO_REGULATION_OF_GTPASE_ACTIVITY	424	0.335023	1.65482	0.000219732	0.00306272	0.00215922	8533	tags=39%, list=26%, signal=29%	RGS16/FGD3/CCL22/RASGRP3/CCL5/FICD/PTPRN2/ICAM1/RGS11/NEDD9/TNK2/CCL26/EPHA2/ARHGAP27/ARHGAP30/FGD5/SEC23B/F2R/ARHGEF10/CCL17/ARFGAP3/ARHGAP42/OPHN1/AGFG2/TBC1D3F/RAP1A/TBC1D8B/ARRB1/RASAL1/ARHGAP35/ARHGEF10L/ASAP3/ALS2CL/RP2/HTR2B/PLXNB3/CX3CL1/F2RL1/EPHA3/GRHL3/DOCK9/RGS14/PLXNA3/ADAP1/TBC1D13/NDEL1/CCL2/PLEKHG6/PROM2/ARAP3/RAPGEF2/PREX1/WNT4/TBC1D5/RASGRP1/DAB2IP/SEC23A/WNT11/TBC1D1/VAV1/MYO9A…
GO_NATURAL_KILLER_CELL_DIFFERENTIATION	GO_NATURAL_KILLER_CELL_DIFFERENTIATION	20	0.567671	1.65466	0.0171164	0.0739534	0.0521371	2656	tags=40%, list=8%, signal=37%	PRDM1/MERTK/IL15/FLT3LG/PIK3CD/RASGRP1/ID2/ZBTB1
GO_ESTABLISHMENT_OR_MAINTENANCE_OF_ACTIN_CYTOSKELETON_POLARITY	GO_ESTABLISHMENT_OR_MAINTENANCE_OF_ACTIN_CYTOSKELETON_POLARITY	12	0.648345	1.65441	0.0188986	0.0790683	0.0557431	2009	tags=25%, list=6%, signal=23%	RND1/ARHGAP35/RHOB
GO_NEGATIVE_REGULATION_OF_OLIGODENDROCYTE_DIFFERENTIATION	GO_NEGATIVE_REGULATION_OF_OLIGODENDROCYTE_DIFFERENTIATION	11	0.663875	1.65383	0.0180016	0.0768086	0.05415	8044	tags=73%, list=24%, signal=55%	ID4/DUSP10/ID2/HES5/NF1/NOTCH1/HES1/CTNNB1
GO_EXTRINSIC_APOPTOTIC_SIGNALING_PATHWAY_VIA_DEATH_DOMAIN_RECEPTORS	GO_EXTRINSIC_APOPTOTIC_SIGNALING_PATHWAY_VIA_DEATH_DOMAIN_RECEPTORS	70	0.425876	1.65351	0.0034701	0.0234478	0.0165307	2487	tags=26%, list=8%, signal=24%	TIMP3/HMOX1/TNFRSF10A/ICAM1/PMAIP1/NOS3/SP100/TMBIM1/TNFAIP3/DAXX/FAS/BID/FGB/SKIL/DDX3X/TNFRSF10C/DAB2IP/TMC8
GO_POSITIVE_REGULATION_OF_DEFENSE_RESPONSE_TO_VIRUS_BY_HOST	GO_POSITIVE_REGULATION_OF_DEFENSE_RESPONSE_TO_VIRUS_BY_HOST	20	0.56662	1.6516	0.0171164	0.0739534	0.0521371	607	tags=25%, list=2%, signal=25%	PARP9/DDX58/STAT1/TMEM173/DTX3L
GO_POSITIVE_REGULATION_OF_METANEPHROS_DEVELOPMENT	GO_POSITIVE_REGULATION_OF_METANEPHROS_DEVELOPMENT	12	0.646676	1.65015	0.0197114	0.0813247	0.0573339	4672	tags=58%, list=14%, signal=50%	LIF/PDGFRB/BASP1/PAX8/PDGFA/RET/GDNF
GO_NEUTROPHIL_MIGRATION	GO_NEUTROPHIL_MIGRATION	80	0.415032	1.64988	0.00224261	0.0171999	0.012126	5495	tags=31%, list=17%, signal=26%	CCL22/CCL5/CXCL10/CCL26/S100A9/IL1RN/CXCL1/CCL17/CXCL11/CX3CL1/CXADR/CCL2/PIK3CD/PREX1/JAM3/S100A8/VAV1/IL1R1/IL36RN/DAPK2/ITGA1/CCL20/CD177/CD74/PDE4B
GO_ACTIVATION_OF_JANUS_KINASE_ACTIVITY	GO_ACTIVATION_OF_JANUS_KINASE_ACTIVITY	10	0.680684	1.64892	0.0203293	0.08301	0.058522	3853	tags=40%, list=12%, signal=35%	CCL5/SOCS1/PRLR/PTK2B
GO_CHEMOKINE_PRODUCTION	GO_CHEMOKINE_PRODUCTION	62	0.434251	1.64854	0.00507305	0.0309788	0.0218401	3562	tags=24%, list=11%, signal=22%	LGALS9/APOD/HMOX1/IL1RL1/EPHA2/S100A9/EIF2AK2/F2RL1/DDX3X/TLR3/S100A8/LRP1/CSF1R/IL6/ADORA2B
GO_ACTIVATION_OF_MAPKK_ACTIVITY	GO_ACTIVATION_OF_MAPKK_ACTIVITY	48	0.459541	1.64854	0.00652396	0.0371377	0.0261821	9618	tags=56%, list=29%, signal=40%	MAPK3/MAP3K9/EIF2AK2/TNIK/F2R/EGF/MAP3K8/EGFR/MAPK1/CRK/MLKL/MAP3K10/ADAM9/MAP3K15/TAOK3/TAOK1/RIPK1/BRAF/PSEN1/MAP3K14/FRS2/ADORA1/ERCC6/MAP3K5/KIDINS220/MAP3K1/JAK2
GO_NEGATIVE_REGULATION_OF_T_CELL_MEDIATED_IMMUNITY	GO_NEGATIVE_REGULATION_OF_T_CELL_MEDIATED_IMMUNITY	14	0.6203	1.64827	0.0183001	0.077796	0.0548461	704	tags=21%, list=2%, signal=21%	IFNB1/CEACAM1/HLA-F
GO_TYROSINE_PHOSPHORYLATION_OF_STAT_PROTEIN	GO_TYROSINE_PHOSPHORYLATION_OF_STAT_PROTEIN	57	0.44123	1.64607	0.00569453	0.0338464	0.0238617	4936	tags=35%, list=15%, signal=30%	PARP14/CCL5/PARP9/IFNL1/PTK6/IL15/LIF/HCLS1/KIT/IL6ST/IL13/HES5/FGFR3/SOCS1/CSF1R/IL6/GGNBP2/CNTF/SOCS3/EPO
GO_PROTEIN_LOCALIZATION_TO_EARLY_ENDOSOME	GO_PROTEIN_LOCALIZATION_TO_EARLY_ENDOSOME	11	0.660683	1.64588	0.0190129	0.0791984	0.0558349	2301	tags=45%, list=7%, signal=42%	EZR/DTX3L/EGF/MGAT3/ROCK2
GO_REGULATION_OF_SYNAPTIC_TRANSMISSION_DOPAMINERGIC	GO_REGULATION_OF_SYNAPTIC_TRANSMISSION_DOPAMINERGIC	12	0.644938	1.64571	0.0203211	0.08301	0.058522	5184	tags=58%, list=16%, signal=49%	RAB3B/CHRNB2/SLC6A4/DRD1/TOR1A/GDNF/DRD2
GO_CATECHOLAMINE_UPTAKE	GO_CATECHOLAMINE_UPTAKE	11	0.659931	1.644	0.0190129	0.0791984	0.0558349	5184	tags=73%, list=16%, signal=61%	RAB3B/SLC6A3/MAPK15/SLC22A1/DRD1/TOR1A/GDNF/DRD2
GO_REGULATION_OF_AMPA_RECEPTOR_ACTIVITY	GO_REGULATION_OF_AMPA_RECEPTOR_ACTIVITY	20	0.563786	1.64334	0.018526	0.0781828	0.0551188	3435	tags=35%, list=10%, signal=31%	MAPK8IP2/ARC/CACNG8/NLGN2/RELN/SHANK3/SHISA7
GO_REGULATION_OF_RECEPTOR_INTERNALIZATION	GO_REGULATION_OF_RECEPTOR_INTERNALIZATION	47	0.460351	1.64292	0.00674847	0.0379607	0.0267623	5558	tags=38%, list=17%, signal=32%	PLCG2/OPHN1/ARRB1/ARC/EGF/WNT3A/MIR199A1/TBC1D5/LRRTM2/NECAB2/HPCA/NUMB/PICK1/SDCBP/FMR1/ATXN2/DRD2/DLG4
GO_AMMONIUM_TRANSPORT	GO_AMMONIUM_TRANSPORT	81	0.412113	1.64284	0.00204082	0.0160066	0.0112846	7106	tags=42%, list=22%, signal=33%	RAB3B/SLC6A3/MAPK15/SLC22A1/DTNBP1/SYT5/SLC22A4/BTK/VAMP8/CHRNB2/SLC6A4/DRD1/CRH/SLC6A8/RHCG/CXCL12/ADORA2A/TOR1A/PDZK1/SLC12A2/SYT7/GDNF/SYT9/DRD2/SLC25A45/SYT10/HRH3/NPPA/SYT15/PSEN1/SLC22A5/CHRNA4/SLC22A16/RHBG
GO_MAINTENANCE_OF_PROTEIN_LOCALIZATION_IN_ENDOPLASMIC_RETICULUM	GO_MAINTENANCE_OF_PROTEIN_LOCALIZATION_IN_ENDOPLASMIC_RETICULUM	12	0.643798	1.6428	0.0209307	0.0848104	0.0597913	3531	tags=33%, list=11%, signal=30%	HSPA5/KDELR3/INSIG1/PDIA2
GO_POSITIVE_REGULATION_OF_ASTROCYTE_DIFFERENTIATION	GO_POSITIVE_REGULATION_OF_ASTROCYTE_DIFFERENTIATION	15	0.6058	1.64248	0.019305	0.0802043	0.0565441	8392	tags=67%, list=26%, signal=50%	BIN1/LIF/IL6ST/ID2/NOTCH1/PRPF19/HES1/APP/BMP2/MAG
GO_NEPHRON_DEVELOPMENT	GO_NEPHRON_DEVELOPMENT	125	0.385609	1.64217	0.00166147	0.0135105	0.00952489	6000	tags=29%, list=18%, signal=24%	FOXC1/PGF/KLHL3/PODXL/SOX9/STAT1/SEC61A1/LIF/MYO1E/VANGL2/KIRREL3/PDGFRB/BASP1/SOX8/PAX8/PBX1/KLF15/WNT4/SIX1/WNT11/CALB1/HES5/NPHS1/HOXD11/RET/GDNF/FAT4/DLG1/ANGPT2/FMN1/FGF1/PTPRO/FGF2/NOTCH1/HOXA11/WNT7B
GO_DENDRITIC_CELL_MIGRATION	GO_DENDRITIC_CELL_MIGRATION	23	0.543656	1.64202	0.0151848	0.0681454	0.0480425	7283	tags=52%, list=22%, signal=41%	LGALS9/CCL5/CALR/CXCR4/CCR1/TRPM2/GPR183/NLRP12/TRPM4/ANO6/GAS6/CCL19
GO_KIDNEY_EPITHELIUM_DEVELOPMENT	GO_KIDNEY_EPITHELIUM_DEVELOPMENT	125	0.385549	1.64191	0.00166147	0.0135105	0.00952489	9025	tags=40%, list=27%, signal=29%	FOXC1/PGF/KLHL3/PODXL/SOX9/STAT1/LIF/MYO1E/BASP1/SOX8/PAX8/PBX1/KLF15/WNT4/SIX1/WNT11/CALB1/HES5/SMAD6/NPHS1/SMAD5/HOXD11/RET/GDNF/FAT4/SMAD1/DLG1/FMN1/FGF1/PTPRO/FGF2/NOTCH1/HOXA11/WNT7B/SMAD3/SDC1/HES1/EYA1/BMP2/ARG2/GDF11/CTNNB1/LAMA5/CRLF1/IRX3/FGF8/GZF1/CD34/LGR4/SIM1
GO_MUSCLE_FIBER_DEVELOPMENT	GO_MUSCLE_FIBER_DEVELOPMENT	58	0.43788	1.64081	0.00608149	0.0355401	0.0250558	3741	tags=24%, list=11%, signal=21%	P2RX2/UCHL1/DNER/HDAC9/TTN/MYBPC3/SKI/FAM129B/ZMPSTE24/CXADR/SIX1/FLNC/MYOF/MYL2
GO_INNATE_IMMUNE_RESPONSE_ACTIVATING_CELL_SURFACE_RECEPTOR_SIGNALING_PATHWAY	GO_INNATE_IMMUNE_RESPONSE_ACTIVATING_CELL_SURFACE_RECEPTOR_SIGNALING_PATHWAY	96	0.400529	1.64017	0.00162833	0.0133782	0.00943163	3406	tags=23%, list=10%, signal=21%	MUC4/MUCL1/PLCG2/MUC5B/MUC2/MUC3A/PSMB8/PSMB9/MUC5AC/PSMB10/MUC12/PSME4/MUC19/PSME2/TAB2/EP300/MUC20/PSMD11/MUC6/RELB/MALT1/KRAS
GO_VASCULAR_PROCESS_IN_CIRCULATORY_SYSTEM	GO_VASCULAR_PROCESS_IN_CIRCULATORY_SYSTEM	129	0.382839	1.63826	0.00124172	0.0109184	0.00769749	3626	tags=23%, list=11%, signal=21%	FOXC1/HMOX1/CEACAM1/NPR1/ICAM1/NOS3/ACE/F2R/ARHGAP42/C2CD4A/CHGA/PTAFR/ARHGAP35/SMTNL1/HTR2B/F2RL1/NPPC/FGB/HTR1D/P2RY2/ADCY6/SLC6A4/DRD1/ROCK2/PLOD3/ADRA2B/ADORA2B/EGFR/ADORA2A/BMPR2
GO_REGULATION_OF_CELL_ACTIVATION	GO_REGULATION_OF_CELL_ACTIVATION	433	0.330957	1.6369	0.00022119	0.00306272	0.00215922	5284	tags=26%, list=16%, signal=22%	IGHE/LGALS9/IFNB1/HMOX1/CEACAM1/CCL5/PLSCR1/PLA2G2F/IRF1/IL1RL1/DUSP10/CD300LF/CD274/GPNMB/IFNL1/INHBA/IGHM/NOS3/RC3H1/PRDM1/MERTK/IL15/HLA-F/ZBTB7B/ITGAM/C1QTNF1/UNC13D/VTCN1/GAB2/LDLR/NR4A3/TNFAIP3/RPS6KA1/PRKAR1A/PTAFR/PAXIP1/PDGFRB/MICA/IGHG1/CAMK4/BTK/CX3CL1/F2RL1/VAMP8/THBD/ICOSLG/WNT3A/GATA2/TFRC/SLC46A2/CCL2/FLT3LG/HLA-E/PRKCA/PARP3/CHRNB2/RC3H2/PTPN22/RASGRP1/EGR3/IL6ST/NCK2/IL13/FGR/SOX…
GO_CELL_JUNCTION_MAINTENANCE	GO_CELL_JUNCTION_MAINTENANCE	12	0.640714	1.63493	0.0225564	0.088459	0.0623636	5075	tags=50%, list=15%, signal=42%	F2R/F2RL1/NLGN2/KIFC3/CSF1R/CD177
GO_REGULATION_OF_SIGNALING_RECEPTOR_ACTIVITY	GO_REGULATION_OF_SIGNALING_RECEPTOR_ACTIVITY	399	0.332374	1.63466	0.000216216	0.00306272	0.00215922	7043	tags=31%, list=21%, signal=25%	MAPK8IP2/CCL22/GDF1/GDF15/MUC4/IFNB1/IFNL3/PSCA/PGF/CCL5/SECTM1/TNFSF15/GPNMB/IFNL1/INHBA/OSGIN1/CXCL10/CCL26/CSF1/CGA/IFNL2/PPP2R5B/IL1RN/CXCL1/VGF/IL15/LIF/MANF/CSPG5/CCL17/INHBB/CXCL11/C1QTNF9/CXCL16/CX3CL1/ARC/FAM3B/NPPC/EGF/WNT3A/TGFA/CACNG8/FGF18/CCL2/FLT3LG/NAMPT/FNDC5/MDK/WNT9A/CRH/WNT4/TYMP/NCK2/ENDOU/COPA/IL13/ADRA2B/NLGN2/PRLH/RELN/PLAU/PDGFA/GRIA3/PHLDA2/SHANK3/CXCL12/PTHLH/UCN2/SHISA…
GO_POSITIVE_REGULATION_OF_LEUKOCYTE_CHEMOTAXIS	GO_POSITIVE_REGULATION_OF_LEUKOCYTE_CHEMOTAXIS	65	0.426619	1.63437	0.00489896	0.0299927	0.0211449	4135	tags=31%, list=13%, signal=27%	LGALS9/PGF/CCL5/MAPK3/CXCL10/CSF1/CALR/SWAP70/F2RL1/AKIRIN1/STK39/ADAM10/CCR1/OXSR1/MAPK14/CXCL12/CXCL17/IL6/PTK2B/DAPK2
GO_REGULATION_OF_KIDNEY_DEVELOPMENT	GO_REGULATION_OF_KIDNEY_DEVELOPMENT	50	0.450937	1.63383	0.00768764	0.0418422	0.0294988	4864	tags=26%, list=15%, signal=22%	SOX9/STAT1/LIF/PDGFRB/BASP1/SOX8/PAX8/WNT4/SIX1/PDGFA/RET/GDNF/FAT4
GO_PROTEIN_AUTO_ADP_RIBOSYLATION	GO_PROTEIN_AUTO_ADP_RIBOSYLATION	11	0.655755	1.6336	0.0212379	0.0854382	0.0602339	1892	tags=36%, list=6%, signal=34%	PARP12/PARP10/PARP8/PARP3
GO_ANTIGEN_RECEPTOR_MEDIATED_SIGNALING_PATHWAY	GO_ANTIGEN_RECEPTOR_MEDIATED_SIGNALING_PATHWAY	210	0.355556	1.6336	0.000210571	0.00306272	0.00215922	4970	tags=27%, list=15%, signal=23%	IGHE/CEACAM1/EZR/PLCG2/IGHM/RFTN1/RC3H1/PSMB8/THEMIS2/PSMB9/PSMB10/GBP1/VTCN1/BTN3A2/PSME4/KCNN4/GCSAM/PRKD2/BTN3A3/PSME2/IGHG1/BTK/TAB2/ICOSLG/BTN2A1/PIK3CD/RC3H2/PTPN22/BTN2A3P/PSMD11/BTN3A1/PLCL2/STK11/HLA-DQA1/MALT1/STAP1/PIK3CB/LAT/CACNB3/SH2B2/NFKBID/EIF2B2/CBFB/CD79B/MAPK1/BTNL8/PSMD5/CD160/TRAV29DV5/PRKCH/BAX/TXK/MIR34A/IKBKG/BTNL9/RNF31
GO_T_CELL_ACTIVATION_INVOLVED_IN_IMMUNE_RESPONSE	GO_T_CELL_ACTIVATION_INVOLVED_IN_IMMUNE_RESPONSE	73	0.417957	1.63351	0.0036645	0.0243166	0.0171432	3852	tags=23%, list=12%, signal=21%	LGALS9/IFNB1/CEACAM1/ICAM1/IFNL1/RC3H1/ZBTB7B/F2RL1/RC3H2/BATF/RELB/MALT1/NFKBID/BCL3/IL6/TSC1/GPR183
GO_POSITIVE_REGULATION_OF_PHAGOCYTOSIS	GO_POSITIVE_REGULATION_OF_PHAGOCYTOSIS	59	0.435184	1.63233	0.00654664	0.037204	0.0262288	3278	tags=27%, list=10%, signal=24%	CD300LF/CALR/MERTK/PPARG/IL15/IL15RA/RAP1A/F2RL1/GATA2/CCL2/APOA1/TUB/STAP1/SIRPB1/RAB31/LRP1
GO_SEMI_LUNAR_VALVE_DEVELOPMENT	GO_SEMI_LUNAR_VALVE_DEVELOPMENT	31	0.502737	1.63217	0.011396	0.0556008	0.0391986	3626	tags=29%, list=11%, signal=26%	STRA6/NOS3/SOX9/GATA4/SNAI1/DLL4/ROCK2/SMAD6/BMPR2
GO_PROCESS_UTILIZING_AUTOPHAGIC_MECHANISM	GO_PROCESS_UTILIZING_AUTOPHAGIC_MECHANISM	444	0.328823	1.63161	0.000220167	0.00306272	0.00215922	3903	tags=22%, list=12%, signal=20%	HSPB8/TRIM21/SMURF1/ACER2/HMOX1/OPTN/ABL2/TP53INP2/HAP1/KLHL3/SPATA18/ATG9B/UCHL1/MAPK3/HK2/SQSTM1/RRAGD/S100A9/WDFY3/KDR/WAC/MAPK15/DYNLL2/PLK3/BCL2L11/RRAGC/WIPI1/GATA4/TRIM17/TFEB/TRIM22/TP53INP1/CTSA/FZD5/DYNLL1/LAMP3/MAP1LC3B/DAPK3/ATP6V0B/TRIM5/HTR2B/MARK2/ZMPSTE24/IRGM/TAB2/VAMP8/PHF23/TMEM150A/PIP4K2C/ITPR1/HSP90AA1/ATP6V1G1/TPCN2/PRKAG2/VPS13D/IL10RA/NAMPT/NPC1/MIR199A1/PTPN22/EP300/TBC1…
GO_VENTRICULAR_CARDIAC_MUSCLE_TISSUE_DEVELOPMENT	GO_VENTRICULAR_CARDIAC_MUSCLE_TISSUE_DEVELOPMENT	46	0.458771	1.63054	0.00736799	0.0405306	0.0285741	3741	tags=33%, list=11%, signal=29%	FOXC1/ENG/RYR2/MYBPC3/CHD7/ADAMTS9/ZMPSTE24/TGFBR3/DLL4/TBX3/ID2/BMPR1A/ZFPM2/LRP2/MYL2
GO_RENAL_VESICLE_DEVELOPMENT	GO_RENAL_VESICLE_DEVELOPMENT	18	0.573473	1.63037	0.0221725	0.0876245	0.0617753	2105	tags=33%, list=6%, signal=31%	SOX9/STAT1/LIF/SOX8/PAX8/WNT4
GO_POSITIVE_REGULATION_OF_CHEMOTAXIS	GO_POSITIVE_REGULATION_OF_CHEMOTAXIS	105	0.392827	1.62971	0.00224536	0.0171999	0.012126	6700	tags=37%, list=20%, signal=30%	LGALS9/PGF/CCL5/MAPK3/CXCL10/CCL26/CSF1/CALR/KDR/SWAP70/PRKD2/PDGFRB/SEMA5A/F2RL1/AKIRIN1/FGF18/STK39/STX3/ADAM10/CCR1/OXSR1/MAPK14/CXCL12/CXCL17/IL6/BMPR2/PTK2B/DAPK2/ARTN/STX4/CD74/FGF2/WNK1/ZNF580/SMAD3/WNT5A/IL16/ANO6/GAS6
GO_CELLULAR_RESPONSE_TO_TOPOLOGICALLY_INCORRECT_PROTEIN	GO_CELLULAR_RESPONSE_TO_TOPOLOGICALLY_INCORRECT_PROTEIN	144	0.373973	1.62853	0.00123508	0.0108801	0.00767047	4836	tags=28%, list=15%, signal=24%	HSPB8/OPTN/FICD/HSPA6/BHLHA15/CALR/BCL2L11/PPP2R5B/EIF2AK2/WIPI1/EIF2AK3/HSPA5/GFPT1/PPP1R15A/TPP1/SYVN1/KDELR3/DAXX/HYOU1/DNAJB9/CCL2/ACADVL/UGGT1/EP300/DAB2IP/GSK3A/NCK2/UBE2W/SDF2L1/HSPA8/PREB/HSPA1B/DNAJC3/SERP1/SEC31A/PDIA5/TOR1A/ATF3/BAX/VAPB/TSPYL2
GO_SODIUM_ION_TRANSPORT	GO_SODIUM_ION_TRANSPORT	186	0.360421	1.62687	0.000208638	0.00306272	0.00215922	5611	tags=30%, list=17%, signal=25%	SGK1/ATP2B4/KLHL3/SLC8A3/SCNN1G/NOS3/SLC10A5/SCNN1A/BPIFA1/SCNN1B/SLC4A4/NEDD4L/SLC10A7/ATP1A4/SLC22A4/GLRX/STK39/SLC34A2/SLC38A7/ACTN4/SLC4A11/SLC5A3/SLC24A2/PRSS8/SLC10A1/SLC6A8/SCN4A/SLC38A3/SLC38A4/HCN3/ATP1B2/ATP1A3/TRPM2/SLC20A1/ATP4B/PRKCE/KCNK1/SLC4A8/SLC12A2/SCN2B/SLC41A1/SLC9C2/HCN4/WNK2/SLC9A1/DNM2/SLC5A10/ATP1B3/DRD2/DLG1/SCN3A/TRPM4/CATSPER3/ASIC4/SLC5A11
GO_VENTRICULAR_SEPTUM_DEVELOPMENT	GO_VENTRICULAR_SEPTUM_DEVELOPMENT	62	0.428534	1.62684	0.00649351	0.0371368	0.0261815	3626	tags=32%, list=11%, signal=29%	STRA6/NOS3/PRDM1/SALL4/GATA4/VANGL2/TGFBR3/PAX8/LUZP1/MDM2/TBX3/WNT11/MIR1-2/SOX11/ID2/ZFPM2/LRP2/FGFRL1/SMAD6/BMPR2
GO_CALCIUM_ION_TRANSMEMBRANE_TRANSPORT_VIA_HIGH_VOLTAGE_GATED_CALCIUM_CHANNEL	GO_CALCIUM_ION_TRANSMEMBRANE_TRANSPORT_VIA_HIGH_VOLTAGE_GATED_CALCIUM_CHANNEL	15	0.600014	1.62679	0.0219468	0.0871459	0.0614378	10873	tags=60%, list=33%, signal=40%	BIN1/MIR1-2/CACNB3/G6PD/NPPA/CACNG1/SESTD1/NOS1/CACNB1
GO_CELLULAR_RESPONSE_TO_EXOGENOUS_DSRNA	GO_CELLULAR_RESPONSE_TO_EXOGENOUS_DSRNA	16	0.588657	1.62621	0.0215987	0.086273	0.0608225	552	tags=31%, list=2%, signal=31%	IFNB1/IFIT1/DDX58/IFIH1/TMEM173
GO_RESPONSE_TO_MITOCHONDRIAL_DEPOLARISATION	GO_RESPONSE_TO_MITOCHONDRIAL_DEPOLARISATION	18	0.571994	1.62616	0.0227828	0.0892077	0.0628914	363	tags=22%, list=1%, signal=22%	SMURF1/OPTN/HK2/SQSTM1
GO_NEGATIVE_REGULATION_OF_LEUKOCYTE_PROLIFERATION	GO_NEGATIVE_REGULATION_OF_LEUKOCYTE_PROLIFERATION	59	0.433339	1.62541	0.00695581	0.0387824	0.0273416	1384	tags=17%, list=4%, signal=16%	LGALS9/PLA2G2F/CD274/GPNMB/RC3H1/ZBTB7B/VTCN1/TNFAIP3/PRKAR1A/BTK
GO_CELL_DIFFERENTIATION_INVOLVED_IN_KIDNEY_DEVELOPMENT	GO_CELL_DIFFERENTIATION_INVOLVED_IN_KIDNEY_DEVELOPMENT	47	0.455376	1.62516	0.00777096	0.042103	0.0296826	9525	tags=47%, list=29%, signal=33%	PODXL/STAT1/LIF/MYO1E/BASP1/PAX8/KLF15/WNT4/GLIS2/NPHS1/GDNF/FAT4/PTPRO/NOTCH1/HES1/CTNNB1/PDGFB/GPR4/CD34/LGR4/IQGAP1/PRKX
GO_REGULATION_OF_NEUROTRANSMITTER_RECEPTOR_ACTIVITY	GO_REGULATION_OF_NEUROTRANSMITTER_RECEPTOR_ACTIVITY	55	0.438546	1.62508	0.00904523	0.0468716	0.0330445	8685	tags=45%, list=26%, signal=34%	MAPK8IP2/PSCA/ARC/CACNG8/CRH/NLGN2/RELN/GRIA3/SHANK3/SHISA7/PTK2B/HOMER3/GRIN2B/CAPN1/DLG1/DLG2/RASGRF1/DLG4/CNIH2/NPTX1/APP/SHANK2/ADRB2/PPARGC1A/MINK1
GO_CYTOSOLIC_TRANSPORT	GO_CYTOSOLIC_TRANSPORT	139	0.375031	1.62475	0.00144479	0.0122101	0.00860811	5532	tags=31%, list=17%, signal=26%	EZR/KIF5A/MAPK3/RILP/EHD3/WIPI1/TMEM87B/KIF1A/TMEM87A/ANKFY1/PQLC1/CES1/LMTK2/ARFRP1/TBC1D5/BAIAP3/RAB21/STX16/BECN1/SPAG9/KLHL20/CLTCL1/UBE2O/KIF1B/RAB41/TRAPPC10/VAMP3/RAB7A/MAPK1/RHOBTB3/VPS53/TBC1D10A/DNAJC13/STX5/HOOK3/WASH3P/KIF1C/SYT7/CORO1A/YKT6/TBC1D17/CORO7/SNX8
GO_POSITIVE_REGULATION_OF_AXONOGENESIS	GO_POSITIVE_REGULATION_OF_AXONOGENESIS	76	0.411915	1.62254	0.00385552	0.0252627	0.0178102	4589	tags=25%, list=14%, signal=22%	CDH4/SEMA7A/L1CAM/SEMA5A/PLXNB3/WNT3A/PLXNA3/SKIL/NDEL1/STK11/CXCL12/LRP1/MACF1/BMPR2/MAP1B/GDI1/CDKL5/FN1/PLXNB2
GO_REGULATION_OF_PEPTIDE_SECRETION	GO_REGULATION_OF_PEPTIDE_SECRETION	376	0.331895	1.62204	0.000216638	0.00306272	0.00215922	5345	tags=27%, list=16%, signal=23%	LGALS9/RSAD2/PAEP/EZR/CCL5/PML/MAPK3/IL1RL1/DDX58/ACHE/CD274/IFIH1/KLF7/SEC24A/MAPK11/ACVR1C/ADCY5/SCAMP5/F2R/GBP1/PANX2/VTCN1/INHBB/HDAC9/KCNN4/TTN/GIPR/TNFAIP3/FZD5/DYNLL1/CHGA/CHD7/RAB11FIP1/RAP1A/ARRB1/APBB1/KCNJ11/HTR2B/CX3CL1/F2RL1/ITPR1/BRSK2/FGB/PAX8/HLA-E/PRKCA/NR0B2/SRCIN1/RHBDF1/CRH/HTR2C/APOA1/PTPN22/USP50/RASGRP1/BAIAP3/IL13/CACNA1E/NLGN2/RPH3AL/FGR/S100A8/TARDBP/MAPK14/RAB11FIP5/SOC…
GO_ADRENERGIC_RECEPTOR_SIGNALING_PATHWAY	GO_ADRENERGIC_RECEPTOR_SIGNALING_PATHWAY	22	0.54257	1.62176	0.0196472	0.0812003	0.0572462	2552	tags=32%, list=8%, signal=29%	ATP2B4/CHGA/ADCY9/RAPGEF2/GSK3A/ADRA2B/MIR1-2
GO_PHOSPHATIDYLINOSITOL_3_KINASE_SIGNALING	GO_PHOSPHATIDYLINOSITOL_3_KINASE_SIGNALING	124	0.381229	1.62136	0.00165975	0.0135105	0.00952489	3194	tags=23%, list=10%, signal=20%	NKX3-1/CEACAM1/CCL5/MAPK3/SOX9/KDR/PPP2R5B/F2R/PIK3AP1/PEAR1/HCLS1/PDGFRB/HTR2B/F2RL1/PIP4K2C/NYAP2/GAB1/KIT/PIK3CD/MYOC/RASGRP1/DAB2IP/RELN/FGR/BECN1/PDGFA/PIK3CB/PIP5K1B
GO_REGULATION_OF_TUBE_SIZE	GO_REGULATION_OF_TUBE_SIZE	106	0.389899	1.62112	0.00225133	0.017218	0.0121387	3626	tags=25%, list=11%, signal=23%	FOXC1/HMOX1/NPR1/ICAM1/NOS3/ACE/F2R/ARHGAP42/CHGA/PTAFR/SMTNL1/HTR2B/F2RL1/NPPC/FGB/HTR1D/P2RY2/ADCY6/SLC6A4/DRD1/ROCK2/PLOD3/ADRA2B/ADORA2B/EGFR/ADORA2A/BMPR2
GO_MYELOID_LEUKOCYTE_ACTIVATION	GO_MYELOID_LEUKOCYTE_ACTIVATION	541	0.320884	1.62095	0.000220604	0.00306272	0.00215922	3913	tags=21%, list=12%, signal=19%	LGALS9/RAB37/BST2/BATF2/HMOX1/CEACAM1/CCL5/HSPA6/PTPRN2/PLSCR1/S100P/IL1RL1/PADI2/CD300LF/TMEM63A/CRISPLD2/ANPEP/S100A9/CTSH/CSF1/DHRS2/ALOX5/HK3/CTSD/LCN2/ATP11A/TMEM173/CXCL1/TOM1/B2M/TMBIM1/IL15/CTSS/MVP/CEACAM6/ITGAM/UNC13D/GAB2/CTSA/LDLR/CTSZ/NR4A3/DYNLL1/CHGA/RAP1A/PTAFR/AOC1/CAMK4/BTK/CX3CL1/F2RL1/VAMP8/CHI3L1/HSP90AA1/GATA2/CD68/DDX3X/FLT3LG/ADAM10/KIT/PIK3CD/NAMPT/DNAJC5/TMC6/PREX1/TCN1/…
GO_REGULATION_OF_LEUKOCYTE_MIGRATION	GO_REGULATION_OF_LEUKOCYTE_MIGRATION	147	0.370702	1.62093	0.00123457	0.0108801	0.00767047	3536	tags=24%, list=11%, signal=22%	LGALS9/APOD/HMOX1/PGF/CCL5/ICAM1/MAPK3/PADI2/CXCL10/CSF1/CALR/SWAP70/GCSAM/PTAFR/F2RL1/AKIRIN1/STK39/CCL2/ADAM10/SMPD3/ECM1/CCR1/DUSP1/OXSR1/BDKRB1/STK10/JAM3/RIPK3/PLVAP/MAPK14/IL1R1/STAP1/CXCL12/CXCL17/MIA3/IL6
GO_POSITIVE_REGULATION_OF_MAPK_CASCADE	GO_POSITIVE_REGULATION_OF_MAPK_CASCADE	433	0.327676	1.62067	0.00022119	0.00306272	0.00215922	5285	tags=28%, list=16%, signal=24%	MAPK8IP2/LGALS9/CCL22/GDF15/RASSF2/CCL5/ICAM1/MAPK3/GPNMB/CCL26/GADD45A/WWC1/IGFBP3/KDR/MAPK11/SEMA7A/MAP3K9/EIF2AK2/IL1RN/GADD45G/P2RY6/EDA2R/LIF/TNIK/F2R/CCL17/C1QTNF1/PRKD2/TENM1/FZD5/CXCR4/RAP1A/DAXX/ARRB1/VANGL2/KSR1/PDGFRB/TRIM5/HTR2B/DUSP7/CX3CL1/F2RL1/TAB2/CHI3L1/EGF/FGB/TGFA/FGF18/STK39/CCL2/PRKCA/GCNT2/KIT/IRAK2/RAPGEF2/RELL2/HTR2C/SEMA4C/PTPN22/RASGRP1/CCR1/DUSP5/DAB2IP/ROCK2/MUC20/TLR…
GO_ORGANOPHOSPHATE_ESTER_TRANSPORT	GO_ORGANOPHOSPHATE_ESTER_TRANSPORT	102	0.392364	1.62003	0.00204207	0.0160066	0.0112846	8811	tags=48%, list=27%, signal=35%	PLSCR1/XKR6/PITPNM2/ABCA1/ATP11A/KCNN4/LDLR/MFSD2A/ABCD1/PQLC1/PITPNM1/APOA1/ANO7/SLC25A42/PLTP/CETP/ABCA4/PLEKHA8/ATP9B/SLC37A2/ATP8B1/PLSCR4/ATP10B/TNFAIP8L3/SLC25A24/PLA2G10/OSBPL10/SLC37A1/ATP11C/ANO3/TMEM30B/APOA5/SLC25A32/ATP9A/SCARB2/ANO6/ANO9/SCARB1/SLC25A17/PITPNB/XKR8/APOC3/XKR7/PLEKHA3/TRIAP1/ATP8A1/PRKCD/SLC25A33/STARD10
GO_POSITIVE_REGULATION_OF_SYNAPTIC_TRANSMISSION_GLUTAMATERGIC	GO_POSITIVE_REGULATION_OF_SYNAPTIC_TRANSMISSION_GLUTAMATERGIC	23	0.536219	1.61956	0.0177822	0.076256	0.0537604	3853	tags=48%, list=12%, signal=42%	KMO/CACNG8/CCL2/DRD1/NLGN2/RELN/SHANK3/STXBP1/EGFR/ADORA2A/PTK2B
GO_NEGATIVE_REGULATION_OF_DEFENSE_RESPONSE	GO_NEGATIVE_REGULATION_OF_DEFENSE_RESPONSE	161	0.365575	1.61913	0.000616903	0.0065839	0.00464165	7010	tags=32%, list=21%, signal=25%	LGALS9/NLRC5/DHX58/APOD/CDH5/PARP14/CEACAM1/SAMHD1/DUSP10/TRIM38/PPARG/NMI/HLA-F/SERPINB9/NPLOC4/LDLR/TNFAIP3/ABCD1/MICA/CX3CL1/HLA-E/MICB/APOA1/MAPK7/TREX1/CXCL17/ADORA2A/TRAFD1/NLRX1/CRK/RIOK3/SOCS3/FOXF1/DRD2/ASH1L/NLRP12/RPS19/CALCRL/METRNL/A2M/NLRP3/GPR17/PPARA/SCRIB/SMAD3/TYRO3/MIR181B2/MVK/GRN/MUL1/ZC3H12A
GO_ENDOCRINE_PROCESS	GO_ENDOCRINE_PROCESS	65	0.422629	1.61908	0.00591958	0.0347218	0.0244789	3406	tags=28%, list=10%, signal=25%	NKX3-1/INHBA/NOS3/ACE/F2R/C1QTNF1/INHBB/CTSZ/RAB11FIP1/REN/FAM129B/F2RL1/FOXL2/CES1/CRH/TBX3/RAB11FIP5/KRAS
GO_POSITIVE_REGULATION_OF_CYSTEINE_TYPE_ENDOPEPTIDASE_ACTIVITY	GO_POSITIVE_REGULATION_OF_CYSTEINE_TYPE_ENDOPEPTIDASE_ACTIVITY	122	0.381414	1.61906	0.00165803	0.0135105	0.00952489	1719	tags=17%, list=5%, signal=16%	LGALS9/ACER2/NKX3-1/PML/TNFSF15/TNFRSF10A/CASP10/PMAIP1/S100A9/CTSH/PPARG/BCL2L11/ACVR1C/EIF2AK3/F2R/ARRB1/FAS/BID/WNT3A/FOXL2/DDX3X
GO_IRE1_MEDIATED_UNFOLDED_PROTEIN_RESPONSE	GO_IRE1_MEDIATED_UNFOLDED_PROTEIN_RESPONSE	62	0.426317	1.61842	0.00669643	0.0377876	0.0266402	5239	tags=37%, list=16%, signal=31%	FICD/BCL2L11/PPP2R5B/WIPI1/HSPA5/GFPT1/TPP1/SYVN1/KDELR3/HYOU1/DNAJB9/ACADVL/DAB2IP/GSK3A/PREB/DNAJC3/SERP1/SEC31A/PDIA5/BAX/VAPB/TSPYL2/ERN2
GO_REGULATION_OF_T_CELL_MEDIATED_CYTOTOXICITY	GO_REGULATION_OF_T_CELL_MEDIATED_CYTOTOXICITY	23	0.535554	1.61755	0.017982	0.0768086	0.05415	4180	tags=35%, list=13%, signal=30%	CEACAM1/B2M/HLA-F/HLA-E/HLA-A/RIPK3/HLA-B/IL7R
GO_POSITIVE_REGULATION_OF_T_CELL_MIGRATION	GO_POSITIVE_REGULATION_OF_T_CELL_MIGRATION	21	0.549244	1.61725	0.0210569	0.0849758	0.0599079	7321	tags=57%, list=22%, signal=44%	CCL5/CXCL10/STK39/ADAM10/OXSR1/CXCL12/TNFRSF14/CCL20/WNK1/WNT5A/SPN/APP
GO_REGULATION_OF_MYOTUBE_DIFFERENTIATION	GO_REGULATION_OF_MYOTUBE_DIFFERENTIATION	46	0.454398	1.615	0.00880065	0.045854	0.0323271	2851	tags=24%, list=9%, signal=22%	GDF15/CXCL10/BHLHA15/HDAC9/FAM129B/TRIM72/FLT3LG/CEACAM5/MIR1-2/BHLHE41/MAPK14
GO_REGULATION_OF_RAC_PROTEIN_SIGNAL_TRANSDUCTION	GO_REGULATION_OF_RAC_PROTEIN_SIGNAL_TRANSDUCTION	13	0.619615	1.61497	0.0220827	0.0874664	0.0616638	6859	tags=62%, list=21%, signal=49%	AUTS2/KRAS/ARF6/CRK/DNM2/NF1/RASGRF1/ARHGAP44
GO_REGULATION_OF_CELL_MORPHOGENESIS	GO_REGULATION_OF_CELL_MORPHOGENESIS	423	0.326876	1.61427	0.000220216	0.00306272	0.00215922	5280	tags=26%, list=16%, signal=22%	FGD3/SMURF1/CDH4/RND1/EZR/ICAM1/ZSWIM6/MYO10/NEDD9/CDC42EP3/CALR/KDR/SEMA7A/FBLIM1/RHOV/LINGO1/FGD5/TNIK/BAMBI/GBP1/UNC13D/L1CAM/LRP8/NEDD4L/MYCBP2/RHOU/ZSWIM8/RREB1/DAPK3/RASAL1/CPNE5/ARHGAP35/SEMA5A/KANK1/PLXNB3/NSMF/MARK2/ZMPSTE24/WTIP/ARC/BRSK2/WNT3A/FGB/PLXNA3/SKIL/NDEL1/ID1/CCL2/ADAM10/ACTN4/STRIP2/KIT/SRCIN1/CHRNB2/RAPGEF2/RHOB/PREX1/MYOC/APOA1/SEMA4C/BCL9L/RAB21/RNF6/FMNL1/RELN/FGR/GRIP1/…
GO_EXPORT_ACROSS_PLASMA_MEMBRANE	GO_EXPORT_ACROSS_PLASMA_MEMBRANE	24	0.528272	1.61425	0.0185555	0.0781828	0.0551188	6598	tags=58%, list=20%, signal=47%	ATP1A4/KCNH2/ATP1B2/ATP1A3/KCNE1/ATP4B/KCNQ1/SLC9A1/ATP1B3/KCND3/DLG1/NPPA/KCNIP2/ANO6
GO_NEGATIVE_REGULATION_OF_RESPONSE_TO_CYTOKINE_STIMULUS	GO_NEGATIVE_REGULATION_OF_RESPONSE_TO_CYTOKINE_STIMULUS	55	0.435339	1.6132	0.0100503	0.0506452	0.0357048	3657	tags=31%, list=11%, signal=28%	NLRC5/PARP14/SAMHD1/CCL5/PADI2/PPARG/IL1RN/F2RL1/PALM3/ECM1/CCDC3/APOA1/MAPK7/TREX1/STAP1/IL6/IL36RN
GO_AMINOGLYCAN_BIOSYNTHETIC_PROCESS	GO_AMINOGLYCAN_BIOSYNTHETIC_PROCESS	99	0.392809	1.61296	0.0020496	0.0160098	0.0112869	5231	tags=28%, list=16%, signal=24%	ST3GAL4/ST3GAL1/HS6ST2/CHST1/CSPG5/CHPF/B3GNT4/B3GNT2/FMOD/PDGFRB/CHSY1/EGF/HYAL1/GCNT2/SMPD3/CHST3/B3GNT3/HS3ST6/B3GNT9/CHST11/HS3ST5/HS3ST3B1/HS6ST1/HAS3/PRELP/CHST15/CHPF2/AGRN
GO_REGULATION_OF_BLOOD_PRESSURE	GO_REGULATION_OF_BLOOD_PRESSURE	136	0.373523	1.61292	0.00144509	0.0122101	0.00860811	3115	tags=24%, list=9%, signal=21%	P2RX2/CACNA1B/HMOX1/NPR1/SGK1/NOS3/ACE/PPARG/ACVRL1/F2R/CYP4F12/ERAP1/ERAP2/ARHGAP42/CTSZ/CHGA/PTAFR/KCNK6/REN/F2RL1/STK39/CES1/NAMPT/MIR199A1/CRH/GSK3A/BDKRB1/ADRA2B/ID2/PTGS1/NPY1R/RENBP
GO_FC_RECEPTOR_MEDIATED_STIMULATORY_SIGNALING_PATHWAY	GO_FC_RECEPTOR_MEDIATED_STIMULATORY_SIGNALING_PATHWAY	83	0.402637	1.61265	0.00305935	0.0214968	0.0151552	4590	tags=30%, list=14%, signal=26%	PLCG2/PLSCR1/MAPK3/MYO10/NR4A3/RAP1A/ELMO2/IGHG1/IGLV1-51/HSP90AA1/WIPF2/MYO1G/FGR/VAV1/HSP90AB1/PIK3CB/CDC42/PRKCE/WIPF3/VAV2/MAPK1/CRK/GRB2/PTK2/ARPC2
GO_CD4_POSITIVE_ALPHA_BETA_T_CELL_CYTOKINE_PRODUCTION	GO_CD4_POSITIVE_ALPHA_BETA_T_CELL_CYTOKINE_PRODUCTION	14	0.606878	1.61261	0.0231802	0.0901619	0.0635641	3536	tags=29%, list=11%, signal=26%	RSAD2/IFNB1/IL1R1/IL6
GO_CDC42_PROTEIN_SIGNAL_TRANSDUCTION	GO_CDC42_PROTEIN_SIGNAL_TRANSDUCTION	11	0.647307	1.61256	0.0242718	0.0928338	0.0654478	3127	tags=45%, list=10%, signal=41%	ABCA1/RHOV/RHOU/APOA1/CDC42
GO_RESPONSE_TO_TOPOLOGICALLY_INCORRECT_PROTEIN	GO_RESPONSE_TO_TOPOLOGICALLY_INCORRECT_PROTEIN	180	0.357865	1.6115	0.000621891	0.00658872	0.00464504	4262	tags=26%, list=13%, signal=23%	HSPB8/OPTN/FICD/HSPA6/BHLHA15/CALR/BCL2L11/PPP2R5B/EIF2AK2/WIPI1/EIF2AK3/MANF/HSPA5/GFPT1/PPP1R15A/TPP1/SYVN1/KDELR3/DAXX/HYOU1/DNAJB9/HSP90AA1/DNAJB1/CCL2/ACADVL/UGGT1/EP300/HSPB7/DNAJA1/DAB2IP/GSK3A/NCK2/UBE2W/SDF2L1/DNAJB2/HSP90AB1/SERPINH1/HSPA8/PREB/HSPA1B/DNAJC3/FBXO6/SERP1/SEC31A/PDIA5/TOR1A/ATF3
GO_GERMINAL_CENTER_FORMATION	GO_GERMINAL_CENTER_FORMATION	14	0.606223	1.61087	0.0233835	0.0907302	0.0639648	3806	tags=43%, list=12%, signal=38%	RC3H1/UNC13D/TNFAIP3/NFKB2/BCL3/TNFSF13B
GO_POSITIVE_REGULATION_OF_CARTILAGE_DEVELOPMENT	GO_POSITIVE_REGULATION_OF_CARTILAGE_DEVELOPMENT	26	0.516331	1.6102	0.0177822	0.076256	0.0537604	7818	tags=58%, list=24%, signal=44%	SOX9/ACVRL1/RUNX2/FGF18/PKDCC/POR/BMPR2/SMAD1/HOXA11/BMP6/SMAD3/WNT5A/SOX6/BMP2/TAPT1
GO_REGULATION_OF_PROTEIN_K63_LINKED_UBIQUITINATION	GO_REGULATION_OF_PROTEIN_K63_LINKED_UBIQUITINATION	10	0.664535	1.6098	0.0290709	0.104866	0.0739307	2337	tags=40%, list=7%, signal=37%	PARP10/PTPN22/TRIP12/UBR5
GO_RIG_I_SIGNALING_PATHWAY	GO_RIG_I_SIGNALING_PATHWAY	17	0.574178	1.60804	0.0261876	0.0983999	0.0693719	4649	tags=47%, list=14%, signal=40%	DHX58/DDX60/DDX58/NPLOC4/PUM2/ZCCHC3/NLRX1/ANKRD17
GO_POSITIVE_REGULATION_OF_MORPHOGENESIS_OF_AN_EPITHELIUM	GO_POSITIVE_REGULATION_OF_MORPHOGENESIS_OF_AN_EPITHELIUM	32	0.489826	1.60752	0.0145572	0.066185	0.0466604	4672	tags=28%, list=14%, signal=24%	SOX9/LIF/RREB1/SOX8/PAX8/WNT4/SIX1/AC016586.1/GDNF
GO_AMYLOID_BETA_METABOLIC_PROCESS	GO_AMYLOID_BETA_METABOLIC_PROCESS	40	0.466051	1.60736	0.0105842	0.0524467	0.0369749	3258	tags=30%, list=10%, signal=27%	HAP1/BIN1/ACE/REN/SPON1/ADAM10/MGAT3/ROCK2/GSK3A/BECN1/BACE2/DYRK1A
GO_REGULATION_OF_DEFENSE_RESPONSE_TO_VIRUS_BY_HOST	GO_REGULATION_OF_DEFENSE_RESPONSE_TO_VIRUS_BY_HOST	30	0.498561	1.60693	0.017042	0.0737659	0.052005	1776	tags=27%, list=5%, signal=25%	PARP9/DDX58/STAT1/TMEM173/DTX3L/IL15/TNFAIP3/MICB
GO_MUCOPOLYSACCHARIDE_METABOLIC_PROCESS	GO_MUCOPOLYSACCHARIDE_METABOLIC_PROCESS	14	0.604499	1.60628	0.0252135	0.0956409	0.0674268	2194	tags=36%, list=7%, signal=33%	CHST1/IL15/SPOCK2/HYAL1/IMPAD1
GO_RAS_PROTEIN_SIGNAL_TRANSDUCTION	GO_RAS_PROTEIN_SIGNAL_TRANSDUCTION	409	0.326138	1.60551	0.000219443	0.00306272	0.00215922	6050	tags=30%, list=18%, signal=25%	FGD3/RAB37/RND1/RAB3B/RASGRP3/SPATA13/ABL2/SPRY4/SQSTM1/CDC42EP3/CSF1/ABCA1/MAPK11/RHOV/EPS8L3/RAB26/FGD5/F2R/ARHGEF10/OBSCN/ARHGAP42/OPHN1/RHOU/AUTS2/RAP1A/RREB1/MCF2L2/ARRB1/PPP2CB/RASAL1/VANGL2/KSR1/ARHGAP35/ARHGEF10L/PDGFRB/KANK1/F2RL1/RHOBTB1/LPAR6/PLEKHG1/PLEKHG6/G3BP2/GPR20/RAPGEF2/RHOB/PREX1/MYOC/ITSN1/APOA1/USP50/RASGRP1/DOK3/DAB2IP/ROCK2/RAB21/GNB1/ARFGEF2/ARHGEF40/VAV1/DENND4B/FGD2/MCF…
GO_INTERLEUKIN_1_SECRETION	GO_INTERLEUKIN_1_SECRETION	42	0.460423	1.60502	0.0119894	0.057148	0.0402894	7724	tags=50%, list=23%, signal=38%	LGALS9/PML/ABCA1/PANX2/TNFAIP3/FZD5/F2RL1/APOA1/USP50/GSDMD/NLRC4/ORM1/NLRP1/NLRP12/NLRP3/WNT5A/GAS6/ZC3H12A/NLRP2/CCL19/ARG2
GO_EYE_PHOTORECEPTOR_CELL_DIFFERENTIATION	GO_EYE_PHOTORECEPTOR_CELL_DIFFERENTIATION	42	0.460204	1.60425	0.0119894	0.057148	0.0402894	7046	tags=38%, list=21%, signal=30%	NR2E3/SOX9/PRDM1/RPGRIP1/DIO3/SOX8/FSCN2/TH/CABP4/USH1C/NKD1/GNAT2/TRPM1/SDK2/RDH13/TUG1
GO_DEVELOPMENTAL_GROWTH_INVOLVED_IN_MORPHOGENESIS	GO_DEVELOPMENTAL_GROWTH_INVOLVED_IN_MORPHOGENESIS	202	0.350656	1.60378	0.000208507	0.00306272	0.00215922	6473	tags=30%, list=20%, signal=24%	SMURF1/CDH4/SOX9/CSF1/SEMA7A/L1CAM/NEDD4L/AUTS2/RASAL1/VANGL2/CPNE5/SEMA5A/NRP2/RAPH1/WNT3A/HSP90AA1/PLXNA3/NDEL1/RDH10/SEMA4C/SIX1/RAB21/WNT11/RNF6/HSP90AB1/STK11/CXCL12/LRP1/DCLK1/MESP1/MACF1/BMPR2/MAP1B/SPRY2/GDI1/CDKL5/AC016586.1/ITSN2/FN1/DNM2/DCC/RYK/NKD1/SEMA3A/FLRT1/SEMA3G/FMN1/IFRD1/FGF1/KDM5B/NOTCH1/TRPV2/WNT7B/SEMA6A/GSK3B/TNR/VCL/WNT5A/MED1/CDK5R1/SEMA3B
GO_SEQUESTERING_OF_CALCIUM_ION	GO_SEQUESTERING_OF_CALCIUM_ION	109	0.383972	1.60362	0.00288066	0.0205393	0.0144802	8500	tags=44%, list=26%, signal=33%	PLCG2/HAP1/CXCL10/CALR/HRC/P2RY6/RYR2/F2R/RYR3/PLCB2/CHD7/CXCL11/HTR2B/CX3CL1/ITPR1/TPCN2/DRD1/HTR2C/BDKRB1/IL13/MIR1-2/TRPM2/MCOLN1/TPCN1/PRKCE/PTK2B/JSRP1/PLCH1/BAX/CORO1A/DRD2/CASQ1/FGF2/LETM1/PRKACA/RYR1/UBASH3B/JPH1/CXCL9/CCL19/CYBA/METTL21C/SLC8B1/F2/HTT/JPH3/TRPC1/LCK
GO_INTERFERON_GAMMA_PRODUCTION	GO_INTERFERON_GAMMA_PRODUCTION	83	0.400233	1.60302	0.00367122	0.0243231	0.0171478	7010	tags=39%, list=21%, signal=30%	LGALS9/ISG15/IL1RL1/CD274/IFNL1/INHBA/VTCN1/BTN3A2/FZD5/F2RL1/PTPN22/RASGRP1/TLR3/BTN3A1/RIPK3/IL1R1/SASH3/BCL3/IL36RN/CD160/INHA/TXK/IRF8/AZI2/PDE4B/CD14/CD226/WNT5A/SPN/GAS6/CD47/ZC3H12A
GO_RETROGRADE_TRANSPORT_ENDOSOME_TO_GOLGI	GO_RETROGRADE_TRANSPORT_ENDOSOME_TO_GOLGI	71	0.411764	1.60285	0.00612495	0.0356626	0.0251422	5532	tags=34%, list=17%, signal=28%	EHD3/TMEM87B/TMEM87A/ANKFY1/PQLC1/ARFRP1/TBC1D5/BAIAP3/STX16/SPAG9/CLTCL1/UBE2O/RAB41/TRAPPC10/VAMP3/RAB7A/RHOBTB3/VPS53/TBC1D10A/STX5/WASH3P/YKT6/TBC1D17/SNX8
GO_CELL_CELL_JUNCTION_MAINTENANCE	GO_CELL_CELL_JUNCTION_MAINTENANCE	10	0.661631	1.60276	0.0298841	0.107087	0.075496	5075	tags=60%, list=15%, signal=51%	F2R/F2RL1/NLGN2/KIFC3/CSF1R/CD177
GO_POLYOL_TRANSPORT	GO_POLYOL_TRANSPORT	10	0.661383	1.60216	0.0298841	0.107087	0.075496	1950	tags=50%, list=6%, signal=47%	AQP9/AQP7/SLC2A13/AQP3/SLC5A3
GO_NEGATIVE_REGULATION_OF_CHEMOKINE_PRODUCTION	GO_NEGATIVE_REGULATION_OF_CHEMOKINE_PRODUCTION	16	0.579786	1.6017	0.0252321	0.0956409	0.0674268	1467	tags=25%, list=4%, signal=24%	LGALS9/APOD/EPHA2/F2RL1
GO_NAD_BIOSYNTHESIS_VIA_NICOTINAMIDE_RIBOSIDE_SALVAGE_PATHWAY	GO_NAD_BIOSYNTHESIS_VIA_NICOTINAMIDE_RIBOSIDE_SALVAGE_PATHWAY	10	0.661067	1.6014	0.0302907	0.107773	0.0759802	1913	tags=30%, list=6%, signal=28%	PARP10/PARP9/NAMPT
GO_REGULATION_OF_MEMBRANE_LIPID_DISTRIBUTION	GO_REGULATION_OF_MEMBRANE_LIPID_DISTRIBUTION	40	0.464255	1.60117	0.0111948	0.0549006	0.0387049	8724	tags=57%, list=27%, signal=42%	PLSCR1/XKR6/ABCA1/ATP11A/KCNN4/PQLC1/ANO7/ABCA4/ATP9B/ATP8B1/PLSCR4/ATP10B/ATP11C/ANO3/TMEM30B/ATP9A/ANO6/ANO9/XKR8/XKR7/TRIAP1/ATP8A1/PRKCD
GO_REGULATION_OF_EXTRINSIC_APOPTOTIC_SIGNALING_PATHWAY_VIA_DEATH_DOMAIN_RECEPTORS	GO_REGULATION_OF_EXTRINSIC_APOPTOTIC_SIGNALING_PATHWAY_VIA_DEATH_DOMAIN_RECEPTORS	48	0.446178	1.6006	0.00978593	0.0497879	0.0351005	5527	tags=42%, list=17%, signal=35%	TIMP3/HMOX1/TNFRSF10A/ICAM1/PMAIP1/NOS3/SP100/TMBIM1/TNFAIP3/FAS/FGB/SKIL/TMC8/ATF3/TRADD/BCL2L1/STX4/CASP8/NF1/RIPK1
GO_ADENYLATE_CYCLASE_ACTIVATING_G_PROTEIN_COUPLED_RECEPTOR_SIGNALING_PATHWAY	GO_ADENYLATE_CYCLASE_ACTIVATING_G_PROTEIN_COUPLED_RECEPTOR_SIGNALING_PATHWAY	80	0.402463	1.59992	0.00428135	0.0273008	0.019247	4448	tags=30%, list=14%, signal=26%	ATP2B4/CXCL10/ABCA1/ADCY5/CHGA/ADCY9/CXCL11/PRKCA/ADCY6/RAPGEF2/DRD1/GPR78/GSK3A/GNB1/ADRA2B/MIR1-2/PTHLH/UCN2/GPR3/ADORA2B/ADORA2A/LGR5/GNA13/GNAQ
GO_HEART_PROCESS	GO_HEART_PROCESS	241	0.342335	1.59897	0.000209864	0.00306272	0.00215922	5204	tags=27%, list=16%, signal=23%	KCNK3/CACNA1B/SLC1A1/EPAS1/NPR1/ATP2B4/SLC8A3/BIN1/NOS3/RNF207/ACE/EHD3/HRC/GATA4/RYR2/ATP2A2/RYR3/NEDD4L/TTN/MYBPC3/CACNA1H/CHGA/KCNK6/KCNJ4/ATP1A4/KCNJ11/ZMPSTE24/CXADR/NPPC/ITPR1/CACNG8/MDM2/DSC2/HSPB7/ATP2A3/KCNH2/GSK3A/MIR1-2/TH/TMEM65/ATP1B2/ATP1A3/TREX1/CACNB3/KCNE1/GJA1/CACNA1G/MYL2/JUP/CACNA1S/SMAD5/MAP2K3/KCNK1/KCNQ1/SCN2B/BVES/KCNG2/HCN4/SLC9A1/ATP1B3/KCND3/SEMA3A/DRD2/DLG1
GO_FEMALE_SEX_DIFFERENTIATION	GO_FEMALE_SEX_DIFFERENTIATION	100	0.388324	1.59834	0.00285714	0.0204999	0.0144524	3070	tags=23%, list=9%, signal=21%	FOXC1/STRA6/ICAM1/INHBA/NOS3/MERTK/LHFPL2/VGF/INHBB/HSPA5/NR5A1/CHD7/ARRB1/FOXO3/FOXL2/NUPR1/KIT/KMT2B/WNT4/IDH1/TBX3/ZFPM2/LRP2
GO_RESPONSE_TO_VITAMIN	GO_RESPONSE_TO_VITAMIN	77	0.404487	1.5975	0.00487112	0.0299379	0.0211062	1920	tags=17%, list=6%, signal=16%	ALDH1A2/CYP26A1/CYP1A1/CXCL10/CYP24A1/PPARG/GATA4/IL15/TRIM25/AQP3/MDM2/TPCN2/HMGCS1
GO_NEGATIVE_REGULATION_OF_IMMUNE_SYSTEM_PROCESS	GO_NEGATIVE_REGULATION_OF_IMMUNE_SYSTEM_PROCESS	365	0.327496	1.59528	0.000216169	0.00306272	0.00215922	4457	tags=24%, list=14%, signal=21%	LGALS9/NLRC5/DHX58/APOD/BST2/IFNB1/PARP14/HMOX1/CEACAM1/EZR/SAMHD1/BPIFB1/PLA2G2F/IRF1/IL1RL1/DUSP10/PADI2/CD300LF/CD274/GPNMB/IFNL1/INHBA/SOX9/RC3H1/MERTK/TRIM38/PPARG/NMI/HLA-F/ZBTB7B/GBP1/SERPINB9/NPLOC4/VTCN1/GCSAM/LDLR/TNFAIP3/PRKAR1A/MICA/BTK/CX3CL1/F2RL1/GATA2/CD68/CCL2/HLA-E/MICB/PARP3/RC3H2/APOA1/PTPN22/HOXA9/DAB2IP/NFKBIA/DUSP1/TLR3/TMEM178A/GPR171/TAPBPL/SOX11/ID2/PLCL2/HES5/ZBTB46/TRE…
GO_ANTIGEN_PROCESSING_AND_PRESENTATION_OF_PEPTIDE_ANTIGEN	GO_ANTIGEN_PROCESSING_AND_PRESENTATION_OF_PEPTIDE_ANTIGEN	172	0.356283	1.5943	0.000619323	0.00658431	0.00464194	4968	tags=26%, list=15%, signal=22%	TAP2/KIF5A/CALR/PSMB8/RILP/TAP1/SEC24A/CTSD/PSMB9/SEC24D/DYNLL2/ACE/PSMB10/B2M/CTSL/HLA-F/CTSS/ERAP1/ERAP2/PSME4/DYNLL1/PSME2/VAMP8/HLA-E/TAPBP/DYNC1H1/KIF3C/SEC23A/HLA-A/TAPBPL/PSMD11/HLA-DQA1/HLA-B/AP1S3/KLC1/NCF2/VAMP3/SEC31A/RAB7A/PSMD5/DYNC1I1/KIF4B/CANX/IKBKG/DNM2
GO_MYOTUBE_DIFFERENTIATION	GO_MYOTUBE_DIFFERENTIATION	84	0.397467	1.59398	0.00368173	0.0243588	0.017173	3273	tags=21%, list=10%, signal=19%	P2RX2/GDF15/CXCL10/BHLHA15/DNER/HDAC9/CACNA1H/SKI/FAM129B/TANC1/TRIM72/FLT3LG/CEACAM5/SIX1/MIR1-2/BHLHE41/MAPK14/MYOF
GO_RENAL_SYSTEM_DEVELOPMENT	GO_RENAL_SYSTEM_DEVELOPMENT	261	0.33829	1.59377	0.000210571	0.00306272	0.00215922	6652	tags=30%, list=20%, signal=24%	ALDH1A2/CYP26A1/FOXC1/NKX3-1/PGF/UPK3A/STRA6/KLHL3/PODXL/SOX9/CTSH/STAT1/SEC61A1/GCNT4/ACE/BCL2L11/LIF/MYO1E/ID3/REN/VANGL2/KIRREL3/PDGFRB/PKHD1/BASP1/ZMPSTE24/SOX8/PAX8/PBX1/RDH10/KLF15/WNT4/SIX1/WNT11/C1GALT1/CALB1/SOX11/ID2/HES5/PDGFA/TREX1/SMAD6/OVOL1/TSC1/LGR5/GLIS2/NPHS1/SMAD5/HOXD11/RET/BAX/GDNF/FAT4/FOXF1/SMAD1/DLG1/ANGPT2/NF1/PYGO1/BAG6/FMN1/FGF1/PTPRO/FLCN/FGF2/NOTCH1/HOXA11/RGN/BMP6/WN…
GO_INFLAMMATORY_RESPONSE	GO_INFLAMMATORY_RESPONSE	553	0.314979	1.59351	0.00022119	0.00306272	0.00215922	3759	tags=20%, list=11%, signal=18%	APOL3/LGALS9/APOL2/APOD/CCL22/CDH5/USP18/HMOX1/CCL5/PLSCR1/ICAM1/IL1RL1/DUSP10/CHST1/CXCL10/CCL26/EPHA2/S100A9/PTGES/CSF1/ALOX5/ELF3/THEMIS2/SEMA7A/PPARG/TMEM173/IL1RN/CXCL1/OSMR/SPHK1/IL15/NMI/F2R/CCL17/CCRL2/ITGAM/UNC13D/GGT1/MYD88/HDAC9/PIK3AP1/SCUBE1/CYP4F11/LDLR/TNFAIP3/C2CD4A/CXCR4/ABCD1/PTAFR/CXCL11/MGLL/CAMK4/BTK/CX3CL1/IRGM/F2RL1/VAMP8/CHI3L1/CD68/HYAL1/STK39/NUPR1/CCL2/HLA-E/NFATC3/KIT/…
GO_POSITIVE_REGULATION_OF_CALCIUM_ION_TRANSPORT	GO_POSITIVE_REGULATION_OF_CALCIUM_ION_TRANSPORT	89	0.39353	1.59333	0.00324609	0.0223468	0.0157545	3217	tags=27%, list=10%, signal=24%	P2RX2/CCL5/PLCG2/HAP1/CXCL10/EHD3/P2RY6/RYR2/F2R/CXCL11/TRPV3/PDGFRB/CX3CL1/GJC2/CCL2/DRD1/CRH/GRM6/CCR1/BDKRB1/IL13/MIR1-2/CACNB3/CXCL12
GO_POSITIVE_REGULATION_OF_ENDOTHELIAL_CELL_DIFFERENTIATION	GO_POSITIVE_REGULATION_OF_ENDOTHELIAL_CELL_DIFFERENTIATION	21	0.541084	1.59322	0.0238915	0.0918769	0.0647732	5977	tags=43%, list=18%, signal=35%	CDH5/ATOH8/ACVRL1/VEZF1/S1PR2/MIR34A/MIR181A2/NOTCH1/BMP6
GO_MAST_CELL_MIGRATION	GO_MAST_CELL_MIGRATION	11	0.63953	1.59318	0.0273058	0.101006	0.0712093	1900	tags=45%, list=6%, signal=43%	PGF/SWAP70/CHGA/KIT/PIK3CD
GO_POTASSIUM_ION_TRANSPORT	GO_POTASSIUM_ION_TRANSPORT	186	0.35293	1.59306	0.000417275	0.00490338	0.00345688	6761	tags=35%, list=21%, signal=28%	SLC12A7/KCNK3/BIN1/NOS3/KCNT1/KCNG3/RNF207/KCNRG/KCNN4/NEDD4L/KCNK6/KCNJ4/ATP1A4/KCNJ11/SLC12A4/KCNC3/STK39/SLC24A2/DRD1/KCNQ2/KCNH2/SLC1A3/OXSR1/NSF/HCN3/MIR1-2/KCNC1/KCNK13/SLC12A6/KCNS1/ATP1B2/ATP1A3/KCNV1/KCNE1/KCNAB2/ATP4B/TSC1/KCNK7/PTK2B/KCNK1/KCNQ1/SLC12A2/SLC9C2/KCNG2/HCN4/KCNJ10/WNK2/SLC9A1/DNM2/ATP1B3/KCND3/DRD2/DLG1/KCNN1/WNK1/WNK3/KCNQ4/KCNS2/KCNJ6/NPPA/KCNIP2/KCNJ9/ANO6/GALR2/KCNJ8
GO_NEURON_MIGRATION	GO_NEURON_MIGRATION	123	0.375094	1.59289	0.00228595	0.0174267	0.0122858	5287	tags=30%, list=16%, signal=25%	NAV1/ZNF609/KIAA0319/MDGA1/CELSR3/DNER/AUTS2/LHX6/KIRREL3/NRP2/NSMF/MARK2/CX3CL1/FLRT2/GATA2/NDEL1/RAPGEF2/DRD1/ULK4/DAB2IP/RELN/CXCL12/ACAP3/DCLK1/FBXO45/MAP1B/CDKL5/CRK/PTK2/PLXNB2/BAX/DISC1/CELSR1/DCC/SEMA3A/DRD2/LRIG2
GO_ESTABLISHMENT_OR_MAINTENANCE_OF_TRANSMEMBRANE_ELECTROCHEMICAL_GRADIENT	GO_ESTABLISHMENT_OR_MAINTENANCE_OF_TRANSMEMBRANE_ELECTROCHEMICAL_GRADIENT	13	0.611095	1.59277	0.0265397	0.0995658	0.0701938	5055	tags=54%, list=15%, signal=46%	SLC22A1/ATP1A4/ATP1B2/ATP1A3/ATP4B/BAX/ATP1B3
GO_POSITIVE_REGULATION_OF_INTERLEUKIN_8_SECRETION	GO_POSITIVE_REGULATION_OF_INTERLEUKIN_8_SECRETION	11	0.639177	1.5923	0.0275081	0.101601	0.0716289	1467	tags=27%, list=4%, signal=26%	LGALS9/F2R/F2RL1
GO_POSITIVE_REGULATION_OF_RESPONSE_TO_DRUG	GO_POSITIVE_REGULATION_OF_RESPONSE_TO_DRUG	23	0.527094	1.592	0.0221778	0.0876245	0.0617753	6558	tags=48%, list=20%, signal=38%	RAB3B/FOXO3/CHRNB2/CRH/CXCL12/ADORA2A/GDNF/MIR34A/DRD2/RIPK1/PSEN1
GO_POSITIVE_REGULATION_OF_ION_TRANSMEMBRANE_TRANSPORT	GO_POSITIVE_REGULATION_OF_ION_TRANSMEMBRANE_TRANSPORT	121	0.375053	1.59071	0.00247831	0.0184862	0.0130328	6674	tags=38%, list=20%, signal=30%	PLCG2/HAP1/CXCL10/RNF207/EHD3/P2RY6/CTSS/RYR2/F2R/PTAFR/CXCL11/KCNJ11/GLRX/CX3CL1/ARC/GJC2/STK39/ACTN4/DRD1/KCNH2/BDKRB1/IL13/MIR1-2/RELN/KCNC1/ATP1B2/SHANK3/CACNB3/KCNE1/G6PD/KCNQ1/PDZK1/BAX/WNK2/SLC9A1/DNM2/ATP1B3/CASQ1/WNK1/RGN/WNK3/NPPA/KCNIP2/PSEN1/ANO6/GALR2
GO_MODULATION_BY_HOST_OF_VIRAL_GENOME_REPLICATION	GO_MODULATION_BY_HOST_OF_VIRAL_GENOME_REPLICATION	12	0.622821	1.58927	0.0296688	0.106516	0.0750941	7010	tags=58%, list=21%, signal=46%	IFI27/PPIB/FMR1/CCNK/TBC1D20/YTHDC2/ZC3H12A
GO_POSITIVE_REGULATION_OF_PEPTIDASE_ACTIVITY	GO_POSITIVE_REGULATION_OF_PEPTIDASE_ACTIVITY	158	0.359539	1.58877	0.00226105	0.0172645	0.0121715	2874	tags=19%, list=9%, signal=17%	LGALS9/ACER2/NKX3-1/PML/TNFSF15/TNFRSF10A/MAPK3/CASP10/PMAIP1/S100A9/CTSH/PPARG/BCL2L11/ACVR1C/EIF2AK3/F2R/PSME4/ARRB1/PSME2/MAPK12/FAS/BID/WNT3A/FOXL2/DDX3X/USP50/ROCK2/S100A8/MAPK14/SOX7
GO_REGULATION_OF_EPITHELIAL_CELL_DIFFERENTIATION	GO_REGULATION_OF_EPITHELIAL_CELL_DIFFERENTIATION	128	0.371602	1.58813	0.00248344	0.0184879	0.0130339	6607	tags=38%, list=20%, signal=30%	CDH5/FOXC1/CEACAM1/AJAP1/ATOH8/SOX9/KLF7/FRZB/STAT1/ACVRL1/CTSL/LIF/MAFG/GRHL1/AQP3/PAX8/ID1/ROCK2/GSK3A/TBX3/IL13/MIR1-2/VEZF1/HES5/S1PR3/S1PR2/MESP1/ZEB1/MIR10A/CBFB/MSX2/ZFP36/VDR/PRKCH/GDNF/MIR34A/FAT4/MIR181A2/NOTCH1/BMP6/CLOCK/ALOX15B/GSK3B/RUNX1/MED1/ASCL1/PTCH2/HES1
GO_REGULATION_OF_T_HELPER_17_TYPE_IMMUNE_RESPONSE	GO_REGULATION_OF_T_HELPER_17_TYPE_IMMUNE_RESPONSE	16	0.574788	1.5879	0.0278563	0.102457	0.0722324	7010	tags=44%, list=21%, signal=34%	RC3H1/ZBTB7B/RC3H2/MALT1/NFKBID/NLRP3/ZC3H12A
GO_AMINO_SUGAR_BIOSYNTHETIC_PROCESS	GO_AMINO_SUGAR_BIOSYNTHETIC_PROCESS	13	0.609015	1.58735	0.0271475	0.100584	0.0709114	8630	tags=62%, list=26%, signal=45%	GNE/GFPT1/UAP1L1/RENBP/PGM3/AMDHD2/GFPT2/GNPDA2
GO_PROTEIN_AUTOPHOSPHORYLATION	GO_PROTEIN_AUTOPHOSPHORYLATION	219	0.343686	1.58695	0.000210837	0.00306272	0.00215922	6315	tags=32%, list=19%, signal=26%	RASSF2/ABL2/ENG/MAPK3/GPNMB/TNK2/GRK5/KDR/PTK6/MAPK15/ACE/MAP3K9/PPP2R5B/EIF2AK2/EIF2AK3/TNIK/MVP/PRKD2/DAPK3/AAK1/PDGFRB/CAMK4/BTK/MARK2/CDK12/STK39/PRKCG/KIT/LMTK2/SMG1/FRK/OXSR1/GFRA2/STK10/FGR/RIPK3/STK11/PDGFA/FGFR3/FGFR4/DYRK1A/CSF1R/EGFR/SRMS/PTK2B/CDKL5/DDR2/GRK1/DAPK2/PTK2/MAP3K10/ATP13A2/TXK/WNK2/TAOK3/TNK1/TAOK1/NLRP12/MARK3/SLA/RIPK1/PASK/WNK1/ERN1/SLK/WNK3/GSK3B/MKNK2/PRKACA
GO_PROTEIN_LOCALIZATION_TO_SYNAPSE	GO_PROTEIN_LOCALIZATION_TO_SYNAPSE	68	0.411041	1.58619	0.00759442	0.0414296	0.0292079	7028	tags=40%, list=21%, signal=31%	KIF5A/GRIPAP1/TERF2/RAP1A/RAPSN/CACNG8/STX3/ADAM10/STX1B/KIF17/NLGN2/RELN/GRIP1/NPTN/RAB8A/CPLX1/GRIN2C/NPHS1/DLG1/DLG2/DLG4/SCRIB/WNT5A/CNIH2/NSG1/ARHGAP44/CEP112
GO_BLOOD_VESSEL_MORPHOGENESIS	GO_BLOOD_VESSEL_MORPHOGENESIS	520	0.31538	1.58567	0.00022237	0.00306272	0.00215922	4074	tags=21%, list=12%, signal=19%	APOD/KLF2/CDH5/FOXC1/HMOX1/CEACAM1/EPAS1/TNFAIP2/PGF/HOXB3/NPR1/STRA6/PML/ENG/GPNMB/TGFBI/NOS3/HK2/ANPEP/CXCL10/EPHA2/CTSH/PRDM1/STAT1/KDR/SP100/PPARG/TBX4/ACVRL1/GATA4/EIF2AK3/SPHK1/CARD10/ERAP1/SAT1/MYO1E/HDAC9/PRKD2/TNFAIP3/FZD5/ANGPTL6/CHD7/RAP1A/PAXIP1/HTATIP2/FAM129B/MIR145/PDGFRB/SEMA5A/NRP2/HIPK1/TIE1/ADAMTS9/CX3CL1/TGFBR3/DLL4/CHI3L1/EGF/GATA2/FGF18/ID1/HYAL1/GAB1/CCL2/PRKCA/ANGPTL4/RAPG…
GO_CELLULAR_RESPONSE_TO_RETINOIC_ACID	GO_CELLULAR_RESPONSE_TO_RETINOIC_ACID	64	0.414957	1.58545	0.0085592	0.0450898	0.0317883	2405	tags=19%, list=7%, signal=17%	ALDH1A2/ABL2/SOX9/ABCA1/PTK6/PPARG/PCK1/EPHA3/WNT3A/SLC6A4/WNT9A/WNT11
GO_DIVALENT_INORGANIC_CATION_TRANSPORT	GO_DIVALENT_INORGANIC_CATION_TRANSPORT	387	0.323754	1.58524	0.00021796	0.00306272	0.00215922	8047	tags=36%, list=24%, signal=28%	P2RX2/CACNA1B/CCL5/ATP2B4/PLCG2/HAP1/SLC8A3/PML/ICAM1/BIN1/TMEM165/TRPV6/NOS3/CACNA1I/CXCL10/BHLHA15/GRIN2D/SEC61A1/EHD3/SLC41A2/HRC/P2RY6/RYR2/F2R/ATP2A2/RYR3/KCNN4/PLCB2/CACNA1H/CHD7/CXCL11/TRPV3/PDGFRB/NIPA1/SLC30A7/HTR2B/CX3CL1/ZMPSTE24/ITPR1/EGF/WNT3A/CACNG8/PKD1L1/GJC2/CCL2/TPCN2/CHRNB2/SLC24A2/NIPA2/DRD1/TCN1/CRH/HTR2C/GRM6/ATP2A3/CCR1/BDKRB1/IL13/HPCA/CACNA1E/MIR1-2/SLC30A3/CACNB3/TRPM2/C…
GO_CELLULAR_RESPONSE_TO_EPINEPHRINE_STIMULUS	GO_CELLULAR_RESPONSE_TO_EPINEPHRINE_STIMULUS	11	0.635944	1.58425	0.0289239	0.104632	0.0737656	6315	tags=55%, list=19%, signal=44%	ATP2B4/RYR2/KCNQ1/SLC9A1/PDE4B/PRKACA
GO_RESPONSE_TO_BMP	GO_RESPONSE_TO_BMP	137	0.36629	1.58359	0.00164914	0.0135025	0.00951929	6027	tags=31%, list=18%, signal=26%	SMURF1/GDF1/GDF15/ENG/MAPK3/SOX9/ACVRL1/GATA4/RBPMS2/RYR2/RUNX2/SKI/TGFBR3/SKIL/ID1/SMPD3/SPINT1/SOX11/HES5/TOB1/ZNF423/FSTL1/TRIM33/BMPR1A/UBE2O/LRP2/SMAD6/SKOR1/BMPR2/SMAD5/MSX2/DDX5/ZCCHC12/GDF7/CRB2/ADAMTS7/UBE2D1/SMAD1/GATA5/XIAP/NOTCH1/BMP6/SMURF2
GO_REGULATION_OF_IRE1_MEDIATED_UNFOLDED_PROTEIN_RESPONSE	GO_REGULATION_OF_IRE1_MEDIATED_UNFOLDED_PROTEIN_RESPONSE	12	0.620479	1.5833	0.0321073	0.111893	0.0788848	2288	tags=42%, list=7%, signal=39%	FICD/BCL2L11/HSPA5/DNAJB9/DAB2IP
GO_CALCIUM_MEDIATED_SIGNALING	GO_CALCIUM_MEDIATED_SIGNALING	177	0.35194	1.58278	0.00082713	0.00811269	0.00571945	4962	tags=27%, list=15%, signal=23%	P2RX2/RCAN1/ATP2B4/PLCG2/HAP1/BHLHA15/GRIN2D/KDR/HRC/P2RY6/EIF2AK3/SPHK1/RYR2/ATP2A2/CCRL2/GBP1/DEFB1/NR5A1/CXCR4/HTR2B/BTK/ZMPSTE24/IRGM/ITPR1/TPCN2/NFATC3/CCR1/HPCA/MIR1-2/MAPK7/CCR3/NFAT5/LAT/TRPM2/MCOLN1/RCAN3/EGFR/GRIN2C/PTK2B/JSRP1/NCALD/ACKR2/HOMER3/GRIN2B/DYRK2/CCL20/NUDT4/SLC9A1
GO_REGULATION_OF_NMDA_RECEPTOR_ACTIVITY	GO_REGULATION_OF_NMDA_RECEPTOR_ACTIVITY	25	0.512096	1.58233	0.0233021	0.0904884	0.0637943	7321	tags=52%, list=22%, signal=40%	MAPK8IP2/CRH/RELN/GRIA3/PTK2B/GRIN2B/CAPN1/DLG1/DLG2/RASGRF1/DLG4/CNIH2/APP
GO_I_KAPPAB_KINASE_NF_KAPPAB_SIGNALING	GO_I_KAPPAB_KINASE_NF_KAPPAB_SIGNALING	231	0.340303	1.58199	0.000420256	0.00490338	0.00345688	5565	tags=29%, list=17%, signal=24%	APOL3/LGALS9/BST2/HMOX1/OPTN/SECTM1/CASP10/SQSTM1/STAT1/TRIM38/IL1RN/EDA2R/TIAF1/F2R/TRIM22/MYD88/TNFAIP3/IFIT5/TRIM5/HTR2B/BTK/TRIM25/CX3CL1/F2RL1/TAB2/SHISA5/IRAK2/OTUD7B/ECM1/DAB2IP/ROCK2/NFKBIA/TLR3/RIPK3/OTUD7A/RELB/EDA/TMED4/MALT1/MID2/GPRC5B/GJA1/SLC20A1/NFKBID/BCL3/PELI1/IL36RN/PRKCE/BRD4/WLS/NLRX1/TRIM62/RIOK3/ANKRD17/IKBKG/TRADD/RNF31/TAB3/CD74/CASP8/ASH1L/NLRP12/PLEKHG5/AZI2/RIPK1/ZDHH…
GO_REGULATION_OF_NIK_NF_KAPPAB_SIGNALING	GO_REGULATION_OF_NIK_NF_KAPPAB_SIGNALING	90	0.389837	1.58188	0.00365038	0.0243166	0.0171432	3585	tags=26%, list=11%, signal=23%	LGALS9/RASSF2/TNFSF15/TNFRSF10A/RC3H1/CALR/EIF2AK2/SPHK1/CARD10/ZFP91/CHI3L1/ACTN4/RC3H2/PTPN22/EP300/NFKBIA/TLR3/EDA/TRIP6/MALT1/NFAT5/BCL3/EGFR
GO_PROTEIN_ADP_RIBOSYLATION	GO_PROTEIN_ADP_RIBOSYLATION	29	0.494343	1.58184	0.0205562	0.0837209	0.0590232	1892	tags=21%, list=6%, signal=20%	PARP12/PARP10/PARP14/PARP9/PARP8/PARP3
GO_ARTERY_DEVELOPMENT	GO_ARTERY_DEVELOPMENT	80	0.397903	1.58179	0.00591233	0.0347218	0.0244789	7286	tags=38%, list=22%, signal=29%	FOXC1/NKX3-1/STRA6/ENG/PRDM1/ACVRL1/CHD7/MIR145/PDGFRB/ADAMTS9/DLL4/LUZP1/SIX1/WNT11/BMPR1A/LRP2/LRP1/SMAD6/BMPR2/ANGPTL3/FOXF1/DNM2/NF1/PRRX1/NOTCH1/HES1/MYOCD/APOB/TBX2/EYA1
GO_REGULATION_OF_GOLGI_ORGANIZATION	GO_REGULATION_OF_GOLGI_ORGANIZATION	14	0.595068	1.58122	0.0288735	0.104529	0.0736931	4968	tags=43%, list=15%, signal=36%	MAPK3/EHD3/PDE4DIP/MAPK1/STX5/DNM2
GO_REGULATION_OF_ION_TRANSPORT	GO_REGULATION_OF_ION_TRANSPORT	534	0.313556	1.58098	0.000221582	0.00306272	0.00215922	8488	tags=37%, list=26%, signal=28%	MAPK8IP2/P2RX2/CACNA1B/RAB3B/CCL5/ATP2B4/PLCG2/HAP1/PML/ICAM1/BIN1/NOS3/CACNA1I/CXCL10/KCNG3/RNF207/EHD3/HRC/B2M/P2RY6/BPIFA1/CTSS/RYR2/F2R/KCNRG/NEDD4L/DTNBP1/CACNA1H/CHD7/PTAFR/CXCL11/KCNK6/TRPV3/KCNJ4/PDGFRB/SYT5/KCNJ11/GLRX/CX3CL1/ZMPSTE24/KMO/ARC/VAMP8/EGF/CACNG8/KCNC3/GJC2/STK39/CCL2/ACTN4/TPCN2/CHRNB2/SLC6A4/PRSS8/DRD1/CRH/KCNQ2/APOA1/GRM6/SCN4A/CCR1/KCNH2/CLCN2/OXSR1/BDKRB1/SLC38A3/IL13/H…
GO_DEVELOPMENTAL_INDUCTION	GO_DEVELOPMENTAL_INDUCTION	27	0.50195	1.58045	0.0216	0.086273	0.0608225	8585	tags=67%, list=26%, signal=49%	SOX9/FZD5/HIPK1/SOX8/WNT3A/WNT4/SIX1/MESP1/GDNF/GATA5/FGF1/HOXA11/HIPK2/BMP2/NKX2-1/CTNNB1/FRS2/FGF8
GO_POSITIVE_REGULATION_OF_TRANSPORTER_ACTIVITY	GO_POSITIVE_REGULATION_OF_TRANSPORTER_ACTIVITY	88	0.390353	1.57987	0.00342742	0.0232918	0.0164207	6674	tags=38%, list=20%, signal=30%	SGK1/PLCG2/HAP1/RNF207/EHD3/P2RY6/SYNGR3/CTSS/RYR2/PTAFR/KCNJ11/GLRX/ARC/STK39/ACTN4/MIR1-2/RELN/KCNC1/ATP1B2/SHANK3/CACNB3/PDZK1/WNK2/SLC9A1/DNM2/ATP1B3/CASQ1/WNK1/RGN/WNK3/NPPA/KCNIP2/GALR2
GO_REGULATION_OF_LEUKOCYTE_CHEMOTAXIS	GO_REGULATION_OF_LEUKOCYTE_CHEMOTAXIS	88	0.390237	1.5794	0.00342742	0.0232918	0.0164207	4135	tags=28%, list=13%, signal=25%	LGALS9/PGF/CCL5/MAPK3/PADI2/CXCL10/CSF1/CALR/SWAP70/F2RL1/AKIRIN1/STK39/CCL2/ADAM10/CCR1/DUSP1/OXSR1/JAM3/MAPK14/STAP1/CXCL12/CXCL17/IL6/PTK2B/DAPK2
GO_NEGATIVE_REGULATION_OF_AMYLOID_PRECURSOR_PROTEIN_CATABOLIC_PROCESS	GO_NEGATIVE_REGULATION_OF_AMYLOID_PRECURSOR_PROTEIN_CATABOLIC_PROCESS	14	0.594362	1.57935	0.0290769	0.104866	0.0739307	1634	tags=21%, list=5%, signal=20%	HAP1/BIN1/SPON1
GO_SYNAPTIC_TRANSMISSION_GABAERGIC	GO_SYNAPTIC_TRANSMISSION_GABAERGIC	26	0.505767	1.57726	0.0217782	0.0866524	0.06109	7261	tags=58%, list=22%, signal=45%	HAP1/BAIAP3/NLGN2/PLCL2/STXBP1/KRAS/ADORA2A/PRKCE/NISCH/SYN3/DRD2/NF1/PLCL1/NPAS4/CA2
GO_GLIAL_CELL_FATE_COMMITMENT	GO_GLIAL_CELL_FATE_COMMITMENT	10	0.651053	1.57714	0.035373	0.120451	0.0849177	8044	tags=80%, list=24%, signal=60%	SOX9/SOX8/HES5/NFE2L1/GCM1/ASCL1/SOX6/CTNNB1
GO_NEGATIVE_REGULATION_OF_LEUKOCYTE_CELL_CELL_ADHESION	GO_NEGATIVE_REGULATION_OF_LEUKOCYTE_CELL_CELL_ADHESION	99	0.384077	1.5771	0.00327936	0.0224783	0.0158472	3688	tags=22%, list=11%, signal=20%	LGALS9/IFNB1/CEACAM1/PLA2G2F/IRF1/CD274/GPNMB/IFNL1/RC3H1/ZBTB7B/VTCN1/PRKAR1A/RC3H2/PTPN22/CXCL12/SOCS1/MIA3/NFKBID/PELI1/CBFB/ADORA2A/DTX1
GO_POSITIVE_REGULATION_OF_LYMPHOCYTE_MIGRATION	GO_POSITIVE_REGULATION_OF_LYMPHOCYTE_MIGRATION	24	0.515769	1.57604	0.0245411	0.0936183	0.0660009	7321	tags=54%, list=22%, signal=42%	CCL5/CXCL10/STK39/ADAM10/OXSR1/CXCL12/PTK2B/TNFRSF14/CCL20/WNK1/WNT5A/SPN/APP
GO_POSITIVE_REGULATION_OF_LEUKOCYTE_MIGRATION	GO_POSITIVE_REGULATION_OF_LEUKOCYTE_MIGRATION	94	0.386238	1.57578	0.00305873	0.0214968	0.0151552	4457	tags=29%, list=14%, signal=25%	LGALS9/PGF/CCL5/ICAM1/MAPK3/CXCL10/CSF1/CALR/SWAP70/PTAFR/F2RL1/AKIRIN1/STK39/ADAM10/CCR1/OXSR1/BDKRB1/PLVAP/MAPK14/IL1R1/CXCL12/CXCL17/MIA3/IL6/PTK2B/DAPK2/TNFRSF14
GO_LYMPHOCYTE_DIFFERENTIATION	GO_LYMPHOCYTE_DIFFERENTIATION	279	0.332282	1.5752	0.000212902	0.00306272	0.00215922	3856	tags=22%, list=12%, signal=19%	LGALS9/RSAD2/IFNB1/PLCG2/IRF1/DUSP10/IFNL1/INHBA/RC3H1/PRDM1/MERTK/B2M/IL15/ZBTB7B/IRF2BP2/RUNX2/HDAC9/FZD5/CHD7/KLF6/DNAJB9/CAMK4/BTK/DLL4/SLC46A2/FLT3LG/KIT/PIK3CD/PREX1/WNT4/RC3H2/PTPN22/EP300/RASGRP1/EGR3/POU2F2/PKNOX1/BATF/ID2/PLCL2/VAV1/RIPK3/ZBTB1/ZBTB7A/STK11/SASH3/RELB/MALT1/SOCS1/NFKBID/BCL3/ZEB1/IL6/CBFB/TSC1/DTX1/CD79B/GPR183/PTK2B/DOCK11
GO_AXON_EXTENSION	GO_AXON_EXTENSION	111	0.376438	1.57516	0.00329625	0.0225615	0.0159059	6473	tags=33%, list=20%, signal=27%	CDH4/SEMA7A/L1CAM/AUTS2/SEMA5A/NRP2/RAPH1/WNT3A/HSP90AA1/PLXNA3/NDEL1/SEMA4C/RAB21/RNF6/HSP90AB1/CXCL12/LRP1/DCLK1/MACF1/BMPR2/MAP1B/GDI1/CDKL5/FN1/DNM2/RYK/SEMA3A/SEMA3G/IFRD1/TRPV2/SEMA6A/GSK3B/TNR/VCL/WNT5A/CDK5R1/SEMA3B
GO_RESPONSE_TO_TEMPERATURE_STIMULUS	GO_RESPONSE_TO_TEMPERATURE_STIMULUS	212	0.342064	1.57427	0.0002096	0.00306272	0.00215922	6404	tags=29%, list=19%, signal=24%	HSPB8/HMOX1/HSPA6/MAPK3/NOS3/CXCL10/PPARG/EIF2AK3/VGF/ATP2A2/HSPA5/TP53INP1/ACOT11/TRPV3/DAXX/NR2F6/DNAJA4/MICA/HTR2B/GMPR/HSP90AA1/DNAJB1/MICB/ACADVL/EP300/DNAJA1/NFKBIA/HSP90AB1/SLC52A3/NFE2L1/HSPA8/TRPM2/CXCL12/MYOF/HSPA1B/DNAJC3/CAMK2G/EIF2B2/ST8SIA1/LRP11/HSF5/MAPK1/TRH/SLC9A1/UCP1/CASP8/HSPH1/FKBP4/NF1/NUP153/FGF1/METRNL/PRDM12/CASQ1/CD14/ANO3/HSBP1L1/TRPV2/GSK3B/DNAJC2/PRKACA/IER5
GO_TRIGLYCERIDE_RICH_LIPOPROTEIN_PARTICLE_REMODELING	GO_TRIGLYCERIDE_RICH_LIPOPROTEIN_PARTICLE_REMODELING	10	0.64959	1.5736	0.0363895	0.122769	0.0865524	9446	tags=70%, list=29%, signal=50%	APOA1/LCAT/CETP/APOA5/APOB/APOC3/GPIHBP1
GO_CELLULAR_ION_HOMEOSTASIS	GO_CELLULAR_ION_HOMEOSTASIS	544	0.311084	1.57263	0.000219732	0.00306272	0.00215922	6478	tags=29%, list=20%, signal=24%	KCNK3/P2RX2/HMOX1/CCL5/ABL2/ATP2B4/PLCG2/HAP1/SLC8A3/PML/MAPK3/TMEM165/TRPV6/CXCL10/S100A9/GRIN2D/CALR/LCN2/ABCG2/ADCY5/FLVCR1/HRC/P2RY6/RYR2/F2R/ATP2A2/CCRL2/C1QTNF1/SLC4A4/SWAP70/RYR3/NEDD4L/PLCB2/GIPR/CXCR4/MAFG/CHD7/CXCL11/ATP6V0B/ATP1A4/SLC30A7/PKHD1/GPR157/HTR2B/CX3CL1/F2RL1/ITPR1/GATA2/ATP6V1G1/TFRC/ATP13A4/SLC34A2/LPAR6/GNA15/P2RY2/TPCN2/ATP6V0A4/SLC4A11/GPR20/SLC4A3/SLC24A2/CIB2/DRD1/MIR…
GO_GOLGI_LOCALIZATION	GO_GOLGI_LOCALIZATION	13	0.603349	1.57258	0.0314019	0.110569	0.0779513	8385	tags=69%, list=25%, signal=52%	YWHAZ/STK11/CDC42/COPG1/HOOK3/ARHGAP21/UVRAG/DAB1/ARCN1
GO_OVULATION	GO_OVULATION	17	0.560956	1.57101	0.0328867	0.114191	0.0805049	1944	tags=29%, list=6%, signal=28%	INHBA/NOS3/INHBB/FOXO3/KMT2B
GO_NEGATIVE_REGULATION_OF_SECRETION	GO_NEGATIVE_REGULATION_OF_SECRETION	172	0.351063	1.57094	0.0010322	0.00956279	0.00674176	6330	tags=31%, list=19%, signal=25%	LGALS9/RSAD2/HMOX1/CEACAM1/EZR/PML/INHBA/ACVR1C/LIF/HLA-F/F2R/GBP1/INHBB/HDAC9/TNFAIP3/CHGA/RAB11FIP1/RAP1A/KCNJ11/CX3CL1/F2RL1/VAMP8/EGF/STK39/SRCIN1/RHBDF1/CRH/APOA1/PTPN22/ADRA2B/RAB11FIP5/STXBP5L/IL36RN/VAMP3/RAB7A/FN1/FMR1/INHA/STXBP6/TRH/FOXF1/DRD2/CD74/MIDN/NLRP12/NF1/NLRP3/NOTCH1/WNK1/HMGCR/WNK3/BRAF/HRH3
GO_POSITIVE_REGULATION_OF_CATION_CHANNEL_ACTIVITY	GO_POSITIVE_REGULATION_OF_CATION_CHANNEL_ACTIVITY	50	0.433397	1.57028	0.0127453	0.0597334	0.042112	3171	tags=26%, list=10%, signal=24%	PLCG2/HAP1/RNF207/EHD3/P2RY6/CTSS/KCNJ11/ARC/MIR1-2/RELN/KCNC1/SHANK3/CACNB3
GO_POSITIVE_REGULATION_OF_MACROPHAGE_CHEMOTAXIS	GO_POSITIVE_REGULATION_OF_MACROPHAGE_CHEMOTAXIS	13	0.602061	1.56922	0.0316045	0.110954	0.0782226	3298	tags=46%, list=10%, signal=42%	CCL5/MAPK3/CSF1/AKIRIN1/MAPK14/CXCL17
GO_SUSCEPTIBILITY_TO_NATURAL_KILLER_CELL_MEDIATED_CYTOTOXICITY	GO_SUSCEPTIBILITY_TO_NATURAL_KILLER_CELL_MEDIATED_CYTOTOXICITY	10	0.647623	1.56883	0.0369994	0.123924	0.0873666	1776	tags=40%, list=5%, signal=38%	ULBP2/RAET1L/MICA/MICB
GO_NEGATIVE_REGULATION_OF_MACROPHAGE_DERIVED_FOAM_CELL_DIFFERENTIATION	GO_NEGATIVE_REGULATION_OF_MACROPHAGE_DERIVED_FOAM_CELL_DIFFERENTIATION	11	0.629692	1.56867	0.0333738	0.115481	0.0814138	5974	tags=45%, list=18%, signal=37%	ABCA1/PPARG/NFKBIA/CETP/PPARA
GO_T_CELL_DIFFERENTIATION	GO_T_CELL_DIFFERENTIATION	194	0.345369	1.56827	0.000419903	0.00490338	0.00345688	3852	tags=22%, list=12%, signal=20%	LGALS9/RSAD2/IFNB1/IRF1/DUSP10/IFNL1/RC3H1/PRDM1/B2M/IL15/ZBTB7B/RUNX2/FZD5/CHD7/CAMK4/DLL4/SLC46A2/KIT/PIK3CD/PREX1/WNT4/RC3H2/PTPN22/RASGRP1/EGR3/PKNOX1/BATF/VAV1/RIPK3/ZBTB1/STK11/SASH3/RELB/MALT1/SOCS1/NFKBID/BCL3/ZEB1/IL6/CBFB/TSC1/DTX1/GPR183
GO_RESPONSE_TO_ISCHEMIA	GO_RESPONSE_TO_ISCHEMIA	38	0.459739	1.56789	0.0167846	0.0730508	0.0515008	2301	tags=29%, list=7%, signal=27%	P2RX2/CPEB4/UCHL1/HK2/SQSTM1/CSF1/PANX2/HYOU1/KCNJ11/CX3CL1/ROCK2
GO_CELLULAR_RESPONSE_TO_BIOTIC_STIMULUS	GO_CELLULAR_RESPONSE_TO_BIOTIC_STIMULUS	179	0.348273	1.56734	0.00103584	0.00956794	0.0067454	3686	tags=23%, list=11%, signal=20%	CMPK2/CCL5/ICAM1/MAPK3/CD274/NOS3/CXCL10/ABCA1/LCN2/BCL2L11/IL1RN/CXCL1/EIF2AK3/SPON2/HSPA5/TNFAIP3/FZD5/PTAFR/CXCL11/TRIM5/BTK/CX3CL1/ZMPSTE24/IRGM/KMO/CD68/CCL2/PRKCA/IRAK2/PTPN22/DAB2IP/NFKBIA/AKAP8/UPF1/MAPK14/MALT1/STAP1/SHPK/IL6/IL36RN/PRKCE
GO_PROTEIN_N_LINKED_GLYCOSYLATION	GO_PROTEIN_N_LINKED_GLYCOSYLATION	75	0.398747	1.56652	0.00853832	0.0450797	0.0317812	4192	tags=25%, list=13%, signal=22%	ST6GAL1/ST3GAL1/B3GALT5/TMEM165/GFPT1/SYVN1/ALG2/MAN1C1/MGAT3/MGAT4A/MOGS/UGGT1/NUS1/MGAT5B/B3GALT1/FUT8/MGAT4B/NUDT14/PGM3
GO_POSITIVE_REGULATION_OF_STEROID_METABOLIC_PROCESS	GO_POSITIVE_REGULATION_OF_STEROID_METABOLIC_PROCESS	24	0.512558	1.56623	0.0269354	0.100181	0.0706276	8816	tags=50%, list=27%, signal=37%	CGA/WNT4/APOA1/POR/STARD4/FGF1/BMP6/APOA5/LDLRAP1/MIR182/PPARGC1A/SREBF1
GO_REGULATION_OF_CELL_CELL_ADHESION	GO_REGULATION_OF_CELL_CELL_ADHESION	314	0.325598	1.56487	0.000212721	0.00306272	0.00215922	3806	tags=21%, list=12%, signal=19%	LGALS9/IFNB1/CEACAM1/CCL5/PLA2G2F/IRF1/ICAM1/PODXL/DUSP10/MYO10/CD274/GPNMB/IFNL1/MDGA1/RC3H1/IL1RN/ADAM19/IL15/ZBTB7B/CEACAM6/C1QTNF1/VTCN1/SWAP70/NR4A3/PRKAR1A/PTAFR/CDH1/CX3CL1/ICOSLG/WNT3A/FGB/TFRC/CCL2/HLA-E/PRKCA/GCNT2/WNT4/RC3H2/APOA1/PTPN22/RASGRP1/EGR3/IL6ST/NCK2/MAPK7/VAV1/ZBTB1/MAPK14/SASH3/MALT1/NFAT5/CDC42/SIRPB1/CXCL12/SOCS1/MAP3K8/GTPBP4/MIA3/NFKBID/PELI1/IL6/CBFB/ADORA2A/ALOX15/DT…
GO_CALCIUM_ION_TRANSMEMBRANE_TRANSPORT	GO_CALCIUM_ION_TRANSMEMBRANE_TRANSPORT	266	0.331532	1.56414	0.000211775	0.00306272	0.00215922	8047	tags=38%, list=24%, signal=29%	CACNA1B/ATP2B4/PLCG2/HAP1/SLC8A3/BIN1/TRPV6/CACNA1I/CXCL10/BHLHA15/GRIN2D/SEC61A1/EHD3/HRC/P2RY6/RYR2/F2R/ATP2A2/RYR3/PLCB2/CACNA1H/CHD7/CXCL11/TRPV3/HTR2B/CX3CL1/ITPR1/WNT3A/CACNG8/PKD1L1/GJC2/TPCN2/SLC24A2/DRD1/HTR2C/ATP2A3/BDKRB1/IL13/HPCA/CACNA1E/MIR1-2/CACNB3/TRPM2/MCOLN1/TPCN1/PKD2L2/TRPC7/CACNA1G/PRKCE/GRIN2C/PTK2B/G6PD/CACNA1S/JSRP1/SPG7/PLCH1/FMR1/GRIN2B/BAX/UBQLN1/SLC9A1/CORO1A/DRD2/TRP…
GO_POSITIVE_REGULATION_OF_LYMPHOCYTE_CHEMOTAXIS	GO_POSITIVE_REGULATION_OF_LYMPHOCYTE_CHEMOTAXIS	11	0.627848	1.56408	0.0343851	0.118272	0.0833816	6373	tags=64%, list=19%, signal=51%	CCL5/STK39/ADAM10/OXSR1/PTK2B/WNK1/WNT5A
GO_CELL_MATURATION	GO_CELL_MATURATION	146	0.358396	1.56374	0.00247934	0.0184862	0.0130328	6607	tags=32%, list=20%, signal=26%	KLF2/RND1/PAEP/EPAS1/BHLHA15/NTN4/PPARG/FLVCR1/IL15/RUNX2/DEFB1/LHX6/FZD5/REN/REC8/BTK/CX3CL1/SOX8/FOXO3/NPPC/GATA2/MYOC/POU2F2/ID2/HES5/ZBTB7A/ANKS1A/PICK1/CBFB/PTK2B/G6PD/RET/PLD6/EPO/AGRN/CATSPER3/ROPN1B/SLC26A6/TBX6/HIF1A/TMEM79/FAM20C/PRKACA/KCNIP2/YTHDF2/ASCL1/HES1
GO_TISSUE_HOMEOSTASIS	GO_TISSUE_HOMEOSTASIS	186	0.346356	1.56339	0.00083455	0.00815186	0.00574706	5451	tags=27%, list=17%, signal=23%	FOXC1/MUC4/EPAS1/TP53INP2/NOS3/SOX9/MUC2/CTSH/CSF1/B2M/POTEE/F2R/POTEF/TNFAIP3/TPP1/LDB2/CXADR/AZGP1/GATA2/TFRC/STK39/FLT3LG/PRKCA/GCNT2/CIB2/LIPA/VSIG1/PRLH/MUC6/STK11/SASH3/TUB/SIGLEC15/KRAS/CSF1R/IL6/EGFR/PTK2B/ABCA4/ILDR2/CHMP4B/USH1C/BAX/SFTPA1/CORO1A/IGHA1/PDK4/NF1/LYZ/PRDM14
GO_T_CELL_RECEPTOR_SIGNALING_PATHWAY	GO_T_CELL_RECEPTOR_SIGNALING_PATHWAY	167	0.350725	1.56241	0.00143974	0.0122101	0.00860811	4970	tags=26%, list=15%, signal=22%	CEACAM1/EZR/PLCG2/RFTN1/RC3H1/PSMB8/THEMIS2/PSMB9/PSMB10/GBP1/VTCN1/BTN3A2/PSME4/KCNN4/PRKD2/BTN3A3/PSME2/BTK/TAB2/ICOSLG/BTN2A1/PIK3CD/RC3H2/PTPN22/BTN2A3P/PSMD11/BTN3A1/STK11/HLA-DQA1/MALT1/PIK3CB/LAT/CACNB3/NFKBID/EIF2B2/MAPK1/BTNL8/PSMD5/CD160/TRAV29DV5/TXK/IKBKG/BTNL9/RNF31
GO_LYMPHOCYTE_ACTIVATION	GO_LYMPHOCYTE_ACTIVATION	539	0.309402	1.56228	0.000221043	0.00306272	0.00215922	7017	tags=31%, list=21%, signal=25%	IGHE/LGALS9/RSAD2/BST2/ULBP2/IFNB1/CEACAM1/CCL5/PLCG2/PLA2G2F/IRF1/ICAM1/DUSP10/CD274/GPNMB/IFNL1/INHBA/IGHM/RC3H1/PRDM1/MERTK/RAET1L/PSMB10/B2M/IL15/HLA-F/ZBTB7B/PURA/IRF2BP2/UNC13D/VTCN1/SWAP70/RUNX2/HDAC9/TNFAIP3/FZD5/CHD7/PRKAR1A/PAXIP1/KLF6/DNAJB9/MICA/IGHG1/CAMK4/BTK/F2RL1/CXADR/ICOSLG/DLL4/WNT3A/TFRC/SLC46A2/CCL2/FLT3LG/HLA-E/MICB/KIT/PARP3/PIK3CD/CHRNB2/PREX1/WNT4/RC3H2/PTPN22/EP300/RASGR…
GO_WATER_HOMEOSTASIS	GO_WATER_HOMEOSTASIS	62	0.41146	1.56202	0.0117695	0.0567824	0.0400316	1837	tags=23%, list=6%, signal=21%	SCNN1G/AQP9/SCNN1A/ADCY5/BPIFA1/CYP4F12/SCNN1B/NEDD4L/PRKAR1A/ADCY9/GRHL1/GRHL3/AQP3/ADCY6
GO_CHONDROCYTE_DEVELOPMENT	GO_CHONDROCYTE_DEVELOPMENT	42	0.447911	1.5614	0.0162569	0.0714216	0.0503522	4760	tags=40%, list=14%, signal=35%	COL6A1/SOX9/EIF2AK3/COL27A1/RUNX2/CHSY1/FGF18/SMPD3/COL20A1/ECM1/IMPAD1/CHST11/SERPINH1/PTHLH/BMPR2/MSX2/AXIN2
GO_POSITIVE_REGULATION_OF_NEUROTRANSMITTER_TRANSPORT	GO_POSITIVE_REGULATION_OF_NEUROTRANSMITTER_TRANSPORT	34	0.470143	1.5612	0.0195762	0.0810478	0.0571387	7006	tags=50%, list=21%, signal=39%	RAB3B/DTNBP1/KMO/VAMP8/STX1B/SLC6A4/BAIAP3/STXBP1/ADORA2A/STX1A/SYT7/SYT9/TRH/DRD2/NPPA/PSEN1/UNC13B
GO_NEURON_PROJECTION_GUIDANCE	GO_NEURON_PROJECTION_GUIDANCE	244	0.33359	1.56092	0.000209556	0.00306272	0.00215922	5352	tags=29%, list=16%, signal=25%	CDH4/EZR/KIF5A/ZSWIM6/MAPK3/EPHA2/KLF7/NTN4/SEMA7A/CELSR3/SPON2/L1CAM/OPHN1/GAB2/MYCBP2/NR4A3/B3GNT2/ZSWIM8/CXCR4/TUBB3/VANGL2/ARHGAP35/FAM129B/SEMA5A/NRP2/NEXN/PLXNB3/FLRT2/EPHA3/DOK4/WNT3A/PLXNA3/GAB1/PRKCA/PIK3CD/MYPN/SEMA4C/EPHA10/GFRA2/RELN/MAPK7/ROBO4/NPTN/ROBO3/SHANK3/PIK3CB/CXCL12/LRP1/FEZ2/RAP1GAP/CSF1R/SHC3/BMPR2/MAPK1/GBX2/VSTM2L/GRB2/ARTN/PTK2/GDF7/PLXNB2/CNTN4/RET/GDNF/DCC/RYK/PLA2G1…
GO_HOMEOSTASIS_OF_NUMBER_OF_CELLS	GO_HOMEOSTASIS_OF_NUMBER_OF_CELLS	224	0.33632	1.55979	0.000209424	0.00306272	0.00215922	5495	tags=29%, list=17%, signal=24%	LGALS9/KLF2/ISG15/HMOX1/RASSF2/EPAS1/INHBA/PMAIP1/NOS3/SOX9/RC3H1/CSF1/STAT1/MERTK/GCNT4/BCL2L11/FLVCR1/B2M/F2R/TNFAIP3/HCLS1/TGFBR3/FOXO3/GATA2/SKIL/SLC46A2/FLT3LG/KIT/PIK3CD/LIPA/RC3H2/PKNOX1/JAM3/ID2/RIPK3/ZBTB7A/MAPK14/NFE2L1/SASH3/PIK3CB/LAT/SH2B2/HSPA1B/KRAS/IL6/TNFSF13B/GPR183/DOCK11/G6PD/ILDR2/SFXN1/SMAD5/IL7R/ZFP36/INHA/CDK6/BAX/EPO/CORO1A/ALAS2/CD74/TNFRSF13B/RPS19/PRDM14/PDE4B
GO_RECEPTOR_MEDIATED_ENDOCYTOSIS	GO_RECEPTOR_MEDIATED_ENDOCYTOSIS	259	0.331169	1.55971	0.000210261	0.00306272	0.00215922	5558	tags=28%, list=17%, signal=23%	TINAGL1/TMPRSS2/CEACAM1/EZR/LGALS3BP/PLCG2/APOL1/ACHE/TNK2/ARHGAP27/CALR/B2M/ITGAM/LOXL4/OPHN1/LRP8/LDLR/ARRB1/HYOU1/AAK1/IGLV1-51/HTR2B/CXCL16/ARC/EGF/WNT3A/HSP90AA1/CACNG8/TFRC/MIR199A1/APOA1/TBC1D5/LRRTM2/RAB21/NECAB2/ENDOU/HPCA/PRG4/APOBR/NUMB/IGF2R/CLTCL1/PICK1/LRP2/MICALL1/PIK3CB/RAB31/LRP1/AMN/CAP1/PRSS12/ARF6/CLN3/ACKR2/SDCBP/DNAJC13/FMR1/GRB2/ENPP2/ATXN2/CANX/DNM2/BICD1/DRD2/IGHA1/HSPH1/…
GO_NEGATIVE_REGULATION_OF_CELL_CELL_ADHESION	GO_NEGATIVE_REGULATION_OF_CELL_CELL_ADHESION	141	0.359132	1.55949	0.00288422	0.0205393	0.0144802	3688	tags=21%, list=11%, signal=19%	LGALS9/IFNB1/CEACAM1/PLA2G2F/IRF1/PODXL/CD274/GPNMB/IFNL1/RC3H1/IL1RN/ZBTB7B/C1QTNF1/VTCN1/SWAP70/PRKAR1A/CDH1/RC3H2/APOA1/PTPN22/MAPK7/CXCL12/SOCS1/GTPBP4/MIA3/NFKBID/PELI1/CBFB/ADORA2A/DTX1
GO_REGULATION_OF_TRANS_SYNAPTIC_SIGNALING	GO_REGULATION_OF_TRANS_SYNAPTIC_SIGNALING	364	0.320309	1.55926	0.000216779	0.00306272	0.00215922	7017	tags=34%, list=21%, signal=27%	MAPK8IP2/CACNA1B/RAB3B/HAP1/PPFIA3/SLC8A3/LRRC4/ACHE/SQSTM1/GRIN2D/TPRG1L/RAB26/F2R/CSPG5/ATP2A2/OPHN1/LRP8/CPEB3/DTNBP1/GRM2/RAP1A/GIPC1/CDH1/RAPSN/NSMF/CX3CL1/KMO/ARC/GRM8/RGS14/WNT3A/CACNG8/STX3/CCL2/STX1B/PRKCG/KIT/CHRNB2/SLC6A4/SLC24A2/RAPGEF2/DRD1/CRH/GRM6/LRRTM2/BAIAP3/SLC1A3/CALB1/NLGN2/RELN/IGSF9B/PLCL2/SCGN/NPTN/PICK1/GIT1/SHANK3/SYNPO/S1PR2/CACNB3/STXBP1/RAB8A/STXBP5L/KRAS/SHISA7/FAM10…
GO_MESENCHYME_MORPHOGENESIS	GO_MESENCHYME_MORPHOGENESIS	43	0.445389	1.55894	0.0160798	0.0708991	0.0499838	6373	tags=37%, list=19%, signal=30%	FOXC1/ENG/NOS3/SOX9/ACVRL1/SNAI1/WNT3A/MDM2/WNT11/BMPR1A/MSX2/FOXF1/GATA5/NOTCH1/SMAD3/WNT5A
GO_CENTRAL_NERVOUS_SYSTEM_NEURON_DIFFERENTIATION	GO_CENTRAL_NERVOUS_SYSTEM_NEURON_DIFFERENTIATION	141	0.358923	1.55858	0.00288422	0.0205393	0.0144802	5184	tags=30%, list=16%, signal=25%	GDPD5/ID4/INHBA/MDGA1/CHD5/OPHN1/MYCBP2/AUTS2/LHX6/ADARB1/ARHGAP35/NRP2/DLL4/WNT3A/HSP90AA1/PLXNA3/GATA2/NDEL1/CHRNB2/RAPGEF2/TSKU/DRD1/BTG2/HERC1/HES5/HSP90AB1/NFE2L1/SHANK3/DCLK1/CSF1R/FBXO45/GBX2/HOXD10/CRK/EVX1/PTK2/GDF7/DCC/RYK/SEMA3A/TBR1/DRD2
GO_NEGATIVE_REGULATION_OF_MYOTUBE_DIFFERENTIATION	GO_NEGATIVE_REGULATION_OF_MYOTUBE_DIFFERENTIATION	14	0.586508	1.55848	0.0333469	0.115481	0.0814138	7975	tags=64%, list=24%, signal=49%	CXCL10/BHLHA15/TRIM72/CEACAM5/BHLHE41/NOTCH1/MYOCD/MIR200B/XBP1
GO_RESPONSE_TO_IRON_ION	GO_RESPONSE_TO_IRON_ION	31	0.480028	1.55845	0.023606	0.0912217	0.0643112	6090	tags=42%, list=19%, signal=34%	CYP1A1/HMOX1/SLC6A3/B2M/APBB1/MDM2/BECN1/G6PD/CYBRD1/DRD2/PDX1/BMP6/HIF1A
GO_DEFINITIVE_HEMOPOIESIS	GO_DEFINITIVE_HEMOPOIESIS	16	0.564084	1.55832	0.035325	0.120373	0.0848631	6195	tags=50%, list=19%, signal=41%	HOXB3/HIPK1/TGFBR3/GATA2/HOXA9/CBFB/RBFOX2/HOXB4
GO_POSITIVE_REGULATION_OF_NEUROTRANSMITTER_SECRETION	GO_POSITIVE_REGULATION_OF_NEUROTRANSMITTER_SECRETION	20	0.534523	1.55804	0.0318164	0.111286	0.0784565	4676	tags=45%, list=14%, signal=39%	DTNBP1/KMO/STX1B/BAIAP3/STXBP1/ADORA2A/STX1A/SYT7/SYT9
GO_REGULATION_OF_OLIGODENDROCYTE_DIFFERENTIATION	GO_REGULATION_OF_OLIGODENDROCYTE_DIFFERENTIATION	28	0.489923	1.55749	0.0237425	0.0916744	0.0646304	2660	tags=25%, list=8%, signal=23%	ID4/DUSP10/PPARG/CXCR4/SLC45A3/ID2/HES5
GO_RENAL_SYSTEM_PROCESS_INVOLVED_IN_REGULATION_OF_BLOOD_VOLUME	GO_RENAL_SYSTEM_PROCESS_INVOLVED_IN_REGULATION_OF_BLOOD_VOLUME	12	0.610338	1.55742	0.0359683	0.121607	0.085733	8831	tags=75%, list=27%, signal=55%	F2R/CYP4F12/F2RL1/PTPRO/GAS6/CYBA/PDGFB/ADORA1/HSD11B2
GO_POSITIVE_REGULATION_OF_MACROPHAGE_MIGRATION	GO_POSITIVE_REGULATION_OF_MACROPHAGE_MIGRATION	16	0.563694	1.55725	0.0355268	0.120801	0.085165	3298	tags=38%, list=10%, signal=34%	CCL5/MAPK3/CSF1/AKIRIN1/MAPK14/CXCL17
GO_POSITIVE_REGULATION_OF_SYNAPTIC_TRANSMISSION	GO_POSITIVE_REGULATION_OF_SYNAPTIC_TRANSMISSION	142	0.358279	1.55675	0.00206228	0.0160824	0.0113381	4676	tags=32%, list=14%, signal=27%	RAB3B/HAP1/SLC8A3/SQSTM1/GRIN2D/DTNBP1/RAPSN/KMO/ARC/RGS14/CACNG8/STX3/CCL2/STX1B/CHRNB2/SLC24A2/DRD1/CRH/LRRTM2/BAIAP3/SLC1A3/CALB1/NLGN2/RELN/IGSF9B/SCGN/NPTN/SHANK3/CACNB3/STXBP1/SHISA7/FAM107A/EGFR/ADORA2A/PRKCE/GRIN2C/PTK2B/MAPK1/STX1A/CALB2/KISS1/FMR1/GRIN2B/SYT7/SYT9
GO_TRACHEA_DEVELOPMENT	GO_TRACHEA_DEVELOPMENT	19	0.5417	1.55604	0.0344406	0.118377	0.0834558	8227	tags=42%, list=25%, signal=32%	MAPK3/SOX9/EDA/MAPK1/FOXF1/WNT7B/CTNNB1/LEF1
GO_RESPONSE_TO_IMMOBILIZATION_STRESS	GO_RESPONSE_TO_IMMOBILIZATION_STRESS	24	0.509186	1.55593	0.0285315	0.103844	0.0732102	3853	tags=38%, list=12%, signal=33%	CYP1A1/PPARG/REN/FOXO3/MDM2/CRH/TH/LRP11/PTK2B
GO_GLIAL_CELL_DIFFERENTIATION	GO_GLIAL_CELL_DIFFERENTIATION	184	0.344798	1.55591	0.000831082	0.00813469	0.00573496	8262	tags=42%, list=25%, signal=32%	ID4/SLC8A3/BIN1/MAPK3/DUSP10/SOX9/PPARG/LIF/DNER/ARHGEF10/CNP/LDLR/CXCR4/SKI/SLC45A3/GPR157/SOX8/SPINT1/KLF15/DRD1/MYOC/IL6ST/RELN/SOX11/S100A8/ID2/HES5/NFE2L1/PICK1/BACE2/LRP1/KRAS/EIF2B2/IL6/EGFR/ADORA2A/DTX1/LAMC3/MAPK1/CDK6/CNTF/FA2H/MPP5/POU3F1/KCNJ10/NF1/NOTCH1/GCM1/GPR17/PRPF19/NAB1/METRN/MYRF/ASCL1/PSEN1/HES1/MIR181B2/GRN/MXRA8/RHEB/SOX6/NCSTN/HDAC11/GSTP1/APP/NDRG1/DAB1/DICER1/BMP2/PRDM8…
GO_STEROL_METABOLIC_PROCESS	GO_STEROL_METABOLIC_PROCESS	85	0.386546	1.55523	0.00569685	0.0338464	0.0238617	2931	tags=21%, list=9%, signal=19%	CYP26A1/APOL2/APOL1/ABCA1/LDLR/CH25H/NR0B2/CES1/NPC1/LIPA/ACADVL/APOA1/LIPE/CYP27A1/APOBR/SQLE/NFE2L1/LCAT
GO_MICROVILLUS_ASSEMBLY	GO_MICROVILLUS_ASSEMBLY	15	0.573588	1.55514	0.0369844	0.123924	0.0873666	5547	tags=47%, list=17%, signal=39%	EZR/PODXL/TNIK/RAPGEF2/RAP1GAP/ATP8B1/KLF5
GO_NEGATIVE_REGULATION_OF_OSSIFICATION	GO_NEGATIVE_REGULATION_OF_OSSIFICATION	52	0.425369	1.55477	0.0145631	0.066185	0.0466604	6362	tags=38%, list=19%, signal=31%	SMURF1/SOX9/ID3/SKI/CHSY1/ID1/ECM1/CCR1/ID2/TOB1/SMAD6/PTK2B/CDK6/AXIN2/TRPM4/HOXA2/NOTCH1/BCOR/HIF1A/SMAD3
GO_SYNAPTIC_TRANSMISSION_DOPAMINERGIC	GO_SYNAPTIC_TRANSMISSION_DOPAMINERGIC	18	0.546205	1.55285	0.0384459	0.127359	0.0897879	5184	tags=56%, list=16%, signal=47%	RAB3B/CHRNB2/SLC6A4/DRD1/CRH/TH/ADORA2A/TOR1A/GDNF/DRD2
GO_REGULATION_OF_DNA_BINDING_TRANSCRIPTION_FACTOR_ACTIVITY	GO_REGULATION_OF_DNA_BINDING_TRANSCRIPTION_FACTOR_ACTIVITY	365	0.318649	1.55219	0.000216169	0.00306272	0.00215922	4091	tags=21%, list=12%, signal=19%	LGALS9/TRIM21/NLRC5/PARP10/NKX3-1/HMOX1/SGK1/TRIM14/ICAM1/MAPK3/DDX58/S100A9/TRIM38/MAPK11/SP100/PPARG/TMEM173/PPP2R5B/EIF2AK2/EDA2R/SPHK1/TRIM22/ID3/MYD88/NHLH2/LRP8/PRKD2/TNFAIP3/HCLS1/PAXIP1/ARRB1/PKHD1/TRIM5/BTK/TRIM25/CX3CL1/TAB2/TRAF3/WNT3A/TRIM31/ID1/NFKB2/G3BP2/NR0B2/KIT/IRAK2/KDM5A/TNFRSF8/EP300/DAB2IP/NFKBIA/TLR3/BHLHE40/DHX33/MIR1-2/RELN/S100A8/ID2/RIPK3/ZBTB7A/CREBZF/MAPK14/TRIM26/EDA…
GO_POSITIVE_REGULATION_OF_BLOOD_CIRCULATION	GO_POSITIVE_REGULATION_OF_BLOOD_CIRCULATION	54	0.42074	1.55181	0.0155305	0.0691745	0.048768	2552	tags=26%, list=8%, signal=24%	SLC1A1/ICAM1/RNF207/HRC/RYR2/F2R/ATP2A2/CHGA/PTAFR/SMTNL1/F2RL1/FGB/GSK3A/MIR1-2
GO_REGULATION_OF_PHOTORECEPTOR_CELL_DIFFERENTIATION	GO_REGULATION_OF_PHOTORECEPTOR_CELL_DIFFERENTIATION	10	0.640448	1.55145	0.0418784	0.134605	0.0948966	7046	tags=60%, list=21%, signal=47%	SOX9/DIO3/SOX8/CNTF/NOTCH1/TUG1
GO_FACE_DEVELOPMENT	GO_FACE_DEVELOPMENT	48	0.432267	1.5507	0.0152905	0.0683618	0.0481951	2155	tags=21%, list=7%, signal=19%	ALDH1A2/HOXB3/STRA6/MAPK3/ALDH1A3/CRISPLD2/CHD7/SKI/EP300/CSRNP1
GO_POSITIVE_REGULATION_OF_CELL_ADHESION	GO_POSITIVE_REGULATION_OF_CELL_ADHESION	323	0.321862	1.55028	0.00021395	0.00306272	0.00215922	5517	tags=28%, list=17%, signal=24%	LGALS9/CCL5/ICAM1/PODXL/DUSP10/MYO10/CD274/NEDD9/CSF1/CALR/KDR/ADAM19/IL15/ZBTB7B/CEACAM6/UNC13D/VTCN1/FRMD5/PRKD2/NR4A3/PTAFR/RREB1/EPB41L4B/ZFHX3/EMILIN2/CX3CL1/ICOSLG/WNT3A/FGB/SPOCK2/TFRC/HYAL1/STX3/CCL2/HLA-E/PRKCA/GCNT2/RELL2/PREX1/MYOC/WNT4/APOA1/ITGA5/RASGRP1/EGR3/IL6ST/NCK2/VAV1/ZBTB1/SASH3/MALT1/NFAT5/CDC42/SIRPB1/CXCL12/SOCS1/MAP3K8/NFKBID/IL6/CBFB/TSC1/TFE3/ALOX15/PRKCE/DPP4/TNFSF13B/…
GO_POSITIVE_REGULATION_OF_SMALL_GTPASE_MEDIATED_SIGNAL_TRANSDUCTION	GO_POSITIVE_REGULATION_OF_SMALL_GTPASE_MEDIATED_SIGNAL_TRANSDUCTION	60	0.411856	1.54999	0.0139116	0.0640635	0.0451647	6793	tags=40%, list=21%, signal=32%	CSF1/F2R/AUTS2/ARRB1/PDGFRB/F2RL1/LPAR6/GPR20/APOA1/RASGRP1/RELN/VAV1/KRAS/RASGEF1A/GRB2/MMD2/EPO/SHOC2/RASGRF1/NOTCH1/GPR17/GPR18/DGKI/AKAP13
GO_REGULATION_OF_ION_TRANSMEMBRANE_TRANSPORT	GO_REGULATION_OF_ION_TRANSMEMBRANE_TRANSPORT	381	0.316904	1.54996	0.000218245	0.00306272	0.00215922	7982	tags=37%, list=24%, signal=28%	MAPK8IP2/CACNA1B/ATP2B4/PLCG2/HAP1/BIN1/CACNA1I/CXCL10/KCNG3/RNF207/EHD3/HRC/P2RY6/BPIFA1/CTSS/RYR2/F2R/KCNRG/NEDD4L/CACNA1H/CHD7/PTAFR/CXCL11/KCNK6/KCNJ4/KCNJ11/GLRX/CX3CL1/ZMPSTE24/ARC/CACNG8/KCNC3/GJC2/STK39/ACTN4/TPCN2/DRD1/CRH/KCNQ2/SCN4A/KCNH2/CLCN2/OXSR1/BDKRB1/IL13/HPCA/CACNA1E/NLGN2/HCN3/MIR1-2/RELN/KCNC1/KCNK13/KCNS1/GRIA3/ATP1B2/SHANK3/CACNB3/PM20D1/KCNV1/KCNE1/KCNAB2/SHISA7/TPCN1/CACN…
GO_MESENCHYMAL_TO_EPITHELIAL_TRANSITION	GO_MESENCHYMAL_TO_EPITHELIAL_TRANSITION	16	0.560986	1.54977	0.0365361	0.12309	0.0867781	2105	tags=31%, list=6%, signal=29%	STAT1/LIF/BASP1/PAX8/WNT4
GO_FOREBRAIN_NEURON_DIFFERENTIATION	GO_FOREBRAIN_NEURON_DIFFERENTIATION	42	0.44424	1.54861	0.0174761	0.0751783	0.0530007	6607	tags=43%, list=20%, signal=34%	INHBA/AUTS2/LHX6/NRP2/PLXNA3/GATA2/RAPGEF2/DRD1/HES5/SHANK3/CSF1R/GBX2/SEMA3A/TBR1/DRD2/WNT5A/ASCL1/HES1
GO_LEUKOCYTE_CELL_CELL_ADHESION	GO_LEUKOCYTE_CELL_CELL_ADHESION	260	0.328897	1.54848	0.000211104	0.00306272	0.00215922	5974	tags=28%, list=18%, signal=23%	LGALS9/IFNB1/CEACAM1/EZR/CCL5/PLA2G2F/IRF1/ICAM1/DUSP10/CD274/GPNMB/IFNL1/RC3H1/S100A9/IL15/ZBTB7B/VTCN1/NR4A3/PRKAR1A/PTAFR/ICOSLG/TFRC/CCL2/HLA-E/RC3H2/PTPN22/ITGA5/RASGRP1/EGR3/IL6ST/NCK2/STK10/S100A8/VAV1/ZBTB1/TSTA3/SASH3/MALT1/CERCAM/NFAT5/CDC42/SIRPB1/CXCL12/SOCS1/MAP3K8/MIA3/NFKBID/PELI1/IL6/CBFB/ADORA2A/DTX1/DPP4/TNFSF13B/IL7R/CD160/GRB2/TNFRSF14/SELPLG/EPO/CD177/CORO1A/PODXL2/SELL/CD74/…
GO_POSITIVE_REGULATION_OF_TRANSMEMBRANE_TRANSPORT	GO_POSITIVE_REGULATION_OF_TRANSMEMBRANE_TRANSPORT	161	0.349602	1.54839	0.00287888	0.0205393	0.0144802	8488	tags=43%, list=26%, signal=32%	PLCG2/HAP1/CXCL10/RNF207/EHD3/P2RY6/CTSS/RYR2/F2R/NR4A3/RAP1A/PTAFR/CXCL11/KCNJ11/GLRX/CX3CL1/ARC/GJC2/STK39/ACTN4/KLF15/DRD1/KCNH2/BDKRB1/IL13/MIR1-2/RELN/KCNC1/MAPK14/CLTCL1/ATP1B2/SHANK3/CACNB3/RNASEL/KCNE1/G6PD/KCNQ1/PDZK1/BAX/AZIN1/WNK2/SLC9A1/DNM2/ATP1B3/CASQ1/WNK1/SLC26A6/RGN/RHOQ/WNK3/MEF2A/BRAF/NPPA/KCNIP2/PSEN1/ANO6/GALR2/CXCL9/CA2/ITLN1/STAC2/STAC3/F2/HTT/HSPA2/ADRB2/PTPN11/LRRC26/C1QT…
GO_OSTEOBLAST_DIFFERENTIATION	GO_OSTEOBLAST_DIFFERENTIATION	178	0.3441	1.54726	0.00124533	0.01093	0.00770562	6481	tags=33%, list=20%, signal=27%	RASSF2/SMOC1/ID4/TP53INP2/IFITM1/COL6A1/ACHE/RRBP1/GPNMB/EPHA2/HIRA/IGFBP3/CYP24A1/SEMA7A/RUNX2/ID3/SKI/SNAI1/SOX8/NPPC/WNT3A/FBN2/ID1/MYOC/WNT4/IL6ST/WNT11/SOX11/ID2/TOB1/BMPR1A/PTHLH/SMAD6/GTPBP4/IL6/CBFB/BMPR2/DDR2/SMAD5/DNAJC13/MSX2/DDX5/CDK6/PTK2/AXIN2/SMAD1/ESRRA/TRPM4/NF1/SUCO/HOXA2/NOTCH1/BMP6/WNT7B/FGF9/FAM20C/PRKACA/SMAD3/FASN
GO_MITOCHONDRIAL_FISSION	GO_MITOCHONDRIAL_FISSION	31	0.476567	1.54721	0.0258445	0.097496	0.0687346	471	tags=13%, list=1%, signal=13%	MX1/MX2/STAT2/KDR
GO_RESPONSE_TO_FLUID_SHEAR_STRESS	GO_RESPONSE_TO_FLUID_SHEAR_STRESS	31	0.476537	1.54711	0.0258445	0.097496	0.0687346	4767	tags=29%, list=14%, signal=25%	KLF2/NOS3/ABCA1/PDGFRB/MAPK7/TFPI2/SMAD6/PTK2B/ADAM9
GO_TOLL_LIKE_RECEPTOR_SIGNALING_PATHWAY	GO_TOLL_LIKE_RECEPTOR_SIGNALING_PATHWAY	124	0.363757	1.54705	0.00435685	0.0275239	0.0194044	2600	tags=19%, list=8%, signal=18%	RSAD2/BPIFB1/IRF7/IRF1/CD300LF/RFTN1/S100A9/CTSL/CTSS/ITGAM/MYD88/PIK3AP1/TNFAIP3/BTK/F2RL1/TAB2/TRAF3/FGB/IRAK2/PTPN22/DAB2IP/NFKBIA/TLR3/S100A8
GO_FOREBRAIN_GENERATION_OF_NEURONS	GO_FOREBRAIN_GENERATION_OF_NEURONS	53	0.421978	1.54624	0.0158537	0.070285	0.0495509	6607	tags=40%, list=20%, signal=32%	INHBA/AUTS2/LHX6/NRP2/WNT3A/PLXNA3/GATA2/RAPGEF2/DRD1/DCT/HES5/NUMB/SHANK3/CSF1R/GBX2/SEMA3A/TBR1/DRD2/WNT5A/ASCL1/HES1
GO_POSITIVE_CHEMOTAXIS	GO_POSITIVE_CHEMOTAXIS	50	0.426502	1.54529	0.0161845	0.0712208	0.0502107	8673	tags=54%, list=26%, signal=40%	PGF/CCL5/GPNMB/CXCL10/KDR/SEMA5A/PLXNB3/CX3CL1/F2RL1/ROBO3/CXCL12/LRP1/ARTN/GDNF/CORO1A/ANGPT2/FGF2/SCRIB/SMAD3/WNT5A/IL16/CDH13/ITGA2/PDGFB/FGF8/CCR4/SCG2
GO_POSITIVE_REGULATION_OF_CATABOLIC_PROCESS	GO_POSITIVE_REGULATION_OF_CATABOLIC_PROCESS	385	0.315503	1.54452	0.000218245	0.00306272	0.00215922	4922	tags=23%, list=15%, signal=19%	HSPB8/TRIM21/SMURF1/TRIM71/HMOX1/EZR/OPTN/TP53INP2/MAPK3/SOX9/HK2/ZC3HAV1/RC3H1/RILP/KDR/WAC/PLK3/BCL2L11/ZFAND2A/MYLIP/DTX3L/CHFR/RNF19B/TFEB/TRIM22/TP53INP1/CPEB3/NEDD4L/LDLR/TNFAIP3/ABCD1/CBFA2T3/ARIH1/IRGM/PIP4K2C/EGF/HSP90AA1/NUPR1/MDM2/EGLN2/VPS13D/BTG2/DAB2IP/ROCK2/GSK3A/FURIN/SMCR8/NSF/TMEM59/UPF1/RNF152/DNAJB2/TOB1/STK11/NKD2/BECN1/TRIB2/PNPT1/LRP2/RUFY4/MID2/PIK3CB/LRP1/TNRC6A/HSPA1B/GP…
GO_EPOXYGENASE_P450_PATHWAY	GO_EPOXYGENASE_P450_PATHWAY	17	0.551212	1.54372	0.0391799	0.128982	0.0909321	1252	tags=24%, list=4%, signal=23%	CYP1A1/CYP2S1/CYP4F12/CYP2G1P
GO_GRANULOCYTE_MIGRATION	GO_GRANULOCYTE_MIGRATION	99	0.375928	1.54364	0.00430416	0.0273381	0.0192733	2904	tags=22%, list=9%, signal=20%	CCL22/CCL5/MAPK3/CXCL10/CCL26/S100A9/CSF1/IL1RN/CXCL1/CCL17/CXCL11/CX3CL1/CXADR/AKIRIN1/CCL2/PIK3CD/PREX1/JAM3/S100A8/VAV1/MAPK14/IL1R1
GO_RECEPTOR_RECYCLING	GO_RECEPTOR_RECYCLING	29	0.482097	1.54265	0.0268037	0.0999391	0.0704571	6838	tags=45%, list=21%, signal=36%	OPTN/ACHE/EHD3/LMTK2/REP15/NSF/ARFGEF2/VAMP3/CHMP5/BVES/SCRIB/PSEN1/NSG1
GO_POSITIVE_REGULATION_OF_RHO_PROTEIN_SIGNAL_TRANSDUCTION	GO_POSITIVE_REGULATION_OF_RHO_PROTEIN_SIGNAL_TRANSDUCTION	24	0.504744	1.54235	0.0307263	0.108916	0.0767855	9408	tags=62%, list=29%, signal=45%	F2R/ARRB1/PDGFRB/F2RL1/LPAR6/GPR20/APOA1/GPR17/GPR18/AKAP13/SYNPO2L/GPR65/GPR4/GPR55/ROBO1
GO_DIVALENT_INORGANIC_CATION_HOMEOSTASIS	GO_DIVALENT_INORGANIC_CATION_HOMEOSTASIS	399	0.313591	1.54228	0.000216216	0.00306272	0.00215922	4679	tags=24%, list=14%, signal=20%	KCNK3/P2RX2/CCL5/ABL2/ATP2B4/PLCG2/HAP1/SLC8A3/PML/TMEM165/TRPV6/CXCL10/S100A9/GRIN2D/CALR/ADCY5/HRC/P2RY6/RYR2/F2R/ATP2A2/CCRL2/C1QTNF1/SWAP70/RYR3/PLCB2/GIPR/CXCR4/CHD7/CXCL11/SLC30A7/PKHD1/GPR157/HTR2B/CX3CL1/F2RL1/ITPR1/GATA2/ATP13A4/LPAR6/GNA15/TPCN2/GPR20/SLC24A2/CIB2/FAM20A/DRD1/MIR199A1/HTR2C/ATP2A3/CCR1/GNB1/TMEM178A/BDKRB1/CALB1/IL13/TMC8/MIR1-2/S100A8/CCR3/SCGN/ATP13A5/ATP13A3/S1PR3/NP…
GO_LEUKOCYTE_AGGREGATION	GO_LEUKOCYTE_AGGREGATION	12	0.603793	1.54072	0.0394229	0.129314	0.0911662	2600	tags=33%, list=8%, signal=31%	S100A9/NR4A3/STK10/S100A8
GO_CGMP_MEDIATED_SIGNALING	GO_CGMP_MEDIATED_SIGNALING	25	0.498606	1.54065	0.0310695	0.109775	0.0773912	3853	tags=32%, list=12%, signal=28%	NPR1/RUNDC3A/PRKAR1A/HTR2B/NPPC/HTR2C/ADORA2B/PTK2B
GO_CELLULAR_RESPONSE_TO_DSRNA	GO_CELLULAR_RESPONSE_TO_DSRNA	21	0.523228	1.54064	0.0372545	0.124365	0.0876771	4564	tags=43%, list=14%, signal=37%	IFNB1/IFIT1/DDX58/IFIH1/TMEM173/TLR3/ZCCHC3/RIOK3/PDE12
GO_REGULATION_OF_AUTOPHAGY_OF_MITOCHONDRION_IN_RESPONSE_TO_MITOCHONDRIAL_DEPOLARIZATION	GO_REGULATION_OF_AUTOPHAGY_OF_MITOCHONDRION_IN_RESPONSE_TO_MITOCHONDRIAL_DEPOLARIZATION	12	0.603554	1.54011	0.0394229	0.129314	0.0911662	343	tags=25%, list=1%, signal=25%	SMURF1/OPTN/HK2
GO_INTRACELLULAR_RECEPTOR_SIGNALING_PATHWAY	GO_INTRACELLULAR_RECEPTOR_SIGNALING_PATHWAY	244	0.32908	1.53981	0.000419111	0.00490338	0.00345688	5322	tags=26%, list=16%, signal=22%	ALDH1A2/NR2E3/CYP26A1/DHX58/NKX3-1/DDX60/IRF7/PML/DDX58/PADI2/IFIH1/CALR/CYP24A1/PPARG/TMEM173/DHRS3/NPLOC4/NR4A3/TNFAIP3/NR5A1/PUM2/DAXX/NR2F6/IRGM/TAB2/EGLN2/ACTN4/KMT2D/TRIP4/IRAK2/PTPN22/EP300/DNAJA1/KDM3A/NFKBIA/UBR5/NR6A1/RNF6/GRIP1/ZBTB7A/CCNE1/NR2C1/HSPA1B/NCOR2/CBFB/ALOX15/ARID1A/ZCCHC3/NR2F1/STRN3/NLRX1/DDX5/VDR/RIOK3/ANKRD17/IKBKG/NR4A1/SAFB/TAB3/CASP8/ESRRA/FKBP4/RORC
GO_PROTEIN_HEXAMERIZATION	GO_PROTEIN_HEXAMERIZATION	12	0.603389	1.53969	0.0400325	0.130524	0.0920195	6608	tags=33%, list=20%, signal=27%	PANX2/OAT/LETM1/LRRC8C
GO_BILE_ACID_AND_BILE_SALT_TRANSPORT	GO_BILE_ACID_AND_BILE_SALT_TRANSPORT	16	0.557268	1.5395	0.0391603	0.128982	0.0909321	9358	tags=62%, list=28%, signal=45%	CEACAM1/AQP9/SLC51A/SLC10A1/ATP8B1/ABCC3/AKR1C1/SLC10A6/NCOA2/NCOA1
GO_PRESYNAPTIC_MODULATION_OF_CHEMICAL_SYNAPTIC_TRANSMISSION	GO_PRESYNAPTIC_MODULATION_OF_CHEMICAL_SYNAPTIC_TRANSMISSION	12	0.602991	1.53867	0.0404389	0.131486	0.0926979	5312	tags=50%, list=16%, signal=42%	RAB26/PRKCG/GIT1/SYT7/SYT9/PLEKHG5
GO_RESPONSE_TO_PURINE_CONTAINING_COMPOUND	GO_RESPONSE_TO_PURINE_CONTAINING_COMPOUND	132	0.358075	1.53833	0.00456148	0.0285309	0.0201143	4316	tags=25%, list=13%, signal=22%	P2RX2/EZR/SLC8A3/SLC6A3/AQP9/STAT1/PPARG/PCK1/P2RY6/VGF/RYR2/HSPA5/RYR3/RAP1A/PTAFR/REN/KCNJ11/THBD/P2RY2/HMGCS1/SLC6A4/CIB2/RAPGEF2/DUSP1/PNPT1/TRPM2/KCNE1/AACS/ADORA2A/PTK2B/CACNA1S/KCNQ1/AGXT
GO_CELLULAR_RESPONSE_TO_VASCULAR_ENDOTHELIAL_GROWTH_FACTOR_STIMULUS	GO_CELLULAR_RESPONSE_TO_VASCULAR_ENDOTHELIAL_GROWTH_FACTOR_STIMULUS	53	0.419658	1.53774	0.0162602	0.0714216	0.0503522	6190	tags=34%, list=19%, signal=28%	FOXC1/PGF/KDR/PRKD2/PDGFRB/NRP2/DLL4/GAB1/NUS1/EGR3/DAB2IP/MAPK14/SPRY2/MAP2K3/NR4A1/NOTCH1/ERN1/SEMA6A
GO_DEVELOPMENTAL_MATURATION	GO_DEVELOPMENTAL_MATURATION	237	0.329691	1.5374	0.000420168	0.00490338	0.00345688	6607	tags=29%, list=20%, signal=23%	ALDH1A2/KLF2/CDH5/RND1/PAEP/EPAS1/BHLHA15/NTN4/PPARG/ACVRL1/FLVCR1/IL15/RUNX2/DEFB1/LHX6/FZD5/YWHAZ/REN/REC8/BTK/CX3CL1/SOX8/FOXO3/NPPC/GATA2/MYOC/BAIAP3/DAB2IP/POU2F2/RELN/ID2/HES5/ZBTB7A/ANKS1A/NSUN2/FGFR3/PICK1/STXBP1/SNX19/CBFB/PTK2B/G6PD/MSX2/ANKRD17/RET/FAT4/PLD6/EPO/AGRN/BLOC1S3/NF1/CATSPER3/ROPN1B/DLG4/SLC26A6/TBX6/PICALM/HIF1A/TMEM79/FAM20C/PRKACA/WNT5A/KCNIP2/CDK5R1/YTHDF2/RYR1/ASCL1/AN…
GO_MACROPHAGE_DIFFERENTIATION	GO_MACROPHAGE_DIFFERENTIATION	34	0.462783	1.53676	0.0240161	0.0922073	0.0650061	5527	tags=38%, list=17%, signal=32%	INHBA/CSF1/LIF/HCLS1/GATA2/PRKCA/ID2/ZBTB46/CDC42/CSF1R/INHA/CASP8/RIPK1
GO_REGULATION_OF_PHOSPHOLIPASE_C_ACTIVITY	GO_REGULATION_OF_PHOSPHOLIPASE_C_ACTIVITY	38	0.450544	1.53653	0.0200202	0.0824142	0.058102	5763	tags=34%, list=18%, signal=28%	ABL2/P2RY6/PLCB2/PTAFR/PDGFRB/HTR2B/GNA15/KIT/EGFR/GNAQ/TXK/BICD1/FGF2
GO_CELLULAR_RESPONSE_TO_EXTERNAL_STIMULUS	GO_CELLULAR_RESPONSE_TO_EXTERNAL_STIMULUS	291	0.322214	1.53642	0.000422922	0.00490693	0.00345939	3726	tags=21%, list=11%, signal=19%	HMOX1/IRF1/ENG/CPEB4/TNFRSF10A/ICAM1/MAPK3/PMAIP1/SOX9/GADD45A/RRAGD/BHLHA15/NIM1K/LCN2/CYP24A1/PPARG/RRAGC/EIF2AK2/PCK1/WIPI1/EIF2AK3/IL15/INHBB/HSPA5/MYD88/RYR3/MAP1LC3B/HNRNPL/ARHGAP35/AOC1/FAS/AQP3/HABP4/CD68/MDM2/P2RY2/NAMPT/CIB2/TNFRSF8/WNT4/DSC2/GABARAPL1/TLR3/WNT11/SLC38A3/IL13/RNF152/BECN1/WDR59/PICK1/HSPA8/CACNB3/USF1/TNRC6A/UCN2/FAM107A/ZFYVE1/TSC1/ADORA2B/EGFR/BMPR2/GSDMD
GO_REGULATION_OF_PHAGOCYTOSIS	GO_REGULATION_OF_PHAGOCYTOSIS	78	0.388371	1.53604	0.00895219	0.0464908	0.032776	5080	tags=29%, list=15%, signal=25%	CD300LF/CALR/MERTK/PPARG/IL15/IL15RA/RAP1A/F2RL1/GATA2/CCL2/PRKCG/APOA1/FGR/TUB/STAP1/SIRPB1/RAB31/LRP1/ALOX15/SYT7/DNM2/MYO18A/SFTPA1
GO_REGULATION_OF_SYNAPTIC_TRANSMISSION_GLUTAMATERGIC	GO_REGULATION_OF_SYNAPTIC_TRANSMISSION_GLUTAMATERGIC	51	0.422185	1.53562	0.0161616	0.0711859	0.0501861	3853	tags=33%, list=12%, signal=29%	MAPK8IP2/TPRG1L/OPHN1/GRM2/KMO/GRM8/CACNG8/CCL2/DRD1/GRM6/NLGN2/RELN/SHANK3/STXBP1/EGFR/ADORA2A/PTK2B
GO_POSITIVE_REGULATION_OF_MULTI_ORGANISM_PROCESS	GO_POSITIVE_REGULATION_OF_MULTI_ORGANISM_PROCESS	161	0.346716	1.53561	0.00308452	0.021578	0.0152125	2144	tags=16%, list=7%, signal=15%	LGALS9/TRIM21/DHX58/TMPRSS2/DDX60/OPTN/IFIT1/CCL5/MAPK3/INHBA/TRIM38/LHFPL2/BCL2L11/INHBB/P4HB/PGC/CACNA1H/PTAFR/PUM2/ADARB1/ADAR/F2RL1/DDX3X/PRKCA/EP300/OSBP
GO_POSITIVE_REGULATION_OF_CELL_MORPHOGENESIS_INVOLVED_IN_DIFFERENTIATION	GO_POSITIVE_REGULATION_OF_CELL_MORPHOGENESIS_INVOLVED_IN_DIFFERENTIATION	136	0.355587	1.53547	0.00412882	0.0265416	0.0187118	4590	tags=25%, list=14%, signal=22%	CDH4/NEDD9/CALR/SEMA7A/UNC13D/L1CAM/LRP8/RREB1/SEMA5A/PLXNB3/WNT3A/FGB/PLXNA3/SKIL/NDEL1/PREX1/MYOC/APOA1/RAB21/RELN/STK11/CDC42/CXCL12/LRP1/MACF1/BMPR2/MAP1B/GDI1/CDKL5/CRK/FN1/TRIOBP/PLXNB2/ARPC2
GO_NEPHRON_MORPHOGENESIS	GO_NEPHRON_MORPHOGENESIS	72	0.392978	1.53544	0.0115877	0.0563628	0.0397357	8936	tags=42%, list=27%, signal=30%	PGF/KLHL3/SOX9/STAT1/LIF/PDGFRB/SOX8/PAX8/PBX1/WNT4/SIX1/WNT11/HES5/HOXD11/GDNF/FAT4/DLG1/FMN1/FGF1/FGF2/HOXA11/HES1/EYA1/BMP2/CTNNB1/LAMA5/IRX3/FGF8/GZF1/LGR4
GO_NEURAL_CREST_CELL_DIFFERENTIATION	GO_NEURAL_CREST_CELL_DIFFERENTIATION	77	0.388643	1.53493	0.00933631	0.0481277	0.03393	5280	tags=30%, list=16%, signal=25%	ALDH1A2/FOXC1/MAPK3/SOX9/FRZB/SEMA7A/KBTBD8/SEMA5A/NRP2/HTR2B/SOX8/RDH10/SEMA4C/SOX11/BMPR1A/PITX2/MAPK1/GBX2/FN1/RET/GDNF/SEMA3A/SEMA3G
GO_NEGATIVE_REGULATION_OF_LEUKOCYTE_DIFFERENTIATION	GO_NEGATIVE_REGULATION_OF_LEUKOCYTE_DIFFERENTIATION	79	0.387186	1.53425	0.00837076	0.0443921	0.0312964	4421	tags=24%, list=13%, signal=21%	IFNB1/CEACAM1/IRF1/IFNL1/INHBA/RC3H1/ZBTB7B/GATA2/RC3H2/TLR3/TMEM178A/ID2/ZBTB46/SOCS1/NFKBID/CBFB/DTX1/INHA/CDK6
GO_ANTIGEN_PROCESSING_AND_PRESENTATION_OF_EXOGENOUS_PEPTIDE_ANTIGEN_VIA_MHC_CLASS_I	GO_ANTIGEN_PROCESSING_AND_PRESENTATION_OF_EXOGENOUS_PEPTIDE_ANTIGEN_VIA_MHC_CLASS_I	75	0.390399	1.53372	0.0107745	0.0532791	0.0375618	4039	tags=25%, list=12%, signal=22%	TAP2/CALR/PSMB8/TAP1/PSMB9/PSMB10/B2M/HLA-F/PSME4/PSME2/VAMP8/HLA-E/TAPBP/HLA-A/PSMD11/HLA-B/NCF2/VAMP3/PSMD5
GO_REGULATION_OF_SUBSTRATE_ADHESION_DEPENDENT_CELL_SPREADING	GO_REGULATION_OF_SUBSTRATE_ADHESION_DEPENDENT_CELL_SPREADING	43	0.438011	1.53311	0.01954	0.0809684	0.0570827	4968	tags=40%, list=15%, signal=34%	NEDD9/CALR/GBP1/UNC13D/RREB1/KANK1/FGB/ACTN4/PREX1/MYOC/APOA1/CDC42/CRK/TRIOBP/PTK2/ARPC2/DNM2
GO_POSITIVE_REGULATION_OF_ION_TRANSPORT	GO_POSITIVE_REGULATION_OF_ION_TRANSPORT	212	0.333012	1.53261	0.000628799	0.00663052	0.00467452	5204	tags=29%, list=16%, signal=24%	P2RX2/RAB3B/CCL5/PLCG2/HAP1/CXCL10/RNF207/EHD3/P2RY6/CTSS/RYR2/F2R/PTAFR/CXCL11/TRPV3/PDGFRB/KCNJ11/GLRX/CX3CL1/KMO/ARC/VAMP8/GJC2/STK39/CCL2/ACTN4/CHRNB2/SLC6A4/PRSS8/DRD1/CRH/APOA1/GRM6/CCR1/KCNH2/BDKRB1/SLC38A3/IL13/MIR1-2/RELN/KCNC1/ATP1B2/SHANK3/CACNB3/STXBP1/CXCL12/KCNE1/ADORA2A/G6PD/KCNQ1/PDZK1/BAX/GDNF/TRH/WNK2/SLC9A1/DNM2/ATP1B3/PLA2G10/DRD2/DLG1
GO_REGULATION_OF_HORMONE_LEVELS	GO_REGULATION_OF_HORMONE_LEVELS	432	0.309932	1.5326	0.000221239	0.00306272	0.00215922	5357	tags=26%, list=16%, signal=22%	ALDH1A2/CYP26A1/CYP1A1/NKX3-1/CCL5/PTPRN2/AKR1B10/ACHE/ALDH1A3/INHBA/KLF7/DHRS2/KLK6/CGA/GCNT4/ACE/ACVR1C/IL1RN/ADCY5/DHRS3/VGF/LIF/SLC22A1/C1QTNF1/INHBB/CTSZ/GIPR/NR5A1/CACNA1H/DYNLL1/CHGA/CHD7/RAB11FIP1/RAP1A/ARRB1/REN/DIO1/FAM129B/MAFA/KCNJ11/BTK/ZMPSTE24/DIO3/HSD17B3/FAM3B/SOX8/VAMP8/ITPR1/BRSK2/FGB/PAX8/SULT1A1/FOXL2/PRKCA/RDH10/NR0B2/SMPD3/CES1/CRH/WNT4/HTR2C/APOA1/BAIAP3/FURIN/UBE2Q1/CLCN2…
GO_REGULATION_OF_EXTRACELLULAR_MATRIX_DISASSEMBLY	GO_REGULATION_OF_EXTRACELLULAR_MATRIX_DISASSEMBLY	13	0.587924	1.53238	0.0407212	0.131989	0.0930522	7114	tags=54%, list=22%, signal=42%	FGFR4/LRP1/IL6/DPP4/DDR2/CLASP2/FAP
GO_CELLULAR_RESPONSE_TO_STEROL	GO_CELLULAR_RESPONSE_TO_STEROL	22	0.512584	1.53213	0.0366881	0.123426	0.0870157	3593	tags=36%, list=11%, signal=32%	INHBA/ABCA1/GRAMD1B/LRP8/INSIG1/HMGCS1/NFE2L1/AACS
GO_TOLERANCE_INDUCTION	GO_TOLERANCE_INDUCTION	18	0.538815	1.53184	0.0429211	0.13693	0.0965359	1774	tags=22%, list=5%, signal=21%	LGALS9/CD274/TNFAIP3/HLA-E
GO_LIPID_LOCALIZATION	GO_LIPID_LOCALIZATION	335	0.316907	1.53182	0.000213584	0.00306272	0.00215922	6389	tags=28%, list=19%, signal=23%	APOL6/APOL3/APOL2/APOD/NKX3-1/CEACAM1/STRA6/PLSCR1/APOL1/PLA2G2F/PLA2G4F/XKR6/PITPNM2/INHBA/AQP9/NPC1L1/ABCA1/ACSL1/ACE/PPARG/ATP11A/ACVR1C/LIPG/ABCA6/C1QTNF1/GRAMD1B/KCNN4/LDLR/ABCC4/SLC51A/MFSD2A/ABCD1/OSBPL3/REN/ABCA9/EGF/GULP1/MFSD2B/PRKAG2/PQLC1/CES1/NPC1/APOL4/SLC10A1/PITPNM1/CRH/APOA1/OSBP/NUS1/NFKBIA/OSBPL2/APOBR/FITM1/LCAT/ANO7/ESYT2/LRP1/IL6/PLTP/CETP/SPNS3/STARD4/ABCA4/PLEKHA8/ATP9B/PN…
GO_CELL_ACTIVATION_INVOLVED_IN_IMMUNE_RESPONSE	GO_CELL_ACTIVATION_INVOLVED_IN_IMMUNE_RESPONSE	591	0.300903	1.53177	0.000220264	0.00306272	0.00215922	3949	tags=20%, list=12%, signal=18%	LGALS9/RAB37/BST2/IFNB1/HMOX1/CEACAM1/HSPA6/PTPRN2/PLCG2/ICAM1/S100P/PADI2/IFNL1/TMEM63A/CRISPLD2/ANPEP/RC3H1/S100A9/CTSH/ALOX5/HK3/CTSD/LCN2/ATP11A/TMEM173/CXCL1/TOM1/B2M/TMBIM1/HLA-F/ZBTB7B/CTSS/MVP/CEACAM6/ITGAM/SH2D1B/UNC13D/SWAP70/GAB2/CTSA/CTSZ/NR4A3/DYNLL1/CHGA/RAP1A/PTAFR/PAXIP1/AOC1/BTK/F2RL1/VAMP8/CHI3L1/HSP90AA1/GATA2/TFRC/CD68/DDX3X/ADAM10/KIT/PARP3/PIK3CD/DNAJC5/TMC6/TCN1/RC3H2/DYNC1…
GO_EPITHELIAL_CELL_DIFFERENTIATION_INVOLVED_IN_KIDNEY_DEVELOPMENT	GO_EPITHELIAL_CELL_DIFFERENTIATION_INVOLVED_IN_KIDNEY_DEVELOPMENT	38	0.449085	1.53155	0.0206269	0.0838651	0.0591249	5850	tags=32%, list=18%, signal=26%	PODXL/STAT1/LIF/MYO1E/BASP1/PAX8/KLF15/NPHS1/GDNF/FAT4/PTPRO/NOTCH1
GO_NEGATIVE_REGULATION_OF_PLATELET_ACTIVATION	GO_NEGATIVE_REGULATION_OF_PLATELET_ACTIVATION	18	0.538599	1.53122	0.0431245	0.13722	0.0967397	2846	tags=28%, list=9%, signal=25%	CEACAM1/NOS3/C1QTNF1/THBD/PDGFA
GO_MYELOID_LEUKOCYTE_MEDIATED_IMMUNITY	GO_MYELOID_LEUKOCYTE_MEDIATED_IMMUNITY	481	0.306215	1.53057	0.000220751	0.00306272	0.00215922	3913	tags=20%, list=12%, signal=18%	LGALS9/RAB37/BST2/HMOX1/CEACAM1/HSPA6/PTPRN2/S100P/DDX58/PADI2/TMEM63A/CRISPLD2/ANPEP/S100A9/CTSH/ALOX5/HK3/CTSD/LCN2/ACE/ATP11A/TMEM173/CXCL1/TOM1/B2M/TMBIM1/SPON2/CTSS/MVP/CEACAM6/ITGAM/SERPINB9/UNC13D/GAB2/CTSA/CTSZ/NR4A3/DYNLL1/CHGA/RAP1A/PTAFR/AOC1/BTK/F2RL1/VAMP8/CHI3L1/HSP90AA1/GATA2/CD68/DDX3X/HLA-E/ADAM10/KIT/PIK3CD/DNAJC5/TMC6/TCN1/DYNC1H1/IDH1/RASGRP1/DOK3/SLC15A4/FRK/IL13/STK10/PSMD11…
GO_REGULATION_OF_MEMBRANE_INVAGINATION	GO_REGULATION_OF_MEMBRANE_INVAGINATION	14	0.575967	1.53047	0.0394469	0.129314	0.0911662	3672	tags=43%, list=11%, signal=38%	PPARG/F2RL1/GATA2/STAP1/RAB31/ALOX15
GO_CELLULAR_RESPONSE_TO_LOW_DENSITY_LIPOPROTEIN_PARTICLE_STIMULUS	GO_CELLULAR_RESPONSE_TO_LOW_DENSITY_LIPOPROTEIN_PARTICLE_STIMULUS	17	0.546219	1.52974	0.044255	0.139233	0.0981595	1980	tags=29%, list=6%, signal=28%	ABCA1/PPARG/LDLR/HMGCS1/NPC1
GO_MALE_SEX_DETERMINATION	GO_MALE_SEX_DETERMINATION	10	0.631382	1.52949	0.0494003	0.149871	0.105659	1020	tags=20%, list=3%, signal=19%	SOX9/NR5A1
GO_CELLULAR_RESPONSE_TO_CHOLESTEROL	GO_CELLULAR_RESPONSE_TO_CHOLESTEROL	18	0.537956	1.52939	0.0437347	0.138605	0.0977165	3593	tags=39%, list=11%, signal=35%	INHBA/ABCA1/GRAMD1B/LRP8/HMGCS1/NFE2L1/AACS
GO_HIGH_DENSITY_LIPOPROTEIN_PARTICLE_ASSEMBLY	GO_HIGH_DENSITY_LIPOPROTEIN_PARTICLE_ASSEMBLY	12	0.599328	1.52933	0.0438935	0.138739	0.0978106	6315	tags=50%, list=19%, signal=40%	ABCA1/APOA1/LCAT/ZDHHC8/APOA5/PRKACA
GO_POSITIVE_REGULATION_OF_CHOLESTEROL_EFFLUX	GO_POSITIVE_REGULATION_OF_CHOLESTEROL_EFFLUX	15	0.564015	1.52919	0.0420646	0.135021	0.0951899	3716	tags=33%, list=11%, signal=30%	ABCA1/APOA1/NFKBIA/LRP1/PLTP
GO_BONE_MORPHOGENESIS	GO_BONE_MORPHOGENESIS	96	0.373424	1.52918	0.00569917	0.0338464	0.0238617	3839	tags=24%, list=12%, signal=21%	FOXC1/MMP13/COL6A1/SOX9/DHRS3/COL27A1/RUNX2/INSIG2/INSIG1/SKI/CHSY1/ZMPSTE24/NPPC/FGF18/FREM1/SMPD3/COL20A1/IMPAD1/FGFR3/SERPINH1/POR/BMPR2/SP5
GO_ERYTHROCYTE_MATURATION	GO_ERYTHROCYTE_MATURATION	12	0.599258	1.52915	0.0438935	0.138739	0.0978106	7977	tags=58%, list=24%, signal=44%	KLF2/FLVCR1/ZBTB7A/G6PD/EPO/HBZ/L3MBTL3
GO_SECRETORY_GRANULE_ORGANIZATION	GO_SECRETORY_GRANULE_ORGANIZATION	24	0.500364	1.52897	0.0349162	0.119494	0.0842431	6350	tags=46%, list=19%, signal=37%	ABCA1/F2R/DTNBP1/CCDC136/BAIAP3/LYST/SNX19/AGFG1/TBC1D20/BLOC1S3/TMF1
GO_REGULATION_OF_OSTEOBLAST_DIFFERENTIATION	GO_REGULATION_OF_OSTEOBLAST_DIFFERENTIATION	95	0.373918	1.52857	0.00630851	0.0363312	0.0256135	6362	tags=39%, list=19%, signal=32%	RASSF2/SMOC1/ID4/IFITM1/RUNX2/ID3/SKI/NPPC/FBN2/ID1/WNT4/IL6ST/SOX11/ID2/TOB1/BMPR1A/SMAD6/IL6/BMPR2/DDR2/SMAD5/MSX2/DDX5/CDK6/PTK2/AXIN2/SMAD1/ESRRA/TRPM4/SUCO/HOXA2/NOTCH1/BMP6/WNT7B/FAM20C/PRKACA/SMAD3
GO_POSITIVE_REGULATION_OF_HEMOPOIESIS	GO_POSITIVE_REGULATION_OF_HEMOPOIESIS	148	0.349104	1.52839	0.00369307	0.024376	0.0171851	3546	tags=22%, list=11%, signal=19%	LGALS9/FOXC1/ISG15/DUSP10/INHBA/CSF1/STAT1/IL15/LIF/ZBTB7B/EVI2B/HCLS1/BTK/FOXO3/GATA2/FLT3LG/PRKCA/ATXN1L/RASGRP1/CCR1/EGR3/ID2/ZBTB1/ZBTB46/MAPK14/SASH3/MALT1/SOCS1/HSPA1B/SCIN/NFKBID/CBFB
GO_POSITIVE_REGULATION_OF_INTERLEUKIN_12_PRODUCTION	GO_POSITIVE_REGULATION_OF_INTERLEUKIN_12_PRODUCTION	23	0.505976	1.52821	0.0355644	0.120843	0.0851942	2851	tags=26%, list=9%, signal=24%	LGALS9/IRF1/MAPK11/IRF5/TLR3/MAPK14
GO_POSITIVE_REGULATION_OF_NEURON_PROJECTION_DEVELOPMENT	GO_POSITIVE_REGULATION_OF_NEURON_PROJECTION_DEVELOPMENT	238	0.327726	1.52815	0.000421585	0.00490338	0.00345688	4660	tags=22%, list=14%, signal=19%	SMURF1/CDH4/ABL2/S100A9/PTK6/SEMA7A/PPP2R5B/L1CAM/HSPA5/LRP8/CPEB3/NEDD4L/ENC1/RAP1A/RASAL1/APBB1/CPNE5/ARHGAP35/SEMA5A/PLXNB3/MARK2/CX3CL1/EPHA3/WNT3A/PLXNA3/SKIL/NDEL1/RAPGEF2/EP300/DAB2IP/RAB21/RELN/GRIP1/STK11/NPTN/SHANK3/CXCL12/GPRC5B/LRP1/MACF1/BMPR2/MAP1B/PTK2B/GDI1/CDKL5/ITSN2/FN1/FMR1/CNTF/PLXNB2/ZNF804A/RET
GO_REGULATION_OF_ACTIN_FILAMENT_BASED_PROCESS	GO_REGULATION_OF_ACTIN_FILAMENT_BASED_PROCESS	338	0.316078	1.52798	0.000215008	0.00306272	0.00215922	5517	tags=28%, list=17%, signal=24%	BST2/RND1/ABL2/ICAM1/BIN1/CCL26/CDC42EP3/KANK4/RNF207/RHOV/GATA4/RYR2/ARHGEF10/ATP2A2/SWAP70/TMOD1/RHOU/MYBPC3/TENM1/HCLS1/PPM1E/DAPK3/VANGL2/ARHGAP35/ARHGEF10L/PDGFRB/ASAP3/SEMA5A/KANK1/CX3CL1/KANK3/F2RL1/EPHA3/GRHL3/RHOBTB1/WIPF2/ID1/LIMCH1/RHOB/PREX1/MYOC/WNT4/APOA1/DSC2/WHAMM/ROCK2/NCK2/WNT11/ARPC5L/MIR1-2/JAM3/PDGFA/LMOD1/PICK1/SHANK3/STAP1/SYNPO/CDC42/TRPM2/CXCL12/LRP1/SIGLEC15/CSF1R/FAM107…
GO_POSITIVE_REGULATION_OF_CALCIUM_ION_DEPENDENT_EXOCYTOSIS	GO_POSITIVE_REGULATION_OF_CALCIUM_ION_DEPENDENT_EXOCYTOSIS	22	0.510776	1.52672	0.0386929	0.127821	0.0901136	5347	tags=41%, list=16%, signal=34%	CACNA1I/SCAMP5/CACNA1H/STXBP1/CACNA1G/STX1A/SYT7/SYT9/SYT10
GO_POSITIVE_REGULATION_OF_RECEPTOR_INTERNALIZATION	GO_POSITIVE_REGULATION_OF_RECEPTOR_INTERNALIZATION	20	0.523691	1.52647	0.0386629	0.127811	0.0901065	5184	tags=40%, list=16%, signal=34%	PLCG2/ARRB1/EGF/WNT3A/TBC1D5/PICK1/FMR1/DRD2
GO_POSITIVE_REGULATION_OF_STEROID_BIOSYNTHETIC_PROCESS	GO_POSITIVE_REGULATION_OF_STEROID_BIOSYNTHETIC_PROCESS	17	0.545015	1.52637	0.045067	0.140736	0.0992189	8816	tags=53%, list=27%, signal=39%	CGA/WNT4/POR/STARD4/FGF1/BMP6/MIR182/PPARGC1A/SREBF1
GO_REGULATION_OF_NATURAL_KILLER_CELL_ACTIVATION	GO_REGULATION_OF_NATURAL_KILLER_CELL_ACTIVATION	28	0.480114	1.52631	0.031992	0.111672	0.0787288	2656	tags=32%, list=8%, signal=30%	PRDM1/IL15/HLA-F/MICA/FLT3LG/HLA-E/PTPN22/RASGRP1/ZBTB1
GO_DRUG_TRANSPORT	GO_DRUG_TRANSPORT	170	0.341699	1.52585	0.00268318	0.0196066	0.0138226	7261	tags=36%, list=22%, signal=28%	SLC1A1/RAB3B/STRA6/SLC6A3/INHBA/MAPK15/ABCG2/SLC22A1/DTNBP1/SYT5/SFXN5/SLC38A7/SLC4A11/CHRNB2/DRD1/TCN1/CRH/SLC6A17/SLC6A8/SLC1A3/SLC15A4/SLC38A3/SLC52A3/SLC52A1/SLC6A20/LRP2/SLC25A42/CXCL12/SLC16A12/AMN/SLC52A2/ADORA2A/SLC25A18/SLC25A1/SFXN1/SLC25A30/TOR1A/PDZK1/ATP8B1/SYT7/GDNF/SYT9/SLC31A1/TCN2/KCNJ10/SLC25A24/DRD2/SYT10/HBG2/SLC26A6/SLC25A32/SYT15/PSEN1/SLC22A5/SLC5A6/SLC38A9/CHRNA4/HBZ/SLC25…
GO_SEX_DIFFERENTIATION	GO_SEX_DIFFERENTIATION	222	0.329339	1.52526	0.000419992	0.00490338	0.00345688	3187	tags=21%, list=10%, signal=19%	FOXC1/NKX3-1/STRA6/ICAM1/INHBA/NOS3/SOX9/MERTK/LHFPL2/BCL2L11/GATA4/VGF/CDKL2/INHBB/TEX19/HSPA5/NR5A1/CHD7/LRRC6/ARRB1/REN/REC8/PDGFRB/BASP1/HSD17B3/SOX8/FOXO3/FOXL2/NUPR1/PBX1/RDH10/KIT/HMGCS1/KMT2B/KDM5A/WNT4/IDH1/HOXA9/TLR3/TBX3/ASB1/BMPR1A/ZFPM2/LRP2/CNTFR/HOXA10
GO_LIPID_GLYCOSYLATION	GO_LIPID_GLYCOSYLATION	10	0.628627	1.52281	0.0528563	0.156721	0.110488	8010	tags=70%, list=24%, signal=53%	ST3GAL4/B3GALT1/GBGT1/GLT6D1/B4GALNT1/ST3GAL2/SLC35C1
GO_AUTOPHAGY_OF_MITOCHONDRION	GO_AUTOPHAGY_OF_MITOCHONDRION	70	0.392179	1.52268	0.0134721	0.0624629	0.0440363	2841	tags=20%, list=9%, signal=18%	SMURF1/OPTN/SPATA18/ATG9B/HK2/SQSTM1/WIPI1/FZD5/MAP1LC3B/MARK2/VPS13D/GABARAPL1/GSK3A/BECN1
GO_REGULATION_OF_AXON_GUIDANCE	GO_REGULATION_OF_AXON_GUIDANCE	41	0.43939	1.52261	0.0222132	0.0876913	0.0618224	6473	tags=44%, list=20%, signal=35%	ZSWIM6/SEMA7A/MYCBP2/ZSWIM8/SEMA5A/WNT3A/PLXNA3/SEMA4C/CXCL12/BMPR2/RYK/SEMA3A/TBR1/SEMA3G/PTPRO/SEMA6A/WNT5A/SEMA3B
GO_MESONEPHROS_DEVELOPMENT	GO_MESONEPHROS_DEVELOPMENT	91	0.3745	1.52245	0.00795756	0.0427247	0.0301209	9025	tags=42%, list=27%, signal=30%	FOXC1/PGF/SOX9/REN/BASP1/SOX8/PAX8/PBX1/WNT4/SIX1/WNT11/CALB1/SMAD6/SMAD5/HOXD11/RET/GDNF/FAT4/SMAD1/DLG1/FMN1/FGF1/FGF2/HOXA11/SMAD3/SDC1/HES1/EYA1/BMP2/ARG2/GDF11/CTNNB1/LAMA5/CRLF1/FGF8/GZF1/LGR4/SIM1
GO_CALCIUM_ION_IMPORT_INTO_CYTOSOL	GO_CALCIUM_ION_IMPORT_INTO_CYTOSOL	11	0.610651	1.52124	0.0463188	0.143273	0.101008	318	tags=27%, list=1%, signal=27%	ATP2B4/SLC8A3/TRPV6
GO_REGULATION_OF_SYNAPTIC_VESICLE_CYCLE	GO_REGULATION_OF_SYNAPTIC_VESICLE_CYCLE	98	0.370299	1.52089	0.00652662	0.0371377	0.0261821	7006	tags=37%, list=21%, signal=29%	RAB3B/GRIPAP1/CSPG5/ATP2A2/DTNBP1/RAP1A/GIPC1/BRSK2/STX1B/PRKCG/CHRNB2/DNAJC5/DRD1/NLGN2/GIT1/STXBP1/STXBP5L/CPLX1/ADORA2B/ADORA2A/STX1A/TOR1A/FMR1/SYT7/SYT9/VPS18/DRD2/PRKAR1B/GRIN3A/GSK3B/BRAF/CDK5R1/PFN2/DGKI/CHRNA4/UNC13B
GO_EPITHELIAL_STRUCTURE_MAINTENANCE	GO_EPITHELIAL_STRUCTURE_MAINTENANCE	23	0.503363	1.52032	0.036963	0.123924	0.0873666	2662	tags=30%, list=8%, signal=28%	MUC4/SOX9/MUC2/LDB2/CXADR/VSIG1/MUC6
GO_REGULATION_OF_PLATELET_ACTIVATION	GO_REGULATION_OF_PLATELET_ACTIVATION	26	0.487368	1.51988	0.035964	0.121607	0.085733	2846	tags=23%, list=9%, signal=21%	CEACAM1/NOS3/C1QTNF1/THBD/PRKCA/PDGFA
GO_REGULATION_OF_REPRODUCTIVE_PROCESS	GO_REGULATION_OF_REPRODUCTIVE_PROCESS	127	0.355797	1.51857	0.00537857	0.0325106	0.02292	3549	tags=21%, list=11%, signal=19%	PAEP/NKX3-1/INHBA/SOX9/CALR/LHFPL2/MAPK15/ACVR1C/LIF/INHBB/DEFB1/NR5A1/CACNA1H/PRKAR1A/PTAFR/SNAI1/NPPC/NUPR1/WNT4/DUSP1/ASTL/STK11/PHLDA2/ZFPM2/OVOL1/GPR3/TACR1
GO_PEPTIDE_CATABOLIC_PROCESS	GO_PEPTIDE_CATABOLIC_PROCESS	25	0.491461	1.51857	0.0370444	0.123924	0.0873666	1016	tags=28%, list=3%, signal=27%	ANPEP/CTSH/ACE/ERAP1/ERAP2/GGT1/TPP1
GO_RETINOL_METABOLIC_PROCESS	GO_RETINOL_METABOLIC_PROCESS	26	0.486905	1.51844	0.0363636	0.122769	0.0865523	1816	tags=19%, list=6%, signal=18%	ALDH1A2/AKR1B10/ALDH1A3/DHRS3/RDH10
GO_NEGATIVE_REGULATION_OF_CYTOKINE_PRODUCTION_INVOLVED_IN_IMMUNE_RESPONSE	GO_NEGATIVE_REGULATION_OF_CYTOKINE_PRODUCTION_INVOLVED_IN_IMMUNE_RESPONSE	17	0.541909	1.51767	0.045676	0.141921	0.100054	2126	tags=29%, list=6%, signal=28%	BST2/IFNB1/HMOX1/HLA-F/APOA1
GO_SODIUM_ION_TRANSMEMBRANE_TRANSPORT	GO_SODIUM_ION_TRANSMEMBRANE_TRANSPORT	118	0.359168	1.51747	0.00680132	0.0381082	0.0268663	5478	tags=31%, list=17%, signal=26%	ATP2B4/SLC8A3/SCNN1G/SCNN1A/BPIFA1/SCNN1B/NEDD4L/ATP1A4/GLRX/STK39/SLC34A2/ACTN4/SLC4A11/SLC24A2/SCN4A/HCN3/ATP1B2/ATP1A3/TRPM2/SLC20A1/ATP4B/PRKCE/KCNK1/SLC12A2/SCN2B/SLC41A1/SLC9C2/HCN4/WNK2/SLC9A1/DNM2/SLC5A10/ATP1B3/DLG1/SCN3A/TRPM4/ASIC4
GO_POSITIVE_REGULATION_OF_EPITHELIAL_CELL_DIFFERENTIATION	GO_POSITIVE_REGULATION_OF_EPITHELIAL_CELL_DIFFERENTIATION	56	0.408023	1.5173	0.0188297	0.0789885	0.0556869	6566	tags=38%, list=20%, signal=30%	CDH5/FOXC1/ATOH8/SOX9/ACVRL1/LIF/PAX8/IL13/VEZF1/S1PR2/MESP1/VDR/PRKCH/GDNF/MIR34A/MIR181A2/NOTCH1/BMP6/ALOX15B/MED1/PTCH2
GO_RESPONSE_TO_EPINEPHRINE	GO_RESPONSE_TO_EPINEPHRINE	13	0.581795	1.5164	0.0455835	0.141819	0.0999821	6315	tags=46%, list=19%, signal=37%	ATP2B4/RYR2/KCNQ1/SLC9A1/PDE4B/PRKACA
GO_REGULATION_OF_VENTRICULAR_CARDIAC_MUSCLE_CELL_ACTION_POTENTIAL	GO_REGULATION_OF_VENTRICULAR_CARDIAC_MUSCLE_CELL_ACTION_POTENTIAL	15	0.559167	1.51604	0.0449096	0.140642	0.0991524	5345	tags=53%, list=16%, signal=45%	BIN1/RNF207/RYR2/DSC2/MIR1-2/JUP/DLG1/TRPM4
GO_REGULATION_OF_CALCIUM_ION_TRANSPORT	GO_REGULATION_OF_CALCIUM_ION_TRANSPORT	191	0.334324	1.51533	0.00167399	0.013589	0.00958026	8223	tags=38%, list=25%, signal=29%	P2RX2/CACNA1B/CCL5/PLCG2/HAP1/PML/ICAM1/BIN1/NOS3/CXCL10/EHD3/HRC/P2RY6/RYR2/F2R/CHD7/CXCL11/TRPV3/PDGFRB/CX3CL1/EGF/GJC2/CCL2/DRD1/CRH/GRM6/CCR1/BDKRB1/IL13/HPCA/MIR1-2/CACNB3/CXCL12/CAMK2G/ADORA2A/PRKCE/PTK2B/G6PD/JSRP1/FMR1/HOMER3/BAX/MIR34A/UBQLN1/EPO/SLC9A1/CORO1A/DRD2/PDE4B/CASQ1/RGN/TRPV2/WNK3/PRKACA/NPPA/IL16/RRAD/UBASH3B/JPH1/CXCL9/CYBA/METTL21C/P2RX5/STAC2/TLR9/STAC3/SLC8B1/F2/HTT/CACNG…
GO_B_CELL_ACTIVATION	GO_B_CELL_ACTIVATION	199	0.3318	1.5137	0.00230415	0.0175373	0.0123638	6224	tags=31%, list=19%, signal=25%	IGHE/BST2/IFNB1/PLCG2/INHBA/IGHM/RC3H1/IRF2BP2/SWAP70/HDAC9/TNFAIP3/PAXIP1/KLF6/DNAJB9/IGHG1/BTK/ICOSLG/WNT3A/TFRC/KIT/PARP3/PIK3CD/CHRNB2/EP300/POU2F2/BATF/IL13/ID2/PLCL2/ZBTB1/ZBTB7A/SASH3/MALT1/BCL3/PELI1/IL6/CD79B/TNFSF13B/GPR183/PTK2B/DOCK11/SUPT6H/TP53BP1/IL7R/INHA/LIG4/BAX/MFNG/CD74/IGHA1/CASP8/TNFRSF13B/AKAP17A/FNIP1/IGHG3/ATP11C/CD27/FZD9/DOCK10/POU1F1/CR2
GO_POSITIVE_REGULATION_OF_AMINE_TRANSPORT	GO_POSITIVE_REGULATION_OF_AMINE_TRANSPORT	25	0.489774	1.51336	0.0394344	0.129314	0.0911662	5184	tags=44%, list=16%, signal=37%	RAB3B/KMO/CHRNB2/SLC38A3/STXBP1/CXCL12/ADORA2A/STX1A/GDNF/TRH/DRD2
GO_REGULATION_OF_RECEPTOR_LOCALIZATION_TO_SYNAPSE	GO_REGULATION_OF_RECEPTOR_LOCALIZATION_TO_SYNAPSE	16	0.547799	1.51334	0.0442067	0.139174	0.0981174	8449	tags=50%, list=26%, signal=37%	GRIPAP1/RAP1A/ADAM10/NPTN/CNIH2/ARHGAP44/GHSR/GRASP
GO_REGULATION_OF_GLIAL_CELL_DIFFERENTIATION	GO_REGULATION_OF_GLIAL_CELL_DIFFERENTIATION	60	0.402101	1.51328	0.0180033	0.0768086	0.05415	8569	tags=47%, list=26%, signal=35%	ID4/BIN1/DUSP10/PPARG/LIF/LDLR/CXCR4/SLC45A3/SPINT1/IL6ST/ID2/HES5/IL6/NF1/NOTCH1/PRPF19/HES1/MIR181B2/RHEB/APP/DAB1/DICER1/BMP2/GPR37L1/F2/CTNNB1/MAG/TNFRSF21
GO_EMBRYONIC_CAMERA_TYPE_EYE_DEVELOPMENT	GO_EMBRYONIC_CAMERA_TYPE_EYE_DEVELOPMENT	32	0.4611	1.51324	0.0305297	0.108543	0.0765225	3796	tags=31%, list=12%, signal=28%	ALDH1A2/STRA6/ALDH1A3/FZD5/HIPK1/RDH10/SOX11/TH/ZEB1/ARID1A
GO_PROTEIN_LOCALIZATION_TO_POSTSYNAPTIC_MEMBRANE	GO_PROTEIN_LOCALIZATION_TO_POSTSYNAPTIC_MEMBRANE	37	0.446857	1.51319	0.0235533	0.091166	0.064272	6859	tags=46%, list=21%, signal=36%	GRIPAP1/RAP1A/RAPSN/CACNG8/STX3/ADAM10/STX1B/GRIP1/RAB8A/CPLX1/GRIN2C/DLG1/DLG2/DLG4/SCRIB/NSG1/ARHGAP44
GO_RESPONSE_TO_HEAT	GO_RESPONSE_TO_HEAT	156	0.342973	1.51297	0.00513558	0.0312403	0.0220244	6853	tags=29%, list=21%, signal=23%	HSPB8/HMOX1/HSPA6/MAPK3/NOS3/CXCL10/ATP2A2/HSPA5/TP53INP1/TRPV3/DAXX/DNAJA4/MICA/HSP90AA1/DNAJB1/MICB/EP300/DNAJA1/HSP90AB1/SLC52A3/HSPA8/CXCL12/MYOF/HSPA1B/CAMK2G/EIF2B2/ST8SIA1/LRP11/HSF5/MAPK1/HSPH1/FKBP4/NF1/NUP153/FGF1/CASQ1/CD14/HSBP1L1/TRPV2/GSK3B/DNAJC2/PRKACA/IER5/HSPA1L/CREBBP/NUP98
GO_REGULATION_OF_ENDOPLASMIC_RETICULUM_UNFOLDED_PROTEIN_RESPONSE	GO_REGULATION_OF_ENDOPLASMIC_RETICULUM_UNFOLDED_PROTEIN_RESPONSE	24	0.495101	1.51289	0.0385076	0.127467	0.0898641	2332	tags=29%, list=7%, signal=27%	FICD/BCL2L11/HSPA5/PPP1R15A/DNAJB9/DAB2IP/NCK2
GO_BONE_MINERALIZATION	GO_BONE_MINERALIZATION	96	0.369128	1.51159	0.00834521	0.0443075	0.0312368	6598	tags=33%, list=20%, signal=27%	ISG15/MMP13/GPNMB/SOX9/EIF2AK3/ZMPSTE24/FBN2/SMPD3/WNT4/ECM1/PKDCC/CCR1/WNT11/FGR/ASPN/BMPR1A/FGFR3/PTHLH/BMPR2/ALOX15/ANKH/PTK2B/DDR2/AXIN2/TRPM4/FZD9/BMP6/BCOR/HIF1A/FAM20C/SMAD3/ANO6
GO_CARDIAC_SEPTUM_MORPHOGENESIS	GO_CARDIAC_SEPTUM_MORPHOGENESIS	66	0.393224	1.51099	0.0158827	0.0703483	0.0495955	4235	tags=33%, list=13%, signal=29%	ENG/NOS3/GATA4/DHRS3/CHD7/VANGL2/NRP2/TGFBR3/MDM2/TBX3/WNT11/MIR1-2/SOX11/ID2/BMPR1A/ZFPM2/LRP2/FGFRL1/SMAD6/BMPR2/DNAH11/MSX2
GO_PEPTIDYL_SERINE_DEPHOSPHORYLATION	GO_PEPTIDYL_SERINE_DEPHOSPHORYLATION	16	0.546895	1.51084	0.0444086	0.13944	0.0983051	4365	tags=38%, list=13%, signal=33%	PPP2R2A/SWAP70/PPP1R15A/PPP2CB/DUSP1/PPP2R2D
GO_ESTABLISHMENT_OR_MAINTENANCE_OF_CYTOSKELETON_POLARITY	GO_ESTABLISHMENT_OR_MAINTENANCE_OF_CYTOSKELETON_POLARITY	16	0.54687	1.51077	0.0444086	0.13944	0.0983051	2009	tags=19%, list=6%, signal=18%	RND1/ARHGAP35/RHOB
GO_APOPTOTIC_PROCESS_INVOLVED_IN_DEVELOPMENT	GO_APOPTOTIC_PROCESS_INVOLVED_IN_DEVELOPMENT	26	0.484431	1.51072	0.0381618	0.126756	0.0893632	8227	tags=50%, list=25%, signal=38%	FOXC1/XKR6/BCL2L11/FZD5/PAX8/VDR/BAX/NOTCH1/SCRIB/JAG2/XKR8/XKR7/LEF1
GO_REGULATION_OF_LEUKOCYTE_DIFFERENTIATION	GO_REGULATION_OF_LEUKOCYTE_DIFFERENTIATION	215	0.327456	1.51042	0.000628667	0.00663052	0.00467452	3688	tags=19%, list=11%, signal=17%	LGALS9/IFNB1/CEACAM1/RASSF2/IRF7/IRF1/DUSP10/IFNL1/INHBA/RC3H1/CSF1/PRDM1/IL15/LIF/ZBTB7B/EVI2B/HCLS1/CAMK4/BTK/GATA2/SLC46A2/FLT3LG/PRKCA/RC3H2/RASGRP1/CCR1/EGR3/TLR3/TMEM178A/ID2/ZBTB1/ZBTB46/SASH3/MALT1/SOCS1/SIGLEC15/NFKBID/ZEB1/CBFB/TFE3/DTX1
GO_FOAM_CELL_DIFFERENTIATION	GO_FOAM_CELL_DIFFERENTIATION	28	0.475067	1.51026	0.0342052	0.117738	0.0830055	6959	tags=46%, list=21%, signal=37%	CSF1/ABCA1/STAT1/PPARG/EP300/NFKBIA/CETP/PRKCH/PLA2G10/PPARA/ALOX15B/MAPK9/APOB
GO_OSSIFICATION	GO_OSSIFICATION	325	0.313364	1.50999	0.000427716	0.00495047	0.00349008	6481	tags=30%, list=20%, signal=24%	SMURF1/FOXC1/ISG15/RASSF2/SMOC1/ID4/TP53INP2/MMP13/IFITM1/COL6A1/MAPK3/ACHE/RRBP1/GPNMB/SOX9/EPHA2/CSF1/HIRA/IGFBP3/CYP24A1/SEMA7A/EIF2AK3/DHRS3/RUNX2/ID3/SKI/CHSY1/ZMPSTE24/SNAI1/SOX8/NPPC/WNT3A/FBN2/FGF18/ID1/ATP6V0A4/PBX1/SMPD3/MYOC/WNT4/ECM1/MN1/PKDCC/IMPAD1/CCR1/IL6ST/WNT11/FGR/SOX11/ID2/TOB1/MAPK14/ASPN/BMPR1A/FGFR3/PTHLH/SMAD6/GTPBP4/IL6/CBFB/EGFR/BMPR2/ALOX15/ANKH/PTK2B/MAPK1/DDR2/SMAD5/D…
GO_CELL_MATRIX_ADHESION	GO_CELL_MATRIX_ADHESION	202	0.330124	1.50988	0.00208507	0.0162335	0.0114446	6514	tags=30%, list=20%, signal=24%	APOD/ACER2/MUC4/AJAP1/ITGA10/CSF1/KDR/ONECUT2/BCL2L11/ACVRL1/CEACAM6/NID2/L1CAM/DAPK3/ADAMTS9/CX3CL1/EPHA3/FGB/LIMCH1/FREM1/MYOC/TIMM10B/WNT4/WHAMM/ROCK2/JAM3/PLAU/EDA/TRIP6/PIK3CB/LRP1/FAM107A/TSC1/MACF1/LYPD3/PTK2B/HPSE/JUP/MSLN/DDR2/FN1/ITGA1/CDK6/TECTA/PTK2/COL16A1/ADAM9/ANGPTL3/SLC9A1/PIP5K1A/NF1/FMN1/SLK/FBLN5/GSK3B/VCL/SMAD3/EPDR1/PPFIA1/STRC
GO_CELLULAR_RESPONSE_TO_FOLLICLE_STIMULATING_HORMONE_STIMULUS	GO_CELLULAR_RESPONSE_TO_FOLLICLE_STIMULATING_HORMONE_STIMULUS	10	0.623013	1.50922	0.0559057	0.162359	0.114463	11750	tags=90%, list=36%, signal=58%	INHBA/HMGCS1/POR/NOTCH1/GCLM/PPARGC1A/STAR/EPHA8/EFNA5
GO_NEGATIVE_REGULATION_OF_CELL_DEVELOPMENT	GO_NEGATIVE_REGULATION_OF_CELL_DEVELOPMENT	276	0.318409	1.50897	0.00021182	0.00306272	0.00215922	6610	tags=31%, list=20%, signal=25%	PAEP/ID4/KIAA0319/DUSP10/SOX9/FRZB/CALR/SEMA7A/MYLIP/B2M/LINGO1/GBP1/ID3/LDLR/CTSZ/SKI/SEMA5A/KANK1/CX3CL1/DIO3/SOX8/FOXO3/NPPC/WNT3A/PLXNA3/ID1/MDM2/STX1B/ACTN4/PBX1/ADCY6/SLC6A4/RAPGEF2/MIR199A1/SEMA4C/GSK3A/RNF6/EIF4ENIF1/SOX11/FUOM/ID2/HES5/MCF2/S1PR3/BMPR1A/STAP1/PTHLH/LRP1/IL6/TSC1/ARF6/DTX1/G6PD/NR2F1/GDI1/HOOK3/CNTF/PTK2/CNTN4/DCC/RYK/SEMA3A/SEMA3G/LRIG2/FKBP4/NF1/IFRD1/PTPRO/HOXA2/EIF4E/…
GO_REVERSE_CHOLESTEROL_TRANSPORT	GO_REVERSE_CHOLESTEROL_TRANSPORT	15	0.556392	1.50852	0.046332	0.143273	0.101008	7702	tags=53%, list=23%, signal=41%	ABCA1/LIPG/APOA1/LCAT/CETP/APOA5/SCARB1/APOC3
GO_AMYLOID_PRECURSOR_PROTEIN_METABOLIC_PROCESS	GO_AMYLOID_PRECURSOR_PROTEIN_METABOLIC_PROCESS	53	0.411616	1.50827	0.0191057	0.0795151	0.0560581	7321	tags=36%, list=22%, signal=28%	HAP1/BIN1/ACHE/KLK6/SPON1/ADAM10/ROCK2/GSK3A/NECAB2/BACE2/DYRK1A/CLN3/DLG1/PICALM/PSEN1/LDLRAP1/NSG1/NCSTN/APP
GO_T_CELL_ACTIVATION	GO_T_CELL_ACTIVATION	366	0.309348	1.50765	0.000216403	0.00306272	0.00215922	5409	tags=25%, list=16%, signal=21%	LGALS9/RSAD2/IFNB1/CEACAM1/CCL5/PLA2G2F/IRF1/ICAM1/DUSP10/CD274/GPNMB/IFNL1/RC3H1/PRDM1/PSMB10/B2M/IL15/ZBTB7B/VTCN1/RUNX2/FZD5/CHD7/PRKAR1A/MICA/CAMK4/F2RL1/CXADR/ICOSLG/DLL4/TFRC/SLC46A2/CCL2/HLA-E/MICB/KIT/PIK3CD/PREX1/WNT4/RC3H2/PTPN22/RASGRP1/EGR3/IL6ST/NCK2/PKNOX1/BATF/BTN3A1/VAV1/RIPK3/ZBTB1/STK11/SASH3/RELB/TREX1/MALT1/CDC42/LAT/SIRPB1/SOCS1/MAP3K8/PRLR/CDH26/NFKBID/BCL3/PELI1/ZEB1/IL6/CB…
GO_NEGATIVE_REGULATION_OF_GLIOGENESIS	GO_NEGATIVE_REGULATION_OF_GLIOGENESIS	35	0.450961	1.50754	0.028363	0.103389	0.0728894	8044	tags=49%, list=24%, signal=37%	ID4/DUSP10/LDLR/SKI/SOX11/ID2/HES5/STAP1/NF1/NOTCH1/HES1/MIR181B2/DAB1/DICER1/GPR37L1/F2/CTNNB1
GO_ENDOCHONDRAL_BONE_MORPHOGENESIS	GO_ENDOCHONDRAL_BONE_MORPHOGENESIS	67	0.39121	1.50719	0.016561	0.0723424	0.0510013	3626	tags=24%, list=11%, signal=21%	FOXC1/MMP13/COL6A1/SOX9/COL27A1/RUNX2/ZMPSTE24/NPPC/FGF18/SMPD3/COL20A1/IMPAD1/FGFR3/SERPINH1/POR/BMPR2
GO_POSITIVE_REGULATION_OF_LIPASE_ACTIVITY	GO_POSITIVE_REGULATION_OF_LIPASE_ACTIVITY	59	0.401629	1.50647	0.0196399	0.0812003	0.0572462	4753	tags=25%, list=14%, signal=22%	CCL5/ABL2/P2RY6/PLCB2/PTAFR/PDGFRB/HTR2B/GNA15/KIT/HPCA/FGFR3/EGFR/GNA13/GNAQ/TXK
GO_OSTEOCLAST_DIFFERENTIATION	GO_OSTEOCLAST_DIFFERENTIATION	73	0.385449	1.50645	0.014658	0.0662184	0.046684	3852	tags=22%, list=12%, signal=19%	RASSF2/EPHA2/CSF1/SH3PXD2A/GAB2/OSTM1/CAMK4/TFRC/CCR1/TLR3/TMEM178A/MAPK14/SIGLEC15/CSF1R/TFE3/GPR183
GO_CENTRAL_NERVOUS_SYSTEM_NEURON_DEVELOPMENT	GO_CENTRAL_NERVOUS_SYSTEM_NEURON_DEVELOPMENT	69	0.389329	1.50621	0.0153878	0.068732	0.0484561	5184	tags=35%, list=16%, signal=29%	MYCBP2/AUTS2/LHX6/ADARB1/ARHGAP35/NRP2/HSP90AA1/PLXNA3/GATA2/NDEL1/CHRNB2/RAPGEF2/TSKU/DRD1/BTG2/HSP90AB1/DCLK1/FBXO45/GBX2/CRK/PTK2/DCC/SEMA3A/DRD2
GO_POSITIVE_REGULATION_OF_CELL_ACTIVATION	GO_POSITIVE_REGULATION_OF_CELL_ACTIVATION	249	0.321004	1.50579	0.000419463	0.00490338	0.00345688	6830	tags=33%, list=21%, signal=26%	IGHE/LGALS9/CCL5/IL1RL1/DUSP10/CD274/IGHM/IL15/HLA-F/ZBTB7B/ITGAM/VTCN1/GAB2/NR4A3/RPS6KA1/PTAFR/PAXIP1/PDGFRB/IGHG1/BTK/F2RL1/VAMP8/ICOSLG/WNT3A/GATA2/TFRC/CCL2/FLT3LG/HLA-E/CHRNB2/RASGRP1/EGR3/IL6ST/NCK2/IL13/FGR/VAV1/ZBTB1/SASH3/MALT1/STAP1/CDC42/STXBP1/SIRPB1/SOCS1/MAP3K8/NFKBID/PELI1/IL6/CBFB/ADORA2B/DPP4/TNFSF13B/GPR183/TP53BP1/IL7R/CD160/GRB2/TNFRSF14/EPO/CD177/STX4/CORO1A/CD74/IGHA1/HSPH1…
GO_LONG_TERM_SYNAPTIC_DEPRESSION	GO_LONG_TERM_SYNAPTIC_DEPRESSION	23	0.498549	1.50578	0.0407592	0.131989	0.0930522	4330	tags=39%, list=13%, signal=34%	ARC/SLC24A2/DRD1/PICK1/SHANK3/STXBP1/ABHD6/PTK2B/FMR1
GO_UROGENITAL_SYSTEM_DEVELOPMENT	GO_UROGENITAL_SYSTEM_DEVELOPMENT	297	0.315249	1.50573	0.000635593	0.00663052	0.00467452	6652	tags=28%, list=20%, signal=22%	ALDH1A2/CYP26A1/FOXC1/NKX3-1/PGF/UPK3A/STRA6/ID4/KLHL3/PODXL/SOX9/CTSH/STAT1/SEC61A1/GCNT4/ACE/BCL2L11/LIF/MYO1E/ID3/REN/VANGL2/KIRREL3/PDGFRB/PKHD1/BASP1/ZMPSTE24/SOX8/PAX8/GATA2/PBX1/RDH10/KLF15/WNT4/SIX1/WNT11/C1GALT1/PSAPL1/CALB1/SOX11/ID2/HES5/STK11/PDGFA/TREX1/SMAD6/OVOL1/TSC1/LGR5/GLIS2/NPHS1/SMAD5/HOXD11/RET/BAX/GDNF/FAT4/FOXF1/SMAD1/DLG1/FKBP4/ANGPT2/NF1/PYGO1/BAG6/FMN1/FGF1/PTPRO/FLCN/F…
GO_VENTRICULAR_CARDIAC_MUSCLE_CELL_ACTION_POTENTIAL	GO_VENTRICULAR_CARDIAC_MUSCLE_CELL_ACTION_POTENTIAL	30	0.467033	1.50531	0.0336782	0.11643	0.082083	7471	tags=53%, list=23%, signal=41%	BIN1/RNF207/RYR2/NEDD4L/DSC2/KCNH2/MIR1-2/KCNE1/JUP/KCNQ1/KCND3/DLG1/TRPM4/KCNJ8/GPD1L/SNTA1
GO_SMOOTH_MUSCLE_TISSUE_DEVELOPMENT	GO_SMOOTH_MUSCLE_TISSUE_DEVELOPMENT	18	0.529369	1.50498	0.0488202	0.148775	0.104886	2148	tags=28%, list=7%, signal=26%	STRA6/ENG/SOX9/MIR145/SIX1
GO_CALCIUM_ION_REGULATED_EXOCYTOSIS	GO_CALCIUM_ION_REGULATED_EXOCYTOSIS	134	0.349111	1.5041	0.00640099	0.0368192	0.0259576	6584	tags=34%, list=20%, signal=28%	PPFIA3/TRPV6/CACNA1I/SCAMP5/CSPG5/ATP2A2/DTNBP1/CACNA1H/RAP1A/STX11/SYT5/GIPC1/STX3/STX1B/PRKCG/CHRNB2/DNAJC5/DRD1/BAIAP3/RPH3AL/GIT1/STXBP1/STXBP5L/SCIN/CPLX1/ADORA2B/ADORA2A/CACNA1G/VAMP3/STX1A/FMR1/SYT7/SYT9/VPS18/STX4/DRD2/SYT10/NOTCH1/GRIN3A/SCRIB/GSK3B/BRAF/SYT15/PFN2/PSEN1/DGKI
GO_ACYLGLYCEROL_METABOLIC_PROCESS	GO_ACYLGLYCEROL_METABOLIC_PROCESS	49	0.416739	1.5036	0.022326	0.0880635	0.0620848	8699	tags=47%, list=26%, signal=35%	DGKH/INSIG2/MGLL/INSIG1/SLC22A4/DGKG/PANK2/APOBR/LPIN1/PNPLA3/CETP/PNPLA2/AGPAT5/TBL1XR1/DGKZ/APOA5/DGKI/APOB/APOC3/DGKQ/PTPN11/PCSK9/SIRT1
GO_REGULATION_OF_DEVELOPMENT_HETEROCHRONIC	GO_REGULATION_OF_DEVELOPMENT_HETEROCHRONIC	11	0.603377	1.50312	0.052589	0.15629	0.110184	6607	tags=45%, list=20%, signal=36%	GDPD5/NOTCH1/FGF9/ASCL1/HES1
GO_POTASSIUM_ION_EXPORT_ACROSS_PLASMA_MEMBRANE	GO_POTASSIUM_ION_EXPORT_ACROSS_PLASMA_MEMBRANE	11	0.603333	1.50301	0.052589	0.15629	0.110184	6598	tags=73%, list=20%, signal=58%	KCNH2/KCNE1/KCNQ1/KCND3/DLG1/NPPA/KCNIP2/ANO6
GO_NATURAL_KILLER_CELL_ACTIVATION_INVOLVED_IN_IMMUNE_RESPONSE	GO_NATURAL_KILLER_CELL_ACTIVATION_INVOLVED_IN_IMMUNE_RESPONSE	13	0.576602	1.50287	0.0500405	0.15133	0.106688	819	tags=23%, list=2%, signal=23%	IFNB1/HLA-F/UNC13D
GO_LYMPH_NODE_DEVELOPMENT	GO_LYMPH_NODE_DEVELOPMENT	12	0.588904	1.50273	0.0510059	0.153179	0.107991	7555	tags=58%, list=23%, signal=45%	RC3H1/IL15/RC3H2/RIPK3/IL7R/CD248/CXCR5
GO_RESPONSE_TO_HERBICIDE	GO_RESPONSE_TO_HERBICIDE	12	0.588737	1.5023	0.0510059	0.153179	0.107991	3305	tags=42%, list=10%, signal=37%	CYP1A1/LCN2/DAXX/TH/MAPK13
GO_ENDOPLASMIC_RETICULUM_UNFOLDED_PROTEIN_RESPONSE	GO_ENDOPLASMIC_RETICULUM_UNFOLDED_PROTEIN_RESPONSE	108	0.360046	1.50218	0.00986436	0.0500798	0.0353063	4836	tags=29%, list=15%, signal=25%	FICD/BHLHA15/CALR/BCL2L11/PPP2R5B/EIF2AK2/WIPI1/EIF2AK3/HSPA5/GFPT1/PPP1R15A/TPP1/SYVN1/KDELR3/HYOU1/DNAJB9/CCL2/ACADVL/EP300/DAB2IP/GSK3A/NCK2/PREB/DNAJC3/SERP1/SEC31A/PDIA5/ATF3/BAX/VAPB/TSPYL2
GO_NEURON_PROJECTION_EXTENSION	GO_NEURON_PROJECTION_EXTENSION	146	0.344158	1.50162	0.00516529	0.0313809	0.0221236	6473	tags=30%, list=20%, signal=24%	SMURF1/CDH4/SEMA7A/L1CAM/NEDD4L/AUTS2/RASAL1/CPNE5/SEMA5A/NRP2/RAPH1/WNT3A/HSP90AA1/PLXNA3/NDEL1/SEMA4C/RAB21/RNF6/HSP90AB1/STK11/CXCL12/LRP1/DCLK1/MACF1/BMPR2/MAP1B/GDI1/CDKL5/ITSN2/FN1/DNM2/RYK/SEMA3A/FLRT1/SEMA3G/IFRD1/TRPV2/SEMA6A/GSK3B/TNR/VCL/WNT5A/CDK5R1/SEMA3B
GO_RESPONSE_TO_COLD	GO_RESPONSE_TO_COLD	43	0.429011	1.50161	0.0246285	0.0938766	0.066183	5595	tags=40%, list=17%, signal=33%	CXCL10/PPARG/EIF2AK3/VGF/ACOT11/GMPR/HSP90AA1/ACADVL/NFKBIA/NFE2L1/DNAJC3/LRP11/TRH/SLC9A1/UCP1/CASP8/METRNL
GO_AORTA_MORPHOGENESIS	GO_AORTA_MORPHOGENESIS	30	0.465568	1.50059	0.0348955	0.119494	0.0842431	3278	tags=33%, list=10%, signal=30%	ENG/ACVRL1/CHD7/MIR145/PDGFRB/ADAMTS9/DLL4/SIX1/BMPR1A/LRP1
GO_DEVELOPMENT_OF_PRIMARY_FEMALE_SEXUAL_CHARACTERISTICS	GO_DEVELOPMENT_OF_PRIMARY_FEMALE_SEXUAL_CHARACTERISTICS	87	0.371296	1.50051	0.0114711	0.0558527	0.0393762	2197	tags=20%, list=7%, signal=18%	FOXC1/ICAM1/INHBA/NOS3/LHFPL2/VGF/INHBB/HSPA5/NR5A1/ARRB1/FOXO3/FOXL2/NUPR1/KIT/KMT2B/WNT4/IDH1
GO_REGULATION_OF_DEVELOPMENTAL_GROWTH	GO_REGULATION_OF_DEVELOPMENTAL_GROWTH	292	0.314557	1.50045	0.000634249	0.00663052	0.00467452	6473	tags=30%, list=20%, signal=24%	SMURF1/CDH4/FOXC1/GDF15/EZR/SLC6A3/DUSP10/WWC1/CSF1/MAPK11/SEMA7A/BCL2L11/FLVCR1/STAT5A/L1CAM/NEDD4L/CHD7/RASAL1/CPNE5/SEMA5A/BASP1/ZMPSTE24/DIO3/EPPK1/TGFBR3/CXADR/NPPC/WNT3A/PLXNA3/NDEL1/SLC6A4/MIR199A1/SEMA4C/SIX1/LATS2/GSK3A/RAB21/RNF6/PRLH/MIR1-2/MAPK14/SASH3/PHLDA2/BMPR1A/NPY1R/FGFR3/ZFPM2/PPIB/CXCL12/LRP1/POR/MACF1/BMPR2/SERP1/MAP1B/G6PD/MAPK1/GDI1/CDKL5/MBD5/ITSN2/FN1/PTK2/DNM2/DCC/RYK/NK…
GO_CHOLESTEROL_STORAGE	GO_CHOLESTEROL_STORAGE	15	0.553	1.49932	0.0479577	0.146805	0.103497	8093	tags=60%, list=25%, signal=45%	ABCA1/PPARG/STARD4/PPARA/APOB/SCARB1/EHD1/PPARD/SOAT1
GO_REGULATION_OF_ASTROCYTE_DIFFERENTIATION	GO_REGULATION_OF_ASTROCYTE_DIFFERENTIATION	31	0.461635	1.49873	0.035816	0.121265	0.0854916	8392	tags=61%, list=26%, signal=46%	ID4/BIN1/LIF/LDLR/IL6ST/ID2/HES5/IL6/NF1/NOTCH1/PRPF19/HES1/MIR181B2/APP/DAB1/BMP2/GPR37L1/F2/MAG
GO_NEGATIVE_REGULATION_OF_GLIAL_CELL_DIFFERENTIATION	GO_NEGATIVE_REGULATION_OF_GLIAL_CELL_DIFFERENTIATION	21	0.508734	1.49797	0.0483904	0.147749	0.104163	8044	tags=62%, list=24%, signal=47%	ID4/DUSP10/LDLR/ID2/HES5/NF1/NOTCH1/HES1/MIR181B2/DAB1/GPR37L1/F2/CTNNB1
GO_STEM_CELL_DIFFERENTIATION	GO_STEM_CELL_DIFFERENTIATION	223	0.323259	1.49788	0.00146874	0.0123879	0.00873347	7027	tags=33%, list=21%, signal=26%	ALDH1A2/FOXC1/MSI2/MAPK3/SOX9/FRZB/PSMB8/LMO2/PSMB9/SEMA7A/ACE/EIF2AK2/PSMB10/GATA4/LIF/KBTBD8/PSME4/RUNX2/PSME2/SEMA5A/H1FOO/NRP2/SHC4/HTR2B/SOX8/CDK12/WNT3A/GATA2/RDH10/KIT/SEMA4C/ZNF281/KDM3A/BATF/PSMD11/SOX11/HES5/BMPR1A/PITX2/CBFB/MAPK1/PSMD5/GBX2/MSX2/FN1/CDK6/RET/GDNF/RBM24/SEMA3A/DNMT3L/SEMA3G/A2M/NOTCH1/KDM4C/ELL3/PDX1/HIF1A/PSMD7/SEMA6A/HOXB4/SETD1A/RUNX1/YTHDF2/SEMA3B/ASCL1/HES1/MYOCD/…
GO_REGULATION_OF_T_CELL_RECEPTOR_SIGNALING_PATHWAY	GO_REGULATION_OF_T_CELL_RECEPTOR_SIGNALING_PATHWAY	31	0.461196	1.49731	0.037037	0.123924	0.0873666	3071	tags=26%, list=9%, signal=23%	CEACAM1/EZR/RC3H1/GBP1/KCNN4/PRKD2/PTPN22/MALT1
GO_RESPONSE_TO_TUMOR_NECROSIS_FACTOR	GO_RESPONSE_TO_TUMOR_NECROSIS_FACTOR	250	0.319163	1.4965	0.000421053	0.00490338	0.00345688	4971	tags=25%, list=15%, signal=21%	KLF2/CCL22/NKX3-1/CCL5/TNFSF15/ICAM1/MAPK3/CCL26/STAT1/PSMB8/PSMB9/LCN2/GBP3/PCK1/PSMB10/EDA2R/SPHK1/CCL17/GBP1/GGT1/PSME4/TNFAIP3/PSME2/KCNJ11/HIPK1/EDARADD/CXCL16/CX3CL1/F2RL1/FOXO3/TRAF3/CHI3L1/CDIP1/HYAL1/CCL2/ADAM10/ACTN4/SMPD3/TNFRSF8/CCDC3/APOA1/DAB2IP/NFKBIA/PSMD11/PLVAP/MAPK14/EDA/HSPA1B/TNFSF13B/PTK2B/MAPK1/PSMD5/ZFP36/TNFRSF14/MAP4K3/ADAM9/MIR34A/CCL20/IKBKG/TRADD/RNF31/ADAMTS7
GO_LONG_TERM_MEMORY	GO_LONG_TERM_MEMORY	30	0.464152	1.49603	0.035707	0.12114	0.0854039	2554	tags=27%, list=8%, signal=25%	SGK1/CPEB3/LDLR/CAMK4/ARC/RGS14/CALB1/RELN
GO_REGULATION_OF_LIPOPROTEIN_LIPASE_ACTIVITY	GO_REGULATION_OF_LIPOPROTEIN_LIPASE_ACTIVITY	19	0.520491	1.49512	0.0491135	0.149191	0.10518	9446	tags=53%, list=29%, signal=38%	HDAC9/ANGPTL4/FURIN/ANGPTL3/APOA5/APOC3/MIR182/ABHD5/PCSK5/GPIHBP1
GO_HORMONE_TRANSPORT	GO_HORMONE_TRANSPORT	268	0.316321	1.49512	0.000632111	0.00663052	0.00467452	6380	tags=31%, list=19%, signal=25%	NKX3-1/CCL5/PTPRN2/INHBA/KLF7/ACVR1C/IL1RN/ADCY5/VGF/LIF/SLC22A1/C1QTNF1/INHBB/GIPR/DYNLL1/CHGA/CHD7/RAB11FIP1/RAP1A/ARRB1/REN/FAM129B/MAFA/KCNJ11/BTK/FAM3B/VAMP8/ITPR1/BRSK2/FGB/PAX8/FOXL2/PRKCA/NR0B2/SMPD3/CRH/HTR2C/BAIAP3/UBE2Q1/TBX3/ADRA2B/CACNA1E/NLGN2/SOX11/TARDBP/RAB11FIP5/STXBP5L/LRP1/SNX19/CAMK2G/CPLX1/IL6/EGFR/AACS/ADORA2A/PRKCE/SERP1/DPP4/ILDR2/STX1A/KISS1/SLCO4A1/INHA/SYT7/KCNG2/SYT9/…
GO_PROTEIN_POLYUBIQUITINATION	GO_PROTEIN_POLYUBIQUITINATION	292	0.313266	1.49429	0.000634249	0.00663052	0.00467452	3023	tags=17%, list=9%, signal=16%	TRIM21/SMURF1/TRIM71/TRIM56/PARP10/IFI27/KLHL3/HERC5/HERC6/RC3H1/PSMB8/TRIM38/PSMB9/MYLIP/PSMB10/DTX3L/NMI/CHFR/RNF19B/FBXW10/TRIM69/PSME4/NEDD4L/TNFAIP3/FBXO40/SYVN1/ARIH1/PSME2/TRIM5/ZFP91/WSB1/FBXO2/RC3H2/PTPN22/FBXW2/TRIP12/UBR5/UBE2W/RNF6/PSMD11/TRIM2/RNF152/FBXO32/FBXL19/NFE2L1/CDC34/KLHL20/UBE2H/NPEPPS/UBE2O
GO_AORTA_DEVELOPMENT	GO_AORTA_DEVELOPMENT	51	0.410714	1.4939	0.0224242	0.0882317	0.0622033	3322	tags=27%, list=10%, signal=25%	NKX3-1/ENG/PRDM1/ACVRL1/CHD7/MIR145/PDGFRB/ADAMTS9/DLL4/SIX1/BMPR1A/LRP2/LRP1/SMAD6
GO_CELLULAR_RESPONSE_TO_MECHANICAL_STIMULUS	GO_CELLULAR_RESPONSE_TO_MECHANICAL_STIMULUS	65	0.389745	1.49311	0.0189835	0.0791984	0.0558349	2477	tags=20%, list=8%, signal=19%	IRF1/ENG/TNFRSF10A/MAPK3/SOX9/GADD45A/MYD88/FAS/HABP4/TNFRSF8/TLR3/WNT11/IL13
GO_REGULATION_OF_HEPATOCYTE_PROLIFERATION	GO_REGULATION_OF_HEPATOCYTE_PROLIFERATION	13	0.572629	1.49251	0.0540924	0.15874	0.111912	7975	tags=54%, list=24%, signal=41%	CEACAM1/TNFAIP3/WNT3A/LIMS2/FBXW7/MED1/XBP1
GO_ESTABLISHMENT_OF_PROTEIN_LOCALIZATION_TO_PLASMA_MEMBRANE	GO_ESTABLISHMENT_OF_PROTEIN_LOCALIZATION_TO_PLASMA_MEMBRANE	51	0.410281	1.49232	0.0224242	0.0882317	0.0622033	6859	tags=39%, list=21%, signal=31%	OPTN/GRIPAP1/RAB26/C16orf70/ARFRP1/PKDCC/NSF/GRIP1/RAB8A/RAB31/AMN/MACF1/VAMP3/VAMP5/ARL6/SCRIB/SEC16A/BLZF1/NSG1/ARHGAP44
GO_POSITIVE_REGULATION_OF_PHOSPHATIDYLINOSITOL_3_KINASE_SIGNALING	GO_POSITIVE_REGULATION_OF_PHOSPHATIDYLINOSITOL_3_KINASE_SIGNALING	73	0.381694	1.49178	0.0162866	0.0714719	0.0503877	3121	tags=25%, list=9%, signal=22%	NKX3-1/CCL5/SOX9/KDR/F2R/PIK3AP1/HCLS1/PDGFRB/F2RL1/GAB1/KIT/PIK3CD/MYOC/RELN/FGR/BECN1/PDGFA/PIK3CB
GO_ACTIVATION_OF_JNKK_ACTIVITY	GO_ACTIVATION_OF_JNKK_ACTIVITY	11	0.598655	1.49135	0.0574434	0.165973	0.117011	5527	tags=45%, list=17%, signal=38%	MAP3K9/TNIK/MLKL/MAP3K10/RIPK1
GO_RECEPTOR_INTERNALIZATION	GO_RECEPTOR_INTERNALIZATION	90	0.367488	1.4912	0.0127763	0.0598198	0.042173	5558	tags=32%, list=17%, signal=27%	CEACAM1/EZR/PLCG2/ACHE/OPHN1/ARRB1/HTR2B/ARC/EGF/WNT3A/CACNG8/TFRC/MIR199A1/TBC1D5/LRRTM2/NECAB2/HPCA/NUMB/PICK1/RAB31/LRP1/SDCBP/FMR1/GRB2/ATXN2/DNM2/DRD2/CALCRL/DLG4
GO_MEMBRANE_REPOLARIZATION_DURING_VENTRICULAR_CARDIAC_MUSCLE_CELL_ACTION_POTENTIAL	GO_MEMBRANE_REPOLARIZATION_DURING_VENTRICULAR_CARDIAC_MUSCLE_CELL_ACTION_POTENTIAL	12	0.584169	1.49065	0.0552733	0.160915	0.113445	6761	tags=67%, list=21%, signal=53%	RNF207/KCNH2/MIR1-2/KCNE1/KCNQ1/KCND3/DLG1/KCNJ8
GO_NEGATIVE_REGULATION_OF_FATTY_ACID_BIOSYNTHETIC_PROCESS	GO_NEGATIVE_REGULATION_OF_FATTY_ACID_BIOSYNTHETIC_PROCESS	15	0.549647	1.49023	0.0518187	0.155033	0.109298	2087	tags=27%, list=6%, signal=25%	CEACAM1/INSIG2/INSIG1/ACADVL
GO_HEMIDESMOSOME_ASSEMBLY	GO_HEMIDESMOSOME_ASSEMBLY	11	0.5982	1.49022	0.0576456	0.165973	0.117011	2381	tags=27%, list=7%, signal=25%	LAMC1/LAMA3/PLEC
GO_NEGATIVE_REGULATION_OF_LOCOMOTION	GO_NEGATIVE_REGULATION_OF_LOCOMOTION	295	0.312012	1.49014	0.000634786	0.00663052	0.00467452	3719	tags=20%, list=11%, signal=18%	TRIM21/APOD/BST2/HMOX1/IFITM1/PML/ENG/DUSP10/PADI2/CALR/IGFBP3/SP100/MAPK15/SEMA7A/PPARG/ACVR1C/ACVRL1/CARD10/TP53INP1/FRMD5/GCSAM/ADARB1/CDH1/SEMA5A/TIE1/TRIM5/KANK1/PLXNB3/ADAMTS9/TRIM25/CX3CL1/EPPK1/FOXO3/DLL4/WNT3A/PLXNA3/LIMCH1/MARVELD3/CCL2/RHOB/WNT4/SEMA4C/DAB2IP/DUSP1/WNT11/ANGPT4/TRIM26/BMPR1A/SRGAP1/MID2/STAP1/CXCL12/LRP1/PIP5KL1/GTPBP4/MIA3/MIR10A/ADORA2A/ABHD6
GO_FORMATION_OF_PRIMARY_GERM_LAYER	GO_FORMATION_OF_PRIMARY_GERM_LAYER	103	0.360106	1.48974	0.00897227	0.0465442	0.0328137	6373	tags=33%, list=19%, signal=27%	FOXC1/COL6A1/INHBA/ATOH8/EPHA2/LAMA3/LAMB1/NR4A3/PRKAR1A/MIR145/SNAI1/WNT3A/ITGA5/WNT11/MIR1-2/TXNRD1/SOX7/BMPR1A/MESP1/BMPR2/ARID1A/KDM6B/WLS/FN1/MMP15/CRB2/FOXF1/SMAD1/KDM6A/HOXA11/TBX6/PRKACA/SMAD3/WNT5A
GO_REGULATION_OF_CELL_JUNCTION_ASSEMBLY	GO_REGULATION_OF_CELL_JUNCTION_ASSEMBLY	85	0.370229	1.48959	0.0130214	0.0606092	0.0427295	6442	tags=36%, list=20%, signal=29%	APOD/EPHA2/KDR/ACE/ACVRL1/GPBAR1/FZD5/RAP1A/DAPK3/EPHA3/SNAI1/LIMCH1/RAPGEF2/MYOC/WNT4/ROCK2/LRP1/FAM107A/CBFB/TSC1/MACF1/PRKCH/PTK2/COL16A1/SLC9A1/FMN1/SLK/PRKACA/SMAD3/RUNX1/OCLN
GO_REGULATION_OF_ENDOTHELIAL_CELL_DEVELOPMENT	GO_REGULATION_OF_ENDOTHELIAL_CELL_DEVELOPMENT	11	0.597711	1.489	0.0576456	0.165973	0.117011	3125	tags=36%, list=10%, signal=33%	CDH5/ROCK2/S1PR3/S1PR2
GO_QUATERNARY_AMMONIUM_GROUP_TRANSPORT	GO_QUATERNARY_AMMONIUM_GROUP_TRANSPORT	11	0.597478	1.48842	0.0578479	0.165973	0.117011	7042	tags=55%, list=21%, signal=43%	SLC22A1/SLC22A4/PDZK1/SLC25A45/SLC22A5/SLC22A16
GO_UDP_N_ACETYLGLUCOSAMINE_BIOSYNTHETIC_PROCESS	GO_UDP_N_ACETYLGLUCOSAMINE_BIOSYNTHETIC_PROCESS	11	0.597471	1.4884	0.0578479	0.165973	0.117011	8630	tags=64%, list=26%, signal=47%	GFPT1/UAP1L1/RENBP/PGM3/AMDHD2/GFPT2/GNPDA2
GO_NEGATIVE_REGULATION_OF_GLYCOPROTEIN_BIOSYNTHETIC_PROCESS	GO_NEGATIVE_REGULATION_OF_GLYCOPROTEIN_BIOSYNTHETIC_PROCESS	11	0.597417	1.48827	0.0578479	0.165973	0.117011	3212	tags=27%, list=10%, signal=25%	ACER2/TMEM59/BACE2
GO_EPITHELIAL_CELL_PROLIFERATION_INVOLVED_IN_PROSTATE_GLAND_DEVELOPMENT	GO_EPITHELIAL_CELL_PROLIFERATION_INVOLVED_IN_PROSTATE_GLAND_DEVELOPMENT	11	0.59737	1.48815	0.0578479	0.165973	0.117011	2832	tags=27%, list=9%, signal=25%	NKX3-1/SOX9/STK11
GO_CD4_POSITIVE_ALPHA_BETA_T_CELL_ACTIVATION	GO_CD4_POSITIVE_ALPHA_BETA_T_CELL_ACTIVATION	74	0.379996	1.48808	0.0163066	0.0714934	0.0504028	4219	tags=24%, list=13%, signal=21%	LGALS9/RSAD2/CD274/RC3H1/ZBTB7B/RC3H2/BATF/SASH3/RELB/MALT1/SOCS1/CDH26/NFKBID/BCL3/IL6/CBFB/GPR183/CD160
GO_NEGATIVE_REGULATION_OF_INTERLEUKIN_1_SECRETION	GO_NEGATIVE_REGULATION_OF_INTERLEUKIN_1_SECRETION	10	0.614207	1.48788	0.0636308	0.175881	0.123996	7010	tags=70%, list=21%, signal=55%	PML/TNFAIP3/APOA1/NLRP12/NLRP3/GAS6/ZC3H12A
GO_SMALL_GTPASE_MEDIATED_SIGNAL_TRANSDUCTION	GO_SMALL_GTPASE_MEDIATED_SIGNAL_TRANSDUCTION	523	0.295586	1.48778	0.000221386	0.00306272	0.00215922	6859	tags=31%, list=21%, signal=25%	FGD3/RAB37/RND1/HMOX1/RAB3B/RASGRP3/SPATA13/ABL2/SPRY4/TNK2/SQSTM1/CDC42EP3/CSF1/ABCA1/ARHGAP30/MAPK11/RRAGC/RHOV/EPS8L3/RUNDC3A/RAB26/FGD5/F2R/ARHGEF10/OBSCN/ARHGAP42/RGL4/OPHN1/RHOU/AUTS2/RAP1A/RREB1/TRIP10/MCF2L2/ARRB1/PPP2CB/RASAL1/VANGL2/KSR1/ARHGAP35/ARHGEF10L/PDGFRB/KANK1/F2RL1/DOCK9/RHOBTB1/LPAR6/PLEKHG1/PLEKHG6/G3BP2/GPR20/ARAP3/RAPGEF2/RHOB/PREX1/MYOC/ITSN1/APOA1/USP50/RASGRP1/DOK3/DAB2…
GO_MITOPHAGY	GO_MITOPHAGY	19	0.517717	1.48715	0.0519666	0.155238	0.109443	2841	tags=26%, list=9%, signal=24%	SMURF1/OPTN/SQSTM1/VPS13D/BECN1
GO_EXTRACELLULAR_MATRIX_DISASSEMBLY	GO_EXTRACELLULAR_MATRIX_DISASSEMBLY	62	0.391703	1.48702	0.0221185	0.0875356	0.0617126	7127	tags=42%, list=22%, signal=33%	MMP13/LAMC1/CTSL/CTSS/SCUBE1/TPSAB1/ADAM10/PRSS1/FURIN/EXOC8/MMP1/CTRB1/FGFR4/CTRB2/LRP1/IL6/DPP4/DDR2/CAPN1/MMP15/KLKB1/A2M/CAPNS1/CLASP2/FAP/TIMP2
GO_APOPTOTIC_CELL_CLEARANCE	GO_APOPTOTIC_CELL_CLEARANCE	39	0.433693	1.48689	0.028252	0.103295	0.072823	7921	tags=46%, list=24%, signal=35%	XKR6/CD300LF/MERTK/PEAR1/RHOBTB1/CCL2/BECN1/TREX1/LRP1/ALOX15/TYRO3/GAS6/SCARB1/TGM2/RHOBTB2/XKR8/XKR7/RAB14
GO_TOLL_LIKE_RECEPTOR_9_SIGNALING_PATHWAY	GO_TOLL_LIKE_RECEPTOR_9_SIGNALING_PATHWAY	18	0.522963	1.48677	0.0534988	0.157386	0.110957	1889	tags=22%, list=6%, signal=21%	RSAD2/MYD88/PIK3AP1/IRAK2
GO_CARDIAC_CHAMBER_MORPHOGENESIS	GO_CARDIAC_CHAMBER_MORPHOGENESIS	109	0.355993	1.48677	0.0106996	0.0529635	0.0373393	4235	tags=27%, list=13%, signal=23%	FOXC1/ENG/NOS3/GATA4/DHRS3/RYR2/MYBPC3/CHD7/VANGL2/NRP2/TGFBR3/DLL4/MDM2/GSK3A/TBX3/WNT11/MIR1-2/SOX11/ID2/BMPR1A/ZFPM2/LRP2/FGFRL1/SMAD6/MESP1/BMPR2/MYL2/DNAH11/MSX2
GO_POSITIVE_REGULATION_OF_VASCULAR_ENDOTHELIAL_GROWTH_FACTOR_RECEPTOR_SIGNALING_PATHWAY	GO_POSITIVE_REGULATION_OF_VASCULAR_ENDOTHELIAL_GROWTH_FACTOR_RECEPTOR_SIGNALING_PATHWAY	15	0.548277	1.48652	0.0532412	0.156994	0.110681	7400	tags=53%, list=22%, signal=41%	PRKD2/FGF18/ITGA5/MIR10A/FGF9/HIF1A/GRB10/FLT1
GO_RENAL_TUBULE_DEVELOPMENT	GO_RENAL_TUBULE_DEVELOPMENT	87	0.367634	1.48571	0.0136848	0.0632642	0.0446012	8936	tags=39%, list=27%, signal=29%	PGF/KLHL3/SOX9/STAT1/LIF/SOX8/PAX8/PBX1/WNT4/SIX1/WNT11/CALB1/HES5/LGR5/HOXD11/GDNF/FAT4/DLG1/FMN1/FGF1/FGF2/NOTCH1/HOXA11/WNT7B/HES1/EYA1/BMP2/CTNNB1/COL4A1/LAMA5/IRX3/FGF8/GZF1/LGR4
GO_PROTEASOMAL_UBIQUITIN_INDEPENDENT_PROTEIN_CATABOLIC_PROCESS	GO_PROTEASOMAL_UBIQUITIN_INDEPENDENT_PROTEIN_CATABOLIC_PROCESS	22	0.496929	1.48534	0.0467121	0.143825	0.101397	953	tags=23%, list=3%, signal=22%	PSMB8/PSMB9/PSMB10/PSME4/ENC1
GO_ADENOHYPOPHYSIS_DEVELOPMENT	GO_ADENOHYPOPHYSIS_DEVELOPMENT	12	0.582057	1.48526	0.0575086	0.165973	0.117011	8585	tags=75%, list=26%, signal=55%	SLC6A3/WNT4/PITX2/DRD2/POU1F1/HES1/BMP2/DUOX2/FGF8
GO_PROTEIN_NITROSYLATION	GO_PROTEIN_NITROSYLATION	13	0.569802	1.48514	0.0563209	0.163415	0.115207	4678	tags=38%, list=14%, signal=33%	ATP2B4/S100A9/ACE/S100A8/NCOA7
GO_EYELID_DEVELOPMENT_IN_CAMERA_TYPE_EYE	GO_EYELID_DEVELOPMENT_IN_CAMERA_TYPE_EYE	12	0.582001	1.48511	0.0575086	0.165973	0.117011	3585	tags=42%, list=11%, signal=37%	STRA6/INHBA/GRHL3/SOX11/EGFR
GO_RESPONSE_TO_THYROID_HORMONE	GO_RESPONSE_TO_THYROID_HORMONE	27	0.471634	1.485	0.044	0.138798	0.0978529	6429	tags=37%, list=20%, signal=30%	CTSH/LMO2/CTSL/CTSS/KIT/SIX1/SLC26A5/GCLM/AKR1B1/MED1
GO_NEPHRON_TUBULE_FORMATION	GO_NEPHRON_TUBULE_FORMATION	17	0.530224	1.48494	0.0533902	0.157164	0.110801	4672	tags=35%, list=14%, signal=30%	SOX9/SOX8/PAX8/SIX1/HES5/GDNF
GO_REGULATION_OF_CARTILAGE_DEVELOPMENT	GO_REGULATION_OF_CARTILAGE_DEVELOPMENT	58	0.396224	1.48472	0.0225015	0.0883895	0.0623146	8044	tags=43%, list=24%, signal=33%	SOX9/FRZB/ACVRL1/RUNX2/MAF/FGF18/SMPD3/WNT9A/PKDCC/WNT11/PTHLH/SCIN/POR/BMPR2/AXIN2/ADAMTS7/SMAD1/HOXA11/BMP6/SMAD3/WNT5A/SOX6/BMP2/TAPT1/CTNNB1
GO_PROTEIN_K48_LINKED_UBIQUITINATION	GO_PROTEIN_K48_LINKED_UBIQUITINATION	53	0.405157	1.4846	0.0243902	0.0931175	0.0656478	3516	tags=26%, list=11%, signal=24%	IFI27/KLHL3/TRIM38/DTX3L/NMI/NEDD4L/TNFAIP3/SYVN1/UBR5/RNF6/RNF152/CDC34/UBE2H/PELI1
GO_POSITIVE_REGULATION_OF_I_KAPPAB_KINASE_NF_KAPPAB_SIGNALING	GO_POSITIVE_REGULATION_OF_I_KAPPAB_KINASE_NF_KAPPAB_SIGNALING	161	0.335129	1.48429	0.00555213	0.0332775	0.0234606	5565	tags=28%, list=17%, signal=23%	APOL3/LGALS9/BST2/HMOX1/SECTM1/CASP10/TRIM38/IL1RN/EDA2R/F2R/TRIM22/MYD88/IFIT5/TRIM5/HTR2B/TRIM25/CX3CL1/F2RL1/TAB2/SHISA5/ECM1/TLR3/EDA/TMED4/MALT1/MID2/GPRC5B/GJA1/SLC20A1/PELI1/IL36RN/PRKCE/BRD4/WLS/TRIM62/ANKRD17/IKBKG/TRADD/RNF31/TAB3/CD74/CASP8/PLEKHG5/RIPK1/ZDHHC13
GO_REGULATION_OF_RESPONSE_TO_DRUG	GO_REGULATION_OF_RESPONSE_TO_DRUG	69	0.383628	1.48416	0.0196963	0.0813247	0.0573339	8262	tags=41%, list=25%, signal=30%	RAB3B/DTNBP1/NR4A3/SYT5/FOXO3/STK39/ADIRF/CHRNB2/DRD1/CRH/CXCL12/ADORA2A/TOR1A/SYT7/GDNF/SYT9/MIR34A/DRD2/SYT10/RIPK1/SYT15/PSEN1/GPR37/CHRNA4/GPR37L1/SYT2/TACR2/PTPN11
GO_NEGATIVE_REGULATION_OF_PLATELET_DERIVED_GROWTH_FACTOR_RECEPTOR_SIGNALING_PATHWAY	GO_NEGATIVE_REGULATION_OF_PLATELET_DERIVED_GROWTH_FACTOR_RECEPTOR_SIGNALING_PATHWAY	11	0.595695	1.48398	0.0604773	0.171244	0.120727	3278	tags=27%, list=10%, signal=25%	APOD/PTPN12/LRP1
GO_CELLULAR_RESPONSE_TO_ORGANIC_CYCLIC_COMPOUND	GO_CELLULAR_RESPONSE_TO_ORGANIC_CYCLIC_COMPOUND	472	0.297483	1.48379	0.000220799	0.00306272	0.00215922	4299	tags=22%, list=13%, signal=19%	NR2E3/CYP1A1/KLF2/IFNB1/NKX3-1/EZR/IFIT1/CCL5/ATP2B4/SLC8A3/PLA2G4F/ICAM1/MAPK3/DDX58/PADI2/INHBA/IFIH1/AQP9/ABCA1/CALR/STAT1/CYP24A1/PPARG/TMEM173/BCL2L11/PCK1/ADCY5/P2RY6/IL15/RYR2/CASP7/GRAMD1B/HSPA5/ID3/RYR3/LRP8/PAQR7/NR4A3/NR5A1/RAP1A/PTAFR/DAXX/INSIG1/NR2F6/AOC1/CDH1/FOXO3/ID1/MDM2/CCL2/EGLN2/P2RY2/KMT2D/ADCY6/NR0B2/TRIP4/HMGCS1/SLC6A4/CIB2/NPC1/RAPGEF2/DRD1/CRH/EP300/SIX1/DNAJA1/KDM3A/ROC…
GO_POSITIVE_REGULATION_OF_POTASSIUM_ION_TRANSPORT	GO_POSITIVE_REGULATION_OF_POTASSIUM_ION_TRANSPORT	40	0.43018	1.48365	0.0301242	0.107355	0.0756851	6674	tags=48%, list=20%, signal=38%	RNF207/STK39/DRD1/KCNH2/MIR1-2/KCNC1/ATP1B2/KCNE1/KCNQ1/WNK2/DNM2/ATP1B3/DLG1/WNK1/WNK3/NPPA/KCNIP2/ANO6/GALR2
GO_PROTEIN_KINASE_C_ACTIVATING_G_PROTEIN_COUPLED_RECEPTOR_SIGNALING_PATHWAY	GO_PROTEIN_KINASE_C_ACTIVATING_G_PROTEIN_COUPLED_RECEPTOR_SIGNALING_PATHWAY	21	0.503864	1.48363	0.0516299	0.15476	0.109105	7051	tags=52%, list=21%, signal=41%	F2R/DGKH/HTR2B/DGKG/BDKRB1/PICK1/LRP1/ADORA2A/DGKZ/DGKI/PRKD3
GO_LIVER_MORPHOGENESIS	GO_LIVER_MORPHOGENESIS	16	0.537021	1.48356	0.0538958	0.158261	0.111574	6429	tags=44%, list=20%, signal=35%	CEACAM1/TNFAIP3/RPS6KA1/WNT3A/LIMS2/FBXW7/MED1
GO_CYCLIC_NUCLEOTIDE_BIOSYNTHETIC_PROCESS	GO_CYCLIC_NUCLEOTIDE_BIOSYNTHETIC_PROCESS	15	0.547171	1.48352	0.0542573	0.158971	0.112075	1837	tags=33%, list=6%, signal=31%	NPR1/ADCY5/ADCY9/NPPC/ADCY6
GO_MONOCYTE_CHEMOTAXIS	GO_MONOCYTE_CHEMOTAXIS	41	0.42797	1.48304	0.0305686	0.108599	0.0765626	3536	tags=29%, list=11%, signal=26%	CCL22/CCL5/CXCL10/CCL26/CCL17/CX3CL1/CCL2/CCR1/DUSP1/CXCL12/CXCL17/IL6
GO_RESPONSE_TO_ORGANOPHOSPHORUS	GO_RESPONSE_TO_ORGANOPHOSPHORUS	118	0.350958	1.48278	0.00845012	0.0446636	0.0314878	2326	tags=18%, list=7%, signal=17%	P2RX2/EZR/SLC8A3/SLC6A3/AQP9/STAT1/PCK1/P2RY6/VGF/HSPA5/RYR3/RAP1A/PTAFR/REN/KCNJ11/THBD/P2RY2/SLC6A4/CIB2/RAPGEF2/DUSP1
GO_POSITIVE_REGULATION_OF_MESONEPHROS_DEVELOPMENT	GO_POSITIVE_REGULATION_OF_MESONEPHROS_DEVELOPMENT	21	0.50351	1.48259	0.0516299	0.15476	0.109105	2148	tags=24%, list=7%, signal=22%	SOX9/BASP1/SOX8/PAX8/SIX1
GO_POSTTRANSLATIONAL_PROTEIN_TARGETING_TO_ENDOPLASMIC_RETICULUM_MEMBRANE	GO_POSTTRANSLATIONAL_PROTEIN_TARGETING_TO_ENDOPLASMIC_RETICULUM_MEMBRANE	11	0.594969	1.48217	0.0610841	0.172041	0.121289	868	tags=27%, list=3%, signal=27%	SEC61A1/SEC61A2/HSPA5
GO_NEGATIVE_REGULATION_OF_VASCULAR_PERMEABILITY	GO_NEGATIVE_REGULATION_OF_VASCULAR_PERMEABILITY	10	0.61184	1.48215	0.0646473	0.17807	0.125539	3612	tags=30%, list=11%, signal=27%	CEACAM1/ARHGAP35/ADORA2A
GO_MITOCHONDRION_DISTRIBUTION	GO_MITOCHONDRION_DISTRIBUTION	15	0.54659	1.48194	0.0548669	0.160286	0.113002	7494	tags=33%, list=23%, signal=26%	HAP1/BHLHA15/ATCAY/MEF2A/KAT2A
GO_EXOCRINE_SYSTEM_DEVELOPMENT	GO_EXOCRINE_SYSTEM_DEVELOPMENT	43	0.423333	1.48174	0.0284958	0.103794	0.0731746	4088	tags=28%, list=12%, signal=24%	FOXC1/NKX3-1/SOX9/NTN4/RAB26/CLCN2/ESRP2/PDGFA/EDA/BTBD7/EGFR/WLS
GO_NOTCH_SIGNALING_PATHWAY	GO_NOTCH_SIGNALING_PATHWAY	166	0.332745	1.48127	0.00555441	0.0332775	0.0234606	7027	tags=36%, list=21%, signal=28%	FOXC1/GDPD5/SOX9/WWC1/STAT1/ELF3/DTX3L/DNER/PEAR1/APH1B/ARRB1/FAM129B/AAK1/SNAI1/DLL4/EGF/GATA2/ADAM10/PBX1/NR0B2/KIT/TIMP4/MDK/EP300/IL6ST/NFKBIA/BHLHE40/HES2/HES5/ZBTB7A/ZNF423/BHLHE41/ANGPT4/S1PR3/RFNG/MESP1/EGFR/TSPAN5/DTX1/ARRDC1/AGXT/CDK6/FAT4/DTX4/MFNG/RPS19/GATA5/NOTCH1/KAT2B/ENHO/FBXW7/YTHDF2/ASCL1/PSEN1/HES1/CREBBP/JAG2/NCSTN/TBX2
GO_SERINE_PHOSPHORYLATION_OF_STAT_PROTEIN	GO_SERINE_PHOSPHORYLATION_OF_STAT_PROTEIN	11	0.594491	1.48098	0.0616909	0.172878	0.121879	6456	tags=45%, list=20%, signal=37%	IFNB1/LIF/GGNBP2/RET/CDK5R1
GO_GABAERGIC_NEURON_DIFFERENTIATION	GO_GABAERGIC_NEURON_DIFFERENTIATION	12	0.580365	1.48094	0.0589311	0.168067	0.118487	7845	tags=58%, list=24%, signal=44%	INHBA/LHX6/GATA2/DRD1/DRD2/ASCL1/NKX2-1
GO_HEMATOPOIETIC_PROGENITOR_CELL_DIFFERENTIATION	GO_HEMATOPOIETIC_PROGENITOR_CELL_DIFFERENTIATION	149	0.338041	1.48057	0.00699013	0.0388913	0.0274184	6773	tags=32%, list=21%, signal=26%	FOXC1/HOXB3/SLC8A3/HERC6/INHBA/PSMB8/LMO2/PSMB9/ACE/EIF2AK2/PSMB10/PSME4/PSME2/PDGFRB/MMP21/GATA2/SMPD3/KIT/BATF/PSMD11/JAM3/ZBTB1/HES5/SLC7A6OS/TREX1/KCNAB2/CSF1R/CBFB/PSMD5/CDK6/BVES/AGPAT5/LIG4/PRRC2C/TNFRSF13B/PYGO1/FNIP1/FLCN/NOTCH1/PSMD7/HOXB4/BRAF/SETD1A/RUNX1/YTHDF2/PSEN1/HES1/WDR7
GO_REGULATION_OF_TRANSMEMBRANE_TRANSPORT	GO_REGULATION_OF_TRANSMEMBRANE_TRANSPORT	451	0.298096	1.48015	0.000220994	0.00306272	0.00215922	8488	tags=37%, list=26%, signal=28%	MAPK8IP2/CACNA1B/ATP2B4/PLCG2/HAP1/BIN1/CACNA1I/HK2/CXCL10/KCNG3/RNF207/EHD3/HRC/P2RY6/BPIFA1/CTSS/RYR2/F2R/KCNRG/NEDD4L/NR4A3/CACNA1H/CHD7/RAP1A/PTAFR/CXCL11/KCNK6/KCNJ4/KCNJ11/GLRX/CX3CL1/ZMPSTE24/ARC/CACNG8/KCNC3/GJC2/STK39/ACTN4/TPCN2/PRKAG2/KLF15/DRD1/CRH/KCNQ2/SCN4A/KCNH2/GSK3A/CLCN2/OXSR1/BDKRB1/IL13/HPCA/CACNA1E/NLGN2/HCN3/MIR1-2/RELN/KCNC1/KCNK13/KCNS1/MAPK14/GRIA3/CLTCL1/ATP1B2/SHANK3/C…
GO_REGULATION_OF_BICELLULAR_TIGHT_JUNCTION_ASSEMBLY	GO_REGULATION_OF_BICELLULAR_TIGHT_JUNCTION_ASSEMBLY	19	0.515204	1.47993	0.0548196	0.160281	0.112998	6442	tags=53%, list=20%, signal=42%	EPHA2/GPBAR1/FZD5/SNAI1/ROCK2/CBFB/PRKCH/PRKACA/RUNX1/OCLN
GO_ACTIVATION_OF_PROTEIN_KINASE_ACTIVITY	GO_ACTIVATION_OF_PROTEIN_KINASE_ACTIVITY	292	0.310122	1.47929	0.00105708	0.00972639	0.0068571	6373	tags=32%, list=19%, signal=26%	GDF15/CCL5/TNFSF15/TNFRSF10A/MAPK3/GADD45A/MAPK11/MAP3K9/EIF2AK2/ADCY5/GADD45G/TNIK/CARD10/F2R/CXCR4/PRKAR1A/ADCY9/DAXX/ARRB1/GPRC5C/ZFP91/DUSP7/MARK2/TAB2/CHI3L1/EGF/TGFA/STK39/PRKAG2/ADCY6/KIT/IRAK2/PRRC1/DUSP5/DAB2IP/MUC20/TLR3/WNT11/OXSR1/ADRA2B/STK10/RIPK3/STK11/MAPK14/ANGPT4/SPAG9/DUSP9/MALT1/PIK3CB/S1PR2/SOCS1/GPRC5B/MAP3K8/PRLR/CXCL17/ADORA2B/EGFR/PTK2B/MAPK1/TRAF4/MAP2K3/CRK/ITGA1/MLKL/M…
GO_REGULATION_OF_GONAD_DEVELOPMENT	GO_REGULATION_OF_GONAD_DEVELOPMENT	15	0.54559	1.47923	0.0556797	0.1619	0.11414	3054	tags=33%, list=9%, signal=30%	SOX9/NR5A1/NUPR1/WNT4/ZFPM2
GO_GOLGI_RIBBON_FORMATION	GO_GOLGI_RIBBON_FORMATION	12	0.579672	1.47917	0.0593375	0.169124	0.119233	5069	tags=42%, list=15%, signal=35%	OPTN/STX16/GOLGA2/FHDC1/MYO18A
GO_AXONAL_TRANSPORT_OF_MITOCHONDRION	GO_AXONAL_TRANSPORT_OF_MITOCHONDRION	10	0.610326	1.47848	0.0656638	0.179725	0.126706	273	tags=20%, list=1%, signal=20%	HAP1/UCHL1
GO_REGULATION_OF_CARDIAC_MUSCLE_CELL_ACTION_POTENTIAL	GO_REGULATION_OF_CARDIAC_MUSCLE_CELL_ACTION_POTENTIAL	28	0.464999	1.47826	0.0434608	0.138013	0.0972989	5345	tags=39%, list=16%, signal=33%	BIN1/RNF207/RYR2/ATP2A2/CXADR/DSC2/MIR1-2/JUP/HCN4/DLG1/TRPM4
GO_ORGANIC_HYDROXY_COMPOUND_METABOLIC_PROCESS	GO_ORGANIC_HYDROXY_COMPOUND_METABOLIC_PROCESS	431	0.298664	1.47757	0.000440141	0.00504518	0.00355685	3857	tags=21%, list=12%, signal=18%	ALDH1A2/CYP26A1/APOL2/CYP1A1/ACER2/EPAS1/NPR1/PLCG2/AKR1B10/APOL1/HMGCS2/SLC6A3/ALDH1A3/NPC1L1/ABCA1/GCNT4/CYP24A1/INPP4A/PCK1/P2RY6/DHRS3/SPHK1/CYP4F12/ITGAM/ITPKC/LDLR/PLCB2/CACNA1H/INSIG2/PTAFR/OSBPL3/INSIG1/DIO1/GIPC1/SLC45A2/CH25H/SNAI1/DIO3/HSD17B3/PAX8/SULT1A1/RDH10/PRKAG2/NR0B2/KIT/CES1/MSMO1/HMGCS1/CHRNB2/SLC5A3/NPC1/RAPGEF2/LIPA/DRD1/ACADVL/WNT4/APOA1/OSBP/NUS1/IMPAD1/OSBPL2/DCT/CLCN2/L…
GO_CARBOHYDRATE_TRANSPORT	GO_CARBOHYDRATE_TRANSPORT	128	0.34572	1.47751	0.00869205	0.0454875	0.0320686	3553	tags=22%, list=11%, signal=20%	SLC45A4/EZR/HK2/AQP9/AQP7/SLC2A12/NR4A3/SLC37A3/MFSD2A/RAP1A/SLC2A6/SLC45A3/SLC45A2/SLC17A5/AQP3/MFSD2B/PRKAG2/SMPD3/SLC5A3/KLF15/DRD1/GSK3A/SLC35B4/MAPK14/CLTCL1/RNASEL/SLC35D3/TSC1
GO_PEPTIDYL_TYROSINE_MODIFICATION	GO_PEPTIDYL_TYROSINE_MODIFICATION	302	0.308858	1.47726	0.00106587	0.00978832	0.00690076	5212	tags=25%, list=16%, signal=21%	PARP14/CCL5/PARP9/ABL2/ICAM1/MAPK3/IFNL1/NEDD9/TNK2/EPHA2/MERTK/STYK1/KDR/PTK6/ACE/PPP2R5B/EIF2AK2/IL15/LIF/MVP/LRP8/TTN/EHD4/HCLS1/PDGFRB/TIE1/BTK/EPHA3/EGF/WNT3A/TGFA/KIT/SRCIN1/LMTK2/PKDCC/ITGA5/EPHA10/IL6ST/NCK2/FRK/IL13/RELN/FGR/HES5/PDGFA/ANGPT4/FGFR3/STAP1/FGFR4/SOCS1/GPRC5B/DYRK1A/PRLR/CSF1R/IL6/EGFR/SRMS/PRKCE/GGNBP2/PTK2B/DDR2/MAP2K3/ENPP2/TNFRSF14/CNTF/DYRK2/PTK2/SOCS3/RET/TXK/ZFYVE28/…
GO_SENSORY_PERCEPTION_OF_PAIN	GO_SENSORY_PERCEPTION_OF_PAIN	64	0.386594	1.47708	0.0220094	0.0873216	0.0615617	3217	tags=25%, list=10%, signal=23%	UCHL1/MAPK3/GRIN2D/F2R/PTAFR/MGLL/NR2F6/CCL2/CHRNB2/BDKRB1/HOXD1/NLGN2/NPY1R/ZFHX2/CACNB3/CXCL12
GO_NIK_NF_KAPPAB_SIGNALING	GO_NIK_NF_KAPPAB_SIGNALING	150	0.336498	1.47695	0.00676507	0.0379946	0.0267862	4039	tags=23%, list=12%, signal=20%	LGALS9/RASSF2/TNFSF15/TNFRSF10A/RC3H1/CALR/PSMB8/PSMB9/EIF2AK2/PSMB10/SPHK1/CARD10/PSME4/PSME2/ZFP91/CHI3L1/NFKB2/ACTN4/RC3H2/PTPN22/EP300/NFKBIA/TLR3/PSMD11/RIPK3/RELB/EDA/TRIP6/MALT1/NFAT5/BCL3/EGFR/TRAF4/PSMD5
GO_SIGNAL_RELEASE	GO_SIGNAL_RELEASE	388	0.301421	1.47601	0.00043535	0.00501444	0.00353518	6584	tags=30%, list=20%, signal=25%	NKX3-1/CACNA1B/CCL5/PTPRN2/PPFIA3/INHBA/KLF7/PPFIA4/ACVR1C/IL1RN/ADCY5/VGF/LIF/CSPG5/ATP2A2/C1QTNF1/INHBB/GAD1/DTNBP1/GIPR/DYNLL1/CHGA/CHD7/RAB11FIP1/RAP1A/STX11/ARRB1/REN/LIN7B/FAM129B/SYT5/MAFA/GIPC1/KCNJ11/BTK/KMO/FAM3B/VAMP8/ITPR1/BRSK2/FGB/PAX8/FOXL2/STX3/STX1B/PRKCA/PRKCG/NR0B2/SMPD3/CHRNB2/DNAJC5/DRD1/CRH/HTR2C/BAIAP3/UBE2Q1/TBX3/ADRA2B/CACNA1E/NLGN2/SOX11/TARDBP/RAB11FIP5/GIT1/HSPA8/STXBP…
GO_REGULATION_OF_LONG_TERM_NEURONAL_SYNAPTIC_PLASTICITY	GO_REGULATION_OF_LONG_TERM_NEURONAL_SYNAPTIC_PLASTICITY	23	0.488664	1.47593	0.04995	0.151249	0.106631	5558	tags=43%, list=17%, signal=36%	KIT/NPTN/SHANK3/SYNPO/RAB8A/KRAS/KCNJ10/DRD2/NF1/DLG4
GO_REGULATION_OF_CATION_TRANSMEMBRANE_TRANSPORT	GO_REGULATION_OF_CATION_TRANSMEMBRANE_TRANSPORT	271	0.311765	1.47569	0.0010533	0.00971034	0.00684578	8488	tags=40%, list=26%, signal=30%	MAPK8IP2/ATP2B4/PLCG2/HAP1/BIN1/CXCL10/RNF207/EHD3/HRC/P2RY6/BPIFA1/CTSS/RYR2/F2R/KCNRG/NEDD4L/CHD7/CXCL11/KCNJ11/GLRX/CX3CL1/ARC/CACNG8/GJC2/STK39/ACTN4/DRD1/CRH/KCNH2/OXSR1/BDKRB1/IL13/HPCA/NLGN2/MIR1-2/RELN/KCNC1/KCNS1/GRIA3/ATP1B2/SHANK3/CACNB3/PM20D1/KCNE1/KCNAB2/SHISA7/PRKCE/PTK2B/G6PD/JSRP1/KCNQ1/PDZK1/FMR1/SCN2B/GRIN2B/BAX/CAPN1/UBQLN1/EPO/WNK2/SLC9A1/DNM2/ATP1B3/CORO1A/DRD2/DLG1/DLG2/RAS…
GO_MAINTENANCE_OF_LOCATION	GO_MAINTENANCE_OF_LOCATION	284	0.310586	1.47558	0.00149031	0.0125255	0.00883046	4275	tags=21%, list=13%, signal=19%	EZR/PLCG2/HAP1/PML/HK2/CXCL10/S100A9/ABCA1/CALR/SP100/LCN2/PPARG/ACVR1C/HRC/P2RY6/CLMN/RYR2/F2R/HSPA5/RYR3/PLCB2/NR5A1/CHD7/CXCL11/KDELR3/INSIG1/SLC30A7/HTR2B/CX3CL1/ITPR1/FBN2/TPCN2/G3BP2/VPS13D/SPAG4/DRD1/HTR2C/APOA1/NFKBIA/BDKRB1/IL13/MIR1-2/S100A8/FITM1/SLC30A3/TRPM2/MCOLN1/SCIN/TPCN1/BCL3/PDIA2/IL6/PRKCE/PTK2B/STARD4/JUP/JSRP1/MORC3/PNPLA2/YWHAB/PLCH1
GO_EXTRACELLULAR_STRUCTURE_ORGANIZATION	GO_EXTRACELLULAR_STRUCTURE_ORGANIZATION	355	0.303896	1.47557	0.000432339	0.00499184	0.00351924	6384	tags=29%, list=19%, signal=23%	FOXC1/MMP13/ITGA10/COL6A1/ENG/ICAM1/TGFBI/CRISPLD2/SOX9/LAMC1/LAMA3/ABCA1/ELF3/KDR/ADAM19/LIPG/CTSL/SH3PXD2A/CTSS/NID2/ITGAM/LOXL4/COL27A1/MYO1E/SCUBE1/P4HB/LAMB1/FMOD/TPSAB1/CDH1/MMP21/ADAMTS9/FLRT2/WNT3A/FGB/FBN2/SPOCK2/HYAL1/NFKB2/ADAM10/PRSS1/SMPD3/SPINT1/ADAMTSL4/ATXN1L/APOA1/ITGA5/FURIN/PLOD3/EXOC8/JAM3/PDGFA/LCAT/THSD4/MMP1/SERPINH1/CTRB1/FGFR4/CTRB2/LRP1/COL8A2/BCL3/IL6/PLTP/CETP/DPP4/LAM…
GO_POSITIVE_REGULATION_OF_GLIOGENESIS	GO_POSITIVE_REGULATION_OF_GLIOGENESIS	57	0.395457	1.47531	0.023795	0.0917657	0.0646948	7610	tags=37%, list=23%, signal=28%	BIN1/CSF1/PPARG/LIF/CXCR4/SOX8/GJC2/SPINT1/IL6ST/ID2/LRP2/LRP1/IL6/PRKCH/NOTCH1/PRPF19/HES1/RHEB/APP/DICER1/BMP2
GO_NEGATIVE_REGULATION_OF_ENDOPLASMIC_RETICULUM_UNFOLDED_PROTEIN_RESPONSE	GO_NEGATIVE_REGULATION_OF_ENDOPLASMIC_RETICULUM_UNFOLDED_PROTEIN_RESPONSE	10	0.608957	1.47517	0.0670868	0.182049	0.128345	2332	tags=40%, list=7%, signal=37%	HSPA5/PPP1R15A/DNAJB9/NCK2
GO_TRANSITION_METAL_ION_TRANSPORT	GO_TRANSITION_METAL_ION_TRANSPORT	111	0.352489	1.47495	0.0119489	0.0571461	0.040288	4968	tags=29%, list=15%, signal=25%	STEAP4/SLC25A28/LCN2/FLVCR1/B2M/FLVCR2/ATP6V0B/SLC30A7/ATP6V1G1/TFRC/ATP6V0A4/LMTK2/REP15/TCN1/ATP6V1C2/ATP6V1D/ABCB6/TTYH1/CP/SCO2/ATP6V1A/SLC30A3/TRPM2/MCOLN1/SLC39A7/TRPC7/SFXN1/ATP6V0E1/HEPHL1/SLC31A1/TCN2/DNM2
GO_POSITIVE_REGULATION_OF_NEURON_MIGRATION	GO_POSITIVE_REGULATION_OF_NEURON_MIGRATION	14	0.554874	1.47442	0.0573404	0.165817	0.116901	6190	tags=50%, list=19%, signal=41%	ZNF609/NSMF/RAPGEF2/DAB2IP/RELN/SEMA3A/SEMA6A
GO_MUSCLE_ORGAN_MORPHOGENESIS	GO_MUSCLE_ORGAN_MORPHOGENESIS	69	0.381098	1.47437	0.0213377	0.085657	0.0603881	4474	tags=28%, list=14%, signal=24%	FOXC1/ENG/LIF/RYR2/TTN/MYBPC3/CHD7/VANGL2/ADARB1/MIR145/TGFBR3/DLL4/BMPR1A/ZFPM2/LRP2/SERP1/MYL2/AC016586.1/CNTF
GO_REGULATION_OF_SYNAPTIC_PLASTICITY	GO_REGULATION_OF_SYNAPTIC_PLASTICITY	155	0.334222	1.47336	0.00741656	0.0406458	0.0286553	7017	tags=35%, list=21%, signal=28%	PPFIA3/SLC8A3/SQSTM1/GRIN2D/CPEB3/GIPC1/NSMF/CX3CL1/ARC/RGS14/STX3/KIT/SLC24A2/RAPGEF2/DRD1/CRH/LRRTM2/CALB1/RELN/SCGN/NPTN/PICK1/SHANK3/SYNPO/STXBP1/RAB8A/KRAS/SHISA7/FAM107A/ADORA2A/ABHD6/GRIN2C/PTK2B/MAPK1/CALB2/FMR1/GRIN2B/SYT7/CNTN4/KCNJ10/STX4/DRD2/NF1/RASGRF1/DLG4/TNR/BRAF/PSEN1/DGKI/NPAS4/HRH2/NSG1/ITPKA/UNC13B/NCSTN
GO_IMPORT_ACROSS_PLASMA_MEMBRANE	GO_IMPORT_ACROSS_PLASMA_MEMBRANE	100	0.357949	1.47332	0.0116327	0.0564083	0.0397678	6761	tags=34%, list=21%, signal=27%	SLC12A7/SLC1A1/ATP2B4/SLC8A3/TRPV6/KCNJ4/ATP1A4/KCNJ11/SLC12A4/KCNH2/SLC1A3/SLC12A6/ATP1B2/ATP1A3/LRP2/TRPM2/ATP4B/SLC12A2/SLC9C2/HCN4/SLC31A1/KCNJ10/WNK2/SLC9A1/ATP1B3/DLG1/TRPM4/WNK1/PICALM/WNK3/KCNJ6/PSEN1/KCNJ9/KCNJ8
GO_POSITIVE_REGULATION_OF_INTERLEUKIN_1_SECRETION	GO_POSITIVE_REGULATION_OF_INTERLEUKIN_1_SECRETION	26	0.472304	1.4729	0.0517483	0.154919	0.109218	7283	tags=46%, list=22%, signal=36%	LGALS9/PANX2/FZD5/USP50/GSDMD/ORM1/NLRP1/NLRP12/NLRP3/WNT5A/NLRP2/CCL19
GO_NEPHRON_TUBULE_EPITHELIAL_CELL_DIFFERENTIATION	GO_NEPHRON_TUBULE_EPITHELIAL_CELL_DIFFERENTIATION	14	0.554147	1.47249	0.0577471	0.165973	0.117011	1636	tags=21%, list=5%, signal=20%	STAT1/LIF/PAX8
GO_CD8_POSITIVE_ALPHA_BETA_T_CELL_ACTIVATION	GO_CD8_POSITIVE_ALPHA_BETA_T_CELL_ACTIVATION	19	0.512521	1.47223	0.0580803	0.166439	0.117339	3546	tags=32%, list=11%, signal=28%	IRF1/CD274/ZBTB7B/HLA-E/SOCS1/CBFB
GO_REGULATION_OF_INSULIN_LIKE_GROWTH_FACTOR_RECEPTOR_SIGNALING_PATHWAY	GO_REGULATION_OF_INSULIN_LIKE_GROWTH_FACTOR_RECEPTOR_SIGNALING_PATHWAY	19	0.512483	1.47212	0.0580803	0.166439	0.117339	2552	tags=26%, list=8%, signal=24%	NKX3-1/IGFBP6/IGFBP3/TRIM72/MIR1-2
GO_INTERLEUKIN_6_PRODUCTION	GO_INTERLEUKIN_6_PRODUCTION	100	0.357515	1.47153	0.0120408	0.0573177	0.0404089	3657	tags=20%, list=11%, signal=18%	LGALS9/KLF2/PAEP/DDX58/IFIH1/IL1RN/SPON2/F2R/MYD88/TNFAIP3/PTAFR/ARRB1/CX3CL1/F2RL1/PTPN22/TLR3/MAPK13/IL6/ADORA2B/IL36RN
GO_NEGATIVE_REGULATION_OF_CELL_SUBSTRATE_ADHESION	GO_NEGATIVE_REGULATION_OF_CELL_SUBSTRATE_ADHESION	56	0.395652	1.47129	0.0242964	0.0928338	0.0654478	3443	tags=21%, list=10%, signal=19%	APOD/ACER2/AJAP1/ACVRL1/GBP1/KANK1/CX3CL1/ACTN4/GCNT2/MYOC/LRP1/FAM107A
GO_CARDIAC_CHAMBER_DEVELOPMENT	GO_CARDIAC_CHAMBER_DEVELOPMENT	144	0.337715	1.47064	0.00782215	0.0423322	0.0298442	4235	tags=26%, list=13%, signal=22%	FOXC1/STRA6/ENG/NOS3/PRDM1/SALL4/GATA4/DHRS3/RYR2/MYBPC3/CHD7/VANGL2/NRP2/ZMPSTE24/TGFBR3/DLL4/PAX8/LUZP1/MDM2/GSK3A/TBX3/WNT11/MIR1-2/SOX11/ID2/TMEM65/BMPR1A/ZFPM2/LRP2/FGFRL1/SMAD6/MESP1/BMPR2/MYL2/ARID1A/DNAH11/MSX2
GO_EPITHELIAL_CELL_APOPTOTIC_PROCESS	GO_EPITHELIAL_CELL_APOPTOTIC_PROCESS	85	0.365475	1.47046	0.0154629	0.0690027	0.0486469	6921	tags=35%, list=21%, signal=28%	HMOX1/ICAM1/KDR/RYR2/TNFAIP3/SEMA5A/HIPK1/BID/FOXO3/FGB/GATA2/CCL2/ANGPTL4/DAB2IP/IL13/MAPK7/IL6/BMPR2/ARF6/CD160/ZFP36/BCL2L1/CD248/PDX1/TCF7L2/BRAF/ANO6/GAS6/JAG2/CAST
GO_ACIDIC_AMINO_ACID_TRANSPORT	GO_ACIDIC_AMINO_ACID_TRANSPORT	53	0.401249	1.47029	0.0268293	0.0999427	0.0704596	7211	tags=43%, list=22%, signal=34%	SLC1A1/PPFIA3/PPFIA4/GRM2/GIPC1/KMO/SLC38A7/SLC1A3/STXBP1/CPLX1/ADORA2A/SLC25A18/STX1A/GLS/TRH/KCNJ10/NF1/HRH3/PPFIA1/PSEN1/LRRC8C/UNC13B/SLC25A13
GO_POSITIVE_REGULATION_OF_BONE_RESORPTION	GO_POSITIVE_REGULATION_OF_BONE_RESORPTION	12	0.575502	1.46853	0.0650274	0.178497	0.12584	8214	tags=50%, list=25%, signal=38%	TFRC/PRKCA/EGFR/CA2/PLEKHM1/DEF8
GO_POSITIVE_REGULATION_OF_CELL_PROJECTION_ORGANIZATION	GO_POSITIVE_REGULATION_OF_CELL_PROJECTION_ORGANIZATION	330	0.304561	1.46808	0.000863185	0.00841429	0.00593207	4660	tags=21%, list=14%, signal=18%	SMURF1/CDH4/ABL2/HAP1/S100A9/CDC42EP3/LCN2/PTK6/SEMA7A/FAM98A/PPP2R5B/EPS8L3/L1CAM/HSPA5/LRP8/CPEB3/NEDD4L/ENC1/AUTS2/TENM1/DYNLL1/RAP1A/RREB1/RASAL1/APBB1/CPNE5/ARHGAP35/SEMA5A/PLXNB3/MARK2/CX3CL1/F2RL1/EPHA3/WNT3A/AKIRIN1/PLXNA3/SKIL/NDEL1/KIT/PROM2/RAPGEF2/EP300/DAB2IP/RAB21/RELN/GRIP1/STK11/NPTN/SHANK3/CDC42/CXCL12/GPRC5B/LRP1/MACF1/BMPR2/MAP1B/PTK2B/DOCK11/GDI1/CDKL5/ITSN2/FN1/FMR1/ENPP2/CNT…
GO_METANEPHROS_DEVELOPMENT	GO_METANEPHROS_DEVELOPMENT	79	0.370446	1.46791	0.0183748	0.0779048	0.0549228	2846	tags=22%, list=9%, signal=20%	NKX3-1/SOX9/CTSH/STAT1/LIF/ID3/PDGFRB/BASP1/SOX8/PAX8/RDH10/WNT4/SIX1/CALB1/ID2/HES5/PDGFA
GO_BIOMINERAL_TISSUE_DEVELOPMENT	GO_BIOMINERAL_TISSUE_DEVELOPMENT	127	0.343531	1.46621	0.0097228	0.0495196	0.0349113	6700	tags=32%, list=20%, signal=26%	ISG15/MMP13/GPNMB/NOS3/SOX9/EIF2AK3/ZMPSTE24/FBN2/SMPD3/FAM20A/WNT4/ECM1/PKDCC/CCR1/ROCK2/WNT11/FGR/ASPN/BMPR1A/FGFR3/PTHLH/SLC20A1/BMPR2/ALOX15/ANKH/PTK2B/DDR2/MSX2/AXIN2/TRPM4/NOTCH1/FZD9/PPARA/BMP6/BCOR/FAM83H/HIF1A/FAM20C/SMAD3/ANO6/GAS6
GO_POSITIVE_REGULATION_OF_CHONDROCYTE_DIFFERENTIATION	GO_POSITIVE_REGULATION_OF_CHONDROCYTE_DIFFERENTIATION	19	0.51	1.46498	0.0607296	0.171662	0.121021	6919	tags=53%, list=21%, signal=42%	SOX9/ACVRL1/RUNX2/FGF18/PKDCC/POR/HOXA11/BMP6/SMAD3/SOX6
GO_POSITIVE_REGULATION_OF_DNA_BINDING_TRANSCRIPTION_FACTOR_ACTIVITY	GO_POSITIVE_REGULATION_OF_DNA_BINDING_TRANSCRIPTION_FACTOR_ACTIVITY	228	0.315661	1.46496	0.00296988	0.0210034	0.0148074	5090	tags=25%, list=15%, signal=21%	LGALS9/TRIM21/NKX3-1/TRIM14/ICAM1/DDX58/S100A9/TRIM38/PPARG/TMEM173/PPP2R5B/EIF2AK2/EDA2R/SPHK1/TRIM22/MYD88/NHLH2/LRP8/PRKD2/HCLS1/TRIM5/BTK/TRIM25/CX3CL1/TAB2/WNT3A/TRIM31/NFKB2/KIT/IRAK2/TNFRSF8/EP300/TLR3/DHX33/RELN/S100A8/RIPK3/ZBTB7A/TRIM26/EDA/MALT1/MID2/HSPA1B/KRAS/IL6/JUP/TP53BP1/NLRC4/DDR2/TRIM62/PRKCH/NEUROG2/IKBKG/TRADD/RNF31/TAB3
GO_POSITIVE_REGULATION_OF_ENDOTHELIAL_CELL_PROLIFERATION	GO_POSITIVE_REGULATION_OF_ENDOTHELIAL_CELL_PROLIFERATION	90	0.360875	1.46436	0.0166295	0.0725082	0.0511183	6373	tags=31%, list=19%, signal=25%	HMOX1/PGF/CCL26/KDR/ACVRL1/STAT5A/PRKD2/SEMA5A/NRP2/HTR2B/PLXNB3/GATA2/PRKCA/ECM1/EGR3/CCR3/CXCL12/MIR10A/BMPR2/AC016586.1/MIR499A/NR4A1/NF1/FGF2/BMP6/HIF1A/ZNF580/WNT5A
GO_VENOUS_BLOOD_VESSEL_DEVELOPMENT	GO_VENOUS_BLOOD_VESSEL_DEVELOPMENT	11	0.587773	1.46425	0.0697816	0.186175	0.131254	5850	tags=45%, list=18%, signal=37%	ENG/ACVRL1/BMPR2/FOXF1/NOTCH1
GO_POSITIVE_REGULATION_OF_VIRAL_LIFE_CYCLE	GO_POSITIVE_REGULATION_OF_VIRAL_LIFE_CYCLE	55	0.395116	1.46415	0.0267337	0.0999361	0.0704549	5256	tags=33%, list=16%, signal=28%	LGALS9/TRIM21/TMPRSS2/IFIT1/CCL5/TRIM38/P4HB/ADARB1/ADAR/DDX3X/PPIB/CHMP4B/FMR1/PDE12/VAPB/SRPK1/CD74/TBC1D20
GO_RESPONSE_TO_FIBROBLAST_GROWTH_FACTOR	GO_RESPONSE_TO_FIBROBLAST_GROWTH_FACTOR	128	0.34259	1.46413	0.0101407	0.0509931	0.0359501	6373	tags=34%, list=19%, signal=28%	TRIM71/CCL5/HHIP/MAPK3/SPRY4/RUNX2/PRKD2/FLRT2/DLL4/FGF18/HYAL1/CCL2/WNT4/EGR3/MIR1-2/KCNC1/ESRP2/NPTN/FGFR3/FGFRL1/FGFR4/TIAL1/SPRY2/MAPK1/ZFP36/KLB/GRB2/SHISA2/FAT4/NR4A1/SHOC2/FLRT1/HNRNPH1/PRDM14/FGF1/FGF2/KDM5B/SETX/FGF9/GCLM/FGF22/RBFOX2/FAM20C/WNT5A
GO_REGULATION_OF_MACROPHAGE_DERIVED_FOAM_CELL_DIFFERENTIATION	GO_REGULATION_OF_MACROPHAGE_DERIVED_FOAM_CELL_DIFFERENTIATION	23	0.484683	1.4639	0.0529471	0.156721	0.110488	6959	tags=48%, list=21%, signal=38%	CSF1/ABCA1/PPARG/NFKBIA/CETP/PRKCH/PLA2G10/PPARA/ALOX15B/MAPK9/APOB
GO_CARDIAC_SEPTUM_DEVELOPMENT	GO_CARDIAC_SEPTUM_DEVELOPMENT	96	0.357433	1.4637	0.0156727	0.0695476	0.0490311	4235	tags=28%, list=13%, signal=25%	STRA6/ENG/NOS3/PRDM1/SALL4/GATA4/DHRS3/CHD7/VANGL2/NRP2/TGFBR3/PAX8/LUZP1/MDM2/TBX3/WNT11/MIR1-2/SOX11/ID2/BMPR1A/ZFPM2/LRP2/FGFRL1/SMAD6/BMPR2/DNAH11/MSX2
GO_CELL_JUNCTION_ASSEMBLY	GO_CELL_JUNCTION_ASSEMBLY	221	0.316137	1.46276	0.00315657	0.0220173	0.0155222	6442	tags=31%, list=20%, signal=25%	APOD/CDH5/CDH4/EPHA2/LAMC1/LAMA3/KDR/ACE/FBLIM1/ACVRL1/GPBAR1/OPHN1/FZD5/RAP1A/DAPK3/CDH1/HIPK1/EPHA3/SNAI1/CDH20/LIMCH1/MARVELD3/PRKCA/ACTN4/RAPGEF2/MYOC/WNT4/WHAMM/ITGA5/FLNC/ROCK2/PLEC/WNT11/LSR/MYO9A/TRIP6/CDC42/LRP1/CDH26/CDH15/GJA1/FAM107A/CBFB/TSC1/MACF1/PTK2B/JUP/TNS1/FN1/PRKCH/PTK2/COL16A1/MPP5/LIMS2/SLC9A1/PIP5K1A/DLG1/CDH18/FMN1/PTPRO/FLCN/SLK/STRN/VCL/PRKACA/SMAD3/RUNX1/OCLN
GO_CELLULAR_RESPONSE_TO_EXTRACELLULAR_STIMULUS	GO_CELLULAR_RESPONSE_TO_EXTRACELLULAR_STIMULUS	233	0.314468	1.46246	0.00273339	0.0199428	0.0140597	3726	tags=21%, list=11%, signal=19%	HMOX1/CPEB4/ICAM1/MAPK3/PMAIP1/RRAGD/BHLHA15/NIM1K/LCN2/CYP24A1/PPARG/RRAGC/EIF2AK2/PCK1/WIPI1/EIF2AK3/IL15/INHBB/HSPA5/RYR3/MAP1LC3B/HNRNPL/ARHGAP35/AOC1/FAS/AQP3/CD68/MDM2/P2RY2/NAMPT/CIB2/WNT4/DSC2/GABARAPL1/SLC38A3/RNF152/BECN1/WDR59/PICK1/HSPA8/CACNB3/USF1/TNRC6A/UCN2/FAM107A/ZFYVE1/TSC1/ADORA2B/BMPR2/GSDMD
GO_LEUKOCYTE_PROLIFERATION	GO_LEUKOCYTE_PROLIFERATION	220	0.316436	1.46245	0.00274783	0.0199869	0.0140908	5409	tags=25%, list=16%, signal=21%	LGALS9/IFNB1/CCL5/PLA2G2F/IRF1/CD274/GPNMB/RC3H1/CSF1/ACE/PSMB10/IL15/ZBTB7B/PURA/VTCN1/TNFAIP3/PRKAR1A/BTK/CX3CL1/F2RL1/ICOSLG/WNT3A/TFRC/FLT3LG/HLA-E/KIT/CHRNB2/WNT4/RC3H2/PTPN22/IL6ST/NCK2/IL13/BTN3A1/SOX11/PLCL2/RIPK3/SASH3/MALT1/CSF1R/PELI1/IL6/TNFSF13B/GPR183/IL7R/TNFRSF14/BAX/EPO/CCND3/CORO1A/CD74/DLG1/TNFRSF13B/AZI2/CD6
GO_REGULATION_OF_ANATOMICAL_STRUCTURE_SIZE	GO_REGULATION_OF_ANATOMICAL_STRUCTURE_SIZE	431	0.295555	1.46219	0.000440141	0.00504518	0.00355685	6704	tags=30%, list=20%, signal=24%	SLC12A7/CDH4/FOXC1/HMOX1/RAB3B/EZR/NPR1/ICAM1/BIN1/NOS3/CCL26/CDC42EP3/KANK4/RILP/SEMA7A/ACE/F2R/ARHGAP42/SWAP70/L1CAM/TMOD1/KCNN4/PPP1R15A/PEX11A/TENM1/HCLS1/CHGA/PTAFR/ARHGAP35/SMTNL1/SEMA5A/KANK1/HTR2B/KANK3/F2RL1/SLC12A4/NPPC/WNT3A/RHOBTB1/FGB/PLXNA3/WIPF2/NDEL1/HTR1D/P2RY2/ADCY6/SLC6A4/DRD1/PREX1/SEMA4C/WHAMM/ROCK2/RAB21/NCK2/PLOD3/RNF6/ARPC5L/ADRA2B/VAV1/SLC12A6/LMOD1/PICK1/SHANK3/CXCL12/LR…
GO_UTERUS_DEVELOPMENT	GO_UTERUS_DEVELOPMENT	20	0.501599	1.46207	0.0594039	0.169139	0.119243	6652	tags=45%, list=20%, signal=36%	STRA6/FOXL2/HOXA9/HOXA10/ASH1L/KDM5B/HOXA11/WNT5A/MYOCD
GO_REGULATION_OF_METAL_ION_TRANSPORT	GO_REGULATION_OF_METAL_ION_TRANSPORT	303	0.305654	1.46187	0.00128014	0.0111941	0.00789186	8488	tags=37%, list=26%, signal=28%	P2RX2/CACNA1B/CCL5/ATP2B4/PLCG2/HAP1/PML/ICAM1/BIN1/NOS3/CXCL10/RNF207/EHD3/HRC/B2M/P2RY6/BPIFA1/RYR2/F2R/KCNRG/NEDD4L/CHD7/CXCL11/TRPV3/PDGFRB/GLRX/CX3CL1/EGF/GJC2/STK39/CCL2/ACTN4/PRSS8/DRD1/CRH/GRM6/CCR1/KCNH2/OXSR1/BDKRB1/IL13/HPCA/MIR1-2/KCNC1/KCNS1/ATP1B2/CACNB3/CXCL12/KCNE1/KCNAB2/CAMK2G/ADORA2A/PRKCE/PTK2B/G6PD/JSRP1/KCNQ1/FMR1/SCN2B/HOMER3/BAX/MIR34A/UBQLN1/EPO/WNK2/SLC9A1/DNM2/ATP1B3/CO…
GO_REGULATION_OF_NEURON_MIGRATION	GO_REGULATION_OF_NEURON_MIGRATION	29	0.456796	1.46169	0.044337	0.139399	0.0982764	6190	tags=41%, list=19%, signal=34%	ZNF609/NSMF/CX3CL1/FLRT2/RAPGEF2/ULK4/DAB2IP/RELN/PLXNB2/SEMA3A/LRIG2/SEMA6A
GO_VITAMIN_TRANSPORT	GO_VITAMIN_TRANSPORT	31	0.450019	1.46102	0.0457875	0.142175	0.100233	10844	tags=61%, list=33%, signal=41%	STRA6/TCN1/APOA1/SLC52A3/SLC52A1/LRP2/AMN/SLC52A2/TCN2/SLC25A32/SLC5A6/SCARB1/CUBN/LMBRD1/SLC22A13/SLC2A1/SLC25A19/SLC23A1/SLC19A2
GO_DIENCEPHALON_DEVELOPMENT	GO_DIENCEPHALON_DEVELOPMENT	61	0.386003	1.46101	0.028149	0.103163	0.0727296	8585	tags=44%, list=26%, signal=33%	ALDH1A2/HAP1/SLC6A3/CDH1/SEMA5A/NRP2/GATA2/CHRNB2/CRH/WNT4/KCNC1/BMPR1A/PITX2/GBX2/BAX/SEMA3A/DRD2/PITX1/POU1F1/WNT5A/HES1/BMP2/NKX2-1/FOXB1/LHX3/DUOX2/FGF8
GO_POSITIVE_REGULATION_OF_ADAPTIVE_IMMUNE_RESPONSE	GO_POSITIVE_REGULATION_OF_ADAPTIVE_IMMUNE_RESPONSE	82	0.36559	1.46079	0.0187296	0.0788166	0.0555657	3949	tags=24%, list=12%, signal=22%	RSAD2/CD274/B2M/HLA-F/FZD5/PAXIP1/BTK/TFRC/HLA-E/IL6ST/HLA-A/ZBTB1/IL1R1/SASH3/MALT1/HLA-B/NFKBID/IL6/TNFSF13B/TP53BP1
GO_NEGATIVE_REGULATION_OF_INTERFERON_GAMMA_PRODUCTION	GO_NEGATIVE_REGULATION_OF_INTERFERON_GAMMA_PRODUCTION	26	0.468409	1.46076	0.0551449	0.160639	0.113251	314	tags=15%, list=1%, signal=15%	LGALS9/IL1RL1/CD274/INHBA
GO_REGULATION_OF_MACROAUTOPHAGY	GO_REGULATION_OF_MACROAUTOPHAGY	157	0.33089	1.45987	0.00784152	0.0423888	0.0298841	8769	tags=43%, list=27%, signal=31%	HSPB8/SMURF1/HMOX1/OPTN/UCHL1/MAPK3/RRAGD/KDR/WAC/RRAGC/ATP6V0B/IRGM/PHF23/PIP4K2C/ATP6V1G1/PRKAG2/VPS13D/NPC1/SNX32/SMCR8/ATP6V1C2/EXOC8/ATP6V1D/BECN1/ATP6V1A/UBQLN4/RUFY4/FEZ2/GPSM1/TSC1/QSOX1/CHMP4B/ATP6V0E1/RAB12/ATP13A2/CAPN1/IKBKG/UBQLN1/FYCO1/ERN1/ATP6V0C/HIF1A/CAPNS1/PRKACA/SESN1/CDK5R1/MTMR3/NRBP2/SLC38A9/ATP6V0D2/UVRAG/RHEB/EXOC7/RAB3GAP2/SH3GLB1/MFN2/TBK1/HTT/SPTLC1/ATP6V1E1/ADRB2/PIKF…
GO_REGULATION_OF_CATION_CHANNEL_ACTIVITY	GO_REGULATION_OF_CATION_CHANNEL_ACTIVITY	135	0.338353	1.45985	0.0103029	0.0516993	0.036448	8342	tags=41%, list=25%, signal=31%	MAPK8IP2/PLCG2/HAP1/RNF207/EHD3/HRC/P2RY6/CTSS/KCNRG/KCNJ11/ARC/CACNG8/CRH/HPCA/NLGN2/MIR1-2/RELN/KCNC1/KCNS1/GRIA3/SHANK3/CACNB3/KCNE1/SHISA7/PTK2B/JSRP1/FMR1/GRIN2B/CAPN1/UBQLN1/EPO/DRD2/DLG1/DLG2/RASGRF1/PDE4B/DLG4/CASQ1/KCNS2/PRKACA/NPPA/KCNIP2/SLMAP/GALR2/CNIH2/RRAD/JPH1/APP/STAC2/STAC3/SHANK2/HTT/JPH3/ADRB2/LRRC26/PPARGC1A
GO_CELL_MORPHOGENESIS_INVOLVED_IN_NEURON_DIFFERENTIATION	GO_CELL_MORPHOGENESIS_INVOLVED_IN_NEURON_DIFFERENTIATION	511	0.29042	1.45975	0.000220119	0.00306272	0.00215922	6607	tags=29%, list=20%, signal=24%	MAPK8IP2/CDH4/EZR/KIF5A/ZSWIM6/UCHL1/MAPK3/EPHA2/KLF7/NTN4/SEMA7A/CELSR3/LINGO1/TNIK/SPON2/CNP/L1CAM/OPHN1/GAB2/LRP8/NEDD4L/MYCBP2/DTNBP1/AUTS2/NR4A3/B3GNT2/ZSWIM8/CXCR4/TUBB3/VANGL2/APBB1/ADARB1/ARHGAP35/FAM129B/SEMA5A/NRP2/NEXN/PLXNB3/NSMF/MARK2/FLRT2/EPHA3/ARC/DOK4/RAPH1/BRSK2/WNT3A/HSP90AA1/PLXNA3/SKIL/NDEL1/ID1/GAB1/ADAM10/PRKCA/PIK3CD/SRCIN1/CHRNB2/RAPGEF2/MYPN/TSKU/SEMA4C/EPHA10/SLC1A3/RAB…
GO_NEUROTRANSMITTER_TRANSPORT	GO_NEUROTRANSMITTER_TRANSPORT	218	0.316187	1.45962	0.0037839	0.0248773	0.0175385	6584	tags=32%, list=20%, signal=25%	CACNA1B/SLC1A1/RAB3B/PTPRN2/PPFIA3/SLC6A3/SLC6A19/PPFIA4/SLC22A1/CSPG5/ATP2A2/GAD1/DTNBP1/RAP1A/STX11/LIN7B/SYT5/GIPC1/BTK/KMO/VAMP8/STX3/SLC38A7/STX1B/PRKCG/CHRNB2/DNAJC5/SLC6A4/DRD1/CRH/HTR2C/SLC6A17/SLC6A8/BAIAP3/SLC1A3/TH/SLC6A20/GIT1/HSPA8/STXBP1/STXBP5L/CPLX1/ADORA2B/ADORA2A/SLC25A18/STX1A/TOR1A/FMR1/SYT7/GDNF/SYT9/TRH/SYN3/KCNJ10/VPS18/STX4/DRD2/NF1/GRIN3A/SCRIB/GSK3B/BRAF/HRH3/SLC6A13/NPP…
GO_CELLULAR_RESPONSE_TO_LIPID	GO_CELLULAR_RESPONSE_TO_LIPID	507	0.290881	1.45953	0.000222173	0.00306272	0.00215922	3913	tags=20%, list=12%, signal=18%	ALDH1A2/CMPK2/NR2E3/NKX3-1/CCL5/ABL2/ICAM1/MAPK3/PADI2/CD274/INHBA/NOS3/SOX9/CXCL10/ABCA1/CALR/LCN2/CYP24A1/PTK6/PPARG/BCL2L11/PCK1/IL1RN/ADCY5/CXCL1/P2RY6/IL15/SPON2/GRAMD1B/ID3/LRP8/LDLR/PAQR7/NR4A3/TNFAIP3/NR5A1/PTAFR/CXCL11/DAXX/INSIG1/NR2F6/TRIM5/CX3CL1/IRGM/EPHA3/KMO/FOXO3/WNT3A/CD68/CCL2/EGLN2/PRKCA/KMT2D/ADCY6/NR0B2/TRIP4/IRAK2/HMGCS1/SLC6A4/NPC1/WNT9A/CRH/PTPN22/EP300/DNAJA1/KDM3A/DAB2IP…
GO_MONONUCLEAR_CELL_MIGRATION	GO_MONONUCLEAR_CELL_MIGRATION	58	0.389389	1.45911	0.0275694	0.101616	0.071639	3536	tags=28%, list=11%, signal=25%	CCL22/CCL5/MAPK3/CXCL10/CCL26/CSF1/CCL17/CX3CL1/AKIRIN1/CCL2/CCR1/DUSP1/MAPK14/CXCL12/CXCL17/IL6
GO_ARF_PROTEIN_SIGNAL_TRANSDUCTION	GO_ARF_PROTEIN_SIGNAL_TRANSDUCTION	18	0.513104	1.45874	0.0640765	0.17701	0.124792	7928	tags=50%, list=24%, signal=38%	ARFGEF2/CYTH1/PSD3/CYTH2/CYTH3/IQSEC3/PSD2/CYTH4/ARFGAP1
GO_PROTEIN_REFOLDING	GO_PROTEIN_REFOLDING	34	0.439158	1.45831	0.0421796	0.135299	0.0953858	3449	tags=29%, list=10%, signal=26%	HSPA6/B2M/HSPA5/DNAJA4/HSP90AA1/DNAJB2/HSPA8/PPIB/HSPA1B/PDCL
GO_NEGATIVE_REGULATION_OF_PRODUCTION_OF_MOLECULAR_MEDIATOR_OF_IMMUNE_RESPONSE	GO_NEGATIVE_REGULATION_OF_PRODUCTION_OF_MOLECULAR_MEDIATOR_OF_IMMUNE_RESPONSE	25	0.47167	1.45742	0.0571599	0.165496	0.116675	2126	tags=24%, list=6%, signal=22%	BST2/IFNB1/HMOX1/HLA-F/PARP3/APOA1
GO_REGULATION_OF_CELL_MORPHOGENESIS_INVOLVED_IN_DIFFERENTIATION	GO_REGULATION_OF_CELL_MORPHOGENESIS_INVOLVED_IN_DIFFERENTIATION	267	0.30842	1.45688	0.00189833	0.0151263	0.010664	6558	tags=30%, list=20%, signal=24%	CDH4/ZSWIM6/NEDD9/CALR/SEMA7A/LINGO1/TNIK/GBP1/UNC13D/L1CAM/LRP8/NEDD4L/MYCBP2/ZSWIM8/RREB1/ARHGAP35/SEMA5A/KANK1/PLXNB3/NSMF/MARK2/ARC/BRSK2/WNT3A/FGB/PLXNA3/SKIL/NDEL1/ID1/ADAM10/ACTN4/SRCIN1/CHRNB2/RAPGEF2/PREX1/MYOC/APOA1/SEMA4C/RAB21/RNF6/RELN/STK11/MCF2/SHANK3/CDC42/CXCL12/LRP1/MACF1/BMPR2/MAP1B/GDI1/CDKL5/CRK/FN1/FMR1/TRIOBP/KIF13B/PTK2/PLXNB2/ARPC2/RET/DNM2/DCC/RYK/SEMA3A/TBR1/SEMA3G/IFRD…
GO_NEGATIVE_REGULATION_OF_EXTRINSIC_APOPTOTIC_SIGNALING_PATHWAY_VIA_DEATH_DOMAIN_RECEPTORS	GO_NEGATIVE_REGULATION_OF_EXTRINSIC_APOPTOTIC_SIGNALING_PATHWAY_VIA_DEATH_DOMAIN_RECEPTORS	30	0.451956	1.45672	0.0446338	0.140055	0.0987386	1608	tags=27%, list=5%, signal=25%	HMOX1/TNFRSF10A/ICAM1/NOS3/TMBIM1/TNFAIP3/FAS/FGB
GO_NEGATIVE_REGULATION_OF_INTERLEUKIN_1_PRODUCTION	GO_NEGATIVE_REGULATION_OF_INTERLEUKIN_1_PRODUCTION	21	0.494699	1.45664	0.0587163	0.167655	0.118197	8024	tags=52%, list=24%, signal=40%	CEACAM1/PML/TNFAIP3/CX3CL1/APOA1/NLRP12/NLRP3/GAS6/ZC3H12A/GSTP1/GHSR
GO_GRANULOCYTE_DIFFERENTIATION	GO_GRANULOCYTE_DIFFERENTIATION	26	0.467052	1.45653	0.0577423	0.165973	0.117011	2795	tags=23%, list=8%, signal=21%	CEACAM1/EVI2B/HCLS1/CBFA2T3/GATA2/ZBTB46
GO_POSITIVE_REGULATION_OF_PEPTIDYL_TYROSINE_PHOSPHORYLATION	GO_POSITIVE_REGULATION_OF_PEPTIDYL_TYROSINE_PHOSPHORYLATION	142	0.335164	1.45631	0.00969272	0.0494194	0.0348406	4608	tags=25%, list=14%, signal=21%	PARP14/CCL5/PARP9/ICAM1/IFNL1/NEDD9/TNK2/PTK6/ACE/IL15/LIF/LRP8/EHD4/HCLS1/EGF/WNT3A/TGFA/KIT/SRCIN1/ITGA5/IL6ST/IL13/RELN/HES5/ANGPT4/FGFR3/STAP1/GPRC5B/CSF1R/IL6/PTK2B/ENPP2/TNFRSF14/CNTF/SOCS3
GO_HORMONE_METABOLIC_PROCESS	GO_HORMONE_METABOLIC_PROCESS	183	0.322759	1.45592	0.00558197	0.0333586	0.0235178	2598	tags=16%, list=8%, signal=15%	ALDH1A2/CYP26A1/CYP1A1/AKR1B10/ACHE/ALDH1A3/DHRS2/KLK6/CGA/GCNT4/ACE/DHRS3/CTSZ/NR5A1/CACNA1H/REN/DIO1/ZMPSTE24/DIO3/HSD17B3/PAX8/SULT1A1/RDH10/CES1/CRH/WNT4/APOA1/FURIN/CLCN2/CYP27A1
GO_REGULATION_OF_TRANSPORTER_ACTIVITY	GO_REGULATION_OF_TRANSPORTER_ACTIVITY	220	0.315016	1.45588	0.00359332	0.0241092	0.016997	9108	tags=43%, list=28%, signal=31%	MAPK8IP2/SGK1/PLCG2/HAP1/RNF207/EHD3/PPARG/HRC/P2RY6/SYNGR3/CTSS/RYR2/KCNRG/NEDD4L/PTAFR/KCNJ11/GLRX/ARC/CACNG8/STK39/ACTN4/CRH/OXSR1/HPCA/NLGN2/MIR1-2/RELN/KCNC1/KCNS1/GRIA3/ATP1B2/SHANK3/CACNB3/PM20D1/KCNE1/SHISA7/PRKCE/PTK2B/JSRP1/PDZK1/FMR1/SCN2B/GRIN2B/MIR34A/CAPN1/UBQLN1/EPO/WNK2/SLC9A1/DNM2/ATP1B3/DRD2/DLG1/DLG2/RASGRF1/PDE4B/RIPK1/DLG4/CASQ1/WNK1/RGN/WNK3/KCNS2/PRKACA/NPPA/KCNIP2/SLMAP/GA…
GO_CELL_JUNCTION_ORGANIZATION	GO_CELL_JUNCTION_ORGANIZATION	259	0.309068	1.45562	0.00147183	0.012392	0.00873635	5281	tags=26%, list=16%, signal=22%	APOD/CDH5/CDH4/EPHA2/LAMC1/LAMA3/KDR/ACE/FBLIM1/ACVRL1/F2R/GPBAR1/OPHN1/FZD5/RAP1A/DAPK3/CDH1/HIPK1/GRHL1/F2RL1/EPHA3/SNAI1/CDH20/CXADR/LIMCH1/MARVELD3/PRKCA/ACTN4/RAPGEF2/MYOC/WNT4/WHAMM/ITGA5/FLNC/ROCK2/PLEC/WNT11/NLGN2/LSR/MYO9A/NUMB/TRIP6/CDC42/KIFC3/LRP1/CDH26/CDH15/GJA1/CSF1R/FAM107A/CBFB/TSC1/MACF1/ARF6/PTK2B/JUP/TNS1/FN1/PRKCH/PTK2/COL16A1/MPP5/LIMS2/SLC9A1/CD177/PIP5K1A/DLG1/CDH18
GO_PHOSPHOLIPID_CATABOLIC_PROCESS	GO_PHOSPHOLIPID_CATABOLIC_PROCESS	33	0.440908	1.45556	0.0436726	0.138535	0.0976673	4922	tags=36%, list=15%, signal=31%	PLCG2/PLA2G4F/LIPG/GPCPD1/LDLR/GDPD3/SMPD3/IDH1/PLA2G4C/ABHD6/ENPP2/ANGPTL3
GO_LYMPHOCYTE_ACTIVATION_INVOLVED_IN_IMMUNE_RESPONSE	GO_LYMPHOCYTE_ACTIVATION_INVOLVED_IN_IMMUNE_RESPONSE	132	0.3388	1.45553	0.011611	0.0564083	0.0397678	3949	tags=22%, list=12%, signal=19%	LGALS9/IFNB1/CEACAM1/PLCG2/ICAM1/IFNL1/RC3H1/HLA-F/ZBTB7B/UNC13D/SWAP70/PAXIP1/F2RL1/TFRC/PARP3/RC3H2/BATF/PLCL2/RELB/MALT1/NFKBID/BCL3/IL6/TSC1/GPR183/PTK2B/DOCK11/SUPT6H/TP53BP1
GO_REGULATION_OF_VASCULAR_PERMEABILITY	GO_REGULATION_OF_VASCULAR_PERMEABILITY	29	0.454826	1.45539	0.0463523	0.143273	0.101008	1206	tags=14%, list=4%, signal=13%	CEACAM1/NPR1/C2CD4A/ARHGAP35
GO_CELLULAR_RESPONSE_TO_ALCOHOL	GO_CELLULAR_RESPONSE_TO_ALCOHOL	76	0.369361	1.45491	0.0202922	0.0830009	0.0585156	3912	tags=25%, list=12%, signal=22%	KLF2/INHBA/ABCA1/PPARG/ADCY5/P2RY6/GRAMD1B/TP53INP1/LRP8/CDH1/FOXO3/ADCY6/HMGCS1/GNB1/AKAP8/NFE2L1/AACS/PRKCE/JUP
GO_POSITIVE_REGULATION_OF_CELL_SUBSTRATE_ADHESION	GO_POSITIVE_REGULATION_OF_CELL_SUBSTRATE_ADHESION	107	0.349232	1.45367	0.014603	0.0662184	0.046684	4968	tags=30%, list=15%, signal=25%	NEDD9/CSF1/CALR/KDR/CEACAM6/UNC13D/RREB1/EMILIN2/CX3CL1/FGB/SPOCK2/RELL2/PREX1/MYOC/WNT4/APOA1/ITGA5/CDC42/TSC1/ALOX15/PRKCE/PTK2B/JUP/CRK/FN1/CDK6/TRIOBP/EDIL3/COL16A1/ARPC2/FOXF1/DNM2
GO_MESENCHYME_DEVELOPMENT	GO_MESENCHYME_DEVELOPMENT	227	0.313279	1.45298	0.00339487	0.0231485	0.0163197	6473	tags=29%, list=20%, signal=24%	ALDH1A2/FOXC1/ENG/MAPK3/NOS3/SOX9/FRZB/STAT1/SEMA7A/ACVRL1/GATA4/BAMBI/KBTBD8/PDGFRB/SEMA5A/NRP2/HTR2B/BASP1/EPHA3/SNAI1/TGFBR3/SOX8/WNT3A/MDM2/RDH10/GCNT2/WNT4/SEMA4C/SIX1/BCL9L/DAB2IP/WNT11/SOX11/BMPR1A/ZFPM2/PITX2/MESP1/IL6/BMPR2/MAPK1/GBX2/SDCBP/MSX2/DDX5/TRIM62/FN1/RET/GDNF/AXIN2/RBM24/CRB2/FOXF1/SEMA3A/SEMA3G/CRELD1/GATA5/NOTCH1/ELL3/FGF9/HIF1A/TCF7L2/SEMA6A/GSK3B/SMAD3/WNT5A/SEMA3B
GO_POSITIVE_REGULATION_OF_CALCIUM_ION_TRANSMEMBRANE_TRANSPORT	GO_POSITIVE_REGULATION_OF_CALCIUM_ION_TRANSMEMBRANE_TRANSPORT	54	0.393871	1.45271	0.0300524	0.107266	0.0756228	3171	tags=28%, list=10%, signal=25%	PLCG2/HAP1/CXCL10/EHD3/P2RY6/RYR2/F2R/CXCL11/CX3CL1/GJC2/DRD1/BDKRB1/IL13/MIR1-2/CACNB3
GO_REGULATION_OF_INCLUSION_BODY_ASSEMBLY	GO_REGULATION_OF_INCLUSION_BODY_ASSEMBLY	16	0.525658	1.45217	0.0656036	0.179725	0.126706	3349	tags=31%, list=10%, signal=28%	DNAJA4/DNAJB1/DNAJB2/CDC34/HSPA1B
GO_INTERLEUKIN_17_PRODUCTION	GO_INTERLEUKIN_17_PRODUCTION	21	0.492934	1.45144	0.061146	0.172113	0.12134	885	tags=19%, list=3%, signal=19%	RFTN1/IL15/ZBTB7B/MYD88
GO_GOLGI_VESICLE_TRANSPORT	GO_GOLGI_VESICLE_TRANSPORT	347	0.299353	1.45101	0.000646134	0.00672573	0.00474164	7938	tags=35%, list=24%, signal=27%	OPTN/COPZ2/KIF5A/SEC24A/SEC24D/MAPK15/DYNLL2/EHD3/WIPI1/RAB26/SEC23B/ARF3/TMED7/ARFGAP3/CTSZ/DYNLL1/KDELR3/INSIG1/HYOU1/RP2/VAMP8/TGFA/C16orf70/ANKFY1/GOLT1A/ARFRP1/TAPBP/DYNC1H1/PKDCC/WHAMM/KIF3C/SEC23A/COPA/NSF/BICD2/ARFGEF2/PROZ/EXOC6B/NKD2/CTAGE8/IGF2R/KLHL20/CTAGE9/TMED4/PICK1/GOLGA3/RAB8A/SAR1A/RAB31/PREB/KLC1/GOLGA2/MIA3/STX17/AMN/MACF1/RAB41/TRAPPC10/VAMP3/COPG1/SEC31A/WHAMMP3/ATP9B/STX5/…
GO_REGULATION_OF_MESONEPHROS_DEVELOPMENT	GO_REGULATION_OF_MESONEPHROS_DEVELOPMENT	25	0.469536	1.45082	0.0583549	0.166823	0.117611	2148	tags=20%, list=7%, signal=19%	SOX9/BASP1/SOX8/PAX8/SIX1
GO_POSITIVE_REGULATION_OF_GLIAL_CELL_DIFFERENTIATION	GO_POSITIVE_REGULATION_OF_GLIAL_CELL_DIFFERENTIATION	34	0.436742	1.45029	0.043996	0.138798	0.0978529	7610	tags=41%, list=23%, signal=32%	BIN1/PPARG/LIF/CXCR4/SPINT1/IL6ST/ID2/NOTCH1/PRPF19/HES1/RHEB/APP/DICER1/BMP2
GO_POSITIVE_REGULATION_OF_CHEMOKINE_PRODUCTION	GO_POSITIVE_REGULATION_OF_CHEMOKINE_PRODUCTION	39	0.422714	1.44925	0.0380081	0.126348	0.0890757	3562	tags=26%, list=11%, signal=23%	LGALS9/HMOX1/IL1RL1/EIF2AK2/DDX3X/TLR3/LRP1/CSF1R/IL6/ADORA2B
GO_ARGININE_CATABOLIC_PROCESS	GO_ARGININE_CATABOLIC_PROCESS	12	0.567944	1.44924	0.0725462	0.191192	0.134791	1839	tags=25%, list=6%, signal=24%	ATP2B4/NOS3/OAT
GO_ANION_HOMEOSTASIS	GO_ANION_HOMEOSTASIS	51	0.39826	1.4486	0.0333333	0.115481	0.0814138	4922	tags=27%, list=15%, signal=23%	SLC12A7/ABCA1/LIPG/CA12/GRM2/ABCD1/SLC12A4/SLC34A2/APOA1/SLC12A6/FGFR4/CETP/SLC12A2/ANGPTL3
GO_REGULATION_OF_FC_RECEPTOR_MEDIATED_STIMULATORY_SIGNALING_PATHWAY	GO_REGULATION_OF_FC_RECEPTOR_MEDIATED_STIMULATORY_SIGNALING_PATHWAY	11	0.581152	1.44775	0.0770631	0.199017	0.140307	6796	tags=36%, list=21%, signal=29%	PLSCR1/RAP1A/CD226/CD47
GO_POSITIVE_REGULATION_OF_CYTOSOLIC_CALCIUM_ION_CONCENTRATION_INVOLVED_IN_PHOSPHOLIPASE_C_ACTIVATING_G_PROTEIN_COUPLED_SIGNALING_PATHWAY	GO_POSITIVE_REGULATION_OF_CYTOSOLIC_CALCIUM_ION_CONCENTRATION_INVOLVED_IN_PHOSPHOLIPASE_C_ACTIVATING_G_PROTEIN_COUPLED_SIGNALING_PATHWAY	26	0.464111	1.44735	0.0607393	0.171662	0.121021	2115	tags=31%, list=6%, signal=29%	F2R/GPR157/F2RL1/LPAR6/GNA15/GPR20/DRD1/HTR2C
GO_CYCLIC_NUCLEOTIDE_CATABOLIC_PROCESS	GO_CYCLIC_NUCLEOTIDE_CATABOLIC_PROCESS	13	0.55516	1.44698	0.0709076	0.187915	0.13248	6681	tags=38%, list=20%, signal=31%	CNP/PDE4A/PDE7B/PDE4B/PDE8B
GO_ICOSANOID_METABOLIC_PROCESS	GO_ICOSANOID_METABOLIC_PROCESS	72	0.370277	1.44675	0.0231754	0.0901619	0.0635641	1252	tags=15%, list=4%, signal=15%	CYP1A1/CYP4F8/MAPK3/CYP4F3/PTGES/ALOX5/CYP2S1/CYP4F12/GGT1/MGLL/CYP2G1P
GO_POST_GOLGI_VESICLE_MEDIATED_TRANSPORT	GO_POST_GOLGI_VESICLE_MEDIATED_TRANSPORT	98	0.352237	1.44671	0.0179482	0.0767802	0.05413	6684	tags=31%, list=20%, signal=24%	OPTN/EHD3/WIPI1/RAB26/ARF3/RP2/VAMP8/C16orf70/ANKFY1/ARFRP1/PKDCC/NSF/ARFGEF2/EXOC6B/IGF2R/KLHL20/RAB31/AMN/MACF1/VAMP3/VAMP5/STXBP6/DNM2/STX4/CORO7/MON2/SCAMP2/RABEP1/SEC16A/BLZF1
GO_DEVELOPMENTAL_CELL_GROWTH	GO_DEVELOPMENTAL_CELL_GROWTH	199	0.31711	1.44669	0.00607457	0.0355401	0.0250558	8490	tags=36%, list=26%, signal=27%	SMURF1/CDH4/SOX9/SEMA7A/GATA4/L1CAM/NEDD4L/AUTS2/RASAL1/CPNE5/SEMA5A/NRP2/RAPH1/WNT3A/HSP90AA1/PLXNA3/NDEL1/FOXL2/KMT2D/MIR199A1/SEMA4C/GSK3A/RAB21/RNF6/HSP90AB1/STK11/CXCL12/LRP1/DCLK1/MACF1/BMPR2/MAP1B/G6PD/GDI1/CDKL5/AC016586.1/ITSN2/FN1/DNM2/DCC/RYK/SEMA3A/FLRT1/SEMA3G/IFRD1/PRMT2/PPARA/TRPV2/SEMA6A/GSK3B/TNR/VCL/WNT5A/NPPA/CDK5R1/SEMA3B/AKAP13/MUL1/HAMP/MAP2K4/APP/RTN4/CPNE9/PDLIM5/SYT2/SORB…
GO_PROTEIN_TRANSPORT_WITHIN_LIPID_BILAYER	GO_PROTEIN_TRANSPORT_WITHIN_LIPID_BILAYER	47	0.405363	1.44668	0.0384458	0.127359	0.0897879	6859	tags=43%, list=21%, signal=34%	KIF5A/GRIPAP1/RFTN1/OPHN1/ARC/CACNG8/STX3/STX1B/KIF17/HPCA/GRIP1/NUMB/RAB8A/CPLX1/CLIP1/DNM2/ARL6/SCRIB/NSG1/ARHGAP44
GO_REGULATION_OF_TRANSCRIPTION_FROM_RNA_POLYMERASE_II_PROMOTER_IN_RESPONSE_TO_OXIDATIVE_STRESS	GO_REGULATION_OF_TRANSCRIPTION_FROM_RNA_POLYMERASE_II_PROMOTER_IN_RESPONSE_TO_OXIDATIVE_STRESS	10	0.597151	1.44657	0.0776581	0.200016	0.141011	122	tags=20%, list=0%, signal=20%	HMOX1/EPAS1
GO_REGULATION_OF_PLASMA_LIPOPROTEIN_PARTICLE_LEVELS	GO_REGULATION_OF_PLASMA_LIPOPROTEIN_PARTICLE_LEVELS	81	0.362869	1.44654	0.0220408	0.0873735	0.0615983	3743	tags=20%, list=11%, signal=18%	HMOX1/ABCA1/MYLIP/LIPG/P4HB/LDLR/NCEH1/NPC1/LIPA/MIR199A1/APOA1/APOBR/LCAT/AMN/PLTP/CETP
GO_ACTIVATION_OF_JUN_KINASE_ACTIVITY	GO_ACTIVATION_OF_JUN_KINASE_ACTIVITY	33	0.438083	1.44623	0.0461101	0.142803	0.100676	8604	tags=55%, list=26%, signal=40%	MAP3K9/DAXX/DAB2IP/SPAG9/MLKL/MAP3K10/ERN2/TAOK1/RIPK1/ERN1/WNT7B/WNT5A/MAP4K2/MUL1/MAP2K4/CCL19/ERCC6/MAP3K5
GO_NEGATIVE_REGULATION_OF_LYMPHOCYTE_DIFFERENTIATION	GO_NEGATIVE_REGULATION_OF_LYMPHOCYTE_DIFFERENTIATION	44	0.41092	1.44614	0.0385321	0.127467	0.0898641	3688	tags=27%, list=11%, signal=24%	IFNB1/IRF1/IFNL1/INHBA/RC3H1/ZBTB7B/RC3H2/ID2/SOCS1/NFKBID/CBFB/DTX1
GO_REGULATION_OF_AXONOGENESIS	GO_REGULATION_OF_AXONOGENESIS	167	0.324593	1.446	0.0096668	0.0493931	0.0348221	6558	tags=31%, list=20%, signal=25%	CDH4/ZSWIM6/SEMA7A/LINGO1/L1CAM/MYCBP2/ZSWIM8/ARHGAP35/SEMA5A/PLXNB3/MARK2/BRSK2/WNT3A/PLXNA3/SKIL/NDEL1/SEMA4C/RAB21/RNF6/STK11/MCF2/CXCL12/LRP1/MACF1/BMPR2/MAP1B/GDI1/CDKL5/FN1/KIF13B/PTK2/PLXNB2/RET/DNM2/DCC/RYK/SEMA3A/TBR1/SEMA3G/IFRD1/PTPRO/TRPV2/SEMA6A/METRN/GSK3B/TNR/BRAF/WNT5A/CDK5R1/SEMA3B/PSEN1
GO_LOCALIZATION_WITHIN_MEMBRANE	GO_LOCALIZATION_WITHIN_MEMBRANE	132	0.336515	1.44571	0.0128551	0.0600113	0.042308	7028	tags=36%, list=21%, signal=29%	KIF5A/GRIPAP1/RFTN1/SEC24A/SEC24D/SEC23B/OPHN1/RAP1A/INSIG1/ARC/CACNG8/STX3/ADAM10/STX1B/SEC23A/KIF17/HPCA/RELN/GRIP1/NUMB/NPTN/PICK1/SHANK3/RAB8A/SAR1A/SHISA7/MIA3/CPLX1/SEC31A/CLIP1/LHFPL4/DNM2/RAB1A/DLG1/AGRN/TBC1D20/DLG2/ARL6/DLG4/FZD9/SEC31B/SCRIB/SEC24C/CNIH2/NSG1/ARHGAP44/CDH13/CEP112
GO_ORGANIC_ANION_TRANSPORT	GO_ORGANIC_ANION_TRANSPORT	401	0.293969	1.44569	0.000867867	0.00844263	0.00595205	7268	tags=31%, list=22%, signal=25%	SLC1A1/CEACAM1/STRA6/PLSCR1/PPFIA3/PLA2G2F/PLA2G4F/XKR6/PITPNM2/AQP9/SLC6A19/SLC16A6/ABCA1/ACSL1/PPFIA4/ACE/PPARG/ATP11A/CA12/SLC4A4/KCNN4/LDLR/GRM2/ABCC4/SLC26A4/SLC51A/MFSD2A/ABCD1/GIPC1/SLC43A2/SLC17A5/KMO/SFXN5/STK39/SLC38A7/PRKAG2/SLC4A11/PQLC1/SLC4A3/SLC10A1/PITPNM1/APOA1/SLC6A17/SLC6A8/SLC1A3/SLC15A4/SLC38A3/SLC38A4/SLC35B4/SLC52A3/CYB5R1/SLC26A1/SLC52A1/NFE2L1/SLC6A20/ANO7/LRP2/SLC25A42/S…
GO_MORPHOGENESIS_OF_AN_ENDOTHELIUM	GO_MORPHOGENESIS_OF_AN_ENDOTHELIUM	16	0.523269	1.44557	0.0680258	0.183342	0.129256	2009	tags=25%, list=6%, signal=23%	CXCL10/ACVRL1/PRKD2/RHOB
GO_REGULATION_OF_LYMPHOCYTE_ACTIVATION	GO_REGULATION_OF_LYMPHOCYTE_ACTIVATION	340	0.298803	1.44519	0.00128921	0.0112528	0.00793324	4457	tags=21%, list=14%, signal=19%	IGHE/LGALS9/IFNB1/CEACAM1/CCL5/PLA2G2F/IRF1/DUSP10/CD274/GPNMB/IFNL1/INHBA/IGHM/RC3H1/PRDM1/MERTK/IL15/HLA-F/ZBTB7B/VTCN1/TNFAIP3/PRKAR1A/PAXIP1/MICA/IGHG1/CAMK4/BTK/ICOSLG/WNT3A/TFRC/SLC46A2/CCL2/FLT3LG/HLA-E/PARP3/CHRNB2/RC3H2/PTPN22/RASGRP1/EGR3/IL6ST/NCK2/IL13/SOX11/ID2/VAV1/RIPK3/ZBTB1/SASH3/TREX1/MALT1/CDC42/LAT/SIRPB1/SOCS1/MAP3K8/NFKBID/PELI1/ZEB1/IL6/CBFB/ADORA2A/DTX1/DPP4/TNFSF13B/GPR18…
GO_CARDIAC_MUSCLE_FIBER_DEVELOPMENT	GO_CARDIAC_MUSCLE_FIBER_DEVELOPMENT	15	0.533021	1.44515	0.0703109	0.186959	0.131806	1493	tags=27%, list=5%, signal=25%	TTN/MYBPC3/ZMPSTE24/CXADR
GO_POSITIVE_REGULATION_OF_KINASE_ACTIVITY	GO_POSITIVE_REGULATION_OF_KINASE_ACTIVITY	488	0.288984	1.44454	0.000222222	0.00306272	0.00215922	6377	tags=30%, list=19%, signal=24%	GDF15/RASSF2/CCL5/ATP2B4/TNFSF15/TNFRSF10A/MAPK3/NEDD9/GADD45A/CSF1/ACSL1/MAPK11/ACE/MAP3K9/EIF2AK2/ADCY5/GADD45G/TNIK/CARD10/F2R/LRP8/TENM1/FZD5/CXCR4/RAP1A/PRKAR1A/ADCY9/DAXX/ARRB1/VANGL2/PDGFRB/GPRC5C/ZFP91/HTR2B/DUSP7/TCL1B/MARK2/IRGM/TAB2/CHI3L1/EGF/WNT3A/HSP90AA1/TGFA/FGF18/STK39/DDX3X/CCNYL1/PRKAG2/ADCY6/KIT/IRAK2/PRRC1/SRCIN1/FAM20A/RAPGEF2/MAPRE3/CCND2/ITSN1/RASGRP1/DUSP5/DAB2IP/MUC20/TL…
GO_CRANIAL_NERVE_MORPHOGENESIS	GO_CRANIAL_NERVE_MORPHOGENESIS	24	0.472728	1.44452	0.0624501	0.17383	0.12255	3347	tags=29%, list=10%, signal=26%	HOXB3/ADARB1/NRP2/PLXNA3/CHRNB2/SIX1/HOXB1
GO_INTRACELLULAR_STEROL_TRANSPORT	GO_INTRACELLULAR_STEROL_TRANSPORT	21	0.49057	1.44448	0.0629682	0.174659	0.123134	6641	tags=48%, list=20%, signal=38%	ABCA1/LDLR/CES1/NPC1/OSBP/NUS1/STARD4/SYT7/SERAC1/LDLRAP1
GO_MUSCLE_CELL_DIFFERENTIATION	GO_MUSCLE_CELL_DIFFERENTIATION	314	0.3003	1.44329	0.00170177	0.0137874	0.00972011	4962	tags=24%, list=15%, signal=20%	P2RX2/GDF15/ALPK3/ENG/BIN1/UCHL1/SOX9/CXCL10/BHLHA15/CALR/HIRA/MAPK11/GATA4/RBPMS2/DNER/ATP2A2/OBSCN/HDAC9/TMOD1/TTN/MYBPC3/CACNA1H/FBXO40/PRKAR1A/SKI/FAM129B/TANC1/MIR145/PDGFRB/MAPK12/TRIM72/ZMPSTE24/CXADR/WNT3A/FLT3LG/NFATC3/CEACAM5/KIT/MYPN/MIR199A1/WNT4/SEMA4C/SIX1/FLNC/GSK3A/TBX3/MIR1-2/BHLHE41/MAPK14/SPAG9/LMOD1/CDK9/CDC42/MYOF/CDH15/KRAS/MESP1/ZEB1/TSC1/MYL2/ARID1A/G6PD/SUPT6H/KDM6B/NPHS1…
GO_REGULATION_OF_AMYLOID_BETA_FORMATION	GO_REGULATION_OF_AMYLOID_BETA_FORMATION	22	0.482636	1.44261	0.0629511	0.174659	0.123134	2306	tags=23%, list=7%, signal=21%	HAP1/BIN1/SPON1/ROCK2/GSK3A
GO_SENSORY_PERCEPTION_OF_CHEMICAL_STIMULUS	GO_SENSORY_PERCEPTION_OF_CHEMICAL_STIMULUS	119	0.340481	1.44164	0.0145671	0.066185	0.0466604	9223	tags=39%, list=28%, signal=28%	P2RX2/CST2/SLC6A3/RTP4/SCNN1G/SCNN1A/OR1F1/OR13H1/SCNN1B/PLCB2/B3GNT2/AZGP1/TAS2R14/OR8D1/OR8D2/GNB1/PDE4A/TAS2R42/OR4F21/OR6B2/OR10K2/OR8B4/DRD2/SYT10/GNAT2/TAS2R3/OR8G2P/TAS2R43/OR10AD1/CST1/OR4F29/OR4F3/OR4F16/TAS2R39/OR2A14/LEF1/OR2A2/TAS2R13/OR8B8/UBR3/TAS2R30/OR1F2P/TAS2R5/OR10D3/TAS2R19/BEST2
GO_CHONDROCYTE_DIFFERENTIATION	GO_CHONDROCYTE_DIFFERENTIATION	106	0.346659	1.44134	0.0167826	0.0730508	0.0515008	3626	tags=25%, list=11%, signal=23%	COL6A1/TGFBI/SOX9/ACVRL1/EIF2AK3/COL27A1/RUNX2/MAF/CHSY1/NPPC/FGF18/SMPD3/COL20A1/WNT9A/ECM1/PKDCC/IMPAD1/MAPK14/CHST11/BMPR1A/FGFR3/SERPINH1/PTHLH/SNX19/SCIN/POR/BMPR2
GO_LONG_TERM_SYNAPTIC_POTENTIATION	GO_LONG_TERM_SYNAPTIC_POTENTIATION	77	0.364785	1.4407	0.0235437	0.091166	0.064272	5364	tags=34%, list=16%, signal=28%	SLC8A3/SQSTM1/GRIN2D/ARC/RGS14/STX3/SLC24A2/DRD1/CRH/LRRTM2/CALB1/RELN/SCGN/NPTN/SHANK3/SHISA7/FAM107A/ADORA2A/GRIN2C/PTK2B/MAPK1/CALB2/GRIN2B/STX4/DRD2/NF1
GO_MAINTENANCE_OF_GASTROINTESTINAL_EPITHELIUM	GO_MAINTENANCE_OF_GASTROINTESTINAL_EPITHELIUM	16	0.521499	1.44068	0.0694388	0.185365	0.130682	2662	tags=31%, list=8%, signal=29%	MUC4/SOX9/MUC2/VSIG1/MUC6
GO_RESPONSE_TO_INSECTICIDE	GO_RESPONSE_TO_INSECTICIDE	14	0.542167	1.44065	0.0689305	0.184735	0.130238	4368	tags=43%, list=13%, signal=37%	CYP1A1/DAXX/TH/MAPK13/KIF1B/SCN2B
GO_REGULATION_OF_ANTIGEN_RECEPTOR_MEDIATED_SIGNALING_PATHWAY	GO_REGULATION_OF_ANTIGEN_RECEPTOR_MEDIATED_SIGNALING_PATHWAY	51	0.395932	1.44013	0.0365657	0.123102	0.0867867	4827	tags=29%, list=15%, signal=25%	CEACAM1/EZR/RC3H1/GBP1/KCNN4/GCSAM/PRKD2/PTPN22/PLCL2/MALT1/STAP1/CBFB/CD160/PRKCH/MIR34A
GO_REGULATION_OF_GRANULOCYTE_DIFFERENTIATION	GO_REGULATION_OF_GRANULOCYTE_DIFFERENTIATION	13	0.552494	1.44003	0.0747569	0.195287	0.137678	2795	tags=31%, list=8%, signal=28%	CEACAM1/EVI2B/HCLS1/ZBTB46
GO_REGULATION_OF_SYNAPTIC_VESICLE_TRANSPORT	GO_REGULATION_OF_SYNAPTIC_VESICLE_TRANSPORT	71	0.369807	1.43953	0.0267456	0.0999361	0.0704549	7006	tags=41%, list=21%, signal=32%	CSPG5/ATP2A2/DTNBP1/RAP1A/GIPC1/STX1B/PRKCG/CHRNB2/DRD1/GIT1/STXBP1/STXBP5L/CPLX1/ADORA2B/ADORA2A/STX1A/FMR1/SYT7/SYT9/VPS18/DRD2/GRIN3A/GSK3B/BRAF/PFN2/DGKI/CNIH2/CHRNA4/UNC13B
GO_REGULATION_OF_SYSTEMIC_ARTERIAL_BLOOD_PRESSURE_BY_CIRCULATORY_RENIN_ANGIOTENSIN	GO_REGULATION_OF_SYSTEMIC_ARTERIAL_BLOOD_PRESSURE_BY_CIRCULATORY_RENIN_ANGIOTENSIN	14	0.541716	1.43946	0.0691338	0.185067	0.130472	1893	tags=43%, list=6%, signal=40%	ACE/F2R/CTSZ/REN/F2RL1/CES1
GO_PROTEIN_DESTABILIZATION	GO_PROTEIN_DESTABILIZATION	39	0.419661	1.43878	0.0422764	0.135421	0.0954719	2141	tags=21%, list=7%, signal=19%	TRIM21/CTSH/MYLIP/CHFR/IRGM/ID1/MDM2/EP300
GO_REGULATION_OF_NUCLEASE_ACTIVITY	GO_REGULATION_OF_NUCLEASE_ACTIVITY	20	0.49358	1.4387	0.0678615	0.183315	0.129237	1068	tags=20%, list=3%, signal=19%	OAS3/OAS2/OASL/TERF2
GO_MUSCLE_HYPERTROPHY	GO_MUSCLE_HYPERTROPHY	91	0.353879	1.43862	0.0210161	0.0849394	0.0598823	7992	tags=40%, list=24%, signal=30%	ATP2B4/GATA4/RYR2/ATP2A2/TTN/NR4A3/MIR145/HTR2B/PRKCA/KLF15/MIR199A1/MYOC/IL6ST/ROCK2/GSK3A/MIR1-2/BECN1/CDK9/G6PD/PTK2/SLC9A1/GATA5/NOTCH1/PPARA/MEF2A/SMAD3/NPPA/AKAP13/HAMP/MAP2K4/CYBA/GATA6/MTPN/PDLIM5/GLRX3/SORBS2
GO_ACTIVATION_OF_PROTEIN_KINASE_A_ACTIVITY	GO_ACTIVATION_OF_PROTEIN_KINASE_A_ACTIVITY	15	0.530575	1.43852	0.0739687	0.193654	0.136526	1896	tags=33%, list=6%, signal=31%	ADCY5/PRKAR1A/ADCY9/ADCY6/PRRC1
GO_SUBSTRATE_ADHESION_DEPENDENT_CELL_SPREADING	GO_SUBSTRATE_ADHESION_DEPENDENT_CELL_SPREADING	77	0.364057	1.43783	0.0241526	0.0925818	0.0652702	5202	tags=32%, list=16%, signal=27%	NEDD9/LAMC1/CALR/MERTK/GBP1/UNC13D/LAMB1/RREB1/KANK1/FGB/ACTN4/SRCIN1/PREX1/MYOC/APOA1/CDC42/VAMP3/CRK/FN1/TRIOBP/PTK2/BVES/ARPC2/DNM2/RAB1A
GO_PROTEIN_LOCALIZATION_TO_PLASMA_MEMBRANE	GO_PROTEIN_LOCALIZATION_TO_PLASMA_MEMBRANE	233	0.309101	1.4375	0.00399495	0.025891	0.0182532	6859	tags=31%, list=21%, signal=25%	SMURF1/LRRC15/RAB3B/EZR/OPTN/GRIPAP1/EPHA2/SQSTM1/EHD3/RAB26/TMBIM1/TNIK/GBP1/CDH1/KCNJ11/EPHA3/VAMP8/TMEM150A/WNT3A/TSPAN15/C16orf70/STX3/RAPGEF2/ARFRP1/PKDCC/GPR158/SEC23A/ROCK2/NSF/TMEM59/GRIP1/NKD2/NUMB/FAM126B/CACNB3/STXBP1/RAB8A/RAB31/LRP1/ANKRD9/AMN/EGFR/MACF1/TSPAN5/ARF6/PRKCE/VAMP3/JUP/TMED2/PRKCH/VAMP5/MPP5/ATP1B3/BCL2L1/STX4/PIP5K1A/DLG1/RHOG/ARL6/PICALM/RHOQ/WNK3/SCRIB/PPFIA1/SEC16A/L…
GO_REGULATION_OF_POSITIVE_CHEMOTAXIS	GO_REGULATION_OF_POSITIVE_CHEMOTAXIS	20	0.493068	1.43721	0.0682642	0.183734	0.129532	8673	tags=60%, list=26%, signal=44%	PGF/KDR/F2RL1/CXCL12/ARTN/ANGPT2/SMAD3/IL16/CDH13/ITGA2/CCR4/SCG2
GO_REGULATION_OF_VASCULOGENESIS	GO_REGULATION_OF_VASCULOGENESIS	12	0.563222	1.4372	0.0782361	0.201173	0.141827	2006	tags=33%, list=6%, signal=31%	CEACAM1/KDR/RAP1A/RAPGEF2
GO_POSITIVE_REGULATION_OF_CELL_GROWTH	GO_POSITIVE_REGULATION_OF_CELL_GROWTH	142	0.330665	1.43676	0.0123737	0.0585146	0.0412528	4325	tags=23%, list=13%, signal=20%	SMURF1/CDH4/S100A9/SEMA7A/SPHK1/L1CAM/NEDD4L/RPS6KA1/RASAL1/CPNE5/SEMA5A/CXCL16/WNT3A/NDEL1/HYAL1/DDX3X/ADAM10/MIR199A1/S100A8/CDC42/CXCL12/LRP1/EGFR/MACF1/BMPR2/MAP1B/PTK2B/ADNP2/GDI1/CDKL5/SDCBP/ITSN2/FN1
GO_REGULATION_OF_LEUKOCYTE_ADHESION_TO_VASCULAR_ENDOTHELIAL_CELL	GO_REGULATION_OF_LEUKOCYTE_ADHESION_TO_VASCULAR_ENDOTHELIAL_CELL	14	0.540513	1.43626	0.0701505	0.186903	0.131766	3217	tags=29%, list=10%, signal=26%	ICAM1/PTAFR/NFAT5/CXCL12
GO_REGULATION_OF_GLIOGENESIS	GO_REGULATION_OF_GLIOGENESIS	100	0.348916	1.43614	0.0181633	0.0773689	0.0545451	3852	tags=22%, list=12%, signal=19%	ID4/BIN1/DUSP10/CSF1/PPARG/LIF/LDLR/CXCR4/SKI/SLC45A3/SOX8/GJC2/SPINT1/IL6ST/SOX11/ID2/HES5/LRP2/STAP1/LRP1/IL6/GPR183
GO_ESTABLISHMENT_OF_PROTEIN_LOCALIZATION_TO_POSTSYNAPTIC_MEMBRANE	GO_ESTABLISHMENT_OF_PROTEIN_LOCALIZATION_TO_POSTSYNAPTIC_MEMBRANE	18	0.505094	1.43597	0.0732303	0.19225	0.135536	6859	tags=56%, list=21%, signal=44%	GRIPAP1/RAPSN/STX3/STX1B/GRIP1/RAB8A/CPLX1/SCRIB/NSG1/ARHGAP44
GO_NEGATIVE_REGULATION_OF_NEURON_DIFFERENTIATION	GO_NEGATIVE_REGULATION_OF_NEURON_DIFFERENTIATION	190	0.316937	1.43563	0.00709516	0.0393835	0.0277654	6607	tags=33%, list=20%, signal=26%	ID4/KIAA0319/SOX9/CALR/SEMA7A/MYLIP/B2M/LINGO1/ID3/CTSZ/SEMA5A/KANK1/DIO3/SOX8/FOXO3/WNT3A/PLXNA3/ID1/MDM2/STX1B/PBX1/ADCY6/SLC6A4/RAPGEF2/SEMA4C/RNF6/EIF4ENIF1/FUOM/ID2/HES5/MCF2/LRP1/TSC1/ARF6/DTX1/NR2F1/GDI1/CNTF/PTK2/CNTN4/DCC/RYK/SEMA3A/SEMA3G/LRIG2/FKBP4/IFRD1/PTPRO/HOXA2/EIF4E/NOTCH1/TBX6/SEMA6A/GSK3B/TNR/WNT5A/MED1/CDK5R1/SEMA3B/ASCL1/PSEN1/HES1
GO_SOMITE_DEVELOPMENT	GO_SOMITE_DEVELOPMENT	72	0.367384	1.43544	0.0260215	0.0980399	0.0691181	6607	tags=39%, list=20%, signal=31%	ALDH1A2/FOXC1/NKX3-1/FRZB/WNT3A/WNT4/EP300/SIX1/BHLHE40/WNT11/HES2/SOX11/HES5/BHLHE41/BMPR1A/MESP1/TMED2/AXIN2/CRB2/FOXF1/NKD1/KDM6A/NOTCH1/TBX6/SMAD3/WNT5A/PSEN1/HES1
GO_OSTEOBLAST_DEVELOPMENT	GO_OSTEOBLAST_DEVELOPMENT	16	0.519576	1.43537	0.0718611	0.189913	0.133889	6362	tags=38%, list=19%, signal=30%	ACHE/RUNX2/PTHLH/MSX2/HOXA2/SMAD3
GO_PROTEIN_AUTOPROCESSING	GO_PROTEIN_AUTOPROCESSING	12	0.562367	1.43501	0.0794554	0.202886	0.143034	444	tags=17%, list=1%, signal=16%	TMPRSS2/KLK6
GO_CELL_SUBSTRATE_JUNCTION_ASSEMBLY	GO_CELL_SUBSTRATE_JUNCTION_ASSEMBLY	93	0.352161	1.43486	0.0213285	0.085657	0.0603881	5132	tags=28%, list=16%, signal=24%	APOD/LAMC1/LAMA3/KDR/ACVRL1/DAPK3/EPHA3/LIMCH1/MYOC/WNT4/WHAMM/ITGA5/ROCK2/PLEC/TRIP6/LRP1/FAM107A/TSC1/MACF1/PTK2B/TNS1/FN1/PTK2/COL16A1/SLC9A1/PIP5K1A
GO_POSITIVE_REGULATION_OF_PHAGOCYTOSIS_ENGULFMENT	GO_POSITIVE_REGULATION_OF_PHAGOCYTOSIS_ENGULFMENT	12	0.562232	1.43467	0.0796586	0.202965	0.14309	3223	tags=42%, list=10%, signal=38%	PPARG/F2RL1/GATA2/STAP1/RAB31
GO_LIMBIC_SYSTEM_DEVELOPMENT	GO_LIMBIC_SYSTEM_DEVELOPMENT	87	0.35495	1.43445	0.0229422	0.0896028	0.06317	5364	tags=31%, list=16%, signal=26%	ID4/ATP2B4/HAP1/ALDH1A3/LRP8/NR4A3/MFSD2A/KIRREL3/NRP2/WNT3A/PLXNA3/MDK/DRD1/CRH/BTG2/TBX3/RELN/TSC1/PHLPP2/KDM6B/CRK/CDK6/BAX/SEMA3A/TBR1/DRD2/NF1
GO_CELLULAR_SODIUM_ION_HOMEOSTASIS	GO_CELLULAR_SODIUM_ION_HOMEOSTASIS	15	0.528968	1.43417	0.0768137	0.198588	0.140005	5055	tags=47%, list=15%, signal=40%	NEDD4L/ATP1A4/ATP1B2/ATP1A3/ATP4B/SLC9A1/ATP1B3
GO_SYNAPTIC_SIGNALING	GO_SYNAPTIC_SIGNALING	569	0.28283	1.43398	0.000222767	0.00306272	0.00215922	5364	tags=24%, list=16%, signal=21%	MAPK8IP2/SLC12A7/KCNK3/P2RX2/CACNA1B/SLC1A1/RAB3B/PTPRN2/HAP1/PPFIA3/SLC8A3/KIF5A/LRRC4/ACHE/SQSTM1/GRIN2D/USP14/PPFIA4/TPRG1L/RAB26/F2R/CSPG5/ATP2A2/CNP/GAD1/OPHN1/LRP8/CPEB3/DTNBP1/GRM2/RAP1A/STX11/ADARB1/LIN7B/SYT5/GIPC1/CDH1/RAPSN/HTR2B/NSMF/CX3CL1/KMO/ARC/SLC12A4/GRM8/RGS14/WNT3A/CACNG8/HTR1D/STX3/CCL2/STX1B/PRKCG/KIT/CHRNB2/DNAJC5/SLC6A4/SLC24A2/RAPGEF2/DRD1/CRH/HTR2C/KCNQ2/GRM6/LRRTM2/EGR3…
GO_AXON_DEVELOPMENT	GO_AXON_DEVELOPMENT	450	0.288646	1.43375	0.000220119	0.00306272	0.00215922	6473	tags=28%, list=20%, signal=23%	APOD/CDH4/EZR/KIF5A/ZSWIM6/UCHL1/MAPK3/EPHA2/KLF7/NTN4/SEMA7A/CELSR3/LINGO1/SPON2/CNP/L1CAM/OPHN1/GAB2/MYCBP2/AUTS2/NR4A3/B3GNT2/ZSWIM8/CXCR4/TUBB3/VANGL2/APBB1/ADARB1/ARHGAP35/FAM129B/SEMA5A/NRP2/NEXN/PLXNB3/MARK2/FLRT2/EPHA3/DOK4/RAPH1/BRSK2/WNT3A/HSP90AA1/PLXNA3/SKIL/NDEL1/GAB1/PRKCA/PIK3CD/CHRNB2/MYPN/TSKU/APOA1/SEMA4C/EPHA10/RAB21/GFRA2/RNF6/RELN/JAM3/MAPK7/HSP90AB1/STK11/MCF2/NUMB/ROBO4/NPT…
GO_PROTEIN_TRANSPORT_WITHIN_PLASMA_MEMBRANE	GO_PROTEIN_TRANSPORT_WITHIN_PLASMA_MEMBRANE	40	0.415671	1.43361	0.0429473	0.13693	0.0965359	3508	tags=32%, list=11%, signal=29%	KIF5A/GRIPAP1/OPHN1/ARC/CACNG8/STX3/STX1B/KIF17/HPCA/GRIP1/NUMB/RAB8A/CPLX1
GO_POSITIVE_REGULATION_OF_NITRIC_OXIDE_SYNTHASE_BIOSYNTHETIC_PROCESS	GO_POSITIVE_REGULATION_OF_NITRIC_OXIDE_SYNTHASE_BIOSYNTHETIC_PROCESS	11	0.575448	1.43354	0.085356	0.212363	0.149716	1913	tags=36%, list=6%, signal=34%	STAT1/KDR/CCL2/NAMPT
GO_SRP_DEPENDENT_COTRANSLATIONAL_PROTEIN_TARGETING_TO_MEMBRANE_TRANSLOCATION	GO_SRP_DEPENDENT_COTRANSLATIONAL_PROTEIN_TARGETING_TO_MEMBRANE_TRANSLOCATION	11	0.575218	1.43297	0.085356	0.212363	0.149716	1948	tags=27%, list=6%, signal=26%	SEC61A1/SEC61A2/TRAM1
GO_POSITIVE_REGULATION_OF_CELL_CELL_ADHESION	GO_POSITIVE_REGULATION_OF_CELL_CELL_ADHESION	192	0.315717	1.43266	0.00770352	0.0418807	0.0295259	4457	tags=23%, list=14%, signal=20%	LGALS9/CCL5/ICAM1/PODXL/DUSP10/MYO10/CD274/ADAM19/IL15/ZBTB7B/CEACAM6/VTCN1/NR4A3/PTAFR/CX3CL1/ICOSLG/WNT3A/FGB/TFRC/CCL2/HLA-E/GCNT2/RASGRP1/EGR3/IL6ST/NCK2/VAV1/ZBTB1/SASH3/MALT1/NFAT5/CDC42/SIRPB1/SOCS1/MAP3K8/NFKBID/IL6/CBFB/ALOX15/DPP4/TNFSF13B/IL7R/CD160/GRB2/TNFRSF14
GO_REGULATION_OF_CYSTEINE_TYPE_ENDOPEPTIDASE_ACTIVITY	GO_REGULATION_OF_CYSTEINE_TYPE_ENDOPEPTIDASE_ACTIVITY	196	0.314916	1.43253	0.00793982	0.0427247	0.0301209	2199	tags=15%, list=7%, signal=14%	LGALS9/ACER2/NKX3-1/IFI6/PML/TNFSF15/TNFRSF10A/CASP10/PMAIP1/S100A9/CTSH/PSMB9/PPARG/BCL2L11/ACVR1C/EIF2AK3/F2R/SERPINB9/MICAL1/RPS6KA1/LAMP3/ARRB1/FAS/BID/WNT3A/FOXL2/DDX3X/MDM2/WNT9A/USP50
GO_REGULATION_OF_CELL_MATRIX_ADHESION	GO_REGULATION_OF_CELL_MATRIX_ADHESION	106	0.344509	1.4324	0.0188293	0.0789885	0.0556869	4571	tags=25%, list=14%, signal=22%	APOD/ACER2/AJAP1/CSF1/KDR/ONECUT2/ACVRL1/CEACAM6/DAPK3/CX3CL1/EPHA3/LIMCH1/MYOC/WNT4/ROCK2/PLAU/PIK3CB/LRP1/FAM107A/TSC1/MACF1/PTK2B/JUP/DDR2/CDK6/PTK2/COL16A1
GO_MUSCLE_CELL_PROLIFERATION	GO_MUSCLE_CELL_PROLIFERATION	187	0.316708	1.43217	0.00727046	0.0401691	0.0283192	3054	tags=19%, list=9%, signal=18%	APOD/FOXC1/HMOX1/CCL5/NPR1/STAT1/IGFBP3/MAPK11/PPARG/P2RY6/RBPMS2/IL15/NR4A3/ABCC4/TNFAIP3/PRKAR1A/PTAFR/MIR145/PDGFRB/CX3CL1/TGFBR3/CXADR/NPPC/AKIRIN1/MDM2/SMPD3/NAMPT/MIR199A1/SIX1/IL13/MIR1-2/ID2/HES5/MAPK14/BMPR1A/ZFPM2
GO_MACROAUTOPHAGY	GO_MACROAUTOPHAGY	273	0.302701	1.43214	0.00296799	0.0210034	0.0148074	6991	tags=30%, list=21%, signal=24%	HSPB8/SMURF1/HMOX1/OPTN/TP53INP2/KLHL3/ATG9B/UCHL1/MAPK3/SQSTM1/RRAGD/WDFY3/KDR/WAC/DYNLL2/RRAGC/WIPI1/TP53INP1/DYNLL1/MAP1LC3B/ATP6V0B/IRGM/VAMP8/PHF23/PIP4K2C/ATP6V1G1/PRKAG2/VPS13D/NPC1/TBC1D5/GABARAPL1/SNX32/SMCR8/ATP6V1C2/EXOC8/VPS37A/ATP6V1D/BECN1/ATP6V1A/UBQLN4/VPS33A/RUFY4/MCOLN1/FEZ2/GPSM1/VPS37D/STX17/ZFYVE1/TSC1/QSOX1/RAB7A/CLN3/ATG4A/CHMP4B/ATP6V0E1/RAB12/ATP13A2/TMEM41B/CAPN1/IKBKG/U…
GO_REGULATION_OF_BONE_REMODELING	GO_REGULATION_OF_BONE_REMODELING	33	0.433772	1.432	0.0511883	0.153629	0.108309	8958	tags=48%, list=27%, signal=35%	TNFAIP3/TFRC/PRKCA/SIGLEC15/CSF1R/IL6/EGFR/SYT7/PDK4/NF1/SUCO/UBASH3B/CA2/PLEKHM1/DEF8/INPP5D
GO_PHOSPHATIDYLSERINE_METABOLIC_PROCESS	GO_PHOSPHATIDYLSERINE_METABOLIC_PROCESS	16	0.518337	1.43195	0.0726686	0.191303	0.134868	8924	tags=62%, list=27%, signal=46%	PLA2G2F/PLA2G4F/LPCAT4/PLA2G10/OSBPL10/SERINC1/MBOAT1/SERINC2/SERINC3/SERINC5
GO_GOLGI_VESICLE_BUDDING	GO_GOLGI_VESICLE_BUDDING	78	0.362016	1.43181	0.0238047	0.0917657	0.0646948	7235	tags=42%, list=22%, signal=33%	SEC24A/SEC24D/MAPK15/SEC23B/ARFGAP3/CTSZ/INSIG1/TGFA/SEC23A/NSF/SAR1A/PREB/GOLGA2/MIA3/TRAPPC10/SEC31A/STX5/TMED2/VAPB/TMED9/MYO18A/RAB1A/TBC1D20/ANKRD28/LMAN1/SEC31B/CSNK1D/SEC24C/SEC16A/ARFGAP2/CNIH2/TRAPPC6B/PPP6R1
GO_ESTABLISHMENT_OF_EPITHELIAL_CELL_POLARITY	GO_ESTABLISHMENT_OF_EPITHELIAL_CELL_POLARITY	28	0.450381	1.43179	0.056338	0.163415	0.115207	7019	tags=46%, list=21%, signal=37%	OPHN1/MYO9A/HES5/CYTH1/CDC42/ARF6/MPP5/FOXF1/MYO18A/CYTH3/WNT5A/HES1/LAMA1
GO_PROTEIN_KINASE_B_SIGNALING	GO_PROTEIN_KINASE_B_SIGNALING	214	0.31071	1.43161	0.00650304	0.0371368	0.0261815	6155	tags=28%, list=19%, signal=23%	GDF15/NKX3-1/CCL5/ENG/SOX9/EPHA2/MERTK/KDR/PLK3/PPP2R5B/C1QTNF1/PIK3AP1/PEAR1/HCLS1/MIR145/PDGFRB/SEMA5A/PKHD1/CX3CL1/CHI3L1/EGF/HSP90AA1/TGFA/FGF18/GAB1/CCL2/GCNT2/SMPD3/KIT/PIK3CD/MIR199A1/MYOC/ITSN1/VAV1/HSP90AB1/STK11/PDGFA/FGFR3/PIK3CB/FGFR4/EGFR/PHLPP2/HPSE/SPRY2/KLB/GRB2/PTK2/RET/TNFAIP8L3/MIR34A/DRD2/DLG1/RHOG/FGF1/FLCN/FGF2/SETX/FGF9/FGF22/TCF7L2
GO_REGULATION_OF_PROTEIN_POLYUBIQUITINATION	GO_REGULATION_OF_PROTEIN_POLYUBIQUITINATION	20	0.49114	1.43159	0.070882	0.187915	0.13248	5905	tags=40%, list=18%, signal=33%	PARP10/NMI/PTPN22/TRIP12/UBR5/UBE2D1/XIAP/MARCH7
GO_POSITIVE_REGULATION_OF_CELL_DEVELOPMENT	GO_POSITIVE_REGULATION_OF_CELL_DEVELOPMENT	460	0.288022	1.43144	0.000445137	0.00507798	0.00357997	4683	tags=22%, list=14%, signal=19%	SMURF1/CDH5/CDH4/GDPD5/ZNF609/ABL2/HAP1/BIN1/NEDD9/S100A9/CSF1/CALR/PTK6/SEMA7A/PPARG/PPP2R5B/LIF/UNC13D/L1CAM/HSPA5/LRP8/CPEB3/NEDD4L/ENC1/CXCR4/RAP1A/RREB1/RASAL1/APBB1/CPNE5/ARHGAP35/FAM129B/SEMA5A/PLXNB3/NSMF/MARK2/CX3CL1/EPHA3/SOX8/RGS14/WNT3A/FGB/PLXNA3/GATA2/GJC2/SKIL/NDEL1/SPINT1/KIT/RAPGEF2/PREX1/MIR199A1/MYOC/APOA1/EP300/IL6ST/DAB2IP/RAB21/DCT/ADRA2B/MIR1-2/RELN/GRIP1/SOX11/ID2/STK11/SP…
GO_DIACYLGLYCEROL_METABOLIC_PROCESS	GO_DIACYLGLYCEROL_METABOLIC_PROCESS	11	0.574314	1.43072	0.0865696	0.213717	0.15067	8168	tags=45%, list=25%, signal=34%	DGKH/DGKG/DGKZ/DGKI/DGKQ
GO_TISSUE_MORPHOGENESIS	GO_TISSUE_MORPHOGENESIS	590	0.28101	1.4302	0.000220507	0.00306272	0.00215922	4928	tags=22%, list=15%, signal=19%	ALDH1A2/SMURF1/TRIM71/FOXC1/NKX3-1/CEACAM1/AJAP1/PGF/ID4/HHIP/KLHL3/COL6A1/PML/ENG/PODXL/ALDH1A3/INHBA/NOS3/SOX9/CXCL10/EPHA2/FRZB/CTSH/CSF1/STAT1/PSMB8/NTN4/GCNT4/SALL4/PSMB9/RNF207/TBX4/PSMB10/ACVRL1/CELSR3/GATA4/LIF/RYR2/PSME4/OPHN1/TTN/PRKD2/MYBPC3/CTSZ/NR4A3/FZD5/CHD7/PRKAR1A/RREB1/VANGL2/PSME2/ADARB1/ARHGAP35/SKI/MIR145/NRP2/SNAI1/GRHL3/TGFBR3/SOX8/DLL4/BRSK2/EGF/WNT3A/PAX8/LUZP1/MDM2/PBX1/…
GO_POSITIVE_REGULATION_OF_INTERFERON_BETA_PRODUCTION	GO_POSITIVE_REGULATION_OF_INTERFERON_BETA_PRODUCTION	27	0.454212	1.43014	0.0596	0.169167	0.119262	2372	tags=26%, list=7%, signal=24%	IRF7/IRF1/DDX58/IFIH1/DDX3X/IRF5/TLR3
GO_RETINAL_METABOLIC_PROCESS	GO_RETINAL_METABOLIC_PROCESS	11	0.57408	1.43013	0.0867718	0.213983	0.150858	1816	tags=27%, list=6%, signal=26%	ALDH1A2/ALDH1A3/RDH10
GO_EMBRYONIC_HEMOPOIESIS	GO_EMBRYONIC_HEMOPOIESIS	19	0.497138	1.42804	0.0770328	0.199017	0.140307	2630	tags=32%, list=8%, signal=29%	KDR/GATA2/FLT3LG/PBX1/KIT/SH2B3
GO_MESODERM_DEVELOPMENT	GO_MESODERM_DEVELOPMENT	105	0.344144	1.42774	0.0202082	0.0827997	0.0583738	8350	tags=38%, list=25%, signal=29%	FOXC1/SECTM1/INHBA/EPHA2/NR4A3/PRKAR1A/MIR145/TIE1/BTK/SNAI1/WNT3A/TBX3/WNT11/MIR1-2/TXNRD1/BMPR1A/ZFPM2/OVOL1/MESP1/BMPR2/KDM6B/WLS/CRB2/FOXF1/SMAD1/KDM6A/HOXA11/TBX6/PRKACA/SMAD3/WNT5A/TEAD2/SETD2/EYA1/ITGA2/GDF11/KLF4/IKZF3/LEF1/IRX3
GO_PHOSPHATIDYLETHANOLAMINE_BIOSYNTHETIC_PROCESS	GO_PHOSPHATIDYLETHANOLAMINE_BIOSYNTHETIC_PROCESS	13	0.547731	1.42762	0.0804295	0.203851	0.143715	4609	tags=38%, list=14%, signal=33%	PCYT2/ETNK1/LPIN1/ALOX15/CHKA
GO_REGULATION_OF_HOMOTYPIC_CELL_CELL_ADHESION	GO_REGULATION_OF_HOMOTYPIC_CELL_CELL_ADHESION	22	0.477543	1.42739	0.0673617	0.18241	0.128599	1801	tags=18%, list=5%, signal=17%	CEACAM1/CCL5/C1QTNF1/PRKCA
GO_DENDRITE_EXTENSION	GO_DENDRITE_EXTENSION	25	0.46178	1.42686	0.0667198	0.181262	0.12779	2832	tags=24%, list=9%, signal=22%	SMURF1/NEDD4L/AUTS2/RASAL1/CPNE5/STK11
GO_REGULATION_OF_PROTEIN_LOCALIZATION_TO_PLASMA_MEMBRANE	GO_REGULATION_OF_PROTEIN_LOCALIZATION_TO_PLASMA_MEMBRANE	84	0.355778	1.42679	0.0261812	0.0983999	0.0693719	6859	tags=37%, list=21%, signal=29%	LRRC15/EZR/GRIPAP1/EPHA2/SQSTM1/TMBIM1/GBP1/KCNJ11/EPHA3/VAMP8/WNT3A/STX3/PKDCC/TMEM59/NKD2/NUMB/LRP1/EGFR/ARF6/PRKCE/PRKCH/BCL2L1/STX4/DLG1/RHOG/PICALM/RHOQ/WNK3/PPFIA1/LDLRAP1/ARHGAP44
GO_ADHERENS_JUNCTION_ORGANIZATION	GO_ADHERENS_JUNCTION_ORGANIZATION	125	0.334963	1.42648	0.0141225	0.0647839	0.0456726	5517	tags=26%, list=17%, signal=22%	APOD/CDH5/CDH4/KDR/ACVRL1/DAPK3/CDH1/HIPK1/EPHA3/CDH20/LIMCH1/MYOC/WNT4/WHAMM/ROCK2/NUMB/TRIP6/KIFC3/LRP1/CDH26/CDH15/FAM107A/TSC1/MACF1/ARF6/PTK2B/JUP/PTK2/COL16A1/SLC9A1/PIP5K1A/CDH18/FMN1
GO_POSITIVE_REGULATION_OF_ENDOCYTOSIS	GO_POSITIVE_REGULATION_OF_ENDOCYTOSIS	86	0.353481	1.42502	0.02547	0.0962357	0.0678461	6641	tags=35%, list=20%, signal=28%	PLCG2/PPARG/TSPAN1/B2M/NEDD4L/ARRB1/F2RL1/EGF/WNT3A/GATA2/ACTN4/ANKFY1/TBC1D5/RAB21/PICK1/STAP1/RAB31/LRP1/CBLL1/TOR1A/FMR1/DNM2/BICD1/DRD2/CD14/APOA5/HIP1R/WNT5A/ANO6/LDLRAP1
GO_ADENOSINE_RECEPTOR_SIGNALING_PATHWAY	GO_ADENOSINE_RECEPTOR_SIGNALING_PATHWAY	13	0.546633	1.42475	0.0818476	0.206121	0.145315	3612	tags=31%, list=11%, signal=27%	ADCY5/NECAB2/ADORA2B/ADORA2A
GO_INTERLEUKIN_1_BETA_PRODUCTION	GO_INTERLEUKIN_1_BETA_PRODUCTION	62	0.375289	1.42471	0.0344968	0.118485	0.0835316	7321	tags=40%, list=22%, signal=31%	LGALS9/PML/ABCA1/SPHK1/F2R/TNFAIP3/FZD5/CX3CL1/F2RL1/APOA1/USP50/S1PR3/GSDMD/NLRC4/ORM1/NLRP1/NLRP12/NLRP3/SMAD3/WNT5A/ZC3H12A/NLRP2/CCL19/GSTP1/APP
GO_FC_RECEPTOR_SIGNALING_PATHWAY	GO_FC_RECEPTOR_SIGNALING_PATHWAY	172	0.318336	1.4245	0.0101156	0.0509206	0.035899	5185	tags=24%, list=16%, signal=21%	IGHE/PLCG2/MAPK3/MYO10/PSMB8/PSMB9/PSMB10/PSME4/GAB2/NR4A3/RAP1A/PSME2/ELMO2/IGHG1/IGLV1-51/BTK/TAB2/HSP90AA1/WIPF2/NFATC3/KIT/MYO1G/PSMD11/FGR/VAV1/HSP90AB1/MALT1/PIK3CB/CDC42/LAT/PRKCE/WIPF3/VAV2/MAPK1/PSMD5/CRK/GRB2/PTK2/ARPC2/IKBKG/TAB3/PLD2
GO_REGULATION_OF_FATTY_ACID_OXIDATION	GO_REGULATION_OF_FATTY_ACID_OXIDATION	26	0.456763	1.42444	0.0673327	0.18241	0.128599	2087	tags=19%, list=6%, signal=18%	PPARG/NR4A3/ABCD1/PRKAG2/ACADVL
GO_REGULATION_OF_MYOBLAST_FUSION	GO_REGULATION_OF_MYOBLAST_FUSION	15	0.525352	1.42436	0.080065	0.203347	0.14336	2851	tags=27%, list=9%, signal=24%	GDF15/CXCL10/FLT3LG/MAPK14
GO_DEVELOPMENT_OF_PRIMARY_SEXUAL_CHARACTERISTICS	GO_DEVELOPMENT_OF_PRIMARY_SEXUAL_CHARACTERISTICS	186	0.315396	1.42364	0.0083455	0.0443075	0.0312368	2372	tags=18%, list=7%, signal=17%	FOXC1/NKX3-1/ICAM1/INHBA/NOS3/SOX9/LHFPL2/BCL2L11/GATA4/VGF/INHBB/TEX19/HSPA5/NR5A1/LRRC6/ARRB1/REN/REC8/PDGFRB/BASP1/SOX8/FOXO3/FOXL2/NUPR1/RDH10/KIT/HMGCS1/KMT2B/KDM5A/WNT4/IDH1/HOXA9/TLR3
GO_MONOVALENT_INORGANIC_CATION_TRANSPORT	GO_MONOVALENT_INORGANIC_CATION_TRANSPORT	414	0.288653	1.4228	0.000879121	0.00853465	0.00601693	5516	tags=26%, list=17%, signal=22%	SLC12A7/KCNK3/SGK1/ATP2B4/KLHL3/SLC8A3/BIN1/SCNN1G/NOS3/C15orf48/KCNT1/KCNG3/SLC10A5/SCNN1A/RNF207/BPIFA1/ATP2A2/KCNRG/SCNN1B/SLC4A4/KCNN4/NEDD4L/SLC2A12/SLC10A7/KCNK6/ATP6V0B/SLC2A6/KCNJ4/ATP1A4/KCNJ11/SLC22A4/GLRX/SLC17A5/SLC12A4/ATP6V1G1/KCNC3/STK39/SLC34A2/SLC38A7/ACTN4/ATP6V0A4/SLC4A11/SLC5A3/SLC24A2/PRSS8/SLC10A1/DRD1/KCNQ2/SLC6A8/SCN4A/ATP2A3/KCNH2/SLC1A3/SLC15A4/OXSR1/NSF/SLC38A3/ATP6V1C2…
GO_ACTIN_FILAMENT_BUNDLE_ORGANIZATION	GO_ACTIN_FILAMENT_BUNDLE_ORGANIZATION	137	0.329062	1.42264	0.0142239	0.0650605	0.0458677	6883	tags=34%, list=21%, signal=27%	RND1/EZR/ESPNL/NEDD9/ARHGEF10/SWAP70/SHROOM1/PPM1E/ARRB1/ARHGEF10L/ASAP3/CX3CL1/ID1/LIMCH1/ACTN4/RHOB/FSCN2/MYOC/WNT4/APOA1/ROCK2/WNT11/MARCKS/SHANK3/SYNPO/CDC42/FAM107A/FHDC1/TSC1/PTK2B/SORBS3/USH1C/ADD3/BAIAP2L1/SLC9A1/PDXP/FSCN3/BRAF/SMAD3/TNFAIP1/PPFIA1/PFN2/CLASP2/CD47/SPIRE2/TPM1
GO_AXO_DENDRITIC_TRANSPORT	GO_AXO_DENDRITIC_TRANSPORT	64	0.372342	1.42263	0.0330141	0.11455	0.0807576	7321	tags=39%, list=22%, signal=30%	HAP1/KIF5A/UCHL1/PURA/DTNBP1/TERF2/KIF1A/NDEL1/RAB21/KIF17/HSPA8/KIF1B/ARL8A/SPG7/FMR1/SFPQ/KIF1C/KLC3/BLOC1S3/DLG2/HIF1A/KIF3A/CNIH2/KIF3B/APP
GO_MYELOID_LEUKOCYTE_MIGRATION	GO_MYELOID_LEUKOCYTE_MIGRATION	151	0.323994	1.42241	0.0127914	0.0598316	0.0421813	3853	tags=23%, list=12%, signal=20%	CCL22/PGF/CCL5/MAPK3/CXCL10/CCL26/S100A9/CSF1/IL1RN/CXCL1/CCL17/SWAP70/CHGA/CXCL11/CX3CL1/CXADR/AKIRIN1/CCL2/KIT/PIK3CD/PREX1/CCR1/DUSP1/JAM3/S100A8/VAV1/MAPK14/IL1R1/STAP1/CXCL12/CXCL17/IL6/IL36RN/PTK2B
GO_METANEPHRIC_NEPHRON_DEVELOPMENT	GO_METANEPHRIC_NEPHRON_DEVELOPMENT	34	0.428234	1.42203	0.0544904	0.159416	0.112388	5517	tags=32%, list=17%, signal=27%	SOX9/STAT1/LIF/PDGFRB/SOX8/PAX8/WNT4/HES5/RET/GDNF/FMN1
GO_PROTEIN_LOCALIZATION_TO_PRESYNAPSE	GO_PROTEIN_LOCALIZATION_TO_PRESYNAPSE	10	0.586953	1.42186	0.0929051	0.223989	0.157912	9947	tags=60%, list=30%, signal=42%	KIF5A/TERF2/DLG2/DVL1/MAPK8IP3/KIF5B
GO_MYOBLAST_FUSION	GO_MYOBLAST_FUSION	28	0.44722	1.42173	0.060161	0.170552	0.120239	4021	tags=29%, list=12%, signal=25%	GDF15/CXCL10/CACNA1H/TANC1/FLT3LG/MAPK14/MYOF/NPHS1
GO_POSITIVE_REGULATION_OF_POTASSIUM_ION_TRANSMEMBRANE_TRANSPORTER_ACTIVITY	GO_POSITIVE_REGULATION_OF_POTASSIUM_ION_TRANSMEMBRANE_TRANSPORTER_ACTIVITY	20	0.487754	1.42172	0.0761176	0.197648	0.139342	8959	tags=55%, list=27%, signal=40%	RNF207/MIR1-2/KCNC1/ATP1B2/DNM2/ATP1B3/NPPA/KCNIP2/GALR2/LRRC26/LRRC52
GO_ACTIN_FILAMENT_ORGANIZATION	GO_ACTIN_FILAMENT_ORGANIZATION	351	0.293016	1.42147	0.00194217	0.0154496	0.010892	6883	tags=30%, list=21%, signal=24%	RND1/EZR/ICAM1/ESPNL/BIN1/NEDD9/CCL26/CDC42EP3/KANK4/RHOV/ARHGEF10/SWAP70/MICAL1/SHROOM1/TMOD1/TTN/RHOU/MYBPC3/TENM1/HCLS1/PPM1E/ARRB1/ARHGAP35/ARHGEF10L/ASAP3/SEMA5A/KANK1/CX3CL1/KANK3/F2RL1/RHOBTB1/WIPF2/ID1/LIMCH1/ACTN4/RHOB/FSCN2/PREX1/MYOC/WNT4/APOA1/WHAMM/ROCK2/NCK2/WNT11/ARPC5L/MARCKS/PSTPIP2/LMOD1/PICK1/SHANK3/SYNPO/CDC42/FAT1/CXCL12/FAM107A/FHDC1/SCIN/TSC1/CAP1/CGNL1/ALOX15/ARF6/PRKCE/WI…
GO_ORGAN_GROWTH	GO_ORGAN_GROWTH	167	0.318992	1.42105	0.0117236	0.0566183	0.0399159	4235	tags=24%, list=13%, signal=21%	FOXC1/MMP13/COL6A1/SOX9/WWC1/MAPK11/BCL2L11/FLVCR1/GATA4/COL27A1/PRKAR1A/PDGFRB/BASP1/ZMPSTE24/TGFBR3/CXADR/NPPC/SMPD3/SLC6A4/COL20A1/MIR199A1/ECM1/LATS2/GSK3A/PSAPL1/MIR1-2/MAPK14/SASH3/BMPR1A/FGFR3/ZFPM2/MESP1/POR/SERP1/G6PD/SPRY2/MAPK1/AC016586.1/DDR2/MSX2
GO_SPHINGOID_BIOSYNTHETIC_PROCESS	GO_SPHINGOID_BIOSYNTHETIC_PROCESS	12	0.556894	1.42105	0.087787	0.215704	0.152071	674	tags=17%, list=2%, signal=16%	ACER2/SPHK1
GO_NEGATIVE_REGULATION_OF_ERK1_AND_ERK2_CASCADE	GO_NEGATIVE_REGULATION_OF_ERK1_AND_ERK2_CASCADE	66	0.369787	1.42093	0.0346162	0.118809	0.0837602	2326	tags=18%, list=7%, signal=17%	TIMP3/PSCA/EZR/DUSP10/SPRY4/LIF/GBP1/ARRB1/DUSP4/RGS14/DAB2IP/DUSP1
GO_STEROL_HOMEOSTASIS	GO_STEROL_HOMEOSTASIS	76	0.360566	1.42027	0.0290179	0.104812	0.0738927	8699	tags=42%, list=26%, signal=31%	ABCA1/SEC24A/MYLIP/LIPG/GRAMD1B/HDAC9/LDLR/ABCD1/INSIG1/NPC1/APOA1/NUS1/NFE2L1/LCAT/FGFR4/MED13/CETP/MIR34A/ANGPTL3/PLA2G10/APOA5/LDLRAP1/APOB/SCARB1/EHD1/APOC3/MIR182/XBP1/SOAT1/PCSK9/AKR1C1/SIRT1
GO_ORGANELLE_INHERITANCE	GO_ORGANELLE_INHERITANCE	14	0.534388	1.41998	0.0795039	0.202886	0.143034	4168	tags=43%, list=13%, signal=37%	MAPK3/PLK3/YWHAZ/GOLGA2/MAPK1/STX5
GO_REGULATORY_T_CELL_DIFFERENTIATION	GO_REGULATORY_T_CELL_DIFFERENTIATION	20	0.487133	1.41991	0.0767217	0.198534	0.139966	3546	tags=25%, list=11%, signal=22%	LGALS9/IRF1/DUSP10/SOCS1/CBFB
GO_SECONDARY_ALCOHOL_METABOLIC_PROCESS	GO_SECONDARY_ALCOHOL_METABOLIC_PROCESS	77	0.359501	1.41983	0.0288208	0.104418	0.0736145	2931	tags=21%, list=9%, signal=19%	APOL2/APOL1/ABCA1/LDLR/CH25H/NR0B2/CES1/NPC1/ACADVL/APOA1/LIPE/CYP27A1/APOBR/SQLE/NFE2L1/LCAT
GO_ESTABLISHMENT_OR_MAINTENANCE_OF_MONOPOLAR_CELL_POLARITY	GO_ESTABLISHMENT_OR_MAINTENANCE_OF_MONOPOLAR_CELL_POLARITY	19	0.494222	1.41966	0.0804972	0.203851	0.143715	7019	tags=42%, list=21%, signal=33%	OPHN1/MYO9A/CDC42/MAP1B/FOXF1/SCRIB/WNT5A/LAMA1
GO_POSITIVE_REGULATION_OF_ENDOTHELIAL_CELL_CHEMOTAXIS	GO_POSITIVE_REGULATION_OF_ENDOTHELIAL_CELL_CHEMOTAXIS	14	0.533962	1.41885	0.0805205	0.203851	0.143715	1691	tags=29%, list=5%, signal=27%	KDR/PRKD2/SEMA5A/FGF18
GO_AMINO_ACID_TRANSPORT	GO_AMINO_ACID_TRANSPORT	117	0.336015	1.41793	0.0189184	0.0790814	0.0557524	7211	tags=38%, list=22%, signal=29%	SLC1A1/PPFIA3/SLC6A19/PPFIA4/GRM2/GIPC1/SLC43A2/SLC17A5/KMO/STK39/SLC38A7/SLC6A17/SLC6A8/SLC1A3/SLC15A4/SLC38A3/SLC38A4/NFE2L1/SLC6A20/STXBP1/SLC7A5P2/SLC16A12/CPLX1/ADORA2A/SLC25A18/CLN3/SFXN1/STX1A/GLS/SLC7A14/TRH/KCNJ10/NF1/SLC7A5/SLC7A6/HRH3/SLC6A13/PPFIA1/PSEN1/LRRC8C/SLC38A9/SLC7A13/UNC13B/SLC25A13
GO_FOREBRAIN_DEVELOPMENT	GO_FOREBRAIN_DEVELOPMENT	323	0.294228	1.41718	0.0021395	0.01663	0.0117242	5364	tags=25%, list=16%, signal=21%	ALDH1A2/GDPD5/ID4/ATP2B4/HAP1/SLC8A3/SLC6A3/ALDH1A3/INHBA/SEMA7A/ITGAM/CNP/CHD5/OPHN1/LRP8/AUTS2/LAMB1/NR4A3/LHX6/CHD7/MFSD2A/ARHGAP35/SKI/KIRREL3/CDH1/SEMA5A/NRP2/KIF1A/WNT3A/PLXNA3/DNAJB1/DNAH5/GATA2/NDEL1/CHRNB2/RAPGEF2/MDK/TSKU/DRD1/CRH/WNT4/BTG2/DAB2IP/DCT/TBX3/RELN/KCNC1/ID2/HES5/TH/NUMB/BMPR1A/LRP2/SHANK3/CXCL12/LRP1/PITX2/DCLK1/KRAS/CSF1R/TSC1/EGFR/FBXO45/PHLPP2/ARID1A/KDM6B/CRTAC1/GBX2/C…
GO_SENSORY_PERCEPTION_OF_LIGHT_STIMULUS	GO_SENSORY_PERCEPTION_OF_LIGHT_STIMULUS	166	0.318327	1.41709	0.0125489	0.0591625	0.0417095	4911	tags=23%, list=15%, signal=20%	RGS16/NR2E3/TIMP3/EPAS1/TGFBI/DHRS3/IMPG1/RPGRIP1/RP2/SLC45A2/GRM8/DLL4/RDH10/OAT/CHRNB2/SLC24A2/FSCN2/GRM6/GJA3/OCLM/MYO9A/TH/PPEF2/RRH/KIFC3/CNGB3/PDCL/LAMC3/CABP1/CRYBB2/ABCA4/GRK1/CABP4/USH1C/CNGA1/ARR3/MYO3B/KCNJ10/CRYBB3
GO_CARDIAC_MUSCLE_TISSUE_MORPHOGENESIS	GO_CARDIAC_MUSCLE_TISSUE_MORPHOGENESIS	54	0.384138	1.41681	0.0391287	0.128982	0.0909321	4067	tags=24%, list=12%, signal=21%	FOXC1/ENG/RYR2/TTN/MYBPC3/CHD7/TGFBR3/DLL4/BMPR1A/ZFPM2/LRP2/MYL2/AC016586.1
GO_MONOVALENT_INORGANIC_ANION_HOMEOSTASIS	GO_MONOVALENT_INORGANIC_ANION_HOMEOSTASIS	23	0.469062	1.41672	0.0689311	0.184735	0.130238	4362	tags=30%, list=13%, signal=26%	SLC12A7/CA12/SLC12A4/SLC34A2/SLC12A6/FGFR4/SLC12A2
GO_NEURON_CELL_CELL_ADHESION	GO_NEURON_CELL_CELL_ADHESION	11	0.568632	1.41656	0.0928398	0.223989	0.157912	8530	tags=64%, list=26%, signal=47%	NLGN2/CNTN4/RET/TNR/CDK5R1/NRXN3/NINJ2
GO_POSITIVE_REGULATION_OF_NF_KAPPAB_TRANSCRIPTION_FACTOR_ACTIVITY	GO_POSITIVE_REGULATION_OF_NF_KAPPAB_TRANSCRIPTION_FACTOR_ACTIVITY	134	0.328654	1.41596	0.0150733	0.0677089	0.0477347	5090	tags=27%, list=15%, signal=23%	LGALS9/TRIM14/ICAM1/S100A9/TRIM38/EIF2AK2/EDA2R/SPHK1/TRIM22/MYD88/PRKD2/TRIM5/BTK/TRIM25/CX3CL1/TAB2/NFKB2/IRAK2/TNFRSF8/TLR3/DHX33/S100A8/RIPK3/ZBTB7A/EDA/MALT1/MID2/HSPA1B/KRAS/NLRC4/TRIM62/PRKCH/IKBKG/TRADD/RNF31/TAB3
GO_REGULATION_OF_TOLL_LIKE_RECEPTOR_SIGNALING_PATHWAY	GO_REGULATION_OF_TOLL_LIKE_RECEPTOR_SIGNALING_PATHWAY	58	0.377818	1.41575	0.0370971	0.124013	0.0874293	2372	tags=17%, list=7%, signal=16%	RSAD2/BPIFB1/IRF7/IRF1/CD300LF/TNFAIP3/F2RL1/PTPN22/DAB2IP/TLR3
GO_NEUROTRANSMITTER_REUPTAKE	GO_NEUROTRANSMITTER_REUPTAKE	16	0.512459	1.41571	0.0799354	0.203235	0.143281	5184	tags=44%, list=16%, signal=37%	RAB3B/SLC6A4/DRD1/TOR1A/GDNF/KCNJ10/DRD2
GO_FEMALE_GENITALIA_DEVELOPMENT	GO_FEMALE_GENITALIA_DEVELOPMENT	16	0.512348	1.4154	0.0799354	0.203235	0.143281	6561	tags=50%, list=20%, signal=40%	STRA6/MERTK/CHD7/TBX3/LRP2/BAX/WNT5A/TYRO3
GO_INSULIN_LIKE_GROWTH_FACTOR_RECEPTOR_SIGNALING_PATHWAY	GO_INSULIN_LIKE_GROWTH_FACTOR_RECEPTOR_SIGNALING_PATHWAY	32	0.431201	1.41512	0.0610594	0.172041	0.121289	2949	tags=22%, list=9%, signal=20%	NKX3-1/IGFBP6/IGFBP3/EIF2AK3/TRIM72/MIR1-2/IGF2R
GO_BRANCHING_MORPHOGENESIS_OF_AN_EPITHELIAL_TUBE	GO_BRANCHING_MORPHOGENESIS_OF_AN_EPITHELIAL_TUBE	136	0.327711	1.4151	0.0148637	0.0668939	0.0471602	5945	tags=29%, list=18%, signal=24%	NKX3-1/PGF/HHIP/PML/ENG/SOX9/EPHA2/CTSH/CSF1/CTSZ/VANGL2/SOX8/DLL4/EGF/PAX8/PBX1/RDH10/WNT4/SIX1/TBX3/ESRP2/KRAS/SPRY2/GBX2/AC016586.1/MSX2/VDR/GNA13/GDF7/HOXD11/GDNF/CELSR1/FAT4/FOXF1/DLG1/FGF1/FGF2/KDM5B/NOTCH1/HOXA11
GO_REGULATION_OF_VIRAL_INDUCED_CYTOPLASMIC_PATTERN_RECOGNITION_RECEPTOR_SIGNALING_PATHWAY	GO_REGULATION_OF_VIRAL_INDUCED_CYTOPLASMIC_PATTERN_RECOGNITION_RECEPTOR_SIGNALING_PATHWAY	17	0.50512	1.41464	0.0856679	0.212897	0.150092	4649	tags=47%, list=14%, signal=40%	DHX58/DDX60/NPLOC4/PUM2/ZCCHC3/NLRX1/RIOK3/ANKRD17
GO_POSITIVE_REGULATION_OF_LIPID_CATABOLIC_PROCESS	GO_POSITIVE_REGULATION_OF_LIPID_CATABOLIC_PROCESS	18	0.497259	1.41369	0.0831977	0.20874	0.147162	8724	tags=50%, list=27%, signal=37%	ABCD1/PRKCE/PNPLA2/ANGPTL3/PPARA/APOA5/ABHD5/ADORA1/PRKCD
GO_GLIAL_CELL_ACTIVATION	GO_GLIAL_CELL_ACTIVATION	35	0.422781	1.41333	0.052269	0.155694	0.109764	7321	tags=49%, list=22%, signal=38%	ITGAM/LDLR/CX3CL1/NAMPT/TLR3/IL13/STAP1/BACE2/LRP1/IL6/EGFR/ADORA2A/CNTF/PSEN1/MIR181B2/GRN/APP
GO_REGULATION_OF_ENDOCYTOSIS	GO_REGULATION_OF_ENDOCYTOSIS	181	0.313729	1.41333	0.0105525	0.0524467	0.0369749	6641	tags=32%, list=20%, signal=26%	ABL2/PLCG2/BIN1/TNK2/PPARG/TSPAN1/B2M/SCAMP5/OPHN1/NEDD4L/EHD4/ARRB1/AAK1/F2RL1/EPHA3/ARC/EGF/WNT3A/GATA2/STX1B/ACTN4/ANKFY1/PROM2/MIR199A1/TBC1D5/LRRTM2/RAB21/NECAB2/HPCA/NUMB/PICK1/STAP1/PIK3CB/RAB31/LRP1/ALOX15/ARF6/CBLL1/SDCBP/TOR1A/FMR1/SYT7/ATXN2/RUFY2/DNM2/BICD1/CD177/DRD2/SNAP91/DLG4/CD14/PICALM/APOA5/SCRIB/HIP1R/WNT5A/ANO6/LDLRAP1
GO_POSITIVE_REGULATION_OF_HEART_CONTRACTION	GO_POSITIVE_REGULATION_OF_HEART_CONTRACTION	30	0.438169	1.41228	0.0586326	0.167517	0.118099	2552	tags=27%, list=8%, signal=25%	SLC1A1/RNF207/HRC/RYR2/ATP2A2/CHGA/GSK3A/MIR1-2
GO_MORPHOGENESIS_OF_A_BRANCHING_STRUCTURE	GO_MORPHOGENESIS_OF_A_BRANCHING_STRUCTURE	173	0.315377	1.41216	0.0118184	0.0569028	0.0401165	5945	tags=29%, list=18%, signal=24%	NKX3-1/PGF/HHIP/PML/ENG/SOX9/EPHA2/CTSH/CSF1/PRDM1/NTN4/CTSZ/FZD5/VANGL2/SOX8/DLL4/EGF/PAX8/PBX1/RDH10/SPINT1/WNT4/SIX1/TBX3/ESRP2/PDGFA/BTBD7/KRAS/SPRY2/GBX2/AC016586.1/MSX2/VDR/GRB2/GNA13/GDF7/SOCS3/HOXD11/GDNF/CELSR1/FAT4/FOXF1/SEMA3A/DRD2/DLG1/FGF1/FGF2/KDM5B/NOTCH1/GCM1/HOXA11
GO_PROTEIN_TRIMERIZATION	GO_PROTEIN_TRIMERIZATION	49	0.391355	1.41201	0.0456667	0.141921	0.100054	1230	tags=14%, list=4%, signal=14%	TRIM21/STEAP4/COL6A1/LCN2/C1QTNF1/TRIM22/SKI
GO_POSITIVE_REGULATION_OF_MYELOID_LEUKOCYTE_CYTOKINE_PRODUCTION_INVOLVED_IN_IMMUNE_RESPONSE	GO_POSITIVE_REGULATION_OF_MYELOID_LEUKOCYTE_CYTOKINE_PRODUCTION_INVOLVED_IN_IMMUNE_RESPONSE	16	0.510996	1.41167	0.0821558	0.206671	0.145703	7328	tags=50%, list=22%, signal=39%	DDX58/SEMA7A/SPON2/NR4A3/GPRC5B/CD74/WNT5A/DDX21
GO_SMOOTH_MUSCLE_CELL_PROLIFERATION	GO_SMOOTH_MUSCLE_CELL_PROLIFERATION	135	0.327133	1.41144	0.0156604	0.0695476	0.0490311	2660	tags=19%, list=8%, signal=17%	APOD/HMOX1/CCL5/NPR1/STAT1/IGFBP3/PPARG/P2RY6/RBPMS2/IL15/NR4A3/ABCC4/TNFAIP3/PTAFR/MIR145/PDGFRB/CX3CL1/NPPC/MDM2/SMPD3/NAMPT/IL13/MIR1-2/ID2/HES5
GO_NEGATIVE_REGULATION_OF_CD4_POSITIVE_ALPHA_BETA_T_CELL_ACTIVATION	GO_NEGATIVE_REGULATION_OF_CD4_POSITIVE_ALPHA_BETA_T_CELL_ACTIVATION	22	0.472027	1.4109	0.074178	0.193882	0.136687	2108	tags=23%, list=6%, signal=21%	LGALS9/CD274/RC3H1/ZBTB7B/RC3H2
GO_NEGATIVE_REGULATION_OF_PLATELET_AGGREGATION	GO_NEGATIVE_REGULATION_OF_PLATELET_AGGREGATION	11	0.566317	1.4108	0.0972896	0.229884	0.162068	811	tags=18%, list=2%, signal=18%	CEACAM1/C1QTNF1
GO_IMMUNE_RESPONSE_TO_TUMOR_CELL	GO_IMMUNE_RESPONSE_TO_TUMOR_CELL	12	0.552681	1.4103	0.0940866	0.225703	0.159121	1283	tags=25%, list=4%, signal=24%	CEACAM1/CD274/MICA
GO_REGULATION_OF_HISTONE_PHOSPHORYLATION	GO_REGULATION_OF_HISTONE_PHOSPHORYLATION	12	0.55254	1.40994	0.0940866	0.225703	0.159121	4330	tags=42%, list=13%, signal=36%	MAPK3/AKAP8L/AKAP8/CDK9/FMR1
GO_NEGATIVE_REGULATION_OF_POTASSIUM_ION_TRANSPORT	GO_NEGATIVE_REGULATION_OF_POTASSIUM_ION_TRANSPORT	25	0.455763	1.40827	0.0758813	0.197228	0.139045	3853	tags=40%, list=12%, signal=35%	BIN1/NOS3/KCNRG/NEDD4L/STK39/KCNH2/OXSR1/MIR1-2/KCNE1/PTK2B
GO_NEGATIVE_REGULATION_OF_POTASSIUM_ION_TRANSMEMBRANE_TRANSPORT	GO_NEGATIVE_REGULATION_OF_POTASSIUM_ION_TRANSMEMBRANE_TRANSPORT	21	0.478171	1.40798	0.0783559	0.201263	0.14189	3231	tags=38%, list=10%, signal=34%	BIN1/KCNRG/NEDD4L/STK39/KCNH2/OXSR1/MIR1-2/KCNE1
GO_REGULATION_OF_INTRACELLULAR_TRANSPORT	GO_REGULATION_OF_INTRACELLULAR_TRANSPORT	381	0.287836	1.40779	0.00152772	0.0127946	0.00902021	7010	tags=31%, list=21%, signal=24%	LGALS9/APOD/MX2/IFI27/HMOX1/EZR/HAP1/MAPK3/GRIPAP1/WWC1/SP100/MAPK15/PLK3/CSPG5/ATP2A2/ITGAM/UNC13D/OPHN1/GAB2/RHOU/DTNBP1/MYBPC3/TENM1/FZD5/HCLS1/RAP1A/INSIG1/GIPC1/CDH1/ARC/VAMP8/BRSK2/GATA2/NDEL1/MDM2/STX1B/XPO4/PRKCG/PCNT/CHRNB2/DRD1/DYNC1H1/NUS1/GSK3A/RAB21/UBR5/AKAP8L/IL13/HPCA/FGR/MIEF1/TARDBP/MAPK14/NUMB/NPEPPS/GIT1/CACNB3/STXBP1/SAR1A/KCNE1/SLC35D3/STXBP5L/PREB/CPLX1/ADORA2B/ADORA2A/IWS1…
GO_POSITIVE_REGULATION_OF_T_CELL_MEDIATED_CYTOTOXICITY	GO_POSITIVE_REGULATION_OF_T_CELL_MEDIATED_CYTOTOXICITY	17	0.50253	1.40739	0.0883069	0.216311	0.152499	3172	tags=29%, list=10%, signal=27%	B2M/HLA-F/HLA-E/HLA-A/HLA-B
GO_SEGMENTATION	GO_SEGMENTATION	79	0.355068	1.40698	0.0291956	0.105056	0.0740641	6607	tags=38%, list=20%, signal=30%	ALDH1A2/FOXC1/NKX3-1/FZD5/NRP2/BASP1/WNT3A/EP300/BHLHE40/TBX3/HES2/HES5/BHLHE41/BMPR1A/MESP1/TMED2/AXIN2/CRB2/PLD6/FOXF1/NKD1/SEMA3A/HOXA2/KDM6A/NOTCH1/TBX6/SMAD3/WNT5A/PSEN1/HES1
GO_AXIS_ELONGATION	GO_AXIS_ELONGATION	28	0.442271	1.406	0.0676056	0.182727	0.128823	6429	tags=39%, list=20%, signal=32%	SOX9/VANGL2/WNT3A/RDH10/SIX1/WNT11/SPRY2/NKD1/FGF1/WNT5A/MED1
GO_RESPONSE_TO_OSMOTIC_STRESS	GO_RESPONSE_TO_OSMOTIC_STRESS	69	0.363416	1.40596	0.0371358	0.124056	0.0874591	4936	tags=29%, list=15%, signal=25%	AQP9/PLK3/TSC22D2/KMO/ICOSLG/STK39/DDX3X/MARVELD3/TLR3/OXSR1/SLC12A6/TH/RELB/NFAT5/MAPK13/EGFR/PTK2B/SLC12A2/BAX/EPO
GO_MALE_SEX_DIFFERENTIATION	GO_MALE_SEX_DIFFERENTIATION	136	0.325212	1.40431	0.0169282	0.073412	0.0517555	6384	tags=33%, list=19%, signal=27%	NKX3-1/ICAM1/INHBA/SOX9/LHFPL2/BCL2L11/GATA4/TEX19/NR5A1/LRRC6/REN/REC8/PDGFRB/HSD17B3/SOX8/NUPR1/KIT/HMGCS1/KDM5A/WNT4/HOXA9/TLR3/TBX3/ASB1/BMPR1A/ZFPM2/LRP2/HOXA10/ING2/RHOBTB3/SMAD5/INHA/BAX/ARID4B/BCL2L1/SEMA3A/TBC1D20/TFAP2C/FKBP4/HOXA11/BMP6/FGF9/TMF1/WNT5A/SDC1
GO_REGULATION_OF_PROTEIN_GLYCOSYLATION	GO_REGULATION_OF_PROTEIN_GLYCOSYLATION	12	0.550323	1.40428	0.0975412	0.230219	0.162304	3428	tags=33%, list=10%, signal=30%	ACER2/IL15/TMEM59/GOLGA2
GO_PHOSPHOLIPID_EFFLUX	GO_PHOSPHOLIPID_EFFLUX	10	0.579518	1.40385	0.104289	0.241003	0.169907	7702	tags=40%, list=23%, signal=31%	ABCA1/APOA1/APOA5/APOC3
GO_CELLULAR_MONOVALENT_INORGANIC_CATION_HOMEOSTASIS	GO_CELLULAR_MONOVALENT_INORGANIC_CATION_HOMEOSTASIS	99	0.341827	1.40362	0.0260299	0.0980399	0.0691181	5055	tags=26%, list=15%, signal=22%	MAPK3/TMEM165/SLC4A4/NEDD4L/MAFG/ATP6V0B/ATP1A4/ATP6V1G1/ATP6V0A4/SLC4A11/SLC4A3/ATP6V1C2/ATP6V1D/ATP6V1A/ATP1B2/ATP1A3/VPS33A/ATP4B/RAB7A/CLN3/MAPK1/SLC4A8/ATP6V0E1/SLC9C2/SLC9A1/ATP1B3
GO_GLAND_DEVELOPMENT	GO_GLAND_DEVELOPMENT	394	0.285975	1.40352	0.00151877	0.0127421	0.00898319	3677	tags=19%, list=11%, signal=17%	ALDH1A2/OAS2/CYP1A1/FOXC1/NKX3-1/HMOX1/CEACAM1/HOXB3/STRA6/ID4/PML/SLC6A3/MAPK3/ALDH1A3/SOX9/HK2/EPHA2/FRZB/CSF1/ELF3/NTN4/ONECUT2/BCL2L11/PCK1/STAT5A/ZBTB7B/TNFAIP3/NR5A1/RPS6KA1/RAP1A/RREB1/ARHGAP35/CDH1/ZMPSTE24/TGFBR3/EGF/WNT3A/UPRT/PAX8/GATA2/SLC46A2/PBX1/HMGCS1/MDK/CRH/WNT4/APOA1/SIX1/HOXA9/CLCN2/TBX3/WNT11/PSAPL1/LSR/ESRP2/ID2/RIPK3/ZBTB1/SRSF5/STK11/PDGFA/IGF2R/EDA/BMPR1A/PNPT1/BTBD7/PITX…
GO_SEX_DETERMINATION	GO_SEX_DETERMINATION	16	0.508031	1.40347	0.0859911	0.213274	0.150358	2105	tags=25%, list=6%, signal=23%	SOX9/NR5A1/FOXL2/WNT4
GO_ENDOCARDIAL_CUSHION_DEVELOPMENT	GO_ENDOCARDIAL_CUSHION_DEVELOPMENT	38	0.411517	1.40343	0.0572295	0.165597	0.116746	5850	tags=39%, list=18%, signal=32%	ENG/NOS3/SOX9/ACVRL1/GATA4/SNAI1/MDM2/BMPR1A/BMPR2/MSX2/RBM24/FOXF1/CRELD1/GATA5/NOTCH1
GO_POSITIVE_REGULATION_OF_GLUTAMATE_RECEPTOR_SIGNALING_PATHWAY	GO_POSITIVE_REGULATION_OF_GLUTAMATE_RECEPTOR_SIGNALING_PATHWAY	11	0.562997	1.40253	0.101335	0.236183	0.166509	3085	tags=36%, list=9%, signal=33%	ARC/NECAB2/RELN/SHANK3
GO_MUSCLE_STRUCTURE_DEVELOPMENT	GO_MUSCLE_STRUCTURE_DEVELOPMENT	541	0.277505	1.40183	0.000441209	0.00504527	0.00355691	4280	tags=21%, list=13%, signal=19%	FOXC1/P2RX2/GDF15/EPAS1/STRA6/ZNF609/ALPK3/ENG/BIN1/UCHL1/ACHE/SOX9/CXCL10/BHLHA15/CALR/HIRA/IGFBP3/MAPK11/ZBTB18/GATA4/RBPMS2/LIF/GPCPD1/RYR2/DNER/ATP2A2/CCL17/OBSCN/ID3/HDAC9/TMOD1/TTN/MYBPC3/SRPK3/CACNA1H/FBXO40/CHD7/PRKAR1A/SVIL/VANGL2/ADARB1/SKI/FAM129B/TANC1/MIR145/PDGFRB/ZFHX3/MAPK12/BASP1/TRIM72/ZMPSTE24/TGFBR3/CXADR/SOX8/DLL4/WNT3A/AKIRIN1/FOXL2/NUPR1/FLT3LG/NFATC3/TRIP4/CEACAM5/KIT/CD16…
GO_NEGATIVE_REGULATION_OF_STRIATED_MUSCLE_CELL_DIFFERENTIATION	GO_NEGATIVE_REGULATION_OF_STRIATED_MUSCLE_CELL_DIFFERENTIATION	34	0.422143	1.40181	0.0631685	0.174908	0.12331	9447	tags=56%, list=29%, signal=40%	CXCL10/BHLHA15/TRIM72/CEACAM5/MIR199A1/GSK3A/BHLHE41/G6PD/NOTCH1/PPARA/MYOCD/MIR200B/SOX6/BMP2/XBP1/FRS2/MSX1/BDNF/RGS2
GO_NEGATIVE_REGULATION_OF_SMOOTH_MUSCLE_CELL_PROLIFERATION	GO_NEGATIVE_REGULATION_OF_SMOOTH_MUSCLE_CELL_PROLIFERATION	48	0.39072	1.40165	0.0530071	0.156721	0.110488	1245	tags=17%, list=4%, signal=16%	APOD/HMOX1/NPR1/IGFBP3/PPARG/IL15/TNFAIP3/MIR145
GO_CELL_FATE_DETERMINATION	GO_CELL_FATE_DETERMINATION	28	0.440852	1.40149	0.0700201	0.186707	0.131629	8050	tags=50%, list=24%, signal=38%	GATA2/HES5/MESP1/MCL1/IFRD1/HOXA2/PRRX1/ASCL1/PTCH2/HES1/TBX2/GATA6/CTNNB1/KLF4
GO_SENSORY_PERCEPTION	GO_SENSORY_PERCEPTION	457	0.281926	1.40142	0.00110717	0.0100897	0.00711324	5367	tags=23%, list=16%, signal=19%	RGS16/NR2E3/P2RX2/TIMP3/EPAS1/CST2/ICAM1/ESPNL/SLC6A3/UCHL1/MAPK3/RTP4/TGFBI/SCNN1G/GRIN2D/SCNN1A/OR1F1/DHRS3/IMPG1/F2R/OR13H1/SCNN1B/RPGRIP1/PLCB2/SLC26A4/B3GNT2/CHD7/PTAFR/MGLL/NR2F6/RP2/SLC45A2/GRM8/AZGP1/DLL4/CCL2/TAS2R14/ATP6V0A4/RDH10/OAT/KIT/CHRNB2/SLC24A2/FSCN2/CEACAM16/SIX1/GRM6/GJA3/SLC1A3/OR8D1/OR8D2/GNB1/BDKRB1/HOXD1/NLGN2/OCLM/MYO9A/SLC52A3/TH/PPEF2/TUB/NPY1R/PDE4A/LRP2/ZFHX2/CACNB3/…
GO_CARDIAC_MUSCLE_CELL_CONTRACTION	GO_CARDIAC_MUSCLE_CELL_CONTRACTION	60	0.372223	1.40083	0.0403028	0.131136	0.0924506	5495	tags=35%, list=17%, signal=29%	BIN1/RNF207/GATA4/RYR2/ATP2A2/NEDD4L/DSC2/KCNH2/MIR1-2/KCNE1/GJA1/CACNA1G/JUP/KCNQ1/SCN2B/HCN4/SLC9A1/KCND3/DLG1/TRPM4/PDE4B
GO_POSITIVE_REGULATION_OF_PROTEOLYSIS	GO_POSITIVE_REGULATION_OF_PROTEOLYSIS	306	0.292296	1.40082	0.00317797	0.0221017	0.0155817	2896	tags=16%, list=9%, signal=14%	LGALS9/SMURF1/ACER2/NKX3-1/PML/TNFSF15/TNFRSF10A/MAPK3/CASP10/PMAIP1/S100A9/CTSH/PLK3/PPARG/BCL2L11/ACVR1C/ZFAND2A/EIF2AK3/F2R/CHFR/RNF19B/PSME4/CBFA2T3/ARRB1/ARIH1/PSME2/MAPK12/FAS/BID/EGF/WNT3A/SPON1/FOXL2/DDX3X/NUPR1/MDM2/USP50/DAB2IP/ROCK2/GSK3A/FURIN/ASTL/S100A8/DNAJB2/NKD2/MAPK14/SOX7/TRIB2
GO_POSITIVE_REGULATION_OF_FATTY_ACID_METABOLIC_PROCESS	GO_POSITIVE_REGULATION_OF_FATTY_ACID_METABOLIC_PROCESS	13	0.53731	1.40045	0.0944084	0.226361	0.159585	8482	tags=54%, list=26%, signal=40%	PPARG/NR4A3/ABCD1/PPARA/GHSR/PPARGC1A/C1QTNF2
GO_OLIGODENDROCYTE_DIFFERENTIATION	GO_OLIGODENDROCYTE_DIFFERENTIATION	81	0.351217	1.40009	0.032449	0.112919	0.0796076	8569	tags=40%, list=26%, signal=29%	ID4/SLC8A3/DUSP10/SOX9/PPARG/CNP/CXCR4/SLC45A3/SOX8/SOX11/ID2/HES5/EIF2B2/FA2H/KCNJ10/NF1/NOTCH1/GPR17/MYRF/ASCL1/HES1/RHEB/SOX6/NCSTN/HDAC11/GSTP1/PRDM8/NKX2-1/WASF3/CTNNB1/MAG/TNFRSF21
GO_GRANULOCYTE_MACROPHAGE_COLONY_STIMULATING_FACTOR_PRODUCTION	GO_GRANULOCYTE_MACROPHAGE_COLONY_STIMULATING_FACTOR_PRODUCTION	10	0.577904	1.39994	0.105916	0.243275	0.171509	2234	tags=30%, list=7%, signal=28%	PAEP/DDX58/RASGRP1
GO_POSITIVE_REGULATION_OF_GRANULOCYTE_MACROPHAGE_COLONY_STIMULATING_FACTOR_PRODUCTION	GO_POSITIVE_REGULATION_OF_GRANULOCYTE_MACROPHAGE_COLONY_STIMULATING_FACTOR_PRODUCTION	10	0.577904	1.39994	0.105916	0.243275	0.171509	2234	tags=30%, list=7%, signal=28%	PAEP/DDX58/RASGRP1
GO_T_CELL_DIFFERENTIATION_INVOLVED_IN_IMMUNE_RESPONSE	GO_T_CELL_DIFFERENTIATION_INVOLVED_IN_IMMUNE_RESPONSE	56	0.376442	1.39985	0.0427212	0.136484	0.0962212	3852	tags=23%, list=12%, signal=21%	LGALS9/IFNL1/RC3H1/ZBTB7B/RC3H2/BATF/RELB/MALT1/NFKBID/BCL3/IL6/TSC1/GPR183
GO_MYOTUBE_CELL_DEVELOPMENT	GO_MYOTUBE_CELL_DEVELOPMENT	28	0.44029	1.3997	0.0702213	0.186929	0.131785	2148	tags=21%, list=7%, signal=20%	P2RX2/DNER/HDAC9/SKI/FAM129B/SIX1
GO_MYD88_DEPENDENT_TOLL_LIKE_RECEPTOR_SIGNALING_PATHWAY	GO_MYD88_DEPENDENT_TOLL_LIKE_RECEPTOR_SIGNALING_PATHWAY	29	0.43723	1.39908	0.0665054	0.181091	0.127669	1889	tags=24%, list=6%, signal=23%	IRF7/IRF1/CD300LF/MYD88/BTK/TAB2/IRAK2
GO_SYNAPTIC_VESICLE_CYCLE	GO_SYNAPTIC_VESICLE_CYCLE	167	0.314045	1.39901	0.0143974	0.0656647	0.0462936	6584	tags=32%, list=20%, signal=26%	RAB3B/PPFIA3/GRIPAP1/CSPG5/ATP2A2/OPHN1/DTNBP1/RAP1A/STX11/SYT5/GIPC1/BRSK2/WNT3A/STX3/STX1B/PRKCG/CHRNB2/DNAJC5/DRD1/ITSN1/NLGN2/TH/GIT1/STXBP1/STXBP5L/CPLX1/ADORA2B/ADORA2A/ARF6/STX1A/TOR1A/FMR1/SYT7/SYT9/SYN3/CANX/DNM2/VPS18/STX4/DRD2/PLD2/SNAP91/PRKAR1B/PICALM/GRIN3A/SCRIB/STXBP5/GSK3B/BRAF/CDK5R1/PFN2/PSEN1/DGKI
GO_ACTIVIN_RECEPTOR_SIGNALING_PATHWAY	GO_ACTIVIN_RECEPTOR_SIGNALING_PATHWAY	32	0.426227	1.3988	0.0667206	0.181262	0.12779	1230	tags=16%, list=4%, signal=15%	INHBA/ACVR1C/ACVRL1/INHBB/SKI
GO_VACUOLE_ORGANIZATION	GO_VACUOLE_ORGANIZATION	154	0.31764	1.39871	0.0152609	0.0682935	0.0481469	5372	tags=25%, list=16%, signal=21%	SMURF1/TP53INP2/ATG9B/TMEM165/ABCA1/WIPI1/TFEB/TP53INP1/TPP1/MAP1LC3B/IRGM/PHF23/PIP4K2C/TPCN2/GABARAPL1/SMCR8/BECN1/LYST/TREX1/VPS33A/RUFY4/FEZ2/STX17/RAB7A/CLN3/ATG4A/CHMP4B/CHMP5/HOOK3/SYT7/ATP13A2/TMEM41B/UBQLN1/VPS18/ACP2/STX12/CORO1A/RAB1A/MAP1LC3B2
GO_VITAMIN_CATABOLIC_PROCESS	GO_VITAMIN_CATABOLIC_PROCESS	12	0.548081	1.39856	0.100386	0.23524	0.165844	920	tags=25%, list=3%, signal=24%	CYP26A1/CYP24A1/CYP4F11
GO_SIGNAL_RELEASE_FROM_SYNAPSE	GO_SIGNAL_RELEASE_FROM_SYNAPSE	145	0.320588	1.39817	0.0174789	0.0751783	0.0530007	7279	tags=35%, list=22%, signal=28%	CACNA1B/PTPRN2/PPFIA3/PPFIA4/CSPG5/ATP2A2/GAD1/DTNBP1/RAP1A/STX11/LIN7B/SYT5/GIPC1/KMO/STX3/STX1B/PRKCG/CHRNB2/DNAJC5/DRD1/BAIAP3/GIT1/HSPA8/STXBP1/STXBP5L/CPLX1/ADORA2B/ADORA2A/STX1A/FMR1/SYT7/SYT9/SYN3/VPS18/STX4/DRD2/NF1/GRIN3A/SCRIB/GSK3B/BRAF/HRH3/PPFIA1/PFN2/PSEN1/DGKI/NAAA/CHRNA4/UNC13B/SYN2/CADPS2
GO_ASTROCYTE_DEVELOPMENT	GO_ASTROCYTE_DEVELOPMENT	35	0.418234	1.39813	0.0619935	0.172943	0.121925	7321	tags=49%, list=22%, signal=38%	LDLR/DRD1/S100A8/BACE2/LRP1/KRAS/IL6/EGFR/ADORA2A/LAMC3/CDK6/CNTF/NF1/PSEN1/MIR181B2/GRN/APP
GO_REGULATION_OF_EPITHELIAL_CELL_MIGRATION	GO_REGULATION_OF_EPITHELIAL_CELL_MIGRATION	210	0.304086	1.39712	0.00947568	0.048678	0.034318	4516	tags=22%, list=14%, signal=19%	HMOX1/CEACAM1/DUSP10/ATOH8/NOS3/SOX9/EPHA2/CTSH/CALR/KDR/SP100/PPARG/ACVRL1/STAT5A/CARD10/HDAC9/PRKD2/RREB1/EPB41L4B/SEMA5A/NRP2/ADAMTS9/EPPK1/DLL4/GATA2/FGF18/HYAL1/MARVELD3/PRKCA/RHOB/NUS1/DAB2IP/ROCK2/ANGPT4/MIR10A/MACF1/BMPR2/ARF6/PRKCE/PTK2B/JUP/MAP2K3/MIR499A/MCC/MIR320A/ENPP2/PTK2
GO_PHOTOTRANSDUCTION	GO_PHOTOTRANSDUCTION	45	0.394521	1.39705	0.0582603	0.166653	0.117491	6012	tags=33%, list=18%, signal=27%	NR2E3/ARRB1/CDS1/PITPNM1/GNB1/GPR52/RRH/ABCA4/GRK1/CABP4/GNAQ/CNGA1/GPR88/GNAT2/SAG
GO_REGULATION_OF_CHOLESTEROL_EFFLUX	GO_REGULATION_OF_CHOLESTEROL_EFFLUX	29	0.43633	1.3962	0.0675131	0.182581	0.12872	5119	tags=28%, list=16%, signal=23%	ABCA1/EGF/APOA1/NFKBIA/LRP1/PLTP/CETP/PLA2G10
GO_PHOSPHATIDYLSERINE_ACYL_CHAIN_REMODELING	GO_PHOSPHATIDYLSERINE_ACYL_CHAIN_REMODELING	12	0.54691	1.39557	0.102418	0.238241	0.16796	6671	tags=50%, list=20%, signal=40%	PLA2G2F/PLA2G4F/LPCAT4/PLA2G10/OSBPL10/MBOAT1
GO_REGULATION_OF_PLATELET_AGGREGATION	GO_REGULATION_OF_PLATELET_AGGREGATION	16	0.505095	1.39536	0.0894227	0.218257	0.153871	1801	tags=19%, list=5%, signal=18%	CEACAM1/C1QTNF1/PRKCA
GO_REGULATION_OF_ACTION_POTENTIAL	GO_REGULATION_OF_ACTION_POTENTIAL	44	0.396297	1.39468	0.0550459	0.160613	0.113232	5345	tags=34%, list=16%, signal=29%	BIN1/RNF207/RYR2/ATP2A2/CXADR/CHRNB2/DSC2/MIR1-2/CACNB3/JUP/FMR1/HCN4/SLC9A1/DLG1/TRPM4
GO_REGULATION_OF_MONOCYTE_DIFFERENTIATION	GO_REGULATION_OF_MONOCYTE_DIFFERENTIATION	16	0.504724	1.39434	0.0894227	0.218257	0.153871	5197	tags=31%, list=16%, signal=26%	IRF7/CSF1/ZBTB46/CDK6/CD74
GO_CARDIAC_MUSCLE_TISSUE_DEVELOPMENT	GO_CARDIAC_MUSCLE_TISSUE_DEVELOPMENT	190	0.307804	1.39426	0.0118948	0.0570659	0.0402315	7055	tags=32%, list=21%, signal=25%	ALDH1A2/FOXC1/ALPK3/ENG/CALR/MAPK11/GATA4/RYR2/TTN/MYBPC3/CHD7/PRKAR1A/PDGFRB/ADAMTS9/ZMPSTE24/TGFBR3/CXADR/DLL4/WNT3A/MIR199A1/GSK3A/TBX3/MIR1-2/ID2/MAPK14/BMPR1A/ZFPM2/LRP2/MESP1/TSC1/MYL2/ARID1A/G6PD/MAPK1/KDM6B/AC016586.1/MIR499A/BVES/SLC9A1/SMAD1/LRRC10/GATA5/RIPK1/FGF2/NOTCH1/PPARA/FGF9/MEF2A/WNT5A/NPPA/MED1/MYOCD/ANKRD1/AKAP13/MIR200B/TPM1/SOX6/TBX2/HAMP/MAP2K4
GO_NEGATIVE_REGULATION_OF_LEUKOCYTE_MIGRATION	GO_NEGATIVE_REGULATION_OF_LEUKOCYTE_MIGRATION	36	0.414532	1.39424	0.0604642	0.171244	0.120727	3473	tags=25%, list=11%, signal=22%	APOD/HMOX1/PADI2/GCSAM/CCL2/DUSP1/STAP1/CXCL12/MIA3
GO_CELLULAR_PROTEIN_CONTAINING_COMPLEX_LOCALIZATION	GO_CELLULAR_PROTEIN_CONTAINING_COMPLEX_LOCALIZATION	23	0.461574	1.3941	0.0773227	0.199495	0.140644	2471	tags=22%, list=8%, signal=20%	TNFAIP2/EZR/EXOC3L4/EXOC3/EXOC8
GO_POSITIVE_REGULATION_OF_ACTIN_FILAMENT_POLYMERIZATION	GO_POSITIVE_REGULATION_OF_ACTIN_FILAMENT_POLYMERIZATION	90	0.343548	1.39405	0.0318394	0.111286	0.0784565	5517	tags=32%, list=17%, signal=27%	ICAM1/BIN1/CCL26/CDC42EP3/TENM1/RHOBTB1/WIPF2/WHAMM/NCK2/ARPC5L/LMOD1/PICK1/SCIN/ALOX15/ARF6/PRKCE/WIPF3/PTK2B/NPHS1/WHAMMP3/GRB2/GMFB/WASH3P/ARPC2/BAIAP2L1/CORO1A/DLG1/JMY/FMN1
GO_DITERPENOID_METABOLIC_PROCESS	GO_DITERPENOID_METABOLIC_PROCESS	72	0.35678	1.39401	0.0396422	0.129696	0.0914356	7891	tags=35%, list=24%, signal=26%	ALDH1A2/STRA6/AKR1B10/ALDH1A3/DHRS3/LRP8/RDH10/CRH/APOA1/LRP2/LRP1/EGFR/ADH1A/ABCA4/AGRN/ADH1B/AKR1B1/SDC1/RDH13/OPN1SW/APOB/RDH14/APOC3/LRAT/PPARD
GO_HIGH_DENSITY_LIPOPROTEIN_PARTICLE_REMODELING	GO_HIGH_DENSITY_LIPOPROTEIN_PARTICLE_REMODELING	15	0.514147	1.39398	0.0912416	0.221673	0.15628	3743	tags=33%, list=11%, signal=30%	LIPG/APOA1/LCAT/PLTP/CETP
GO_SODIUM_ION_EXPORT_ACROSS_PLASMA_MEMBRANE	GO_SODIUM_ION_EXPORT_ACROSS_PLASMA_MEMBRANE	12	0.546094	1.39349	0.103841	0.240492	0.169547	5055	tags=50%, list=15%, signal=42%	ATP1A4/ATP1B2/ATP1A3/ATP4B/SLC9A1/ATP1B3
GO_LYTIC_VACUOLE_ORGANIZATION	GO_LYTIC_VACUOLE_ORGANIZATION	56	0.374641	1.39316	0.0449484	0.140671	0.0991728	5089	tags=30%, list=15%, signal=26%	TMEM165/ABCA1/TFEB/TPP1/TPCN2/BECN1/LYST/TREX1/VPS33A/RAB7A/CLN3/CHMP5/HOOK3/SYT7/VPS18/ACP2/CORO1A
GO_ENDOTHELIAL_CELL_MIGRATION	GO_ENDOTHELIAL_CELL_MIGRATION	196	0.306173	1.39276	0.0119097	0.0570659	0.0402315	7114	tags=32%, list=22%, signal=25%	HMOX1/CEACAM1/S100P/ATOH8/NOS3/EPHA2/CALR/KDR/SP100/PPARG/ACVRL1/STAT5A/CARD10/HDAC9/PRKD2/PAXIP1/GIPC1/SEMA5A/NRP2/ADAMTS9/DLL4/GATA2/FGF18/ID1/PRKCA/RHOB/APOA1/NUS1/EGR3/DAB2IP/ROCK2/ANGPT4/MIA3/MIR10A/BMPR2/DPP4/PTK2B/JUP/MAP2K3/MIR499A/MIR320A/PTK2/NR4A1/PLEKHG5/ANGPT2/NF1/PRSS3P2/FGF1/FGF2/NOTCH1/HIF1A/ZNF580/BCAR1/WNT5A/FBXW7/GRN/MIR200B/CDH13/STARD13/ZC3H12A/SCARB1/FAP
GO_GOLGI_TO_PLASMA_MEMBRANE_PROTEIN_TRANSPORT	GO_GOLGI_TO_PLASMA_MEMBRANE_PROTEIN_TRANSPORT	36	0.413988	1.39241	0.0616857	0.172878	0.121879	4584	tags=31%, list=14%, signal=26%	OPTN/RAB26/C16orf70/ARFRP1/PKDCC/NSF/RAB31/AMN/MACF1/VAMP3/VAMP5
GO_NEGATIVE_REGULATION_OF_AUTOPHAGY	GO_NEGATIVE_REGULATION_OF_AUTOPHAGY	66	0.362357	1.39238	0.0441865	0.139174	0.0981174	5090	tags=38%, list=15%, signal=32%	HMOX1/GATA4/CTSA/HTR2B/TAB2/PHF23/IL10RA/NAMPT/NPC1/MIR199A1/PTPN22/HERC1/SMCR8/BECN1/UBQLN4/FEZ2/GOLGA2/KIF25/TSC1/MTMR9/QSOX1/CHMP4B/PTK2/MCL1/TAB3
GO_INFLAMMATORY_RESPONSE_TO_WOUNDING	GO_INFLAMMATORY_RESPONSE_TO_WOUNDING	10	0.574692	1.39216	0.109982	0.249491	0.175891	745	tags=20%, list=2%, signal=20%	HMOX1/F2R
GO_DISTAL_TUBULE_DEVELOPMENT	GO_DISTAL_TUBULE_DEVELOPMENT	11	0.558705	1.39183	0.107403	0.245397	0.173005	2449	tags=27%, list=7%, signal=25%	KLHL3/PAX8/CALB1
GO_ENDOTHELIAL_CELL_PROLIFERATION	GO_ENDOTHELIAL_CELL_PROLIFERATION	141	0.320512	1.39178	0.0206016	0.0838337	0.0591028	3626	tags=20%, list=11%, signal=18%	ALDH1A2/HMOX1/PGF/ATOH8/CCL26/EPHA2/STAT1/KDR/PPARG/ACVRL1/STAT5A/PRKD2/SEMA5A/NRP2/HTR2B/PLXNB3/DLL4/GATA2/CCL2/PRKCA/ECM1/APOA1/EGR3/CCR3/PIK3CB/CXCL12/MIR10A/BMPR2
GO_NEGATIVE_REGULATION_OF_PEPTIDE_SECRETION	GO_NEGATIVE_REGULATION_OF_PEPTIDE_SECRETION	104	0.33615	1.39157	0.0286592	0.104139	0.0734183	2139	tags=18%, list=7%, signal=17%	RSAD2/EZR/PML/ACVR1C/F2R/GBP1/INHBB/HDAC9/TNFAIP3/CHGA/RAB11FIP1/KCNJ11/CX3CL1/F2RL1/SRCIN1/RHBDF1/CRH/APOA1/PTPN22
GO_NEGATIVE_REGULATION_OF_ALPHA_BETA_T_CELL_ACTIVATION	GO_NEGATIVE_REGULATION_OF_ALPHA_BETA_T_CELL_ACTIVATION	30	0.431688	1.39139	0.0679651	0.183341	0.129256	4457	tags=30%, list=14%, signal=26%	LGALS9/CD274/RC3H1/ZBTB7B/RC3H2/SOCS1/CBFB/ADORA2A/TNFRSF14
GO_PROTEIN_LIPID_COMPLEX_SUBUNIT_ORGANIZATION	GO_PROTEIN_LIPID_COMPLEX_SUBUNIT_ORGANIZATION	39	0.405644	1.39072	0.0617886	0.172878	0.121879	8093	tags=38%, list=25%, signal=29%	BIN1/ABCA1/LIPG/P4HB/APOA1/LCAT/PLTP/CETP/ZDHHC8/APOA5/PRKACA/APOB/SCARB1/APOC3/SOAT1
GO_NEGATIVE_REGULATION_OF_SUBSTRATE_ADHESION_DEPENDENT_CELL_SPREADING	GO_NEGATIVE_REGULATION_OF_SUBSTRATE_ADHESION_DEPENDENT_CELL_SPREADING	11	0.558176	1.39052	0.107605	0.245623	0.173164	1804	tags=27%, list=5%, signal=26%	GBP1/KANK1/ACTN4
GO_POSITIVE_REGULATION_OF_MRNA_CATABOLIC_PROCESS	GO_POSITIVE_REGULATION_OF_MRNA_CATABOLIC_PROCESS	46	0.391229	1.39049	0.0595579	0.169167	0.119262	5370	tags=30%, list=16%, signal=26%	TRIM71/ZC3HAV1/RC3H1/CPEB3/BTG2/ROCK2/UPF1/TOB1/PNPT1/TNRC6A/GTPBP1/ZFP36/RBM24/MOV10
GO_INCLUSION_BODY_ASSEMBLY	GO_INCLUSION_BODY_ASSEMBLY	21	0.471907	1.38953	0.0858473	0.213029	0.150185	3349	tags=24%, list=10%, signal=21%	DNAJA4/DNAJB1/DNAJB2/CDC34/HSPA1B
GO_ARACHIDONIC_ACID_METABOLIC_PROCESS	GO_ARACHIDONIC_ACID_METABOLIC_PROCESS	43	0.396838	1.389	0.0600448	0.170324	0.120078	3672	tags=26%, list=11%, signal=23%	CYP1A1/MAPK3/PTGES/CYP2S1/CYP4F12/MGLL/CYP2G1P/PTGS1/TBXAS1/PLA2G4C/ALOX15
GO_CARDIAC_MUSCLE_CELL_ACTION_POTENTIAL	GO_CARDIAC_MUSCLE_CELL_ACTION_POTENTIAL	60	0.368731	1.38769	0.0452128	0.140928	0.0993545	6895	tags=38%, list=21%, signal=30%	BIN1/RNF207/RYR2/ATP2A2/NEDD4L/CXADR/DSC2/KCNH2/MIR1-2/KCNE1/GJA1/CACNA1G/JUP/KCNQ1/SCN2B/HCN4/KCND3/DLG1/TRPM4/KCNIP2/SLMAP/KCNJ8/GPD1L
GO_NEGATIVE_REGULATION_OF_CELL_MOTILITY	GO_NEGATIVE_REGULATION_OF_CELL_MOTILITY	251	0.29593	1.38769	0.00736997	0.0405306	0.0285741	4357	tags=21%, list=13%, signal=18%	APOD/BST2/HMOX1/IFITM1/ENG/DUSP10/PADI2/CALR/IGFBP3/SP100/MAPK15/PPARG/ACVR1C/ACVRL1/CARD10/TP53INP1/FRMD5/GCSAM/ADARB1/CDH1/TIE1/KANK1/PLXNB3/ADAMTS9/CX3CL1/EPPK1/FOXO3/DLL4/LIMCH1/MARVELD3/CCL2/RHOB/WNT4/DAB2IP/DUSP1/WNT11/ANGPT4/BMPR1A/SRGAP1/STAP1/CXCL12/LRP1/PIP5KL1/GTPBP4/MIA3/MIR10A/ABHD6/JUP/MCC/CRK/MIR320A/NISCH
GO_REGULATION_OF_RECEPTOR_MEDIATED_ENDOCYTOSIS	GO_REGULATION_OF_RECEPTOR_MEDIATED_ENDOCYTOSIS	89	0.342713	1.38758	0.0328667	0.114191	0.0805049	6641	tags=36%, list=20%, signal=29%	PLCG2/TNK2/B2M/OPHN1/ARRB1/AAK1/ARC/EGF/WNT3A/MIR199A1/TBC1D5/LRRTM2/RAB21/NECAB2/HPCA/NUMB/PICK1/PIK3CB/ARF6/SDCBP/FMR1/ATXN2/DNM2/BICD1/DRD2/SNAP91/DLG4/PICALM/APOA5/SCRIB/HIP1R/LDLRAP1
GO_EMBRYONIC_CAMERA_TYPE_EYE_MORPHOGENESIS	GO_EMBRYONIC_CAMERA_TYPE_EYE_MORPHOGENESIS	22	0.464115	1.38725	0.0856055	0.212873	0.150075	3796	tags=36%, list=12%, signal=32%	STRA6/ALDH1A3/FZD5/HIPK1/SOX11/TH/ZEB1/ARID1A
GO_APOPTOTIC_PROCESS_INVOLVED_IN_MORPHOGENESIS	GO_APOPTOTIC_PROCESS_INVOLVED_IN_MORPHOGENESIS	19	0.482829	1.38694	0.0949664	0.226894	0.159961	6766	tags=47%, list=21%, signal=38%	FOXC1/BCL2L11/FZD5/PAX8/VDR/BAX/NOTCH1/SCRIB/JAG2
GO_CONNECTIVE_TISSUE_DEVELOPMENT	GO_CONNECTIVE_TISSUE_DEVELOPMENT	230	0.298177	1.38655	0.00860441	0.0451779	0.0318504	6126	tags=29%, list=19%, signal=24%	HOXB3/ID4/MMP13/COL6A1/MAPK3/TGFBI/SOX9/KLF7/FRZB/CSF1/ACVRL1/EIF2AK3/COL27A1/RUNX2/MAF/PAXIP1/PDGFRB/CHSY1/ZMPSTE24/SNAI1/SOX8/NPPC/CHI3L1/FGF18/HYAL1/SMPD3/COL20A1/WNT9A/ECM1/PKDCC/IMPAD1/WNT11/ID2/HES5/MAPK14/CHST11/BMPR1A/FGFR3/SERPINH1/PTHLH/SNX19/SCIN/ZEB1/POR/AACS/BMPR2/SMAD5/MSX2/GDF7/AXIN2/ADAMTS7/SMAD1/ESRRA/RORC/PITX1/TRPM4/TBL1XR1/PRRX1/FGF2/NOTCH1/HOXA11/BMP6/WNT7B/FGF9/HIF1A/LUM
GO_MYELOID_LEUKOCYTE_CYTOKINE_PRODUCTION	GO_MYELOID_LEUKOCYTE_CYTOKINE_PRODUCTION	26	0.444553	1.38636	0.0837163	0.209489	0.14769	1879	tags=27%, list=6%, signal=25%	HMOX1/DDX58/SEMA7A/SPON2/NR4A3/CHGA/KIT
GO_ALPHA_BETA_T_CELL_DIFFERENTIATION	GO_ALPHA_BETA_T_CELL_DIFFERENTIATION	89	0.34235	1.38611	0.0338811	0.116792	0.0823381	3852	tags=19%, list=12%, signal=17%	LGALS9/RSAD2/IRF1/RC3H1/PRDM1/ZBTB7B/RC3H2/BATF/SASH3/RELB/MALT1/SOCS1/NFKBID/BCL3/IL6/CBFB/GPR183
GO_CELLULAR_RESPONSE_TO_HEAT	GO_CELLULAR_RESPONSE_TO_HEAT	121	0.326667	1.38549	0.0249897	0.0950247	0.0669924	6853	tags=27%, list=21%, signal=22%	HSPB8/HMOX1/HSPA6/MAPK3/CXCL10/ATP2A2/HSPA5/DAXX/HSP90AA1/DNAJB1/EP300/HSP90AB1/SLC52A3/HSPA8/MYOF/HSPA1B/CAMK2G/ST8SIA1/HSF5/MAPK1/HSPH1/FKBP4/NF1/NUP153/FGF1/HSBP1L1/GSK3B/DNAJC2/PRKACA/IER5/HSPA1L/CREBBP/NUP98
GO_POSITIVE_REGULATION_OF_TYPE_2_IMMUNE_RESPONSE	GO_POSITIVE_REGULATION_OF_TYPE_2_IMMUNE_RESPONSE	12	0.542902	1.38534	0.106279	0.243414	0.171607	5860	tags=42%, list=18%, signal=34%	RSAD2/IL6/CD74/NLRP3/IDO1
GO_REGULATION_OF_T_CELL_DIFFERENTIATION	GO_REGULATION_OF_T_CELL_DIFFERENTIATION	110	0.331174	1.38499	0.027555	0.101616	0.071639	3688	tags=20%, list=11%, signal=18%	LGALS9/IFNB1/IRF1/DUSP10/IFNL1/RC3H1/PRDM1/IL15/ZBTB7B/CAMK4/SLC46A2/RC3H2/RASGRP1/EGR3/ZBTB1/SASH3/MALT1/SOCS1/NFKBID/ZEB1/CBFB/DTX1
GO_NEGATIVE_REGULATION_OF_LIPID_STORAGE	GO_NEGATIVE_REGULATION_OF_LIPID_STORAGE	17	0.494479	1.38484	0.0978482	0.23077	0.162693	8042	tags=47%, list=24%, signal=36%	ABCA1/PPARG/NFKBIA/IL6/PNPLA2/PPARA/PPARD/ABHD5
GO_PROTEIN_LOCALIZATION_TO_CELL_PERIPHERY	GO_PROTEIN_LOCALIZATION_TO_CELL_PERIPHERY	286	0.290934	1.38462	0.00655391	0.037204	0.0262288	6859	tags=30%, list=21%, signal=24%	SMURF1/LRRC15/RAB3B/EZR/OPTN/GRIPAP1/EPHA2/SQSTM1/EHD3/RAB26/TMBIM1/TNIK/GBP1/RAP1A/LIN7B/CDH1/RAPSN/KCNJ11/EPHA3/VAMP8/TMEM150A/WNT3A/CACNG8/TSPAN15/C16orf70/STX3/ADAM10/STX1B/RAPGEF2/ARFRP1/PKDCC/GPR158/SEC23A/ROCK2/NSF/TMEM59/GRIP1/NKD2/NUMB/FAM126B/TUB/CACNB3/STXBP1/RAB8A/RAB31/LRP1/KIF1B/ANKRD9/CPLX1/AMN/EGFR/MACF1/TSPAN5/ARF6/PRKCE/VAMP3/GRIN2C/JUP/TMED2/PRKCH/VAMP5/CLIP1/MPP5/ATP1B3/BCL2L1…
GO_NEGATIVE_REGULATION_OF_T_CELL_DIFFERENTIATION	GO_NEGATIVE_REGULATION_OF_T_CELL_DIFFERENTIATION	36	0.411658	1.38458	0.0657573	0.179774	0.126741	3688	tags=28%, list=11%, signal=25%	IFNB1/IRF1/IFNL1/RC3H1/ZBTB7B/RC3H2/SOCS1/NFKBID/CBFB/DTX1
GO_POSITIVE_REGULATION_OF_CALCIUM_ION_IMPORT	GO_POSITIVE_REGULATION_OF_CALCIUM_ION_IMPORT	14	0.521007	1.38443	0.100041	0.234661	0.165436	3217	tags=43%, list=10%, signal=39%	TRPV3/PDGFRB/CCL2/CRH/GRM6/CXCL12
GO_STRESS_ACTIVATED_PROTEIN_KINASE_SIGNALING_CASCADE	GO_STRESS_ACTIVATED_PROTEIN_KINASE_SIGNALING_CASCADE	272	0.292499	1.38436	0.00675105	0.0379607	0.0267623	7321	tags=32%, list=22%, signal=25%	MAPK8IP2/LGALS9/RASSF2/EZR/MAPK3/DUSP10/GADD45A/MAPK11/MAP3K9/EIF2AK2/IL1RN/GADD45G/EDA2R/TNIK/DTNBP1/FZD5/DAXX/VANGL2/FAS/ZMPSTE24/F2RL1/TAB2/STK39/MARVELD3/IRAK2/RELL2/ULK4/SEMA4C/PTPN22/DNAJA1/RASGRP1/DAB2IP/DUSP1/TLR3/OXSR1/STK10/FGD2/MAPK14/PPEF2/SPAG9/DUSP9/MAP3K8/MAPK13/ADORA2B/EGFR/IL36RN/PTK2B/MAPK1/NPHS1/TRAF4/SH2D3C/SDCBP/MAP2K3/ZFP36/MLKL/MAP3K10/MAP4K3/IKBKG/TAOK3/TAB3/MIR181A2/SEMA3…
GO_REGULATION_OF_ERYTHROCYTE_DIFFERENTIATION	GO_REGULATION_OF_ERYTHROCYTE_DIFFERENTIATION	40	0.401042	1.38315	0.0616731	0.172878	0.121879	4421	tags=28%, list=13%, signal=24%	ISG15/INHBA/STAT1/B2M/FOXO3/GATA2/ID2/MAPK14/HSPA1B/ZFP36/CDK6
GO_TOLL_LIKE_RECEPTOR_3_SIGNALING_PATHWAY	GO_TOLL_LIKE_RECEPTOR_3_SIGNALING_PATHWAY	19	0.481342	1.38266	0.0965967	0.229288	0.161648	5527	tags=47%, list=17%, signal=39%	RFTN1/TNFAIP3/F2RL1/PTPN22/TLR3/PELI1/UBQLN1/CASP8/RIPK1
GO_REGULATION_OF_NEURONAL_SYNAPTIC_PLASTICITY	GO_REGULATION_OF_NEURONAL_SYNAPTIC_PLASTICITY	45	0.390366	1.38234	0.0619271	0.172943	0.121925	5558	tags=33%, list=17%, signal=28%	PPFIA3/NSMF/ARC/KIT/NPTN/SHANK3/SYNPO/RAB8A/KRAS/SHISA7/KCNJ10/DRD2/NF1/RASGRF1/DLG4
GO_ACID_SECRETION	GO_ACID_SECRETION	94	0.338801	1.38225	0.0340538	0.117302	0.0826979	7042	tags=35%, list=21%, signal=28%	SLC1A1/SGK1/PPFIA3/PLA2G2F/PLA2G4F/AQP9/PPFIA4/ACE/GRM2/ABCC4/SLC51A/GIPC1/KMO/SLC1A3/STXBP1/CPLX1/ADORA2A/STX1A/GLS/KCNQ1/AGXT/TRH/PLA2G10/DRD2/NF1/ABCC3/SLC26A6/HRH3/HIP1R/PPFIA1/HRH2/UNC13B/SLC22A16
GO_DEVELOPMENTAL_GROWTH	GO_DEVELOPMENTAL_GROWTH	574	0.272225	1.38223	0.000665336	0.00691049	0.00487189	6473	tags=26%, list=20%, signal=21%	SMURF1/APOD/KLF2/CDH4/FOXC1/GDF15/EZR/STRA6/MMP13/COL6A1/SLC6A3/DUSP10/SOX9/WWC1/CSF1/KLK6/MAPK11/SALL4/SEMA7A/BCL2L11/FLVCR1/GATA4/STAT5A/COL27A1/L1CAM/NEDD4L/AUTS2/CHD7/PRKAR1A/LGR6/RASAL1/VANGL2/CPNE5/ADARB1/PDGFRB/SEMA5A/NRP2/BASP1/PTPN12/ZMPSTE24/DIO3/EPPK1/TGFBR3/CXADR/FOXO3/NPPC/RAPH1/WNT3A/AKIRIN1/HSP90AA1/PLXNA3/NDEL1/FOXL2/RDH10/KMT2D/SMPD3/SLC6A4/COL20A1/MIR199A1/RC3H2/ECM1/SEMA4C/EP30…
GO_REGULATION_OF_PSEUDOPODIUM_ASSEMBLY	GO_REGULATION_OF_PSEUDOPODIUM_ASSEMBLY	12	0.541557	1.38191	0.108108	0.246298	0.17364	3127	tags=33%, list=10%, signal=30%	CDC42EP3/F2RL1/KIT/CDC42
GO_LOCOMOTORY_BEHAVIOR	GO_LOCOMOTORY_BEHAVIOR	158	0.312695	1.38177	0.0172662	0.0744653	0.052498	5860	tags=30%, list=18%, signal=25%	CACNA1B/SLC6A3/UCHL1/ALDH1A3/GRIN2D/ADCY5/CNP/GAD1/TMOD1/APH1B/CHD7/ZFHX3/ZMPSTE24/CHRNB2/NPC1/DRD1/NTAN1/CRH/HTR2C/CALB1/NLGN2/GPR52/ID2/TH/NPY1R/CXCL12/GPRC5B/CSTB/TSC1/ADORA2A/PRKCE/ANKH/DPP4/ASL/HOXD10/HOXD9/GMFB/GDNF/CELSR1/TRH/KCNJ10/DRD2/ZDHHC8/HPGDS/GPR88/GBX1/IDO1
GO_NEUROTRANSMITTER_UPTAKE	GO_NEUROTRANSMITTER_UPTAKE	30	0.428319	1.38053	0.0740515	0.193764	0.136604	5184	tags=33%, list=16%, signal=28%	SLC1A1/RAB3B/SLC6A3/SLC6A4/DRD1/SLC1A3/TOR1A/GDNF/KCNJ10/DRD2
GO_CELL_PART_MORPHOGENESIS	GO_CELL_PART_MORPHOGENESIS	595	0.271018	1.37981	0.000886721	0.0085909	0.00605659	6320	tags=27%, list=19%, signal=22%	MAPK8IP2/SMURF1/CDH4/EZR/SGK1/KIF5A/ZSWIM6/UCHL1/MAPK3/EPHA2/KLF7/NTN4/SEMA7A/CELSR3/LINGO1/TNIK/SPON2/CNP/L1CAM/OPHN1/GAB2/LRP8/NEDD4L/MYCBP2/DTNBP1/AUTS2/NR4A3/B3GNT2/ZSWIM8/CXCR4/TUBB3/RREB1/RASAL1/VANGL2/APBB1/CPNE5/ADARB1/ARHGAP35/KIRREL3/FAM129B/SEMA5A/NRP2/NEXN/KANK1/PLXNB3/NSMF/MARK2/FLRT2/EPHA3/ARC/DOK4/RAPH1/BRSK2/WNT3A/HSP90AA1/PLXNA3/NYAP2/SKIL/NDEL1/ID1/GAB1/ADAM10/PRKCA/PIK3CD/SRCIN…
GO_PROTEIN_LOCALIZATION_TO_PHAGOPHORE_ASSEMBLY_SITE	GO_PROTEIN_LOCALIZATION_TO_PHAGOPHORE_ASSEMBLY_SITE	13	0.529184	1.37928	0.104335	0.241003	0.169907	3494	tags=23%, list=11%, signal=21%	ATG9B/WIPI1/STX17
GO_FACIAL_NERVE_MORPHOGENESIS	GO_FACIAL_NERVE_MORPHOGENESIS	11	0.553659	1.37926	0.112864	0.254708	0.179569	5150	tags=55%, list=16%, signal=46%	ADARB1/NRP2/PLXNA3/SIX1/HOXB1/SEMA3A
GO_CARDIAC_MUSCLE_CELL_ACTION_POTENTIAL_INVOLVED_IN_CONTRACTION	GO_CARDIAC_MUSCLE_CELL_ACTION_POTENTIAL_INVOLVED_IN_CONTRACTION	45	0.389362	1.37878	0.0625382	0.173936	0.122625	5345	tags=36%, list=16%, signal=30%	BIN1/RNF207/RYR2/NEDD4L/DSC2/KCNH2/MIR1-2/KCNE1/GJA1/CACNA1G/JUP/KCNQ1/SCN2B/KCND3/DLG1/TRPM4
GO_VAGINA_DEVELOPMENT	GO_VAGINA_DEVELOPMENT	10	0.569094	1.3786	0.11852	0.262354	0.18496	6561	tags=50%, list=20%, signal=40%	MERTK/LRP2/BAX/WNT5A/TYRO3
GO_CYTOKINE_SECRETION_INVOLVED_IN_IMMUNE_RESPONSE	GO_CYTOKINE_SECRETION_INVOLVED_IN_IMMUNE_RESPONSE	14	0.518722	1.37835	0.103701	0.240402	0.169483	6373	tags=50%, list=19%, signal=40%	MAPK3/F2RL1/APOA1/MAPK14/TNFRSF14/NLRP3/WNT5A
GO_FATTY_ACID_DERIVATIVE_CATABOLIC_PROCESS	GO_FATTY_ACID_DERIVATIVE_CATABOLIC_PROCESS	11	0.553288	1.37834	0.113471	0.255457	0.180097	1104	tags=27%, list=3%, signal=26%	CYP4F3/CYP4F12/ABCD1
GO_NEUROMUSCULAR_PROCESS	GO_NEUROMUSCULAR_PROCESS	87	0.340846	1.37745	0.0368283	0.123811	0.0872866	6306	tags=32%, list=19%, signal=26%	STRA6/SLC6A3/UCHL1/ALDH1A3/GRIN2D/ADCY5/MYCBP2/NR4A3/TPP1/ADARB1/ZMPSTE24/DRD1/SLC1A3/HERC1/NLGN2/KCNAB2/CHD8/ADORA2A/GRIN2C/CLN3/HOXD10/USH1C/DRD2/GPR88/GBX1/RBFOX2/GRIN3A/TNR
GO_REGULATION_OF_NEURON_PROJECTION_DEVELOPMENT	GO_REGULATION_OF_NEURON_PROJECTION_DEVELOPMENT	428	0.278624	1.37744	0.00242504	0.01823	0.0128521	6473	tags=27%, list=20%, signal=22%	SMURF1/CDH4/ABL2/KIAA0319/ZSWIM6/S100A9/KLK6/PTK6/SEMA7A/PPP2R5B/MYLIP/B2M/LINGO1/TNIK/L1CAM/HSPA5/LRP8/CPEB3/NEDD4L/MYCBP2/ENC1/CTSZ/ZSWIM8/RAP1A/RASAL1/APBB1/CPNE5/ARHGAP35/SEMA5A/KANK1/PLXNB3/NSMF/MARK2/CX3CL1/EPHA3/ARC/BRSK2/WNT3A/PLXNA3/SKIL/NDEL1/ID1/MDM2/ADAM10/STX1B/ADCY6/SRCIN1/CHRNB2/RAPGEF2/ULK4/PREX1/SEMA4C/EP300/DAB2IP/RAB21/RNF6/RELN/GRIP1/STK11/MCF2/NPTN/SHANK3/CXCL12/GPRC5B/LRP1/A…
GO_NEGATIVE_REGULATION_OF_B_CELL_ACTIVATION	GO_NEGATIVE_REGULATION_OF_B_CELL_ACTIVATION	24	0.450626	1.37699	0.0879888	0.215865	0.152185	5237	tags=33%, list=16%, signal=28%	INHBA/RC3H1/TNFAIP3/BTK/PARP3/ID2/INHA/TNFRSF13B
GO_REGULATION_OF_BODY_FLUID_LEVELS	GO_REGULATION_OF_BODY_FLUID_LEVELS	415	0.279308	1.37681	0.00264259	0.0194185	0.01369	3913	tags=21%, list=12%, signal=19%	OAS2/P2RX2/IFNB1/CEACAM1/NPR1/PLCG2/PLSCR1/IRF1/SLC6A3/MAPK3/SCNN1G/NOS3/HK2/MERTK/SCNN1A/EHD3/PAPSS2/ADCY5/GATA4/STAT5A/BPIFA1/ZBTB7B/F2R/CYP4F12/ENTPD2/C1QTNF1/SCNN1B/MICAL1/SCUBE1/CYP4F11/KCNN4/PEAR1/DTNBP1/YWHAZ/DGKH/MAFG/PRKAR1A/ADCY9/ARRB1/SLC22A4/GRHL1/DGKG/F2RL1/GRHL3/VAMP8/THBD/DOCK9/ITPR1/AQP3/WNT3A/FGB/UPRT/GATA2/STK39/GNA15/P2RY2/PRKCA/PRKCG/ADCY6/PIK3CD/MAFK/GNB1/COPA/ADRA2B/VAV1/SH2…
GO_NEGATIVE_REGULATION_OF_AMINE_TRANSPORT	GO_NEGATIVE_REGULATION_OF_AMINE_TRANSPORT	23	0.455585	1.37602	0.0857143	0.212897	0.150092	10809	tags=52%, list=33%, signal=35%	CHGA/STK39/CRH/ADRA2B/TRH/DRD2/HRH3/GHSR/ADORA1/RGS2/OSR1/ADRA2A
GO_VESICLE_MEDIATED_TRANSPORT_TO_THE_PLASMA_MEMBRANE	GO_VESICLE_MEDIATED_TRANSPORT_TO_THE_PLASMA_MEMBRANE	85	0.341949	1.3758	0.0388606	0.128286	0.0904416	6859	tags=34%, list=21%, signal=27%	OPTN/GRIPAP1/RAB26/ARF3/C16orf70/STX3/STX1B/ARFRP1/PKDCC/NSF/ARFGEF2/GRIP1/EXOC6B/MICALL1/RAB8A/RAB31/CPLX1/AMN/MACF1/VAMP3/VAMP5/STXBP6/DNM2/SCRIB/RABEP1/SEC16A/BLZF1/NSG1/ARHGAP44
GO_ANION_TRANSPORT	GO_ANION_TRANSPORT	495	0.274759	1.37485	0.000890869	0.00861354	0.00607254	6622	tags=27%, list=20%, signal=22%	SLC12A7/SLC1A1/CEACAM1/STRA6/PLSCR1/PPFIA3/APOL1/PLA2G2F/PLA2G4F/XKR6/PITPNM2/AQP9/SLC26A11/SLC6A19/SLC16A6/ABCA1/ACSL1/PPFIA4/ACE/PPARG/ATP11A/P2RY6/CA12/SLC4A4/KCNN4/LDLR/GRM2/ABCC4/SLC26A4/SLC51A/MFSD2A/ABCD1/PTAFR/GIPC1/SLC43A2/SLC17A5/KMO/SLC12A4/SFXN5/STK39/SLC34A2/SLC38A7/PRKAG2/SLC4A11/PQLC1/SLC4A3/SLC10A1/PITPNM1/APOA1/SLC6A17/SLC6A8/SLC1A3/SLC15A4/CLCN2/SLC38A3/SLC38A4/SLC35B4/TTYH1/SLC…
GO_POSITIVE_REGULATION_OF_SMOOTH_MUSCLE_CELL_PROLIFERATION	GO_POSITIVE_REGULATION_OF_SMOOTH_MUSCLE_CELL_PROLIFERATION	83	0.343257	1.37482	0.0405874	0.131701	0.0928495	8604	tags=45%, list=26%, signal=33%	HMOX1/CCL5/STAT1/P2RY6/RBPMS2/NR4A3/ABCC4/PTAFR/PDGFRB/CX3CL1/MDM2/SMPD3/NAMPT/IL13/ID2/HES5/BMPR1A/IL6/EGFR/MIR499A/CALCRL/FGF2/ERN1/HMGCR/FGF9/AKR1B1/LDLRAP1/CDH13/CYBA/TGM2/ITGA2/MFN2/RPS6KB1/PPARGC1A/PDGFB/ADAMTS1/MAP3K5
GO_MUSCLE_CELL_DEVELOPMENT	GO_MUSCLE_CELL_DEVELOPMENT	157	0.311533	1.37447	0.0183657	0.0779048	0.0549228	2552	tags=17%, list=8%, signal=15%	P2RX2/ALPK3/ENG/BIN1/UCHL1/GATA4/DNER/ATP2A2/OBSCN/HDAC9/TMOD1/TTN/MYBPC3/PRKAR1A/SKI/FAM129B/PDGFRB/ZMPSTE24/CXADR/MYPN/MIR199A1/SIX1/FLNC/GSK3A/TBX3/MIR1-2
GO_N_GLYCAN_PROCESSING	GO_N_GLYCAN_PROCESSING	13	0.527327	1.37443	0.108387	0.24658	0.173839	3457	tags=38%, list=11%, signal=34%	MAN1A1/MAN1C1/MGAT4A/FUT8/MGAT4B
GO_REGULATION_OF_PH	GO_REGULATION_OF_PH	89	0.339314	1.37382	0.0377358	0.125707	0.0886233	8230	tags=38%, list=25%, signal=29%	MAPK3/TMEM165/SLC4A4/SLC26A4/MAFG/ATP6V0B/ATP1A4/ATP6V1G1/ATP6V0A4/SLC4A11/SLC4A3/RHCG/ATP6V1C2/ATP6V1D/ATP6V1A/VPS33A/RAB7A/CLN3/MAPK1/SLC4A8/ATP6V0E1/SLC9C2/SLC9A1/PDK4/SLC26A6/ATP6V0C/DMXL2/ATP6V0D2/GRN/CA2/SLC4A1/SLC4A2/ATP6V1E1/SLC9A8
GO_SOMITOGENESIS	GO_SOMITOGENESIS	55	0.370622	1.37338	0.0532663	0.156994	0.110681	6607	tags=42%, list=20%, signal=33%	ALDH1A2/FOXC1/NKX3-1/WNT3A/EP300/BHLHE40/HES2/HES5/BHLHE41/BMPR1A/MESP1/TMED2/AXIN2/CRB2/FOXF1/NKD1/KDM6A/NOTCH1/TBX6/SMAD3/WNT5A/PSEN1/HES1
GO_XENOPHAGY	GO_XENOPHAGY	10	0.566822	1.3731	0.123196	0.267966	0.188916	276	tags=20%, list=1%, signal=20%	OPTN/MAPK3
GO_ERBB2_SIGNALING_PATHWAY	GO_ERBB2_SIGNALING_PATHWAY	29	0.4289	1.37243	0.0800081	0.203311	0.143334	4400	tags=31%, list=13%, signal=27%	PTK6/PTPN12/EGF/HSP90AA1/GAB1/PRKCA/MYOC/EGFR/GRB2
GO_NEURON_PROJECTION_EXTENSION_INVOLVED_IN_NEURON_PROJECTION_GUIDANCE	GO_NEURON_PROJECTION_EXTENSION_INVOLVED_IN_NEURON_PROJECTION_GUIDANCE	37	0.405096	1.37178	0.0688325	0.184735	0.130238	6473	tags=38%, list=20%, signal=30%	SEMA7A/SEMA5A/NRP2/WNT3A/PLXNA3/SEMA4C/CXCL12/BMPR2/RYK/SEMA3A/SEMA3G/SEMA6A/WNT5A/SEMA3B
GO_DICARBOXYLIC_ACID_TRANSPORT	GO_DICARBOXYLIC_ACID_TRANSPORT	81	0.344095	1.3717	0.04	0.130508	0.0920078	7211	tags=38%, list=22%, signal=30%	SLC1A1/PPFIA3/PPFIA4/GRM2/SLC26A4/GIPC1/KMO/SLC38A7/SLC1A3/SLC26A1/LRP2/STXBP1/CPLX1/ADORA2A/SLC25A18/STX1A/SLC25A30/GLS/AGXT/TRH/KCNJ10/NF1/SLC26A5/SLC26A6/SLC25A32/HRH3/PPFIA1/PSEN1/LRRC8C/UNC13B/SLC25A13
GO_PARASYMPATHETIC_NERVOUS_SYSTEM_DEVELOPMENT	GO_PARASYMPATHETIC_NERVOUS_SYSTEM_DEVELOPMENT	17	0.489732	1.37154	0.10475	0.241423	0.170203	6607	tags=47%, list=20%, signal=38%	ADARB1/NRP2/PLXNA3/SIX1/HOXB1/GDNF/SEMA3A/HES1
GO_RESPONSE_TO_EXTRACELLULAR_STIMULUS	GO_RESPONSE_TO_EXTRACELLULAR_STIMULUS	444	0.276404	1.37151	0.00220167	0.0170576	0.0120256	3913	tags=20%, list=12%, signal=18%	ALDH1A2/CYP26A1/CYP1A1/P2RX2/GDF15/HMOX1/CPEB4/ICAM1/MAPK3/PMAIP1/CXCL10/RRAGD/BHLHA15/SLC6A19/ABCA1/STAT1/ACSL1/NIM1K/LCN2/CYP24A1/PPARG/ACVR1C/RRAGC/EIF2AK2/PCK1/LIPG/WIPI1/GATA4/EIF2AK3/VGF/IL15/INHBB/HSPA5/RYR3/LDLR/GIPR/MAP1LC3B/HNRNPL/ARHGAP35/AOC1/KCNJ11/FAS/TRIM25/CHSY1/FOXO3/AQP3/CD68/MDM2/P2RY2/TPCN2/PRKCG/NAMPT/HMGCS1/SLC6A4/CIB2/WNT4/HTR2C/APOA1/DSC2/TBC1D5/GABARAPL1/WNT11/SLC38A3/HPC…
GO_AUTOPHAGOSOME_MATURATION	GO_AUTOPHAGOSOME_MATURATION	35	0.410228	1.37137	0.071718	0.18964	0.133696	5866	tags=40%, list=18%, signal=33%	MAP1LC3B/IRGM/VAMP8/PHF23/GABARAPL1/SMCR8/UBQLN4/VPS33A/MCOLN1/STX17/CLN3/UBQLN1/FYCO1/EPG5
GO_PHOTORECEPTOR_CELL_DIFFERENTIATION	GO_PHOTORECEPTOR_CELL_DIFFERENTIATION	55	0.370036	1.37121	0.0542714	0.158971	0.112075	7046	tags=33%, list=21%, signal=26%	NR2E3/SOX9/PRDM1/RPGRIP1/DIO3/SOX8/FSCN2/TH/CABP4/CNTF/USH1C/NKD1/NOTCH1/GNAT2/TRPM1/SDK2/RDH13/TUG1
GO_PITUITARY_GLAND_DEVELOPMENT	GO_PITUITARY_GLAND_DEVELOPMENT	34	0.412907	1.37114	0.079112	0.202596	0.14283	9021	tags=53%, list=27%, signal=38%	ALDH1A2/SLC6A3/CDH1/GATA2/WNT4/BMPR1A/PITX2/DRD2/PITX1/POU1F1/WNT5A/HES1/BMP2/NKX2-1/LHX3/DUOX2/FGF8/MSX1
GO_LOCOMOTORY_EXPLORATION_BEHAVIOR	GO_LOCOMOTORY_EXPLORATION_BEHAVIOR	10	0.56596	1.37101	0.124416	0.269547	0.190031	3780	tags=50%, list=11%, signal=44%	GAD1/CRH/NLGN2/PRKCE/DPP4
GO_PROTEIN_LOCALIZATION_TO_ENDOSOME	GO_PROTEIN_LOCALIZATION_TO_ENDOSOME	22	0.458612	1.3708	0.0926223	0.223884	0.157838	3677	tags=32%, list=11%, signal=28%	EZR/DTX3L/EGF/MGAT3/ROCK2/MICALL1/ARF6
GO_POSITIVE_REGULATION_OF_STEROL_TRANSPORT	GO_POSITIVE_REGULATION_OF_STEROL_TRANSPORT	21	0.465278	1.37001	0.0949585	0.226894	0.159961	3716	tags=29%, list=11%, signal=25%	ABCA1/LIPG/APOA1/NFKBIA/LRP1/PLTP
GO_CENTRAL_NERVOUS_SYSTEM_NEURON_AXONOGENESIS	GO_CENTRAL_NERVOUS_SYSTEM_NEURON_AXONOGENESIS	32	0.417438	1.36995	0.0804691	0.203851	0.143715	5022	tags=38%, list=15%, signal=32%	MYCBP2/ADARB1/ARHGAP35/HSP90AA1/NDEL1/CHRNB2/TSKU/HSP90AB1/DCLK1/FBXO45/PTK2/DCC
GO_ALPHA_BETA_T_CELL_ACTIVATION	GO_ALPHA_BETA_T_CELL_ACTIVATION	115	0.325507	1.36962	0.0299401	0.107087	0.075496	4457	tags=21%, list=14%, signal=18%	LGALS9/RSAD2/IRF1/CD274/RC3H1/PRDM1/IL15/ZBTB7B/HLA-E/RC3H2/BATF/SASH3/RELB/MALT1/SOCS1/CDH26/NFKBID/BCL3/IL6/CBFB/ADORA2A/GPR183/CD160/TNFRSF14
GO_STEROID_METABOLIC_PROCESS	GO_STEROID_METABOLIC_PROCESS	275	0.289071	1.36945	0.0086846	0.0454875	0.0320686	3857	tags=20%, list=12%, signal=18%	CYP26A1/APOL2/CYP1A1/APOL1/HMGCS2/NPC1L1/DHRS2/ABCA1/CGA/CYP24A1/LDLR/NR5A1/CACNA1H/INSIG2/OSBPL3/INSIG1/CH25H/SNAI1/HSD17B3/SULT1A1/CYP3A7/PBX1/PRKAG2/NR0B2/KIT/CES1/MSMO1/HMGCS1/NPC1/LIPA/CYP3A5/ACADVL/CRH/WNT4/APOA1/OSBP/OSBPL2/CLCN2/LIPE/CYP27A1/SULT1A2/PANK2/APOBR/CYB5R1/SQLE/NFE2L1/LCAT/LRP2/FGFR4/PRLR/SC5D/POR/CETP/STARD4/G6PD
GO_REGULATION_OF_FERTILIZATION	GO_REGULATION_OF_FERTILIZATION	18	0.481569	1.36909	0.10415	0.240866	0.169811	2424	tags=22%, list=7%, signal=21%	PAEP/LHFPL2/CACNA1H/ASTL
GO_POSTSYNAPTIC_SPECIALIZATION_ORGANIZATION	GO_POSTSYNAPTIC_SPECIALIZATION_ORGANIZATION	28	0.430604	1.36891	0.0863179	0.213514	0.150527	5317	tags=39%, list=16%, signal=33%	LRRC4/OPHN1/LRRTM2/NLGN2/RELN/SHANK3/ARF6/LRRC4B/NTNG2/DLG1/DLG2
GO_INTESTINAL_EPITHELIAL_CELL_DEVELOPMENT	GO_INTESTINAL_EPITHELIAL_CELL_DEVELOPMENT	10	0.56509	1.3689	0.125229	0.270656	0.190812	6090	tags=50%, list=19%, signal=41%	PRDM1/YIPF6/C1GALT1/KLF5/HIF1A
GO_CATECHOLAMINE_METABOLIC_PROCESS	GO_CATECHOLAMINE_METABOLIC_PROCESS	29	0.427684	1.36854	0.0816203	0.205759	0.14506	2687	tags=28%, list=8%, signal=25%	EPAS1/NPR1/SLC6A3/ITGAM/SULT1A1/CHRNB2/DRD1/SULT1A2
GO_EXTRINSIC_APOPTOTIC_SIGNALING_PATHWAY	GO_EXTRINSIC_APOPTOTIC_SIGNALING_PATHWAY	199	0.299949	1.3684	0.0188521	0.0790128	0.055704	3040	tags=17%, list=9%, signal=15%	IFI27/TIMP3/HMOX1/IFI6/PML/TNFRSF10A/ICAM1/INHBA/PMAIP1/NOS3/SP100/LCN2/BCL2L11/TMBIM1/TNFAIP3/DAPK3/DAXX/HIPK1/FAS/CX3CL1/BID/FOXO3/FGB/SKIL/DDX3X/TNFRSF10C/DAB2IP/GSK3A/TLR3/TMC8/MAPK7/SGPP1/FGFR3
GO_MONONUCLEAR_CELL_DIFFERENTIATION	GO_MONONUCLEAR_CELL_DIFFERENTIATION	28	0.430434	1.36837	0.0863179	0.213514	0.150527	6481	tags=32%, list=20%, signal=26%	IRF7/CSF1/PPARG/ZBTB46/CSF1R/CDK6/CD74/MED1/FASN
GO_RESPONSE_TO_NUTRIENT	GO_RESPONSE_TO_NUTRIENT	185	0.303345	1.3682	0.0165065	0.0721703	0.0508801	2126	tags=15%, list=6%, signal=14%	ALDH1A2/CYP26A1/CYP1A1/P2RX2/HMOX1/CXCL10/SLC6A19/ABCA1/STAT1/ACSL1/CYP24A1/PPARG/LIPG/GATA4/IL15/RYR3/GIPR/KCNJ11/TRIM25/AQP3/MDM2/P2RY2/TPCN2/HMGCS1/SLC6A4/CIB2/APOA1
GO_ANTERIOR_POSTERIOR_PATTERN_SPECIFICATION	GO_ANTERIOR_POSTERIOR_PATTERN_SPECIFICATION	166	0.307344	1.3682	0.0185147	0.0781828	0.0551188	8258	tags=40%, list=25%, signal=30%	ALDH1A2/FOXC1/NKX3-1/HOXB3/GATA4/HOXC13/FZD5/HOXA4/VANGL2/SKI/HIPK1/BASP1/ARC/WNT3A/PBX1/EP300/BTG2/HOXA9/BHLHE40/TBX3/HES2/HES5/PCGF2/BHLHE41/BMPR1A/HOXA10/HOXB1/MESP1/BMPR2/GBX2/HOXD10/WLS/HOXD9/MSX2/TMED2/CELSR1/AXIN2/CRB2/PLD6/FOXF1/NKD1/HOXA2/KDM6A/NOTCH1/HOXA11/TBX6/BPTF/HOXB4/SMAD3/WNT5A/PSEN1/HES1/HOXC10/TULP3/HOXC5/HIPK2/HOXC8/KAT2A/BMP2/PGAP1/GDF11/FOXB1/CTNNB1/ATP6AP2/LEF1/FRS2
GO_EMBRYONIC_EYE_MORPHOGENESIS	GO_EMBRYONIC_EYE_MORPHOGENESIS	30	0.424482	1.36816	0.0781091	0.200964	0.141679	3796	tags=33%, list=12%, signal=30%	STRA6/ALDH1A3/FZD5/HIPK1/FBN2/FOXL2/SOX11/TH/ZEB1/ARID1A
GO_CARDIAC_VENTRICLE_MORPHOGENESIS	GO_CARDIAC_VENTRICLE_MORPHOGENESIS	60	0.363498	1.368	0.051964	0.155238	0.109443	3741	tags=25%, list=11%, signal=22%	FOXC1/ENG/GATA4/RYR2/MYBPC3/CHD7/TGFBR3/DLL4/GSK3A/SOX11/BMPR1A/ZFPM2/LRP2/MESP1/MYL2
GO_ATP_HYDROLYSIS_COUPLED_CATION_TRANSMEMBRANE_TRANSPORT	GO_ATP_HYDROLYSIS_COUPLED_CATION_TRANSMEMBRANE_TRANSPORT	41	0.394715	1.3678	0.0692888	0.185172	0.130546	9766	tags=54%, list=30%, signal=38%	ATP2B4/ATP2A2/ATP6V0B/ATP1A4/ATP6V0A4/ATP2A3/ATP6V1C2/ATP6V1A/ATP1A3/ATP6V0E1/ATP13A2/ATP6V0C/ATP2B3/ATP6V0D2/ATP2C1/ATP6V1E1/ATP4A/ATP8A1/ATP6V0E2/ATP7A/ATP6V0A2/ATP6V0D1
GO_CELL_CELL_ADHESION_MEDIATED_BY_CADHERIN	GO_CELL_CELL_ADHESION_MEDIATED_BY_CADHERIN	33	0.414215	1.36744	0.0798294	0.203235	0.143281	3336	tags=24%, list=10%, signal=22%	CDH5/CDH4/ADAM19/CDH1/CDH20/WNT3A/CDH26/CDH15
GO_ACTIN_CYTOSKELETON_REORGANIZATION	GO_ACTIN_CYTOSKELETON_REORGANIZATION	92	0.336005	1.36733	0.039471	0.129314	0.0911662	3427	tags=23%, list=10%, signal=21%	EZR/ABL2/NEDD9/TNIK/DTNBP1/AUTS2/HCLS1/DAPK3/CDC42BPG/CXADR/BRSK2/RHOBTB1/GAB1/KIT/WHAMM/PDLIM4/STAP1/S1PR2/CDC42/TRPM2/CSF1R
GO_REGULATION_OF_EPITHELIAL_CELL_DIFFERENTIATION_INVOLVED_IN_KIDNEY_DEVELOPMENT	GO_REGULATION_OF_EPITHELIAL_CELL_DIFFERENTIATION_INVOLVED_IN_KIDNEY_DEVELOPMENT	16	0.49478	1.36687	0.106984	0.244557	0.172413	4864	tags=31%, list=15%, signal=27%	STAT1/LIF/PAX8/GDNF/FAT4
GO_GLYCOSPHINGOLIPID_BIOSYNTHETIC_PROCESS	GO_GLYCOSPHINGOLIPID_BIOSYNTHETIC_PROCESS	19	0.475602	1.36618	0.102914	0.239278	0.168691	5361	tags=42%, list=16%, signal=35%	ST3GAL5/B3GALT1/UGCG/ST6GALNAC6/ST8SIA1/FA2H/B4GALNT1/A4GALT
GO_NEGATIVE_REGULATION_OF_MYELOID_LEUKOCYTE_DIFFERENTIATION	GO_NEGATIVE_REGULATION_OF_MYELOID_LEUKOCYTE_DIFFERENTIATION	36	0.406169	1.36611	0.0767508	0.198534	0.139966	7145	tags=31%, list=22%, signal=24%	CEACAM1/INHBA/GATA2/TLR3/TMEM178A/ZBTB46/INHA/CDK6/NF1/FBXW7/UBASH3B
GO_REGULATION_OF_NATURAL_KILLER_CELL_DIFFERENTIATION	GO_REGULATION_OF_NATURAL_KILLER_CELL_DIFFERENTIATION	12	0.535308	1.36597	0.117456	0.261092	0.18407	2656	tags=42%, list=8%, signal=38%	PRDM1/IL15/FLT3LG/RASGRP1/ZBTB1
GO_STRIATED_MUSCLE_ATROPHY	GO_STRIATED_MUSCLE_ATROPHY	10	0.563816	1.36581	0.126652	0.272987	0.192456	12404	tags=70%, list=38%, signal=44%	IL15/RPS6KB1/PPARGC1A/MYOG/IREB2/GSN/ACTN3
GO_ANIMAL_ORGAN_MATURATION	GO_ANIMAL_ORGAN_MATURATION	22	0.456901	1.36569	0.09583	0.228274	0.160933	7610	tags=32%, list=23%, signal=24%	ALDH1A2/FGFR3/RET/FAT4/RYR1/ANO6/BMP2
GO_POSITIVE_REGULATION_OF_MYELOID_CELL_DIFFERENTIATION	GO_POSITIVE_REGULATION_OF_MYELOID_CELL_DIFFERENTIATION	71	0.350735	1.36529	0.0487954	0.148775	0.104886	3448	tags=21%, list=10%, signal=19%	ISG15/INHBA/CSF1/STAT1/LIF/EVI2B/HCLS1/FOXO3/GATA2/PRKCA/CCR1/ID2/MAPK14/HSPA1B/SCIN
GO_BRANCHING_INVOLVED_IN_MAMMARY_GLAND_DUCT_MORPHOGENESIS	GO_BRANCHING_INVOLVED_IN_MAMMARY_GLAND_DUCT_MORPHOGENESIS	24	0.446604	1.36469	0.0947725	0.226894	0.159961	6429	tags=42%, list=20%, signal=34%	PML/EPHA2/CSF1/WNT4/TBX3/MSX2/VDR/KDM5B/WNT5A/MED1
GO_REGULATION_OF_CALCIUM_ION_TRANSMEMBRANE_TRANSPORT	GO_REGULATION_OF_CALCIUM_ION_TRANSMEMBRANE_TRANSPORT	123	0.321253	1.36425	0.0286783	0.104139	0.0734183	8223	tags=39%, list=25%, signal=29%	PLCG2/HAP1/BIN1/CXCL10/EHD3/HRC/P2RY6/RYR2/F2R/CHD7/CXCL11/CX3CL1/GJC2/DRD1/BDKRB1/IL13/HPCA/MIR1-2/CACNB3/PRKCE/PTK2B/G6PD/JSRP1/FMR1/BAX/UBQLN1/SLC9A1/CORO1A/DRD2/PDE4B/CASQ1/RGN/PRKACA/NPPA/RRAD/UBASH3B/JPH1/CXCL9/CYBA/METTL21C/STAC2/TLR9/STAC3/F2/HTT/CACNG1/HSPA2/JPH3
GO_REGULATION_OF_PROTEIN_LOCALIZATION_TO_SYNAPSE	GO_REGULATION_OF_PROTEIN_LOCALIZATION_TO_SYNAPSE	22	0.45639	1.36416	0.0966319	0.229288	0.161648	8766	tags=50%, list=27%, signal=37%	GRIPAP1/RAP1A/ADAM10/NLGN2/NPTN/WNT5A/CNIH2/ARHGAP44/GHSR/GRASP/DVL1
GO_REGULATION_OF_T_CELL_ACTIVATION	GO_REGULATION_OF_T_CELL_ACTIVATION	247	0.291377	1.36405	0.0105241	0.0524467	0.0369749	3806	tags=19%, list=12%, signal=17%	LGALS9/IFNB1/CEACAM1/CCL5/PLA2G2F/IRF1/DUSP10/CD274/GPNMB/IFNL1/RC3H1/PRDM1/IL15/ZBTB7B/VTCN1/PRKAR1A/CAMK4/ICOSLG/TFRC/SLC46A2/CCL2/HLA-E/RC3H2/PTPN22/RASGRP1/EGR3/IL6ST/NCK2/VAV1/RIPK3/ZBTB1/SASH3/TREX1/MALT1/CDC42/LAT/SIRPB1/SOCS1/MAP3K8/NFKBID/PELI1/ZEB1/IL6/CBFB/ADORA2A/DTX1/DPP4/TNFSF13B
GO_HETEROPHILIC_CELL_CELL_ADHESION_VIA_PLASMA_MEMBRANE_CELL_ADHESION_MOLECULES	GO_HETEROPHILIC_CELL_CELL_ADHESION_VIA_PLASMA_MEMBRANE_CELL_ADHESION_MOLECULES	31	0.419992	1.36354	0.0816036	0.205759	0.14506	2216	tags=26%, list=7%, signal=24%	CDH4/ICAM1/CEACAM6/TENM1/CXADR/CEACAM5/CD164/ITGA5
GO_POSITIVE_REGULATION_OF_EXCITATORY_POSTSYNAPTIC_POTENTIAL	GO_POSITIVE_REGULATION_OF_EXCITATORY_POSTSYNAPTIC_POTENTIAL	21	0.462872	1.36293	0.0998178	0.234486	0.165312	9059	tags=57%, list=28%, signal=41%	STX1B/NLGN2/RELN/SHANK3/CACNB3/PTK2B/STX1A/DLG4/SHANK2/ADRB2/DVL1/CHRNA7
GO_REGULATION_OF_MEMBRANE_POTENTIAL	GO_REGULATION_OF_MEMBRANE_POTENTIAL	336	0.281885	1.36271	0.00469985	0.0290353	0.0204699	7006	tags=31%, list=21%, signal=24%	MAPK8IP2/KCNK3/P2RX2/CACNA1B/IFI6/SLC8A3/BIN1/PMAIP1/CACNA1I/GRIN2D/KCNT1/KDR/RNF207/EHD3/RYR2/ATP2A2/KCNN4/NEDD4L/CACNA1H/ABCD1/KCNK6/ATP1A4/KCNJ11/GLRX/ZMPSTE24/CXADR/BID/STX1B/CHRNB2/DRD1/MYOC/DSC2/SCN4A/KCNH2/GSK3A/GABBR1/CACNA1E/NLGN2/HCN3/MIR1-2/RELN/KCNC1/IGSF9B/KCNK13/PANK2/GRIA3/ATP1B2/CHRFAM7A/ATP1A3/SHANK3/S1PR2/CACNB3/KCNE1/GJA1/PXK/ADORA2A/CACNA1G/KCNK7/GRIN2C/PTK2B/CLN3/JUP/STX1A/KC…
GO_POSITIVE_REGULATION_OF_CYCLASE_ACTIVITY	GO_POSITIVE_REGULATION_OF_CYCLASE_ACTIVITY	18	0.479236	1.36246	0.108015	0.246203	0.173573	3562	tags=28%, list=11%, signal=25%	MAPK3/NOS3/HPCA/MAPK14/ADORA2B
GO_ENDOTHELIAL_CELL_APOPTOTIC_PROCESS	GO_ENDOTHELIAL_CELL_APOPTOTIC_PROCESS	47	0.381764	1.36245	0.0666667	0.181262	0.12779	2610	tags=28%, list=8%, signal=26%	ICAM1/KDR/TNFAIP3/SEMA5A/HIPK1/FOXO3/FGB/GATA2/CCL2/ANGPTL4/DAB2IP/IL13/MAPK7
GO_POSITIVE_REGULATION_OF_SUBSTRATE_ADHESION_DEPENDENT_CELL_SPREADING	GO_POSITIVE_REGULATION_OF_SUBSTRATE_ADHESION_DEPENDENT_CELL_SPREADING	32	0.41512	1.36235	0.083704	0.209489	0.14769	4968	tags=41%, list=15%, signal=35%	NEDD9/CALR/UNC13D/RREB1/FGB/PREX1/MYOC/APOA1/CDC42/CRK/TRIOBP/ARPC2/DNM2
GO_NEGATIVE_REGULATION_OF_NERVOUS_SYSTEM_DEVELOPMENT	GO_NEGATIVE_REGULATION_OF_NERVOUS_SYSTEM_DEVELOPMENT	255	0.289982	1.36232	0.0109867	0.0541032	0.0381427	6610	tags=29%, list=20%, signal=24%	ID4/KIAA0319/DUSP10/SOX9/CALR/SEMA7A/MYLIP/B2M/EIF2AK3/LINGO1/ID3/LDLR/CTSZ/SKI/SEMA5A/KANK1/CX3CL1/DIO3/SOX8/FOXO3/WNT3A/PLXNA3/ID1/MDM2/STX1B/PBX1/ADCY6/SLC6A4/RAPGEF2/SEMA4C/RNF6/EIF4ENIF1/SOX11/FUOM/ID2/HES5/MCF2/BMPR1A/STAP1/LRP1/IL6/TSC1/ARF6/DTX1/NR2F1/GDI1/HOOK3/CNTF/PTK2/CNTN4/DCC/RYK/SEMA3A/SEMA3G/LRIG2/FKBP4/NF1/IFRD1/PTPRO/HOXA2/EIF4E/NOTCH1/TBX6/SEMA6A/GSK3B/TNR/PRKACA/WNT5A/MED1/CDK…
GO_WALKING_BEHAVIOR	GO_WALKING_BEHAVIOR	27	0.432656	1.36227	0.092	0.22272	0.157017	7453	tags=41%, list=23%, signal=32%	UCHL1/CHD7/ZMPSTE24/NPC1/DRD1/TRH/KCNJ10/DRD2/GBX1/HIPK2/DAB1
GO_INTERLEUKIN_1_PRODUCTION	GO_INTERLEUKIN_1_PRODUCTION	72	0.348525	1.36176	0.0508233	0.15292	0.107809	7321	tags=39%, list=22%, signal=30%	LGALS9/CEACAM1/PML/ABCA1/SPHK1/F2R/PANX2/TNFAIP3/FZD5/CX3CL1/F2RL1/APOA1/USP50/S1PR3/GSDMD/NLRC4/ORM1/NLRP1/NLRP12/NLRP3/SMAD3/WNT5A/GAS6/ZC3H12A/NLRP2/CCL19/GSTP1/APP
GO_POSITIVE_REGULATION_OF_ESTABLISHMENT_OF_PROTEIN_LOCALIZATION	GO_POSITIVE_REGULATION_OF_ESTABLISHMENT_OF_PROTEIN_LOCALIZATION	369	0.279386	1.36171	0.00456423	0.0285309	0.0201143	6558	tags=28%, list=20%, signal=23%	LGALS9/PAEP/EZR/MAPK3/IL1RL1/DDX58/ACHE/CD274/PMAIP1/IFIH1/SEC24A/MAPK11/PLK3/SCAMP5/F2R/ITGAM/PANX2/VTCN1/KCNN4/TTN/RHOU/GIPR/TENM1/FZD5/DYNLL1/YWHAZ/HCLS1/ARRB1/APBB1/CDH1/HTR2B/F2RL1/BID/FGB/MDM2/HLA-E/XPO4/NR0B2/PCNT/CRH/PTPN22/USP50/RASGRP1/BAIAP3/GSK3A/UBR5/IL13/HPCA/NLGN2/RPH3AL/FGR/MIEF1/TARDBP/MAPK14/NPEPPS/CACNB3/SAR1A/SLC35D3/LRP1/CSF1R/IL6/EGFR/AACS/ADORA2A/PRKCE/SERP1/GSDMD/JUP/MAPK1…
GO_RESPONSE_TO_INTERLEUKIN_15	GO_RESPONSE_TO_INTERLEUKIN_15	13	0.522371	1.36152	0.115276	0.257933	0.181843	796	tags=23%, list=2%, signal=23%	STAT5A/IL15/IL15RA
GO_GLIOGENESIS	GO_GLIOGENESIS	243	0.290982	1.36134	0.0119122	0.0570659	0.0402315	7907	tags=37%, list=24%, signal=28%	ID4/SLC8A3/BIN1/MAPK3/DUSP10/SOX9/CSF1/PPARG/LIF/DNER/ARHGEF10/CNP/LDLR/LAMB1/CXCR4/SKI/SLC45A3/GPR157/CX3CL1/SOX8/GJC2/CCL2/SPINT1/KLF15/DRD1/MYOC/IL6ST/DAB2IP/RELN/SOX11/S100A8/ID2/HES5/NFE2L1/PICK1/LRP2/STAP1/BACE2/LRP1/KRAS/CSF1R/EIF2B2/IL6/EGFR/ADORA2A/DTX1/GPR183/PTK2B/LAMC3/MAPK1/CDK6/CNTF/PRKCH/FA2H/MPP5/POU3F1/KCNJ10/NF1/NOTCH1/GCM1/GPR17/PRPF19/NAB1/SCRIB/METRN/CDK5R1/MYRF/ASCL1/PSEN1/H…
GO_REGULATION_OF_RECEPTOR_RECYCLING	GO_REGULATION_OF_RECEPTOR_RECYCLING	21	0.462289	1.36121	0.101235	0.236066	0.166427	6838	tags=43%, list=21%, signal=34%	OPTN/ACHE/NSF/VAMP3/CHMP5/BVES/SCRIB/PSEN1/NSG1
GO_REGULATION_OF_BIOMINERAL_TISSUE_DEVELOPMENT	GO_REGULATION_OF_BIOMINERAL_TISSUE_DEVELOPMENT	72	0.348368	1.36114	0.0508233	0.15292	0.107809	6700	tags=36%, list=20%, signal=29%	ISG15/NOS3/SOX9/ZMPSTE24/FBN2/WNT4/ECM1/PKDCC/CCR1/ROCK2/ASPN/BMPR1A/BMPR2/ANKH/PTK2B/DDR2/TRPM4/NOTCH1/FZD9/BMP6/BCOR/HIF1A/FAM20C/SMAD3/ANO6/GAS6
GO_NEGATIVE_REGULATION_OF_TUMOR_NECROSIS_FACTOR_SUPERFAMILY_CYTOKINE_PRODUCTION	GO_NEGATIVE_REGULATION_OF_TUMOR_NECROSIS_FACTOR_SUPERFAMILY_CYTOKINE_PRODUCTION	42	0.390328	1.36067	0.0729527	0.191826	0.135238	9059	tags=45%, list=28%, signal=33%	LGALS9/CD274/GPNMB/TNFAIP3/CX3CL1/PTPN22/AKAP8/BCL3/ORM1/GPR18/GAS6/ZC3H12A/GSTP1/DICER1/ARG2/GHSR/LBP/CD34/CHRNA7
GO_RESPONSE_TO_LAMINAR_FLUID_SHEAR_STRESS	GO_RESPONSE_TO_LAMINAR_FLUID_SHEAR_STRESS	14	0.511834	1.36005	0.115087	0.257759	0.18172	4767	tags=36%, list=14%, signal=31%	KLF2/ABCA1/MAPK7/SMAD6/ADAM9
GO_POSITIVE_REGULATION_OF_DEVELOPMENTAL_GROWTH	GO_POSITIVE_REGULATION_OF_DEVELOPMENTAL_GROWTH	155	0.308498	1.35996	0.0228677	0.0893852	0.0630166	4325	tags=22%, list=13%, signal=19%	SMURF1/CDH4/EZR/SLC6A3/CSF1/SEMA7A/L1CAM/NEDD4L/CHD7/RASAL1/CPNE5/SEMA5A/BASP1/DIO3/TGFBR3/WNT3A/NDEL1/MIR199A1/MAPK14/SASH3/BMPR1A/ZFPM2/PPIB/CXCL12/LRP1/MACF1/BMPR2/SERP1/MAP1B/MAPK1/GDI1/CDKL5/ITSN2/FN1
GO_POSITIVE_REGULATION_OF_MESENCHYMAL_CELL_PROLIFERATION	GO_POSITIVE_REGULATION_OF_MESENCHYMAL_CELL_PROLIFERATION	25	0.440011	1.35959	0.0971918	0.229792	0.162003	8044	tags=44%, list=24%, signal=33%	SOX9/STAT1/SIX1/PDGFA/BMPR1A/FOXF1/PRRX1/FGF9/WNT5A/FBXW4/CTNNB1
GO_PROTEIN_HETEROTRIMERIZATION	GO_PROTEIN_HETEROTRIMERIZATION	11	0.545524	1.359	0.125405	0.270913	0.190993	2362	tags=27%, list=7%, signal=25%	COL6A1/C1QTNF1/GNB1
GO_POSITIVE_REGULATION_OF_GROWTH	GO_POSITIVE_REGULATION_OF_GROWTH	228	0.292738	1.35857	0.0133644	0.0620241	0.043727	4325	tags=21%, list=13%, signal=19%	SMURF1/CDH4/EZR/SLC6A3/RFTN1/S100A9/CSF1/SEMA7A/SPHK1/L1CAM/NEDD4L/RPS6KA1/CHD7/RASAL1/CPNE5/SEMA5A/BASP1/CXCL16/DIO3/TGFBR3/WNT3A/NDEL1/HYAL1/DDX3X/ADAM10/MIR199A1/OSBP/S100A8/MAPK14/SASH3/BMPR1A/ZFPM2/CDC42/PPIB/CXCL12/LRP1/EGFR/MACF1/BMPR2/SERP1/MAP1B/PTK2B/ADNP2/MAPK1/GDI1/CDKL5/SDCBP/ITSN2/FN1
GO_MYOSIN_FILAMENT_ORGANIZATION	GO_MYOSIN_FILAMENT_ORGANIZATION	12	0.532392	1.35852	0.121723	0.266469	0.187861	1136	tags=25%, list=3%, signal=24%	TTN/MYBPC3/DAPK3
GO_POSITIVE_REGULATION_OF_EPITHELIAL_CELL_MIGRATION	GO_POSITIVE_REGULATION_OF_EPITHELIAL_CELL_MIGRATION	135	0.314847	1.35843	0.0261694	0.0983999	0.0693719	4424	tags=22%, list=13%, signal=19%	HMOX1/ATOH8/NOS3/SOX9/CTSH/CALR/KDR/STAT5A/HDAC9/PRKD2/RREB1/EPB41L4B/SEMA5A/NRP2/GATA2/FGF18/HYAL1/PRKCA/RHOB/NUS1/ROCK2/ANGPT4/MIR10A/BMPR2/ARF6/PRKCE/PTK2B/MAP2K3/MIR499A/ENPP2
GO_ISOPRENOID_BIOSYNTHETIC_PROCESS	GO_ISOPRENOID_BIOSYNTHETIC_PROCESS	21	0.461277	1.35823	0.103057	0.23945	0.168812	2168	tags=24%, list=7%, signal=22%	ALDH1A2/CYP1A1/HMGCS2/HMGCS1/NUS1
GO_REGULATION_OF_RECEPTOR_CATABOLIC_PROCESS	GO_REGULATION_OF_RECEPTOR_CATABOLIC_PROCESS	10	0.560521	1.35783	0.131531	0.279078	0.19675	2343	tags=30%, list=7%, signal=28%	MYLIP/DTX3L/FURIN
GO_CARTILAGE_DEVELOPMENT	GO_CARTILAGE_DEVELOPMENT	178	0.30189	1.35746	0.0211706	0.085274	0.0601182	6373	tags=31%, list=19%, signal=25%	HOXB3/MMP13/COL6A1/MAPK3/TGFBI/SOX9/FRZB/ACVRL1/EIF2AK3/COL27A1/RUNX2/MAF/CHSY1/ZMPSTE24/SNAI1/NPPC/CHI3L1/FGF18/HYAL1/SMPD3/COL20A1/WNT9A/ECM1/PKDCC/IMPAD1/WNT11/HES5/MAPK14/CHST11/BMPR1A/FGFR3/SERPINH1/PTHLH/SNX19/SCIN/ZEB1/POR/BMPR2/SMAD5/MSX2/AXIN2/ADAMTS7/SMAD1/ESRRA/PITX1/PRRX1/FGF2/HOXA11/BMP6/WNT7B/FGF9/HIF1A/LUM/SMAD3/WNT5A
GO_RESPONSE_TO_FUNGUS	GO_RESPONSE_TO_FUNGUS	30	0.421161	1.35746	0.0825725	0.2075	0.146287	4220	tags=27%, list=13%, signal=23%	S100A9/SPON2/CHGA/BTK/S100A8/MALT1/IL36RN/CRK
GO_REGULATION_OF_CELLULAR_COMPONENT_SIZE	GO_REGULATION_OF_CELLULAR_COMPONENT_SIZE	334	0.280765	1.35656	0.00577417	0.0342064	0.0241155	6678	tags=30%, list=20%, signal=24%	SLC12A7/CDH4/RAB3B/EZR/ICAM1/BIN1/CCL26/CDC42EP3/KANK4/RILP/SEMA7A/SWAP70/L1CAM/TMOD1/KCNN4/PPP1R15A/PEX11A/TENM1/HCLS1/ARHGAP35/SEMA5A/KANK1/KANK3/F2RL1/SLC12A4/WNT3A/RHOBTB1/PLXNA3/WIPF2/NDEL1/PREX1/SEMA4C/WHAMM/RAB21/NCK2/RNF6/ARPC5L/VAV1/SLC12A6/LMOD1/PICK1/SHANK3/CXCL12/LRP1/SCIN/TSC1/MACF1/BMPR2/ALOX15/ARF6/PRKCE/WIPF3/VAV2/MAP1B/PTK2B/GDI1/CDKL5/NPHS1/WHAMMP3/IL7R/FN1/SLC12A2/GRB2/GMFB/TRI…
GO_G_PROTEIN_COUPLED_RECEPTOR_SIGNALING_PATHWAY_COUPLED_TO_CYCLIC_NUCLEOTIDE_SECOND_MESSENGER	GO_G_PROTEIN_COUPLED_RECEPTOR_SIGNALING_PATHWAY_COUPLED_TO_CYCLIC_NUCLEOTIDE_SECOND_MESSENGER	166	0.304673	1.35631	0.0201605	0.0827997	0.0583738	6793	tags=33%, list=21%, signal=26%	ATP2B4/CXCL10/ABCA1/GRK5/ADCY5/GRM2/CHGA/ADCY9/CXCL11/HTR2B/GRM8/HTR1D/CCL2/GNA15/PRKCA/ADCY6/RAPGEF2/DRD1/HTR2C/GRM6/CCR1/GPR78/GSK3A/GNB1/PSAPL1/ADRA2B/GABBR1/MIR1-2/CCR3/S1PR3/NPY1R/PTHLH/UCN2/GPR3/ADORA2B/ADORA2A/LGR5/GNAZ/GNA13/GNAQ/VIPR1/GLP2R/DRD2/CALCRL/GPHA2/GNAT2/HRH3/GRM3/GALR2/LHCGR/HRH2/GPR37/SSTR1/AKAP13
GO_REGULATION_OF_CELL_PROJECTION_ORGANIZATION	GO_REGULATION_OF_CELL_PROJECTION_ORGANIZATION	584	0.266514	1.35599	0.00110035	0.0100556	0.00708922	6473	tags=26%, list=20%, signal=21%	SMURF1/CDH4/EZR/ABL2/KIAA0319/HAP1/ICAM1/PODXL/ZSWIM6/MYO10/EPHA2/S100A9/CDC42EP3/KLK6/LCN2/PTK6/MAPK15/SEMA7A/FAM98A/PPP2R5B/EPS8L3/MYLIP/B2M/LINGO1/TNIK/L1CAM/HSPA5/LRP8/CPEB3/NEDD4L/MYCBP2/ENC1/AUTS2/CTSZ/TENM1/ZSWIM8/DYNLL1/RAP1A/RREB1/RASAL1/APBB1/CPNE5/ARHGAP35/SEMA5A/KANK1/PLXNB3/NSMF/MARK2/CX3CL1/F2RL1/EPHA3/ARC/BRSK2/WNT3A/AKIRIN1/PLXNA3/SKIL/NDEL1/ID1/MDM2/ADAM10/STX1B/ADCY6/KIT/SRCIN1/…
GO_CHRONIC_INFLAMMATORY_RESPONSE	GO_CHRONIC_INFLAMMATORY_RESPONSE	11	0.543994	1.35518	0.127225	0.273837	0.193055	3562	tags=55%, list=11%, signal=49%	CCL5/PTGES/UNC13D/TNFAIP3/S100A8/ADORA2B
GO_REGULATION_OF_CGMP_MEDIATED_SIGNALING	GO_REGULATION_OF_CGMP_MEDIATED_SIGNALING	13	0.519878	1.35502	0.120138	0.264581	0.18653	3853	tags=38%, list=12%, signal=34%	NPR1/RUNDC3A/NPPC/ADORA2B/PTK2B
GO_REGULATION_OF_STRIATED_MUSCLE_CONTRACTION	GO_REGULATION_OF_STRIATED_MUSCLE_CONTRACTION	81	0.339817	1.35464	0.0459184	0.142395	0.100388	5687	tags=28%, list=17%, signal=24%	SLC8A3/BIN1/RNF207/EHD3/HRC/GATA4/RYR2/ATP2A2/MYBPH/MYBPC3/CHGA/DSC2/SCN4A/MIR1-2/MYL2/JUP/KCNQ1/HCN4/SLC9A1/DLG1/TRPM4/PDE4B/CASQ1
GO_CALCIUM_ION_EXPORT	GO_CALCIUM_ION_EXPORT	10	0.559156	1.35453	0.134174	0.282091	0.198874	7741	tags=60%, list=24%, signal=46%	ATP2B4/SLC8A3/MIR1-2/LETM1/ATP2B3/SLC8B1
GO_REGULATION_OF_PEPTIDYL_TYROSINE_PHOSPHORYLATION	GO_REGULATION_OF_PEPTIDYL_TYROSINE_PHOSPHORYLATION	197	0.297292	1.35435	0.0211297	0.0851814	0.0600529	4936	tags=23%, list=15%, signal=20%	PARP14/CCL5/PARP9/ICAM1/IFNL1/NEDD9/TNK2/PTK6/ACE/PPP2R5B/IL15/LIF/MVP/LRP8/EHD4/HCLS1/EGF/WNT3A/TGFA/KIT/SRCIN1/ITGA5/IL6ST/NCK2/IL13/RELN/HES5/PDGFA/ANGPT4/FGFR3/STAP1/SOCS1/GPRC5B/CSF1R/IL6/EGFR/PRKCE/GGNBP2/PTK2B/ENPP2/TNFRSF14/CNTF/SOCS3/ZFYVE28/EPO
GO_REGULATION_OF_NOTCH_SIGNALING_PATHWAY	GO_REGULATION_OF_NOTCH_SIGNALING_PATHWAY	86	0.335917	1.35422	0.0446735	0.140087	0.0987613	6766	tags=37%, list=21%, signal=30%	GDPD5/ELF3/PEAR1/ARRB1/FAM129B/AAK1/DLL4/EGF/GATA2/KIT/EP300/IL6ST/NFKBIA/HES5/ZBTB7A/RFNG/MESP1/EGFR/TSPAN5/DTX1/ARRDC1/MFNG/GATA5/NOTCH1/KAT2B/ENHO/FBXW7/YTHDF2/ASCL1/HES1/CREBBP/JAG2
GO_AUTOPHAGOSOME_ORGANIZATION	GO_AUTOPHAGOSOME_ORGANIZATION	92	0.332775	1.35419	0.0439471	0.138798	0.0978529	5372	tags=26%, list=16%, signal=22%	SMURF1/TP53INP2/ATG9B/WIPI1/TP53INP1/MAP1LC3B/IRGM/PHF23/PIP4K2C/GABARAPL1/SMCR8/BECN1/RUFY4/FEZ2/STX17/RAB7A/ATG4A/CHMP4B/ATP13A2/TMEM41B/UBQLN1/STX12/RAB1A/MAP1LC3B2
GO_MAINTENANCE_OF_PROTEIN_LOCALIZATION_IN_ORGANELLE	GO_MAINTENANCE_OF_PROTEIN_LOCALIZATION_IN_ORGANELLE	39	0.394973	1.35414	0.076626	0.198534	0.139966	4057	tags=26%, list=12%, signal=23%	PML/HK2/SP100/HSPA5/NR5A1/KDELR3/INSIG1/BCL3/PDIA2/MORC3
GO_BLOOD_VESSEL_ENDOTHELIAL_CELL_PROLIFERATION_INVOLVED_IN_SPROUTING_ANGIOGENESIS	GO_BLOOD_VESSEL_ENDOTHELIAL_CELL_PROLIFERATION_INVOLVED_IN_SPROUTING_ANGIOGENESIS	32	0.412606	1.3541	0.0879499	0.215865	0.152185	1653	tags=19%, list=5%, signal=18%	HMOX1/EPHA2/ACVRL1/SEMA5A/DLL4/GATA2
GO_CD8_POSITIVE_ALPHA_BETA_T_CELL_DIFFERENTIATION	GO_CD8_POSITIVE_ALPHA_BETA_T_CELL_DIFFERENTIATION	13	0.519196	1.35324	0.121353	0.266149	0.187635	6410	tags=46%, list=19%, signal=37%	IRF1/ZBTB7B/SOCS1/CBFB/GPR18/RUNX1
GO_LEUKOCYTE_ACTIVATION_INVOLVED_IN_INFLAMMATORY_RESPONSE	GO_LEUKOCYTE_ACTIVATION_INVOLVED_IN_INFLAMMATORY_RESPONSE	25	0.437897	1.35306	0.0997809	0.234486	0.165312	3536	tags=32%, list=11%, signal=29%	ITGAM/LDLR/CX3CL1/NAMPT/TLR3/IL13/STAP1/IL6
GO_VASCULOGENESIS	GO_VASCULOGENESIS	65	0.353186	1.35305	0.0565422	0.163907	0.115554	3054	tags=20%, list=9%, signal=18%	CEACAM1/ENG/EPHA2/KDR/MYO1E/RAP1A/PAXIP1/PDGFRB/TIE1/TGFBR3/RAPGEF2/MIR1-2/ZFPM2
GO_REGULATION_OF_MICROVILLUS_ORGANIZATION	GO_REGULATION_OF_MICROVILLUS_ORGANIZATION	13	0.519071	1.35291	0.121353	0.266149	0.187635	5547	tags=46%, list=17%, signal=38%	EZR/PODXL/RAP1GAP/ATP8B1/USH1C/KLF5
GO_REGULATION_OF_LIPASE_ACTIVITY	GO_REGULATION_OF_LIPASE_ACTIVITY	81	0.339253	1.35239	0.0465306	0.143545	0.101199	4978	tags=28%, list=15%, signal=24%	CCL5/ABL2/P2RY6/HDAC9/PLCB2/PTAFR/PDGFRB/HTR2B/GNA15/KIT/ANGPTL4/APOA1/FURIN/HPCA/FGFR3/LRP1/POR/EGFR/GNA13/GNAQ/TXK/ANGPTL3/BICD1
GO_RESPONSE_TO_ACID_CHEMICAL	GO_RESPONSE_TO_ACID_CHEMICAL	297	0.283099	1.35217	0.00805085	0.0430313	0.0303371	2478	tags=15%, list=8%, signal=14%	ALDH1A2/CYP26A1/KLF2/ACER2/ABL2/ATP2B4/COL6A1/CPEB4/ICAM1/SOX9/RRAGD/CTSH/PTGES/ABCA1/ACSL1/KDR/PTK6/PPARG/RRAGC/PCK1/P2RY6/ID3/CPEB3/LDLR/GIPR/INSIG2/GLDC/PTAFR/PDGFRB/TIE1/NSMF/EPHA3/TGFBR3/AQP3/WNT3A/MICB/ADCY6/SLC6A4/WNT9A/SIX1/DUSP1/GNB1/WNT11/AKAP8/HPCA
GO_RETROGRADE_VESICLE_MEDIATED_TRANSPORT_GOLGI_TO_ENDOPLASMIC_RETICULUM	GO_RETROGRADE_VESICLE_MEDIATED_TRANSPORT_GOLGI_TO_ENDOPLASMIC_RETICULUM	83	0.337499	1.35175	0.047318	0.145408	0.102513	8470	tags=45%, list=26%, signal=33%	COPZ2/KIF5A/ARF3/TMED7/ARFGAP3/KDELR3/TAPBP/KIF3C/COPA/NSF/BICD2/PICK1/KLC1/RAB41/COPG1/ATP9B/TMED2/KIF1C/KIF4B/TMED9/RAB1A/SCYL1/ATP9A/COG3/KIF3A/ARFGAP2/RAB6B/UVRAG/KIF3B/KLC2/PITPNB/COPB2/ARFGAP1/HTT/ARCN1/NBAS/TMED10
GO_POSITIVE_REGULATION_OF_NATURAL_KILLER_CELL_ACTIVATION	GO_POSITIVE_REGULATION_OF_NATURAL_KILLER_CELL_ACTIVATION	17	0.482499	1.35129	0.117134	0.260619	0.183737	2656	tags=35%, list=8%, signal=32%	IL15/HLA-F/FLT3LG/HLA-E/RASGRP1/ZBTB1
GO_MULTICELLULAR_ORGANISMAL_HOMEOSTASIS	GO_MULTICELLULAR_ORGANISMAL_HOMEOSTASIS	408	0.27438	1.35079	0.00547645	0.0329846	0.0232541	5990	tags=26%, list=18%, signal=22%	FOXC1/MUC4/EPAS1/TP53INP2/ACHE/SCNN1G/NOS3/SOX9/MUC2/CTSH/CSF1/ACSL1/SCNN1A/LCN2/ADCY5/B2M/GADD45G/POTEE/BPIFA1/IL15/ZBTB7B/F2R/CYP4F12/SCNN1B/POTEF/NR4A3/TNFAIP3/TPP1/CXCR4/PRKAR1A/ACOT11/ADCY9/LDB2/GRHL1/GRHL3/CXADR/AZGP1/AQP3/GATA2/TFRC/ID1/STK39/FLT3LG/PRKCA/GCNT2/ADCY6/CIB2/LIPA/DRD1/ACADVL/DYNC1H1/KDM3A/VSIG1/IL13/PRLH/PLCL2/MUC6/ZNF423/STK11/LPIN1/SASH3/TUB/PM20D1/TRPM2/SLC35D3/PRLR/SIGLEC…
GO_RNA_DESTABILIZATION	GO_RNA_DESTABILIZATION	31	0.415779	1.34986	0.0864876	0.213717	0.15067	7477	tags=35%, list=23%, signal=27%	TRIM71/RC3H1/CPEB3/ROCK2/UPF1/ZFP36/RBM24/MOV10/YTHDF2/ZC3H12A/GIGYF2
GO_AMYLOID_BETA_FORMATION	GO_AMYLOID_BETA_FORMATION	28	0.424489	1.34947	0.0949698	0.226894	0.159961	3258	tags=25%, list=10%, signal=23%	HAP1/BIN1/SPON1/ADAM10/ROCK2/GSK3A/DYRK1A
GO_TISSUE_MIGRATION	GO_TISSUE_MIGRATION	272	0.285091	1.34931	0.0103376	0.0518185	0.036532	7114	tags=30%, list=22%, signal=24%	HMOX1/CEACAM1/S100P/DUSP10/ATOH8/NOS3/SOX9/EPHA2/CTSH/CALR/KDR/SP100/PPARG/ACVRL1/STAT5A/CARD10/HDAC9/PRKD2/PAXIP1/RREB1/EPB41L4B/GIPC1/SEMA5A/NRP2/KANK1/ADAMTS9/EPPK1/DLL4/GATA2/FGF18/ID1/HYAL1/MARVELD3/PRKCA/KIT/RHOB/APOA1/NUS1/EGR3/DAB2IP/ROCK2/ANGPT4/MIA3/MIR10A/MACF1/BMPR2/ARF6/PRKCE/DPP4/PTK2B/JUP/MAP2K3/MIR499A/MCC/MIR320A/ENPP2/PTK2/ADAM9/FOXF1/NR4A1/SEMA3A/PLEKHG5/ANGPT2/NF1/PRSS3P2/FGF1…
GO_INOSITOL_PHOSPHATE_BIOSYNTHETIC_PROCESS	GO_INOSITOL_PHOSPHATE_BIOSYNTHETIC_PROCESS	36	0.401123	1.34914	0.0838762	0.209779	0.147894	6900	tags=44%, list=21%, signal=35%	PLCG2/P2RY6/ITPKC/PLCB2/PTAFR/PLCL2/IPPK/PTK2B/PLCH1/PLCL1/FGF2/POU1F1/PPIP5K1/PLCB4/LHCGR/ITPKA
GO_ENDOMEMBRANE_SYSTEM_ORGANIZATION	GO_ENDOMEMBRANE_SYSTEM_ORGANIZATION	380	0.275789	1.349	0.006526	0.0371377	0.0261821	5385	tags=25%, list=16%, signal=21%	OPTN/PLSCR1/XKR6/BIN1/MAPK3/SQSTM1/BHLHA15/ABCA1/RILP/SEC61A1/PPP2R2A/MAPK15/EHD3/PLK3/EIF2AK3/F2R/ATP2A2/TMED7/NPLOC4/DTNBP1/YWHAZ/CXCR4/ABCD1/CCDC136/ALS2CL/TRIM72/PDE4DIP/ZMPSTE24/TMCC1/NDEL1/PRKCA/SPAG4/WHAMM/USP50/BAIAP3/AKAP8L/EXOC8/VPS37A/ARFGEF2/STX16/TARDBP/LYST/LPIN1/GOLGA8B/TMED4/ANO7/MICALL1/GOLGA8M/CDC42/KIFC3/MYOF/ATL2/GOLGA2/SNX19/FHDC1/VPS37D/MIA3/STX17/GOLGA6D/SERP1/SEC31A/RAB7A/…
GO_FC_EPSILON_RECEPTOR_SIGNALING_PATHWAY	GO_FC_EPSILON_RECEPTOR_SIGNALING_PATHWAY	108	0.323272	1.34875	0.0394575	0.129314	0.0911662	4039	tags=20%, list=12%, signal=18%	IGHE/PLCG2/MAPK3/PSMB8/PSMB9/PSMB10/PSME4/GAB2/NR4A3/PSME2/IGLV1-51/BTK/TAB2/NFATC3/PSMD11/VAV1/MALT1/PIK3CB/LAT/VAV2/MAPK1/PSMD5
GO_REGULATION_OF_NEUROTRANSMITTER_LEVELS	GO_REGULATION_OF_NEUROTRANSMITTER_LEVELS	274	0.284715	1.34784	0.0103924	0.0519837	0.0366485	7010	tags=31%, list=21%, signal=25%	KLF2/CACNA1B/SLC1A1/RAB3B/ATP2B4/PTPRN2/PPFIA3/ICAM1/SLC6A3/ACHE/NOS3/PPFIA4/CSPG5/ATP2A2/GAD1/NAALAD2/DTNBP1/RAP1A/STX11/LIN7B/SYT5/GIPC1/KMO/HSP90AA1/STX3/STX1B/DPYD/PRKCG/CHRNB2/DNAJC5/SLC6A4/DRD1/MIR199A1/BAIAP3/SLC1A3/ROCK2/HSP90AB1/TH/GIT1/HSPA8/STXBP1/UPB1/STXBP5L/CPLX1/POR/ADORA2B/ADORA2A/PTK2B/CLN3/STX1A/TOR1A/FMR1/SYT7/CHKA/GDNF/SYT9/TRH/SYN3/KCNJ10/DNM2/VPS18/STX4/MIR181A2/DRD2/NF1/DPY…
GO_DIGESTION	GO_DIGESTION	106	0.32402	1.34721	0.0415473	0.133812	0.0943375	4385	tags=24%, list=13%, signal=21%	MUC4/EZR/SGK1/SOX9/MUC2/NPC1L1/KCNN4/LDLR/PGC/STK39/PRSS1/CRH/APOA1/VSIG1/TYMP/PGA4/COPA/LCT/MUC6/CTRB1/CTRB2/UCN2/KCNQ1/TJP2/VDR
GO_REGULATION_OF_NEURON_DIFFERENTIATION	GO_REGULATION_OF_NEURON_DIFFERENTIATION	560	0.266011	1.34707	0.00132802	0.0115281	0.00812731	6607	tags=27%, list=20%, signal=22%	SMURF1/CDH4/GDPD5/ID4/ABL2/KIAA0319/BIN1/ZSWIM6/SOX9/S100A9/CALR/KLK6/PTK6/SEMA7A/PPP2R5B/MYLIP/B2M/LINGO1/TNIK/L1CAM/HSPA5/ID3/LRP8/CPEB3/NEDD4L/MYCBP2/ENC1/CTSZ/ZSWIM8/RAP1A/RASAL1/APBB1/CPNE5/ARHGAP35/ZFHX3/SEMA5A/KANK1/PLXNB3/NSMF/MARK2/CX3CL1/EPHA3/DIO3/ARC/SOX8/FOXO3/BRSK2/WNT3A/PLXNA3/GATA2/SKIL/NDEL1/ID1/MDM2/ADAM10/STX1B/PBX1/ADCY6/SRCIN1/CHRNB2/SLC6A4/RAPGEF2/ULK4/PREX1/SEMA4C/EP300/SIX…
GO_PLASMA_LIPOPROTEIN_PARTICLE_CLEARANCE	GO_PLASMA_LIPOPROTEIN_PARTICLE_CLEARANCE	57	0.361053	1.34696	0.0614196	0.172679	0.121739	2713	tags=18%, list=8%, signal=16%	HMOX1/MYLIP/LIPG/LDLR/NCEH1/NPC1/LIPA/MIR199A1/APOA1/APOBR
GO_MATING_BEHAVIOR	GO_MATING_BEHAVIOR	18	0.473579	1.34637	0.117575	0.261114	0.184085	2777	tags=33%, list=8%, signal=31%	MAPK8IP2/NHLH2/DRD1/UBE2Q1/FUOM/TH
GO_REGULATION_OF_EXTENT_OF_CELL_GROWTH	GO_REGULATION_OF_EXTENT_OF_CELL_GROWTH	98	0.327805	1.34636	0.0475219	0.145846	0.102822	6473	tags=32%, list=20%, signal=25%	CDH4/SEMA7A/L1CAM/SEMA5A/WNT3A/PLXNA3/NDEL1/SEMA4C/RAB21/RNF6/CXCL12/LRP1/MACF1/BMPR2/MAP1B/GDI1/CDKL5/FN1/DNM2/DCC/RYK/SEMA3A/SEMA3G/IFRD1/TRPV2/SEMA6A/GSK3B/TNR/WNT5A/CDK5R1/SEMA3B
GO_EMBRYONIC_DIGESTIVE_TRACT_DEVELOPMENT	GO_EMBRYONIC_DIGESTIVE_TRACT_DEVELOPMENT	27	0.427584	1.3463	0.1	0.234661	0.165436	2621	tags=22%, list=8%, signal=20%	ALDH1A2/STRA6/RBPMS2/PKDCC/SOX11/ID2
GO_POSITIVE_REGULATION_OF_CAMP_MEDIATED_SIGNALING	GO_POSITIVE_REGULATION_OF_CAMP_MEDIATED_SIGNALING	16	0.487316	1.34625	0.116472	0.259389	0.182869	2306	tags=31%, list=7%, signal=29%	GIPR/PRKCA/RAPGEF2/CRH/GSK3A
GO_GOLGI_ORGANIZATION	GO_GOLGI_ORGANIZATION	134	0.312436	1.34609	0.0299401	0.107087	0.075496	8575	tags=38%, list=26%, signal=28%	OPTN/MAPK3/BHLHA15/EHD3/PLK3/TMED7/NPLOC4/YWHAZ/PDE4DIP/STX16/GOLGA8B/TMED4/GOLGA8M/CDC42/KIFC3/ATL2/GOLGA2/FHDC1/STX17/GOLGA6D/MAPK1/STX5/GOLGA6C/HACE1/TMED2/ATP8B1/GOLGA6A/DNM2/TMED9/MYO18A/RAB1A/TBC1D20/LMAN1/GOLGA8A/COG3/CSNK1D/SEC16A/ARHGAP21/BLZF1/CLASP2/TANGO2/GOLGB1/ARL1/CAMSAP2/VCPIP1/HTT/USO1/CUL7/TMED10/GORASP1/PI4K2A
GO_LIPID_HOMEOSTASIS	GO_LIPID_HOMEOSTASIS	119	0.317894	1.346	0.0352893	0.120373	0.0848631	8699	tags=40%, list=26%, signal=30%	ACOXL/ABCA1/SEC24A/PPARG/MYLIP/LIPG/GRAMD1B/HDAC9/LDLR/ABCD1/INSIG1/ANGPTL4/NPC1/APOA1/NUS1/NFE2L1/LCAT/FGFR4/PNPLA3/USF1/ABHD8/MED13/CETP/ORMDL3/PNPLA2/MIR34A/ANGPTL3/ACOX3/PLA2G10/APOA5/ABHD4/FBXW7/LDLRAP1/APOB/SCARB1/EHD1/ORMDL2/RTN4/APOC3/MIR182/XBP1/ABHD5/SOAT1/ADORA1/PCSK9/AKR1C1/ACOX2/SIRT1
GO_RESPONSE_TO_DIETARY_EXCESS	GO_RESPONSE_TO_DIETARY_EXCESS	20	0.461729	1.34586	0.111961	0.253257	0.178546	5577	tags=30%, list=17%, signal=25%	GDF15/ACVR1C/VGF/PRLH/UCP1/TBL1XR1
GO_REGULATION_OF_RELEASE_OF_SEQUESTERED_CALCIUM_ION_INTO_CYTOSOL	GO_REGULATION_OF_RELEASE_OF_SEQUESTERED_CALCIUM_ION_INTO_CYTOSOL	68	0.348726	1.34572	0.0595238	0.169167	0.119262	8488	tags=43%, list=26%, signal=32%	HAP1/CXCL10/HRC/P2RY6/RYR2/F2R/CHD7/CXCL11/CX3CL1/DRD1/BDKRB1/IL13/MIR1-2/PRKCE/PTK2B/JSRP1/BAX/CORO1A/CASQ1/PRKACA/UBASH3B/JPH1/CXCL9/CYBA/METTL21C/F2/HTT/JPH3/TRPC1
GO_SEMAPHORIN_PLEXIN_SIGNALING_PATHWAY_INVOLVED_IN_NEURON_PROJECTION_GUIDANCE	GO_SEMAPHORIN_PLEXIN_SIGNALING_PATHWAY_INVOLVED_IN_NEURON_PROJECTION_GUIDANCE	13	0.516293	1.34567	0.125	0.270407	0.190637	5150	tags=38%, list=16%, signal=32%	NRP2/PLXNB3/PLXNA3/PLXNB2/SEMA3A
GO_VESICLE_MEDIATED_TRANSPORT_BETWEEN_ENDOSOMAL_COMPARTMENTS	GO_VESICLE_MEDIATED_TRANSPORT_BETWEEN_ENDOSOMAL_COMPARTMENTS	41	0.38822	1.34529	0.0802935	0.203819	0.143692	5089	tags=29%, list=15%, signal=25%	EZR/MAPK3/RILP/LMTK2/RAB21/BECN1/RAB7A/MAPK1/DNAJC13/HOOK3/WASH3P/CORO1A
GO_ASTROCYTE_ACTIVATION	GO_ASTROCYTE_ACTIVATION	19	0.468279	1.34514	0.114123	0.256439	0.18079	7321	tags=58%, list=22%, signal=45%	LDLR/BACE2/LRP1/IL6/EGFR/ADORA2A/CNTF/PSEN1/MIR181B2/GRN/APP
GO_MORPHOGENESIS_OF_AN_EPITHELIUM	GO_MORPHOGENESIS_OF_AN_EPITHELIUM	481	0.269059	1.34485	0.00242826	0.01823	0.0128521	4764	tags=21%, list=14%, signal=18%	ALDH1A2/SMURF1/TRIM71/NKX3-1/CEACAM1/AJAP1/PGF/ID4/HHIP/KLHL3/PML/ENG/PODXL/ALDH1A3/SOX9/CXCL10/EPHA2/FRZB/CTSH/CSF1/STAT1/PSMB8/NTN4/SALL4/PSMB9/RNF207/TBX4/PSMB10/ACVRL1/CELSR3/GATA4/LIF/RYR2/PSME4/OPHN1/PRKD2/CTSZ/FZD5/RREB1/VANGL2/PSME2/ARHGAP35/SKI/SNAI1/GRHL3/SOX8/DLL4/BRSK2/EGF/WNT3A/PAX8/LUZP1/PBX1/RDH10/SPINT1/RHOB/WNT4/SEMA4C/SIX1/ITGA5/TBX3/WNT11/PLOD3/PSMD11/SOX11/ESRP2/MYO9A/HES5/PRI…
GO_POSITIVE_REGULATION_OF_HEART_RATE	GO_POSITIVE_REGULATION_OF_HEART_RATE	20	0.461364	1.34479	0.112968	0.254708	0.179569	6883	tags=45%, list=21%, signal=36%	SLC1A1/HRC/RYR2/ATP2A2/MIR1-2/KCNQ1/TRPM4/NPPA/TPM1
GO_AXONAL_FASCICULATION	GO_AXONAL_FASCICULATION	21	0.456704	1.34476	0.111156	0.251675	0.177431	8569	tags=52%, list=26%, signal=39%	CELSR3/ARHGAP35/SEMA5A/EPHA3/CRTAC1/CNTN4/SEMA3A/CDK5R1/RTN4/NRCAM/TNFRSF21
GO_REGULATION_OF_MYOBLAST_DIFFERENTIATION	GO_REGULATION_OF_MYOBLAST_DIFFERENTIATION	43	0.384185	1.34471	0.0795848	0.202886	0.143034	2851	tags=26%, list=9%, signal=23%	SOX9/CXCL10/IGFBP3/CCL17/ID3/SOX8/AKIRIN1/FLT3LG/TRIP4/TBX3/MAPK14
GO_DENDRITE_SELF_AVOIDANCE	GO_DENDRITE_SELF_AVOIDANCE	14	0.505931	1.34437	0.124237	0.269402	0.189928	4655	tags=50%, list=14%, signal=43%	NEXN/MYPN/ROBO4/NPTN/ROBO3/VSTM2L/CNTN4
GO_NEGATIVE_REGULATION_OF_EPITHELIAL_CELL_DIFFERENTIATION	GO_NEGATIVE_REGULATION_OF_EPITHELIAL_CELL_DIFFERENTIATION	36	0.399629	1.34412	0.0863192	0.213514	0.150527	4235	tags=36%, list=13%, signal=31%	SOX9/FRZB/STAT1/ACVRL1/ID1/GSK3A/TBX3/IL13/MIR1-2/S1PR3/ZEB1/MIR10A/MSX2
GO_REGULATION_OF_BONE_MINERALIZATION	GO_REGULATION_OF_BONE_MINERALIZATION	59	0.358335	1.34408	0.061784	0.172878	0.121879	6598	tags=36%, list=20%, signal=29%	ISG15/SOX9/ZMPSTE24/FBN2/WNT4/ECM1/PKDCC/CCR1/BMPR1A/BMPR2/ANKH/PTK2B/DDR2/TRPM4/FZD9/BMP6/BCOR/HIF1A/FAM20C/SMAD3/ANO6
GO_TRANSFORMING_GROWTH_FACTOR_BETA_RECEPTOR_SIGNALING_PATHWAY	GO_TRANSFORMING_GROWTH_FACTOR_BETA_RECEPTOR_SIGNALING_PATHWAY	181	0.298238	1.34354	0.0235878	0.0912217	0.0643112	4122	tags=22%, list=13%, signal=19%	SMURF1/CDH5/GDF15/PML/ENG/ONECUT2/ACVR1C/ACVRL1/BAMBI/HSPA5/FMOD/SKI/GIPC1/TGFBR3/FBN2/SKIL/ID1/GCNT2/EP300/BCL9L/FURIN/SOX11/HSP90AB1/ZBTB7A/STK11/ASPN/TRIM33/CHST11/BMPR1A/SMAD6/SKOR1/RNF111/FUT8/ZEB1/BMPR2/ING2/SNX25/SMAD5/SDCBP
GO_IRON_ION_HOMEOSTASIS	GO_IRON_ION_HOMEOSTASIS	79	0.33901	1.34335	0.0500204	0.15133	0.106688	6090	tags=29%, list=19%, signal=24%	STEAP4/HMOX1/EPAS1/SLC25A28/LCN2/ABCG2/FLVCR1/B2M/SFXN5/ATP6V1G1/TFRC/ABCB6/CP/ATP6V1A/SFXN1/CYBRD1/HEPHL1/ATP13A2/ALAS2/HMOX2/BMP6/PICALM/HIF1A
GO_NEGATIVE_REGULATION_OF_TYPE_I_INTERFERON_MEDIATED_SIGNALING_PATHWAY	GO_NEGATIVE_REGULATION_OF_TYPE_I_INTERFERON_MEDIATED_SIGNALING_PATHWAY	10	0.554523	1.3433	0.141492	0.290998	0.205154	140	tags=20%, list=0%, signal=20%	NLRC5/SAMHD1
GO_CELL_FATE_COMMITMENT	GO_CELL_FATE_COMMITMENT	197	0.294792	1.34296	0.0242678	0.0928338	0.0654478	8050	tags=37%, list=24%, signal=28%	EPAS1/PML/SOX9/PRDM1/ONECUT2/PPARG/ZBTB7B/CHD5/RUNX2/SOX8/DLL4/WNT3A/GATA2/WNT9A/WNT4/SIX1/TBX3/WNT11/BATF/MIR1-2/ID2/HES5/NFE2L1/BMPR1A/MESP1/IL6/MYL2/SPRY2/KDM6B/HOXD10/SMAD5/EVX1/GDF7/MCL1/APC2/TBR1/SMAD1/RORC/PITX1/PRDM14/IFRD1/HOXA2/PRRX1/FGF2/GBX1/NOTCH1/GCM1/HOXA11/TBX6/WNT7B/TCF7L2/POU1F1/BRAF/WNT5A/ASCL1/SPN/PSEN1/PTCH2/HES1/JAG2/SOX6/HOXC10/TBX2/DOCK7/EYA1/GATA6/BMP2/NKX2-1/LHX3/WNT16/C…
GO_REGULATION_OF_MAP_KINASE_ACTIVITY	GO_REGULATION_OF_MAP_KINASE_ACTIVITY	286	0.28215	1.34281	0.0105708	0.0524467	0.0369749	5557	tags=27%, list=17%, signal=23%	GDF15/UCHL1/MAPK3/DUSP10/SPRY4/GADD45A/MAPK11/MAP3K9/EIF2AK2/GADD45G/TNIK/F2R/DTNBP1/TENM1/FZD5/CXCR4/DAXX/ARRB1/VANGL2/KSR1/PDGFRB/DUSP4/HTR2B/DUSP7/TAB2/CDK12/DUSP2/RGS14/EGF/TGFA/FGF18/STK39/KIT/IRAK2/PTPN22/DNAJA1/DUSP16/RASGRP1/DUSP5/DAB2IP/DUSP1/MUC20/ADRA2B/FGD2/PDGFA/MAPK14/PPEF2/SPAG9/TRIB2/DUSP9/PIK3CB/S1PR2/MAP3K8/CXCL17/KRAS/ADORA2B/EGFR/PTK2B/SPRY2/MAPK1/MAP2K3/CRK/ITGA1/MLKL/MAP3K10…
GO_NEGATIVE_REGULATION_OF_AXON_GUIDANCE	GO_NEGATIVE_REGULATION_OF_AXON_GUIDANCE	28	0.422382	1.34277	0.0993964	0.233842	0.164859	6473	tags=43%, list=20%, signal=34%	SEMA7A/SEMA5A/WNT3A/PLXNA3/SEMA4C/RYK/SEMA3A/SEMA3G/PTPRO/SEMA6A/WNT5A/SEMA3B
GO_REGULATION_OF_RESPONSE_TO_ENDOPLASMIC_RETICULUM_STRESS	GO_REGULATION_OF_RESPONSE_TO_ENDOPLASMIC_RETICULUM_STRESS	78	0.339461	1.3426	0.0506612	0.152625	0.107601	6621	tags=33%, list=20%, signal=27%	FICD/PMAIP1/USP14/BCL2L11/EIF2AK3/MANF/HSPA5/PPP1R15A/SYVN1/HYOU1/DNAJB9/BRSK2/DAB2IP/NCK2/NFE2L1/DNAJC3/MAGEA3/BAX/UBQLN1/BCL2L1/BAG6/ERN1/PDX1/ERLEC1/GRINA/UBE2G2
GO_POSITIVE_REGULATION_OF_PEPTIDYL_LYSINE_ACETYLATION	GO_POSITIVE_REGULATION_OF_PEPTIDYL_LYSINE_ACETYLATION	31	0.41347	1.34236	0.0909646	0.221226	0.155964	1156	tags=16%, list=4%, signal=16%	MAPK3/LIF/AUTS2/PAXIP1/ARRB1
GO_WOUND_HEALING	GO_WOUND_HEALING	458	0.270098	1.3422	0.00266963	0.0195376	0.013774	3913	tags=20%, list=12%, signal=18%	APOD/P2RX2/IFNB1/HMOX1/CEACAM1/AJAP1/PLCG2/PLSCR1/IRF1/MAPK3/DUSP10/NOS3/MERTK/KLK6/EHD3/PAPSS2/ACVRL1/GATA4/F2R/ENTPD2/C1QTNF1/MICAL1/SCUBE1/CYP4F11/PEAR1/DTNBP1/TNFAIP3/YWHAZ/SPRR3/DGKH/MAFG/PRKAR1A/LGR6/RREB1/ARRB1/VANGL2/ARHGAP35/PDGFRB/EPB41L4B/KANK1/DGKG/PTPN12/TRIM72/CX3CL1/F2RL1/GRHL3/EPPK1/THBD/DOCK9/ITPR1/WNT3A/AKIRIN1/FGB/GATA2/GNA15/PRKCA/PRKCG/PIK3CD/MAFK/MIR199A1/WNT4/ITGA5/GNB1/PLE…
GO_HISTONE_H3_K36_METHYLATION	GO_HISTONE_H3_K36_METHYLATION	10	0.554052	1.34216	0.142712	0.292495	0.206209	7005	tags=70%, list=21%, signal=55%	NSD1/PAXIP1/BRD4/IWS1/ASH1L/BCOR/SETD2
GO_NEGATIVE_REGULATION_OF_CALCINEURIN_MEDIATED_SIGNALING	GO_NEGATIVE_REGULATION_OF_CALCINEURIN_MEDIATED_SIGNALING	15	0.494894	1.34178	0.12213	0.266809	0.188101	4504	tags=33%, list=14%, signal=29%	RCAN1/ATP2B4/MAPK7/HOMER3/DYRK2
GO_REGULATION_OF_RESPONSE_TO_TUMOR_CELL	GO_REGULATION_OF_RESPONSE_TO_TUMOR_CELL	10	0.553538	1.34091	0.143322	0.293242	0.206736	301	tags=20%, list=1%, signal=20%	CEACAM1/CD274
GO_REGULATION_OF_LEUKOCYTE_PROLIFERATION	GO_REGULATION_OF_LEUKOCYTE_PROLIFERATION	171	0.299866	1.34074	0.0254185	0.0961174	0.0677627	3852	tags=18%, list=12%, signal=16%	LGALS9/CCL5/PLA2G2F/IRF1/CD274/GPNMB/RC3H1/CSF1/IL15/ZBTB7B/VTCN1/TNFAIP3/PRKAR1A/BTK/ICOSLG/WNT3A/TFRC/FLT3LG/HLA-E/CHRNB2/PTPN22/IL6ST/NCK2/IL13/SOX11/RIPK3/SASH3/PELI1/IL6/TNFSF13B/GPR183
GO_NEGATIVE_REGULATION_OF_OSTEOBLAST_DIFFERENTIATION	GO_NEGATIVE_REGULATION_OF_OSTEOBLAST_DIFFERENTIATION	31	0.412774	1.3401	0.0919821	0.22272	0.157017	6362	tags=39%, list=19%, signal=31%	ID3/SKI/ID1/ID2/TOB1/SMAD6/CDK6/AXIN2/TRPM4/HOXA2/NOTCH1/SMAD3
GO_T_CELL_PROLIFERATION	GO_T_CELL_PROLIFERATION	140	0.308548	1.33945	0.0316677	0.110997	0.0782527	5409	tags=24%, list=16%, signal=20%	LGALS9/CCL5/PLA2G2F/IRF1/CD274/GPNMB/RC3H1/PSMB10/IL15/ZBTB7B/VTCN1/PRKAR1A/ICOSLG/TFRC/HLA-E/WNT4/RC3H2/IL6ST/NCK2/BTN3A1/RIPK3/SASH3/MALT1/PELI1/IL6/TNFSF13B/TNFRSF14/BAX/EPO/CCND3/CORO1A/DLG1/CD6
GO_NEGATIVE_REGULATION_OF_CATECHOLAMINE_SECRETION	GO_NEGATIVE_REGULATION_OF_CATECHOLAMINE_SECRETION	14	0.504065	1.33941	0.128304	0.275053	0.193912	5184	tags=29%, list=16%, signal=24%	CHGA/CRH/ADRA2B/DRD2
GO_TYPE_2_IMMUNE_RESPONSE	GO_TYPE_2_IMMUNE_RESPONSE	27	0.425271	1.33902	0.1038	0.240492	0.169547	5860	tags=37%, list=18%, signal=30%	RSAD2/IFNB1/IFNL1/ECM1/BATF/BCL3/IL6/CD74/NLRP3/IDO1
GO_MEMORY	GO_MEMORY	97	0.326256	1.33892	0.0502441	0.15185	0.107054	3435	tags=22%, list=10%, signal=19%	SGK1/SLC8A3/CPEB3/LDLR/CAMK4/ARC/RGS14/CHRNB2/KMT2B/SLC6A4/SLC24A2/MDK/DRD1/NTAN1/ATXN1L/ITGA5/CALB1/RELN/TH/SHANK3/SHISA7
GO_RAC_PROTEIN_SIGNAL_TRANSDUCTION	GO_RAC_PROTEIN_SIGNAL_TRANSDUCTION	31	0.412301	1.33857	0.0929996	0.223989	0.157912	9682	tags=58%, list=29%, signal=41%	RHOU/AUTS2/KRAS/ARF6/CRK/HACE1/NISCH/DNM2/RHOG/NF1/RASGRF1/ARHGAP44/CDH13/NCKAP1/ALS2/FARP2/TIAM1/ELMO1
GO_CAMERA_TYPE_EYE_DEVELOPMENT	GO_CAMERA_TYPE_EYE_DEVELOPMENT	260	0.284292	1.33848	0.014144	0.0648197	0.0456979	3966	tags=20%, list=12%, signal=18%	ALDH1A2/NR2E3/CYP1A1/FOXC1/STRA6/ATP2B4/ACHE/ALDH1A3/INHBA/SOX9/EPHA2/MERTK/TDRD7/ACVRL1/RPGRIP1/TMOD1/FZD5/CHD7/MAF/ARHGAP35/SKI/PDGFRB/HIPK1/CRYBA2/DIO3/GRHL3/SOX8/DLL4/FBN2/SKIL/FOXL2/RDH10/TSKU/WNT9A/GNB1/CLCN2/PKNOX1/CALB1/HPCA/SOX11/HES5/TH/TUB/FAT1/PITX2/COL8A2/ZEB1/EGFR/BMPR2/MAB21L2/ARID1A/LAMC3/CRYBB2
GO_POSITIVE_REGULATION_OF_ERYTHROCYTE_DIFFERENTIATION	GO_POSITIVE_REGULATION_OF_ERYTHROCYTE_DIFFERENTIATION	25	0.433161	1.33843	0.107548	0.245611	0.173156	3349	tags=32%, list=10%, signal=29%	ISG15/INHBA/STAT1/FOXO3/GATA2/ID2/MAPK14/HSPA1B
GO_AMEBOIDAL_TYPE_CELL_MIGRATION	GO_AMEBOIDAL_TYPE_CELL_MIGRATION	362	0.27502	1.3382	0.00670996	0.037819	0.0266624	6473	tags=27%, list=20%, signal=22%	HMOX1/CEACAM1/PML/S100P/DUSP10/ATOH8/NOS3/SOX9/EPHA2/CTSH/CALR/KDR/SP100/SEMA7A/PPARG/ACVR1C/ACVRL1/STAT5A/CARD10/HDAC9/PRKD2/PAXIP1/RREB1/MIR145/EPB41L4B/GIPC1/SEMA5A/NRP2/KANK1/HTR2B/ADAMTS9/EPPK1/SOX8/DLL4/GATA2/FGF18/ID1/HYAL1/MARVELD3/PRKCA/KIT/RHOB/APOA1/SEMA4C/NUS1/EGR3/DAB2IP/ROCK2/WNT11/ANGPT4/PITX2/PDXDC1/MIA3/MESP1/MIR10A/MACF1/CAP1/BMPR2/ARF6/PRKCE/DPP4/PTK2B/JUP/GBX2/DDR2/MAP2K3/MIR4…
GO_SKELETAL_SYSTEM_MORPHOGENESIS	GO_SKELETAL_SYSTEM_MORPHOGENESIS	204	0.292376	1.33771	0.0253669	0.0959986	0.067679	4235	tags=22%, list=13%, signal=19%	FOXC1/HOXB3/MMP13/HHIP/COL6A1/SOX9/TBX4/FLVCR1/DHRS3/COL27A1/RUNX2/AUTS2/INSIG2/HOXA4/INSIG1/SKI/CHSY1/ZMPSTE24/NPPC/FBN2/FGF18/HYAL1/RDH10/FREM1/SMPD3/COL20A1/WNT9A/SIX1/CSRNP1/IMPAD1/FGR/SOX11/PCGF2/MAPK14/CHST11/FGFR3/SERPINH1/HOXB1/ZEB1/POR/BMPR2/SP5/HOXD10/HOXD9/MSX2
GO_NEGATIVE_REGULATION_OF_MYOBLAST_DIFFERENTIATION	GO_NEGATIVE_REGULATION_OF_MYOBLAST_DIFFERENTIATION	21	0.454173	1.33731	0.114598	0.257264	0.181371	2403	tags=29%, list=7%, signal=27%	SOX9/CXCL10/CCL17/ID3/SOX8/TBX3
GO_REGULATION_OF_NEUROTRANSMITTER_TRANSPORT	GO_REGULATION_OF_NEUROTRANSMITTER_TRANSPORT	117	0.316901	1.33727	0.0392762	0.129209	0.0910926	7006	tags=36%, list=21%, signal=28%	RAB3B/CSPG5/ATP2A2/DTNBP1/RAP1A/GIPC1/KMO/VAMP8/STX1B/PRKCG/CHRNB2/SLC6A4/DRD1/CRH/HTR2C/BAIAP3/GIT1/STXBP1/STXBP5L/CPLX1/ADORA2B/ADORA2A/STX1A/TOR1A/FMR1/SYT7/GDNF/SYT9/TRH/VPS18/DRD2/NF1/GRIN3A/GSK3B/BRAF/HRH3/NPPA/PFN2/PSEN1/DGKI/CHRNA4/UNC13B
GO_POSITIVE_REGULATION_OF_LIPID_KINASE_ACTIVITY	GO_POSITIVE_REGULATION_OF_LIPID_KINASE_ACTIVITY	32	0.407226	1.33644	0.0964416	0.229288	0.161648	8702	tags=50%, list=26%, signal=37%	PDGFRB/KIT/FGR/FGFR3/VAV2/PTK2B/PTK2/TNFAIP8L3/AGAP2/FGF2/DGKZ/CCL19/FLT1/F2/PDGFB/CD81
GO_ACTIVATION_OF_ADENYLATE_CYCLASE_ACTIVITY	GO_ACTIVATION_OF_ADENYLATE_CYCLASE_ACTIVITY	30	0.414422	1.33574	0.0957598	0.228221	0.160896	3813	tags=27%, list=12%, signal=24%	ADCY5/GIPR/ADCY9/ADCY6/DRD1/ADORA2B/CAP1/LGR5
GO_MYOBLAST_DIFFERENTIATION	GO_MYOBLAST_DIFFERENTIATION	70	0.34399	1.33558	0.0630741	0.174851	0.12327	7209	tags=34%, list=22%, signal=27%	EPAS1/SOX9/CXCL10/IGFBP3/CCL17/ID3/MAPK12/SOX8/AKIRIN1/FLT3LG/TRIP4/TBX3/MAPK14/DDX5/RBM24/PITX1/IFRD1/NOTCH1/HMGCR/TCF7L2/SDC1/MYOCD/TBX2/CXCL9
GO_STABILIZATION_OF_MEMBRANE_POTENTIAL	GO_STABILIZATION_OF_MEMBRANE_POTENTIAL	14	0.502451	1.33512	0.130338	0.27765	0.195743	4144	tags=43%, list=13%, signal=37%	KCNK3/KCNN4/KCNK6/KCNK13/KCNK7/KCNK1
GO_UNSATURATED_FATTY_ACID_METABOLIC_PROCESS	GO_UNSATURATED_FATTY_ACID_METABOLIC_PROCESS	69	0.345075	1.335	0.0656545	0.179725	0.126706	1252	tags=14%, list=4%, signal=14%	CYP1A1/CYP4F8/MAPK3/PTGES/ACSL1/CYP2S1/CYP4F12/ABCD1/MGLL/CYP2G1P
GO_CELL_DIFFERENTIATION_INVOLVED_IN_METANEPHROS_DEVELOPMENT	GO_CELL_DIFFERENTIATION_INVOLVED_IN_METANEPHROS_DEVELOPMENT	21	0.453297	1.33473	0.116218	0.259067	0.182642	8936	tags=48%, list=27%, signal=35%	STAT1/LIF/PAX8/WNT4/GDNF/FAT4/CTNNB1/PDGFB/CD34/LGR4
GO_TUMOR_NECROSIS_FACTOR_SUPERFAMILY_CYTOKINE_PRODUCTION	GO_TUMOR_NECROSIS_FACTOR_SUPERFAMILY_CYTOKINE_PRODUCTION	109	0.319575	1.33467	0.0450617	0.140736	0.0992189	8262	tags=38%, list=25%, signal=28%	LGALS9/DDX58/CD274/GPNMB/IFIH1/SPON2/TNFAIP3/FZD5/PTAFR/CX3CL1/HLA-E/TNFRSF8/PTPN22/RASGRP1/TLR3/AKAP8/ARFGEF2/SASH3/TREX1/BCL3/ZFP36/ORM1/AZI2/RIPK1/CD14/GPR18/WNT5A/SPN/GAS6/CD47/ZC3H12A/CCL19/CYBA/GSTP1/APP/DICER1/TLR9/ARG2/GHSR/TLR1/PTPN11
GO_THYROID_GLAND_DEVELOPMENT	GO_THYROID_GLAND_DEVELOPMENT	21	0.453259	1.33462	0.116218	0.259067	0.182642	8585	tags=52%, list=26%, signal=39%	HOXB3/MAPK3/PAX8/SIX1/MAPK1/TG/BRAF/SMAD3/NKX2-1/DUOX2/FGF8
GO_PROTEIN_CONTAINING_COMPLEX_REMODELING	GO_PROTEIN_CONTAINING_COMPLEX_REMODELING	22	0.446359	1.33418	0.115678	0.25859	0.182306	7702	tags=41%, list=23%, signal=31%	LIPG/APOA1/LCAT/PLTP/CETP/APOA5/APOB/SCARB1/APOC3
GO_REGULATION_OF_GROWTH	GO_REGULATION_OF_GROWTH	591	0.262058	1.33403	0.00110132	0.0100556	0.00708922	6473	tags=27%, list=20%, signal=22%	SMURF1/CDH4/BST2/FOXC1/GDF15/CEACAM1/EZR/NPR1/SGK1/PML/SLC6A3/DUSP10/INHBA/NEDD9/RFTN1/OSGIN1/WWC1/SQSTM1/S100A9/FRZB/CSF1/IGFBP3/MAPK11/PTK6/SEMA7A/PPARG/BCL2L11/ACVRL1/FLVCR1/STAT5A/OGFR/SPHK1/MUC12/CSPG5/L1CAM/NEDD4L/RPS6KA1/CHD7/RASAL1/APBB1/CPNE5/SEMA5A/BASP1/CXCL16/ZMPSTE24/DIO3/EPPK1/TGFBR3/CXADR/NPPC/ZMAT3/WNT3A/PLXNA3/NDEL1/HYAL1/DDX3X/EGLN2/ADAM10/SLC6A4/MIR199A1/SEMA4C/OSBP/SIX1/LATS2/…
GO_CELLULAR_EXTRAVASATION	GO_CELLULAR_EXTRAVASATION	45	0.376229	1.33228	0.0835201	0.209328	0.147576	5148	tags=33%, list=16%, signal=28%	ICAM1/PTAFR/CX3CL1/CCL2/PIK3CD/RIPK3/PLVAP/IL1R1/CXCL12/CRK/ITGA1/SELPLG/CD177/PODXL2/SELL
GO_REGULATION_OF_PROTEIN_LOCALIZATION_TO_CELL_PERIPHERY	GO_REGULATION_OF_PROTEIN_LOCALIZATION_TO_CELL_PERIPHERY	101	0.323224	1.33217	0.0490597	0.149123	0.105131	3686	tags=22%, list=11%, signal=19%	LRRC15/EZR/GRIPAP1/EPHA2/SQSTM1/TMBIM1/GBP1/RAP1A/KCNJ11/EPHA3/VAMP8/WNT3A/STX3/ADAM10/PKDCC/TMEM59/NKD2/NUMB/LRP1/EGFR/ARF6/PRKCE
GO_REGULATION_OF_EPITHELIAL_CELL_APOPTOTIC_PROCESS	GO_REGULATION_OF_EPITHELIAL_CELL_APOPTOTIC_PROCESS	65	0.347729	1.33214	0.0681772	0.183646	0.12947	6921	tags=34%, list=21%, signal=27%	HMOX1/ICAM1/KDR/TNFAIP3/SEMA5A/FOXO3/FGB/GATA2/CCL2/ANGPTL4/IL13/MAPK7/IL6/CD160/ZFP36/CD248/PDX1/TCF7L2/BRAF/ANO6/GAS6/CAST
GO_REGULATION_OF_SYNCYTIUM_FORMATION_BY_PLASMA_MEMBRANE_FUSION	GO_REGULATION_OF_SYNCYTIUM_FORMATION_BY_PLASMA_MEMBRANE_FUSION	19	0.463749	1.33213	0.121663	0.266469	0.187861	8902	tags=53%, list=27%, signal=38%	GDF15/CXCL10/FLT3LG/MAPK14/ADAM9/GCM1/CXCL9/EHD1/RAPGEF3/MYOG
GO_NEGATIVE_REGULATION_OF_OSTEOCLAST_DIFFERENTIATION	GO_NEGATIVE_REGULATION_OF_OSTEOCLAST_DIFFERENTIATION	19	0.463711	1.33202	0.121663	0.266469	0.187861	9368	tags=42%, list=28%, signal=30%	TLR3/TMEM178A/NF1/FBXW7/UBASH3B/CTNNB1/INPP5D/GPR55
GO_OTIC_VESICLE_DEVELOPMENT	GO_OTIC_VESICLE_DEVELOPMENT	12	0.521966	1.33192	0.137574	0.285806	0.201493	2148	tags=25%, list=7%, signal=23%	SOX9/PAX8/SIX1
GO_MUCUS_SECRETION	GO_MUCUS_SECRETION	11	0.534582	1.33174	0.143204	0.293242	0.206736	8382	tags=64%, list=25%, signal=47%	VAMP8/P2RY2/PRKCE/CYBA/SYTL2/NLRP6/ADORA1
GO_OVARIAN_FOLLICLE_DEVELOPMENT	GO_OVARIAN_FOLLICLE_DEVELOPMENT	49	0.368987	1.33131	0.0783438	0.201263	0.14189	1944	tags=20%, list=6%, signal=19%	FOXC1/ICAM1/INHBA/VGF/INHBB/ARRB1/FOXO3/FOXL2/KIT/KMT2B
GO_POSITIVE_REGULATION_OF_AUTOPHAGY_OF_MITOCHONDRION	GO_POSITIVE_REGULATION_OF_AUTOPHAGY_OF_MITOCHONDRION	18	0.468126	1.33087	0.127543	0.273915	0.19311	1841	tags=22%, list=6%, signal=21%	SMURF1/OPTN/HK2/VPS13D
GO_NEGATIVE_REGULATION_OF_MACROAUTOPHAGY	GO_NEGATIVE_REGULATION_OF_MACROAUTOPHAGY	26	0.426562	1.33026	0.10969	0.249073	0.175597	4186	tags=38%, list=13%, signal=34%	HMOX1/PHF23/NPC1/SMCR8/BECN1/UBQLN4/FEZ2/TSC1/QSOX1/CHMP4B
GO_REGULATION_OF_AUTOPHAGOSOME_MATURATION	GO_REGULATION_OF_AUTOPHAGOSOME_MATURATION	10	0.549063	1.33008	0.149421	0.301439	0.212515	8252	tags=70%, list=25%, signal=52%	IRGM/PHF23/SMCR8/UBQLN4/FYCO1/UVRAG/ADRB2
GO_REGULATION_OF_NEURAL_PRECURSOR_CELL_PROLIFERATION	GO_REGULATION_OF_NEURAL_PRECURSOR_CELL_PROLIFERATION	70	0.342569	1.33006	0.0663401	0.18089	0.127527	6515	tags=37%, list=20%, signal=30%	TRIM71/CTSZ/CX3CL1/FOXO3/DLL4/EGF/WNT3A/GATA2/GJC2/SPINT1/SLC6A4/BTG2/DCT/ID2/LRP2/DISC1/LIMS2/DRD2/NF1/NOTCH1/ELL3/FZD9/HIF1A/WNT5A/RASSF10/ASCL1
GO_GLAND_MORPHOGENESIS	GO_GLAND_MORPHOGENESIS	111	0.317834	1.32994	0.0447054	0.140095	0.0987667	6429	tags=30%, list=20%, signal=24%	NKX3-1/CEACAM1/ID4/PML/SOX9/EPHA2/CSF1/ELF3/NTN4/TNFAIP3/RPS6KA1/WNT3A/WNT4/TBX3/ESRP2/PDGFA/EDA/BTBD7/CSF1R/EGFR/MSX2/VDR/GDF7/BAX/LIMS2/CAPN1/SEMA3A/KDM5B/NOTCH1/SCRIB/WNT5A/FBXW7/MED1
GO_NEURAL_NUCLEUS_DEVELOPMENT	GO_NEURAL_NUCLEUS_DEVELOPMENT	56	0.357506	1.32944	0.0728892	0.191778	0.135203	3857	tags=27%, list=12%, signal=24%	PADI2/ALDH1A3/GNB4/SYNGR3/POTEE/CNP/HSPA5/DYNLL1/KIRREL3/BASP1/CHRNB2/KCNC1/CDC42/HOXB1/G6PD
GO_POSITIVE_REGULATION_OF_EPITHELIAL_CELL_PROLIFERATION	GO_POSITIVE_REGULATION_OF_EPITHELIAL_CELL_PROLIFERATION	167	0.298404	1.32933	0.0271493	0.100584	0.0709114	3626	tags=20%, list=11%, signal=18%	HMOX1/PGF/SOX9/CCL26/LAMC1/KDR/ACVRL1/STAT5A/PRKD2/LAMB1/NR4A3/TNFAIP3/RREB1/SEMA5A/NRP2/HTR2B/PLXNB3/WNT3A/TGFA/GATA2/ID1/HYAL1/PRKCA/ECM1/EGR3/SOX11/ESRP2/CCR3/BMPR1A/CXCL12/MIR10A/EGFR/BMPR2
GO_CELLULAR_RESPONSE_TO_NITROGEN_COMPOUND	GO_CELLULAR_RESPONSE_TO_NITROGEN_COMPOUND	546	0.263121	1.32913	0.00177462	0.0142841	0.0100703	5236	tags=23%, list=16%, signal=19%	KLF2/GDF15/IFNB1/CEACAM1/EZR/IFIT1/ATP2B4/COL6A1/SLC8A3/CPEB4/ICAM1/MAPK3/DDX58/SOX9/IFIH1/AQP9/RRAGD/STAT1/PPARG/TMEM173/RRAGC/PCK1/ADCY5/P2RY6/STAT5A/ZBTB7B/RYR2/CASP7/INHBB/HSPA5/PTPRE/HDAC9/RYR3/CPEB3/NR4A3/RAP1A/PRKAR1A/PTAFR/ADCY9/DAXX/ATP6V0B/MIR145/AOC1/CDH1/KANK1/NSMF/TRIM72/FOXO3/ATP6V1G1/NDEL1/ID1/GAB1/MDM2/GNA15/P2RY2/ATP6V0A4/ADCY6/SMPD3/NAMPT/CHRNB2/SLC6A4/CIB2/RAPGEF2/KLF15/DRD1/CR…
GO_POSITIVE_REGULATION_OF_ENDOTHELIAL_CELL_MIGRATION	GO_POSITIVE_REGULATION_OF_ENDOTHELIAL_CELL_MIGRATION	97	0.323852	1.32906	0.0530919	0.156721	0.110488	4169	tags=23%, list=13%, signal=20%	HMOX1/ATOH8/NOS3/CALR/KDR/STAT5A/HDAC9/PRKD2/SEMA5A/NRP2/GATA2/FGF18/PRKCA/RHOB/NUS1/ROCK2/ANGPT4/MIR10A/BMPR2/PTK2B/MAP2K3/MIR499A
GO_REGULATION_OF_LYMPHOCYTE_DIFFERENTIATION	GO_REGULATION_OF_LYMPHOCYTE_DIFFERENTIATION	137	0.307359	1.32881	0.0352505	0.120373	0.0848631	3688	tags=19%, list=11%, signal=17%	LGALS9/IFNB1/IRF1/DUSP10/IFNL1/INHBA/RC3H1/PRDM1/IL15/ZBTB7B/CAMK4/BTK/SLC46A2/FLT3LG/RC3H2/RASGRP1/EGR3/ID2/ZBTB1/SASH3/MALT1/SOCS1/NFKBID/ZEB1/CBFB/DTX1
GO_CIRCADIAN_REGULATION_OF_GENE_EXPRESSION	GO_CIRCADIAN_REGULATION_OF_GENE_EXPRESSION	50	0.366636	1.32839	0.0786971	0.201906	0.142344	9663	tags=52%, list=29%, signal=37%	PML/GFPT1/ZFHX3/NAMPT/KDM5A/BHLHE40/ID2/BHLHE41/RELB/DRD2/RORC/TOP1/PPARA/CLOCK/CSNK1D/CSNK1E/PPARGC1A/AC129492.1/SIRT1/PPP1CC/LGR4/KMT2A/CRY2/NCOA2/CRY1/NPAS2
GO_POSITIVE_REGULATION_OF_RUFFLE_ASSEMBLY	GO_POSITIVE_REGULATION_OF_RUFFLE_ASSEMBLY	13	0.509414	1.32774	0.137561	0.285806	0.201493	1702	tags=23%, list=5%, signal=22%	FAM98A/EPS8L3/NDEL1
GO_REGULATION_OF_ENDOTHELIAL_CELL_MIGRATION	GO_REGULATION_OF_ENDOTHELIAL_CELL_MIGRATION	155	0.301146	1.32755	0.0292542	0.105187	0.0741568	2301	tags=16%, list=7%, signal=15%	HMOX1/CEACAM1/ATOH8/NOS3/EPHA2/CALR/KDR/SP100/PPARG/ACVRL1/STAT5A/CARD10/HDAC9/PRKD2/SEMA5A/NRP2/ADAMTS9/DLL4/GATA2/FGF18/PRKCA/RHOB/NUS1/DAB2IP/ROCK2
GO_CELLULAR_RESPONSE_TO_CAMP	GO_CELLULAR_RESPONSE_TO_CAMP	45	0.374887	1.32753	0.0853534	0.212363	0.149716	2006	tags=18%, list=6%, signal=17%	EZR/SLC8A3/AQP9/PCK1/HSPA5/RAP1A/PTAFR/RAPGEF2
GO_REGULATION_OF_STRESS_ACTIVATED_PROTEIN_KINASE_SIGNALING_CASCADE	GO_REGULATION_OF_STRESS_ACTIVATED_PROTEIN_KINASE_SIGNALING_CASCADE	201	0.290483	1.32741	0.0279516	0.102597	0.0723309	7646	tags=33%, list=23%, signal=26%	MAPK8IP2/RASSF2/EZR/MAPK3/DUSP10/GADD45A/MAP3K9/EIF2AK2/IL1RN/GADD45G/EDA2R/TNIK/DTNBP1/FZD5/DAXX/VANGL2/FAS/ZMPSTE24/F2RL1/MARVELD3/RELL2/ULK4/SEMA4C/PTPN22/DNAJA1/RASGRP1/DAB2IP/DUSP1/TLR3/FGD2/PPEF2/SPAG9/EGFR/IL36RN/PTK2B/MAPK1/TRAF4/SDCBP/MLKL/MAP3K10/TAOK3/MIR181A2/SEMA3A/DLG1/ERN2/TAOK1/RIPK1/CD27/ERN1/HMGCR/WNT7B/ZNF622/WNT5A/MIR181B2/MAP4K2/MUL1/ZC3H12A/DUSP3/MAP2K4/HIPK3/HIPK2/CCL19/GST…
GO_IRON_ION_TRANSMEMBRANE_TRANSPORT	GO_IRON_ION_TRANSMEMBRANE_TRANSPORT	17	0.473787	1.32689	0.130938	0.278192	0.196125	3266	tags=24%, list=10%, signal=21%	STEAP4/SLC25A28/TTYH1/MCOLN1
GO_ALCOHOL_BIOSYNTHETIC_PROCESS	GO_ALCOHOL_BIOSYNTHETIC_PROCESS	157	0.30074	1.32685	0.0301279	0.107355	0.0756851	6959	tags=34%, list=21%, signal=27%	ACER2/PLCG2/HMGCS2/NPC1L1/PCK1/P2RY6/SPHK1/ITPKC/PLCB2/CACNA1H/INSIG2/PTAFR/INSIG1/CES1/MSMO1/HMGCS1/WNT4/APOA1/NUS1/IMPAD1/CLCN2/CYP27A1/PLCL2/SQLE/IPPK/SC5D/POR/PTK2B/G6PD/PLCH1/VDR/LSS/DHDDS/FGF1/PLCL1/FGF2/ACER3/IDI1/HMGCR/BMP6/KPNB1/APOA5/POU1F1/AKR1B1/MVD/SCD/PPIP5K1/FASN/MVK/PLCB4/LHCGR/ITPKA/APOB
GO_JNK_CASCADE	GO_JNK_CASCADE	184	0.293966	1.32653	0.0286723	0.104139	0.0734183	7321	tags=33%, list=22%, signal=25%	MAPK8IP2/RASSF2/DUSP10/GADD45A/MAP3K9/IL1RN/GADD45G/EDA2R/TNIK/DTNBP1/FZD5/DAXX/VANGL2/F2RL1/TAB2/MARVELD3/IRAK2/ULK4/PTPN22/DNAJA1/RASGRP1/DAB2IP/TLR3/FGD2/PPEF2/SPAG9/DUSP9/ADORA2B/EGFR/IL36RN/PTK2B/NPHS1/TRAF4/SH2D3C/SDCBP/MLKL/MAP3K10/MAP4K3/IKBKG/TAOK3/TAB3/SEMA3A/ERN2/TAOK1/RIPK1/CD27/ERN1/WNT7B/ZNF622/WNT5A/MAP4K2/MAPK9/MUL1/DUSP3/MAP2K4/HIPK3/HIPK2/CCL19/GSTP1/APP
GO_REGULATION_OF_MACROPHAGE_CHEMOTAXIS	GO_REGULATION_OF_MACROPHAGE_CHEMOTAXIS	24	0.433674	1.32519	0.118915	0.262983	0.185403	3853	tags=33%, list=12%, signal=29%	CCL5/MAPK3/CSF1/AKIRIN1/MAPK14/STAP1/CXCL17/PTK2B
GO_STRIATED_MUSCLE_CELL_DIFFERENTIATION	GO_STRIATED_MUSCLE_CELL_DIFFERENTIATION	240	0.283934	1.32487	0.0227848	0.0892077	0.0628914	4169	tags=20%, list=13%, signal=17%	P2RX2/GDF15/ALPK3/UCHL1/CXCL10/BHLHA15/CALR/GATA4/DNER/OBSCN/HDAC9/TMOD1/TTN/MYBPC3/CACNA1H/PRKAR1A/SKI/FAM129B/TANC1/PDGFRB/TRIM72/ZMPSTE24/CXADR/WNT3A/FLT3LG/CEACAM5/MYPN/MIR199A1/SIX1/FLNC/GSK3A/TBX3/MIR1-2/BHLHE41/MAPK14/SPAG9/LMOD1/MYOF/KRAS/MESP1/TSC1/MYL2/ARID1A/G6PD/KDM6B/NPHS1/MIR499A
GO_FIBROBLAST_GROWTH_FACTOR_RECEPTOR_SIGNALING_PATHWAY	GO_FIBROBLAST_GROWTH_FACTOR_RECEPTOR_SIGNALING_PATHWAY	100	0.321855	1.32476	0.0520408	0.155306	0.109491	6373	tags=34%, list=19%, signal=27%	TRIM71/HHIP/MAPK3/SPRY4/RUNX2/PRKD2/FLRT2/FGF18/WNT4/MIR1-2/ESRP2/NPTN/FGFR3/FGFRL1/FGFR4/TIAL1/SPRY2/MAPK1/KLB/GRB2/SHISA2/FAT4/SHOC2/FLRT1/HNRNPH1/PRDM14/FGF1/FGF2/SETX/FGF9/FGF22/RBFOX2/FAM20C/WNT5A
GO_POSITIVE_REGULATION_OF_VOLTAGE_GATED_POTASSIUM_CHANNEL_ACTIVITY	GO_POSITIVE_REGULATION_OF_VOLTAGE_GATED_POTASSIUM_CHANNEL_ACTIVITY	11	0.53165	1.32443	0.146845	0.298394	0.210368	8959	tags=64%, list=27%, signal=46%	RNF207/MIR1-2/KCNC1/NPPA/KCNIP2/LRRC26/LRRC52
GO_INTRACELLULAR_LIPID_TRANSPORT	GO_INTRACELLULAR_LIPID_TRANSPORT	39	0.386296	1.32439	0.0930894	0.223989	0.157912	4541	tags=28%, list=14%, signal=24%	ABCA1/LDLR/ABCD1/PRKAG2/CES1/NPC1/OSBP/NUS1/STARD4/PLEKHA8/SYT7
GO_PHENOL_CONTAINING_COMPOUND_METABOLIC_PROCESS	GO_PHENOL_CONTAINING_COMPOUND_METABOLIC_PROCESS	52	0.362318	1.32431	0.0794903	0.202886	0.143034	2687	tags=23%, list=8%, signal=21%	EPAS1/NPR1/SLC6A3/GCNT4/ITGAM/DIO1/DIO3/PAX8/SULT1A1/CHRNB2/DRD1/SULT1A2
GO_FORMATION_OF_QUADRUPLE_SL_U4_U5_U6_SNRNP	GO_FORMATION_OF_QUADRUPLE_SL_U4_U5_U6_SNRNP	12	0.518894	1.32408	0.14428	0.294692	0.207758	9862	tags=67%, list=30%, signal=47%	RNU5A-1/RNU4-2/RNU5B-1/RNU6-7/RNU5D-1/RNU5E-1/RNU6-2/RNU4-1
[truncated: 3,501 more rows]
