# Supplementary material for: G-quadruplex binders as cytostatic modulators of innate immune genes in cancer cells
Source: Nucleic Acids Res. 2021 Jun 17;49(12):6673–86. doi: 10.1093/nar/gkab500 (PMC8266585; doi:10.1093/nar/gkab500)
Supplement: gkab500_Supplemental_Files [file gkab500_supplemental_files.zip › SD_Description.xlsx]

## Sheet: Description
Description of supplementary tables
SD1	Differential gene expression analysis for CT4vCT0 contrast
SD2	Differential gene expression analysis for PDS4vCT0 contrast
SD3	GSEA results of MSigDB GO biological processes for PDS4vCT0 contrast
SD4	GSEA results of MSigDB GO biological processes for CT4vCT0 contrast
SD5	Differential gene expression analysis for PDS4vCT4 contrast
SD6	GSEA results of MSigDB Hallmark for PDS4vCT4 contrast
SD7	GSEA results of MSigDB Reactome for PDS4vCT4 contrast
SD8	GSEA results of MSigDB MIR-TF dataset for PDS4vCT4 contrast
SD9	GSEA results of MSigDB GO biological processes for PDS4vCT4 contrast
SD10	Genelists of TRANSFAC TF genesets
SD11	Genelists of PDS upregulated gene signatures
SD12	iRegulon Output for Signature 1 cluster
SD13	iRegulon Output for Signature 2 cluster
SD14	iRegulon Output for Signature 3 cluster
